# Supplementary material for: Evidence that a positive feedback loop drives centrosome maturation in fly embryos
Source: eLife. 2019 Sep 9;8:e50130. doi: 10.7554/eLife.50130 (PMC6733597; doi:10.7554/eLife.50130)
Supplement: Figure 1—source data 1. [file elife-50130-fig1-data1.xlsx]

## Sheet: Sheet1
	gst					spd-2					gst/spd-2
	repeat 1	repeat 2	repeat 3			repeat 1	repeat 2	repeat 3			repeat 1	repeat 2	repeat 3
19 T (-)	6250.48	8091.82	5668.26		19 T (-)	19651	24424	11944.2		19 T (-)	0.318074	0.331306	0.474561
19 T (+)	6277.43	7486.48	6974.8		19 T (+)	19410.6	20103.8	11563.3		19 T (+)	0.323401	0.372391	0.603186
WT (-)	7764.93	9281.14	7642.26		WT (-)	16713.6	20005.7	10396.3		WT (-)	0.464588	0.463925	0.735095
WT (+)	14195.6	11493.7	11515.7		WT (+)	16810.5	19060.9	11121.5		WT (+)	0.844448	0.602999	1.03544
										19 T (-)	1	1	1
										19 T (+)	1.01675	1.12401	1.27104
										WT (-)	1.46063	1.40029	1.549
										WT (+)	2.65488	1.82007	2.1819

## Sheet: Sheet2
		gst/spd-2
		trial 190604	trial 190614	trial 190802			0.983528	0.889672	0.786757
	19 T (-)	0.318074	0.331306	0.474561
	19 T (+)	0.323401	0.372391	0.603186		phosp/-	1.01675	1.12401	1.27104	(19T)
	WT (-)	0.464588	0.463925	0.735095
	WT (+)	0.844448	0.602999	1.03544		phosp/-	1.81763	1.29978	1.40858	(WT)
							0.550168	0.769363	0.709933
