# Supplementary material for: Evidence that a positive feedback loop drives centrosome maturation in fly embryos
Source: eLife. 2019 Sep 9;8:e50130. doi: 10.7554/eLife.50130 (PMC6733597; doi:10.7554/eLife.50130)
Supplement: Figure 1—figure supplement 1—source data 1. [file elife-50130-fig1-figsupp1-data1.xlsx]

## Sheet: Sheet1
																	normalise to peak of WT
				spd2WT_movie2	spd2WT_movie4	spd2WT_movie5	spd2WT_movie7	spd2WT_movie8	spd2WT_movie9		spd2WT	sd	n	se			Spd2WT	SE		Spd2 Pmutant	SE
				136957	116239	124604	71726.4		102754		110456	24976.1	5	11169.7			0.686453	0.0694162		0.522049	0.0353229
				139141	125321	143440	77745.4	77788.1	116727		113360	29180.9	6	11913			0.704502	0.0740361		0.569616	0.0358568
				145784	141014	158733	90986.8	109672	129135		129221	25013.7	6	10211.8			0.803071	0.0634633		0.598387	0.0210544
				157093	155664	180040	109641	121651	144434		144754	25624.7	6	10461.2			0.899603	0.0650135		0.681666	0.0280275
				163861	168890	174376	119833	136581	151776		152553	20963.6	6	8558.34			0.948072	0.0531876		0.761085	0.0172478
				164963	174161	182689	121834	137090	184713		160909	25796.3	6	10531.3			1	0.0654491		0.807136	0.0160341
				156580	167068	176132	110862	142409	182276		155888	26232	6	10709.2			0.968798	0.0665544		0.821969	0.013706
				148883	164223	154528	99702.3	128484	165581		143567	25342.9	6	10346.2			0.892228	0.0642986		0.79829	0.0166283
				139578	143510	134022	92946.9	106697	142645		126566	21426.8	6	8747.45			0.786574	0.0543629		0.78279	0.0256387
				130070	129830	111612	88969.7	93314.4	123577		112895	18184.2	6	7423.69			0.701612	0.0461361		0.697309	0.0239237
																time	Spd2WT	Spd2 Pmutant
																0	0.686453	0.522049
																45	0.704502	0.569616
																90	0.803071	0.598387
																135	0.899603	0.681666
																180	0.948072	0.761085
																225	1	0.807136
															NEBD	270	0.968798	0.821969
																315	0.892228	0.79829
																360	0.786574	0.78279
																405	0.701612	0.697309
				spd2mut_movie4	spd2mut_movie5	spd2mut_movie6	spd2mut_movie7	spd2mut_movie8		spd2mut	sd	n	se
				83955.9	63764.7	98901.5	86861.5	86527.5		84002.2	12709.3	5	5683.75
				86790.5	71980.8	105772	96037	97699.7		91656.1	12901.4	5	5769.66
				91848	86350.9	105380	96229.8	101619		96285.6	7575.42	5	3387.83
			1	120410	95709.8	118585	107662	106061		109686	10084.3	5	4509.86
			2	122753	113605	131152	122434	122381		122465	6205.8	5	2775.32
			3	129304	123616	138041	125598	132816		129875	5769.1	5	2580.02
			4	127235	128238	137556	130920	137360		132262	4931.47	5	2205.42
			5	126289	121552	130646	126295	137476		128452	5982.89	5	2675.63
			6	119498	115264	125346	138456	131224		125958	9224.86	5	4125.48
			7	102055	116723	118150	103751	120336		112203	8607.81	5	3849.53
