# Supplementary material for: Evidence that a positive feedback loop drives centrosome maturation in fly embryos
Source: eLife. 2019 Sep 9;8:e50130. doi: 10.7554/eLife.50130 (PMC6733597; doi:10.7554/eLife.50130)
Supplement: Figure 2—source data 2. [file elife-50130-fig2-data2.xlsx]

## Sheet: Sheet1
pronuclear arrest rescue counting
		1st bio
		repeat	no develop	develop	%develop
	no rescue	2017-10-23	92	1	1.07527
		2017-10-31	115	0	0
		2017-11-01	107	0	0
	wt rescue		1	107	99.0741
			0	56	100
			7	52	88.1356
	all rescue		15	55	78.5714
			31	80	72.0721
			30	76	71.6981
	cons rescue		13	44	77.193
			65	177	73.1405
			43	66	60.5505
		2nd bio
		repeat	no develop	develop	%develop			do not develop
	no rescue		77	0	0			100
			66	0	0			100
			89	1.5	1.65746			98.3425
	wt rescue		0	69	100			0
			1	82	98.7952			1.20482
			1	60	98.3607			1.63934
	all rescue		20	62	75.6098			24.3902
			15	61	80.2632			19.7368
			18	46	71.875			28.125
	cons rescue		18	67	78.8235			21.1765
			17	79	82.2917			17.7083
			33	85	72.0339			27.9661
