# Supplementary material for: Evidence that a positive feedback loop drives centrosome maturation in fly embryos
Source: eLife. 2019 Sep 9;8:e50130. doi: 10.7554/eLife.50130 (PMC6733597; doi:10.7554/eLife.50130)
Supplement: Figure 3—source data 1. [file elife-50130-fig3-data1.xlsx]

## Sheet: Sheet1
					raw data					average					minus back
	embryo	date	video	frame analysed	jupiter mean intensity	background	spd-2 mean intensity	background		jupiter mean intensity	background	spd-2 mean intensity	background		jupiter mean intensity		spd-2 mean intensity	background
	wt	2018-05-18	2	31	234.083	221.694	207.882	202.577		233.612	227.134	207.664	202.474		6.478		5.1904
					234.417	226.916	207.611	202.374							0		0
					233.717	227.836	208.753	202.69							0		0
					234.052	229.597	206.983	202.249							0		0
					231.792	229.628	207.093	202.48							0		0
			3	28	229.995	226.829	207.172	201.894		228.859	223.745	207.149	202.123		5.114		5.0256
					231.175	224.67	206.966	202.162							0		0
					230.591	227.578	208.086	202.233							0		0
					222.633	225.507	206.443	202.335							0		0
					229.902	214.142	207.076	201.991							0		0
			6	36	231.415	227.854	207.34	201.926		231.245	228.023	207.007	201.869		3.2224		5.1382
					230.988	227.611	207.216	201.875							0		0
					231.525	228.045	207.234	201.78							0		0
					231.57	228.523	206.599	202.038							0		0
					230.727	228.08	206.645	201.724							0		0
			7	34	225.741	220.52	207.116	202.602		228.878	224.051	207.075	202.34		4.8276		4.735
					227.703	221.67	207.699	202.591							0		0
					230.686	226.034	206.922	202.191							0		0
					231.391	226.698	207.202	202.274							0		0
					228.87	225.331	206.434	202.04							0		0
			9	30	233.807	225.951	205.819	201.931		233.423	229.036	206.234	202.05		4.3868		4.1838
					233.982	229.077	206.436	202.147							0		0
					233.619	229.924	206.082	202.112							0		0
					232.455	230.715	206.366	202.039							0		0
					233.25	229.512	206.468	202.023							0		0
			11	29	232.675	229.439	204.174	201.679		233	227.841	204.425	201.455		5.1586		2.9694
					232.335	228.938	204.566	201.545							0		0
					232.81	227.736	204.415	201.39							0		0
					233.142	225.966	204.538	201.479							0		0
					234.038	227.128	204.431	201.184							0		0
			12	14	233.48	229.109	207.972	202.353		234.848	229.364	207.664	202.094		5.484		5.57
					236.163	227.568	207.257	202.151							0		0
					235.038	229.957	208.478	202.409							0		0
					234.066	230.47	207.289	201.552							0		0
					235.493	229.716	207.325	202.006							0		0
			14	13	234.759	230.832	206.877	202.06		235.502	228.473	206.661	202.264		7.029		4.3964
					235.007	227.38	207.039	202.433							0		0
					235.609	229.116	206.443	202.276							0		0
					235.019	228.092	206.593	202.178							0		0
					237.116	226.945	206.352	202.375							0		0
			15	10	237.571	232.255	208.388	202.913		237.778	233.207	208.038	203.107		4.5716		4.9314
					238.272	233.618	207.897	203.095							0		0
					238.38	233.864	207.686	203.103							0		0
					237.325	233.284	207.941	203.124							0		0
					237.344	233.013	208.278	203.298							0		0
			16	16	235.69	228.998	207.586	202.277		236.383	229.921	207.951	202.339		6.4626		5.6118
					236.67	230.047	207.914	202.494							0		0
					236.983	230.379	208.414	202.689							0		0
					236.976	230.515	208.503	202.091							0		0
					235.598	229.665	207.337	202.144							0		0
	cons	2018-05-19	1	23	231.69	226.209	202.707	201.273		232.804	229.121	202.734	201.401		3.6826		1.3328
					232.887	231.112	202.662	201.546							0		0
					233.645	229.069	202.571	201.712							0		0
					232.121	230.218	202.406	201.304							0		0
					233.676	228.998	203.322	201.169							0		0
			2	19	234.445	229.979	203.516	202.091		233.121	230.634	203.798	202.004		2.4864		1.7936
					233.544	231.874	203.739	202.217							0		0
					233.083	231.756	203.943	202.089							0		0
					233.304	231.014	204.166	201.88							0		0
					231.227	228.548	203.624	201.743							0		0
			3	9	234.884	231.155	204.788	201.496		236.008	232.918	203.871	201.613		3.0902		2.258
					233.35	229.79	204.211	201.502							0		0
					237.987	234.035	203.718	201.836
					238.262	235.353	203.455	201.771
					235.557	234.256	203.182	201.459
			5	13	232.655	229.259	202.905	201.331		232.136	230.143	202.726	201.546		1.9926		1.1792
					230.387	230.979	202.991	201.606							0		0
					232.352	230.665	202.57	201.496							0		0
					233.759	231.078	202.846	201.595							0		0
					231.526	228.735	202.316	201.704							0		0
			6	38	229.388	222.224	202.096	201.241		228.619	225.574	202.565	201.105		3.0448		1.4598
					229.756	226.328	203.06	201.107							0		0
					229.671	227.193	202.433	201.236
					229.22	225.276	202.846	201.129
					225.058	226.848	202.391	200.814
			8	25	235.86	228.084	203.571	200.621		233.434	230.426	203.549	201.121		3.0084		2.4276
					233.034	230.858	203.565	201.316							0		0
					233.923	230.387	203.813	201.389							0		0
					233.293	230.642	203.463	201.195							0		0
					231.061	232.158	203.333	201.086							0		0
			10	22	235.922	232.183	203.223	201.437		235.414	231.704	203.331	201.545		3.71		1.7868
					236.055	231.54	203.783	201.51							0		0
					234.798	231.702	203.476	201.623
					234.541	232.023	202.973	201.539
					235.752	231.07	203.202	201.614
			11	37	232.647	228.802	203.051	201.111		231.791	228.74	203.041	201.19		3.0504		1.8506
					231.015	227.896	203.206	201.025							0		0
					230	227.691	203.246	201.252							0		0
					233.716	229.76	203.114	201.254							0		0
					231.576	229.553	202.586	201.308							0		0
			12	30	231.068	228.722	203.279	201.18		231.053	228.324	203.114	201.35		2.729		1.7648
					231.671	228.123	203.348	201.257							0		0
					231.645	229.012	203.334	201.502
					230.72	228.486	202.781	201.395
					230.16	227.276	202.83	201.414
	all	2018-05-18	1		227.503	224.892	202.921	201.514		229.119	227.181	202.93	201.64		1.938		1.2898
					228.83	226.76	203.422	201.656							0		0
					229.481	228.64	202.742	201.853							0		0
					228.879	226.262	202.821	201.672							0		0
					230.903	229.352	202.744	201.506							0		0
			6	24	229.479	228.666	203.849	201.291		231.509	230.358	203.865	201.497		1.1506		2.368
					232.493	231.846	203.586	201.475							0		0
					231.65	230.609	204.055	201.535
					233.057	232.233	204.066	201.774
					230.866	228.438	203.767	201.408
			13	8	234.547	227.693	204.637	202.299		233.387	229.921	204.802	202.43		3.4658		2.3712
					234.725	229.144	204.768	202.529							0		0
					234.258	230.942	204.618	202.434							0		0
					232.921	230.4	204.876	202.311							0		0
					230.483	231.426	205.109	202.579							0		0
			15	48	232.803	228.619	203.497	201.147		230.72	229.874	203.262	201.543		0.846		1.7188
					232.391	230.04	203.707	201.421							0		0
					229.244	231.217	203.695	201.706
					227.825	228.95	202.8	201.705
					231.336	230.543	202.612	201.738
		2018-05-23	3	35	227.276	225.36	203.577	201.483		228.13	225.682	203.447	201.663		2.4478		1.784
					228.251	226.784	203.632	201.623							0		0
					228.52	225.191	203.616	201.757							0		0
					228.191	225.913	203.551	201.68							0		0
					228.412	225.163	202.86	201.773							0		0
			5	54	229.642	227.213	202.772	200.567		230.163	227.046	202.934	201.197		3.1166		1.7362
					230.801	228.613	202.971	201.315							0		0
					230.699	228.329	203.044	201.315
					229.999	225.88	203.305	201.366
					229.673	225.196	202.576	201.424
			7	28	229.052	226.958	204.832	202.837		229.595	227.432	204.923	203.022		2.1626		1.9008
					229.389	226.704	205.345	202.966							0		0
					230.6	228.327	205.142	203.183							0		0
					229.735	228.06	204.774	203.208							0		0
					229.197	227.111	204.52	202.915							0		0
			8	30	227.885	227.792	202.916	201.675		229.054	227.224	203.137	201.471		1.83		1.6662
					229.773	227.191	203.125	201.569							0		0
					229.107	227.698	203.251	201.381
					229.456	227.419	203.185	201.461
					229.048	226.019	203.207	201.267
	eliminated cos even the		9	40	222.202	224.235	202.151	201.19		223.905	223.017	202.204	201.263		0.8884		0.9408
	spd2 is abnormally low				222.306	225.186	202.497	201.432							0		0
					224.585	222.268	202.226	201.371							0		0
					225.351	222.23	202.164	201.224							0		0
					225.083	221.166	201.983	201.1							0		0

## Sheet: Sheet2
1.2898
0
0
0
0
2.368
0
2.3712
0
0
0
0
1.7188
0
1.784
0
0
0
0
1.7362
0
1.9008
0
0
0
0
1.6662
0
0.9408
0
0
0
0
