# Supplementary material for: Evidence that a positive feedback loop drives centrosome maturation in fly embryos
Source: eLife. 2019 Sep 9;8:e50130. doi: 10.7554/eLife.50130 (PMC6733597; doi:10.7554/eLife.50130)
Supplement: Figure 4—source data 1. [file elife-50130-fig4-data1.xlsx]

## Sheet: raw
3D-SIM images of Spd-2-GFP				2 = big PCM, has many flares which are well spread out
				1 = little PCM, a few flares visible but they don't spread out
image	name	State of PCM: 2/1/0		0 = no PCM
	ahsoka.pdf	0
	albus.pdf	0
	anakin.pdf	1
	arthur.pdf	2
	arya.pdf	2
	bb8.pdf	0
	bellatrix.pdf	0
	ben.pdf	0
	beru.pdf	0
	bill.pdf	1
	boba.pdf	2
	bran.pdf	2
	brienne.pdf	2
	c3po.pdf	1
	cassian.pdf	2
	cat.pdf	2
	cedric.pdf	0
	cersei.pdf	2
	charlie.pdf	2
	chewie.pdf	1
	dany.pdf	0
	dobby.pdf	0
	dolores.pdf	1
	dooku.pdf	0
	draco.pdf	0
	drogon.pdf	0
	ellaria.pdf	1
	ewok.pdf	2
	finn.pdf	0
	fleur.pdf	1
	fred.pdf	0
	george.pdf	0
	ginny.pdf	2
	grinde.pdf	2
	han.pdf	2
	harry.pdf	2
	hermione.pdf	0
	hux.pdf	1
	jabba.pdf	0
	jaime.pdf	0
	james.pdf	2
	jarjar.pdf	2
	joffrey.pdf	0
	jon.pdf	1
	jorah.pdf	0
	jynn.pdf	0
	k2so.pdf	1
	kylo.pdf	0
	lando.pdf	1
	leia.pdf	2
	lilly.pdf	0
	lucius.pdf	1
	luke.pdf	0
	luna.pdf	2
	lysa.pdf	1
	mace.pdf	1
	margaery.pdf	0
	maul.pdf	2
	minerva.pdf	2
	molly.pdf	0
	myrce.pdf	1
	narcissa.pdf	0
	ned.pdf	2
	neville.pdf	1
	newt.pdf	0
	oberyn.pdf	0
	olenna.pdf	1
	owen.pdf	2
	padme.pdf	0
	paige.pdf	0
	palpatine.pdf	2
	panaka.pdf	2
	percy.pdf	1
	peter.pdf	1
	phasma.pdf	1
	plaeguis.pdf	1
	poe.pdf	2
	quigon.pdf	2
	quiron.pdf	1
	quirrell.pdf	2
	r2d2.pdf	2
	rango.pdf	2
	remus.pdf	1
	renly.pdf	1
	rey.pdf	1
	rhaegar.pdf	0
	rickon.pdf	2
	rob.pdf	0
	ron.pdf	1
	rose.pdf	0
	rubeus.pdf	2
	sam.pdf	1
	sansa.pdf	0
	severus.pdf	0
	sirius.pdf	1
	snoke.pdf	2
	stannis.pdf	2
	tarkin.pdf	1
	teddy.pdf	0
	theon.pdf	1
	theseus.pdf	1
	tom.pdf	2
	tommen.pdf	1
	tonks.pdf	2
	tyrion.pdf	0
	varys.pdf	0
	ygritte.pdf	1
	yoda.pdf	2

## Sheet: summary
wt	arthur.pdf	2		cons	ahsoka.pdf	0		all	albus.pdf	0
wt	arya.pdf	2		cons	beru.pdf	0		all	anakin.pdf	1
wt	boba.pdf	2		cons	bill.pdf	1		all	bb8.pdf	0
wt	bran.pdf	2		cons	chewie.pdf	1		all	bellatrix.pdf	0
wt	brienne.pdf	2		cons	dany.pdf	0		all	ben.pdf	0
wt	cassian.pdf	2		cons	dobby.pdf	0		all	c3po.pdf	1
wt	cat.pdf	2		cons	dolores.pdf	1		all	cedric.pdf	0
wt	cersei.pdf	2		cons	dooku.pdf	0		all	draco.pdf	0
wt	charlie.pdf	2		cons	jon.pdf	1		all	drogon.pdf	0
wt	ewok.pdf	2		cons	jynn.pdf	0		all	ellaria.pdf	1
wt	ginny.pdf	2		cons	k2so.pdf	1		all	finn.pdf	0
wt	grinde.pdf	2		cons	lando.pdf	1		all	fleur.pdf	1
wt	han.pdf	2		cons	lilly.pdf	0		all	fred.pdf	0
wt	harry.pdf	2		cons	lucius.pdf	1		all	george.pdf	0
wt	james.pdf	2		cons	lysa.pdf	1		all	hermione.pdf	0
wt	jarjar.pdf	2		cons	mace.pdf	1		all	hux.pdf	1
wt	leia.pdf	2		cons	margaery.pdf	0		all	jabba.pdf	0
wt	luna.pdf	2		cons	molly.pdf	0		all	jaime.pdf	0
wt	maul.pdf	2		cons	myrce.pdf	1		all	joffrey.pdf	0
wt	minerva.pdf	2		cons	narcissa.pdf	0		all	jorah.pdf	0
wt	ned.pdf	2		cons	neville.pdf	1		all	kylo.pdf	0
wt	owen.pdf	2		cons	olenna.pdf	1		all	luke.pdf	0
wt	palpatine.pdf	2		cons	padme.pdf	0		all	newt.pdf	0
wt	panaka.pdf	2		cons	percy.pdf	1		all	oberyn.pdf	0
wt	poe.pdf	2		cons	phasma.pdf	1		all	paige.pdf	0
wt	quigon.pdf	2		cons	plaeguis.pdf	1		all	peter.pdf	1
wt	quirrell.pdf	2		cons	remus.pdf	1		all	quiron.pdf	1
wt	r2d2.pdf	2		cons	renly.pdf	1		all	rhaegar.pdf	0
wt	rango.pdf	2		cons	rey.pdf	1		all	rose.pdf	0
wt	rickon.pdf	2		cons	rob.pdf	0		all	sam.pdf	1
wt	rubeus.pdf	2		cons	ron.pdf	1		all	sansa.pdf	0
wt	snoke.pdf	2		cons	severus.pdf	0		all	sirius.pdf	1
wt	stannis.pdf	2		cons	tarkin.pdf	1		all	teddy.pdf	0
wt	tom.pdf	2		cons	theseus.pdf	1		all	theon.pdf	1
wt	tonks.pdf	2		cons	tommen.pdf	1		all	tyrion.pdf	0
wt	yoda.pdf	2		cons	ygritte.pdf	1		all	varys.pdf	0
sum		72				23				10
			total	big PCM	little PCM	no PCM		big PCM	little PCM	no PCM	as %
		wt scoring	36	36	0	0		100	0	0
		cons scoring	36	0	23	13		0	63.8889	36.1111
		all scoring	36	0	10	26		0	27.7778	72.2222
			total	wt	cons	all
centrosomes scoring		big PCM	36	36	0	0
		little PCM	33	0	23	10
		no PCM	39	0	13	26
