# Supplementary material for: Evidence that a positive feedback loop drives centrosome maturation in fly embryos
Source: eLife. 2019 Sep 9;8:e50130. doi: 10.7554/eLife.50130 (PMC6733597; doi:10.7554/eLife.50130)
Supplement: Figure 5—source data 1. [file elife-50130-fig5-data1.xlsx]

## Sheet: Sheet1
3D-SIM images of Spd-2-GFP				2 = big PCM, has many flares which are well spread out
				1 = little PCM, a few flares visible but they don't spread out
image	name	State of PCM: 2/1/0		0 = no PCM	name	type
	ahsoka.pdf	2	2	2	ahsoka.pdf	wt gfp
	albus.pdf	2	2	2	albus.pdf	cons gfp
	arthur.pdf	2	2	2	arthur.pdf	all gfp
	arya.pdf	1	2	1	arya.pdf	cons gfp
	bb8.pdf	2	2	2	bb8.pdf	all gfp
	ben.pdf	2	2	2	ben.pdf	wt gfp
	beru.pdf	1	1.5	1	beru.pdf	wt wt cherry
	bill.pdf	2	2	2	bill.pdf	all gfp
	boba.pdf	1	1.5	1	boba.pdf	all wt cherry
	bran.pdf	1	2	2	bran.pdf	wt cons cherry
	brienne.pdf	2	2	2	brienne.pdf	wt cons cherry
	c3po.pdf	1	1.5	1	c3po.pdf	wt wt cherry
	cassian.pdf	2	2	2	cassian.pdf	all wt cherry
	cat.pdf	2	2	2	cat.pdf	wt cons cherry
	cedric.pdf	1	1	1	cedric.pdf	wt wt cherry
	cersei.pdf	2	2	1	cersei.pdf	all wt cherry
	charlie.pdf	2	2	2	charlie.pdf	wt cons cherry
	chewie.pdf	2	2	2	chewie.pdf	cons gfp
	dany.pdf	1	1.5	1	dany.pdf	wt wt cherry
	dobby.pdf	1	2	1	dobby.pdf	cons gfp
	dolores.pdf	2	2	2	dolores.pdf	cons gfp
	dooku.pdf	2	2	2	dooku.pdf	wt gfp
	draco.pdf	1	2	2	draco.pdf	all gfp
	drogon.pdf	2	2	2	drogon.pdf	wt gfp
	ewok.pdf	1	2	2	ewok.pdf	cons gfp
	finn.pdf	1	2	1	finn.pdf	wt gfp
	fleur.pdf	2	2	2	fleur.pdf	wt wt cherry
	george.pdf	2	2	2	george.pdf	wt wt cherry
	ginny.pdf	2	2	2	ginny.pdf	all wt cherry
	grinde.pdf	2	2	2	grinde.pdf	wt cons cherry
	han.pdf	1	2	1	han.pdf	all wt cherry
	harry.pdf	1	2	1	harry.pdf	all gfp
	hermione.pdf	1	2	1	hermione.pdf	cons gfp
	hux.pdf	2	2	1	hux.pdf	wt wt cherry
	jabba.pdf	1	2	1	jabba.pdf	wt wt cherry
	jaime.pdf	2	2	2	jaime.pdf	cons gfp
	james.pdf	2	2	2	james.pdf	all wt cherry
	jarjar.pdf	2	2	2	jarjar.pdf	all gfp
	jon.pdf	2	2	2	jon.pdf	cons gfp
	jynn.pdf	1	2	1	jynn.pdf	wt cons cherry
	k2so.pdf	1	2	1	k2so.pdf	cons gfp
	kylo.pdf	2	2	1	kylo.pdf	cons gfp
	lando.pdf	1	2	1	lando.pdf	all gfp
	leia.pdf	2	2	2	leia.pdf	all gfp
	lilly.pdf	2	2	2	lilly.pdf	wt gfp
	lucius.pdf	2	2	2	lucius.pdf	all gfp
	luna.pdf	1	2	1	luna.pdf	all wt cherry
	lysa.pdf	1	2	2	lysa.pdf	wt wt cherry
	mace.pdf	2	2	1	mace.pdf	wt gfp
	margaery.pdf	2	2	2	margaery.pdf	all gfp
	maul.pdf	2	2	2	maul.pdf	all gfp
	minerva.pdf	1	2	2	minerva.pdf	wt cons cherry
	molly.pdf	2	2	2	molly.pdf	cons gfp
	myrce.pdf	1	2	2	myrce.pdf	wt wt cherry
	narcissa.pdf	2	2	2	narcissa.pdf	wt gfp
	ned.pdf	2	2	2	ned.pdf	wt cons cherry
	neville.pdf	2	2	2	neville.pdf	all gfp
	oberyn.pdf	1	2	2	oberyn.pdf	wt gfp
	olenna.pdf	2	2	1	olenna.pdf	wt cons cherry
	owen.pdf	2	2	2	owen.pdf	cons gfp
	padme.pdf	1	2	1	padme.pdf	wt cons cherry
	paige.pdf	2	2	2	paige.pdf	wt wt cherry
	palpatine.pdf	2	2	2	palpatine.pdf	all wt cherry
	panaka.pdf	1	2	1	panaka.pdf	wt cons cherry
	percy.pdf	1	1	1	percy.pdf	wt gfp
	peter.pdf	1	2	1	peter.pdf	wt wt cherry
	phasma.pdf	1	2	1	phasma.pdf	wt gfp
	plaeguis.pdf	2	2	2	plaeguis.pdf	wt cons cherry
	poe.pdf	2	2	2	poe.pdf	all wt cherry
	quigon.pdf	2	2	1	quigon.pdf	wt cons cherry
	quiron.pdf	1	1.5	1	quiron.pdf	wt wt cherry
	quirrell.pdf	2	2	2	quirrell.pdf	all wt cherry
	r2d2.pdf	2	2	2	r2d2.pdf	all wt cherry
	rango.pdf	2	2	2	rango.pdf	all wt cherry
	remus.pdf	2	2	2	remus.pdf	all gfp
	renly.pdf	1	2	1	renly.pdf	wt wt cherry
	rey.pdf	2	2	2	rey.pdf	wt gfp
	rickon.pdf	2	2	1	rickon.pdf	all wt cherry
	rob.pdf	2	2	1	rob.pdf	wt cons cherry
	ron.pdf	2	2	2	ron.pdf	cons gfp
	rubeus.pdf	2	2	2	rubeus.pdf	all wt cherry
	sam.pdf	1	1.5	2	sam.pdf	wt gfp
	sansa.pdf	2	2	2	sansa.pdf	wt gfp
	severus.pdf	2	2	1	severus.pdf	all gfp
	sirius.pdf	2	2	2	sirius.pdf	wt gfp
	snoke.pdf	2	2	2	snoke.pdf	wt cons cherry
	stannis.pdf	2	2	2	stannis.pdf	wt cons cherry
	tarkin.pdf	2	2	2	tarkin.pdf	cons gfp
	teddy.pdf	2	2	2	teddy.pdf	all gfp
	theseus.pdf	1	1.5	1	theseus.pdf	wt wt cherry
	tom.pdf	2	2	2	tom.pdf	all wt cherry
	tonks.pdf	2	2	1	tonks.pdf	all gfp
	tyrion.pdf	2	2	2	tyrion.pdf	wt gfp
	varys.pdf	2	2	2	varys.pdf	wt wt cherry
	ygritte.pdf	2	2	2	ygritte.pdf	cons gfp
	yoda.pdf	1	1	1	yoda.pdf	all wt cherry

## Sheet: key
name	type
ahsoka.pdf	wt gfp
albus.pdf	cons gfp
arthur.pdf	all gfp
arya.pdf	cons gfp
bb8.pdf	all gfp
ben.pdf	wt gfp
beru.pdf	wt wt cherry
bill.pdf	all gfp
boba.pdf	all wt cherry
bran.pdf	wt cons cherry
brienne.pdf	wt cons cherry
c3po.pdf	wt wt cherry
cassian.pdf	all wt cherry
cat.pdf	wt cons cherry
cedric.pdf	wt wt cherry
cersei.pdf	all wt cherry
charlie.pdf	wt cons cherry
chewie.pdf	cons gfp
dany.pdf	wt wt cherry
dobby.pdf	cons gfp
dolores.pdf	cons gfp
dooku.pdf	wt gfp
draco.pdf	all gfp
drogon.pdf	wt gfp
ewok.pdf	cons gfp
finn.pdf	wt gfp
fleur.pdf	wt wt cherry
george.pdf	wt wt cherry
ginny.pdf	all wt cherry
grinde.pdf	wt cons cherry
han.pdf	all wt cherry
harry.pdf	all gfp
hermione.pdf	cons gfp
hux.pdf	wt wt cherry
jabba.pdf	wt wt cherry
jaime.pdf	cons gfp
james.pdf	all wt cherry
jarjar.pdf	all gfp
jon.pdf	cons gfp
jynn.pdf	wt cons cherry
k2so.pdf	cons gfp
kylo.pdf	cons gfp
lando.pdf	all gfp
leia.pdf	all gfp
lilly.pdf	wt gfp
lucius.pdf	all gfp
luna.pdf	all wt cherry
lysa.pdf	wt wt cherry
mace.pdf	wt gfp
margaery.pdf	all gfp
maul.pdf	all gfp
minerva.pdf	wt cons cherry
molly.pdf	cons gfp
myrce.pdf	wt wt cherry
narcissa.pdf	wt gfp
ned.pdf	wt cons cherry
neville.pdf	all gfp
oberyn.pdf	wt gfp
olenna.pdf	wt cons cherry
owen.pdf	cons gfp
padme.pdf	wt cons cherry
paige.pdf	wt wt cherry
palpatine.pdf	all wt cherry
panaka.pdf	wt cons cherry
percy.pdf	wt gfp
peter.pdf	wt wt cherry
phasma.pdf	wt gfp
plaeguis.pdf	wt cons cherry
poe.pdf	all wt cherry
quigon.pdf	wt cons cherry
quiron.pdf	wt wt cherry
quirrell.pdf	all wt cherry
r2d2.pdf	all wt cherry
rango.pdf	all wt cherry
remus.pdf	all gfp
renly.pdf	wt wt cherry
rey.pdf	wt gfp
rickon.pdf	all wt cherry
rob.pdf	wt cons cherry
ron.pdf	cons gfp
rubeus.pdf	all wt cherry
sam.pdf	wt gfp
sansa.pdf	wt gfp
severus.pdf	all gfp
sirius.pdf	wt gfp
snoke.pdf	wt cons cherry
stannis.pdf	wt cons cherry
tarkin.pdf	cons gfp
teddy.pdf	all gfp
theseus.pdf	wt wt cherry
tom.pdf	all wt cherry
tonks.pdf	all gfp
tyrion.pdf	wt gfp
varys.pdf	wt wt cherry
ygritte.pdf	cons gfp
yoda.pdf	all wt cherry

## Sheet: results
zsofi (column C)
	raw numbers	2	1	0	total	%	2	1	0
	all gfp	13	3	0	16		81.25	18.75	0
	cons gfp	11	5	0	16		68.75	31.25	0
	wt gfp	11	5	0	16		68.75	31.25	0
	all wt cherry	12	4	0	16		75	25	0
	cons wt cherry	11	5	0	16		68.75	31.25	0
	wt wt cherry	11	5	0	16		68.75	31.25	0
					96
jordan (column D)
	raw numbers	2	1	0	total	%	2	1	0
	all gfp	16	0	0	16		100	0	0
	cons gfp	16	0	0	16		100	0	0
	wt gfp	14.5	1.5	0	16		90.625	9.375	0
	all wt cherry	14.5	1.5	0	16		90.625	9.375	0
	cons wt cherry	16	0	0	16		100	0	0
	wt wt cherry	12.5	3.5	0	16		78.125	21.875	0
					96
alan (column E)
	raw numbers	2	1	0	total	%	2	1	0
	all gfp	12	4	0	16		75	25	0
	cons gfp	11	5	0	16		68.75	31.25	0
	wt gfp	12	4	0	16		75	25	0
	all wt cherry	10	6	0	16		62.5	37.5	0
	cons wt cherry	10	6	0	16		62.5	37.5	0
	wt wt cherry	6	10	0	16		37.5	62.5	0
					96
Average
	raw numbers	2	1	0	total	%	2	1	0
	all gfp						85.4167	14.5833	0		100
	cons gfp						79.1667	20.8333	0		100
	wt gfp						78.125	21.875	0		100
	all wt cherry						76.0417	23.9583	0		100
	cons wt cherry						77.0833	22.9167	0		100
	wt wt cherry						61.4583	38.5417	0		100
