# Supplementary material for: Evidence that a positive feedback loop drives centrosome maturation in fly embryos
Source: eLife. 2019 Sep 9;8:e50130. doi: 10.7554/eLife.50130 (PMC6733597; doi:10.7554/eLife.50130)
Supplement: Figure 5—figure supplement 1—source data 1. [file elife-50130-fig5-figsupp1-data1.xlsx]

## Sheet: Sheet1
Spd2-GFP/+	Spd2-GFP	mGFP in-vitro	monomeric NG	dimeric NG
13620.7	11353.1	12355.1	17170.9	33974.2
8777.99	10577.6	11906.1	14312.7	34122.5
12633.7	11719.9	11747.6	15073.1	33125.8
11763.7	12790.4	11738.3	13975.8	29718.6
11781.9	13058.3	11960.3	13173.3	28129.4
12403.8	14103.3	11686.8	9094.64	34510.3
12183.5	8029.56	11353.9	10717.2	29222.1
10409.1	10066.9	11676.2	17234.8	29739.4
11196.9	13674.8	11837.6	11752.3	23389.3
11972.3	10863.5	11861.7	11720.7	25091.8
10625.3	11666.2		14072.5	27750.9
11051.7	11740.4		16447.2	23207.3
11704	10883.7		15089	24191
11114.2	12371.6		21110.7	27913.3
12733.2	12252.4		20177.6	27333.2
9343.76	11054.9		11662.2	28410.6
11610.4	11856		14025.9	23044.9
10228.7	13502.4		15555.7	26443.4
10545	11396.4		12452.4	35270.3
10442.6	13821		14045.7	28518.9
8952.96	11428		14974.1	38864.4
10178.8	10053.9		12100	28277.3
12430.8	10444.6		18235.3	23058.3
13434.9	9970.64		10550.9	27810.6
9906.74	12949.7		17257	35645.4
12472.3	11460.6		15925.7	36400.4
12663.3	13706		19471.1	35646.5
12255.9	12558.1		22211.9	34493.4
12937.2	12711.8		14681.2	30276.5
15002.7	13683.1		15038.4	30644.4
13619.2	12497.2		15006.8	30033.3
12795.3	13705.8		19151.1	31436.3
13244.5	13092.6		14076.8	34376.9
10084.7	12521.7		16513.5	31820
	13638.3		16444.3	25870.4
	12463.5		13821.1	22271
	15053.9		14979.6	22801.2
	11154.2		12382.6	15919.1
	12223.2		19766.6	22967.2
			13351.2	25706
			17307	24919.5
			19341.6	16673.3
			20446.2	23610.5
			20629.9	22259.9
			10165.4	28453.2
			13110.5	38844.1
			13175.8	24649.6
			14550.2	32483.1
			16272.3	36670
			15694	37706.7
			18163.2	29209.1
			12540.4	22902.8
			13494.3	20971.3
			20666.9	27987.7
			20056.7	30966.2
			20131.2	36908.4
			20666.4	33639.7
			22004.4	34491.4
			18309.2	36154.4
			21855.7	7216.93
			20798.5	28738.3
			21098.9	33829.5
			19679.2	31839.7
			19837.3	34343
			18169.5	19528.8
			14558.8	19882.3
			22715	24270.6
			19810.4	18194.3
			21941.8	26013.3
			18378.5	26840.6
			21230.6	28962.4
			16958.4	30521.3
			15558.3	23654.6
			17889.2	23621.4
			22140.2	26033.3
			24093.3	27676.7
			19483	28649.9
			16293.7	42807.3
			20045.7	27032.1
			18750.9	29786.6
			17609.8	34066.1
			14953.8	31489.3
			21672.9	35542
			20654.1	35803.3
			22003	32728.4
			18334.7	20002.9
			18572.9	23821.3
			13608.9	26640.2
			19243.2	22420.2
			24448.1	28213
			16645.7	24927.9
			23943.7
			23129.3
			16604.9
			16464.2
			17728.4
			19384.3
			17620.2
			19968.6
			22090.2
			23577.8
			15511.3
			17373.9
			21776.5
			17953
			15920.9
			16627.2
			22911.5
			22809.8
			22214.4
			16017.6
			17333.8
			15689
			20279.8
			18757.8
			20302.2
			16933.5
			22300.8
			17625.2
			17374.7
			14465.8
			17968.5
			23116
			16045.9
			18616
			16524.4
			17518.6
			17954.1
			20017.4
			21522.4
			15076.5
			16762.5
			15316.3
			13686.2
			17577.1
			19417.1
			18246.5
