# Supplementary material for: Evidence that a positive feedback loop drives centrosome maturation in fly embryos
Source: eLife. 2019 Sep 9;8:e50130. doi: 10.7554/eLife.50130 (PMC6733597; doi:10.7554/eLife.50130)
Supplement: Figure 6—source data 1. [file elife-50130-fig6-data1.xlsx]

## Sheet: polo
				1 = yes
				0 = no
		Normal PCM?		NA = cannot tell
	image	Jordan	Alan	Andi	score	genotype
	arya	0	0	0	0	cons
	bran	1	0	0	1	cons
	brienne	NA	0	0	0	cons
	cat	0	0	0	0	cons
	cersei	NA	0	0	0	cons
	dany	0	0	0	0	cons
	drogon	0	0	0	0	cons
	ellaria	1	1	1	3	wt
	jaime	1	1	1	3	wt
	joffrey	0	0	0	0	cons
	jon	0	0	0	0	cons
	jorah	1	1	1	3	wt
	lysa	1	1	1	3	wt
	margaery	0	na	0	0	cons
	myrce	1	1	1	3	wt
	ned	1	1	1	3	wt
	oberyn	0	0	0	0	cons
	olenna	1	1	1	3	wt
	renly	1	1	1	3	wt
	rhaegar	1	1	1	3	wt
	rickon	1	1	1	3	wt
	rob	1	1	1	3	wt
	sam	1	1	1	3	wt
	sansa	0	0	0	0	cons
	stannis	1	1	1	3	wt
	theon	1	1	1	3	wt
	tommen	0	0	0	0	cons
	tyrion	0	0	0	0	cons
	varys	1	1	1	3	wt
	ygritte	0	0	0	0	cons

## Sheet: spd2
				1 = yes
				0 = no
		Is there PCM? (flariness)		NA = cannot tell
	image	Jordan	Alan	Andi	score	genotype
	ahsoka	1	1	1	3	wt
	anakin	1	1	1	3	wt
	bb8	0	0	0	0	cons
	ben	1	1	1	3	wt
	boba	0	1	0	1	cons
	c3po	1	1	1	3	wt
	chewie	0	0	0	0	cons
	dooku	1	1	1	3	wt
	finn	0	0	0	0	cons
	han	1	1	1	3	wt
	jabba	0	0	0	0	cons
	jarjar	0	1	0	1	cons
	kylo	1	1	1	3	wt
	lando	0	0	0	0	cons
	leia	0	0	0	0	cons
	luke	1	1	1	3	wt
	mace	1	1	1	3	wt
	maul	0	0	0	0	cons
	padme	1	1	1	3	wt
	palpatine	1	1	1	3	wt
	phasma	0	0	0	0	cons
	plaeguis	0	0	0	0	cons
	poe	0	0	0	0	cons
	quigon	0	0	0	0	cons
	r2d2	1	1	0	2	cons
	rango	1	1	1	3	wt
	rey	1	1	1	3	wt
	snoke	1	1	1	3	wt
	tarkin	1	1	1	3	wt
	yoda	0	0	0	0	cons

## Sheet: merge
				1 = yes
				0 = no
		Is there PCM? (flariness)		NA = cannot tell
	image	Jordan	Alan	Andi	score	genotype
	albus	1	1	1	3	wt
	arthur	1	1	1	3	wt
	bellatrix	1	1	1	3	wt
	bill	0	0	0	0	cons
	charlie	0	0	0	0	cons
	dobby	1	1	1	3	wt
	draco	1	1	1	3	wt
	fred	1	1	1	3	wt
	george	0	0	0	0	cons
	ginny	1	1	1	3	wt
	harry	1	1	1	3	wt
	hermione	1	1	1	3	wt
	james	0	0	0	0	cons
	lilly	0	0	0	0	cons
	lucius	1	1	1	3	wt
	luna	0	0	0	0	cons
	minerva	0	0	0	0	cons
	molly	0	0	0	0	cons
	narcissa	0	1	0	1	cons
	neville	0	0	0	0	cons
	percy	0	0	0	0	cons
	peter	0	0	0	0	cons
	remus	1	1	1	3	wt
	ron	0	0	0	0	cons
	rubeus	0	0	0	0	cons
	severus	1	1	1	3	wt
	sirius	1	1	1	3	wt
	teddy	0	0	0	0	cons
	tom	1	1	1	3	wt
	tonks	1	1	1	3	wt

## Sheet: score
			count					score	%
			0	1	2	3	na
	merge	wt	0	0	0	15	0	45	100
		cons	14	1	0	0	0	1	2.22222
	polo	wt	0	0	0	15	0	45	100
		cons	14	1	0	0	3	2.5	5.55556
	spd2	wt	0	0	0	15	0	45	100
		cons	12	2	1	0	0	4	8.88889
