# Supplementary material for: Evidence that a positive feedback loop drives centrosome maturation in fly embryos
Source: eLife. 2019 Sep 9;8:e50130. doi: 10.7554/eLife.50130 (PMC6733597; doi:10.7554/eLife.50130)
Supplement: Figure 7—source data 1. [file elife-50130-fig7-data1.xlsx]

## Sheet: metadata
session	wt	z	t	observations		session	cons	z	t	observations
1	1			not sure that is s phase		1	1			old
	2	7	13			2	1			old
	4			old			2	7	7	used for image
	5			maybe t1 but not sure s			3			oldish
	6			old not sure s phase			4	10	36
2	1			v young			5			old
	3	7	1				6			old
	5	7	1			3	1	7	1
	6	6	5				2	9	3
	9	7	1				3			old
	11	7	4	used for image			4	7	7
	12	6	1				5	9	11
	15	7	3	older			7	6	1
movie 1 z	2_4	out of focus				movie 1 z	3_6	good
	2_7	a bit off focus sometime
	2_13	good, slightly later embryo

## Sheet: wt_CNN
	12.1	12.2	12.3	12.4	12.5	23.1	23.2	23.3	23.4	23.5	25.1	25.2	25.3	25.4	25.5	26.1	26.2	26.3	26.4	26.5	29.1	29.2	29.3	29.4	29.5	211.1	211.2	211.3	211.4	211.5	212.1	212.2	212.3	212.4	212.5	215.1	215.2	215.3	215.4	215.5
0	226	221	223	219	216	215	221	217	219	219	230	228	228	226	222	222	224	220	214	220	235	228	226	227	224	228	232	227	223	221	228	221	220	221	216	240	244	244	249	243
1	225.625	221	222.5	219.5	216.25	215	220.625	217	218.625	217.875	229.75	228	227.5	225.375	222	221.875	223.5	219.875	214	220.5	235	227.875	226	226.375	224.125	228	231.875	226.375	223.25	220.625	227.875	220.625	220.375	220.5	216.375	240.75	243	243.75	247.5	242
2	225.312	221	221.438	219.688	217.375	215.312	219.938	216.812	217.375	216.688	227.5	227.875	227.062	224.125	222.375	221.875	223.438	218.938	214.75	220.438	234.375	227	225.062	226.062	223.938	227	231.562	224.938	223.062	220.75	227.812	219.438	219.688	220	216.25	240.938	242.312	243.562	246.25	240.688
3	224.8	221.05	220.8	219.95	218.2	215.5	219.5	216.55	216.2	215.7	225.8	227.05	226	222.95	222.75	221.85	222.65	218.3	215.25	220	233.4	226.15	224.35	225.55	223.55	225.95	231.25	223.85	222.95	220.6	227.5	218.6	219.45	219.15	216.25	241.1	241.55	243.7	245.1	239.6
4	224.458	220.875	219.958	220.208	219.042	215.583	219.083	216.167	215.333	214.625	224.333	226.125	225.042	222.25	223.167	221.917	221.667	217.583	215.417	219.333	231.917	225.375	223.667	225.125	223.333	224.833	230.958	222.917	222.833	220.75	226.583	217.833	219.208	218.167	216.417	241.125	240.625	243.375	244.042	238.708
5	224.225	220.3	219.475	220.1	219.725	215.975	218.25	215.35	215.125	214.25	223.325	225.125	223.975	221.575	223.575	221.925	220.875	216.675	215.425	218.55	230.6	224.1	222.85	224.425	222.925	223.975	230.3	222.1	222.55	220.825	225.75	217.325	219.15	217.4	216.5	240.8	239.775	243.025	242.675	238.25
6	224.25	220.111	219	219.556	219.806	216.028	217.583	214.667	214.972	214.083	222.806	223.944	222.944	221.194	223.75	221.833	220.111	216.278	215.167	217.917	229	223.5	222.583	223.972	222.278	223.583	229.75	221.778	222.083	220.944	224.778	216.917	218.889	216.778	216.528	239.861	238.861	242.111	241.861	237.361
7	223.646	219.562	218.875	218.979	219.958	216.146	217	213.729	215.5	214.354	222.5	222.958	222.354	220.854	223.792	221.542	219.604	215.812	214.583	217.208	227.625	222.771	221.938	223.375	221.521	223.542	229.062	221.667	221.354	220.979	224.146	216.729	218.854	216.333	216.583	238.5	237.833	241	240.958	237.062
8	222.875	219.304	218.518	218.089	219.321	215.964	216.375	213.018	215.518	214.429	222.375	222.143	222.036	220.464	223.625	221.089	219.304	215.839	214.107	216.571	226.286	222.125	221.286	222.714	220.661	223.643	228.375	221.446	220.696	220.911	223.268	216.339	218.679	216.196	216.643	237.071	236.661	239.786	240.536	236.143
9	221.839	219.054	218.125	217.482	218.839	215.768	215.804	212.393	215.714	214.589	222	221.321	221.893	220.036	223.25	220.839	218.929	215.804	213.625	216.125	225.375	221.804	220.911	222.232	219.839	223.607	227.804	221.143	219.911	220.696	222.821	215.946	218.411	216.304	216.554	235.893	235.607	238.321	239.964	235.375
10	220.5	218.794	217.765	216.868	218.397	215.353	215.412	211.794	215.397	214.677	221.544	220.853	221.691	219.485	222.985	220.338	218.544	215.823	213.103	215.603	224.559	221.368	220.265	221.721	219.235	223.25	227.279	220.794	219.294	220.235	222.397	215.515	218.382	216.177	216.353	234.735	234.573	237.015	239.412	234.544
11	219.359	218.578	217.812	216.484	218.047	214.969	215.031	211.406	215.031	214.453	221.078	220.312	221.297	218.891	222.5	220	218.141	215.625	212.438	215.125	223.656	221.016	219.766	221.359	218.578	222.891	226.672	220.25	219.047	219.656	221.844	215.047	218.328	216.031	216.016	233.984	233.844	235.703	238.812	233.547
12	218.287	218.275	217.325	215.738	217.738	214.525	214.325	211.025	214.575	214.137	220.412	219.9	220.65	218.312	221.95	219.562	217.6	215.312	212.238	214.7	223.025	220.975	219.375	220.713	218.175	222.238	226.238	219.713	218.775	219.113	221.5	214.613	218.1	215.662	215.375	233.387	233	234.325	237.838	232.7
13	217.402	217.576	217.076	215.098	217.326	214.196	213.783	210.696	214.38	213.576	219.837	219.489	219.935	217.652	221.315	219.152	217.011	214.924	211.598	214.163	222.043	220.815	218.967	220.217	217.359	221.511	225.696	218.924	218.674	218.228	220.815	214.011	217.793	215.163	214.707	232.793	232.239	232.967	237.109	231.739
14	216.636	217.193	216.773	214.421	217.136	213.727	213.034	210.352	214.011	213.421	219.216	219.182	219.046	216.989	220.636	218.489	216.75	214.489	211.159	213.682	221.341	220.625	218.625	219.568	216.75	220.739	225.216	218.375	218.591	217.636	220.364	213.375	217.352	214.693	213.829	232.329	231.364	231.534	236	230.761
15	215.802	216.625	216.323	213.688	216.708	213.323	212.333	210.062	213.708	213.083	218.979	218.708	218.458	216.312	219.99	217.771	216.562	214.24	210.792	213.219	220.562	220.302	218.469	219.115	216.188	219.969	224.74	217.74	218.396	217.052	219.802	212.635	216.812	214.323	213.26	231.875	230.469	230.156	235.073	229.885
16	214.812	216.198	215.823	212.865	216.135	213.031	211.635	209.719	213.333	212.833	218.677	218.188	217.865	215.76	219.354	216.927	216.385	213.833	210.427	212.844	219.823	219.781	218.167	218.583	215.677	219.24	224.26	217.219	217.896	216.542	219.25	211.781	216.167	214	212.708	231.375	229.375	228.906	233.979	229.177
17	213.707	215.776	215.224	212.233	215.647	212.5	211.06	209.422	212.828	212.715	218.491	217.698	217.397	215	218.69	216.078	216.293	213.5	209.965	212.535	219.336	219.302	217.914	218.052	215.345	218.44	223.655	216.862	217.353	216.198	218.75	210.965	215.569	213.698	212.138	230.922	228.121	227.793	232.552	228.44
18	212.508	215.325	214.65	211.708	215.283	211.95	210.558	209	212.242	212.508	218.183	217.233	216.708	214.342	217.983	215.183	216.308	212.933	209.433	212.333	218.583	218.633	217.433	217.425	215.008	217.7	222.9	216.55	216.575	215.683	217.992	210.208	215.058	213.275	211.458	230.292	226.775	226.808	231.4	227.883
19	211.575	215.05	214.2	211.142	214.933	211.258	209.95	208.642	211.8	212.425	217.742	216.4	215.883	213.558	217.233	214.533	216.417	212.292	209.033	212.25	218.075	218.125	216.767	217.083	214.608	216.833	222.067	216.375	215.683	215.4	217.35	209.533	214.517	213.15	210.708	229.592	225.417	225.967	229.925	227.417
20	210.597	214.532	213.839	210.847	214.798	210.79	209.508	208.097	211.274	212.29	217.089	215.621	215.218	212.911	216.597	214.105	216.379	211.734	208.484	212.25	217.702	217.621	216.145	216.468	214.169	216.218	221.137	216.089	214.887	215.097	216.532	209.04	214.226	212.766	210	229.032	224.379	225.226	228.887	226.935
21	209.812	213.958	213.535	210.604	214.625	210.299	209.049	207.472	210.931	211.951	216.347	214.958	214.465	212.264	215.951	213.653	216.333	211.257	207.979	212.049	217.396	217.236	215.472	215.743	213.764	215.569	220.229	215.743	214.125	214.694	215.771	208.674	213.896	212.465	209.264	228.312	223.451	224.417	227.938	226.319
22	209.066	213.471	213.448	210.346	214.404	209.838	208.588	206.823	210.368	211.529	215.544	214.088	213.618	211.75	215.353	213.434	216.265	211.081	207.61	211.632	217.022	216.978	214.779	215.132	213.265	214.985	219.287	215.213	213.228	214.397	215.044	208.338	213.618	212.279	208.838	227.566	222.596	223.75	227.302	225.463
23	208.407	212.85	213.314	210.164	214.171	209.364	208.221	206.293	209.8	211.171	214.814	213.271	212.993	211.407	214.814	213.157	216.043	210.871	207.3	211.186	216.536	216.579	214.093	214.543	212.879	214.529	218.443	214.65	212.75	213.957	214.479	208	213.236	212.014	208.471	226.957	221.829	223.15	226.743	224.607
24	207.79	212.388	213.151	209.862	213.816	209.007	207.632	205.605	209.23	210.691	214.165	212.757	212.349	210.829	214.217	212.79	215.895	210.809	207.072	210.585	216.342	216.257	213.441	213.98	212.349	214.276	217.665	214.171	212.415	213.441	214.026	207.757	212.803	211.868	208.026	226.21	221.158	222.349	225.98	223.612
25	207.149	211.839	213.012	209.589	213.357	208.476	207.024	205.339	208.607	210.208	213.56	212.107	211.577	210.542	213.577	212.381	215.53	210.589	206.845	210.107	215.696	215.827	212.81	213.5	212.024	213.625	216.673	213.637	211.964	212.958	213.821	207.339	212.345	211.5	207.786	225.524	220.131	221.815	225.22	222.643
26	206.483	211.278	212.943	209.216	212.653	207.915	206.335	204.966	208.204	209.693	212.892	211.608	210.875	209.943	212.989	211.875	215.352	210.204	206.619	209.591	215.25	215.273	212.102	213.176	211.472	213.176	215.739	213.318	211.659	212.392	213.466	206.796	211.659	211.25	207.182	224.528	219.171	221.188	224.244	221.682
27	206.043	210.762	212.738	209.018	211.939	207.433	205.799	204.756	207.909	209.293	212.274	210.994	210.299	209.476	212.274	211.378	215.134	209.841	206.396	209.195	214.707	214.665	211.47	212.86	211.073	212.604	214.872	212.872	211.287	211.933	213.244	206.402	211.183	210.933	206.799	223.604	218.22	220.872	223.482	220.951
28	205.637	210.28	212.458	208.762	211.256	207.006	205.274	204.44	207.655	208.893	211.643	210.393	209.726	209	211.685	210.78	214.75	209.429	205.946	208.911	214.155	214.101	211	212.589	210.542	211.97	214.089	212.548	210.94	211.506	212.964	205.929	210.619	210.577	206.435	222.637	217.262	220.518	222.679	220.369
29	205.281	209.63	211.99	208.464	210.318	206.672	204.911	204.052	207.526	208.604	210.979	209.901	209.203	208.448	211.031	210.167	214.073	208.974	205.589	208.724	213.656	213.536	210.266	212.339	209.88	211.474	213.276	212.125	210.531	211.016	212.417	205.469	210.036	210.151	205.938	221.812	216.573	219.828	221.589	219.74
30	205.027	209.059	211.362	208.165	209.707	206.431	204.431	203.697	207.34	208.293	210.351	209.144	208.777	208.101	210.303	209.505	213.441	208.388	205.223	208.495	213.043	212.968	209.867	211.957	209.314	210.936	212.628	211.633	210.186	210.606	212.053	205.027	209.596	209.686	205.793	220.707	215.559	219.569	220.723	219.303
31	204.76	208.476	210.505	207.837	209.038	206.231	204.149	203.245	207.183	208.149	209.856	208.611	208.327	207.726	209.688	209.053	212.538	207.856	204.822	208.341	212.572	212.5	209.332	211.562	208.774	210.615	211.909	211.053	209.712	210.13	211.51	204.75	209.163	209.255	205.433	219.75	214.885	218.947	219.404	218.707
32	204.525	208.04	209.895	207.46	208.69	206.02	203.78	202.895	206.845	208.085	209.305	207.96	207.875	207.435	209.125	208.805	212.015	207.235	204.525	208.23	211.96	211.995	209.02	211.185	208.34	210.27	211.505	210.46	209.175	209.765	211.24	204.455	208.805	208.85	205.37	218.56	214.03	218.565	218.315	218.11
33	204.135	207.582	209.303	207.139	208.303	205.721	203.615	202.63	206.606	207.918	209	207.567	207.438	207.067	208.726	208.404	211.284	206.668	204.26	208.096	211.673	211.486	208.615	210.933	207.798	209.986	210.952	210.034	208.673	209.38	210.837	204.178	208.596	208.409	205.024	217.62	213.385	217.889	217.01	217.351
34	203.877	207.285	208.759	206.838	207.947	205.421	203.338	202.368	206.206	207.763	208.693	207.241	206.996	206.645	208.412	208.075	210.829	206.105	204.031	207.921	211.189	210.96	208.268	210.728	207.364	209.68	210.5	209.544	208.18	209.079	210.504	203.921	208.232	207.921	204.838	216.588	212.715	217.386	215.75	216.662
35	203.596	206.971	208.486	206.572	207.558	205.144	203.082	202.212	205.745	207.635	208.317	206.697	206.486	206.221	208.221	207.938	210.476	205.659	203.812	207.683	210.865	210.562	207.933	210.606	206.952	209.385	210.111	209.058	207.562	208.841	210.356	203.774	208.005	207.62	204.471	215.721	211.933	216.692	214.779	215.885
36	203.319	206.694	208.125	206.366	207.056	204.931	202.888	202.112	205.414	207.215	208.069	206.276	206.052	205.772	207.91	207.444	209.965	205.453	203.573	207.444	210.776	210.078	207.379	210.461	206.513	209.207	209.56	208.81	207.215	208.642	209.901	203.668	207.737	207.233	203.97	215.259	211.362	215.987	213.815	215.315
37	203.215	206.465	207.781	206.075	206.636	204.61	202.605	201.943	204.917	207.066	207.526	205.763	205.675	205.399	207.601	207.434	209.588	205.342	203.382	207.096	210.29	209.693	206.982	210.228	206.228	208.925	209.026	208.408	206.803	208.513	209.807	203.504	207.329	206.996	203.715	214.452	210.596	215.443	213.035	214.803
38	203.109	206.098	207.227	205.844	206.012	204.371	202.477	201.812	204.586	206.707	207.09	205.441	205.328	205.031	207.176	207.047	209.004	205.199	203.086	206.758	210.059	209.324	206.387	209.93	205.941	208.824	208.375	208.109	206.594	208.269	209.223	203.336	206.914	206.594	203.227	214.137	210.09	214.762	211.945	214.246
39	203.069	205.867	206.823	205.552	205.512	204.185	202.319	201.714	204.137	206.484	206.403	204.923	205.101	204.73	206.782	207.065	208.556	205.137	202.867	206.484	209.484	208.871	205.907	209.597	205.677	208.633	207.782	207.81	206.202	208.04	208.96	203.218	206.552	206.27	203.024	213.371	209.375	214.149	211.125	213.661
40	203.021	205.597	206.492	205.292	205.165	204.004	202.174	201.674	203.771	206.233	205.919	204.551	204.97	204.5	206.381	206.907	208.165	204.911	202.636	206.089	209	208.394	205.559	209.326	205.39	208.453	207.284	207.581	205.86	207.686	208.661	202.996	206.237	205.907	202.814	212.623	208.792	213.449	210.284	213.089
41	202.915	205.224	206.081	205.136	204.743	203.945	202.129	201.5	203.438	206.011	205.573	204.279	204.82	204.393	205.875	206.577	207.651	204.596	202.39	205.868	208.654	207.945	205.173	209.14	205.052	208.283	206.779	207.397	205.474	207.188	208.136	202.809	205.838	205.529	202.5	212.132	208.526	212.831	209.323	212.463
42	202.796	204.947	205.78	204.977	204.36	203.981	202.057	201.394	203.121	205.845	205.246	203.947	204.716	204.227	205.557	206.424	207.36	204.299	202.22	205.511	208.019	207.443	204.776	208.867	204.826	207.913	206.299	206.989	205.189	206.739	207.799	202.602	205.568	205.129	202.201	211.439	207.954	212.201	208.216	211.742
43	202.535	204.538	205.347	204.931	203.938	203.91	202.014	201.205	202.889	205.514	204.983	203.642	204.601	204.163	205.097	206.076	206.889	203.955	202.035	205.299	207.809	207.073	204.365	208.729	204.448	207.528	205.934	206.802	204.899	206.17	207.424	202.441	205.153	204.816	201.979	210.847	207.618	211.625	207.299	211.146
44	202.359	204.261	204.848	204.772	203.54	203.924	201.855	201.076	202.678	205.304	204.714	203.29	204.417	203.982	204.877	205.844	206.605	203.772	201.946	205.087	207.254	206.678	204.058	208.486	204.337	207.167	205.663	206.457	204.652	205.855	207.199	202.333	204.841	204.732	201.721	209.989	207.112	210.909	206.315	210.536
45	202.121	203.974	204.382	204.688	203.188	203.776	201.776	200.934	202.496	205.026	204.496	203.11	204.21	203.776	204.625	205.54	206.221	203.562	201.908	204.908	206.963	206.221	203.765	208.268	204.25	206.842	205.401	206.279	204.427	205.581	206.831	202.151	204.482	204.596	201.562	209.346	206.732	210.232	205.474	209.938
46	201.888	203.659	204.024	204.547	202.763	203.625	201.76	200.838	202.341	204.73	204.372	202.916	203.973	203.598	204.358	205.084	205.794	203.47	201.882	204.73	206.662	205.814	203.443	207.882	204.034	206.568	205.135	206.122	204.274	205.388	206.443	201.973	204.189	204.382	201.429	208.959	206.355	209.814	204.76	209.493
47	201.839	203.435	203.709	204.363	202.473	203.507	201.627	200.808	202.216	204.497	204.014	202.634	203.89	203.5	204.226	204.819	205.459	203.435	201.914	204.586	206.178	205.541	203.343	207.534	203.894	206.294	204.907	205.914	204.034	205.277	206.294	201.839	204.223	204.291	201.377	208.154	205.894	209.277	204.219	208.904
48	201.795	203.167	203.356	204.173	202.199	203.17	201.631	200.763	202.151	204.202	203.997	202.561	203.635	203.253	203.913	204.446	204.913	203.391	201.952	204.481	206.269	205.093	203.151	207.183	203.705	206.029	204.67	205.747	203.827	205.071	205.904	201.603	204	204.09	201.356	208.128	205.593	209.01	203.708	208.484
49	201.77	202.984	203.207	204.007	201.938	203.082	201.46	200.773	202.036	203.938	203.536	202.273	203.609	203.217	203.73	204.29	204.658	203.365	201.967	204.316	205.783	204.941	203.135	207.003	203.579	205.724	204.54	205.546	203.579	204.944	205.832	201.467	204.036	203.865	201.398	207.428	205.158	208.546	203.362	207.938
50	201.705	202.827	202.938	203.72	201.771	202.952	201.473	200.705	201.845	203.676	203.411	202.134	203.378	203.042	203.515	203.97	204.161	203.339	201.991	204.101	205.702	204.696	202.997	206.741	203.298	205.482	204.345	205.289	203.393	204.705	205.533	201.259	203.97	203.688	201.336	207.357	204.812	208.262	203.033	207.509
51	201.704	202.654	202.796	203.58	201.58	202.957	201.284	200.685	201.701	203.478	203.145	202.142	203.33	203.059	203.259	203.815	203.864	203.265	201.957	203.911	205.457	204.549	202.907	206.571	203.108	205.173	204.164	205.015	203.21	204.417	205.309	201.232	203.732	203.466	201.321	207.228	204.562	208.111	202.602	207.148
52	201.561	202.478	202.487	203.292	201.481	202.968	201.192	200.587	201.51	203.311	202.92	202.083	203.247	202.984	203.042	203.676	203.506	203.205	201.881	203.74	205.109	204.564	202.853	206.545	203.151	204.965	203.997	204.779	202.946	204.276	205.128	201.138	203.548	203.263	201.228	206.692	204.189	207.567	202.276	206.747
53	201.471	202.241	202.206	202.983	201.422	202.968	201.122	200.451	201.236	203.09	203.047	202.047	202.951	202.91	202.715	203.279	203.113	202.953	201.849	203.494	205.111	204.346	202.701	206.302	202.913	204.799	203.631	204.526	202.747	203.965	204.634	200.988	203.206	203.006	201.047	207.017	203.884	207.561	201.849	206.552
54	201.268	202.077	202.022	202.688	201.256	203.025	201.012	200.414	201.086	202.982	202.812	202.022	202.886	202.975	202.472	203.241	202.978	202.898	201.809	203.392	204.63	204.336	202.753	206.154	202.92	204.522	203.355	204.284	202.605	203.824	204.528	201.031	203.102	202.806	200.969	206.296	203.469	206.951	201.518	206.105
55	201.175	201.928	201.846	202.535	201.168	202.963	200.939	200.367	200.973	202.822	202.835	201.941	202.745	202.973	202.066	202.843	202.668	202.774	201.771	203.17	204.455	204.035	202.601	205.912	202.702	204.314	202.997	204.106	202.524	203.649	204.362	200.934	202.811	202.58	200.848	206.418	203.16	206.8	201.197	205.755
56	201.006	201.75	201.703	202.256	200.962	202.747	200.895	200.27	200.77	202.776	202.602	201.861	202.645	202.971	201.828	202.733	202.503	202.75	201.753	203.055	204.128	203.895	202.628	205.619	202.625	203.913	202.814	203.983	202.413	203.555	204.186	200.84	202.628	202.389	200.753	205.82	202.861	206.25	200.924	205.5
57	200.886	201.606	201.655	202.106	200.764	202.567	200.811	200.153	200.606	202.694	202.511	201.75	202.506	202.911	201.717	202.547	202.336	202.786	201.711	202.869	203.917	203.655	202.542	205.361	202.583	203.608	202.569	203.917	202.333	203.425	204.067	200.839	202.431	202.15	200.661	205.506	202.575	205.814	200.758	205.178
58	200.882	201.472	201.538	201.852	200.695	202.36	200.725	200.124	200.412	202.604	202.563	201.629	202.321	202.714	201.613	202.269	202.209	202.643	201.747	202.69	203.918	203.283	202.481	205.058	202.407	203.324	202.456	203.821	202.228	203.272	203.799	200.714	202.14	201.926	200.591	205.69	202.385	205.78	200.53	205.041
59	200.867	201.337	201.495	201.696	200.533	202.141	200.658	200	200.323	202.543	202.334	201.562	202.22	202.633	201.524	202.155	202.014	202.726	201.889	202.478	203.625	203.09	202.351	204.772	202.378	203.139	202.399	203.766	202.223	203.06	203.573	200.688	201.883	201.799	200.511	205.133	202.16	205.416	200.323	204.674
60	200.885	201.252	201.321	201.441	200.472	201.992	200.531	200.059	200.202	202.454	202.39	201.48	201.992	202.431	201.457	201.975	202.005	202.589	201.931	202.278	203.722	202.742	202.301	204.508	202.245	202.867	202.314	203.707	202.01	202.86	203.383	200.538	201.577	201.676	200.495	205.227	202.117	205.406	200.112	204.48
61	200.861	201.173	201.253	201.253	200.394	201.768	200.564	199.974	200.193	202.412	202.165	201.428	201.856	202.296	201.392	201.979	201.964	202.657	201.943	202.121	203.51	202.655	202.263	204.387	202.278	202.722	202.142	203.562	201.938	202.68	203.173	200.497	201.5	201.505	200.436	204.616	201.851	204.984	199.979	204.059
62	200.834	201.127	201.048	201.015	200.352	201.679	200.492	199.954	200.138	202.309	202.143	201.248	201.699	202.12	201.209	201.763	201.89	202.577	201.98	201.962	203.469	202.385	202.252	204.283	202.153	202.5	202.079	203.383	201.74	202.579	202.964	200.416	201.316	201.413	200.39	204.589	201.65	204.929	199.74	203.86
63	200.79	201.202	200.942	200.893	200.3	201.555	200.405	199.92	200.118	202.155	202.018	201.118	201.572	201.925	201.077	201.61	201.857	202.537	201.955	201.792	203.42	202.153	202.155	204.167	202.042	202.407	201.98	203.208	201.602	202.428	202.757	200.303	201.178	201.265	200.287	204.205	201.452	204.792	199.535	203.645
64	200.701	201.155	200.835	200.729	200.242	201.384	200.314	199.778	200.106	202.044	201.887	200.974	201.567	201.675	200.979	201.451	201.768	202.593	201.887	201.564	203.296	202.098	202.067	204.108	201.91	202.278	201.84	203.036	201.49	202.42	202.59	200.258	201.088	201.17	200.309	203.771	201.157	204.495	199.43	203.42
65	200.725	201.162	200.611	200.514	200.213	201.315	200.201	199.69	200.083	201.965	201.891	200.817	201.484	201.498	200.87	201.315	201.611	202.465	201.752	201.35	203.282	201.868	202.028	204.035	201.671	202.155	201.745	202.917	201.322	202.326	202.53	200.204	200.931	201.021	200.308	203.66	200.88	204.523	199.301	203.232
66	200.75	201.107	200.555	200.382	200.17	201.167	200.07	199.545	200.02	201.838	201.71	200.648	201.455	201.29	200.847	201.135	201.507	202.498	201.637	201.162	202.98	201.847	201.778	203.863	201.553	202.148	201.7	202.71	201.377	202.29	202.29	200.192	200.9	200.887	200.268	203.115	200.625	204.17	199.28	203.045
67	200.861	201.101	200.453	200.264	200.13	201.078	199.969	199.41	199.981	201.764	201.623	200.545	201.351	201.13	200.854	201.071	201.354	202.309	201.41	200.958	202.771	201.698	201.701	203.693	201.278	202.045	201.634	202.601	201.316	202.132	202.215	200.163	200.818	200.781	200.233	202.892	200.469	204.134	199.29	202.833
68	200.81	200.953	200.369	200.223	200.066	200.965	199.98	199.294	199.942	201.661	201.429	200.451	201.221	200.96	200.867	201.02	201.261	202.208	201.31	200.761	202.491	201.679	201.423	203.511	201.073	201.982	201.668	202.471	201.316	201.938	202.135	200.104	200.783	200.703	200.197	202.458	200.332	203.763	199.31	202.619
69	200.791	200.748	200.25	200.178	200.06	200.957	199.916	199.334	199.829	201.639	201.373	200.385	201.202	200.76	200.913	200.911	201.168	202.099	201.135	200.671	202.197	201.575	201.303	203.25	200.887	201.969	201.656	202.37	201.37	201.784	202.007	199.976	200.7	200.575	200.12	202.075	200.219	203.418	199.334	202.438
70	200.79	200.73	200.196	200.076	200.042	200.906	199.848	199.255	199.799	201.571	201.449	200.451	201.096	200.672	201.022	200.969	201.002	201.949	200.904	200.56	202.118	201.375	201.366	203.089	200.62	201.795	201.716	202.341	201.279	201.607	202.152	199.886	200.638	200.46	200.069	201.991	200.136	203.304	199.243	202.299
71	200.554	200.619	200.299	200.082	200.044	200.818	199.902	199.325	199.708	201.474	201.332	200.432	201.014	200.554	201.077	200.799	200.879	201.995	200.879	200.425	201.918	201.36	201.196	202.895	200.633	201.778	201.708	202.271	201.287	201.477	201.939	199.79	200.594	200.29	199.998	201.621	200.196	202.883	199.262	202.068
72	200.477	200.642	200.34	199.933	200.021	200.688	199.894	199.258	199.717	201.385	201.456	200.465	200.921	200.59	201.06	200.796	200.735	201.902	200.769	200.36	201.896	201.204	201.254	202.754	200.515	201.635	201.69	202.233	201.225	201.327	201.908	199.758	200.419	200.115	199.942	201.465	200.165	202.827	199.215	201.906
73	200.285	200.64	200.336	199.735	200.002	200.483	199.877	199.291	199.688	201.336	201.425	200.362	200.86	200.595	201.119	200.668	200.614	201.884	200.748	200.274	201.739	201.168	201.082	202.621	200.487	201.562	201.675	202.144	201.194	201.259	201.718	199.804	200.39	199.925	199.903	201.248	200.153	202.558	199.215	201.715
74	200.207	200.588	200.31	199.543	199.955	200.256	199.815	199.332	199.593	201.172	201.431	200.211	200.819	200.629	201.19	200.614	200.567	201.817	200.679	200.185	201.634	201.004	201.041	202.457	200.438	201.429	201.638	202.024	201.09	201.119	201.554	199.894	200.248	199.802	199.897	201.138	200.134	202.511	199.183	201.631
75	200.221	200.546	200.208	199.353	199.908	200.061	199.767	199.342	199.586	201.069	201.485	200.048	200.855	200.603	201.172	200.588	200.5	201.723	200.641	200.12	201.445	200.964	200.95	202.292	200.281	201.237	201.592	201.872	201.061	200.985	201.412	199.941	200.183	199.727	199.811	201.006	200.053	202.334	199.137	201.454
76	200.104	200.521	200.05	199.185	199.783	199.898	199.696	199.39	199.617	200.865	201.408	199.942	200.787	200.485	201.008	200.475	200.475	201.675	200.602	200.006	201.29	200.883	200.821	202.115	200.19	201.165	201.504	201.646	201.088	200.838	201.169	199.965	200.048	199.627	199.821	200.821	199.996	202.302	199.213	201.238
77	200.196	200.532	199.883	199.016	199.667	199.843	199.591	199.45	199.651	200.657	201.494	199.847	200.819	200.47	200.998	200.52	200.401	201.403	200.54	199.958	201.206	200.764	200.855	201.899	200.006	201.046	201.562	201.498	200.944	200.754	201.232	199.871	199.964	199.55	199.809	200.816	199.935	202.29	199.119	201.109
78	199.92	200.328	199.796	198.952	199.618	199.79	199.559	199.487	199.651	200.548	201.382	199.809	200.811	200.355	200.79	200.46	200.34	201.349	200.542	199.872	201.063	200.739	200.727	201.742	199.981	201.063	201.435	201.355	200.973	200.731	201.101	199.929	199.903	199.529	199.742	200.534	199.887	201.937	199.088	200.796
79	199.938	200.3	199.645	198.851	199.544	199.804	199.565	199.502	199.694	200.448	201.452	199.869	200.798	200.319	200.696	200.542	200.212	201.228	200.508	199.871	201.065	200.609	200.677	201.635	199.944	200.964	201.419	201.238	200.863	200.724	201.194	199.831	199.865	199.534	199.706	200.546	199.865	201.934	198.996	200.647
80	199.792	200.158	199.602	198.833	199.521	199.8	199.544	199.436	199.681	200.379	201.311	199.913	200.771	200.325	200.538	200.508	200.189	201.19	200.508	199.835	200.956	200.527	200.567	201.519	199.99	200.925	201.342	201.175	200.925	200.756	201.161	199.902	199.8	199.479	199.698	200.375	199.862	201.762	198.908	200.46
81	199.798	200.002	199.598	198.798	199.578	199.79	199.524	199.428	199.64	200.384	201.278	200.008	200.796	200.302	200.402	200.456	200.172	201.198	200.414	199.806	200.824	200.384	200.49	201.414	200.068	200.89	201.26	201.1	200.88	200.726	201.082	199.928	199.796	199.434	199.702	200.292	199.868	201.718	198.852	200.358
82	199.907	199.922	199.575	198.703	199.636	199.789	199.625	199.384	199.543	200.444	201.252	200.069	200.838	200.224	200.429	200.524	200.099	201.211	200.306	199.726	200.84	200.289	200.442	201.343	200.024	200.709	201.319	200.968	200.703	200.673	201.086	199.925	199.722	199.405	199.759	200.252	199.733	201.705	198.737	200.377
83	199.833	199.825	199.564	198.661	199.643	199.78	199.609	199.323	199.607	200.381	201.06	200.093	200.786	200.234	200.31	200.387	200.139	201.145	200.153	199.689	200.702	200.274	200.407	201.22	200.036	200.742	201.246	200.903	200.776	200.655	200.845	199.968	199.683	199.325	199.77	200.143	199.665	201.564	198.694	200.359
84	199.84	199.746	199.513	198.605	199.629	199.864	199.565	199.349	199.534	200.362	201.02	200.162	200.752	200.256	200.431	200.42	200.05	201.11	200.097	199.625	200.733	200.151	200.418	201.095	199.938	200.675	201.358	200.817	200.718	200.548	200.702	199.882	199.599	199.332	199.804	200.067	199.577	201.513	198.619	200.356
85	199.686	199.617	199.491	198.555	199.619	199.861	199.557	199.256	199.595	200.226	200.923	200.157	200.752	200.261	200.385	200.261	200.044	200.938	200.057	199.617	200.659	200.193	200.422	201.006	199.856	200.651	201.316	200.732	200.746	200.489	200.489	199.933	199.555	199.214	199.812	199.943	199.516	201.385	198.6	200.244
86	199.515	199.493	199.414	198.511	199.625	199.899	199.478	199.189	199.634	200.2	200.877	200.052	200.684	200.252	200.404	200.18	199.987	200.866	199.954	199.612	200.614	200.228	200.474	200.915	199.803	200.599	201.279	200.669	200.772	200.509	200.395	199.961	199.506	199.191	199.796	199.833	199.434	201.23	198.553	200.2
87	199.482	199.509	199.259	198.533	199.576	199.957	199.377	199.165	199.639	200.15	200.918	199.998	200.685	200.172	200.522	200.187	199.877	200.746	199.953	199.612	200.707	200.143	200.433	200.772	199.734	200.538	201.27	200.632	200.685	200.457	200.301	199.853	199.422	199.228	199.697	199.886	199.457	201.145	198.489	200.107
88	199.37	199.374	199.158	198.54	199.588	199.937	199.387	199.057	199.651	200.105	200.794	199.897	200.678	200.113	200.441	200.021	199.901	200.729	199.956	199.691	200.582	200.225	200.351	200.693	199.679	200.504	201.109	200.649	200.819	200.456	200.223	199.922	199.456	199.183	199.66	199.802	199.464	201.029	198.46	200.013
89	199.385	199.37	198.993	198.648	199.528	200.003	199.408	199.05	199.612	200.132	200.768	199.87	200.658	200.003	200.567	200.052	199.817	200.678	199.903	199.658	200.638	200.122	200.272	200.635	199.665	200.375	200.978	200.747	200.777	200.457	200.143	199.897	199.448	199.152	199.602	199.818	199.457	201.047	198.427	199.98
90	199.393	199.295	198.841	198.723	199.446	199.975	199.48	199.04	199.621	200.087	200.77	199.83	200.572	199.866	200.549	200.098	199.915	200.583	199.911	199.739	200.605	200.201	200.136	200.525	199.69	200.272	200.891	200.79	200.763	200.458	200.091	199.846	199.471	199.176	199.513	199.772	199.505	200.859	198.335	199.897
91	199.406	199.269	198.783	198.859	199.457	199.943	199.54	199.012	199.554	200.106	200.717	199.903	200.464	199.835	200.592	200.17	199.905	200.488	199.859	199.656	200.585	200.191	200.007	200.47	199.646	200.226	200.821	200.849	200.774	200.45	199.993	199.911	199.547	199.151	199.472	199.818	199.597	200.786	198.286	199.871
92	199.417	199.172	198.688	198.834	199.436	199.907	199.603	199.035	199.503	200.038	200.688	199.998	200.345	199.726	200.56	200.272	199.891	200.407	199.855	199.621	200.595	200.133	199.955	200.481	199.686	200.159	200.798	200.772	200.703	200.414	199.893	199.872	199.584	199.155	199.472	199.814	199.698	200.743	198.317	199.785
93	199.306	199.115	198.656	198.832	199.464	199.848	199.589	199.003	199.449	199.985	200.502	200.015	200.223	199.731	200.461	200.378	199.851	200.308	199.916	199.601	200.569	200.108	199.822	200.387	199.685	200.094	200.753	200.7	200.745	200.396	199.817	199.983	199.616	199.123	199.548	199.805	199.794	200.743	198.407	199.743
94	199.234	199.095	198.609	198.827	199.452	199.793	199.561	199.03	199.329	199.88	200.59	200.112	200.085	199.732	200.531	200.408	199.806	200.309	199.799	199.551	200.743	199.985	199.801	200.296	199.665	200.087	200.684	200.541	200.622	200.339	199.738	199.967	199.632	199.081	199.556	199.875	199.873	200.727	198.449	199.745
95	199.124	199.059	198.645	198.778	199.498	199.722	199.493	199.1	199.328	199.822	200.429	200.136	200.048	199.783	200.397	200.362	199.764	200.293	199.836	199.507	200.747	199.974	199.843	200.267	199.722	200.114	200.595	200.424	200.655	200.331	199.705	199.99	199.615	199.071	199.615	199.79	199.917	200.728	198.543	199.721
96	199.065	199.048	198.66	198.713	199.542	199.683	199.393	199.177	199.25	199.773	200.48	200.193	200.028	199.827	200.325	200.267	199.723	200.34	199.775	199.497	200.8	199.845	199.845	200.195	199.73	200.097	200.48	200.303	200.67	200.257	199.735	200.015	199.568	199.05	199.587	199.743	199.898	200.782	198.59	199.772
97	198.968	198.978	198.677	198.677	199.51	199.658	199.353	199.285	199.272	199.737	200.467	200.195	200.085	199.865	200.218	200.103	199.714	200.498	199.761	199.467	200.764	199.786	199.989	200.174	199.771	200.114	200.332	200.294	200.625	200.248	199.712	200.049	199.506	199.131	199.603	199.69	199.875	200.775	198.633	199.755
98	198.906	198.993	198.75	198.643	199.544	199.646	199.245	199.382	199.29	199.738	200.393	200.238	200.166	199.918	200.206	199.967	199.696	200.566	199.775	199.564	200.771	199.757	200.082	200.174	199.79	200.115	200.245	200.263	200.599	200.174	199.714	200.061	199.472	199.127	199.569	199.599	199.832	200.768	198.594	199.768
99	198.961	198.95	198.773	198.557	199.463	199.641	199.197	199.422	199.326	199.756	200.512	200.219	200.213	199.977	200.219	199.87	199.747	200.607	199.826	199.536	200.882	199.646	200.14	200.196	199.762	200.117	200.252	200.224	200.517	200.098	199.68	199.991	199.478	199.065	199.523	199.557	199.764	200.651	198.551	199.767
BACKGORUND
average	199.178	199.098	198.708	198.744	199.481	199.782	199.445	199.148	199.392	199.892	200.555	200.084	200.223	199.826	200.406	200.189	199.801	200.44	199.831	199.574	200.706	199.963	199.962	200.317	199.715	200.139	200.585	200.516	200.667	200.316	199.808	199.969	199.549	199.113	199.546	199.746	199.776	200.756	198.471	199.782
local	199.042					199.532					200.219					199.967					200.132					200.445					199.597					199.706

## Sheet: cons_cnn
	22.1	22.2	22.3	22.4	22.5	24.1	24.2	24.3	24.4	24.5	31.1	31.2	31.3	31.4	31.5	32.1	32.2	32.3	32.4	32.5	34.1	34.2	34.3	34.4	34.5	35.1	35.2	35.3	35.4	35.5	37.1	37.2	37.3	37.4	37.5
0	211	218	216	213	211	215	212	209	212	210	216	216	216	214	216	215	212	216	214	212	225	215	214	212	215	218	218	219	217	218	217	216	218	214	210
1	211.375	218.375	216	212.25	211.625	214.75	211.5	209.375	212.25	210.375	216.25	215.875	216	213.625	214.875	215.25	212.875	216	214.125	212.375	224.75	214.625	213.375	212.5	215	217.875	217.5	218.625	216.5	216.5	216.625	216.375	217.375	213.625	210
2	211.188	218.25	215.812	212	211.5	214.562	211.25	209.5	212.125	210.875	215.938	215.125	215.938	213.75	213.875	215.188	213.375	215.5	213.375	212.625	224.562	214.5	212.875	212.625	214.438	217.938	217.125	218.062	216.062	215.25	216.188	215.625	216.125	213.312	210
3	211.05	217.9	215.2	211.6	211.5	214.05	211.35	209.65	211.85	211	215.55	214.55	215.5	213.9	212.7	214.65	214.1	215.1	212.55	212.35	224.4	214.05	212.25	212.7	213.7	217.4	216.35	217.3	215.6	214.5	215.45	214.35	214.75	213.1	210
4	211	217	214.333	210.917	211.333	213.458	211.25	209.958	211.375	211.25	215.042	213.833	214.833	213.792	211.708	214.042	214.542	214.375	211.625	212.375	223.917	213.708	211.667	212.792	213.167	216.625	215.792	216.25	215.417	213.833	214.542	213.208	213.625	212.875	210.042
5	211.025	216	213.45	210.3	211.025	212.625	211.275	210.325	210.9	211.25	214.65	212.85	214.025	213.425	210.275	213.5	214.85	213.625	210.575	212.325	223.475	212.875	210.725	212.5	212.125	215.7	214.9	215.15	214.85	213.1	213.5	212.225	212.7	213.1	210.15
6	210.806	214.972	212.611	209.944	210.806	211.778	211.444	210	210.389	210.833	214.083	212.25	213.139	212.917	209.639	212.806	214.306	212.667	209.806	211.75	223.222	212	209.889	211.917	211.167	214.889	213.944	214.222	214.139	212.472	212.583	211.139	212	212.917	210.139
7	210.312	214.188	212	209.458	210.417	210.875	211.396	209.958	210.083	210.208	213.521	211.583	212.333	212.25	208.958	212.104	213.625	211.729	209.167	210.792	222.458	211.146	209.229	211.229	210.042	213.917	212.812	213.396	213.438	212.042	211.708	210.479	211.5	212.917	210.25
8	209.661	213.482	211.429	209.018	209.982	209.911	211.286	209.5	209.732	209.036	212.839	211.196	211.696	211.5	208.643	211.304	212.536	210.911	208.5	209.679	221.429	210.268	208.589	210.446	208.982	213.179	211.589	212.625	212.464	211.339	211.089	209.857	211.089	212.232	209.929
9	208.946	213.107	211.196	208.607	209.482	209.089	211	209	209.375	207.911	212.304	211.018	211.321	210.786	208.429	210.321	211.554	210.161	208.018	208.643	220.018	209.571	207.982	209.661	208.179	212.429	210.411	211.946	211.536	210.643	210.589	209.286	210.661	211.571	209.839
10	208.147	212.691	210.838	208.338	208.912	208.294	210.691	208.573	208.912	207.029	211.632	210.927	210.779	210	208.191	209.323	210.529	209.485	207.603	207.544	218.323	209.132	207.632	208.853	207.456	211.794	209.368	211.206	210.573	210.044	210.118	208.706	209.927	210.882	209.573
11	207.438	211.906	210.5	207.688	208.609	207.656	210.031	208.25	208.422	206.266	210.766	210.75	210.375	209.406	208.141	208.406	209.594	208.875	207.141	206.766	216.547	208.5	207.156	208.125	206.812	210.969	208.547	210.328	209.953	209.328	209.547	208.141	209.109	210	209.109
12	206.6	211.438	209.963	207.188	208.062	206.875	209.4	207.713	207.738	205.8	210.3	210.512	209.838	208.75	207.688	207.5	208.75	208.275	206.887	206.1	214.863	208.062	206.65	207.637	206.262	210.05	207.625	209.375	209.287	208.7	209.225	207.488	208.2	209.213	208.7
13	205.967	210.391	209.261	206.652	207.663	206.196	208.63	207.489	206.967	205.304	209.446	210.043	209.163	208.293	207.217	206.674	207.859	207.815	206.283	205.391	213.043	207.359	206.011	207.109	205.75	209.174	206.793	208.38	208.717	207.957	208.587	206.87	207.207	208.272	207.957
14	205.284	209.273	208.443	206.136	207.079	205.614	207.909	207.079	206.125	204.989	208.807	209.704	208.489	207.625	206.796	206.034	206.898	207.239	205.818	204.886	211.352	206.739	205.466	206.75	205.329	208.273	206.159	207.307	208.216	207.329	208.102	206.375	206.261	207.454	207.432
15	204.865	208.219	207.552	205.656	206.667	205.01	207.104	206.781	205.552	204.542	208.188	209.135	207.844	207.021	206.312	205.49	206.073	206.646	205.365	204.323	209.906	206.188	204.865	206.344	205.062	207.396	205.573	206.458	207.75	206.719	207.594	205.823	205.729	206.906	206.75
16	204.479	207.156	206.771	205.312	206.188	204.448	206.323	206.365	205.01	204.125	207.531	208.562	207.115	206.312	205.781	205.115	205.344	206.167	204.677	203.74	208.542	205.635	204.448	205.875	204.781	206.719	205	205.677	207.198	206.177	206.979	205.302	205.344	206.479	206.094
17	204.215	206.207	205.879	205.026	205.595	203.94	205.397	205.802	204.474	203.569	206.853	208.19	206.422	205.603	205.259	204.681	204.862	205.655	203.931	203.207	207.31	205.06	204.172	205.431	204.526	205.974	204.552	204.905	206.474	205.819	206.465	204.862	204.965	206.276	205.422
18	203.892	205.375	205.017	204.558	205.042	203.425	204.575	205.333	204.242	203.017	206.183	207.717	205.8	204.875	204.725	204.192	204.358	205.075	203.1	202.45	206.125	204.433	203.958	204.8	204.1	205.475	203.992	204.217	205.625	205.308	205.858	204.325	204.833	206	204.733
19	203.475	204.708	204.525	204.167	204.492	202.908	203.925	204.617	203.758	202.608	205.45	207.375	205.275	204.4	204.1	203.658	204.042	204.5	202.517	202.008	205.233	204.033	203.592	204.233	203.767	204.892	203.442	203.675	204.767	204.958	205.292	203.9	204.617	205.842	204.15
20	202.927	204.323	204.129	203.79	204.048	202.484	203.339	204.097	203.548	202.339	205	206.984	204.871	204.008	203.718	203.081	203.694	204.024	201.944	201.524	204.355	203.46	203.266	203.839	203.315	204.419	202.927	203.194	203.919	204.589	204.879	203.444	204.298	205.5	203.694
21	202.292	203.84	203.722	203.375	203.569	202.035	202.785	203.583	203.222	202.257	204.451	206.521	204.389	203.701	203.326	202.514	203.229	203.528	201.493	201.229	203.396	202.889	202.778	203.396	202.882	203.917	202.375	202.771	203.118	204.312	204.403	202.889	203.986	205.056	203.486
22	201.662	203.346	203.375	203.052	203.213	201.677	202.419	203.022	202.853	201.963	204.103	205.838	203.971	203.412	203.088	201.816	202.772	203.162	201.228	201.037	202.618	202.434	202.338	203	202.654	203.287	201.971	202.507	202.603	204.132	204.191	202.507	203.596	204.596	203.272
23	201.093	202.95	203.086	202.736	202.879	201.25	202.05	202.614	202.479	201.764	203.886	205.336	203.493	203.157	202.85	201.414	202.279	202.936	200.95	200.971	201.943	202.057	201.943	202.657	202.207	202.721	201.643	202.329	202.171	203.921	203.879	202.129	203.264	204.05	203.136
24	200.579	202.375	202.671	202.29	202.651	201	201.678	202.138	202.099	201.533	203.612	204.743	203.046	202.96	202.585	201.046	201.875	202.566	200.684	200.71	201.309	201.651	201.599	202.29	201.928	202.375	201.29	202.066	201.809	203.763	203.592	201.743	202.829	203.507	202.974
25	200.238	202.03	202.369	201.976	202.262	200.738	201.369	201.821	201.815	201.238	203.369	204.274	202.5	202.601	202.351	200.69	201.304	202.333	200.56	200.649	200.768	201.256	201.345	202.065	201.53	201.94	201.048	201.851	201.458	203.554	203.298	201.601	202.571	203.048	202.762
26	199.864	201.489	201.96	201.551	201.96	200.415	201.051	201.364	201.381	200.915	203.046	203.989	202.159	202.392	202.085	200.489	200.989	201.994	200.244	200.329	200.358	200.949	201.114	201.818	201.318	201.619	200.881	201.699	201.114	203.188	203.068	201.296	202.301	202.699	202.483
27	199.78	201.128	201.677	201.171	201.616	200.195	200.896	201.183	201.152	200.646	202.817	203.732	201.884	202.067	201.89	200.335	200.72	201.756	200.11	200.122	200.11	200.799	201.091	201.604	200.994	201.299	200.774	201.543	200.884	202.939	202.909	201.195	202.146	202.341	202.104
28	199.708	200.821	201.44	200.875	201.381	199.952	200.696	201.03	200.982	200.423	202.5	203.589	201.589	201.786	201.661	200.304	200.583	201.565	199.958	200.048	200.006	200.696	201.012	201.387	200.78	201.113	200.685	201.369	200.637	202.613	202.679	201.06	201.994	202.137	201.768
29	199.573	200.63	201.031	200.578	201.323	199.792	200.589	200.75	200.698	200.188	202.224	203.38	201.349	201.646	201.536	200.115	200.417	201.234	199.74	199.901	200	200.646	200.849	201.297	200.771	200.927	200.573	201.172	200.333	202.104	202.411	200.797	201.797	201.964	201.526
30	199.58	200.388	200.872	200.335	201.122	199.686	200.457	200.575	200.58	199.925	202.032	203.303	201.144	201.436	201.33	199.973	200.271	201.011	199.617	199.856	200.069	200.532	200.697	201.053	200.59	200.809	200.559	201.016	200.181	201.745	202.282	200.745	201.729	201.734	201.138
31	199.428	200.163	200.572	200.183	201.029	199.663	200.288	200.375	200.308	199.769	201.678	203.101	200.942	201.351	201.202	199.827	200.202	200.755	199.587	199.856	200.173	200.413	200.442	200.947	200.447	200.716	200.423	200.793	200.135	201.438	202.111	200.466	201.62	201.529	200.938
32	199.445	199.97	200.475	200.085	200.76	199.63	200.105	200.165	200.165	199.595	201.41	202.985	200.895	201.19	201.05	199.64	200.195	200.575	199.55	199.77	200.275	200.27	200.135	200.76	200.26	200.53	200.335	200.685	200.025	201.15	201.96	200.34	201.53	201.27	200.665
33	199.361	199.716	200.337	200.058	200.462	199.644	199.933	199.923	199.918	199.486	201.13	202.962	200.774	201.135	200.971	199.505	200.163	200.385	199.49	199.673	200.346	200.01	199.837	200.644	200.221	200.471	200.293	200.572	200.019	200.928	201.745	200.115	201.442	201.005	200.519
34	199.421	199.601	200.294	199.982	200.118	199.697	199.798	199.623	199.728	199.417	200.939	202.781	200.842	201.092	200.904	199.487	200.118	200.154	199.329	199.443	200.254	199.882	199.535	200.601	200.075	200.338	200.197	200.566	200.066	200.811	201.627	199.969	201.285	200.803	200.259
35	199.389	199.63	200.216	199.88	199.779	199.659	199.663	199.447	199.639	199.423	200.827	202.673	200.788	200.981	200.788	199.423	200.038	200.115	199.231	199.418	200.236	199.88	199.351	200.423	200.082	200.25	200.197	200.519	199.995	200.712	201.37	199.635	201.312	200.553	200.087
36	199.362	199.539	200.116	199.772	199.599	199.552	199.578	199.302	199.59	199.427	200.66	202.483	200.694	200.918	200.672	199.435	200.035	199.991	199.164	199.358	200.168	199.759	199.319	200.457	200.259	200.293	200.185	200.41	199.944	200.612	201.207	199.302	201.233	200.211	199.914
37	199.421	199.575	200.048	199.746	199.482	199.482	199.469	199.175	199.575	199.259	200.64	202.162	200.697	200.763	200.522	199.386	199.838	199.987	199.031	199.303	200.132	199.689	199.268	200.404	200.21	200.132	200.25	200.36	199.965	200.601	201.053	199.167	201.14	199.939	199.702
38	199.434	199.562	199.914	199.66	199.523	199.359	199.352	199.168	199.504	199.297	200.594	201.973	200.539	200.527	200.297	199.41	199.656	199.973	198.981	199.297	200.152	199.578	199.438	200.453	200.375	200.113	200.215	200.293	199.969	200.519	201.004	199.055	201.051	199.672	199.481
39	199.387	199.548	199.855	199.702	199.464	199.286	199.286	199.181	199.54	199.214	200.516	201.859	200.48	200.415	200.008	199.343	199.391	200.036	198.956	199.302	200.173	199.468	199.536	200.306	200.242	200.016	200.185	200.157	199.935	200.399	200.976	198.968	200.907	199.403	199.319
40	199.411	199.551	199.737	199.691	199.475	199.195	199.284	199.322	199.534	199.178	200.436	201.758	200.496	200.364	199.847	199.267	199.335	200.034	198.975	199.233	200.144	199.309	199.627	200.127	200.148	200	200.085	200.093	200.025	200.356	200.898	198.975	200.758	199.314	199.233
41	199.427	199.448	199.651	199.768	199.474	199.081	199.32	199.404	199.511	199.202	200.382	201.669	200.456	200.342	199.802	199.239	199.338	199.971	198.927	199.18	200.037	199.191	199.702	199.985	200.151	200.044	200.004	200.096	199.897	200.279	200.827	199.062	200.643	199.397	199.177
42	199.383	199.424	199.602	199.769	199.526	199.068	199.352	199.511	199.564	199.224	200.314	201.39	200.436	200.371	199.625	199.269	199.398	199.958	198.913	199.057	199.932	199.049	199.64	199.765	200.068	200.011	199.807	200.072	199.867	200.189	200.716	199.129	200.454	199.572	199.026
43	199.389	199.34	199.41	199.722	199.476	199.08	199.34	199.549	199.552	199.254	200.312	201.201	200.417	200.444	199.625	199.184	199.535	199.84	198.913	199.017	199.743	199.115	199.535	199.646	199.965	199.958	199.847	200.156	199.778	200.135	200.538	199.264	200.323	199.736	198.983
44	199.279	199.243	199.37	199.649	199.424	199.004	199.304	199.558	199.507	199.246	200.207	201.047	200.373	200.489	199.522	199.149	199.645	199.732	198.92	199.004	199.692	199.014	199.359	199.572	199.804	200.029	199.736	200.178	199.746	200.007	200.304	199.322	200.236	199.801	198.844
45	199.158	199.114	199.371	199.552	199.382	198.897	199.18	199.463	199.408	199.254	200.232	200.945	200.298	200.493	199.548	199.085	199.721	199.636	198.794	199.015	199.603	198.963	199.32	199.478	199.743	199.934	199.684	200.21	199.588	199.96	200.129	199.382	200.169	199.776	198.842
46	199.064	199.027	199.385	199.338	199.26	198.804	199.054	199.362	199.28	199.22	200.257	200.899	200.25	200.473	199.409	199	199.682	199.52	198.794	199.024	199.554	198.966	199.26	199.416	199.649	199.966	199.686	200.226	199.574	199.912	200.037	199.307	200.095	199.672	198.787
47	199.024	198.959	199.377	199.219	199.154	198.716	198.863	199.366	199.106	199.243	200.26	200.969	200.219	200.442	199.377	198.877	199.743	199.336	198.753	198.983	199.593	198.928	199.288	199.435	199.421	199.921	199.603	200.233	199.497	199.884	199.873	199.209	200.058	199.61	198.774
48	199.045	198.926	199.452	199.144	199.058	198.712	198.795	199.362	198.978	199.138	200.391	201.01	200.163	200.327	199.253	198.913	199.696	199.221	198.686	198.965	199.542	199.006	199.314	199.465	199.494	199.856	199.66	200.228	199.468	199.801	199.708	199.071	200.016	199.503	198.776
49	199.085	198.915	199.546	199.072	199.036	198.799	198.763	199.474	198.816	199.109	200.428	200.885	200.165	200.309	199.194	198.964	199.655	199.092	198.569	199.036	199.487	198.997	199.372	199.382	199.385	199.819	199.635	200.132	199.559	199.691	199.602	199.013	199.944	199.549	198.799
50	199.217	199.024	199.479	199.042	199.045	198.935	198.747	199.47	198.81	199.089	200.455	200.866	200.116	200.202	199.077	198.952	199.661	199.071	198.485	199.113	199.396	198.964	199.39	199.339	199.369	199.774	199.601	200.104	199.58	199.58	199.482	198.946	199.798	199.491	198.747
51	199.219	199.096	199.429	198.991	199.053	199.151	198.732	199.509	198.827	199.102	200.404	200.697	200.157	200.244	199.074	198.895	199.593	199.102	198.423	199.204	199.247	199.012	199.343	199.244	199.312	199.657	199.562	200.031	199.611	199.54	199.469	198.889	199.833	199.534	198.67
52	199.24	199.122	199.439	198.965	199.173	199.263	198.769	199.417	198.821	199.135	200.343	200.622	200.112	200.224	199.035	198.923	199.583	199.186	198.324	199.308	199.17	199.106	199.25	199.147	199.372	199.484	199.571	199.936	199.558	199.548	199.417	198.872	199.76	199.506	198.596
53	199.259	199.192	199.241	198.974	199.145	199.27	198.82	199.282	198.823	199.131	200.105	200.608	200.113	200.227	199.02	198.881	199.555	199.236	198.299	199.233	199.102	199.108	199.212	199.151	199.41	199.483	199.567	199.887	199.5	199.52	199.346	198.849	199.703	199.413	198.404
54	199.145	199.124	199.222	198.966	199.241	199.318	198.772	199.12	198.809	199.136	200.056	200.546	200.105	200.188	199.093	198.914	199.488	199.346	198.219	199.262	199.12	199.216	199.08	199.284	199.485	199.336	199.626	199.83	199.355	199.596	199.339	198.784	199.725	199.398	198.423
55	199.096	199.082	199.043	199.008	199.242	199.189	198.819	198.997	198.8	199.048	199.955	200.601	200.053	200.16	199.168	198.918	199.45	199.404	198.282	199.152	199.035	199.229	199.013	199.303	199.484	199.359	199.742	199.814	199.306	199.55	199.247	198.715	199.649	199.46	198.42
56	199.093	199.102	199.017	199.055	199.267	199.151	198.788	198.962	198.738	199.029	199.916	200.573	200.029	200.081	199.23	199.038	199.442	199.451	198.349	199.052	199.044	199.317	198.953	199.352	199.483	199.337	199.831	199.747	199.18	199.52	199.247	198.669	199.587	199.34	198.456
57	199.095	199.158	198.875	199.05	199.25	199.047	198.797	199.008	198.7	198.925	199.858	200.514	199.95	200.086	199.308	199.092	199.381	199.428	198.458	198.972	199.072	199.375	198.905	199.389	199.394	199.414	199.917	199.758	199.108	199.461	199.181	198.639	199.478	199.356	198.508
58	199.11	199.217	198.83	199.137	199.179	199.022	198.832	199.047	198.758	198.802	199.824	200.506	199.931	200.088	199.308	199.124	199.365	199.382	198.599	198.874	199.11	199.346	198.931	199.275	199.212	199.426	200	199.75	199.069	199.431	199.151	198.621	199.412	199.376	198.538
59	199.149	199.266	198.848	199.125	199.141	198.967	198.916	199.06	198.652	198.712	199.723	200.364	199.905	200.125	199.342	199.155	199.337	199.34	198.793	198.946	199.092	199.37	198.935	199.19	199.177	199.492	200.098	199.709	199.035	199.446	199.133	198.606	199.269	199.345	198.519
60	199.168	199.301	198.86	199.1	199.051	198.982	198.959	199.125	198.783	198.627	199.671	200.278	199.89	200.189	199.311	199.138	199.275	199.217	198.829	198.972	199.12	199.319	199.061	199.043	199.036	199.431	200.064	199.801	199.002	199.464	199.01	198.625	199.214	199.429	198.5
61	199.165	199.258	198.897	199.095	199.013	198.951	198.959	199.036	198.745	198.541	199.588	200.155	199.833	200.113	199.268	199.196	199.242	199.263	198.879	198.987	199.129	199.26	199.126	198.869	199.08	199.425	200.028	199.869	199.054	199.567	198.946	198.678	199.273	199.407	198.456
62	199.171	199.219	198.888	198.972	199.005	198.998	198.998	199.061	198.834	198.594	199.617	200.092	199.788	200.043	199.26	199.237	199.237	199.148	198.806	199.008	199.127	199.219	199.166	198.74	199.077	199.444	199.926	199.898	199.11	199.559	198.916	198.699	199.263	199.398	198.475
63	199.15	199.175	198.893	198.887	199.097	199.012	199.053	199.077	198.885	198.645	199.657	200.072	199.705	199.963	199.167	199.31	199.232	199.088	198.78	198.96	199.132	199.137	199.153	198.685	199.165	199.515	199.8	199.87	199.202	199.565	198.898	198.69	199.24	199.305	198.355
64	199.193	199.08	198.938	198.773	199.147	198.948	199.026	199.077	198.987	198.719	199.771	199.99	199.649	199.874	199.098	199.284	199.24	199.008	198.732	198.794	199.07	199.111	199.028	198.657	199.193	199.505	199.732	199.822	199.247	199.474	198.905	198.758	199.245	199.242	198.348
65	199.141	198.982	198.859	198.711	199.153	198.995	199.014	199.125	199.208	198.757	199.836	199.938	199.627	199.806	199.06	199.296	199.236	199.032	198.683	198.768	199.167	199.088	198.991	198.653	199.199	199.447	199.625	199.775	199.294	199.424	198.887	198.84	199.275	199.164	198.245
66	199.268	198.93	199.03	198.778	199.183	198.917	199.08	199.077	199.23	198.838	199.935	199.847	199.602	199.81	199.015	199.238	199.22	198.91	198.678	198.702	199.007	199.118	198.91	198.713	199.255	199.502	199.545	199.662	199.205	199.315	198.91	198.92	199.268	199.077	198.195
67	199.264	198.884	199.049	198.877	199.142	198.932	199.017	199.035	199.285	198.884	199.941	199.835	199.597	199.807	199.026	199.17	199.205	198.974	198.703	198.693	199.057	199.144	198.917	198.748	199.245	199.439	199.542	199.625	199.184	199.29	198.91	198.983	199.248	199.101	198.125
68	199.283	198.841	199.23	199.075	199.19	198.909	199.002	198.947	199.241	198.881	199.931	199.746	199.648	199.83	199.051	199.08	199.15	198.958	198.772	198.717	199.033	199.153	199.053	198.757	199.177	199.484	199.484	199.586	199.058	199.314	198.878	198.998	199.325	199.139	198.144
69	199.286	198.894	199.327	199.207	199.226	198.945	199.01	198.861	199.137	198.921	199.861	199.779	199.692	199.916	199.139	199.07	199.183	198.981	198.714	198.704	198.978	199.192	199.115	198.784	199.195	199.493	199.5	199.558	199.007	199.385	198.832	199.022	199.228	199.209	198.175
70	199.27	198.929	199.388	199.31	199.25	198.969	198.989	198.688	199.138	198.864	199.748	199.777	199.692	199.891	199.275	199.018	199.132	198.953	198.659	198.781	199.049	199.214	199.216	198.88	199.241	199.44	199.598	199.614	199.02	199.462	198.835	199.02	199.176	199.286	198.194
71	199.259	199.058	199.432	199.351	199.269	199.023	199.035	198.542	198.944	198.799	199.678	199.773	199.757	199.932	199.236	199.112	199.21	198.97	198.649	198.806	199.035	199.131	199.231	198.888	199.187	199.537	199.638	199.636	199.079	199.584	198.82	198.942	199.262	199.357	198.273
72	199.271	199.094	199.415	199.342	199.181	198.969	198.994	198.492	198.948	198.708	199.615	199.769	199.744	199.929	199.275	199.133	199.254	198.973	198.592	198.823	199.058	199.121	199.227	198.875	199.135	199.571	199.719	199.675	199.146	199.596	198.81	198.85	199.321	199.279	198.269
73	199.375	199.097	199.328	199.366	199.123	199.043	198.948	198.526	198.851	198.608	199.66	199.782	199.765	199.95	199.192	199.192	199.317	198.955	198.556	198.892	199.084	198.974	199.114	198.845	199.06	199.616	199.722	199.647	199.259	199.627	198.864	198.761	199.412	199.323	198.246
74	199.358	199.052	199.209	199.319	199.075	199.052	198.877	198.575	198.836	198.571	199.722	199.782	199.746	199.903	199.101	199.196	199.338	199.006	198.491	198.922	199.062	198.886	199.054	198.828	199	199.688	199.741	199.694	199.312	199.614	198.901	198.664	199.5	199.261	198.274
75	199.397	198.956	199.118	199.296	199.006	199.023	198.849	198.679	198.813	198.479	199.819	199.781	199.756	199.943	199.059	199.206	199.286	198.966	198.454	199.004	199.063	198.87	198.996	198.767	198.966	199.731	199.689	199.599	199.275	199.54	198.956	198.548	199.464	199.185	198.271
76	199.394	198.935	198.994	199.185	198.981	198.975	198.827	198.863	198.783	198.517	200.006	199.804	199.79	199.929	198.985	199.194	199.273	198.965	198.354	199	199.035	198.923	199.035	198.665	198.896	199.773	199.635	199.565	199.162	199.54	198.948	198.533	199.423	199.133	198.319
77	199.337	198.923	198.923	199.266	199.022	198.94	198.835	198.982	198.833	198.565	200.036	199.837	199.843	200.046	199.06	199.155	199.185	198.917	198.399	199.03	199.06	199.026	199.048	198.667	199.018	199.778	199.639	199.575	199.069	199.488	199.008	198.462	199.353	199.127	198.29
78	199.313	198.973	198.79	199.237	199.088	198.935	198.903	199.017	198.788	198.62	200.084	199.905	199.836	199.998	199.034	199.124	199.17	198.845	198.422	199.063	199.05	199.124	199.101	198.719	199.011	199.729	199.63	199.542	199.038	199.548	198.952	198.504	199.288	199.13	198.349
79	199.321	199.024	198.752	199.31	199.085	198.895	198.871	199.04	198.891	198.69	200.028	199.994	199.935	200.014	199.169	199.046	199.131	198.901	198.47	199.111	199.044	199.262	199.093	198.684	199.075	199.71	199.671	199.559	198.972	199.554	198.885	198.566	199.27	199.091	198.369
80	199.302	199.079	198.708	199.306	199.1	198.877	198.89	199.05	198.931	198.675	200.035	200.05	199.892	199.971	199.242	199.102	199.158	198.948	198.54	199.123	199.073	199.298	199.125	198.729	199.112	199.652	199.673	199.625	199.002	199.56	198.808	198.675	199.315	199.092	198.402
81	199.27	199.104	198.722	199.372	199.076	198.824	198.924	198.998	199.014	198.674	200.054	200.086	199.916	199.942	199.31	199.11	199.192	198.986	198.626	199.048	199.036	199.334	199.118	198.752	199.11	199.562	199.708	199.642	199.076	199.52	198.814	198.77	199.3	199.1	198.432
82	199.308	199.131	198.675	199.489	199.017	198.868	198.856	198.966	199.084	198.715	200.041	200.088	199.966	199.793	199.425	199.118	199.241	199.106	198.765	199.045	198.942	199.304	199	198.843	199.123	199.534	199.75	199.614	199.082	199.515	198.787	198.827	199.278	199.194	198.429
83	199.242	199.061	198.722	199.45	199.004	198.877	198.788	198.976	199.095	198.675	200.079	200.077	199.879	199.806	199.47	199.155	199.262	199.163	198.728	199.034	198.948	199.214	199.01	198.881	199.157	199.448	199.845	199.651	199.189	199.494	198.841	198.879	199.248	199.163	198.427
84	199.164	199.052	198.733	199.437	199.002	198.907	198.744	198.955	199.06	198.651	200.019	200.047	199.825	199.698	199.457	199.224	199.239	199.166	198.726	199.026	198.869	199.203	198.968	198.923	199.183	199.44	199.86	199.595	199.205	199.461	198.879	198.909	199.2	199.131	198.384
85	199.188	198.996	198.808	199.416	199.077	198.9	198.653	198.9	198.989	198.628	199.949	200.013	199.703	199.723	199.414	199.221	199.256	199.153	198.662	199.011	198.858	199.124	199.004	198.894	199.173	199.396	199.889	199.566	199.254	199.447	198.889	198.807	199.137	199.153	198.396
86	199.21	198.95	198.812	199.329	199.151	198.967	198.608	198.842	198.901	198.603	199.842	200.066	199.651	199.704	199.395	199.177	199.287	199.184	198.605	199.107	198.928	199.09	199.024	198.838	199.162	199.371	199.904	199.561	199.274	199.48	198.897	198.75	199.092	199.154	198.316
87	199.216	198.962	198.837	199.216	199.17	199.033	198.621	198.81	198.844	198.591	199.783	200.056	199.668	199.717	199.357	199.149	199.212	199.054	198.543	199.071	198.906	199.127	199.014	198.745	199.125	199.37	199.877	199.558	199.326	199.505	198.918	198.714	199.17	199.111	198.292
88	199.282	198.952	198.874	199.099	199.248	199.071	198.59	198.74	198.802	198.565	199.882	200.021	199.634	199.756	199.338	199.095	199.256	199.046	198.527	199.061	199.008	199.147	199.08	198.653	199.132	199.391	199.815	199.595	199.353	199.46	199.008	198.66	199.258	199.134	198.292
89	199.3	199.013	198.862	199.068	199.153	199.04	198.68	198.76	198.798	198.553	199.922	199.992	199.763	199.787	199.307	199.077	199.247	199.082	198.478	199.058	199.053	199.107	199.047	198.622	199.128	199.443	199.725	199.718	199.353	199.467	198.995	198.72	199.343	199.078	198.252
90	199.303	199.045	198.844	198.926	199.185	199.029	198.725	198.759	198.784	198.58	200.011	199.922	199.842	199.806	199.295	198.991	199.288	199.038	198.491	198.949	199.123	199.087	199.087	198.567	199.158	199.437	199.736	199.784	199.312	199.449	198.991	198.745	199.406	199.038	198.277
91	199.29	199.052	198.84	198.901	199.214	198.988	198.746	198.845	198.79	198.667	200.05	199.934	199.889	199.814	199.306	199.033	199.307	199.123	198.498	198.925	199.177	199.078	199.068	198.592	199.16	199.502	199.691	199.868	199.207	199.424	198.991	198.821	199.312	199.043	198.283
92	199.203	199.067	198.815	198.869	199.241	199	198.862	198.907	198.743	198.648	200.04	199.872	199.94	199.812	199.347	199.016	199.353	199.181	198.495	198.916	199.183	199.081	199.095	198.69	199.148	199.474	199.781	199.916	199.238	199.412	198.907	198.922	199.357	199.036	198.297
93	199.115	199.065	198.817	198.906	199.221	199.029	198.885	198.985	198.74	198.723	199.938	199.839	199.86	199.836	199.392	199.07	199.301	199.248	198.502	198.966	199.188	199.082	199.188	198.695	199.139	199.462	199.815	199.962	199.24	199.349	198.875	199.002	199.282	198.998	198.306
94	199.115	199.077	198.762	199.01	199.217	198.997	198.888	199.002	198.773	198.763	199.87	199.831	199.773	199.878	199.401	199.143	199.253	199.247	198.544	199.038	199.15	199.132	199.217	198.725	199.094	199.401	199.847	199.898	199.288	199.359	198.878	198.984	199.225	199.023	198.309
95	199.06	199.054	198.822	199.009	199.2	199.028	198.895	199.04	198.724	198.722	199.79	199.74	199.664	199.85	199.388	199.145	199.241	199.229	198.574	199.162	199.098	199.105	199.272	198.71	199.083	199.3	199.898	199.841	199.24	199.305	198.874	198.969	199.193	199.026	198.343
96	199.072	199.02	198.835	199.042	199.088	198.935	198.898	199.048	198.787	198.71	199.688	199.722	199.495	199.825	199.39	199.195	199.22	199.165	198.575	199.203	199.017	199.085	199.33	198.73	199.065	199.312	199.833	199.758	199.313	199.327	198.908	198.868	199.182	199.025	198.362
97	199.123	198.987	198.891	198.984	199.079	198.997	198.924	199.051	198.823	198.649	199.641	199.655	199.372	199.717	199.356	199.212	199.158	199.101	198.57	199.267	199.03	199.111	199.369	198.766	199.101	199.337	199.801	199.677	199.285	199.369	198.986	198.82	199.182	199.035	198.332
98	199.12	198.954	198.969	198.911	199.018	198.952	198.957	199.007	198.854	198.615	199.666	199.673	199.34	199.692	199.373	199.212	199.146	198.995	198.531	199.242	199.071	199.112	199.345	198.801	199.179	199.39	199.748	199.605	199.286	199.406	199.003	198.71	199.224	199.125	198.316
99	199.158	198.879	198.944	198.916	198.997	198.898	198.984	199	198.857	198.551	199.699	199.713	199.383	199.713	199.368	199.275	199.189	198.93	198.542	199.225	199.071	199.104	199.29	198.842	199.161	199.484	199.72	199.567	199.301	199.427	198.958	198.686	199.193	199.205	198.252
BACKGORUND
average	199.156	199.02	198.854	198.947	199.146	198.985	198.877	198.964	198.787	198.663	199.839	199.79	199.656	199.794	199.362	199.129	199.246	199.126	198.532	199.089	199.111	199.098	199.226	198.712	199.129	199.41	199.787	199.788	199.271	199.383	198.937	198.853	199.256	199.055	198.308
local	199.025					198.855					199.688					199.024					199.055					199.528					198.882

## Sheet: wt_spd2
	12.1	12.2	12.3	12.4	12.5	23.1	23.2	23.3	23.4	23.5	25.1	25.2	25.3	25.4	25.5	26.1	26.2	26.3	26.4	26.5	29.1	29.2	29.3	29.4	29.5	211.1	211.2	211.3	211.4	211.5	212.1	212.2	212.3	212.4	212.5	215.1	215.2	215.3	215.4	215.5
0	261	258	252	255	253	249	246	244	243	240	264	266	258	261	263	261	268	265	263	260	268	267	262	263	258	269	262	259	262	262	268	264	253	251	251	263	258	253	258	263
1	261	257	252.375	254.625	252.625	248.625	246.5	244.25	243	240	263	265	257.625	260.625	263	261.25	267.75	265.375	263.5	259.5	268.125	266.25	261.875	262.25	257.625	269.125	261.75	258.625	261	261.125	266.375	262.75	252.875	250.5	251.125	262.875	257.625	252.875	258.125	262.625
2	260.188	256	252.125	253.75	252	248.375	246.375	244.125	242.5	239.625	260.438	264	257.438	260.375	263	261.125	267.562	265.125	263.375	257.812	268.125	265.062	261.688	259.938	257.875	268.812	261.438	258.062	259.75	259.062	263.562	260.375	251.938	249.438	250.812	262.062	256.062	252.75	257.938	262.188
3	258.55	254.3	251	252.9	251.15	247.1	246.1	243.45	242.45	239.55	258.45	263.25	256.85	259.75	261.8	260.3	266.95	264.85	263.2	256.25	268.2	263.35	261.45	257.95	256.9	267.55	261.5	256.95	258.15	256.8	261.3	258	250.7	248.35	250.7	261.05	254.45	252.85	257.1	260.95
4	257	253.25	249.667	251.625	249.875	245.167	245.417	241.917	242.125	238.708	256.583	262.25	256.125	259.333	259.833	258.542	265.583	264.417	262.25	254.708	267.917	261.458	260.875	256.125	255	265.75	260.708	255.625	256.5	254.625	259.417	255.333	249.208	247	249.875	260.042	252.833	252.333	255.833	258.958
5	255.625	252.125	248.375	249.85	248.125	243.075	244.7	240.2	241.225	237.225	254.375	261.025	254.85	258.2	257.225	256.725	263.6	263.1	260.7	253.175	266.45	259.125	259.625	254.25	252.725	263.175	259.175	253.775	254.575	252.125	257.325	252.2	246.8	245.05	248.075	258.4	251.5	250.825	253.9	256.725
6	253.944	250.667	246.75	248.278	246.417	240.722	243.667	238.528	240.306	235.528	252.333	259.139	253.472	257.222	254.722	254.444	261.389	260.25	259	251.639	264.667	256.778	258.055	252.611	250.278	260.778	256.972	252.083	252.5	249.806	255.25	249.222	244.833	243.389	246.278	256.75	249.639	248.972	252.306	254.444
7	252.625	249.417	245.417	246.75	244.583	238.604	242.458	236.979	239.354	233.604	250.542	257.792	251.708	255.396	252.208	252.188	259.125	256.771	256.542	250.25	262.583	254.375	256.104	251.062	248.146	258.021	255.083	249.979	250.562	248.167	253.083	246.333	242.542	241.792	243.688	254.562	247.875	246.958	250.125	252.062
8	251.018	247.5	243.75	244.946	242.411	236.554	240.643	235	238.161	231.25	248.5	255.304	249.714	253.268	249.75	249.5	256.321	252.839	253.964	248.464	260.018	251.643	253.875	249.286	245.929	255.196	252.5	247.875	248.589	246.464	250.446	243.464	240.339	239.911	240.964	252.464	245.589	244.732	247.875	249.357
9	249.161	245.375	242.089	243.464	240.571	234.839	238.518	232.946	236.571	229.125	246.607	252.679	247.536	250.625	247.446	246.768	253.643	249.179	251.411	246.804	257.482	249.143	251.696	247.482	244.054	252.143	250.214	245.589	246.696	244.875	248.054	241.036	238.179	238.054	238.518	250.339	243.339	242.714	245.786	246.625
10	246.838	243.044	240.397	241.735	238.765	233.235	236.221	230.868	234.941	227.471	244.529	250.029	245.279	247.941	245.118	244	250.779	245.632	248.618	244.809	255.073	246.662	249.441	245.397	242.103	249.029	247.823	243.088	244.794	243.412	245.368	238.765	235.985	236.323	236.147	248.162	240.971	240.706	243.515	243.882
11	244.891	240.469	238.375	239.859	237.094	231.812	234.359	228.5	232.969	225.844	242.438	247.156	243.141	245.438	242.703	241.469	247.766	242.531	246.25	242.734	252.641	244.203	247.234	243.406	240.344	246.25	245.234	240.828	242.938	241.984	242.859	236.906	234.031	234.422	233.766	246.25	238.641	238.719	241.406	241.328
12	242.25	237.787	236.438	237.875	235.062	230.188	232.25	226.3	230.838	224.35	240.387	244.262	240.787	242.95	240.2	238.75	245.188	239.662	243.25	240.787	250.062	241.938	245.05	240.787	238.312	243.075	242.637	238.213	240.9	240.225	240.3	234.963	232.125	232.312	231.412	243.762	236.45	236.625	239.162	238.85
13	239.913	234.783	234.043	235.554	232.837	228.207	230.457	223.739	228.38	222.739	237.663	241.217	238.348	240.293	237.391	236.033	242.239	236.435	240.543	238.283	247.098	239.326	242.511	238.63	236.043	240.098	239.674	235.533	238.543	238.326	237.359	232.924	230.152	229.913	228.902	241.174	234.011	234.293	236.924	236.293
14	237.614	232.477	231.534	233.25	230.704	226.182	228.568	221.75	226.182	221.057	235.5	238.807	235.761	237.886	234.909	233.489	239.546	233.409	237.421	236.273	244.046	236.977	239.943	236.034	233.591	237.216	237.159	233.25	235.807	236.454	234.602	230.625	228.307	227.546	226.648	238.364	231.796	231.898	234.216	233.796
15	235.573	230.292	229.26	230.948	228.573	224.292	226.729	219.885	224.208	219.406	233.052	236.51	233.396	235.604	232.458	231.052	236.99	230.406	234.615	233.875	241.125	234.646	237.615	234.031	231.344	234.521	234.958	231.073	233.208	234.562	231.969	228.479	226.573	225.292	224.625	235.719	229.448	229.604	231.688	231.406
16	233.677	228.312	226.896	228.771	226.531	222.427	224.771	218.24	222.323	217.75	230.854	234.354	231.083	233.312	230.208	228.604	234.625	227.875	231.896	231.427	238.146	232.469	235.312	232.104	229.104	231.906	232.729	229.188	230.604	232.562	229.385	226.073	224.615	223.104	222.833	233.188	227.219	227.26	229.292	228.948
17	231.655	226.328	224.56	226.353	224.267	220.664	222.681	216.698	220.647	216.009	228.569	232.198	228.707	231.224	227.965	226.103	231.965	225.362	229.215	228.905	235.56	230.241	233.043	229.853	226.931	229.164	230.569	226.94	227.871	230.681	226.802	223.629	222.586	220.94	221.138	230.81	224.776	224.897	226.733	226.543
18	229.467	224.575	222.167	224.058	222.033	218.983	220.442	215.183	218.708	214.425	226.2	229.842	226.475	228.925	225.667	223.858	229.45	223.158	226.792	226.392	232.508	227.867	230.65	227.792	224.967	226.375	228.117	224.975	225.075	228.592	224.3	221.292	220.325	218.917	219.608	228.35	222.625	222.508	224.417	223.875
19	227.508	222.575	220.242	221.983	219.925	217.783	218.558	214.167	217.35	212.875	224.283	227.492	224.283	226.758	223.708	221.95	227.1	221.208	224.8	223.892	230.133	226.017	228.692	225.475	223.408	224.383	225.95	222.725	222.692	226.767	222.033	219.075	218.492	217.067	217.983	226.283	220.658	220.517	222.233	221.667
20	225.532	220.919	218.581	220.113	217.968	216.677	216.742	213.016	215.806	211.54	222.266	225.29	222.29	224.726	221.879	220.298	225.032	219.444	222.782	221.871	227.677	224.137	226.669	223.565	222	222.411	223.742	220.855	220.581	225.089	220	217.137	217.016	215.282	216.395	224.089	218.968	218.637	220.355	219.774
21	223.528	219.16	216.896	218.042	216.132	215.528	215.069	211.924	214.472	210.431	220.347	222.986	220.139	222.542	219.806	218.25	222.944	217.792	220.736	219.681	225.347	222.542	224.632	221.486	220.389	220.347	221.403	218.847	218.542	223.403	218.257	215.528	215.66	213.576	214.722	222.104	217.375	216.896	218.34	217.792
22	221.632	217.434	215.427	216.427	214.537	214.441	213.427	210.816	213.213	209.529	218.573	221.007	218.154	220.471	217.846	216.566	220.956	216.294	219.073	217.757	223.096	220.978	222.802	219.573	218.948	218.603	219.471	217.11	216.948	221.941	216.721	213.993	214.353	211.985	213.052	220.257	215.89	215.397	216.537	215.89
23	219.936	215.657	214.221	214.8	213.129	213.329	212.243	209.786	211.936	208.743	216.871	219.186	216.471	218.757	216.021	214.993	219.171	214.879	217.329	215.979	221.121	219.65	221.1	217.936	217.571	216.936	217.679	215.664	215.457	220.586	215.243	212.557	213.25	210.593	211.557	218.593	214.436	213.843	214.871	214.343
24	218.533	213.928	213.033	213.368	211.79	212.118	211.191	208.796	210.717	207.908	215.335	217.428	214.941	216.967	214.368	213.309	217.243	213.5	215.776	214.165	219.296	218.276	219.5	215.954	216.158	215.428	216.138	214.184	214.125	219.184	213.803	211.132	212.296	209.375	210.257	217.158	213.23	212.388	213.171	212.704
25	216.952	212.31	211.619	211.881	210.476	211	210.214	207.935	209.494	207.232	213.619	215.589	213.726	215.44	212.667	211.827	215.417	212.089	214.006	212.667	217.208	216.923	217.917	214.25	214.958	213.821	214.554	212.905	212.685	217.869	212.375	209.839	211.03	208.107	209.155	215.613	211.827	210.899	211.685	211.268
26	215.574	210.886	210.489	210.5	209.256	209.864	209.068	207.057	208.176	206.29	212.193	213.79	212.415	213.869	211.176	210.25	213.653	210.909	212.392	211.233	215.415	215.381	216.386	212.335	213.653	212.222	213.068	211.523	211.222	216.329	211.062	208.443	209.903	207.199	208.023	214.114	210.671	209.432	210.21	209.824
27	214.207	209.622	209.402	209.396	208.091	208.915	208.055	206.091	207.055	205.604	211.018	212.189	211.384	212.457	209.872	209	212.256	209.835	210.963	210.262	213.799	214.073	215	211.006	212.591	210.872	211.72	210.323	210.006	214.805	210.03	207.287	208.793	206.39	207.201	212.78	209.543	208.171	209.012	208.732
28	212.923	208.631	208.476	208.363	207.071	208.095	207.179	205.399	206.125	205	209.976	210.726	210.423	211.256	208.839	207.929	211.143	208.851	209.696	209.333	212.435	212.875	213.798	209.81	211.476	209.708	210.446	209.196	208.821	213.5	209.03	206.393	207.958	205.685	206.506	211.452	208.452	207.042	208.036	207.595
29	211.583	207.568	207.703	207.302	206.188	207.599	206.328	204.724	205.469	204.339	208.917	209.411	209.359	210.24	208.005	206.865	210.177	207.969	208.63	208.505	211.161	211.609	212.807	208.526	210.469	208.672	209.427	207.984	207.698	212.25	207.901	205.521	207.214	205.115	205.818	210.089	207.359	206.219	207.104	206.604
30	210.319	206.649	206.862	206.335	205.191	207.005	205.543	204.085	204.915	203.803	207.968	208.277	208.351	209.165	207.25	206.128	209.367	207.064	207.675	207.686	209.952	210.58	211.59	207.729	209.42	207.782	208.298	206.957	206.665	211.011	206.91	204.782	206.516	204.436	205.096	208.941	206.356	205.229	206.282	205.644
31	209.178	205.654	206.144	205.346	204.428	206.356	204.913	203.558	204.404	203.13	207.005	207.26	207.346	208.293	206.428	205.361	208.5	206.49	206.822	206.885	208.899	209.524	210.654	206.875	208.409	207.019	207.49	205.938	205.721	209.865	205.88	204.322	205.986	203.942	204.423	207.731	205.361	204.611	205.538	204.74
32	208.135	204.88	205.33	204.455	203.82	205.74	204.235	202.905	203.885	202.715	206.185	206.36	206.445	207.28	205.87	204.825	207.585	205.855	206.07	206.14	207.95	208.545	209.575	206.255	207.455	206.415	206.7	205.195	204.98	208.835	204.925	203.9	205.32	203.35	203.885	206.725	204.645	203.915	204.915	203.85
33	207.409	204.159	204.721	203.673	203.26	205.144	203.726	202.611	203.413	202.139	205.514	205.519	205.654	206.409	205.332	204.115	206.764	205.308	205.447	205.418	207.231	207.538	208.639	205.447	206.615	205.832	205.962	204.481	204.207	207.861	204.197	203.447	204.76	203.087	203.279	205.817	204.091	203.486	204.38	203.082
34	206.601	203.671	204.11	202.965	202.746	204.496	203.232	202.246	202.877	201.728	204.785	204.833	205.066	205.443	204.798	203.596	205.921	204.79	204.798	204.64	206.5	206.579	207.531	204.684	205.93	205.259	205.298	203.93	203.561	206.996	203.399	202.96	204.031	202.781	202.763	204.741	203.561	203.031	203.93	202.557
35	205.851	203.111	203.606	202.428	202.245	203.841	202.769	201.875	202.207	201.389	204.163	204.139	204.673	204.615	204.38	203.207	205.053	204.25	204.231	204.053	205.827	205.913	206.639	204.115	205.438	204.774	204.596	203.519	202.928	206.26	202.798	202.462	203.438	202.486	202.293	203.952	203.067	202.553	203.635	202.077
36	205.22	202.711	203.289	202.017	201.776	203.306	202.323	201.681	201.741	200.935	203.737	203.59	204.25	203.97	203.961	202.629	204.31	203.84	203.75	203.547	205.233	205.228	205.918	203.595	204.849	204.19	203.892	203.09	202.353	205.664	202.319	201.879	203	202.246	201.81	203.302	202.698	202.28	203.168	201.715
37	204.386	202.272	202.864	201.601	201.224	202.693	201.899	201.325	201.32	200.82	203.254	203.175	203.908	203.386	203.399	202.268	203.715	203.364	203.316	202.965	204.684	204.82	205.088	203.307	204.566	203.605	203.228	202.706	201.943	205.053	201.842	201.39	202.377	201.93	201.5	202.689	202.228	201.921	202.86	201.439
38	203.66	201.945	202.609	201.332	200.953	202.168	201.543	201.129	200.953	200.391	202.926	202.738	203.481	203.109	203.019	201.746	203.25	202.906	202.883	202.394	204.125	204.234	204.5	202.875	204.133	203.094	202.586	202.223	201.559	204.586	201.477	200.879	201.988	201.684	201.125	202.156	201.867	201.434	202.254	201.152
39	203.004	201.573	202.262	201	200.641	201.645	201.23	200.819	200.698	200.238	202.565	202.282	203.077	202.859	202.617	201.496	202.831	202.448	202.484	201.903	203.605	203.815	203.956	202.472	203.81	202.726	202.089	201.726	201.258	204.089	201.052	200.589	201.512	201.306	200.794	201.766	201.444	200.923	201.859	201.012
40	202.504	201.174	201.898	200.665	200.462	201.208	200.949	200.614	200.487	200.004	202.275	201.775	202.644	202.665	202.297	201.267	202.398	201.97	202.11	201.479	203.068	203.428	203.504	202.119	203.445	202.377	201.661	201.352	201.042	203.61	200.716	200.275	201.148	200.907	200.513	201.352	201.114	200.534	201.513	200.822
41	202.092	200.75	201.562	200.382	200.364	200.842	200.717	200.515	200.294	199.735	202.11	201.331	202.239	202.618	202.107	200.941	201.904	201.596	201.768	201.07	202.728	202.798	203.202	201.765	203.044	202.195	201.368	200.963	200.794	203.158	200.474	200.132	200.875	200.588	200.213	201.029	200.853	200.132	201.103	200.585
42	201.776	200.546	201.231	200.061	200.258	200.557	200.474	200.352	200.049	199.629	201.75	200.97	201.746	202.28	201.758	200.693	201.572	201.333	201.322	200.765	202.261	202.489	202.761	201.326	202.602	201.913	201.099	200.617	200.686	202.765	200.099	199.985	200.36	200.182	199.939	200.659	200.53	199.913	200.788	200.466
43	201.469	200.205	200.955	199.851	200.097	200.323	200.194	200.26	199.844	199.441	201.399	200.625	201.403	202.014	201.417	200.451	201.153	201.156	200.965	200.569	201.826	201.979	202.493	200.948	202.222	201.712	200.913	200.302	200.451	202.337	199.903	199.885	200.049	199.931	199.767	200.299	200.177	199.639	200.451	200.125
44	201.228	200.083	200.569	199.576	199.909	200.159	199.917	200.105	199.54	199.362	201.018	200.428	201.087	201.54	201.033	200.21	200.924	200.964	200.587	200.438	201.413	201.739	202.051	200.627	201.855	201.431	200.645	200.178	200.214	201.877	199.696	199.739	199.736	199.663	199.656	199.978	199.924	199.457	200.217	199.928
45	200.897	199.864	200.327	199.467	199.717	200.033	199.684	199.971	199.331	199.261	200.566	200.224	200.787	201.261	200.695	200.011	200.698	200.842	200.29	200.327	201.04	201.401	201.757	200.371	201.504	201.254	200.448	200.029	200.018	201.522	199.562	199.603	199.566	199.496	199.555	199.713	199.629	199.316	200.022	199.643
46	200.693	199.72	200.007	199.328	199.497	199.909	199.436	199.811	199.186	199.084	200.27	200.105	200.551	201.003	200.443	199.73	200.507	200.709	200.051	200.28	200.726	201.068	201.544	200.142	201.172	200.99	200.216	199.936	199.767	201.223	199.453	199.419	199.388	199.392	199.476	199.402	199.456	199.189	199.801	199.446
47	200.507	199.548	199.644	199.168	199.322	199.825	199.206	199.593	199.069	199.027	199.925	200.01	200.271	200.702	200.127	199.565	200.319	200.469	199.805	200.175	200.479	200.907	201.267	200.038	200.843	200.685	200.038	199.815	199.586	200.866	199.322	199.315	199.25	199.229	199.394	199.171	199.219	199.017	199.562	199.366
48	200.301	199.375	199.439	199.183	199.141	199.679	199.019	199.337	198.955	198.84	199.897	199.827	200.054	200.548	200.032	199.304	200.141	200.343	199.583	199.987	200.359	200.587	201.074	199.92	200.622	200.593	199.817	199.702	199.401	200.67	199.099	199.128	199.269	199.131	199.269	199.026	198.984	198.965	199.375	199.202
49	200.191	199.316	199.168	199.053	199.043	199.622	198.941	199.062	198.987	198.753	199.665	199.681	199.931	200.345	199.915	199.21	199.974	200.122	199.421	199.829	200.122	200.536	200.773	199.911	200.395	200.345	199.655	199.632	199.335	200.405	198.99	199.076	199.171	199.003	199.026	198.796	198.783	198.875	199.22	199.276
50	200.012	199.071	199.137	198.988	198.97	199.506	198.935	198.833	198.931	198.661	199.634	199.423	199.81	200.134	199.824	199.062	199.842	199.967	199.295	199.604	200.039	200.339	200.467	199.759	200.268	200.208	199.521	199.506	199.164	200.113	198.768	198.94	199.077	198.738	198.827	198.634	198.595	198.884	199.11	199.104
51	199.836	198.947	199.028	198.901	198.932	199.367	199.077	198.67	199	198.549	199.482	199.204	199.611	199.874	199.71	198.944	199.701	199.87	199.157	199.417	199.861	200.201	200.241	199.562	200.111	200.065	199.358	199.407	199.102	199.929	198.67	198.833	198.892	198.583	198.673	198.336	198.562	198.759	199.006	199.056
52	199.644	198.792	199.013	198.788	198.821	199.212	199.141	198.474	199.01	198.503	199.288	198.968	199.599	199.647	199.596	198.865	199.609	199.795	199.103	199.244	199.731	200.038	199.987	199.375	199.901	199.891	199.151	199.295	199.061	199.821	198.606	198.788	198.708	198.337	198.478	198.183	198.494	198.696	198.965	198.99
53	199.465	198.773	199.058	198.73	198.741	199.087	199.122	198.323	198.892	198.308	199.198	198.84	199.5	199.509	199.445	198.785	199.346	199.831	199.07	199.081	199.701	199.677	199.889	199.139	199.933	199.794	199.017	199.233	198.974	199.596	198.567	198.642	198.578	198.134	198.5	197.971	198.517	198.587	198.933	198.884
54	199.361	198.574	198.88	198.537	198.636	198.88	199.065	198.238	198.876	198.253	198.975	198.732	199.42	199.435	199.306	198.809	199.278	199.83	198.972	199.018	199.392	199.562	199.725	198.895	199.716	199.611	198.787	199.086	198.855	199.534	198.549	198.528	198.349	198.018	198.509	197.756	198.376	198.404	198.901	198.852
55	199.194	198.58	198.872	198.425	198.521	198.827	199.045	198.184	198.755	198.168	198.955	198.614	199.303	199.316	199.191	198.771	199.093	199.859	198.835	198.875	199.218	199.263	199.636	198.58	199.628	199.457	198.66	198.997	198.702	199.375	198.537	198.319	198.274	197.88	198.524	197.561	198.332	198.253	198.779	198.753
56	199.125	198.52	198.703	198.215	198.433	198.744	198.866	198.076	198.741	198.224	198.724	198.57	199.18	199.326	199.049	198.826	198.913	199.727	198.712	198.887	199.105	199.122	199.422	198.436	199.497	199.279	198.599	198.939	198.578	199.241	198.514	198.212	198.151	197.855	198.547	197.378	198.064	198.052	198.706	198.701
57	198.975	198.481	198.572	198.03	198.367	198.694	198.714	198.019	198.708	198.214	198.644	198.45	199.042	199.225	198.953	198.894	198.825	199.661	198.658	198.85	198.917	198.972	199.261	198.283	199.367	199.125	198.569	198.894	198.486	199.106	198.483	198.089	198.064	197.761	198.483	197.236	197.905	197.986	198.556	198.575
58	198.904	198.514	198.549	197.978	198.352	198.709	198.585	197.975	198.668	198.181	198.591	198.434	198.854	199.077	198.948	198.778	198.706	199.511	198.558	198.81	198.876	198.838	199.063	198.244	199.288	199.113	198.582	198.83	198.481	198.959	198.442	197.929	198.019	197.731	198.486	197.071	197.805	197.934	198.472	198.503
59	198.81	198.47	198.467	197.851	198.367	198.622	198.462	198.054	198.582	198.201	198.465	198.321	198.788	199.043	198.856	198.739	198.647	199.329	198.554	198.78	198.791	198.682	198.916	198.234	199.057	198.927	198.562	198.698	198.443	198.875	198.375	197.916	198.082	197.698	198.418	197.065	197.63	197.78	198.391	198.435
60	198.758	198.577	198.334	197.816	198.321	198.645	198.385	198.066	198.444	198.143	198.457	198.255	198.602	198.987	198.796	198.63	198.538	199.13	198.551	198.75	198.696	198.602	198.765	198.355	198.946	198.916	198.559	198.569	198.477	198.847	198.219	197.811	198.046	197.546	198.395	197.041	197.65	197.837	198.293	198.4
61	198.665	198.51	198.273	197.655	198.289	198.667	198.263	198.149	198.371	198.098	198.361	198.188	198.58	198.984	198.74	198.523	198.464	199.124	198.534	198.706	198.662	198.521	198.683	198.384	198.853	198.796	198.541	198.513	198.528	198.817	198.198	197.786	197.992	197.487	198.147	197.101	197.564	197.763	198.224	198.361
62	198.538	198.492	198.189	197.645	198.278	198.594	198.232	198.097	198.232	198.023	198.408	198.248	198.495	198.959	198.709	198.383	198.38	199.102	198.498	198.663	198.645	198.551	198.656	198.426	198.676	198.811	198.541	198.475	198.51	198.816	198.056	197.696	197.982	197.403	198.11	197.199	197.49	197.745	198.156	198.339
63	198.425	198.33	198.07	197.5	198.257	198.53	198.14	198.145	198.16	197.952	198.447	198.257	198.49	198.82	198.675	198.275	198.287	199.14	198.518	198.56	198.593	198.465	198.665	198.375	198.495	198.718	198.493	198.485	198.482	198.778	197.97	197.65	197.935	197.35	198.01	197.338	197.502	197.738	198.067	198.355
64	198.232	198.16	197.982	197.42	198.183	198.495	198.186	198.139	198.173	197.892	198.43	198.276	198.443	198.701	198.688	198.237	198.234	199.193	198.407	198.438	198.526	198.531	198.678	198.309	198.5	198.613	198.495	198.523	198.32	198.662	197.943	197.577	197.845	197.255	197.894	197.43	197.534	197.675	198.013	198.299
65	198.086	198.021	197.812	197.447	198.104	198.419	198.225	198.148	198.162	197.854	198.454	198.31	198.433	198.609	198.627	198.194	198.245	199.174	198.405	198.428	198.444	198.521	198.681	198.213	198.451	198.579	198.387	198.567	198.245	198.588	197.884	197.454	197.794	197.245	197.893	197.53	197.544	197.681	197.984	198.296
66	197.905	197.882	197.718	197.382	198.058	198.315	198.285	198.118	198.208	197.845	198.375	198.29	198.423	198.542	198.588	198.23	198.22	199.115	198.333	198.28	198.317	198.495	198.545	198.093	198.405	198.493	198.322	198.605	198.127	198.553	197.875	197.46	197.743	197.248	197.898	197.52	197.615	197.65	197.855	198.24
67	197.797	197.811	197.517	197.479	198.054	198.309	198.269	198.132	198.174	197.811	198.361	198.17	198.422	198.488	198.528	198.158	198.274	198.991	198.382	198.215	198.238	198.46	198.535	198.012	198.399	198.422	198.233	198.63	198.116	198.436	197.804	197.458	197.66	197.255	197.967	197.472	197.606	197.632	197.882	198.189
68	197.799	197.799	197.498	197.502	197.991	198.226	198.334	198.119	198.111	197.861	198.323	198.104	198.4	198.418	198.449	198.137	198.274	198.854	198.369	198.157	198.186	198.354	198.473	197.945	198.414	198.409	198.219	198.569	198.131	198.403	197.746	197.48	197.617	197.31	198.042	197.374	197.624	197.584	197.878	198.166
69	197.87	197.853	197.457	197.51	198.007	198.166	198.274	198.103	198.048	197.885	198.207	198.036	198.397	198.399	198.38	198.13	198.284	198.714	198.394	198.13	198.135	198.32	198.394	197.921	198.401	198.373	198.216	198.481	198.075	198.356	197.68	197.447	197.625	197.298	198.147	197.25	197.577	197.615	197.815	198.154
70	197.911	197.897	197.442	197.493	198.103	198.114	198.272	198.08	198.009	197.864	198.165	197.955	198.308	198.364	198.266	198.025	198.239	198.574	198.444	198.15	198.167	198.174	198.382	197.815	198.386	198.382	198.163	198.444	198.114	198.328	197.596	197.386	197.681	197.337	198.185	197.192	197.549	197.623	197.904	198.109
71	198.012	197.979	197.526	197.439	197.995	198.061	198.262	198.11	197.993	197.918	198.136	197.949	198.292	198.29	198.217	198.084	198.145	198.505	198.399	198.14	198.117	198.103	198.39	197.759	198.306	198.451	198.154	198.393	198.101	198.276	197.575	197.399	197.685	197.334	198.149	197.143	197.591	197.575	197.86	198.114
72	198.035	198.01	197.579	197.327	197.965	198.027	198.296	198.083	198.019	197.894	198.075	197.873	198.26	198.165	198.171	198.05	198.031	198.475	198.373	198.148	198.14	197.998	198.375	197.665	198.225	198.446	198.173	198.383	198.073	198.287	197.548	197.279	197.667	197.4	198.044	197.079	197.594	197.548	197.883	198.062
73	197.991	198.004	197.651	197.317	197.875	197.931	198.315	198.067	197.996	197.821	198.013	197.901	198.181	198.127	198.149	198.047	198.03	198.453	198.33	198.136	198.121	197.899	198.343	197.575	198.155	198.444	198.106	198.349	198.093	198.276	197.547	197.276	197.662	197.369	198	197.086	197.608	197.567	197.733	198.138
74	197.914	197.994	197.7	197.334	197.789	197.864	198.291	197.972	197.994	197.72	197.991	197.853	198.131	198.071	198.175	198.058	197.985	198.483	198.3	198.147	198.088	197.892	198.317	197.543	198.08	198.34	198.06	198.433	198.067	198.244	197.588	197.261	197.638	197.375	197.845	197.125	197.541	197.519	197.724	198.131
75	197.823	197.947	197.744	197.273	197.716	197.769	198.305	197.908	197.91	197.664	197.937	197.815	198.09	198.025	198.153	198.126	197.992	198.462	198.271	198.135	198.095	197.939	198.263	197.584	198.067	198.231	198.071	198.456	197.994	198.235	197.584	197.296	197.626	197.368	197.761	197.086	197.437	197.523	197.677	198.158
76	197.765	197.894	197.748	197.208	197.729	197.729	198.26	197.833	197.873	197.637	197.99	197.777	198.125	198.021	198.206	198.11	197.994	198.442	198.225	198.131	198.017	197.944	198.244	197.658	198.1	198.119	198.09	198.488	197.938	198.262	197.631	197.242	197.59	197.454	197.792	197.177	197.333	197.562	197.621	198.135
77	197.669	197.853	197.8	197.107	197.704	197.73	198.177	197.742	197.871	197.552	197.974	197.8	198.071	197.996	198.218	198.175	197.941	198.46	198.228	198.196	198.022	197.958	198.292	197.744	198.123	198.026	198.103	198.496	197.903	198.22	197.611	197.27	197.496	197.446	197.704	197.087	197.254	197.595	197.669	198.038
78	197.632	197.784	197.758	197.151	197.771	197.746	198.124	197.681	197.851	197.527	197.985	197.865	198.076	198.029	198.216	198.128	198.019	198.496	198.202	198.214	197.912	197.987	198.229	197.838	198.172	197.954	198.174	198.529	197.901	198.197	197.582	197.254	197.531	197.504	197.8	197.04	197.212	197.599	197.649	197.966
79	197.623	197.843	197.744	197.165	197.764	197.79	198.059	197.625	197.883	197.498	197.984	197.938	198.093	197.984	198.191	198.097	197.968	198.478	198.119	198.226	197.877	197.96	198.216	197.927	198.2	197.895	198.208	198.452	197.869	198.216	197.51	197.21	197.472	197.409	197.895	196.97	197.155	197.613	197.72	197.905
80	197.679	197.835	197.689	197.237	197.852	197.871	197.973	197.59	197.865	197.535	197.99	198.012	198.152	197.979	198.129	197.971	197.987	198.527	198.065	198.183	197.763	197.967	198.225	197.948	198.156	197.871	198.229	198.387	197.829	198.135	197.465	197.206	197.388	197.444	197.954	196.906	197.163	197.725	197.612	197.908
81	197.682	197.806	197.668	197.304	197.926	197.97	197.932	197.624	197.888	197.506	198.016	198.058	198.194	198.004	198.04	197.88	198.024	198.576	198.002	198.178	197.748	197.974	198.194	197.958	198.096	197.872	198.25	198.286	197.852	198.114	197.4	197.25	197.336	197.418	197.948	196.928	197.19	197.714	197.582	197.958
82	197.666	197.907	197.58	197.366	197.881	198.073	197.884	197.67	197.884	197.455	198.022	198.116	198.252	197.987	197.938	197.875	198.019	198.53	198.024	198.093	197.739	197.972	198.22	197.927	198.052	197.847	198.27	198.177	197.772	198.071	197.289	197.216	197.308	197.341	197.84	196.933	197.203	197.662	197.623	197.959
83	197.734	197.843	197.561	197.387	197.869	198.153	197.897	197.706	197.869	197.5	198.014	198.028	198.232	198.02	197.857	197.849	198.042	198.516	198.028	198.113	197.74	198.01	198.196	197.877	198.002	197.847	198.315	198.169	197.716	198.064	197.337	197.292	197.323	197.28	197.808	196.968	197.294	197.645	197.561	198.036
84	197.707	197.806	197.496	197.381	197.834	198.209	197.895	197.759	197.864	197.519	198.06	198.017	198.213	198.007	197.858	197.868	197.991	198.386	198.035	197.998	197.802	198.075	198.228	197.821	197.989	197.897	198.276	198.132	197.627	198.108	197.306	197.325	197.369	197.282	197.7	197.002	197.265	197.653	197.603	198.045
85	197.697	197.701	197.453	197.33	197.763	198.166	197.889	197.825	197.861	197.567	198.029	197.949	198.126	198.058	197.861	197.874	197.973	198.332	198.024	197.971	197.797	198.095	198.15	197.794	198	197.881	198.33	198.184	197.575	198.108	197.347	197.339	197.484	197.214	197.609	197.007	197.296	197.637	197.569	198.077
86	197.715	197.627	197.423	197.327	197.697	198.09	197.91	197.853	197.814	197.561	198.009	197.89	198.02	198.083	197.923	197.927	197.954	198.246	197.976	197.967	197.8	198.083	198.14	197.743	198.094	197.833	198.3	198.189	197.517	198.094	197.322	197.311	197.585	197.239	197.559	196.963	197.265	197.625	197.585	198.097
87	197.725	197.54	197.404	197.272	197.701	198.043	197.964	197.879	197.822	197.558	198.014	197.822	197.953	198.049	197.94	197.969	197.926	198.174	197.957	197.951	197.913	197.975	198.107	197.699	198.103	197.873	198.203	198.228	197.486	198.078	197.324	197.297	197.63	197.263	197.46	196.953	197.288	197.603	197.545	198.103
88	197.695	197.429	197.33	197.286	197.655	198.004	197.971	197.861	197.75	197.538	197.918	197.813	197.872	198.103	197.966	198.008	197.947	198.181	197.933	197.861	197.891	197.985	198.137	197.725	198.176	197.895	198.156	198.156	197.452	198.101	197.288	197.263	197.655	197.277	197.422	196.937	197.361	197.561	197.515	198.055
89	197.558	197.318	197.297	197.235	197.58	197.94	198.027	197.835	197.747	197.452	197.885	197.81	197.782	198.057	198.028	198.05	197.978	198.198	197.903	197.855	197.925	197.895	198.158	197.73	198.267	197.927	198.028	198.178	197.492	198.077	197.272	197.282	197.58	197.338	197.432	196.92	197.373	197.495	197.53	198.052
90	197.571	197.332	197.232	197.221	197.585	197.918	197.986	197.864	197.716	197.384	197.862	197.897	197.81	198.085	198.025	198.103	197.964	198.232	197.889	197.841	197.92	197.913	198.138	197.725	198.243	197.904	197.995	198.165	197.478	198.109	197.192	197.254	197.505	197.312	197.389	196.975	197.444	197.543	197.531	198
91	197.53	197.319	197.229	197.278	197.504	197.875	197.993	197.894	197.682	197.332	197.863	197.951	197.852	198.036	198.043	198.12	197.969	198.271	197.903	197.823	197.911	197.879	198.113	197.701	198.24	197.946	197.911	198.191	197.45	198.127	197.207	197.269	197.481	197.326	197.377	196.965	197.512	197.474	197.552	197.998
92	197.465	197.371	197.234	197.297	197.502	197.859	197.971	197.926	197.685	197.314	197.836	198.041	197.881	197.993	197.99	198.115	197.931	198.245	197.85	197.862	197.929	197.859	198.065	197.662	198.222	197.972	197.936	198.266	197.541	198.145	197.185	197.25	197.452	197.272	197.381	197.021	197.547	197.502	197.505	197.948
93	197.479	197.397	197.265	197.348	197.44	197.788	197.954	197.938	197.567	197.349	197.875	198.089	197.952	197.986	197.985	198.081	197.925	198.175	197.878	197.942	197.866	197.817	198.024	197.538	198.163	197.993	197.971	198.224	197.634	198.166	197.183	197.233	197.423	197.204	197.349	197.058	197.577	197.579	197.512	197.933
94	197.488	197.457	197.262	197.4	197.423	197.758	197.924	197.974	197.651	197.335	197.882	198.031	197.949	197.939	198.007	198.026	197.873	198.166	197.887	197.98	197.88	197.854	197.979	197.464	198.021	197.988	197.985	198.429	197.743	198.165	197.212	197.156	197.377	197.163	197.331	197.028	197.597	197.569	197.526	198.046
95	197.531	197.483	197.329	197.414	197.397	197.757	197.924	197.922	197.591	197.359	197.905	198.016	197.981	197.916	197.99	197.998	197.916	198.076	197.859	198.012	197.872	197.762	197.912	197.435	197.984	197.971	198.097	198.378	197.878	198.193	197.212	197.172	197.364	197.159	197.267	197.047	197.645	197.528	197.436	198.043
96	197.623	197.5	197.348	197.43	197.358	197.813	197.915	197.872	197.62	197.342	197.915	197.947	197.893	197.943	197.968	197.853	197.897	198.043	197.895	198.01	197.868	197.847	197.862	197.403	197.912	197.922	198.14	198.412	197.83	198.195	197.237	197.132	197.31	197.187	197.25	196.957	197.612	197.475	197.41	198.103
97	197.642	197.541	197.332	197.446	197.365	197.824	197.93	197.782	197.625	197.337	197.938	197.929	197.864	197.93	197.935	197.78	197.945	198.017	197.915	197.978	197.854	197.818	197.891	197.372	197.908	197.877	198.177	198.362	197.834	198.112	197.247	197.195	197.334	197.176	197.22	196.907	197.606	197.471	197.418	198.158
98	197.683	197.567	197.352	197.457	197.337	197.842	197.923	197.714	197.605	197.283	197.916	197.911	197.817	197.905	197.903	197.628	197.928	198.018	197.979	197.985	197.918	197.859	197.865	197.391	197.979	197.799	198.214	198.337	197.799	198.067	197.202	197.212	197.327	197.169	197.163	196.885	197.648	197.408	197.449	198.219
99	197.72	197.556	197.379	197.383	197.37	197.896	197.839	197.719	197.606	197.27	197.873	197.913	197.828	197.896	197.856	197.632	197.899	198.016	197.969	197.941	197.905	197.922	197.893	197.455	197.995	197.807	198.157	198.478	197.758	197.961	197.23	197.224	197.281	197.231	197.183	196.806	197.649	197.377	197.424	198.234
BACKGORUND
average	197.573	197.452	197.296	197.367	197.428	197.833	197.936	197.86	197.635	197.33	197.887	197.972	197.883	197.963	197.97	197.934	197.925	198.126	197.902	197.937	197.893	197.853	197.974	197.515	198.067	197.918	198.058	198.324	197.694	198.124	197.211	197.21	197.385	197.22	197.291	196.965	197.584	197.493	197.476	198.068
local	197.423					197.719					197.935					197.965					197.86					198.024					197.263					197.517

## Sheet: cons_spd2
	22.1	22.2	22.3	22.4	22.5	24.1	24.2	24.3	24.4	24.5	31.1	31.2	31.3	31.4	31.5	32.1	32.2	32.3	32.4	32.5	34.1	34.2	34.3	34.4	34.5	35.1	35.2	35.3	35.4	35.5	37.1	37.2	37.3	37.4	37.5
0	232	228	229	232	230	249	247	248	245	244	235	239	237	243	237	228	244	235	227	229	241	236	240	243	237	244	239	239	238	234	232	228	229	226	231
1	232.125	228.125	229.25	231.625	230.25	247.75	247.25	247.25	244.75	243.375	234.5	238.875	237.25	242.5	236.5	228.875	244.125	233.125	227.375	229	241.375	236.375	239.75	242.125	236.25	243.625	239.25	238.5	237.625	234.375	231.125	227.5	228.5	226.375	230.625
2	231	228.25	229.062	230.938	230	245.938	247	246.25	244.062	242.188	233.75	238.812	236.75	241.688	236.188	229.625	243.812	230.875	227.25	228.125	241.438	235.938	238.688	240.5	235.688	243.062	239.312	237.812	236.5	233.812	229.75	226.938	227.312	226.25	230.25
3	229.55	227.35	228.45	230	229.05	243.85	246.6	245.3	242.55	240.95	233.1	238.75	236.2	240.55	235.7	230.3	243.25	229.2	227.05	226.85	241.05	235.5	237.75	239.1	234.8	242.15	238.95	237.1	235.7	233.25	228.75	226	225.95	225.9	229.85
4	228.375	225.75	227.125	229.375	227.75	241.25	245.833	244.5	240.75	239.583	232.458	238.5	235.625	239.5	235.25	230.625	241.667	227.542	225.958	224.875	240.5	234.875	236.75	237.833	233.708	241.5	238.292	235.583	234.875	232.75	227.75	224.625	224.792	225.375	229.542
5	227	224.15	225.55	228.35	226.075	238.475	244.9	242.65	238.65	237.475	232.125	237.025	234.85	237.85	233.75	230.35	239.025	225.65	224.825	222.775	238.95	233.425	235.625	235.625	232.3	240.125	237.025	233.525	233.525	231.85	226.85	222.65	223.15	224.65	228.825
6	225.722	222.556	223.917	227.417	224.583	235.861	244.083	240.361	236.417	235.667	231.472	235.25	233.861	236.222	232.194	228.972	236.472	224.167	223.75	220.889	237.139	232.222	234.75	233.5	230.556	238.306	235.75	231.417	231.417	231.333	225.917	220.833	221.639	223.75	227.583
7	224.771	220.938	222.417	226.083	223.208	233.521	242.562	237.562	234.625	233.812	230.625	233.271	232.583	234.312	229.854	226.875	233.75	222.396	222.438	218.833	235.229	230.333	233.875	231.188	228.875	235.958	234.167	229.042	229.75	230.458	224.729	219.062	220.562	222.854	226.021
8	223.821	219.696	221.089	224.589	221.875	230.982	240.929	234.786	232.571	231.946	229.482	230.929	230.679	232.393	227.696	224.411	230.893	220.536	221.018	217.071	232.821	228.536	232.518	228.804	226.893	233.196	231.911	226.464	227.554	229.25	223.179	217.375	219.482	221.679	224.161
9	222.732	218.786	220.018	223.089	220.607	228.5	239.196	231.946	230.5	230.054	228.179	228.804	228.446	230.411	225.804	222.161	228.232	218.946	219.232	215.411	230.696	226.679	230.911	226.571	225.018	230.554	229.375	223.964	225.429	227.411	221.75	216	218.375	220.411	222.411
10	221.515	217.838	219	221.515	219.265	226	236.971	229.441	228.382	228.206	226.868	226.956	226.177	228.427	223.971	220.059	225.647	217.294	217.382	213.691	228.632	224.559	228.927	224.485	223.309	227.706	226.765	221.735	223.471	225.309	220.191	214.677	217.221	219.044	220.794
11	220.328	217.234	218.031	219.953	217.906	223.422	234.891	227.125	225.734	226.562	225.391	225.125	223.922	226.203	222.406	218.078	223.078	215.672	215.672	212.297	226.484	222.688	226.656	222.422	221.562	225.125	224.172	219.672	221.531	223.328	218.469	213.484	216.25	217.766	219.266
12	219.025	216.338	217.062	218.275	216.713	220.8	232.588	224.6	223.65	224.537	223.988	223.25	221.75	223.912	220.875	216.5	220.6	214.05	214.012	210.887	224.688	220.3	224.463	220.575	220	222.45	221.7	217.713	219.412	221.287	217.037	212.3	214.9	216.438	217.738
13	217.587	215.326	215.826	216.663	215.391	218.359	229.837	222.141	220.891	222.641	222.38	221.141	219.609	221.065	219.174	214.663	217.783	212.413	212.37	209.717	222.793	218.033	221.967	218.511	218.141	219.685	219.163	215.739	217.152	219.163	215.217	211.13	213.707	214.946	216.315
14	215.977	214.159	214.568	215.148	214.364	215.977	226.841	219.602	218.557	220.716	221.034	219.239	217.398	218.296	217.534	212.75	215.284	210.818	211.046	208.568	221.091	215.966	219.943	216.614	216.386	217.25	217.114	214.091	214.932	217.046	213.625	210.171	212.421	213.898	214.796
15	214.51	212.948	213.281	213.76	213.25	213.917	224.094	217.396	216.552	218.938	219.427	217.427	215.583	215.927	215.885	211.062	213.281	209.302	209.844	207.49	219.521	214.198	218	214.948	214.677	215.083	215.177	212.333	213.01	215.323	212.188	209.156	211.271	212.958	213.281
16	213.219	211.667	212.104	212.49	212.125	212.104	221.365	215.562	214.625	217.156	217.958	215.646	213.885	213.604	214.385	209.438	211.396	207.979	208.74	206.354	218.031	212.656	216.25	213.375	212.896	213.146	213.323	210.771	211.417	213.542	210.823	208.26	210.167	211.99	211.781
17	211.647	210.474	210.785	211.233	210.819	210.371	218.655	213.586	212.94	215.276	216.405	213.948	212.164	211.724	212.75	207.785	209.785	206.595	207.698	205.078	216.483	211.138	214.681	212	211.19	211.224	211.491	209.172	209.69	211.897	209.724	207.302	209.103	211.017	210.371
18	210.1	209.233	209.658	210.033	209.658	208.758	216.125	211.933	211.292	213.425	214.883	212.325	210.608	209.95	211.175	206.175	208.208	205.217	206.717	203.767	214.7	209.467	213.05	210.6	209.208	209.258	209.875	207.525	208.192	210.2	208.517	206.408	208.025	209.85	209.142
19	208.658	208.367	208.408	208.8	208.4	207.292	213.683	210.417	209.917	211.8	213.592	210.867	209.4	208.492	209.708	204.883	206.983	203.942	205.667	202.825	213.183	208.1	211.65	209.358	207.642	207.708	208.5	206.225	206.808	209.025	207.5	205.575	207.2	208.7	207.983
20	207.315	207.476	207.411	207.75	207.323	206.105	211.605	209.048	208.476	210.395	212.363	209.597	208.258	207.21	208.484	203.677	205.935	202.871	204.952	202.032	211.694	206.718	210.339	208.403	206.339	206.298	207.379	205.032	205.661	207.677	206.516	204.935	206.621	207.758	207.073
21	206.021	206.632	206.472	206.59	206.285	204.91	209.514	207.715	207.194	208.958	211.062	208.375	207.111	205.917	207.299	202.674	204.812	202.076	204.167	201.285	210.285	205.333	209.146	207.681	205.215	205.035	206.194	203.91	204.688	206.396	205.562	204.222	205.944	206.812	206.403
22	204.868	205.904	205.507	205.684	205.412	203.912	207.647	206.61	205.927	207.625	209.89	207.302	206.368	204.912	206.397	201.956	203.86	201.537	203.331	200.772	209.103	204.257	208.037	206.912	204.287	204.059	205.154	203.132	203.779	205.206	204.706	203.654	205.507	205.993	205.559
23	203.807	205.229	204.679	204.793	204.657	203.2	206.136	205.479	204.843	206.557	208.714	206.364	205.45	203.914	205.707	201.243	202.964	201.064	202.771	200.164	208.05	203.371	206.986	206.336	203.5	203.243	204.264	202.307	203.129	204.186	204.007	203	205.021	205.364	204.736
24	202.882	204.842	204.171	204.092	203.954	202.54	204.75	204.329	204.118	205.197	207.415	205.401	204.651	203.066	205.013	200.658	202.309	200.493	202.132	199.678	207.204	202.684	205.947	205.783	202.934	202.467	203.454	201.743	202.5	203.204	203.375	202.415	204.507	204.921	203.888
25	202.149	204.036	203.44	203.399	203.411	201.982	203.714	203.393	203.22	204.351	206.375	204.542	203.786	202.393	204.482	200.137	201.518	200.048	201.56	199.19	206.333	202.101	204.792	205.125	202.244	201.786	202.744	201.125	201.875	202.298	202.81	201.869	203.833	204.333	203.125
26	201.364	203.534	202.909	202.796	202.926	201.608	202.653	202.483	202.671	203.25	205.352	203.875	203.017	201.915	203.989	199.722	201.011	199.562	200.966	198.79	205.449	201.551	203.796	204.454	201.693	201.176	202.068	200.653	201.403	201.579	202.278	201.358	203.131	203.903	202.352
27	200.902	202.951	202.396	202.256	202.482	201.354	201.732	202.079	202.116	202.524	204.61	203.293	202.348	201.5	203.476	199.409	200.439	199.256	200.384	198.53	204.518	200.976	202.982	203.652	201.11	200.677	201.671	200.274	200.835	200.957	201.78	201.049	202.512	203.28	201.793
28	200.673	202.381	201.929	201.75	202.202	201.03	201.03	201.679	201.583	201.911	204.012	202.839	201.786	201.238	203.089	199.089	200.054	199.012	199.935	198.405	203.732	200.536	202.464	202.994	200.613	200.411	201.345	200.06	200.411	200.494	201.351	200.821	201.97	202.756	201.304
29	200.26	202.109	201.474	201.359	201.885	200.786	200.464	201.323	201.224	201.292	203.349	202.271	201.401	200.812	202.599	198.932	199.583	198.641	199.724	198.312	203.141	200.177	201.927	202.495	200.083	200.115	201.057	199.688	200.089	200.198	200.844	200.484	201.276	202.214	200.859
30	200.181	201.718	201.043	200.941	201.686	200.548	200.037	201.064	200.697	200.904	202.92	201.83	200.984	200.34	202.293	198.723	199.239	198.511	199.58	198.298	202.516	199.835	201.516	201.936	199.675	199.894	200.835	199.495	199.644	200.021	200.362	200.218	200.766	201.617	200.425
31	199.909	201.356	200.567	200.654	201.365	200.216	199.712	200.798	200.284	200.447	202.25	201.308	200.745	199.913	201.846	198.659	198.962	198.255	199.423	198.163	202.067	199.716	201.019	201.587	199.288	199.697	200.543	199.168	199.317	199.788	199.788	199.957	200.207	201.13	200.091
32	199.72	201	200.3	200.19	201.12	199.87	199.505	200.62	199.69	200.085	201.79	200.965	200.58	199.525	201.53	198.585	198.86	198.135	199.34	198.09	201.54	199.58	200.77	201.22	198.935	199.48	200.35	198.94	199.04	199.59	199.41	199.755	199.88	200.63	199.815
33	199.447	200.803	199.933	199.971	200.688	199.639	199.236	200.24	199.389	199.832	201.361	200.688	200.38	199.293	201.322	198.553	198.798	198.072	199.197	197.942	201.192	199.606	200.442	201.058	198.726	199.298	200.077	198.764	198.986	199.322	199.01	199.577	199.51	200.394	199.596
34	199.132	200.54	199.746	199.706	200.351	199.377	199.053	199.943	199.061	199.513	200.952	200.316	200.228	199.105	201.066	198.544	198.693	198	199	197.921	200.675	199.588	200.101	200.715	198.605	199.11	199.833	198.588	198.969	199.105	198.724	199.469	199.158	200.105	199.325
35	198.856	200.312	199.562	199.394	200.024	199.091	198.808	199.625	198.88	199.236	200.606	200.038	200.139	198.947	200.76	198.5	198.639	197.947	198.663	197.832	200.139	199.471	200.053	200.288	198.538	198.938	199.668	198.385	198.774	198.755	198.572	199.423	199.106	199.976	199.25
36	198.543	200.246	199.289	199.194	199.655	198.767	198.569	199.19	198.922	199.03	200.315	199.802	199.91	198.836	200.517	198.362	198.457	197.931	198.31	197.832	199.66	199.405	199.905	200.065	198.552	198.802	199.427	198.116	198.746	198.453	198.461	199.366	198.957	199.897	199.09
37	198.333	200.022	199.096	199.018	199.285	198.531	198.36	198.904	198.706	198.798	200.053	199.601	199.798	198.772	200.219	198.316	198.254	197.93	198.018	197.851	199.338	199.237	199.759	199.706	198.447	198.566	199.197	198.013	198.675	198.175	198.325	199.32	198.798	199.71	198.917
38	198.144	199.906	198.863	198.902	199.062	198.324	198.117	198.527	198.688	198.598	199.754	199.324	199.609	198.664	199.898	198.207	198.059	197.738	197.812	197.82	199.137	199.094	199.57	199.465	198.406	198.426	198.969	197.867	198.641	197.922	198.246	199.203	198.664	199.637	198.652
39	198.024	199.617	198.706	198.802	198.903	198.109	197.931	198.298	198.524	198.452	199.488	199.21	199.468	198.552	199.706	198.218	197.851	197.738	197.718	197.754	199.024	198.875	199.363	199.202	198.169	198.218	198.782	197.762	198.504	197.806	198.097	199.181	198.544	199.46	198.52
40	197.928	199.394	198.517	198.674	198.792	197.932	197.788	198.114	198.356	198.335	199.242	199.114	199.373	198.453	199.492	198.14	197.72	197.686	197.682	197.623	198.953	198.703	199.161	198.975	198.055	198.064	198.669	197.788	198.364	197.725	198.068	199.165	198.407	199.314	198.407
41	197.879	199.254	198.379	198.603	198.673	197.879	197.743	197.978	198.228	198.191	199.055	198.985	199.243	198.371	199.368	198.147	197.632	197.625	197.805	197.585	198.886	198.596	198.923	198.787	197.967	197.879	198.518	197.79	198.364	197.632	197.963	199.151	198.25	199.287	198.206
42	197.765	199.046	198.254	198.515	198.526	197.905	197.712	197.867	198.053	198.186	198.954	198.954	199.087	198.269	199.261	198.182	197.735	197.674	197.803	197.519	198.784	198.451	198.746	198.523	197.864	197.849	198.492	197.796	198.284	197.678	197.901	199.144	198.11	199.14	198.163
43	197.698	198.882	198.184	198.333	198.382	197.882	197.764	197.746	197.99	198.038	198.871	198.83	198.955	198.201	199.028	198.188	197.757	197.663	197.91	197.5	198.701	198.444	198.587	198.306	197.875	197.75	198.479	197.917	198.243	197.785	197.767	198.948	197.962	199.104	198.049
44	197.62	198.764	198.087	198.232	198.315	198	197.772	197.674	197.851	198.076	198.819	198.772	198.808	198.123	198.851	198.08	197.841	197.659	197.928	197.424	198.572	198.264	198.507	198.047	197.986	197.75	198.464	197.931	198.192	197.855	197.728	198.866	197.826	198.938	198.004
45	197.662	198.559	198.066	198.114	198.283	197.985	197.853	197.614	197.787	198.022	198.684	198.695	198.702	198.11	198.629	197.978	197.871	197.629	197.978	197.471	198.371	198.125	198.445	197.802	197.967	197.721	198.482	197.927	198.202	197.912	197.629	198.629	197.79	198.886	197.956
46	197.699	198.493	198.074	198.047	198.274	197.943	197.777	197.541	197.682	197.922	198.544	198.605	198.713	197.99	198.591	197.831	197.926	197.554	198.047	197.399	198.277	198.145	198.348	197.632	197.922	197.73	198.368	197.872	198.166	197.919	197.551	198.47	197.706	198.76	197.919
47	197.767	198.397	198.058	198.024	198.26	197.938	197.685	197.514	197.575	197.801	198.486	198.627	198.695	197.904	198.603	197.815	197.921	197.575	198.099	197.308	198.202	197.976	198.291	197.538	197.925	197.654	198.319	197.794	198.031	197.829	197.541	198.445	197.661	198.613	197.962
48	197.901	198.263	198.071	197.962	198.314	197.833	197.631	197.596	197.468	197.715	198.369	198.574	198.654	197.817	198.596	197.792	197.952	197.583	198.109	197.298	198.205	197.994	198.218	197.497	197.917	197.702	198.176	197.776	198	197.744	197.506	198.321	197.635	198.516	197.891
49	197.911	198.158	198.01	198	198.23	197.78	197.566	197.71	197.408	197.569	198.395	198.655	198.671	197.76	198.688	197.812	197.934	197.661	198.161	197.365	198.25	197.918	198.181	197.526	197.875	197.665	198.168	197.819	197.888	197.602	197.52	198.401	197.579	198.339	197.987
50	197.946	198.018	197.958	197.958	198.074	197.714	197.598	197.738	197.351	197.643	198.384	198.634	198.521	197.613	198.64	197.848	197.881	197.708	198.08	197.369	198.208	197.89	198.143	197.607	197.866	197.696	198.092	197.872	197.792	197.628	197.533	198.426	197.5	198.321	197.848
51	197.876	198.025	197.861	197.926	197.926	197.617	197.553	197.824	197.364	197.704	198.475	198.626	198.426	197.608	198.559	197.914	197.889	197.67	198.096	197.411	198.232	197.88	198.164	197.688	197.907	197.744	198.08	197.994	197.756	197.568	197.58	198.364	197.46	198.093	197.904
52	197.731	197.901	197.821	197.875	197.776	197.58	197.622	197.859	197.362	197.737	198.449	198.571	198.253	197.583	198.417	197.91	197.801	197.67	198.032	197.404	198.183	197.744	198.237	197.808	197.888	197.772	198.019	198.064	197.763	197.609	197.596	198.404	197.458	198.048	197.821
53	197.727	197.901	197.808	197.788	197.663	197.517	197.666	197.837	197.361	197.736	198.343	198.361	198.102	197.68	198.238	197.913	197.648	197.651	197.913	197.27	198.108	197.692	198.189	197.814	197.93	197.782	197.968	198.163	197.971	197.648	197.547	198.282	197.43	197.956	197.727
54	197.636	197.852	197.806	197.722	197.707	197.447	197.667	197.855	197.454	197.843	198.287	198.352	198.04	197.725	198.179	197.975	197.574	197.63	197.914	197.241	198.065	197.589	198.111	197.836	197.957	197.79	197.941	198.142	197.975	197.654	197.553	198.262	197.367	197.765	197.685
55	197.58	197.827	197.835	197.636	197.609	197.415	197.681	197.809	197.434	197.811	198.162	198.213	197.968	197.8	198.165	197.96	197.532	197.559	197.758	197.106	198.037	197.524	198.05	197.769	197.814	197.723	197.923	198.202	198.066	197.737	197.436	198.263	197.364	197.63	197.63
56	197.57	197.701	197.828	197.584	197.581	197.468	197.611	197.709	197.448	197.762	198.099	198.119	197.983	197.942	198.177	198.044	197.529	197.523	197.776	197.122	197.983	197.448	198.058	197.686	197.849	197.637	197.942	198.131	198.099	197.669	197.419	198.209	197.326	197.474	197.605
57	197.572	197.589	197.817	197.558	197.581	197.517	197.6	197.642	197.417	197.731	198.064	198.103	197.986	197.97	198.192	198.103	197.614	197.467	197.764	197.142	198.003	197.419	198.056	197.653	197.828	197.603	197.911	198.142	198.069	197.703	197.322	198.233	197.3	197.381	197.589
58	197.591	197.569	197.786	197.544	197.585	197.514	197.538	197.58	197.269	197.549	198.088	198.069	197.997	197.981	198.179	198.063	197.739	197.404	197.662	197.14	198.036	197.483	198.022	197.602	197.783	197.555	197.923	198.08	198.038	197.706	197.28	198.209	197.291	197.316	197.56
59	197.614	197.459	197.761	197.5	197.546	197.592	197.511	197.511	197.334	197.519	198.122	198.079	197.997	198.041	198.188	198.068	197.91	197.399	197.772	197.182	198.054	197.522	198.016	197.59	197.766	197.576	197.959	198.038	198.054	197.666	197.367	198.234	197.318	197.332	197.546
60	197.712	197.49	197.735	197.525	197.676	197.617	197.487	197.574	197.329	197.423	198.168	198.12	198.089	198.061	198.163	198.015	197.977	197.475	197.786	197.179	198.094	197.587	198.056	197.569	197.722	197.663	197.972	198.015	197.98	197.679	197.441	198.24	197.395	197.388	197.423
61	197.68	197.544	197.675	197.487	197.74	197.649	197.49	197.601	197.356	197.392	198.124	198.142	198.064	198.085	198.144	198.039	198.018	197.5	197.91	197.162	198.113	197.531	198.116	197.541	197.768	197.691	197.93	198.021	197.964	197.631	197.541	198.24	197.474	197.477	197.41
62	197.77	197.61	197.666	197.487	197.798	197.64	197.395	197.638	197.395	197.355	198.092	198.176	198.173	198.102	198.066	197.957	197.957	197.607	197.926	197.148	198.219	197.528	198.089	197.495	197.719	197.786	197.9	198.056	197.883	197.658	197.559	198.212	197.607	197.505	197.311
63	197.798	197.692	197.623	197.458	197.785	197.615	197.382	197.613	197.42	197.373	198.067	198.132	198.173	198.137	198.002	197.933	197.885	197.615	198.01	197.185	198.23	197.435	198.1	197.523	197.708	197.808	197.873	198.175	197.827	197.645	197.528	198.153	197.692	197.493	197.268
64	197.796	197.709	197.67	197.42	197.729	197.549	197.399	197.595	197.41	197.412	197.943	198.134	198.124	198.046	197.954	197.92	197.796	197.637	197.979	197.24	198.333	197.353	198.093	197.585	197.639	197.835	197.843	198.229	197.732	197.657	197.523	198.095	197.768	197.495	197.268
65	197.859	197.734	197.704	197.4	197.676	197.544	197.428	197.604	197.331	197.431	197.9	198.155	198.125	198.025	197.863	197.831	197.743	197.63	197.949	197.241	198.414	197.375	198.067	197.574	197.607	197.88	197.771	198.315	197.646	197.639	197.495	198.074	197.803	197.433	197.257
66	197.795	197.683	197.722	197.308	197.632	197.382	197.417	197.553	197.245	197.56	197.958	198.145	198.02	198.028	197.905	197.792	197.738	197.585	197.843	197.315	198.425	197.375	197.928	197.615	197.597	197.82	197.812	198.327	197.595	197.68	197.452	198.055	197.768	197.472	197.317
67	197.682	197.672	197.686	197.309	197.594	197.314	197.439	197.542	197.196	197.554	197.993	198.182	197.953	198.052	197.896	197.752	197.776	197.557	197.809	197.25	198.413	197.432	197.882	197.564	197.559	197.884	197.795	198.354	197.517	197.667	197.495	197.993	197.696	197.467	197.358
68	197.706	197.535	197.686	197.281	197.575	197.228	197.527	197.544	197.161	197.558	198.02	198.208	197.923	198.073	197.996	197.703	197.799	197.551	197.721	197.248	198.378	197.46	197.805	197.569	197.511	197.894	197.812	198.347	197.511	197.679	197.56	198.024	197.679	197.502	197.372
69	197.654	197.459	197.577	197.312	197.62	197.188	197.522	197.572	197.113	197.428	198.055	198.245	197.887	198.07	198.055	197.7	197.849	197.582	197.688	197.144	198.236	197.543	197.769	197.478	197.5	197.99	197.858	198.351	197.524	197.692	197.661	198.07	197.62	197.536	197.433
70	197.645	197.362	197.478	197.364	197.685	197.214	197.538	197.63	197.112	197.366	198.1	198.239	197.926	198.125	198.074	197.734	197.917	197.614	197.688	197.127	198.109	197.567	197.714	197.395	197.495	198.067	197.946	198.375	197.598	197.71	197.743	198.013	197.62	197.542	197.422
71	197.708	197.329	197.399	197.451	197.654	197.213	197.507	197.621	197.07	197.18	198.065	198.185	197.93	198.101	198.129	197.741	197.921	197.654	197.617	197.133	197.981	197.589	197.656	197.493	197.505	198.012	197.911	198.446	197.582	197.717	197.755	198.009	197.561	197.556	197.479
72	197.713	197.358	197.344	197.558	197.702	197.273	197.483	197.713	197.083	197.19	198.029	198.04	197.942	198.106	198.119	197.817	197.965	197.723	197.577	197.194	197.973	197.619	197.713	197.523	197.629	197.965	197.875	198.521	197.556	197.667	197.79	197.881	197.508	197.552	197.46
73	197.713	197.345	197.381	197.526	197.636	197.349	197.427	197.668	197.035	197.164	197.929	197.955	198.004	198.086	198.177	197.836	197.888	197.709	197.612	197.306	197.938	197.636	197.726	197.601	197.728	197.875	197.787	198.5	197.631	197.672	197.789	197.819	197.511	197.547	197.403
74	197.692	197.338	197.435	197.61	197.608	197.485	197.433	197.64	197.106	197.226	197.86	197.881	197.996	198.099	198.237	197.905	197.821	197.739	197.623	197.399	197.974	197.597	197.797	197.636	197.808	197.741	197.75	198.463	197.584	197.696	197.683	197.7	197.509	197.606	197.435
75	197.685	197.368	197.536	197.557	197.513	197.544	197.37	197.628	197.128	197.319	197.861	197.874	198.073	198.168	198.311	197.905	197.731	197.737	197.658	197.445	198.025	197.628	197.823	197.58	197.87	197.71	197.71	198.307	197.609	197.721	197.708	197.637	197.492	197.613	197.372
76	197.733	197.39	197.646	197.49	197.444	197.602	197.367	197.617	197.196	197.375	197.798	197.867	198.079	198.154	198.317	197.863	197.617	197.731	197.702	197.471	198.023	197.631	197.885	197.573	197.854	197.602	197.662	198.3	197.619	197.746	197.671	197.592	197.433	197.573	197.371
77	197.724	197.371	197.768	197.478	197.387	197.696	197.296	197.579	197.202	197.427	197.893	197.893	198.155	198.171	198.274	197.815	197.528	197.643	197.685	197.46	198.044	197.663	197.941	197.518	197.841	197.625	197.679	198.099	197.601	197.825	197.663	197.571	197.425	197.637	197.316
78	197.668	197.349	197.779	197.41	197.414	197.645	197.286	197.561	197.271	197.361	197.91	197.868	198.168	198.208	198.246	197.775	197.521	197.586	197.697	197.323	198.04	197.653	197.903	197.462	197.695	197.544	197.672	198.113	197.683	197.834	197.706	197.569	197.403	197.599	197.231
79	197.669	197.361	197.74	197.421	197.403	197.635	197.184	197.522	197.226	197.349	197.934	197.867	198.161	198.222	198.143	197.698	197.569	197.484	197.669	197.325	197.941	197.718	197.931	197.444	197.589	197.605	197.748	198.042	197.698	197.849	197.653	197.53	197.389	197.552	197.19
80	197.629	197.417	197.638	197.356	197.41	197.538	197.112	197.504	197.196	197.304	197.954	197.823	198.138	198.256	198.069	197.665	197.64	197.431	197.725	197.271	197.856	197.686	197.894	197.4	197.567	197.581	197.777	198.11	197.696	197.815	197.646	197.535	197.45	197.56	197.133
81	197.594	197.476	197.51	197.34	197.41	197.476	197.052	197.514	197.24	197.272	197.868	197.814	198.138	198.284	198.032	197.652	197.698	197.4	197.636	197.244	197.814	197.76	197.89	197.384	197.518	197.588	197.832	198.04	197.664	197.776	197.706	197.554	197.428	197.462	197.15
82	197.616	197.5	197.429	197.308	197.423	197.401	197.047	197.573	197.233	197.353	197.795	197.849	198.159	198.313	198.039	197.621	197.616	197.534	197.567	197.358	197.793	197.75	197.899	197.418	197.476	197.578	197.879	197.901	197.651	197.798	197.651	197.56	197.401	197.373	197.202
83	197.651	197.567	197.315	197.359	197.464	197.387	197.099	197.52	197.304	197.379	197.726	197.954	198.159	198.329	198.061	197.645	197.661	197.542	197.546	197.411	197.796	197.728	197.867	197.387	197.508	197.577	197.897	197.819	197.645	197.712	197.663	197.625	197.423	197.369	197.238
84	197.614	197.489	197.34	197.369	197.524	197.332	197.179	197.517	197.384	197.399	197.616	198.045	198.183	198.369	198.047	197.621	197.558	197.711	197.452	197.5	197.78	197.707	197.884	197.405	197.537	197.524	197.901	197.806	197.621	197.705	197.644	197.705	197.509	197.317	197.308
85	197.655	197.436	197.33	197.427	197.542	197.372	197.237	197.436	197.431	197.482	197.637	198.115	198.177	198.303	198.084	197.56	197.566	197.734	197.363	197.602	197.843	197.726	197.854	197.405	197.511	197.555	197.907	197.781	197.655	197.686	197.631	197.668	197.54	197.336	197.369
86	197.653	197.436	197.316	197.467	197.52	197.445	197.232	197.381	197.421	197.509	197.664	198.197	198.154	198.331	198.09	197.575	197.529	197.719	197.263	197.594	197.862	197.711	197.914	197.478	197.54	197.55	197.91	197.812	197.698	197.653	197.677	197.586	197.649	197.371	197.419
87	197.594	197.386	197.389	197.467	197.514	197.458	197.268	197.31	197.351	197.522	197.697	198.279	198.156	198.217	198.083	197.625	197.496	197.634	197.199	197.616	197.906	197.745	197.882	197.466	197.531	197.527	197.904	197.913	197.714	197.663	197.603	197.551	197.663	197.413	197.386
88	197.609	197.422	197.393	197.439	197.496	197.58	197.261	197.231	197.353	197.479	197.725	198.258	198.065	198.198	198.04	197.626	197.54	197.613	197.29	197.534	197.899	197.765	197.897	197.504	197.58	197.481	197.866	197.912	197.704	197.605	197.574	197.458	197.733	197.466	197.321
89	197.608	197.502	197.505	197.383	197.48	197.545	197.297	197.14	197.23	197.425	197.762	198.225	198.033	198.202	197.985	197.695	197.535	197.548	197.328	197.477	197.943	197.79	197.84	197.542	197.6	197.487	197.81	197.968	197.67	197.622	197.512	197.433	197.657	197.43	197.305
90	197.594	197.524	197.54	197.344	197.484	197.612	197.261	197.087	197.194	197.447	197.793	198.212	197.951	198.207	197.926	197.755	197.569	197.54	197.449	197.444	197.933	197.741	197.788	197.493	197.562	197.415	197.764	197.942	197.62	197.578	197.531	197.431	197.649	197.467	197.259
91	197.582	197.585	197.602	197.352	197.474	197.484	197.255	197.071	197.194	197.359	197.748	198.149	197.99	198.161	197.899	197.776	197.613	197.556	197.502	197.398	197.865	197.719	197.764	197.509	197.575	197.418	197.689	197.906	197.545	197.618	197.439	197.514	197.589	197.425	197.241
92	197.533	197.593	197.584	197.305	197.5	197.452	197.222	197.133	197.183	197.319	197.731	198.109	198	198.152	197.81	197.802	197.653	197.538	197.621	197.376	197.767	197.674	197.719	197.493	197.581	197.424	197.638	197.862	197.557	197.622	197.428	197.562	197.578	197.426	197.234
93	197.488	197.587	197.563	197.37	197.442	197.356	197.257	197.197	197.19	197.209	197.668	198.038	198.075	198.099	197.819	197.752	197.688	197.589	197.646	197.447	197.747	197.62	197.699	197.428	197.563	197.423	197.644	197.817	197.502	197.652	197.536	197.704	197.536	197.399	197.3
94	197.408	197.558	197.646	197.418	197.387	197.273	197.265	197.258	197.189	197.125	197.738	198.035	198.117	197.975	197.79	197.719	197.699	197.554	197.584	197.456	197.699	197.628	197.607	197.383	197.541	197.464	197.627	197.766	197.582	197.651	197.576	197.75	197.587	197.375	197.308
95	197.393	197.536	197.6	197.497	197.388	197.272	197.274	197.328	197.209	197.047	197.681	197.988	198.081	197.907	197.785	197.655	197.724	197.517	197.576	197.517	197.676	197.617	197.605	197.338	197.565	197.498	197.643	197.757	197.666	197.664	197.614	197.707	197.565	197.352	197.283
96	197.37	197.483	197.615	197.572	197.363	197.268	197.315	197.342	197.195	197.045	197.737	198.003	198.105	197.962	197.83	197.638	197.72	197.538	197.482	197.612	197.703	197.652	197.562	197.368	197.593	197.53	197.68	197.687	197.76	197.677	197.632	197.702	197.51	197.297	197.277
97	197.321	197.484	197.555	197.566	197.4	197.28	197.321	197.4	197.206	197.017	197.74	197.968	198.036	198.087	197.911	197.601	197.731	197.554	197.451	197.598	197.742	197.726	197.577	197.404	197.631	197.587	197.729	197.644	197.771	197.66	197.702	197.589	197.467	197.267	197.234
98	197.319	197.454	197.497	197.564	197.488	197.306	197.365	197.37	197.263	197.074	197.71	197.923	198.018	198.181	197.921	197.61	197.762	197.566	197.429	197.604	197.794	197.709	197.627	197.474	197.604	197.561	197.704	197.613	197.822	197.648	197.674	197.533	197.382	197.311	197.168
99	197.247	197.422	197.425	197.564	197.584	197.39	197.337	197.385	197.238	197.109	197.741	197.894	197.984	198.275	197.997	197.598	197.714	197.649	197.407	197.559	197.795	197.707	197.683	197.559	197.553	197.545	197.762	197.595	197.801	197.693	197.654	197.481	197.365	197.354	197.099
BACKGORUND
average	197.425	197.523	197.563	197.455	197.451	197.369	197.287	197.257	197.206	197.175	197.729	198.032	198.036	198.101	197.869	197.691	197.687	197.56	197.515	197.501	197.772	197.679	197.663	197.445	197.577	197.487	197.688	197.759	197.663	197.646	197.579	197.597	197.523	197.367	197.24
local	197.483					197.259					197.953					197.591					197.627					197.648					197.461

## Sheet: wt cnn minus back
0	26.9581	21.9581	23.9581	19.9581	16.9581	15.468	21.468	17.468	19.468	19.468	29.7813	27.7813	27.7813	25.7813	21.7813	22.0328	24.0328	20.0328	14.0328	20.0328	34.8676	27.8676	25.8676	26.8676	23.8676	27.5551	31.5551	26.5551	22.5551	20.5551	28.4032	21.4032	20.4032	21.4032	16.4032	40.2938	44.2938	44.2938	49.2938	43.2938
1	26.5831	21.9581	23.4581	20.4581	17.2081	15.468	21.093	17.468	19.093	18.343	29.5313	27.7813	27.2813	25.1563	21.7813	21.9078	23.5328	19.9078	14.0328	20.5328	34.8676	27.7426	25.8676	26.2426	23.9926	27.5551	31.4301	25.9301	22.8051	20.1801	28.2782	21.0282	20.7782	20.9032	16.7782	41.0438	43.2938	44.0438	47.7938	42.2938
2	26.2706	21.9581	22.3956	20.6456	18.3331	15.7805	20.4055	17.2805	17.843	17.1555	27.2813	27.6563	26.8438	23.9063	22.1563	21.9078	23.4703	18.9703	14.7828	20.4703	34.2426	26.8676	24.9301	25.9301	23.8051	26.5551	31.1176	24.4926	22.6176	20.3051	28.2157	19.8407	20.0907	20.4032	16.6532	41.2313	42.6063	43.8563	46.5438	40.9813
3	25.7581	22.0081	21.7581	20.9081	19.1581	15.968	19.968	17.018	16.668	16.168	25.5813	26.8313	25.7813	22.7313	22.5313	21.8828	22.6828	18.3328	15.2828	20.0328	33.2676	26.0176	24.2176	25.4176	23.4176	25.5051	30.8051	23.4051	22.5051	20.1551	27.9032	19.0032	19.8532	19.5532	16.6532	41.3938	41.8438	43.9938	45.3938	39.8938
4	25.4164	21.8331	20.9164	21.1664	19.9998	16.0513	19.5513	16.6347	15.8013	15.093	24.1146	25.9063	24.823	22.0313	22.948	21.9495	21.6995	17.6161	15.4495	19.3661	31.7843	25.2426	23.5343	24.9926	23.2009	24.3884	30.5134	22.4718	22.3884	20.3051	26.9865	18.2365	19.6115	18.5699	16.8199	41.4188	40.9188	43.6688	44.3355	39.0021
5	25.1831	21.2581	20.4331	21.0581	20.6831	16.443	18.718	15.818	15.593	14.718	23.1063	24.9063	23.7563	21.3563	23.3563	21.9578	20.9078	16.7078	15.4578	18.5828	30.4676	23.9676	22.7176	24.2926	22.7926	23.5301	29.8551	21.6551	22.1051	20.3801	26.1532	17.7282	19.5532	17.8032	16.9032	41.0938	40.0688	43.3188	42.9688	38.5438
6	25.2081	21.0692	19.9581	20.5137	20.7637	16.4958	18.0513	15.1347	15.4402	14.5513	22.5869	23.7257	22.7257	20.9757	23.5313	21.8661	20.1439	16.3106	15.1995	17.9495	28.8676	23.3676	22.4509	23.8398	22.1454	23.1384	29.3051	21.3329	21.6384	20.4995	25.181	17.3199	19.2921	17.181	16.931	40.1549	39.1549	42.4049	42.1549	37.6549
7	24.6039	20.5206	19.8331	19.9373	20.9164	16.6138	17.468	14.1972	15.968	14.8222	22.2813	22.7396	22.1355	20.6355	23.573	21.5745	19.637	15.8453	14.6161	17.2411	27.4926	22.6384	21.8051	23.2426	21.3884	23.0968	28.6176	21.2218	20.9093	20.5343	24.549	17.1324	19.2574	16.7365	16.9865	38.7938	38.1271	41.2938	41.2521	37.3563
8	23.8331	20.2617	19.476	19.0474	20.2795	16.4323	16.843	13.4859	15.9859	14.8966	22.1563	21.9242	21.817	20.2456	23.4063	21.1221	19.3364	15.8721	14.1399	16.6042	26.1533	21.9926	21.1533	22.5819	20.5283	23.198	27.9301	21.0015	20.2515	20.4658	23.6711	16.7425	19.0818	16.5996	17.0461	37.3652	36.9545	40.0795	40.8295	36.4367
9	22.7974	20.0117	19.0831	18.4402	19.7974	16.2359	16.2716	12.8609	16.1823	15.0573	21.7813	21.1027	21.6742	19.817	23.0313	20.8721	18.9614	15.8364	13.6578	16.1578	25.2426	21.6712	20.7783	22.0997	19.7069	23.1622	27.3587	20.698	19.4658	20.2515	23.2246	16.3496	18.8139	16.7068	16.9568	36.1867	35.9009	38.6152	40.2581	35.6688
10	21.4581	19.7522	18.7228	17.8257	19.3552	15.8209	15.8798	12.2621	15.8651	15.1445	21.3254	20.6342	21.4725	19.2666	22.7666	20.371	18.5769	15.8563	13.1357	15.6357	24.4264	21.2352	20.1323	21.5882	19.1029	22.8051	26.8345	20.3492	18.8492	19.7904	22.8003	15.9179	18.7856	16.5797	16.7561	35.0291	34.8673	37.3085	39.7056	34.8379
11	20.3175	19.5362	18.7706	17.4425	19.005	15.4368	15.4992	11.8742	15.4992	14.9211	20.8594	20.0938	21.0782	18.6719	22.2813	20.0328	18.1734	15.6578	12.4703	15.1578	23.5238	20.8832	19.6332	21.227	18.4457	22.4457	26.227	19.8051	18.602	19.2113	22.247	15.4501	18.7313	16.4344	16.4188	34.2782	34.1376	35.9969	39.1063	33.8407
12	19.2456	19.2331	18.2831	16.6956	18.6956	14.993	14.793	11.493	15.043	14.6055	20.1938	19.6813	20.4313	18.0938	21.7313	19.5953	17.6328	15.3453	12.2703	14.7328	22.8926	20.8426	19.2426	20.5801	18.0426	21.7926	25.7926	19.2676	18.3301	18.6676	21.9032	15.0157	18.5032	16.0657	15.7782	33.6813	33.2938	34.6188	38.1313	32.9938
13	18.3603	18.5342	18.0342	16.0559	18.2842	14.6636	14.2506	11.1636	14.8484	14.0441	19.6183	19.2704	19.7161	17.4335	21.0965	19.185	17.0437	14.9567	11.6306	14.1958	21.9111	20.6828	18.835	20.085	17.2263	21.066	25.2507	18.479	18.229	17.7834	21.2184	14.4141	18.1967	15.5662	15.1097	33.0873	32.5329	33.2612	37.4025	32.0329
14	17.5945	18.1513	17.7308	15.3786	18.0945	14.1953	13.5021	10.8203	14.4794	13.8885	18.9972	18.9631	18.8268	16.7699	20.4177	18.5214	16.7828	14.5214	11.1919	13.7146	21.2085	20.4926	18.4926	19.4358	16.6176	20.2937	24.771	17.9301	18.146	17.1915	20.7668	13.7782	17.7555	15.0964	14.2327	32.6233	31.6574	31.8279	36.2938	31.0552
15	16.7602	17.5831	17.281	14.6456	17.6664	13.7909	12.8013	10.5305	14.1763	13.5513	18.7605	18.4896	18.2396	16.0938	19.7709	17.8036	16.5953	14.2724	10.8245	13.2516	20.4301	20.1697	18.3364	18.9822	16.0551	19.5239	24.2947	17.2947	17.9509	16.6072	20.2053	13.0386	17.2157	14.7261	13.6636	32.1688	30.7626	30.45	35.3667	30.1792
16	15.7706	17.156	16.781	13.8227	17.0935	13.4992	12.1034	10.1868	13.8013	13.3013	18.4584	17.9688	17.6459	15.5417	19.1355	16.9599	16.4182	13.8661	10.4599	12.8766	19.6905	19.6488	18.0343	18.4509	15.5447	18.7947	23.8155	16.7739	17.4509	16.0968	19.6532	12.1844	16.5699	14.4032	13.1115	31.6688	29.6688	29.2	34.273	29.4709
17	14.665	16.734	16.1822	13.1909	16.6046	12.968	11.5283	9.89039	13.2956	13.1835	18.2727	17.4796	17.1778	14.7813	18.471	16.1104	16.3259	13.5328	9.99833	12.5673	19.2038	19.1693	17.7814	17.9193	15.2124	17.9948	23.2103	16.4172	16.9086	15.7534	19.1532	11.3687	15.9722	14.1015	12.5411	31.2162	28.4145	28.0869	32.8455	28.7335
18	13.4664	16.2831	15.6081	12.6664	16.2414	12.418	11.0263	9.46799	12.7097	12.9763	17.9646	17.0146	16.4896	14.123	17.7646	15.2161	16.3411	12.9661	9.46613	12.3661	18.4509	18.5009	17.3009	17.2926	14.8759	17.2551	22.4551	16.1051	16.1301	15.2384	18.3949	10.6115	15.4615	13.6782	11.8615	30.5855	27.0688	27.1021	31.6938	28.1771
19	12.5331	16.0081	15.1581	12.0998	15.8914	11.7263	10.418	9.10969	12.268	12.893	17.523	16.1813	15.6646	13.3396	17.0146	14.5661	16.4495	12.3245	9.06613	12.2828	17.9426	17.9926	16.6343	16.9509	14.4759	16.3884	21.6218	15.9301	15.2384	14.9551	17.7532	9.93645	14.9199	13.5532	11.1115	29.8855	25.7105	26.2605	30.2188	27.7105
20	11.5549	15.4904	14.7968	11.8049	15.7565	11.2583	9.97609	8.56479	11.7422	12.7583	16.87	15.4023	14.999	12.6926	16.3781	14.1376	16.4118	11.7667	8.51673	12.2828	17.5692	17.4886	16.0128	16.3353	14.037	15.7728	20.6922	15.6438	14.4422	14.6519	16.9355	9.44345	14.629	13.1693	10.4032	29.3261	24.6728	25.5196	29.1809	27.2293
21	10.7706	14.9164	14.4928	11.5623	15.5831	10.7666	9.51659	7.94019	11.3986	12.4194	16.1285	14.7396	14.2466	12.0452	15.7327	13.6856	16.3661	11.2897	8.01203	12.0814	17.2634	17.1037	15.3398	15.6107	13.6315	15.1245	19.7843	15.2982	13.6801	14.2495	16.174	9.07675	14.299	12.8685	9.66705	28.6063	23.7452	24.7105	28.2313	26.6132
22	10.0243	14.4287	14.4066	11.3037	15.3625	10.3062	9.05619	7.29149	10.8356	11.9974	15.3254	13.8695	13.3989	11.5313	15.1342	13.4666	16.2975	11.1137	7.64313	11.6652	16.8897	16.8455	14.647	15	13.1323	14.5404	18.8419	14.7683	12.783	13.9522	15.4473	8.74135	14.0208	12.6826	9.24135	27.86	22.8894	24.0438	27.5953	25.757
23	9.36532	13.8081	14.2724	11.1224	15.1295	9.83229	8.68939	6.76089	10.268	11.6394	14.5956	13.0527	12.7742	11.1885	14.5956	13.19	16.0757	10.9042	7.33283	11.2185	16.4033	16.4462	13.9604	14.4105	12.7462	14.0837	17.998	14.2051	12.3051	13.5122	14.8818	8.40315	13.6389	12.4175	8.87455	27.2509	22.1224	23.4438	27.0367	24.9009
24	8.74762	13.3463	14.1094	10.8199	14.7739	9.47459	8.09959	6.07329	9.69829	11.1588	13.9458	12.5379	12.13	10.6102	13.9984	12.8223	15.9275	10.842	7.10523	10.6183	16.2097	16.1242	13.3084	13.8479	12.2163	13.8314	17.2196	13.7262	11.9696	12.9959	14.4295	8.15975	13.2058	12.2716	8.42945	26.5043	21.4517	22.6425	26.2741	23.9056
25	8.10692	12.7974	13.97	10.5474	14.3152	8.94419	7.49179	5.80729	9.07509	10.6763	13.3408	11.8884	11.3587	10.323	13.3587	12.4138	15.5626	10.6221	6.87803	10.1399	15.564	15.695	12.6771	13.3676	11.8914	13.1801	16.2277	13.192	11.5194	12.5134	14.2246	7.74245	12.7484	11.9032	8.18885	25.8176	20.4248	22.1093	25.514	22.9367
26	7.44112	12.2365	13.9013	10.174	13.6115	8.38279	6.80319	5.43389	8.67249	10.1612	12.6733	11.3893	10.6563	9.72451	12.7699	11.9078	15.3851	10.2373	6.65213	9.62373	15.1176	15.1403	11.9699	13.0437	11.3392	12.7312	15.2937	12.8733	11.2142	11.9471	13.8691	7.19865	12.0623	11.6532	7.58495	24.8222	19.4643	21.4813	24.5381	21.9756
27	7.00082	11.7203	13.6959	9.97642	12.8971	7.90089	6.26679	5.22409	8.37649	9.76069	12.0557	10.7752	10.0801	9.25691	12.0557	11.4109	15.1669	9.87433	6.42913	9.22793	14.5749	14.5322	11.3371	12.7274	10.9408	12.1588	14.427	12.427	10.8417	11.488	13.6471	6.80555	11.5861	11.3361	7.20195	23.8975	18.5133	21.1657	23.7755	21.245
28	6.59502	11.2379	13.4164	9.72002	12.2141	7.47399	5.74179	4.90849	8.12279	9.36089	11.4242	10.1742	9.50751	8.78131	11.4658	10.8126	14.7828	9.46143	5.97923	8.94353	14.0224	13.9688	10.8676	12.4569	10.4093	11.5253	13.6444	12.1027	10.4956	11.0611	13.3675	6.33175	11.0222	10.9806	6.83765	22.9307	17.5557	20.8117	22.9724	20.6628
29	6.23932	10.5883	12.9477	9.42162	11.2758	7.13989	5.37949	4.52009	7.99399	9.07219	10.7605	9.68231	8.98441	8.22921	10.8125	10.1995	14.1057	9.00683	5.62133	8.75683	13.5238	13.4041	10.1332	12.2061	9.7478	11.0291	12.8311	11.6801	10.0863	10.5707	12.8199	5.87195	10.4397	10.5542	6.34065	22.1063	16.8667	20.1219	21.8823	20.0334
30	5.98472	10.0166	12.3198	9.12302	10.6655	6.89879	4.89879	4.16479	7.80839	8.76059	10.1324	8.92491	8.55791	7.88241	10.0845	9.53813	13.4743	8.42113	5.25623	8.52753	12.9102	12.8357	9.7346	11.825	9.1814	10.4913	12.1828	11.1881	9.74132	10.1615	12.4564	5.42975	9.99885	10.0894	6.19575	21.0012	15.8523	19.863	21.0172	19.597
31	5.71772	9.43412	11.4629	8.79462	9.99662	6.69879	4.61699	3.71319	7.65069	8.61699	9.63711	8.39191	8.10821	7.50731	9.46881	9.08573	12.5713	7.88863	4.85493	8.37413	12.4397	12.3676	9.1993	11.4301	8.6416	10.1705	11.4638	10.608	9.26662	9.68492	11.9128	5.15315	9.56665	9.65795	5.83585	20.0438	15.1784	19.2409	19.6976	19.0005
32	5.48312	8.99812	10.8531	8.41812	9.64812	6.48799	4.24799	3.36299	7.31299	8.55299	9.08631	7.74131	7.65631	7.21631	8.90631	8.83783	12.0478	7.26783	4.55783	8.26283	11.8276	11.8626	8.8876	11.0526	8.2076	9.82512	11.0601	10.0151	8.73012	9.32012	11.6432	4.85815	9.20815	9.25315	5.77315	18.8538	14.3238	18.8588	18.6088	18.4038
33	5.09272	8.53982	10.261	8.09752	9.26102	6.18919	4.08339	3.09779	7.07379	8.38629	8.78131	7.34861	7.21881	6.84861	8.50731	8.43663	11.3165	6.70113	4.29243	8.12903	11.5407	11.3532	8.483	10.8003	7.6657	9.54072	10.507	9.58882	8.22822	8.93492	11.2397	4.58105	8.99935	8.81185	5.42715	17.914	13.6784	18.1832	17.3034	17.6448
34	4.83532	8.24322	9.71692	7.79582	8.90552	5.88909	3.80569	2.83639	6.67409	8.23119	8.47431	7.02251	6.77691	6.42601	8.19361	8.10743	10.8617	6.13813	4.06353	7.95393	11.0562	10.8281	8.1351	10.5957	7.2316	9.23492	10.0551	9.09902	7.73492	8.63402	10.9076	4.32425	8.63565	8.32425	5.24085	16.8815	13.0087	17.6798	16.0438	16.9561
35	4.55432	7.92932	9.44372	7.53022	8.51582	5.61219	3.54969	2.67949	6.21319	8.10259	8.09861	6.47841	6.26691	6.00251	8.00251	7.97033	10.5088	5.69153	3.84533	7.71553	10.733	10.4301	7.8003	10.4734	6.8195	8.93972	9.66572	8.61282	7.11762	8.39642	10.759	4.17715	8.40795	8.02335	4.87435	16.015	12.2265	16.9861	15.0726	16.1784
36	4.27712	7.65212	9.08312	7.32452	8.01412	5.39899	3.35589	2.58009	5.88179	7.68349	7.85031	6.05721	5.83301	5.55281	7.69081	7.47683	9.99833	5.48543	3.60613	7.47683	10.6435	9.9452	7.2469	10.3288	6.3805	8.76202	9.11542	8.36542	6.77062	8.19732	10.3041	4.07125	8.14025	7.63595	4.37295	15.5524	11.6559	16.2809	14.1085	15.6085
37	4.17302	7.42302	8.73882	7.03272	7.59412	5.07759	3.07329	2.41099	5.38469	7.53379	7.30761	5.54451	5.45671	5.18041	7.38221	7.46703	9.62053	5.37493	3.41443	7.12933	10.1571	9.5606	6.8501	10.0957	6.0957	8.48052	8.58142	7.96302	6.35772	8.06832	10.2102	3.90755	7.73205	7.39875	4.11805	14.7456	10.8903	15.7368	13.3289	15.0964
38	4.06752	7.05582	8.18472	6.80192	6.96982	4.83909	2.94459	2.28049	5.05389	7.17499	6.87111	5.22271	5.10941	4.81251	6.95711	7.07973	9.03673	5.23203	3.11873	6.79063	9.9262	9.1918	6.2543	9.7973	5.809	8.37932	7.93012	7.66452	6.14892	7.82462	9.62585	3.73905	7.31725	6.99695	3.62975	14.4305	10.3836	15.0555	12.2391	14.5399
39	4.02662	6.82502	7.78072	6.51052	6.47022	4.65349	2.78649	2.18169	4.60509	6.95189	6.18451	4.70471	4.88211	4.51111	6.56361	7.09733	8.58933	5.16993	2.89973	6.51673	9.3515	8.7386	5.7749	9.4644	5.545	8.18822	7.33742	7.36562	5.75672	7.59542	9.36285	3.62085	6.95555	6.67335	3.42735	13.6648	9.66883	14.443	11.4188	13.9551
40	3.97932	6.55562	7.44962	6.25052	6.12342	4.47219	2.64169	2.14169	4.23919	6.70099	5.70081	4.33211	4.75161	4.28131	6.16271	6.93963	8.19813	4.94383	2.66843	6.12183	8.8676	8.2617	5.4269	9.1939	5.2574	8.00852	6.83902	7.13562	5.41532	7.24152	9.06415	3.39895	6.64045	6.30995	3.21675	12.9167	9.08623	13.743	10.5777	13.3828
41	3.87352	6.18242	7.03902	6.09412	5.70072	4.41289	2.59669	1.96799	3.90549	6.47899	5.35481	4.06071	4.60121	4.17471	5.65631	6.61003	7.68353	4.62843	2.42253	5.90043	8.522	7.8125	5.0404	9.0073	4.9191	7.83822	6.33452	6.95222	5.02942	6.74262	8.53915	3.21195	6.24135	5.93255	2.90315	12.4262	8.81953	13.1247	9.61733	12.757
42	3.75362	5.90512	6.73842	5.93542	5.31792	4.44909	2.52479	1.86189	3.58919	6.31269	5.02751	3.72831	4.49721	4.00861	5.33811	6.45703	7.39263	4.33203	2.25253	5.54423	7.8865	7.3108	4.6441	8.735	4.6934	7.46802	5.85432	6.54372	4.74452	6.29372	8.20235	3.00545	5.97135	5.53195	2.60395	11.7332	8.24833	12.4946	8.50973	12.0362
43	3.49282	5.49632	6.30532	5.88872	4.89562	4.37769	2.48189	1.67289	3.35689	5.98189	4.76391	3.42371	4.38201	3.94451	4.87851	6.10923	6.92173	3.98773	2.06753	5.33143	7.6766	6.9405	4.2322	8.5968	4.3155	7.08292	5.48912	6.35722	4.45442	5.72522	7.82675	2.84415	5.55595	5.21915	2.38235	11.141	7.91193	11.9188	7.59243	11.4396
44	3.31682	5.21902	5.80592	5.72982	4.49802	4.39189	2.32309	1.54409	3.14549	5.77239	4.49511	3.07121	4.19801	3.76321	4.65811	5.87703	6.63793	3.80453	1.97843	5.11983	7.1212	6.5451	3.9256	8.3531	4.2046	6.72182	5.21812	6.01162	4.20732	5.41022	7.60245	2.73645	5.24375	5.13505	2.12415	10.2829	7.40613	11.2032	6.60903	10.83
45	3.07942	4.93242	5.34052	5.64562	4.14562	4.24369	2.24369	1.40179	2.96429	5.49369	4.27761	2.89161	3.99091	3.55701	4.40631	5.57323	6.25343	3.59533	1.94093	4.94093	6.8308	6.0882	3.6323	8.136	4.1176	6.39702	4.95582	5.83452	3.98162	5.13602	7.23405	2.55385	4.88475	4.99875	1.96565	9.63943	7.02543	10.5254	5.76813	10.2313
46	2.84662	4.61692	4.98182	5.50542	3.72162	4.09299	2.22809	1.30579	2.80919	5.19769	4.15291	2.69681	3.75431	3.37931	4.13941	5.11733	5.82673	3.50243	1.91463	4.76253	6.5298	5.6818	3.3102	7.7494	3.9014	6.12272	4.69022	5.67672	3.82882	4.94362	6.84575	2.37615	4.59235	4.78495	1.83215	9.25333	6.64853	10.108	5.05393	9.78703
47	2.79712	4.39302	4.66702	5.32112	3.43072	3.97489	2.09469	1.27619	2.68379	4.96459	3.79501	2.41491	3.67171	3.28131	4.00731	4.85133	5.49173	3.46773	1.94723	4.61843	6.0457	5.4087	3.2101	7.4018	3.7614	5.84962	4.46262	5.46952	3.58932	4.83252	6.69765	2.24215	4.62575	4.69425	1.77985	8.44793	6.18763	9.57123	4.51303	9.19793
48	2.75302	4.12482	4.31392	5.13122	3.15682	3.63789	2.09939	1.23079	2.61859	4.66989	3.77811	2.34221	3.41591	3.03451	3.69481	4.47833	4.94633	3.42383	1.98473	4.51363	6.1368	4.9605	3.0182	7.0503	3.5727	5.58392	4.22502	5.30192	3.38202	4.62562	6.30695	2.00575	4.40315	4.49285	1.75895	8.42203	5.88673	9.30343	4.00213	8.77783
49	2.72782	3.94172	4.16532	4.96472	2.89562	3.55019	1.92849	1.24099	2.50419	4.40549	3.31751	2.05431	3.38991	2.99841	3.51161	4.32233	4.69073	3.39793	1.99993	4.34863	5.6505	4.8084	3.0025	6.8709	3.4465	5.27882	4.09462	5.10122	3.13402	4.49922	6.23535	1.87025	4.43935	4.26825	1.80115	7.72143	5.45173	8.83993	3.65563	8.23133
50	2.66352	3.78552	3.89562	4.67832	2.72892	3.42039	1.94119	1.17339	2.31319	4.14359	3.19201	1.91521	3.15931	2.82301	3.29621	4.00303	4.19353	3.37213	2.02393	4.13403	5.57	4.564	2.8646	6.6087	3.1652	5.03722	3.90032	4.84382	2.94802	4.26052	5.93585	1.66205	4.37335	4.09065	1.73945	7.65093	5.10633	8.55573	3.32653	7.80273
51	2.66182	3.61242	3.75442	4.53832	2.53832	3.42479	1.75199	1.15319	2.16859	3.94639	2.92641	1.92331	3.11151	2.83991	3.04061	3.84763	3.89703	3.29823	1.98963	3.94333	5.3244	4.417	2.775	6.4386	2.9756	4.72792	3.71872	4.57052	2.76502	3.97182	5.71175	1.63465	4.13465	3.86915	1.72415	7.52223	4.85553	8.40493	2.89573	7.44193
52	2.51902	3.43572	3.44532	4.24982	2.43892	3.43589	1.66029	1.05449	1.97759	3.77889	2.70121	1.86461	3.02811	2.76531	2.82301	3.70913	3.53923	3.23793	1.91423	3.77323	4.9766	4.4317	2.7202	6.4125	3.0182	4.51982	3.55192	4.33392	2.50062	3.83072	5.53135	1.54095	3.95125	3.66595	1.63075	6.98613	4.48293	7.86113	2.56943	7.04063
53	2.42902	3.19942	3.16452	3.94072	2.37962	3.43599	1.59009	0.918588	1.70349	3.55809	2.82781	1.82781	2.73191	2.69121	2.49641	3.31193	3.14623	2.98633	1.88163	3.52703	4.9781	4.2135	2.5682	6.1699	2.7804	4.35452	3.18592	4.08132	2.30222	3.52022	5.03685	1.39155	3.60955	3.40895	1.44965	7.31123	4.17753	7.85493	2.14263	6.84613
54	2.22662	3.03532	2.97972	3.64642	2.21432	3.49269	1.48029	0.881588	1.55439	3.44949	2.59301	1.80291	2.66711	2.75661	2.25351	3.27353	3.01123	2.93093	1.84143	3.42483	4.4972	4.204	2.6207	6.0219	2.7874	4.07672	2.91002	3.83912	2.16002	3.37922	4.93095	1.43405	3.50505	3.20875	1.37225	6.59013	3.76293	7.24443	1.81233	6.39873
55	2.13362	2.88632	2.80382	3.49272	2.12572	3.43079	1.40679	0.834988	1.44139	3.28979	2.61641	1.72281	2.52601	2.75471	1.84781	2.87593	2.70043	2.80673	1.80413	3.20303	4.3224	3.9022	2.4687	5.7798	2.5697	3.86892	2.55242	3.66152	2.07902	3.20402	4.76485	1.33665	3.21435	2.98295	1.25155	6.71143	3.45343	7.09433	1.49063	6.04913
56	1.96392	2.70812	2.66162	3.21392	1.92032	3.21509	1.36339	0.738388	1.23839	3.24419	2.38301	1.64181	2.42671	2.75221	1.60981	2.76543	2.53573	2.78283	1.78573	3.08803	3.9955	3.763	2.4955	5.4868	2.4926	3.46792	2.36902	3.53772	1.96792	3.11032	4.58925	1.24325	3.03105	2.79265	1.15605	6.11363	3.15433	6.54383	1.21823	5.79383
57	1.84422	2.56372	2.61362	3.06372	1.72202	3.03469	1.27909	0.620788	1.07359	3.16239	2.29241	1.53131	2.28691	2.69241	1.49801	2.58003	2.36893	2.81893	1.74393	2.90223	3.7843	3.5231	2.4093	5.2287	2.4509	3.16342	2.12452	3.47182	1.88842	2.98012	4.46985	1.24205	2.83375	2.55315	1.06425	5.79943	2.86883	6.10773	1.05213	5.47163
58	1.84002	2.43062	2.49662	2.80982	1.65322	2.82789	1.19329	0.591588	0.880088	3.07239	2.34451	1.41041	2.10271	2.49561	1.39391	2.30203	2.24163	2.67573	1.78013	2.72243	3.7852	3.1506	2.3484	4.9253	2.2742	2.87932	2.01112	3.37652	1.78312	2.82712	4.20265	1.11745	2.54325	2.32895	0.993852	5.98343	2.67843	6.07403	0.824026	5.33503
59	1.82502	2.29512	2.45272	2.65372	1.49072	2.60929	1.12559	0.467988	0.791388	3.01149	2.11551	1.34381	2.00141	2.41441	1.30581	2.18773	2.04643	2.75833	1.92143	2.51113	3.4926	2.9573	2.2181	4.6393	2.2453	2.69372	1.95462	3.32142	1.77792	2.61492	3.97655	1.09065	2.28625	2.20205	0.914052	5.42693	2.45413	5.70963	0.617226	4.96773
60	1.84332	2.21062	2.27952	2.39942	1.43002	2.46029	0.998588	0.526688	0.669488	2.92209	2.17161	1.26091	1.77361	2.21241	1.23791	2.00733	2.03793	2.62213	1.96393	2.31093	3.5895	2.6099	2.1686	4.3753	2.1125	2.42242	1.86892	3.26172	1.56532	2.41482	3.78585	0.941452	1.97965	2.07915	0.898052	5.52083	2.41113	5.69943	0.406026	4.77343
61	1.81892	2.13082	2.21072	2.21072	1.35242	2.23599	1.03239	0.442188	0.661288	2.88039	1.94621	1.20911	1.63701	2.07771	1.17311	2.01223	1.99673	2.69003	1.97613	2.15393	3.3779	2.5222	2.1305	4.2542	2.146	2.27672	1.69692	3.11702	1.49322	2.23552	3.57585	0.900552	1.90315	1.90835	0.838752	4.90983	2.14433	5.27833	0.273226	4.35313
62	1.79232	2.08562	2.00662	1.97342	1.31012	2.14659	0.960288	0.422088	0.605788	2.77669	1.92421	1.02881	1.48031	1.90121	0.990506	1.79563	1.92313	2.60933	2.01243	1.99453	3.337	2.2528	2.1201	4.1508	2.0207	2.05512	1.63422	2.93782	1.29492	2.13422	3.36745	0.818952	1.71945	1.81645	0.793452	4.88313	1.94433	5.22243	0.033626	4.15353
63	1.74812	2.16062	1.90062	1.85062	1.25812	2.02299	0.872988	0.387988	0.585488	2.62299	1.79881	0.898806	1.35381	1.70631	0.858806	1.64283	1.89033	2.57033	1.98783	1.82533	3.2876	2.0201	2.0226	4.0351	1.9101	1.96262	1.53512	2.76262	1.15762	1.98262	3.16065	0.705652	1.58065	1.66815	0.690652	4.49883	1.74633	5.08633	-0.171174	3.93883
64	1.65912	2.11272	1.79322	1.68752	1.20042	1.85199	0.782388	0.246388	0.573688	2.51179	1.66791	0.755506	1.34831	1.45661	0.760706	1.48383	1.80083	2.62563	1.91943	1.59723	3.164	1.9655	1.9346	3.9758	1.7774	1.83352	1.39532	2.59122	1.04482	1.97522	2.99335	0.660852	1.49075	1.57325	0.712452	4.06443	1.45103	4.78863	-0.275774	3.71393
65	1.68262	2.12012	1.56922	1.47202	1.17112	1.78279	0.669388	0.157788	0.551288	2.43329	1.67251	0.598406	1.26511	1.27901	0.651706	1.34763	1.64393	2.49813	1.78513	1.38233	3.15	1.7357	1.8954	3.9023	1.5389	1.71022	1.30052	2.47182	0.876918	1.88152	2.93325	0.606852	1.33375	1.42395	0.711052	3.95353	1.17343	4.81693	-0.405274	3.52533
66	1.70812	2.06562	1.51312	1.34062	1.12812	1.63549	0.537988	0.012988	0.487988	2.30549	1.49131	0.428806	1.23631	1.07131	0.628806	1.16783	1.54033	2.53033	1.67033	1.19533	2.8476	1.7151	1.6451	3.7301	1.4201	1.70262	1.25512	2.26512	0.932618	1.84512	2.69315	0.595652	1.30315	1.29065	0.670652	3.40883	0.918826	4.46383	-0.426174	3.33883
67	1.81902	2.05952	1.41092	1.22222	1.08782	1.54579	0.437288	-0.121612	0.449088	2.23209	1.40391	0.326106	1.13271	0.911006	0.635106	1.10363	1.38663	2.34183	1.44323	0.990434	2.6388	1.5657	1.5681	3.561	1.1459	1.59992	1.18952	2.15652	0.871118	1.68722	2.61775	0.565852	1.22155	1.18385	0.636652	3.18533	0.763126	4.42823	-0.416074	3.12643
68	1.76782	1.91162	1.32762	1.18152	1.02452	1.43259	0.448088	-0.237712	0.410488	2.12949	1.21051	0.232606	1.00251	0.741506	0.648606	1.05273	1.29393	2.24083	1.34253	0.793934	2.3587	1.5468	1.2902	3.3787	0.940604	1.53742	1.22322	2.02632	0.871518	1.49312	2.53805	0.507152	1.18635	1.10665	0.600052	2.75183	0.625726	4.05713	-0.396474	2.91333
69	1.74902	1.70572	1.20812	1.13602	1.01822	1.42469	0.383888	-0.197912	0.297288	2.10739	1.15391	0.165906	0.983206	0.540906	0.694806	0.943934	1.20113	2.13143	1.16743	0.703534	2.0647	1.4421	1.1705	3.1176	0.754604	1.52392	1.21132	1.92532	0.925318	1.33882	2.41035	0.379152	1.10265	0.977652	0.523352	2.36833	0.512626	3.71213	-0.372074	2.73133
70	1.74832	1.68802	1.15452	1.03402	1.00052	1.37419	0.316188	-0.277512	0.267088	2.03939	1.23001	0.232206	0.877306	0.453206	0.803606	1.00163	1.03503	1.98153	0.936834	0.593134	1.9859	1.2426	1.2337	2.9569	0.488104	1.34972	1.27162	1.89662	0.834118	1.16222	2.55495	0.289352	1.04155	0.862952	0.472352	2.28493	0.430026	3.59743	-0.462874	2.59293
71	1.51182	1.57732	1.25722	1.03992	1.00252	1.28579	0.369888	-0.207212	0.175888	1.94229	1.11311	0.213506	0.795306	0.335006	0.858406	0.831934	0.911334	2.02813	0.911334	0.458034	1.7858	1.2274	1.0639	2.7625	0.500804	1.33312	1.26302	1.82612	0.842518	1.03172	2.34245	0.192852	0.996652	0.692852	0.400852	1.91533	0.490126	3.17703	-0.444474	2.36163
72	1.43522	1.59982	1.29772	0.891418	0.978918	1.15549	0.361788	-0.273712	0.184688	1.85339	1.23761	0.245906	0.702106	0.370906	0.841706	0.828634	0.768234	1.93493	0.801634	0.393234	1.7634	1.0718	1.1218	2.6218	0.382204	1.19052	1.24472	1.78842	0.780118	0.882218	2.31145	0.161452	0.821852	0.517752	0.344852	1.75843	0.458426	3.12093	-0.491574	2.20003
73	1.24262	1.59822	1.29432	0.693018	0.960318	0.950788	0.345188	-0.241012	0.155488	1.80419	1.20591	0.143406	0.641206	0.376106	0.899806	0.700934	0.647034	1.91643	0.780634	0.306534	1.6068	1.0357	0.949504	2.4883	0.354704	1.11762	1.22972	1.69952	0.749118	0.813718	2.12085	0.207052	0.793252	0.327752	0.306152	1.54163	0.446826	2.85203	-0.490674	2.00933
74	1.16502	1.54652	1.26842	0.501218	0.912818	0.724488	0.282688	-0.200112	0.060688	1.64039	1.21231	-0.007494	0.600306	0.410606	0.971006	0.647034	0.599634	1.84963	0.711734	0.218134	1.5012	0.871904	0.908604	2.3245	0.305104	0.984018	1.19302	1.57882	0.645618	0.673618	1.95705	0.297552	0.650952	0.204852	0.299652	1.43173	0.427426	2.80463	-0.522974	1.92533
75	1.17872	1.50432	1.16612	0.311018	0.865718	0.528888	0.234788	-0.189612	0.054088	1.53729	1.26661	-0.170394	0.636306	0.384206	0.953606	0.621034	0.532834	1.75553	0.673634	0.152634	1.313	0.831904	0.817204	2.1596	0.149104	0.792518	1.14752	1.42692	0.616018	0.540418	1.81495	0.344352	0.585952	0.130052	0.214052	1.30013	0.346326	2.62783	-0.569574	1.74763
76	1.06232	1.47892	1.00812	0.143518	0.741418	0.365888	0.163788	-0.142412	0.084688	1.33259	1.18961	-0.276994	0.568806	0.266706	0.789606	0.507834	0.507834	1.70783	0.634934	0.039134	1.1572	0.750904	0.688404	1.9822	0.057204	0.719718	1.05932	1.20092	0.642618	0.392618	1.57185	0.367752	0.451052	0.030252	0.223952	1.11463	0.289626	2.59593	-0.493674	1.53133
77	1.15372	1.49042	0.841218	-0.025782	0.625418	0.310688	0.058688	-0.082412	0.119188	1.12529	1.27531	-0.371894	0.599806	0.251106	0.779306	0.553034	0.434034	1.43603	0.573134	-0.009466	1.0732	0.631704	0.722404	1.7668	-0.126396	0.601518	1.11762	1.05312	0.498618	0.309118	1.63505	0.274152	0.366852	-0.046448	0.211652	1.11033	0.229326	2.58413	-0.587174	1.40273
78	0.878318	1.28582	0.754318	-0.090182	0.575718	0.257888	0.026788	-0.044612	0.119288	1.01629	1.16371	-0.409894	0.592206	0.136306	0.571206	0.492934	0.373134	1.38153	0.574834	-0.095366	0.930604	0.607104	0.594504	1.6092	-0.151296	0.618118	0.990018	0.910118	0.527818	0.286218	1.50395	0.331752	0.306552	-0.067448	0.144752	0.827426	0.180426	2.23083	-0.617974	1.09003
79	0.895618	1.25852	0.603318	-0.191082	0.502518	0.272388	0.032488	-0.030012	0.161488	0.915588	1.23291	-0.349694	0.579706	0.099806	0.476906	0.575134	0.244534	1.26063	0.540934	-0.096166	0.932104	0.476504	0.545004	1.5027	-0.188896	0.518818	0.974518	0.793018	0.418018	0.278918	1.59665	0.233752	0.268052	-0.062548	0.108752	0.840226	0.158726	2.22733	-0.710174	0.941026
80	0.750418	1.11582	0.560018	-0.209182	0.479218	0.267988	0.012188	-0.095512	0.148788	0.846788	1.09281	-0.305194	0.552406	0.106306	0.319806	0.540534	0.221334	1.22323	0.540534	-0.132566	0.823404	0.394504	0.434904	1.3868	-0.141996	0.480118	0.897418	0.730118	0.480118	0.310918	1.56465	0.305052	0.203152	-0.117948	0.101252	0.668826	0.155326	2.05533	-0.798474	0.753426
81	0.756118	0.960118	0.556118	-0.243882	0.536118	0.257988	-0.008012	-0.104012	0.107988	0.851988	1.05931	-0.210694	0.577306	0.083306	0.183306	0.488834	0.204834	1.23083	0.446834	-0.161166	0.691604	0.251604	0.357604	1.2816	-0.064396	0.445118	0.815118	0.655118	0.435118	0.281118	1.48515	0.331152	0.199152	-0.162848	0.105152	0.585826	0.161826	2.01183	-0.854174	0.651826
82	0.864818	0.879718	0.532718	-0.338482	0.594318	0.257188	0.092988	-0.147712	0.010888	0.911988	1.03321	-0.149694	0.619006	0.005206	0.210406	0.557034	0.131734	1.24363	0.338834	-0.241366	0.707204	0.156804	0.309804	1.2109	-0.108196	0.264118	0.874118	0.523418	0.258518	0.228618	1.48895	0.328552	0.125152	-0.192048	0.162452	0.545726	0.027026	1.99903	-0.969274	0.670726
83	0.791418	0.783518	0.521618	-0.381182	0.601018	0.247788	0.077088	-0.208612	0.075088	0.848988	0.840806	-0.125494	0.567006	0.015406	0.090806	0.419734	0.171734	1.17763	0.185634	-0.278666	0.570004	0.141404	0.274404	1.0878	-0.096696	0.297218	0.801118	0.457918	0.330918	0.209918	1.24835	0.371352	0.085652	-0.271448	0.172952	0.436726	-0.041474	1.85733	-1.01177	0.652926
84	0.797718	0.704418	0.471218	-0.437382	0.586818	0.331788	0.033288	-0.183112	0.001588	0.829888	0.801806	-0.056394	0.533206	0.036906	0.212306	0.452634	0.083234	1.14293	0.129834	-0.342166	0.600804	0.018704	0.285504	0.962804	-0.193996	0.230518	0.913318	0.372318	0.273418	0.103618	1.10465	0.285652	0.002052	-0.264748	0.207252	0.361026	-0.129674	1.80693	-1.08677	0.650126
85	0.644218	0.574918	0.449018	-0.487182	0.576718	0.329288	0.024588	-0.276512	0.062888	0.694288	0.704706	-0.061794	0.533106	0.042306	0.166306	0.293834	0.076634	0.970834	0.089434	-0.350366	0.526404	0.061004	0.289104	0.873104	-0.276596	0.206618	0.870818	0.286918	0.301518	0.044118	0.892152	0.335652	-0.042148	-0.383348	0.215152	0.237226	-0.189774	1.67883	-1.10577	0.538326
86	0.472818	0.450718	0.371718	-0.530882	0.583118	0.366888	-0.054112	-0.342712	0.102188	0.668388	0.658106	-0.167194	0.465106	0.033106	0.185706	0.212934	0.019934	0.898634	-0.013166	-0.355066	0.481604	0.095504	0.341904	0.783004	-0.329096	0.154418	0.834518	0.224218	0.327218	0.064318	0.798352	0.364552	-0.091348	-0.405648	0.199152	0.126526	-0.272374	1.52363	-1.15287	0.494226
87	0.440018	0.467218	0.217218	-0.509282	0.534218	0.424488	-0.155212	-0.367112	0.107488	0.618388	0.699806	-0.220494	0.466106	-0.046594	0.303006	0.219434	-0.090366	0.779234	-0.014266	-0.354866	0.574104	0.010704	0.300604	0.639304	-0.398696	0.093118	0.825018	0.187318	0.239918	0.011618	0.703852	0.256452	-0.174748	-0.368548	0.100652	0.179726	-0.249674	1.43873	-1.21707	0.400726
88	0.328318	0.332118	0.116518	-0.501782	0.545918	0.404988	-0.144612	-0.474712	0.118788	0.572988	0.575206	-0.321794	0.458806	-0.106094	0.222106	0.053834	-0.066366	0.761834	-0.011066	-0.276366	0.449704	0.092804	0.218804	0.560304	-0.452996	0.058918	0.663918	0.203918	0.373818	0.011218	0.626452	0.324952	-0.140748	-0.413648	0.063452	0.095326	-0.242474	1.32243	-1.24627	0.307226
89	0.343118	0.328118	-0.048582	-0.393582	0.486418	0.471288	-0.123712	-0.482012	0.079688	0.599688	0.549606	-0.348694	0.439606	-0.215394	0.348006	0.084534	-0.150466	0.711134	-0.063866	-0.308866	0.505904	-0.010696	0.139304	0.502604	-0.467396	-0.069882	0.533418	0.301818	0.331818	0.011818	0.546452	0.299852	-0.148548	-0.445148	0.004852	0.112126	-0.249474	1.34053	-1.27947	0.273826
90	0.351218	0.253418	-0.201282	-0.319082	0.403718	0.442588	-0.051912	-0.492112	0.089388	0.554988	0.551206	-0.388994	0.353806	-0.352794	0.330206	0.130634	-0.052266	0.616134	-0.055966	-0.228066	0.472704	0.068704	0.003504	0.393004	-0.442196	-0.173182	0.446418	0.345018	0.317818	0.013418	0.493752	0.249152	-0.125848	-0.421148	-0.084148	0.065526	-0.200774	1.15253	-1.37107	0.190526
91	0.364318	0.227218	-0.258882	-0.182482	0.414718	0.410688	0.007888	-0.519912	0.021788	0.573888	0.498306	-0.315894	0.244806	-0.383594	0.373306	0.202934	-0.062666	0.520734	-0.107766	-0.310966	0.452704	0.058604	-0.125496	0.338104	-0.486596	-0.219182	0.376318	0.404118	0.329418	0.004718	0.396252	0.314652	-0.049948	-0.445848	-0.124648	0.111526	-0.108974	1.08033	-1.41967	0.165326
92	0.375318	0.130518	-0.353982	-0.207382	0.394318	0.374888	0.071488	-0.497512	-0.028612	0.505888	0.469206	-0.220394	0.126106	-0.492794	0.341606	0.305234	-0.075766	0.439734	-0.111966	-0.346466	0.462404	0.000404	-0.177196	0.348604	-0.446196	-0.286282	0.353418	0.327518	0.258518	-0.031082	0.296252	0.275552	-0.012348	-0.441648	-0.124448	0.107626	-0.007874	1.03693	-1.38897	0.078326
93	0.264618	0.072818	-0.386082	-0.209682	0.422118	0.315588	0.056988	-0.528612	-0.083412	0.452588	0.283006	-0.203294	0.003906	-0.487494	0.241906	0.411234	-0.116166	0.341034	-0.051066	-0.366166	0.436104	-0.024496	-0.310496	0.254604	-0.447496	-0.350682	0.308518	0.255418	0.300018	-0.049282	0.219952	0.386052	0.019552	-0.473548	-0.048948	0.098626	0.088326	1.03693	-1.29867	0.036926
94	0.191718	0.053518	-0.433282	-0.214582	0.410418	0.260788	0.028888	-0.502412	-0.203112	0.347888	0.371806	-0.106894	-0.133194	-0.486794	0.312506	0.440734	-0.161266	0.342034	-0.167866	-0.416166	0.611004	-0.147196	-0.331396	0.163704	-0.467896	-0.357682	0.239318	0.096218	0.176818	-0.106082	0.141652	0.370252	0.034752	-0.516248	-0.040948	0.168826	0.167226	1.02083	-1.25717	0.038926
95	0.082218	0.016718	-0.397082	-0.264282	0.456418	0.190388	-0.038912	-0.432012	-0.204412	0.290388	0.210606	-0.082494	-0.170394	-0.435894	0.177806	0.394934	-0.203366	0.325934	-0.130966	-0.460266	0.614204	-0.158296	-0.289296	0.134804	-0.409996	-0.331082	0.149918	-0.020782	0.210318	-0.113882	0.108352	0.392852	0.018652	-0.526148	0.018652	0.083526	0.211026	1.02143	-1.16307	0.014526
96	0.023118	0.006418	-0.381882	-0.328582	0.499818	0.151288	-0.138712	-0.355312	-0.282012	0.241288	0.261306	-0.025394	-0.190394	-0.391994	0.106306	0.299534	-0.243866	0.372834	-0.192166	-0.470466	0.667604	-0.287396	-0.287396	0.062604	-0.402396	-0.348182	0.035118	-0.141582	0.225118	-0.188182	0.138152	0.418152	-0.028548	-0.546848	-0.010148	0.037126	0.192126	1.07553	-1.11617	0.065526
97	-0.073482	-0.064082	-0.364682	-0.364682	0.467618	0.126188	-0.179212	-0.247212	-0.259812	0.205288	0.248106	-0.024094	-0.133294	-0.353194	-0.000294	0.135634	-0.253566	0.531234	-0.206066	-0.500366	0.631804	-0.345996	-0.143496	0.041704	-0.361796	-0.330982	-0.112582	-0.150582	0.180118	-0.196482	0.115152	0.452252	-0.090548	-0.465548	0.005952	-0.016274	0.168826	1.06913	-1.07327	0.048526
98	-0.135682	-0.048482	-0.291882	-0.398782	0.502518	0.114388	-0.286912	-0.150412	-0.242512	0.206488	0.174406	0.019806	-0.052594	-0.300894	-0.013094	-6.6e-05	-0.271466	0.598634	-0.192466	-0.403066	0.639004	-0.375796	-0.050196	0.041904	-0.342896	-0.329782	-0.199782	-0.181682	0.153818	-0.270582	0.116952	0.464052	-0.124848	-0.470248	-0.027748	-0.107474	0.126026	1.06193	-1.11237	0.061926
99	-0.080682	-0.091582	-0.268582	-0.484482	0.420818	0.109288	-0.334812	-0.109612	-0.205912	0.224188	0.293706	0.000206	-0.005994	-0.241994	0.000206	-0.097566	-0.220266	0.639934	-0.141066	-0.431466	0.749604	-0.486396	0.007404	0.063204	-0.369996	-0.328382	-0.193282	-0.221282	0.072218	-0.347082	0.083252	0.393852	-0.118548	-0.531648	-0.073548	-0.148774	0.057826	0.944426	-1.15497	0.060926
BACKGORUND
average
local

## Sheet: cons cnn minus
0	11.9753	18.9753	16.9753	13.9753	11.9753	16.1447	13.1447	10.1447	13.1447	11.1447	16.3118	16.3118	16.3118	14.3118	16.3118	15.9755	12.9755	16.9755	14.9755	12.9755	25.9449	15.9449	14.9449	12.9449	15.9449	18.4724	18.4724	19.4724	17.4724	18.4724	18.1183	17.1183	19.1183	15.1183	11.1183
1	12.3503	19.3503	16.9753	13.2253	12.6003	15.8947	12.6447	10.5197	13.3947	11.5197	16.5618	16.1868	16.3118	13.9368	15.1868	16.2255	13.8505	16.9755	15.1005	13.3505	25.6949	15.5699	14.3199	13.4449	15.9449	18.3474	17.9724	19.0974	16.9724	16.9724	17.7433	17.4933	18.4933	14.7433	11.1183
2	12.1628	19.2253	16.7878	12.9753	12.4753	15.7072	12.3947	10.6447	13.2697	12.0197	16.2493	15.4368	16.2493	14.0618	14.1868	16.163	14.3505	16.4755	14.3505	13.6005	25.5074	15.4449	13.8199	13.5699	15.3824	18.4099	17.5974	18.5349	16.5349	15.7224	17.3058	16.7433	17.2433	14.4308	11.1183
3	12.0253	18.8753	16.1753	12.5753	12.4753	15.1947	12.4947	10.7947	12.9947	12.1447	15.8618	14.8618	15.8118	14.2118	13.0118	15.6255	15.0755	16.0755	13.5255	13.3255	25.3449	14.9949	13.1949	13.6449	14.6449	17.8724	16.8224	17.7724	16.0724	14.9724	16.5683	15.4683	15.8683	14.2183	11.1183
4	11.9753	17.9753	15.3086	11.892	12.3086	14.603	12.3947	11.103	12.5197	12.3947	15.3535	14.1451	15.1451	14.1035	12.0201	15.0172	15.5172	15.3505	12.6005	13.3505	24.8616	14.6532	12.6116	13.7366	14.1116	17.0974	16.264	16.7224	15.889	14.3057	15.66	14.3266	14.7433	13.9933	11.16
5	12.0003	16.9753	14.4253	11.2753	12.0003	13.7697	12.4197	11.4697	12.0447	12.3947	14.9618	13.1618	14.3368	13.7368	10.5868	14.4755	15.8255	14.6005	11.5505	13.3005	24.4199	13.8199	11.6699	13.4449	13.0699	16.1723	15.3724	15.6224	15.3224	13.5724	14.6183	13.3433	13.8183	14.2183	11.2683
6	11.7809	15.9475	13.5864	10.9197	11.7809	12.9225	12.5891	11.1447	11.5336	11.978	14.3951	12.5618	13.4507	13.2285	9.95068	13.7811	15.2811	13.6422	10.7811	12.7255	24.1671	12.9449	10.8338	12.8616	12.1116	15.3613	14.4168	14.6945	14.6113	12.9445	13.7016	12.2572	13.1183	14.035	11.2572
7	11.2878	15.1628	12.9753	10.4336	11.392	12.0197	12.5405	11.103	11.228	11.353	13.8326	11.8951	12.6451	12.5618	9.27008	13.0797	14.6005	12.7047	10.1422	11.7672	23.4032	12.0907	10.1741	12.1741	10.9866	14.389	13.2849	13.8682	13.9099	12.514	12.8266	11.5975	12.6183	14.035	11.3683
8	10.636	14.4574	12.4039	9.99324	10.9574	11.0554	12.4304	10.6447	10.8768	10.1804	13.1511	11.5082	12.0082	11.8118	8.95468	12.2791	13.5112	11.8862	9.47552	10.6541	22.3735	11.2128	9.53424	11.3913	9.92704	13.6509	12.0617	13.0974	12.9367	11.8117	12.2076	10.9754	12.2076	13.3504	11.0469
9	9.92174	14.0824	12.1717	9.58244	10.4574	10.234	12.1447	10.1447	10.5197	9.05545	12.6154	11.3297	11.6332	11.0975	8.74038	11.2969	12.5291	11.1362	8.99342	9.61842	20.9628	10.5163	8.92704	10.6056	9.12354	12.9009	10.883	12.4188	12.008	11.1153	11.7076	10.404	11.779	12.6897	10.9576
10	9.12244	13.6665	11.8135	9.31354	9.88714	9.43885	11.8359	9.71825	10.0565	8.17415	11.9442	11.2383	11.0912	10.3118	8.50298	10.299	11.5049	10.4608	8.57842	8.51962	19.2684	10.0773	8.57734	9.79784	8.40084	12.2664	9.83995	11.6783	11.0459	10.5164	11.2359	9.82416	11.0448	12.0007	10.6918
11	8.41284	12.8815	11.4753	8.66284	9.58474	8.80095	11.1759	9.39475	9.56665	7.41035	11.0774	11.0618	10.6868	9.71798	8.45238	9.38172	10.5693	9.85052	8.11612	7.74112	17.4918	9.44494	8.10114	9.06994	7.75744	11.4411	9.01925	10.8005	10.4255	9.80045	10.6652	9.25886	10.2277	11.1183	10.2277
12	7.57534	12.4128	10.9378	8.16284	9.03784	8.01975	10.5447	8.85725	8.88225	6.94475	10.6118	10.8243	10.1493	9.06178	7.99928	8.47552	9.72552	9.25052	7.86302	7.07552	15.8074	9.00744	7.59494	8.58244	7.20744	10.5224	8.09735	9.84735	9.75985	9.17235	10.3433	8.60576	9.31826	10.3308	9.81826
13	6.94274	11.3666	10.2362	7.62754	8.63834	7.34035	9.77515	8.63385	8.11215	6.44915	9.75738	10.3553	9.47478	8.60528	7.52918	7.64942	8.83422	8.79072	7.25812	6.36682	13.9884	8.30364	6.95584	8.05364	6.69494	9.64625	7.26585	8.85275	9.18975	8.42885	9.70526	7.98786	8.32476	9.38996	9.07476
14	6.25944	10.248	9.41854	7.11174	8.05484	6.75835	9.05385	8.22425	7.26975	6.13335	9.11858	10.0163	8.80038	7.93678	7.10728	7.00962	7.87322	8.21412	6.79372	5.86192	12.2972	7.68354	6.41084	7.69494	6.27444	8.74505	6.63145	7.77915	8.68825	7.80185	9.22056	7.49326	7.37966	8.57276	8.55006
15	5.83994	9.19414	8.52744	6.63154	7.64204	6.15515	8.24895	7.92595	6.69685	5.68645	8.49928	9.44718	8.15558	7.33258	6.62428	6.46512	7.04842	7.62132	6.34012	5.29842	10.8511	7.13244	5.80954	7.28874	6.00744	7.86815	6.04525	6.93065	8.22235	7.19115	8.71206	6.94116	6.84746	8.02446	7.86826
16	5.45454	8.13154	7.74614	6.28784	7.16284	5.59265	7.46765	7.50935	6.15515	5.26975	7.84298	8.87428	7.42638	6.62428	6.09298	6.09012	6.31932	7.14222	5.65262	4.71512	9.48664	6.58034	5.39284	6.81994	5.72614	7.19115	5.47235	6.14945	7.67025	6.64945	8.09746	6.42036	6.46206	7.59746	7.21206
17	5.19084	7.18224	6.85464	6.00124	6.57014	5.08445	6.54125	6.94645	5.61885	4.71375	7.16528	8.50148	6.73418	5.91528	5.57038	5.65652	5.83762	6.63072	4.90652	4.18242	8.25524	6.00524	5.11734	6.37594	5.47084	6.44645	5.02405	5.37755	6.94645	6.29135	7.58376	5.98036	6.08376	7.39416	6.54066
18	4.86704	6.35034	5.99204	5.53364	6.01704	4.56975	5.71975	6.47805	5.38645	4.16145	6.49508	8.02848	6.11178	5.18678	5.03678	5.16722	5.33382	6.05052	4.07552	3.42552	7.06994	5.37824	4.90324	5.74494	5.04494	5.94735	4.46405	4.68905	6.09735	5.78065	6.97656	5.44326	5.95156	7.11826	5.85156
19	4.45034	5.68364	5.50034	5.14204	5.46704	4.05305	5.06975	5.76145	4.90305	3.75305	5.76178	7.68678	5.58678	4.71178	4.41178	4.63382	5.01722	5.47552	3.49222	2.98382	6.17824	4.97824	4.53664	5.17824	4.71164	5.36405	3.91405	4.14735	5.23905	5.43065	6.40996	5.01826	5.73496	6.95996	5.26826
20	3.90274	5.29794	5.10434	4.76564	5.02374	3.62865	4.48345	5.24155	4.69315	3.48345	5.31178	7.29568	5.18278	4.31988	4.02948	4.05612	4.66902	4.99972	2.91902	2.49972	5.29974	4.40464	4.21104	4.78364	4.25944	4.89175	3.39975	3.66585	4.39175	5.06105	5.99726	4.56176	5.41666	6.61826	4.81176
21	3.26704	4.81564	4.69754	4.35034	4.54474	3.17945	3.92945	4.72805	4.36695	3.40165	4.76318	6.83258	4.70068	4.01318	3.63818	3.48942	4.20472	4.50332	2.46862	2.20472	4.34074	3.83384	3.72274	4.34074	3.82684	4.38905	2.84735	3.24315	3.59045	4.78485	5.52106	4.00716	5.10436	6.17386	4.60436
22	2.63714	4.32094	4.35034	4.02684	4.18854	2.82125	3.56385	4.16685	3.99765	3.10795	4.41468	6.14998	4.28238	3.72358	3.39998	2.79172	3.74762	4.13732	2.20342	2.01232	3.56254	3.37874	3.28314	3.94494	3.59934	3.75915	2.44295	2.97975	3.07525	4.60475	5.30946	3.62566	4.71386	5.71386	4.39036
23	2.06814	3.92534	4.06104	3.71104	3.85394	2.39475	3.19475	3.75905	3.62335	2.90905	4.19748	5.64748	3.80468	3.46898	3.16178	2.38982	3.25412	3.91122	1.92552	1.94692	2.88784	3.00204	2.88784	3.60214	3.15204	3.19375	2.11525	2.80095	2.64375	4.39375	4.99686	3.24686	4.38256	5.16826	4.25396
24	1.55424	3.35034	3.64644	3.26484	3.62664	2.14475	2.82235	3.28295	3.24345	2.67765	3.92358	5.05518	3.35788	3.27228	2.89728	2.02162	2.85052	3.54132	1.65972	1.68602	2.25414	2.59624	2.54364	3.23444	2.87254	2.84735	1.76185	2.53815	2.28155	4.23555	4.71036	2.86166	3.94716	4.62486	4.09196
25	1.21344	3.00514	3.34434	2.95154	3.23724	1.88285	2.51375	2.96615	2.96025	2.38285	3.68078	4.58558	2.81178	2.91298	2.66298	1.66602	2.27912	3.30882	1.53502	1.62432	1.71284	2.20094	2.29014	3.01044	2.47474	2.41285	1.51995	2.32355	1.93065	4.02595	4.41586	2.71946	3.68966	4.16586	3.88016
26	0.838942	2.46394	2.93554	2.52644	2.93554	1.55955	2.19585	2.50835	2.52545	2.05955	3.35728	4.30038	2.47088	2.70378	2.39698	1.46412	1.96412	2.96982	1.21982	1.30502	1.30294	1.89384	2.05854	2.76314	2.26314	2.09165	1.35305	2.17125	1.58595	3.65985	4.18646	2.41376	3.41936	3.81716	3.60126
27	0.755842	2.10344	2.65214	2.14604	2.59124	1.33985	2.04105	2.32765	2.29715	1.79105	3.12888	4.04348	2.19588	2.37888	2.20198	1.31092	1.69502	2.73162	1.08532	1.09742	1.05474	1.74374	2.03644	2.54864	1.93884	1.77115	1.24675	2.01505	1.35645	3.41135	4.02676	2.31336	3.26456	3.45976	3.22196
28	0.683642	1.79674	2.41584	1.85034	2.35634	1.09715	1.84115	2.17455	2.12685	1.56735	2.81178	3.90108	1.90108	2.09748	1.97248	1.27912	1.55882	2.54102	0.93382	1.02312	0.950942	1.64134	1.95684	2.33184	1.72474	1.58545	1.15685	1.84135	1.10925	3.08545	3.79686	2.17776	3.11226	3.25516	2.88616
29	0.548242	1.60554	2.00654	1.55344	2.29824	0.936446	1.73325	1.89475	1.84265	1.33225	2.53578	3.69198	1.66078	1.95758	1.84828	1.09012	1.39222	2.20992	0.71512	0.87652	0.944942	1.59074	1.79394	2.24184	1.71574	1.39945	1.04525	1.64425	0.80565	2.57655	3.52976	1.91516	2.91516	3.08176	2.64426
30	0.555142	1.36364	1.84764	1.31044	2.09764	0.830946	1.60215	1.71925	1.72455	1.07025	2.34368	3.61498	1.45538	1.74798	1.64158	0.94892	1.24682	1.98612	0.59252	0.83192	1.01414	1.47684	1.64174	1.99814	1.53534	1.28085	1.03085	1.48835	0.65315	2.21705	3.40016	1.86296	2.84696	2.85226	2.25656
31	0.403242	1.13884	1.54744	1.15804	2.00414	0.808246	1.43325	1.51975	1.45245	0.913946	1.98968	3.41278	1.25408	1.66278	1.51368	0.80242	1.17742	1.73032	0.56202	0.83132	1.11804	1.35844	1.38724	1.89204	1.39204	1.18865	0.89545	1.26565	0.60695	1.90985	3.22886	1.58456	2.73846	2.64706	2.05576
32	0.420342	0.945342	1.45034	1.06034	1.73534	0.774746	1.24975	1.30975	1.30975	0.739746	1.72178	3.29678	1.20678	1.50178	1.36178	0.61552	1.17052	1.55052	0.52552	0.74552	1.21994	1.21494	1.07994	1.70494	1.20494	1.00235	0.80735	1.15735	0.49735	1.62235	3.07826	1.45826	2.64826	2.38826	1.78326
33	0.335942	0.691642	1.31184	1.03304	1.43684	0.788946	1.07745	1.06785	1.06305	0.630346	1.44158	3.27328	1.08578	1.44638	1.28298	0.48032	1.13902	1.36012	0.46592	0.64862	1.29114	0.954542	0.781442	1.58914	1.16614	0.94355	0.76565	1.04445	0.49155	1.40025	2.86346	1.23366	2.56056	2.12306	1.63746
34	0.396442	0.576242	1.26924	0.957842	1.09374	0.842146	0.942946	0.767546	0.872846	0.561446	1.25038	3.09248	1.15388	1.40388	1.21528	0.46232	1.09392	1.12902	0.30442	0.41852	1.19934	0.826542	0.480042	1.54584	1.01954	0.81005	0.66975	1.03815	0.53815	1.28375	2.74546	1.08756	2.40336	1.92086	1.37706
35	0.364742	0.605142	1.19164	0.855142	0.754142	0.803446	0.808246	0.591846	0.784146	0.567846	1.13868	2.98488	1.10028	1.29258	1.10028	0.39862	1.01402	1.09092	0.20632	0.39382	1.18054	0.824742	0.295942	1.36804	1.02664	0.72235	0.66945	0.99155	0.46755	1.18385	2.48846	0.752862	2.43076	1.67116	1.20476
36	0.337442	0.514142	1.09174	0.746842	0.574442	0.696446	0.722346	0.446446	0.735246	0.571446	0.971282	2.79458	1.00578	1.22988	0.984182	0.41082	1.01002	0.96692	0.13932	0.33332	1.11304	0.703542	0.263942	1.40184	1.20354	0.76545	0.65765	0.88185	0.41635	1.08445	2.32516	0.419962	2.35106	1.32946	1.03206
37	0.396442	0.549942	1.02354	0.720942	0.457842	0.627246	0.614046	0.320146	0.719346	0.403546	0.952182	2.47408	1.00918	1.07498	0.833682	0.36152	0.81322	0.96232	0.00622	0.27812	1.07654	0.633542	0.212442	1.34844	1.15544	0.60395	0.72235	0.83195	0.43725	1.07325	2.17086	0.284962	2.25866	1.05686	0.820062
38	0.408942	0.537842	0.889442	0.635542	0.498742	0.504146	0.496346	0.312746	0.648646	0.441646	0.905582	2.28448	0.850882	0.839082	0.608682	0.38572	0.63172	0.94822	-0.04398	0.27242	1.09724	0.523042	0.382442	1.39804	1.31994	0.58565	0.68715	0.76535	0.44115	0.99185	2.12216	0.172962	2.16906	0.790162	0.598762
39	0.362442	0.523742	0.830142	0.676942	0.439042	0.431046	0.431046	0.326246	0.685046	0.358446	0.827882	2.17068	0.791582	0.727082	0.319882	0.31822	0.36662	1.01182	-0.06888	0.27792	1.11834	0.412642	0.481242	1.25144	1.18684	0.48845	0.65785	0.62965	0.40785	0.87155	2.09406	0.085962	2.02556	0.521462	0.436762
40	0.386342	0.526142	0.712642	0.666042	0.449942	0.339646	0.428646	0.466746	0.678646	0.322746	0.748182	2.07028	0.807582	0.676182	0.159282	0.24252	0.31022	1.00942	-0.04988	0.20852	1.08904	0.254242	0.572042	1.07204	1.09324	0.47235	0.55705	0.56555	0.49775	0.82825	2.01656	0.092862	1.87676	0.431862	0.351262
41	0.401842	0.423842	0.626042	0.743742	0.449642	0.225646	0.464646	0.549146	0.655746	0.346946	0.694182	1.98088	0.767682	0.653682	0.113282	0.21452	0.31372	0.94612	-0.09798	0.15562	0.981742	0.136142	0.647142	0.930242	1.09564	0.51645	0.47605	0.56795	0.36945	0.75175	1.94546	0.180762	1.76166	0.515362	0.294762
42	0.357942	0.399542	0.577642	0.744242	0.501842	0.212946	0.497046	0.656146	0.709146	0.368246	0.626182	1.70198	0.747382	0.682982	-0.063218	0.24442	0.37322	0.93382	-0.11158	0.03232	0.876742	-0.005858	0.585142	0.710142	1.01314	0.48375	0.27915	0.54435	0.33975	0.66175	1.83416	0.247062	1.57276	0.690262	0.144762
43	0.364242	0.315642	0.385042	0.697542	0.451042	0.224646	0.485046	0.693346	0.696846	0.398246	0.624282	1.51318	0.728482	0.756182	-0.063218	0.15952	0.51022	0.81582	-0.11128	-0.00708	0.688042	0.059542	0.479642	0.590742	0.910242	0.43065	0.31955	0.62855	0.25015	0.60775	1.65646	0.382162	1.44116	0.854362	0.100862
44	0.254342	0.218142	0.344942	0.623842	0.399242	0.148346	0.449146	0.702746	0.651946	0.391146	0.518282	1.35888	0.684982	0.800882	-0.166518	0.12402	0.62042	0.70742	-0.10418	-0.02088	0.636942	-0.040558	0.303642	0.517442	0.749342	0.50135	0.20785	0.64985	0.21875	0.47955	1.42266	0.440762	1.35376	0.918962	-0.037538
45	0.133442	0.089342	0.346642	0.526842	0.357742	0.041846	0.324846	0.607946	0.552846	0.398446	0.543382	1.25668	0.609582	0.804382	-0.140418	0.06012	0.69612	0.61152	-0.23038	-0.00978	0.547842	-0.091858	0.264842	0.422842	0.687542	0.40615	0.15615	0.68195	0.06055	0.43195	1.24696	0.500662	1.28736	0.893962	-0.039838
46	0.039542	0.002342	0.360442	0.313142	0.235442	-0.051254	0.198746	0.506246	0.425146	0.364346	0.568582	1.21048	0.561782	0.784782	-0.279418	-0.02448	0.65792	0.49582	-0.23058	-0.00078	0.498942	-0.088858	0.205042	0.360442	0.593642	0.43855	0.15815	0.69865	0.04665	0.38455	1.15546	0.425662	1.21286	0.790562	-0.094538
47	-0.000658	-0.065758	0.352042	0.194542	0.129442	-0.139454	0.007746	0.511146	0.250946	0.387846	0.572082	1.28098	0.530982	0.753582	-0.311518	-0.14778	0.71862	0.31112	-0.27108	-0.04158	0.537442	-0.126958	0.232642	0.379842	0.366142	0.39355	0.07505	0.70525	-0.03105	0.35595	0.991562	0.327162	1.17646	0.727862	-0.107738
48	0.020242	-0.098358	0.427242	0.119542	0.033042	-0.143754	-0.060354	0.506946	0.122346	0.282546	0.702782	1.32138	0.475282	0.638682	-0.435018	-0.11098	0.67102	0.19672	-0.33858	-0.05978	0.486642	-0.048658	0.259042	0.409642	0.438542	0.32815	0.13265	0.69995	-0.05975	0.27365	0.826562	0.188762	1.13426	0.621462	-0.106138
49	0.060842	-0.110158	0.521442	0.047742	0.011542	-0.055954	-0.092054	0.618446	-0.039454	0.253346	0.739382	1.19668	0.476282	0.620982	-0.494118	-0.06068	0.63012	0.06762	-0.45538	0.01172	0.431742	-0.058358	0.316642	0.326542	0.329842	0.29145	0.10725	0.60395	0.03155	0.16315	0.720262	0.131462	1.06236	0.667562	-0.082438
50	0.192642	-0.000858	0.454542	0.017042	0.019942	0.079246	-0.108254	0.614946	-0.045754	0.234046	0.767182	1.17788	0.427882	0.514182	-0.610818	-0.07208	0.63622	0.04692	-0.53938	0.08862	0.340742	-0.090758	0.334842	0.284242	0.313942	0.24615	0.07355	0.57655	0.05275	0.05275	0.600362	0.064662	0.915862	0.609362	-0.134738
51	0.194442	0.071042	0.404342	-0.033958	0.027842	0.295946	-0.123754	0.654046	-0.028054	0.246646	0.716082	1.00928	0.469182	0.555582	-0.614118	-0.12938	0.56812	0.07742	-0.60168	0.17922	0.191842	-0.042758	0.287542	0.188742	0.256642	0.12975	0.03405	0.50325	0.08345	0.01245	0.587362	0.007162	0.951562	0.652262	-0.211938
52	0.215742	0.097142	0.414442	-0.059958	0.148442	0.407546	-0.086054	0.561446	-0.034754	0.279346	0.654682	0.933582	0.423982	0.536182	-0.652918	-0.10138	0.55882	0.16142	-0.70078	0.28322	0.114842	0.050742	0.194942	0.092342	0.316742	-0.04365	0.04285	0.40825	0.03005	0.02045	0.534962	-0.009938	0.877862	0.624662	-0.285538
53	0.234042	0.167242	0.216642	-0.050858	0.120742	0.415146	-0.035454	0.426746	-0.032554	0.275546	0.416382	0.919382	0.425182	0.538482	-0.667818	-0.14368	0.53072	0.21102	-0.72508	0.20812	0.046642	0.052542	0.157142	0.096142	0.354842	-0.04505	0.03925	0.35895	-0.02765	-0.00725	0.464162	-0.032938	0.821762	0.531062	-0.477638
54	0.120442	0.098842	0.197542	-0.058658	0.216042	0.462646	-0.083654	0.265146	-0.046654	0.280546	0.367382	0.858082	0.416682	0.500082	-0.595618	-0.11088	0.46322	0.32122	-0.80538	0.23782	0.065342	0.160942	0.025142	0.228942	0.429542	-0.19125	0.09885	0.30255	-0.17275	0.06805	0.457762	-0.097738	0.843562	0.516362	-0.458938
55	0.071042	0.057742	0.017942	-0.016658	0.217342	0.333546	-0.036054	0.142046	-0.054754	0.192646	0.266582	0.912882	0.364982	0.471382	-0.520618	-0.10688	0.42502	0.37982	-0.74258	0.12712	-0.020458	0.173642	-0.041758	0.248142	0.428942	-0.16865	0.21435	0.28615	-0.22185	0.02285	0.365562	-0.166338	0.767162	0.578362	-0.461538
56	0.068342	0.077042	-0.007258	0.030542	0.242742	0.295946	-0.067454	0.106946	-0.116854	0.173846	0.227482	0.884482	0.340882	0.393182	-0.458618	0.01332	0.41742	0.42612	-0.67568	0.02782	-0.011458	0.261842	-0.101558	0.296642	0.427542	-0.19045	0.30375	0.21945	-0.34745	-0.00725	0.365362	-0.213138	0.705462	0.458362	-0.425338
57	0.069842	0.133642	-0.149658	0.025342	0.225342	0.191946	-0.058054	0.153046	-0.155254	0.069746	0.170082	0.825682	0.261782	0.397882	-0.379918	0.06722	0.35612	0.40332	-0.56618	-0.05228	0.017142	0.319942	-0.149558	0.333842	0.339342	-0.11375	0.38905	0.23065	-0.41935	-0.06655	0.298862	-0.242838	0.596062	0.473862	-0.373438
58	0.085242	0.192342	-0.194958	0.112742	0.153942	0.166746	-0.022854	0.191446	-0.097054	-0.053054	0.135982	0.817282	0.243082	0.399682	-0.380518	0.09912	0.34092	0.35742	-0.42558	-0.15088	0.054842	0.291142	-0.123758	0.219642	0.156442	-0.10185	0.47235	0.22235	-0.45895	-0.09635	0.269362	-0.260838	0.530362	0.494662	-0.343238
59	0.124842	0.241642	-0.176858	0.100342	0.116642	0.112146	0.060546	0.204546	-0.203054	-0.143254	0.034582	0.675882	0.216682	0.436782	-0.345818	0.13042	0.31252	0.31522	-0.23098	-0.07888	0.037342	0.314542	-0.120258	0.135142	0.121542	-0.03575	0.57015	0.18155	-0.49235	-0.08205	0.251362	-0.275738	0.387262	0.463362	-0.362738
60	0.143742	0.276342	-0.164958	0.074842	0.026342	0.126846	0.103946	0.269746	-0.072054	-0.227754	-0.017318	0.589882	0.202082	0.500582	-0.377018	0.11332	0.25102	0.19232	-0.19538	-0.05258	0.064842	0.263842	0.006142	-0.011658	-0.019358	-0.09655	0.53615	0.27335	-0.52515	-0.06335	0.128462	-0.256738	0.332562	0.546862	-0.381738
61	0.140242	0.233042	-0.127758	0.070742	-0.011758	0.095746	0.103546	0.180846	-0.110454	-0.314054	-0.100618	0.466382	0.144282	0.425182	-0.420218	0.17142	0.21782	0.23842	-0.14558	-0.03738	0.073842	0.205242	0.071242	-0.186458	0.024842	-0.10235	0.50075	0.34095	-0.47355	0.03935	0.064162	-0.203938	0.391462	0.525462	-0.425538
62	0.146242	0.194742	-0.136858	-0.052758	-0.019558	0.142246	0.142246	0.205946	-0.021054	-0.260854	-0.070918	0.403582	0.100082	0.355182	-0.428018	0.21272	0.21272	0.12352	-0.21838	-0.01678	0.072442	0.164342	0.110742	-0.315258	0.021442	-0.08375	0.39835	0.37035	-0.41795	0.03105	0.034062	-0.182738	0.381062	0.516262	-0.407238
63	0.125342	0.150342	-0.132158	-0.137158	0.072842	0.157246	0.197246	0.222246	0.029746	-0.210254	-0.030718	0.384282	0.016782	0.274282	-0.520718	0.28552	0.20802	0.06302	-0.24448	-0.06448	0.077442	0.082442	0.097442	-0.370058	0.109942	-0.01265	0.27235	0.34235	-0.32515	0.03735	0.015762	-0.191738	0.358262	0.423262	-0.526738
64	0.168642	0.055242	-0.086558	-0.251458	0.122242	0.093246	0.170546	0.222046	0.131846	-0.136154	0.082382	0.301482	-0.038718	0.185482	-0.590318	0.25902	0.21522	-0.01678	-0.29248	-0.23068	0.014542	0.055742	-0.026658	-0.397858	0.138242	-0.02245	0.20435	0.29455	-0.28025	-0.05345	0.022862	-0.124038	0.363062	0.360562	-0.533838
65	0.116542	-0.043158	-0.165858	-0.314058	0.128142	0.140146	0.158646	0.269746	0.353046	-0.098354	0.147382	0.249282	-0.060918	0.117382	-0.628018	0.27182	0.21162	0.00792	-0.34158	-0.25598	0.111642	0.032942	-0.064358	-0.402258	0.144042	-0.08085	0.09735	0.24785	-0.23365	-0.10405	0.004862	-0.041438	0.393762	0.282662	-0.636338
66	0.242842	-0.094658	0.005342	-0.247158	0.157842	0.062246	0.224746	0.222246	0.374746	-0.017754	0.246782	0.159282	-0.085718	0.121782	-0.673218	0.21302	0.19552	-0.11448	-0.34698	-0.32198	-0.047558	0.062442	-0.145058	-0.342558	0.199942	-0.02515	0.01735	0.13485	-0.32265	-0.21265	0.028262	0.038262	0.385762	0.195762	-0.686738
67	0.239442	-0.140258	0.024842	-0.147258	0.116842	0.076346	0.161246	0.180146	0.430146	0.029146	0.252782	0.146682	-0.091518	0.118382	-0.662318	0.14532	0.18072	-0.05038	-0.32168	-0.33108	0.001542	0.088842	-0.137658	-0.307458	0.190242	-0.08895	0.01475	0.09735	-0.34365	-0.23755	0.028662	0.101762	0.365862	0.219662	-0.756738
68	0.258542	-0.183958	0.205442	0.050542	0.165642	0.054046	0.146946	0.091646	0.385846	0.025246	0.243182	0.057382	-0.040018	0.141482	-0.637318	0.05522	0.12592	-0.06648	-0.25238	-0.30768	-0.021858	0.097542	-0.001958	-0.298458	0.121942	-0.04315	-0.04315	0.05865	-0.47015	-0.21345	-0.003438	0.116062	0.443462	0.257662	-0.737938
69	0.261442	-0.130458	0.302242	0.182042	0.201342	0.089446	0.154346	0.005346	0.281746	0.065446	0.172382	0.090582	0.004082	0.227682	-0.548818	0.04522	0.15822	-0.04368	-0.31058	-0.32018	-0.076658	0.137242	0.060342	-0.271358	0.139642	-0.03485	-0.02765	0.03005	-0.52045	-0.14305	-0.050038	0.139862	0.346662	0.327362	-0.706238
70	0.245442	-0.096058	0.363742	0.285642	0.225342	0.113546	0.133546	-0.167754	0.283146	0.008546	0.059582	0.088582	0.003782	0.202382	-0.413618	-0.00658	0.10722	-0.07138	-0.36598	-0.24328	-0.005958	0.159242	0.161442	-0.175558	0.186042	-0.08795	0.07055	0.08615	-0.50755	-0.06555	-0.046938	0.138362	0.294562	0.403962	-0.687538
71	0.234642	0.033742	0.407542	0.325842	0.244042	0.168146	0.179746	-0.313154	0.088646	-0.056154	-0.010618	0.085182	0.068782	0.243982	-0.452218	0.08772	0.18582	-0.05488	-0.37498	-0.21838	-0.020058	0.075742	0.176242	-0.167258	0.131842	0.00975	0.11015	0.10785	-0.44825	0.05645	-0.061638	0.059862	0.379962	0.475762	-0.608338
72	0.246142	0.069142	0.389942	0.317042	0.156542	0.113546	0.138446	-0.363554	0.092646	-0.146954	-0.073618	0.080582	0.055482	0.240982	-0.413218	0.10882	0.22972	-0.05158	-0.43278	-0.20158	0.003242	0.065742	0.172042	-0.180058	0.080342	0.04315	0.19115	0.14735	-0.38185	0.06815	-0.071338	-0.031738	0.439062	0.397462	-0.612938
73	0.350342	0.072342	0.302942	0.341742	0.098142	0.187846	0.093046	-0.329354	-0.003954	-0.247454	-0.028718	0.094082	0.076882	0.262182	-0.496418	0.16732	0.29232	-0.06978	-0.46848	-0.13228	0.028942	-0.080958	0.059142	-0.210258	0.005242	0.08875	0.19435	0.11885	-0.26905	0.09955	-0.017538	-0.120938	0.529862	0.441562	-0.636038
74	0.333142	0.027042	0.184342	0.294342	0.050742	0.196446	0.021946	-0.279854	-0.019054	-0.284154	0.033782	0.094082	0.057482	0.214782	-0.586918	0.17162	0.31392	-0.01798	-0.53308	-0.10208	0.007442	-0.169258	-0.001158	-0.227458	-0.055058	0.15985	0.21375	0.16635	-0.21515	0.08655	0.019162	-0.217938	0.618262	0.379062	-0.608038
75	0.372442	-0.068758	0.092942	0.271542	-0.018358	0.167846	-0.006554	-0.176654	-0.042254	-0.376254	0.131082	0.093282	0.068082	0.255082	-0.629418	0.18142	0.26122	-0.05808	-0.57068	-0.02028	0.007942	-0.185258	-0.059258	-0.288258	-0.088658	0.20345	0.16145	0.07105	-0.25245	0.01225	0.074162	-0.333438	0.582562	0.303162	-0.610738
76	0.369142	-0.089258	-0.030958	0.160742	-0.043458	0.119746	-0.028154	0.007246	-0.071954	-0.338554	0.318082	0.115982	0.101382	0.240982	-0.702818	0.16932	0.24842	-0.05988	-0.67028	-0.02448	-0.019658	-0.132158	-0.019658	-0.390458	-0.159258	0.24525	0.10775	0.03695	-0.36515	0.01195	0.066162	-0.348438	0.541162	0.251562	-0.562938
77	0.312042	-0.101258	-0.101258	0.241442	-0.002458	0.084246	-0.020554	0.126646	-0.022554	-0.290754	0.348082	0.148482	0.154482	0.358182	-0.627718	0.13072	0.16102	-0.10718	-0.62528	0.00572	0.005442	-0.028858	-0.006658	-0.387758	-0.036958	0.25055	0.11145	0.04695	-0.45915	-0.03975	0.126362	-0.420038	0.471062	0.245262	-0.591438
78	0.288342	-0.051958	-0.234758	0.212742	0.063542	0.079646	0.048146	0.161546	-0.067454	-0.235454	0.395782	0.217282	0.147882	0.309682	-0.654618	0.09942	0.14572	-0.17998	-0.60218	0.03852	-0.004658	0.068842	0.045742	-0.336558	-0.044558	0.20135	0.10255	0.01435	-0.48985	0.02065	0.069962	-0.377538	0.406062	0.248462	-0.533038
79	0.295942	-0.000458	-0.272658	0.285842	0.060042	0.039946	0.015746	0.185046	0.035846	-0.165754	0.339982	0.305782	0.247282	0.325882	-0.518818	0.02192	0.10652	-0.12328	-0.55468	0.08642	-0.010658	0.207042	0.037642	-0.371558	0.019542	0.18205	0.14375	0.03085	-0.55585	0.02675	0.003362	-0.315238	0.388462	0.208962	-0.512738
80	0.277242	0.054142	-0.316958	0.281142	0.075342	0.021646	0.035146	0.194746	0.075546	-0.180254	0.346382	0.361782	0.204082	0.282982	-0.445918	0.07742	0.13322	-0.07638	-0.48408	0.09862	0.018042	0.243042	0.069942	-0.326158	0.056442	0.12425	0.14545	0.09735	-0.52575	0.03195	-0.074038	-0.206738	0.433662	0.210562	-0.479838
81	0.245342	0.079342	-0.302658	0.347342	0.051342	-0.031254	0.068746	0.142746	0.158746	-0.181254	0.365782	0.397782	0.227782	0.253782	-0.378218	0.08552	0.16752	-0.03848	-0.39848	0.02352	-0.019058	0.278942	0.062942	-0.303058	0.054942	0.03435	0.18035	0.11435	-0.45165	-0.00765	-0.067738	-0.111738	0.418262	0.218262	-0.449738
82	0.283142	0.105942	-0.349258	0.464142	-0.007858	0.012246	0.001046	0.111146	0.228746	-0.140654	0.352782	0.399482	0.278182	0.104682	-0.262818	0.09302	0.21622	0.08182	-0.25958	0.02032	-0.112858	0.249042	-0.055058	-0.211758	0.068042	0.00595	0.22235	0.08615	-0.44555	-0.01275	-0.094438	-0.055238	0.396262	0.312262	-0.452638
83	0.217442	0.036842	-0.302458	0.425742	-0.020658	0.021746	-0.067554	0.120946	0.239946	-0.180654	0.391182	0.389182	0.190782	0.117382	-0.218018	0.13032	0.23742	0.13822	-0.29628	0.00922	-0.106658	0.159242	-0.045158	-0.174058	0.101742	-0.07925	0.31755	0.12315	-0.33915	-0.03365	-0.040438	-0.002738	0.366262	0.280962	-0.455138
84	0.139542	0.027542	-0.291458	0.411942	-0.022758	0.051446	-0.110854	0.099946	0.204446	-0.204154	0.330482	0.358382	0.136382	0.009582	-0.231118	0.19942	0.21432	0.14152	-0.29868	0.00162	-0.185658	0.148342	-0.086758	-0.131558	0.127742	-0.08735	0.33245	0.06755	-0.32245	-0.06685	-0.003038	0.026862	0.317862	0.248862	-0.497438
85	0.163342	-0.028258	-0.216258	0.391442	0.051942	0.044346	-0.201954	0.044346	0.133746	-0.227554	0.260682	0.324582	0.014382	0.034382	-0.274018	0.19632	0.23102	0.12882	-0.36208	-0.01348	-0.197358	0.069042	-0.051458	-0.160858	0.118342	-0.13165	0.36105	0.03805	-0.27405	-0.08055	0.006962	-0.075138	0.255162	0.271562	-0.485738
86	0.184942	-0.074258	-0.212158	0.304342	0.126042	0.111646	-0.246754	-0.013354	0.045446	-0.252354	0.153682	0.377982	-0.037518	0.015782	-0.293018	0.15202	0.26232	0.15932	-0.41968	0.08212	-0.126758	0.035042	-0.031158	-0.216858	0.106742	-0.15635	0.37675	0.03305	-0.25375	-0.04785	0.015362	-0.131738	0.210162	0.272662	-0.565538
87	0.190942	-0.062658	-0.187658	0.190942	0.145642	0.177346	-0.233854	-0.045454	-0.011054	-0.264654	0.094382	0.367982	-0.019718	0.029182	-0.331318	0.12402	0.18752	0.02992	-0.48098	0.04612	-0.149258	0.071742	-0.040558	-0.310458	0.069942	-0.15805	0.34915	0.03035	-0.20155	-0.02225	0.036762	-0.167938	0.288562	0.228762	-0.590038
88	0.257742	-0.072358	-0.150658	0.074542	0.223442	0.215346	-0.265554	-0.114754	-0.053754	-0.290354	0.193482	0.332782	-0.054618	0.067482	-0.350418	0.07092	0.23122	0.02132	-0.49778	0.03662	-0.047458	0.091842	0.025142	-0.402358	0.076642	-0.13645	0.28725	0.06775	-0.17455	-0.06775	0.125862	-0.221438	0.375862	0.251862	-0.589738
89	0.275342	-0.011358	-0.162958	0.043642	0.128642	0.184746	-0.175254	-0.095254	-0.056954	-0.301954	0.233482	0.303482	0.075082	0.098482	-0.381518	0.05222	0.22222	0.05722	-0.54618	0.03382	-0.001758	0.051642	-0.008358	-0.433358	0.073242	-0.08435	0.19735	0.19065	-0.17435	-0.06095	0.113262	-0.161738	0.461562	0.196562	-0.630038
90	0.277842	0.020642	-0.180458	-0.098958	0.160142	0.173746	-0.130654	-0.096154	-0.070854	-0.275554	0.322682	0.233882	0.154182	0.117982	-0.392918	-0.03358	0.26352	0.01352	-0.53358	-0.07518	0.068142	0.031942	0.031942	-0.488058	0.102542	-0.09105	0.20785	0.25675	-0.21605	-0.07835	0.109162	-0.137138	0.524062	0.156262	-0.604538
91	0.265242	0.027442	-0.184358	-0.123658	0.188842	0.132646	-0.108754	-0.009754	-0.065354	-0.188554	0.362182	0.245782	0.200682	0.125982	-0.382618	0.00852	0.28282	0.09882	-0.52618	-0.09908	0.122042	0.023042	0.012642	-0.463058	0.104642	-0.02595	0.16335	0.34045	-0.32105	-0.10405	0.109562	-0.060538	0.430762	0.161662	-0.598738
92	0.178742	0.042542	-0.209158	-0.155658	0.216742	0.144746	0.006846	0.051646	-0.112154	-0.206954	0.351482	0.184182	0.251482	0.123882	-0.341618	-0.00898	0.32902	0.15652	-0.52968	-0.10898	0.127742	0.025942	0.039742	-0.365358	0.093242	-0.05355	0.25335	0.38785	-0.28975	-0.11555	0.025162	0.040662	0.475162	0.154462	-0.585138
93	0.090042	0.040442	-0.207858	-0.118858	0.196242	0.173846	0.030046	0.129346	-0.115554	-0.132654	0.250182	0.150782	0.171382	0.147382	-0.296118	0.04572	0.27692	0.22382	-0.52278	-0.05868	0.133342	0.027142	0.133342	-0.359858	0.083642	-0.06535	0.28745	0.43465	-0.28795	-0.17835	-0.006738	0.119962	0.400762	0.116562	-0.575238
94	0.090442	0.052642	-0.263158	-0.014758	0.192442	0.141446	0.032946	0.146346	-0.082254	-0.092054	0.181882	0.142382	0.084782	0.190082	-0.286918	0.11862	0.22882	0.22222	-0.48008	0.01332	0.094642	0.076542	0.162042	-0.329758	0.038742	-0.12635	0.31935	0.37035	-0.23985	-0.16905	-0.003438	0.101862	0.343562	0.141262	-0.572538
95	0.035642	0.028842	-0.202258	-0.016058	0.175342	0.172346	0.039546	0.184446	-0.131154	-0.132854	0.101482	0.051482	-0.024418	0.161782	-0.300318	0.12032	0.21692	0.20482	-0.45038	0.13762	0.043242	0.050142	0.217342	-0.344758	0.027742	-0.22765	0.37065	0.31375	-0.28795	-0.22245	-0.007638	0.087262	0.311362	0.144162	-0.538638
96	0.047042	-0.004658	-0.189658	0.017042	0.063642	0.079746	0.043046	0.193046	-0.068554	-0.145254	8.2e-05	0.033482	-0.193218	0.136782	-0.298218	0.17052	0.19552	0.14052	-0.44948	0.17882	-0.038358	0.029942	0.274942	-0.325058	0.009942	-0.21595	0.30565	0.23065	-0.21435	-0.20095	0.026562	-0.013438	0.299962	0.143262	-0.520038
97	0.098742	-0.037358	-0.133858	-0.040458	0.054442	0.141546	0.068846	0.195346	-0.032454	-0.206554	-0.047418	-0.033118	-0.316418	0.028582	-0.332218	0.18752	0.13372	0.07682	-0.45488	0.24292	-0.024958	0.055742	0.313642	-0.289258	0.046242	-0.19065	0.27295	0.14955	-0.24285	-0.15895	0.104062	-0.062138	0.300262	0.153062	-0.549438
98	0.095442	-0.070758	-0.055858	-0.113458	-0.006558	0.097046	0.101946	0.151346	-0.001654	-0.240154	-0.022118	-0.015518	-0.347718	0.004182	-0.314818	0.18772	0.12192	-0.02938	-0.49328	0.21732	0.015642	0.056742	0.290342	-0.254058	0.124242	-0.13785	0.22075	0.07765	-0.24145	-0.12145	0.121562	-0.171238	0.341962	0.243262	-0.565938
99	0.133742	-0.145758	-0.080558	-0.108458	-0.027758	0.042246	0.129246	0.144746	0.001846	-0.304054	0.010582	0.024482	-0.304718	0.024482	-0.320218	0.25032	0.16492	-0.09438	-0.48258	0.20072	0.016342	0.048942	0.235342	-0.213458	0.106442	-0.04315	0.19285	0.03915	-0.22645	-0.10065	0.076362	-0.195438	0.310862	0.323262	-0.630138
BACKGORUND
average
local

## Sheet: wt spd-2 miunus
0	63.5765	60.5765	54.5765	57.5765	55.5765	51.2811	48.2811	46.2811	45.2811	42.2811	66.065	68.065	60.065	63.065	65.065	63.0352	70.0352	67.0352	65.0352	62.0352	70.1398	69.1398	64.1398	65.1398	60.1398	70.9762	63.9762	60.9762	63.9762	63.9762	70.7367	66.7367	55.7367	53.7367	53.7367	65.4829	60.4829	55.4829	60.4829	65.4829
1	63.5765	59.5765	54.9515	57.2015	55.2015	50.9061	48.7811	46.5311	45.2811	42.2811	65.065	67.065	59.69	62.69	65.065	63.2852	69.7852	67.4102	65.5352	61.5352	70.2648	68.3898	64.0148	64.3898	59.7648	71.1012	63.7262	60.6012	62.9762	63.1012	69.1117	65.4867	55.6117	53.2367	53.8617	65.3579	60.1079	55.3579	60.6079	65.1079
2	62.764	58.5765	54.7015	56.3265	54.5765	50.6561	48.6561	46.4061	44.7811	41.9061	62.5025	66.065	59.5025	62.44	65.065	63.1602	69.5977	67.1602	65.4102	59.8477	70.2648	67.2023	63.8273	62.0773	60.0148	70.7887	63.4137	60.0387	61.7262	61.0387	66.2992	63.1117	54.6742	52.1742	53.5492	64.5454	58.5454	55.2329	60.4204	64.6704
3	61.1265	56.8765	53.5765	55.4765	53.7265	49.3811	48.3811	45.7311	44.7311	41.8311	60.515	65.315	58.915	61.815	63.865	62.3352	68.9852	66.8852	65.2352	58.2852	70.3398	65.4898	63.5898	60.0898	59.0398	69.5262	63.4762	58.9262	60.1262	58.7762	64.0367	60.7367	53.4367	51.0867	53.4367	63.5329	56.9329	55.3329	59.5829	63.4329
4	59.5765	55.8265	52.2432	54.2015	52.4515	47.4478	47.6978	44.1978	44.4061	40.9894	58.6483	64.315	58.19	61.3983	61.8983	60.5769	67.6185	66.4519	64.2852	56.7435	70.0565	63.5981	63.0148	58.2648	57.1398	67.7262	62.6845	57.6012	58.4762	56.6012	62.1534	58.07	51.945	49.7367	52.6117	62.5246	55.3162	54.8162	58.3162	61.4412
5	58.2015	54.7015	50.9515	52.4265	50.7015	45.3561	46.9811	42.4811	43.5061	39.5061	56.44	63.09	56.915	60.265	59.29	58.7602	65.6352	65.1352	62.7352	55.2102	68.5898	61.2648	61.7648	56.3898	54.8648	65.1512	61.1512	55.7512	56.5512	54.1012	60.0617	54.9367	49.5367	47.7867	50.8117	60.8829	53.9829	53.3079	56.3829	59.2079
6	56.5209	53.2432	49.3265	50.8543	48.9932	43.0033	45.9478	40.8089	42.5867	37.8089	54.3983	61.2039	55.5372	59.2872	56.7872	56.4796	63.4241	62.2852	61.0352	53.6741	66.8065	58.9176	60.1953	54.7509	52.4176	62.754	58.9484	54.0595	54.4762	51.7818	57.9867	51.9589	47.57	46.1256	49.0145	59.2329	52.1218	51.4551	54.7885	56.9273
7	55.2015	51.9932	47.9932	49.3265	47.1598	40.8853	44.7394	39.2603	41.6353	35.8853	52.6067	59.8567	53.7733	57.4608	54.2733	54.2227	61.1602	58.806	58.5769	52.2852	64.7231	56.5148	58.244	53.2023	50.2856	59.997	57.0595	51.9554	52.5387	50.1429	55.82	49.07	45.2784	44.5284	46.4242	57.0454	50.3579	49.4412	52.6079	54.5454
8	53.5944	50.0765	46.3265	47.5229	44.9872	38.8347	42.924	37.2811	40.4418	33.5311	50.565	57.3686	51.7793	55.3329	51.815	51.5352	58.3566	54.8745	55.9995	50.4995	62.1577	53.7827	56.0148	51.4255	48.0684	57.1726	54.4762	49.8512	50.5655	48.4405	53.1831	46.201	43.076	42.6474	43.701	54.9472	48.0722	47.215	50.3579	51.84
9	51.7372	47.9515	44.6658	46.0408	43.1479	37.1204	40.799	35.2275	38.8525	31.4061	48.6721	54.7436	49.6007	52.69	49.5114	48.8031	55.6781	51.2138	53.4459	48.8388	59.6219	51.2827	53.8362	49.6219	46.1934	54.1191	52.1905	47.5655	48.6726	46.8512	50.7903	43.7724	40.9153	40.7903	41.2546	52.8222	45.8222	45.1972	48.2686	49.1079
10	49.4147	45.6206	42.9736	44.3118	41.3412	35.5164	38.5017	33.1487	37.2223	29.7517	46.5944	52.0944	47.3444	50.0062	47.1826	46.0352	52.8146	47.6676	50.6528	46.844	57.2133	48.8016	51.581	47.5369	44.2427	51.0056	49.7997	45.0644	46.7703	45.388	48.1043	41.5014	38.722	39.0602	38.8838	50.6447	43.4535	43.1888	45.9976	46.3653
11	47.4671	43.0453	40.9515	42.4359	39.6703	34.0936	36.6405	30.7811	35.2499	28.1249	44.5025	49.2212	45.2056	47.5025	44.7681	43.504	49.8008	44.5664	48.2852	44.7696	54.7804	46.3429	49.3742	45.546	42.4836	48.2262	47.2106	42.8043	44.9137	43.9606	45.5961	39.6429	36.7679	37.1586	36.5023	48.7329	41.1235	41.2017	43.8891	43.811
12	44.8265	40.364	39.014	40.4515	37.639	32.4686	34.5311	28.5811	33.1186	26.6311	42.4525	46.3275	42.8525	45.015	42.265	40.7852	47.2227	41.6977	45.2852	42.8227	52.2023	44.0773	47.1898	42.9273	40.4523	45.0512	44.6137	40.1887	42.8762	42.2012	43.0367	37.6992	34.8617	35.0492	34.1492	46.2454	38.9329	39.1079	41.6454	41.3329
13	42.4895	37.3591	36.62	38.1309	35.4135	30.4876	32.7376	26.0202	30.6615	25.0202	39.728	43.2824	40.4128	42.3585	39.4563	38.0678	44.2743	38.47	42.5787	40.3178	49.2376	41.4659	44.6507	40.7702	38.1833	42.074	41.6501	37.5088	40.5197	40.3023	40.0954	35.6606	32.8889	32.6497	31.6389	43.6568	36.4938	36.7764	39.4068	38.7764
14	40.1901	35.0538	34.1106	35.8265	33.281	28.4629	30.8493	24.0311	28.4629	23.3379	37.565	40.8718	37.8264	39.9514	36.9741	35.5238	41.5807	35.4443	39.4557	38.3079	46.1853	39.1171	42.083	38.1739	35.7307	39.1921	39.1353	35.2262	37.783	38.4307	37.339	33.3617	31.0435	30.2822	29.3844	40.8465	34.2784	34.3806	36.6988	36.2784
15	38.1494	32.8682	31.8369	33.5244	31.1494	26.5728	29.0103	22.1665	26.4894	21.6873	35.1171	38.5754	35.4608	37.6692	34.5233	33.0873	39.0248	32.4414	36.6498	35.9102	43.2648	36.7856	39.7544	36.171	33.4836	36.497	36.9345	33.0491	35.1845	36.5387	34.7055	31.2159	29.3096	28.0284	27.3617	38.2017	31.9308	32.0871	34.1704	33.8891
16	36.2536	30.889	29.4723	31.3473	29.1077	24.7082	27.0519	20.5207	24.604	20.0311	32.9192	36.4192	33.1483	35.3775	32.2733	30.6394	36.6602	29.9102	33.931	33.4623	40.2856	34.6086	37.4523	34.244	31.244	33.8824	34.7054	31.1637	32.5804	34.5387	32.1221	28.8096	27.3513	25.8409	25.57	35.6704	29.7017	29.7433	31.7746	31.4308
17	34.2317	28.9041	27.1368	28.93	26.8437	22.9449	24.9621	18.9794	22.9276	18.2897	30.634	34.2633	30.7719	33.2891	30.0305	28.1387	34.0007	27.3973	31.2507	30.9404	37.7001	32.3812	35.1829	31.9933	29.0708	31.14	32.5452	28.9159	29.8469	32.6572	29.5384	26.366	25.3229	23.6764	23.8746	33.2932	27.2588	27.3794	29.2157	29.026
18	32.0432	27.1515	24.7432	26.6348	24.6098	21.2644	22.7228	17.4644	20.9894	16.7061	28.265	31.9067	28.54	30.99	27.7317	25.8935	31.4852	25.1935	28.8269	28.4269	34.6481	30.0065	32.7898	29.9315	27.1065	28.3512	30.0929	26.9512	27.0512	30.5679	27.0367	24.0284	23.0617	21.6534	22.345	30.8329	25.1079	24.9912	26.8996	26.3579
19	30.0848	25.1515	22.8182	24.5598	22.5015	20.0644	20.8394	16.4478	19.6311	15.1561	26.3483	29.5567	26.3483	28.8233	25.7733	23.9852	29.1352	23.2435	26.8352	25.9269	32.2731	28.1565	30.8315	27.6148	25.5481	26.3595	27.9262	24.7012	24.6679	28.7429	24.77	21.8117	21.2284	19.8034	20.72	28.7662	23.1412	22.9996	24.7162	24.1496
20	28.1088	23.4959	21.1571	22.6894	20.5442	18.9585	19.023	15.2972	18.0876	13.8214	24.3311	27.3553	24.3553	26.7908	23.944	22.3336	27.0675	21.4787	24.8175	23.9062	29.8172	26.2769	28.8092	25.7043	24.1398	24.3875	25.7181	22.831	22.5568	27.0649	22.7367	19.8738	19.7528	18.019	19.1319	26.5716	21.4506	21.12	22.8377	22.2571
21	26.1043	21.7362	19.4723	20.6182	18.7084	17.8089	17.3505	14.2047	16.7533	12.7117	22.4122	25.0511	22.2039	24.6067	21.8706	20.2852	24.9796	19.8269	22.7713	21.7158	27.487	24.6815	26.7717	23.6259	22.5287	22.3234	23.379	20.8234	20.5179	25.379	20.9936	18.2645	18.3964	16.3131	17.4589	24.5871	19.8579	19.3787	20.8232	20.2746
22	24.2089	20.0103	18.003	19.003	17.1133	16.7223	15.7076	13.0973	15.4943	11.8105	20.6385	23.0724	20.2194	22.5356	19.9106	18.6014	22.9911	18.3293	21.1087	19.7926	25.2354	23.1177	24.9413	21.7133	21.0883	20.5791	21.4468	19.0865	18.9247	23.9174	19.4573	16.7293	17.0896	14.722	15.7882	22.7403	18.3726	17.88	19.0197	18.3726
23	22.5122	18.2337	16.7979	17.3765	15.7051	15.6097	14.524	12.0668	14.2168	11.024	18.9364	21.2507	18.5364	20.8221	18.0864	17.0281	21.2066	16.9138	19.3638	18.0138	23.2612	21.7898	23.2398	20.0755	19.7112	18.9119	19.6548	17.6405	17.4333	22.5619	17.9796	15.2938	15.9867	13.3295	14.2938	21.0757	16.9186	16.3257	17.3543	16.8257
24	21.1094	16.5041	15.6094	15.9449	14.366	14.3995	13.4719	11.0772	12.9982	10.189	17.4005	19.4926	17.0058	19.0321	16.4334	15.3444	19.2786	15.5352	17.8115	16.1997	21.4359	20.4161	21.6398	18.0937	18.2977	17.4038	18.1144	16.1604	16.1012	21.1604	16.5393	13.8683	15.0328	12.1117	12.9933	19.6408	15.7132	14.8711	15.654	15.1868
25	19.5289	14.886	14.1955	14.4575	13.0527	13.2811	12.4954	10.2156	11.7751	9.51318	15.684	17.6543	15.7912	17.5055	14.7317	13.8626	17.4519	14.1245	16.0412	14.7019	19.3481	19.0624	20.0565	16.3898	17.0981	15.7976	16.5298	14.881	14.6607	19.8452	15.1117	12.576	13.7665	10.8438	11.8915	18.096	14.3103	13.3817	14.1674	13.7508
26	18.1504	13.4629	13.0651	13.0765	11.8322	12.1447	11.3493	9.33788	10.4572	8.57088	14.2582	15.8548	14.4798	15.9343	13.2411	12.2852	15.6886	12.9443	14.4272	13.2682	17.5546	17.5205	18.5262	14.475	15.7932	14.1978	15.0444	13.4989	13.1978	18.3057	13.7992	11.1799	12.6401	9.9356	10.7594	16.5965	13.1534	11.9147	12.6931	12.3068
27	16.7838	12.1984	11.9789	11.9728	10.668	11.1957	10.336	8.37258	9.33598	7.88478	13.0833	14.254	13.4491	14.5223	11.9369	11.0352	14.2913	11.8706	12.9986	12.2974	15.9386	16.213	17.1398	13.1459	14.7313	12.8481	13.6957	12.2994	11.9823	16.7811	12.7672	10.0233	11.5294	9.1269	9.9379	15.2634	12.0256	10.6536	11.4951	11.2146
28	15.4991	11.2075	11.0527	10.9396	9.64793	10.3763	9.45968	7.67988	8.40608	7.28108	12.0412	12.7912	12.4876	13.321	10.9043	9.96384	13.1781	10.8864	11.7316	11.3685	14.5743	15.0148	15.9374	11.9493	13.616	11.6845	12.4226	11.1726	10.7976	15.4762	11.7665	9.1296	10.695	8.4212	9.2427	13.9353	10.9353	9.52456	10.5186	10.0781
29	14.1598	10.1442	10.2796	9.87863	8.76403	9.88008	8.60918	7.00508	7.74988	6.61958	10.9817	11.4765	11.4244	12.3046	10.0702	8.89984	12.2123	10.004	10.6654	10.5404	13.3013	13.7492	14.9471	10.6658	12.6086	10.6481	11.4033	9.96061	9.67411	14.2262	10.6377	8.2575	9.9502	7.8513	8.5544	12.5714	9.84226	8.70166	9.58706	9.08706
30	12.8957	9.22543	9.43823	8.91163	7.76803	9.28638	7.82368	6.36618	7.19598	6.08428	10.0331	10.3416	10.4161	11.2299	9.31502	8.16294	11.4022	9.09904	9.71074	9.72144	12.0919	12.7196	13.7302	9.86854	11.56	9.75811	10.2741	8.93361	8.64111	12.9868	9.6463	7.5186	9.2527	7.1729	7.8324	11.4244	8.83926	7.71156	8.76476	8.12646
31	11.7544	8.23033	8.72073	7.92273	7.00443	8.63688	7.19458	5.83878	6.68488	5.41088	9.06982	9.32462	9.41122	10.3583	8.49292	7.39584	10.5352	8.52564	8.85734	8.91984	11.0388	11.6638	12.7936	9.01484	10.5485	8.99541	9.46661	7.91371	7.69741	11.8416	8.6165	7.0588	8.7223	6.679	7.1598	10.2137	7.84346	7.09346	8.02136	7.22326
32	10.7115	7.45653	7.90653	7.03153	6.39653	8.02108	6.51608	5.18608	6.16608	4.99608	8.25002	8.42502	8.51002	9.34502	7.93502	6.86024	9.62024	7.89024	8.10524	8.17524	10.0898	10.6848	11.7148	8.39484	9.59484	8.39121	8.67621	7.17121	6.95621	10.8112	7.6617	6.6367	8.0567	6.0867	6.6217	9.20786	7.12786	6.39786	7.39786	6.33286
33	9.98523	6.73523	7.29773	6.24963	5.83613	7.42528	6.00708	4.89168	5.69458	4.42048	7.57942	7.58422	7.71882	8.47372	7.39672	6.15064	8.79964	7.34294	7.48234	7.45354	9.37064	9.67834	10.7792	7.58694	8.75524	7.80791	7.93771	6.45701	6.18291	9.83681	6.9338	6.1838	7.4963	5.8232	6.0155	8.30016	6.57416	5.96846	6.86266	5.56456
34	9.17743	6.24763	6.68613	5.54143	5.32213	6.77668	5.51358	4.52668	5.15828	4.00918	6.85012	6.89832	7.13082	7.50802	6.86322	5.63174	7.95634	6.82474	6.83344	6.67564	8.63984	8.71874	9.67054	6.82404	8.06964	7.23501	7.27441	5.90601	5.53761	8.97181	6.1358	5.6972	6.7674	5.5174	5.4999	7.22406	6.04426	5.51356	6.41266	5.03986
35	8.42753	5.68713	6.18233	5.00443	4.82173	6.12238	5.05028	4.15608	4.48778	3.67048	6.22852	6.20442	6.73812	6.68042	6.44482	5.24194	7.08814	6.28524	6.26604	6.08814	7.96674	8.05334	8.77924	6.25524	7.57734	6.75021	6.57241	5.49541	4.90411	8.23581	5.5348	5.1982	6.1742	5.2223	5.03	6.43476	5.55016	5.03576	6.11746	4.55976
36	7.79633	5.28773	5.86533	4.59373	4.35243	5.58708	4.60438	3.96208	4.02248	3.21638	5.80212	5.65552	6.31502	6.03482	6.02622	4.66454	6.34554	5.87574	5.78524	5.58264	7.37264	7.36834	8.05794	5.73464	6.98894	6.16591	5.86841	5.06671	4.32971	7.64001	5.0557	4.616	5.7367	4.9824	4.547	5.78456	5.18116	4.76306	5.65096	4.19836
37	6.96253	4.84843	5.44053	4.17743	3.80023	4.97408	4.18018	3.60568	3.60128	3.10128	5.31942	5.24042	5.97292	5.45102	5.46412	4.30274	5.75014	5.39924	5.35104	5.00014	6.82404	6.96004	7.22754	5.44684	6.70564	5.58151	5.20431	4.68231	3.91921	7.02881	4.5788	4.1271	5.1139	4.6665	4.2367	5.17146	4.71096	4.40396	5.34246	3.92146
38	6.23673	4.52183	5.18593	3.90853	3.52963	4.44908	3.82408	3.40998	3.23418	2.67168	4.99082	4.80332	5.54552	5.17442	5.08452	3.78134	5.28524	4.94144	4.91804	4.42974	6.26484	6.37424	6.63984	5.01484	6.27264	5.07001	4.56211	4.19891	3.53481	6.56211	4.2133	3.6156	4.725	4.4203	3.8617	4.63906	4.35006	3.91646	4.73676	3.63516
39	5.58053	4.14913	4.83863	3.57653	3.21763	3.92628	3.51088	3.09958	2.97868	2.51898	4.62952	4.34732	5.14162	4.92392	4.68192	3.53124	4.86584	4.48284	4.51914	3.93844	5.74464	5.95434	6.09544	4.61164	5.95034	4.70201	4.06491	3.70201	3.23431	6.06491	3.7891	3.3254	4.2488	4.0432	3.5311	4.24896	3.92636	3.40626	4.34176	3.49496
40	5.08073	3.75023	4.47483	3.24183	3.03843	3.48868	3.23028	2.89548	2.76838	2.28528	4.34042	3.84042	4.70912	4.73032	4.36162	3.30224	4.43354	4.00554	4.14544	3.51404	5.20764	5.56784	5.64404	4.25844	5.58474	4.35331	3.63721	3.32791	3.01861	5.58641	3.4528	3.0121	3.885	3.6435	3.2494	3.83456	3.59726	3.01676	3.99556	3.30486
41	4.66843	3.32653	4.13903	2.95893	2.94053	3.12298	2.99798	2.79578	2.57518	2.01638	4.17532	3.39592	4.30402	4.68262	4.17162	2.97644	3.93964	3.63084	3.80364	3.10514	4.86774	4.93764	5.34204	3.90454	5.18394	4.17111	3.34381	2.93941	2.77031	5.13431	3.211	2.8691	3.6117	3.3249	2.9499	3.51226	3.33576	2.61526	3.58576	3.06746
42	4.35303	3.12203	3.80763	2.63713	2.83413	2.83788	2.75458	2.63338	2.33028	1.90988	3.81502	3.03472	3.81122	4.34532	3.82262	2.72844	3.60724	3.36854	3.35724	2.80044	4.40124	4.62844	4.90124	3.46564	4.74214	3.88911	3.07471	2.59361	2.66181	4.74141	2.8352	2.7215	3.0965	2.9185	2.6761	3.14196	3.01316	2.39576	3.27076	2.94876
43	4.04533	2.78143	3.53143	2.42723	2.67373	2.60398	2.47548	2.54148	2.12488	1.72208	3.46432	2.69002	3.46782	4.07892	3.48172	2.48664	3.18804	3.19144	3.00054	2.60464	3.96624	4.11904	4.63294	3.08774	4.36204	3.68801	2.88941	2.27831	2.42761	4.31301	2.6395	2.6221	2.7853	2.6673	2.5041	2.78146	2.65996	2.12176	2.93426	2.60786
44	3.80483	2.65983	3.14533	2.15263	2.48593	2.44048	2.19778	2.38618	1.82098	1.64338	3.08312	2.49252	3.15202	3.60492	3.09762	2.24534	2.95914	2.99904	2.62224	2.47364	3.55284	3.87894	4.19054	2.76664	3.99494	3.40741	2.62111	2.15371	2.19001	3.85301	2.4323	2.4758	2.4722	2.3997	2.3925	2.46116	2.40676	1.93936	2.70026	2.41036
45	3.47363	2.44053	2.90373	2.04343	2.29343	2.31418	1.96488	2.25168	1.61198	1.54208	2.63122	2.28932	2.85182	3.32602	2.75992	2.04624	2.73374	2.87714	2.32564	2.36244	3.18024	3.54054	3.89724	2.51114	3.64354	3.22991	2.42471	2.00561	1.99461	3.49831	2.2992	2.3396	2.3029	2.233	2.2918	2.19606	2.11156	1.79906	2.50496	2.12626
46	3.26913	2.29613	2.58333	1.90423	2.07313	2.18988	1.71688	2.09188	1.46688	1.36558	2.33532	2.16972	2.61572	3.06842	2.50762	1.76494	2.54204	2.74474	2.08594	2.31564	2.86614	3.20744	3.68374	2.28174	3.31214	2.96611	2.19241	1.91201	1.74311	3.19921	2.1894	2.1556	2.1252	2.1286	2.213	1.88486	1.93896	1.67206	2.28356	1.92886
47	3.08343	2.12443	2.22033	1.74433	1.89843	2.10638	1.48658	1.87358	1.34958	1.30848	1.98972	2.07532	2.33562	2.76712	2.19172	1.60034	2.35374	2.50444	1.84004	2.20994	2.61924	3.04734	3.40694	2.17754	2.98234	2.66111	2.01391	1.79131	1.56181	2.84261	2.0586	2.0518	1.9867	1.9661	2.1305	1.65406	1.70206	1.49996	2.04446	1.84926
48	2.87783	1.95153	2.01563	1.75923	1.71753	1.96058	1.30028	1.61758	1.23618	1.12078	1.96242	1.89192	2.11952	2.61312	2.09712	1.33974	2.17624	2.37814	1.61854	2.02244	2.49884	2.72634	3.21354	2.05974	2.76164	2.56911	1.79351	1.67811	1.37681	2.64611	1.8361	1.8649	2.0059	1.8681	2.0059	1.50846	1.46686	1.44756	1.85786	1.68476
49	2.76733	1.89233	1.74433	1.62913	1.61933	1.90278	1.22188	1.34358	1.26788	1.03438	1.72952	1.74592	1.99592	2.41042	1.97952	1.24574	2.00894	2.15694	1.45634	1.86414	2.26154	2.67604	2.91284	2.05104	2.53454	2.32161	1.63081	1.60781	1.31171	2.38081	1.7268	1.8124	1.9078	1.74	1.763	1.27896	1.26576	1.35786	1.70326	1.75916
50	2.58843	1.64793	1.71343	1.56463	1.54673	1.78708	1.21558	1.11438	1.21258	0.941782	1.69892	1.48762	1.87452	2.19892	1.88942	1.09774	1.87754	2.00254	1.32984	1.63944	2.17854	2.47914	2.60714	1.89874	2.40774	2.18451	1.49701	1.48221	1.13991	2.08931	1.5046	1.6772	1.8141	1.4748	1.5641	1.11676	1.07806	1.36676	1.59296	1.58706
51	2.41293	1.52403	1.60433	1.47773	1.50863	1.64838	1.35828	0.950882	1.28108	0.830482	1.54652	1.26872	1.67612	1.93852	1.77492	0.979644	1.73584	1.90564	1.19264	1.45194	2.00094	2.34044	2.38054	1.70154	2.25094	2.04101	1.33421	1.38361	1.07811	1.90521	1.4065	1.57	1.6287	1.32	1.4095	0.819258	1.04456	1.24216	1.48906	1.53846
52	2.22073	1.36823	1.58933	1.36503	1.39703	1.49258	1.42208	0.755482	1.29068	0.784282	1.35352	1.03292	1.66442	1.71242	1.66122	0.900644	1.64424	1.83014	1.13784	1.27884	1.87064	2.17834	2.12704	1.51484	2.04044	1.86721	1.12681	1.27111	1.03711	1.79671	1.3425	1.5252	1.445	1.0732	1.2143	0.665558	0.976458	1.17836	1.44756	1.47326
53	2.04163	1.34983	1.63463	1.30613	1.31783	1.36828	1.40318	0.603782	1.17348	0.589182	1.26272	0.90512	1.56502	1.57372	1.50982	0.820144	1.38114	1.86664	1.10504	1.11664	1.84044	1.81714	2.02934	1.27934	2.07294	1.76981	0.99361	1.20881	0.95001	1.57211	1.3036	1.3791	1.3152	0.8704	1.2367	0.453758	1.00026	1.07006	1.41596	1.36656
54	1.93763	1.15063	1.45613	1.11353	1.21233	1.16068	1.34588	0.518782	1.15758	0.534182	1.04032	0.79652	1.48482	1.50022	1.37062	0.843844	1.31304	1.86544	1.00744	1.05374	1.53184	1.70154	1.86514	1.03494	1.85584	1.58731	0.76321	1.06261	0.83111	1.51021	1.2861	1.2645	1.0855	0.7552	1.246	0.239058	0.859358	0.887158	1.38406	1.33476
55	1.77073	1.15633	1.44883	1.00203	1.09783	1.10818	1.32628	0.464582	1.03638	0.448682	1.01982	0.67942	1.36822	1.38152	1.25652	0.806544	1.12834	1.89424	0.870344	0.910244	1.35794	1.40314	1.77544	0.71964	1.76754	1.43361	0.63581	0.97351	0.67831	1.35121	1.2739	1.0559	1.0106	0.617	1.2606	0.044058	0.815258	0.735558	1.26216	1.23556
56	1.70153	1.09693	1.28003	0.79163	1.00963	1.02528	1.14738	0.356682	1.02238	0.504882	0.78882	0.63482	1.24522	1.39062	1.11442	0.860844	0.948044	1.76194	0.747444	0.921844	1.24444	1.26194	1.56134	0.57594	1.63694	1.25531	0.57501	0.91511	0.55471	1.21751	1.2512	0.9489	0.8879	0.5913	1.2832	-0.139242	0.546758	0.535158	1.18926	1.18346
57	1.55153	1.05713	1.14873	0.60703	0.94323	0.975482	0.994982	0.300482	0.989382	0.494982	0.70942	0.51502	1.10672	1.29002	1.01782	0.929644	0.860244	1.69634	0.693544	0.885244	1.05654	1.11204	1.40094	0.42314	1.50654	1.10121	0.54561	0.87061	0.46231	1.08181	1.22	0.8256	0.8006	0.4978	1.22	-0.281042	0.388358	0.468958	1.03846	1.05786
58	1.48033	1.09023	1.12603	0.55453	0.92823	0.989882	0.866282	0.256382	0.948682	0.462382	0.65572	0.49912	0.91942	1.14192	1.01282	0.812744	0.741244	1.54624	0.592944	0.845644	1.01624	0.97774	1.20304	0.38434	1.42834	1.08881	0.55861	0.80591	0.45701	0.93501	1.179	0.6653	0.7559	0.4675	1.223	-0.445742	0.287758	0.416958	0.955358	0.985558
59	1.38633	1.04663	1.04393	0.42703	0.94343	0.903382	0.743082	0.335482	0.862582	0.482182	0.52972	0.38562	0.85302	1.10852	0.92102	0.774344	0.681944	1.36404	0.589644	0.815144	0.93064	0.82194	1.05564	0.37354	1.19694	0.90281	0.53871	0.67461	0.41911	0.85121	1.1117	0.6525	0.8182	0.4351	1.1552	-0.451942	0.113258	0.262758	0.874158	0.917658
60	1.33423	1.15303	0.91073	0.39283	0.89793	0.926482	0.666282	0.347382	0.724982	0.423982	0.52162	0.32012	0.66702	1.05222	0.86092	0.665344	0.573544	1.16534	0.586244	0.785244	0.83624	0.74184	0.90514	0.49444	1.08624	0.89201	0.53491	0.54511	0.45321	0.82311	0.9561	0.5479	0.7826	0.2826	1.1321	-0.476342	0.133358	0.319558	0.776258	0.883358
61	1.24143	1.08683	0.84973	0.23113	0.86523	0.948582	0.543982	0.430582	0.652182	0.378982	0.42582	0.25312	0.64492	1.04952	0.80472	0.558444	0.499144	1.15894	0.568744	0.741444	0.80224	0.66044	0.82284	0.52384	0.99294	0.77261	0.51741	0.48911	0.50461	0.79321	0.9352	0.5228	0.729	0.2238	0.8836	-0.416642	0.047258	0.245758	0.707058	0.843658
62	1.11483	1.06883	0.76533	0.22193	0.85463	0.875482	0.513182	0.377982	0.513182	0.304082	0.47322	0.31252	0.55992	1.02422	0.77422	0.417944	0.415344	1.13724	0.532744	0.698544	0.78524	0.69084	0.79544	0.56584	0.81584	0.78741	0.51701	0.45071	0.48641	0.79251	0.7928	0.4331	0.7188	0.1398	0.8464	-0.318142	-0.027342	0.227758	0.638458	0.822158
63	1.00153	0.90653	0.64653	0.07653	0.83403	0.811082	0.421082	0.426082	0.441082	0.233582	0.51252	0.32252	0.55502	0.88502	0.74002	0.310244	0.322744	1.17524	0.552744	0.595244	0.73234	0.60484	0.80484	0.51484	0.63484	0.69371	0.46871	0.46121	0.45871	0.75371	0.7067	0.3867	0.6717	0.0867	0.7467	-0.179642	-0.014642	0.220358	0.550358	0.837858
64	0.80853	0.73633	0.55853	-0.00337	0.75953	0.775882	0.466682	0.420282	0.453782	0.172882	0.49542	0.34082	0.50832	0.76602	0.75312	0.272344	0.269744	1.22854	0.442444	0.473344	0.66564	0.67074	0.81764	0.44914	0.63984	0.58961	0.47101	0.49941	0.29581	0.63861	0.68	0.314	0.5821	-0.0081	0.631	-0.086742	0.016358	0.158158	0.495758	0.781858
65	0.66213	0.59733	0.38903	0.02333	0.68073	0.700082	0.505582	0.429182	0.443082	0.135282	0.51872	0.37522	0.49792	0.67382	0.69232	0.229644	0.280644	1.20884	0.440344	0.463444	0.58424	0.66064	0.82044	0.35284	0.59124	0.55491	0.36281	0.54331	0.22161	0.56421	0.621	0.1904	0.5307	-0.0179	0.6302	0.012958	0.026858	0.163458	0.466658	0.779158
66	0.48153	0.45903	0.29403	-0.04097	0.63403	0.596082	0.566082	0.398582	0.488582	0.126082	0.44002	0.35502	0.48752	0.60752	0.65252	0.265244	0.255244	1.15024	0.367744	0.315244	0.45734	0.63484	0.68484	0.23234	0.54484	0.46871	0.29871	0.58121	0.10371	0.52871	0.6117	0.1967	0.4792	-0.0158	0.6342	0.002858	0.097858	0.132858	0.337858	0.722858
67	0.37373	0.38783	0.09303	0.05533	0.63073	0.590082	0.549982	0.413182	0.455582	0.092382	0.42592	0.23482	0.48722	0.55322	0.59332	0.193244	0.308844	1.02584	0.417344	0.249844	0.37804	0.59974	0.67524	0.15164	0.53844	0.39841	0.20971	0.60591	0.09181	0.41251	0.5409	0.1943	0.3971	-0.0086	0.7037	-0.045442	0.088958	0.114958	0.364958	0.671558
68	0.37523	0.37523	0.07433	0.07873	0.56763	0.506782	0.615182	0.400582	0.391682	0.141682	0.38802	0.16902	0.46542	0.48312	0.51412	0.172444	0.309544	0.889244	0.404744	0.192344	0.32564	0.49384	0.61324	0.08454	0.55354	0.38551	0.19521	0.54481	0.10671	0.37881	0.4823	0.2168	0.354	0.0464	0.7787	-0.143242	0.106758	0.066958	0.361158	0.648758
69	0.44673	0.42993	0.03323	0.08613	0.58373	0.446982	0.555082	0.384482	0.329182	0.165682	0.27172	0.10112	0.46162	0.46402	0.44482	0.165044	0.318944	0.749144	0.429444	0.165044	0.27444	0.45954	0.53404	0.06054	0.54124	0.34881	0.19251	0.45701	0.05071	0.33201	0.417	0.1838	0.3617	0.0348	0.8833	-0.267142	0.059758	0.098258	0.297758	0.636658
70	0.48723	0.47383	0.01853	0.06983	0.67923	0.394882	0.553382	0.361482	0.289982	0.144882	0.23022	0.02042	0.37302	0.42882	0.33062	0.059844	0.274044	0.608944	0.479444	0.184844	0.30724	0.31394	0.52154	-0.04546	0.52604	0.35791	0.13911	0.42041	0.09001	0.30431	0.3327	0.1229	0.4175	0.0738	0.922	-0.325142	0.031958	0.105658	0.386858	0.592258
71	0.58823	0.55553	0.10223	0.01583	0.57183	0.341782	0.542782	0.390882	0.274082	0.199282	0.20052	0.01362	0.35712	0.35472	0.28232	0.119344	0.180144	0.539944	0.434744	0.175444	0.25664	0.24264	0.53004	-0.10086	0.44594	0.42711	0.13041	0.36871	0.07671	0.25191	0.3115	0.1362	0.4213	0.0708	0.8862	-0.374642	0.073958	0.057658	0.342658	0.597358
72	0.61193	0.58693	0.15573	-0.09637	0.54113	0.308182	0.576882	0.364382	0.299882	0.174882	0.14002	-0.06208	0.32542	0.22962	0.23582	0.085244	0.066444	0.510244	0.408144	0.183144	0.27944	0.13774	0.51484	-0.19556	0.36484	0.42201	0.14911	0.35951	0.04911	0.26371	0.2846	0.0159	0.4034	0.1367	0.7804	-0.437942	0.076658	0.030758	0.366158	0.545358
73	0.56793	0.58083	0.22743	-0.10667	0.45153	0.212082	0.595782	0.347882	0.276782	0.102182	0.07792	-0.03408	0.24602	0.19222	0.21372	0.082644	0.065444	0.487844	0.364944	0.171044	0.26054	0.03854	0.48254	-0.28476	0.29504	0.42021	0.08181	0.32531	0.06891	0.25211	0.2841	0.0126	0.3983	0.1052	0.7367	-0.430942	0.090658	0.049658	0.215658	0.620758
74	0.49033	0.57003	0.27693	-0.08947	0.36533	0.145282	0.572082	0.253082	0.274582	0.000882	0.05642	-0.08148	0.19652	0.13612	0.23962	0.093444	0.020144	0.518044	0.334844	0.181744	0.22824	0.03204	0.45664	-0.31706	0.21954	0.31671	0.03651	0.40941	0.04301	0.21971	0.3251	-0.0025	0.3746	0.1117	0.5815	-0.392142	0.023858	0.002258	0.206958	0.614358
75	0.40003	0.52403	0.32023	-0.15037	0.29293	0.049982	0.585682	0.188682	0.190782	-0.055018	0.00202	-0.11988	0.15532	0.09022	0.21842	0.161344	0.026844	0.497444	0.306244	0.169744	0.23434	0.07894	0.40244	-0.27616	0.20704	0.20731	0.04761	0.43211	-0.03009	0.21151	0.3207	0.0329	0.3628	0.1043	0.4972	-0.431042	-0.080142	0.005958	0.159358	0.640458
76	0.34113	0.47033	0.32443	-0.21517	0.30573	0.010282	0.541482	0.114382	0.153982	-0.081418	0.05462	-0.15788	0.19002	0.08582	0.27132	0.145644	0.028944	0.476944	0.260244	0.166544	0.15654	0.08364	0.38354	-0.20186	0.23984	0.09491	0.06581	0.46371	-0.08629	0.23871	0.368	-0.0216	0.3263	0.1909	0.5284	-0.340042	-0.183842	0.045358	0.103658	0.618258
77	0.24593	0.42933	0.37693	-0.31657	0.28013	0.010882	0.458482	0.022982	0.152082	-0.166518	0.03882	-0.13458	0.13562	0.06102	0.28272	0.210644	-0.023256	0.494944	0.263044	0.230844	0.16204	0.09754	0.43214	-0.11616	0.26284	0.00241	0.07901	0.47221	-0.12059	0.19601	0.3476	0.0069	0.2327	0.1823	0.4403	-0.430442	-0.263142	0.077658	0.152258	0.521158
78	0.20893	0.36013	0.33493	-0.27217	0.34753	0.026882	0.404982	-0.038218	0.131882	-0.191618	0.05032	-0.06948	0.14062	0.09442	0.28142	0.163444	0.054144	0.531044	0.236944	0.249544	0.05164	0.12724	0.36884	-0.02196	0.31214	-0.06999	0.15061	0.50561	-0.12249	0.17371	0.3186	-0.0091	0.2682	0.2409	0.5371	-0.477242	-0.304942	0.081558	0.132058	0.449258
79	0.19953	0.41923	0.32053	-0.25817	0.34063	0.071382	0.339582	-0.093918	0.164182	-0.220918	0.04892	0.00252	0.15772	0.04892	0.25652	0.132044	0.002944	0.513044	0.154244	0.261044	0.01684	0.09954	0.35554	0.06724	0.33944	-0.12859	0.18391	0.42781	-0.15479	0.19191	0.2468	-0.0536	0.2085	0.146	0.6319	-0.547342	-0.361942	0.095758	0.202658	0.388058
80	0.25533	0.41113	0.26503	-0.18697	0.42843	0.152282	0.254182	-0.128518	0.146482	-0.184318	0.05542	0.07652	0.21692	0.04392	0.19382	0.006444	0.021744	0.562144	0.100644	0.217944	-0.09666	0.10714	0.36484	0.08794	0.29564	-0.15259	0.20511	0.36271	-0.19499	0.11081	0.2021	-0.0575	0.1252	0.1809	0.6905	-0.611342	-0.353642	0.207858	0.094358	0.390558
81	0.25853	0.38253	0.24453	-0.11947	0.50253	0.251082	0.213082	-0.094918	0.169082	-0.212918	0.08102	0.12302	0.25902	0.06902	0.10502	-0.084756	0.059244	0.611244	0.037244	0.213244	-0.11216	0.11384	0.33384	0.09784	0.23584	-0.15179	0.22621	0.26221	-0.17179	0.09021	0.1367	-0.0133	0.0727	0.1547	0.6847	-0.589142	-0.327142	0.196858	0.064858	0.440858
82	0.24253	0.48323	0.15673	-0.05777	0.45713	0.353882	0.165382	-0.049118	0.165382	-0.263718	0.08742	0.18072	0.31692	0.05192	0.00342	-0.089756	0.053944	0.565044	0.059444	0.128544	-0.12136	0.11184	0.36004	0.06704	0.19204	-0.17679	0.24671	0.15341	-0.25139	0.04711	0.0259	-0.0469	0.0445	0.0781	0.5763	-0.584342	-0.313742	0.145158	0.105958	0.441858
83	0.31063	0.41973	0.13803	-0.03657	0.44553	0.433882	0.177882	-0.012618	0.150082	-0.218918	0.07892	0.09282	0.29712	0.08482	-0.07788	-0.115556	0.076944	0.551144	0.063044	0.148344	-0.12006	0.14974	0.33624	0.01684	0.14184	-0.17659	0.29171	0.14491	-0.30749	0.03971	0.074	0.0284	0.0601	0.0165	0.5442	-0.548942	-0.223442	0.127658	0.044358	0.518558
84	0.28363	0.38253	0.07283	-0.04287	0.41053	0.490082	0.176582	0.040382	0.144882	-0.200218	0.12472	0.08182	0.27772	0.07252	-0.07678	-0.097256	0.025944	0.421444	0.070644	0.033344	-0.05796	0.21444	0.36744	-0.03926	0.12864	-0.12639	0.25231	0.10871	-0.39689	0.08441	0.0427	0.0613	0.1061	0.0184	0.4363	-0.515242	-0.252242	0.135858	0.085458	0.527658
85	0.27363	0.27723	0.02913	-0.09317	0.33933	0.447182	0.169782	0.105882	0.142382	-0.151418	0.09422	0.01392	0.19092	0.12342	-0.07368	-0.090656	0.007844	0.367344	0.058944	0.006044	-0.06276	0.23474	0.28944	-0.06636	0.13984	-0.14239	0.30651	0.16051	-0.44899	0.08391	0.0834	0.0761	0.2203	-0.0498	0.3462	-0.509842	-0.221542	0.119758	0.052158	0.559458
86	0.29163	0.20333	-0.00067	-0.09627	0.27323	0.371182	0.190982	0.133982	0.095382	-0.158218	0.07422	-0.04528	0.08522	0.14772	-0.01218	-0.038256	-0.010756	0.281544	0.011344	0.002144	-0.06056	0.22254	0.27954	-0.11756	0.23364	-0.19109	0.27581	0.16551	-0.50729	0.07001	0.0584	0.0474	0.3213	-0.0243	0.2955	-0.553942	-0.252442	0.107858	0.067458	0.580258
87	0.30113	0.11643	-0.01947	-0.15177	0.27763	0.324582	0.244882	0.159682	0.103582	-0.160918	0.07952	-0.11248	0.01792	0.11392	0.00522	0.004444	-0.039056	0.209144	-0.008256	-0.013656	0.05284	0.11444	0.24674	-0.16086	0.24314	-0.15059	0.17911	0.20451	-0.53829	0.05411	0.061	0.0338	0.3671	-0.0006	0.1968	-0.564242	-0.229142	0.086158	0.028158	0.586158
88	0.27123	0.00593	-0.09327	-0.13717	0.23113	0.284882	0.252482	0.141782	0.031082	-0.180718	-0.01708	-0.12198	-0.06288	0.16812	0.03072	0.042844	-0.018156	0.216544	-0.031556	-0.104056	0.03104	0.12454	0.27724	-0.13496	0.31544	-0.12879	0.13271	0.13271	-0.57149	0.07741	0.0249	0.0001	0.3913	0.0134	0.1585	-0.580142	-0.156442	0.043958	-0.001842	0.538158
89	0.13483	-0.10517	-0.12677	-0.18847	0.15653	0.221082	0.307782	0.116082	0.027782	-0.267218	-0.04998	-0.12498	-0.15328	0.12172	0.09332	0.085244	0.013544	0.233544	-0.061456	-0.109756	0.06484	0.03484	0.29814	-0.13016	0.40654	-0.09709	0.00451	0.15451	-0.53209	0.05291	0.0084	0.0184	0.3167	0.075	0.1684	-0.597142	-0.143842	-0.022142	0.012858	0.534558
90	0.14713	-0.09197	-0.19157	-0.20247	0.16163	0.199582	0.266582	0.145182	-0.003318	-0.334818	-0.07268	-0.03828	-0.12518	0.15012	0.09042	0.138544	-0.000956	0.267144	-0.075256	-0.124156	0.06014	0.05284	0.27754	-0.13556	0.38264	-0.11979	-0.02919	0.14111	-0.54549	0.08491	-0.0713	-0.0097	0.2421	0.0483	0.1262	-0.542542	-0.073342	0.026358	0.013658	0.482858
91	0.10603	-0.10407	-0.19427	-0.14567	0.08003	0.156082	0.274182	0.175182	-0.036618	-0.387318	-0.07208	0.01642	-0.08258	0.10152	0.10842	0.155044	0.004044	0.306044	-0.061956	-0.141856	0.05134	0.01834	0.25274	-0.15876	0.37944	-0.07759	-0.11229	0.16721	-0.57419	0.10291	-0.0567	0.0058	0.2176	0.0631	0.1134	-0.551842	-0.005042	-0.043142	0.034958	0.481158
92	0.04203	-0.05277	-0.18897	-0.12687	0.07823	0.139682	0.251782	0.206982	-0.034418	-0.405118	-0.09878	0.10642	-0.05398	0.05812	0.05472	0.150744	-0.033756	0.280044	-0.114756	-0.102656	0.06914	-0.00156	0.20534	-0.19806	0.36224	-0.05139	-0.08759	0.24171	-0.48239	0.12101	-0.0788	-0.0133	0.1884	0.0091	0.1177	-0.496442	0.029458	-0.015442	-0.011942	0.431158
93	0.05593	-0.02617	-0.15807	-0.07587	0.01663	0.068782	0.234882	0.219482	-0.152118	-0.369618	-0.05998	0.15402	0.01712	0.05132	0.04962	0.115744	-0.040056	0.209944	-0.086356	-0.022956	0.00624	-0.04336	0.16384	-0.32246	0.30254	-0.03069	-0.05289	0.20051	-0.39019	0.14231	-0.0801	-0.0304	0.1596	-0.0595	0.086	-0.458942	0.059958	0.061658	-0.005142	0.416058
94	0.06503	0.03373	-0.16197	-0.02377	-0.00077	0.039282	0.205382	0.254782	-0.067618	-0.383418	-0.05338	0.09622	0.01402	0.00412	0.07162	0.061544	-0.091356	0.201344	-0.078256	0.015544	0.01974	-0.00656	0.11844	-0.39636	0.16124	-0.03529	-0.03859	0.40551	-0.28039	0.14071	-0.0511	-0.1071	0.1133	-0.1005	0.0673	-0.489142	0.079858	0.051958	0.009158	0.528958
95	0.10753	0.05933	-0.09417	-0.00967	-0.02697	0.037982	0.205182	0.203482	-0.127518	-0.360318	-0.02978	0.08052	0.04602	-0.01948	0.05472	0.033544	-0.049256	0.111144	-0.106156	0.047344	0.01224	-0.09806	0.05194	-0.42566	0.12434	-0.05309	0.07281	0.35381	-0.14619	0.16931	-0.0512	-0.0909	0.1005	-0.1047	0.0039	-0.470542	0.127658	0.010458	-0.080942	0.525958
96	0.19983	0.07653	-0.07517	0.00653	-0.06517	0.094382	0.196082	0.152782	-0.098918	-0.377218	-0.01998	0.01172	-0.04168	0.00832	0.03332	-0.111456	-0.068056	0.078544	-0.069756	0.045244	0.00814	-0.01346	0.00154	-0.45686	0.05154	-0.10209	0.11621	0.38791	-0.19379	0.17121	-0.0266	-0.1316	0.0467	-0.0766	-0.0133	-0.560442	0.094558	-0.042142	-0.107142	0.586158
97	0.21893	0.11763	-0.09117	0.02273	-0.05797	0.105482	0.211482	0.062682	-0.093918	-0.381918	0.00332	-0.00618	-0.07108	-0.00458	0.00012	-0.184656	-0.020156	0.052644	-0.050156	0.013044	-0.00576	-0.04216	0.03064	-0.48836	0.04804	-0.14719	0.15341	0.33851	-0.18989	0.08851	-0.0165	-0.0687	0.0706	-0.0877	-0.0434	-0.610542	0.088858	-0.045642	-0.099442	0.641058
98	0.25913	0.14393	-0.07147	0.03373	-0.08627	0.123182	0.203782	-0.005118	-0.113618	-0.436018	-0.01888	-0.02378	-0.11758	-0.03038	-0.03198	-0.336456	-0.037156	0.053344	0.013844	0.020444	0.05764	-0.00156	0.00494	-0.46876	0.11844	-0.22449	0.19001	0.31341	-0.22449	0.04361	-0.061	-0.0511	0.064	-0.0939	-0.1005	-0.632242	0.130858	-0.109242	-0.068142	0.701658
99	0.29703	0.13243	-0.04457	-0.03997	-0.05387	0.177082	0.119582	-1.8e-05	-0.113318	-0.448718	-0.06228	-0.02198	-0.10738	-0.03898	-0.07938	-0.332756	-0.065656	0.050744	0.004144	-0.023756	0.04514	0.06224	0.03274	-0.40516	0.13514	-0.21639	0.13301	0.45451	-0.26599	-0.06259	-0.0335	-0.0397	0.0178	-0.0319	-0.0801	-0.711242	0.131958	-0.139842	-0.093242	0.717358
BACKGORUND
average
local

## Sheet: cons spd2 minus
0	34.5165	30.5165	31.5165	34.5165	32.5165	51.741	49.741	50.741	47.741	46.741	37.0468	41.0468	39.0468	45.0468	39.0468	30.4093	46.4093	37.4093	29.4093	31.4093	43.3728	38.3728	42.3728	45.3728	39.3728	46.3515	41.3515	41.3515	40.3515	36.3515	34.5388	30.5388	31.5388	28.5388	33.5388
1	34.6415	30.6415	31.7665	34.1415	32.7665	50.491	49.991	49.991	47.491	46.116	36.5468	40.9218	39.2968	44.5468	38.5468	31.2843	46.5343	35.5343	29.7843	31.4093	43.7478	38.7478	42.1228	44.4978	38.6228	45.9765	41.6015	40.8515	39.9765	36.7265	33.6638	30.0388	31.0388	28.9138	33.1638
2	33.5165	30.7665	31.579	33.454	32.5165	48.6785	49.741	48.991	46.8035	44.9285	35.7968	40.8593	38.7968	43.7343	38.2343	32.0343	46.2218	33.2843	29.6593	30.5343	43.8103	38.3103	41.0603	42.8728	38.0603	45.414	41.664	40.164	38.8515	36.164	32.2888	29.4763	29.8513	28.7888	32.7888
3	32.0666	29.8665	30.9665	32.5165	31.5666	46.591	49.341	48.041	45.291	43.691	35.1468	40.7968	38.2468	42.5968	37.7468	32.7093	45.6593	31.6093	29.4593	29.2593	43.4228	37.8728	40.1228	41.4728	37.1728	44.5015	41.3015	39.4515	38.0515	35.6015	31.2888	28.5388	28.4888	28.4388	32.3888
4	30.8915	28.2665	29.6415	31.8915	30.2665	43.991	48.5743	47.241	43.491	42.3243	34.5051	40.5468	37.6718	41.5468	37.2968	33.0343	44.076	29.951	28.3676	27.2843	42.8728	37.2478	39.1228	40.2061	36.0811	43.8515	40.6432	37.9348	37.2265	35.1015	30.2888	27.1638	27.3305	27.9138	32.0805
5	29.5165	26.6666	28.0666	30.8665	28.5915	41.216	47.641	45.391	41.391	40.216	34.1718	39.0718	36.8968	39.8968	35.7968	32.7593	41.4343	28.0593	27.2343	25.1843	41.3228	35.7978	37.9978	37.9978	34.6728	42.4765	39.3765	35.8765	35.8765	34.2015	29.3888	25.1888	25.6888	27.1888	31.3638
6	28.2387	25.0721	26.4332	29.9332	27.0999	38.6021	46.8243	43.1021	39.1577	38.4077	33.519	37.2968	35.9079	38.269	34.2412	31.3815	38.8815	26.576	26.1593	23.2982	39.5117	34.595	37.1228	35.8728	32.9284	40.6571	38.1015	33.7682	33.7682	33.6848	28.4555	23.3721	24.1777	26.2888	30.1221
7	27.2874	23.454	24.9332	28.5999	25.7249	36.2618	45.3035	40.3035	37.366	36.5535	32.6718	35.3176	34.6301	36.3593	31.901	29.2843	36.1593	24.8051	24.8468	21.2426	37.602	32.7061	36.2478	33.5603	31.2478	38.3098	36.5182	31.3932	32.1015	32.8098	27.268	21.6013	23.1013	25.393	28.5596
8	26.338	22.213	23.6059	27.1059	24.3915	33.7231	43.6696	37.5267	35.3124	34.6874	31.5289	32.9754	32.7254	34.4397	29.7432	26.82	33.3022	22.945	23.4272	19.4807	35.1942	30.9085	34.8907	31.1764	29.2657	35.5479	34.2622	28.8158	29.9051	31.6015	25.7174	19.9138	22.0209	24.2174	26.6995
9	25.2486	21.3022	22.5344	25.6059	23.1236	31.241	41.9374	34.6874	33.241	32.7946	30.2254	30.8504	30.4932	32.4575	27.8504	24.57	30.6414	21.3557	21.6414	17.82	33.0692	29.0514	33.2835	28.9442	27.3907	32.9051	31.7265	26.3158	27.7801	29.7622	24.2888	18.5388	20.9138	22.9495	24.9495
10	24.0312	20.3547	21.5165	24.0312	21.7812	28.741	39.7116	32.1822	31.1234	30.9469	28.9144	29.0027	28.2233	30.4733	26.0174	22.4681	28.0564	19.7034	19.7917	16.1005	31.0052	26.9316	31.2993	26.8581	25.6816	30.0574	29.1162	24.0868	25.8221	27.6603	22.73	17.2153	19.7594	21.5829	23.3329
11	22.8447	19.7509	20.5478	22.4697	20.4228	26.1629	37.6316	29.866	28.4754	29.3035	27.4374	27.1718	25.9687	28.2499	24.453	20.4874	25.4874	18.0812	18.0812	14.7062	28.8572	25.0603	29.029	24.7947	23.9353	27.4765	26.5234	22.0234	23.8827	25.6796	21.0076	16.0232	18.7888	20.3044	21.8044
12	21.5416	18.8541	19.579	20.7916	19.2291	23.541	35.3285	27.341	26.391	27.2785	26.0343	25.2968	23.7968	25.9593	22.9218	18.9093	23.0093	16.4593	16.4218	13.2968	27.0603	22.6728	26.8353	22.9478	22.3728	24.8015	24.0515	20.064	21.764	23.639	19.5763	14.8388	17.4388	18.9763	20.2763
13	20.1035	17.8426	18.3426	19.1796	17.9078	21.0997	32.578	24.8823	23.6323	25.3823	24.4272	23.1881	21.6555	23.112	21.2207	17.0723	20.1919	14.8223	14.7789	12.1267	25.1663	20.4054	24.3402	20.8837	20.5141	22.0363	21.5145	18.0906	19.5037	21.5145	17.7562	13.6692	16.2453	17.4844	18.854
14	18.4939	16.6756	17.0847	17.6642	16.8801	18.7183	29.5819	22.3433	21.2978	23.4569	23.0809	21.2854	19.4445	20.3423	19.5809	15.1593	17.6934	13.2275	13.4548	10.9775	23.4637	18.3387	22.316	18.9864	18.7592	19.6015	19.4651	16.4424	17.2833	19.397	16.1638	12.7093	14.9593	16.4365	17.3343
15	17.0269	15.4644	15.7978	16.2769	15.7665	16.6577	26.8348	20.1368	19.2931	21.6785	21.4739	19.4739	17.6301	17.9739	17.9322	13.4718	15.6905	11.7114	12.2531	9.89888	21.8936	16.5707	20.3728	17.3207	17.0499	17.4348	17.5286	14.6848	15.3619	17.6744	14.7263	11.695	13.8096	15.4971	15.82
16	15.7353	14.1832	14.6207	15.0061	14.6415	14.8452	24.1056	18.3035	17.366	19.8972	20.0051	17.6926	15.9322	15.651	16.4322	11.8468	13.8051	10.3885	11.1489	8.76348	20.404	15.029	18.6228	15.7478	15.2686	15.4973	15.6744	13.1223	13.7682	15.8932	13.3617	10.7992	12.7055	14.5284	14.32
17	14.163	12.9906	13.3011	13.7493	13.3355	13.1117	21.3962	16.3272	15.6807	18.0169	18.452	15.9951	14.2106	13.7709	14.7968	10.1938	12.1938	9.00408	10.1076	7.48688	18.8556	13.5107	17.0538	14.3728	13.5625	13.5756	13.8429	11.5239	12.0412	14.248	12.2629	9.84048	11.6423	13.556	12.9095
18	12.6165	11.7499	12.1748	12.5498	12.1748	11.4993	18.866	14.6743	14.0327	16.166	16.9301	14.3718	12.6551	11.9968	13.2218	8.58428	10.6176	7.62598	9.12598	6.17598	17.0728	11.8395	15.4228	12.9728	11.5811	11.6098	12.2265	9.87653	10.5432	12.5515	11.0555	8.94708	10.5638	12.3888	11.6805
19	11.1748	10.8833	10.9248	11.3166	10.9166	10.0327	16.4243	13.1577	12.6577	14.541	15.6385	12.9135	11.4468	10.5385	11.7551	7.29258	9.39258	6.35098	8.07598	5.23428	15.5561	10.4728	14.0228	11.7311	10.0145	10.0598	10.8515	8.57653	9.15983	11.3765	10.0388	8.11378	9.73878	11.2388	10.5221
20	9.83105	9.99235	9.92785	10.2665	9.83915	8.84581	14.3458	11.7894	11.2168	13.1362	14.4097	11.6436	10.3049	9.25654	10.5307	6.08668	8.34478	5.28028	7.36088	4.44158	14.0663	9.09048	12.7115	10.776	8.71148	8.64993	9.73053	7.38383	8.01283	10.0289	9.05488	7.47428	9.15978	10.2969	9.61138
21	8.53735	9.14845	8.98875	9.10685	8.80125	7.65071	12.2549	10.4563	9.93541	11.6993	13.1093	10.4218	9.15794	7.96354	9.34544	5.08288	7.22178	4.48568	6.57598	3.69398	12.6575	7.70608	11.5186	10.0534	7.58808	7.38623	8.54593	6.26123	7.03903	8.74733	8.10128	6.76098	8.48318	9.35128	8.94158
22	7.38415	8.42095	8.02395	8.20035	7.92835	6.65281	10.3881	9.35131	8.66751	10.366	11.9365	9.34834	8.41444	6.95864	8.44394	4.36518	6.26958	3.94608	5.74018	3.18138	11.4757	6.63018	10.4096	9.28458	6.65958	6.41033	7.50593	5.48393	6.13093	7.55743	7.24468	6.19318	8.04618	8.53138	8.09758
23	6.32365	7.74515	7.19515	7.30945	7.17375	5.94101	8.87671	8.21961	7.58381	9.29811	10.7611	8.41114	7.49684	5.96114	7.75394	3.65218	5.37358	3.47358	5.18068	2.57358	10.4228	5.74418	9.35848	8.70848	5.87278	5.59443	6.61583	4.65863	5.48013	6.53723	6.54588	5.53878	7.56018	7.90308	7.27448
24	5.39815	7.35865	6.68765	6.60865	6.47045	5.28051	7.49101	7.06991	6.85941	7.93841	9.46134	7.44814	6.69814	5.11264	7.06004	3.06718	4.71848	2.90268	4.54088	2.08688	9.57668	5.05698	8.32018	8.15568	5.30698	4.81863	5.80543	4.09493	4.85153	5.55543	5.91378	4.95328	7.04538	7.45988	6.42698
25	4.66535	6.55225	5.95705	5.91535	5.92725	4.72311	6.45531	6.13391	5.96121	7.09221	8.42184	6.58854	5.83254	4.43974	6.52894	2.54618	3.92718	2.45688	3.96878	1.59978	8.70608	4.47398	7.16448	7.49778	4.61678	4.13723	5.09553	3.47653	4.22653	4.64913	5.34828	4.40778	6.37208	6.87208	5.66378
26	3.88015	6.05065	5.42565	5.31205	5.44265	4.34901	5.39441	5.22401	5.41151	5.99101	7.39914	5.92184	5.06384	3.96164	6.03544	2.13088	3.42068	1.97178	3.37518	1.19908	7.82168	3.92388	6.16828	6.82728	4.06598	3.52763	4.41973	3.00493	3.75493	3.93103	4.81718	3.89678	5.66948	6.44218	4.89108
27	3.41895	5.46775	4.91285	4.77265	4.99825	4.09471	4.47271	4.82031	4.85691	5.26541	6.65664	5.33954	4.39444	3.54684	5.52244	1.81778	2.84828	1.66538	2.79338	0.939782	6.89108	3.34838	5.35448	6.02518	3.48258	3.02833	4.02223	2.62593	3.18693	3.30883	4.31928	3.58758	5.05098	5.81928	4.33148
28	3.18915	4.89755	4.44515	4.26655	4.71895	3.77081	3.77081	4.41961	4.32431	4.65171	6.05874	4.88614	3.83254	3.28494	5.13614	1.49858	2.46288	1.42118	2.34378	0.814082	6.10488	2.90848	4.83708	5.36678	2.98588	2.76223	3.69673	2.41103	2.76223	2.84553	3.88998	3.36018	4.50898	5.29478	3.84238
29	2.77695	4.62595	3.99055	3.87595	4.40195	3.52751	3.20451	4.06391	3.96501	4.03271	5.39584	4.31764	3.44784	2.85934	4.64584	1.34158	1.99258	1.04988	2.13328	0.721782	5.51338	2.54988	4.29988	4.86758	2.45608	2.46613	3.40883	2.03903	2.44003	2.54943	3.38258	3.02318	3.81478	4.75228	3.39818
30	2.69735	4.23465	3.55915	3.45805	4.20275	3.28891	2.77821	3.80481	3.43781	3.64531	4.96704	3.87664	3.03084	2.38724	4.33944	1.13268	1.64868	0.919882	1.98908	0.707182	4.88878	2.20788	3.88878	4.30898	2.04828	2.24513	3.18663	1.84623	1.99513	2.37283	2.90048	2.75688	3.30478	4.15578	2.96428
31	2.42525	3.87235	3.08385	3.17035	3.88195	2.95731	2.45251	3.53911	3.02471	3.18811	4.29684	3.35454	2.79204	1.96034	3.89304	1.06798	1.37078	0.664082	1.83238	0.572782	4.44008	2.08908	3.39198	3.95928	1.66128	2.04863	2.89483	1.51983	1.66883	2.14003	2.32728	2.49548	2.74548	3.66858	2.63008
32	2.23655	3.51655	2.81655	2.70655	3.63655	2.61101	2.24601	3.36101	2.43101	2.82601	3.83684	3.01184	2.62684	1.57184	3.57684	0.994282	1.26928	0.544282	1.74928	0.499282	3.91278	1.95278	3.14278	3.59278	1.30778	1.83153	2.70153	1.29153	1.39153	1.94153	1.94878	2.29378	2.41878	3.16878	2.35378
33	1.96365	3.31945	2.44925	2.48775	3.20405	2.38041	1.97661	2.98141	2.13041	2.57271	3.40744	2.73434	2.42664	1.34014	3.36894	0.962182	1.20738	0.481382	1.60638	0.351582	3.56508	1.97858	2.81508	3.43048	1.09878	1.64963	2.42843	1.11593	1.33713	1.67363	1.54838	2.11568	2.04838	2.93298	2.13498
34	1.64815	3.05605	2.26215	2.22265	2.86745	2.11821	1.79361	2.68401	1.80241	2.25421	2.99864	2.36264	2.27494	1.15214	3.11264	0.953182	1.10228	0.409282	1.40928	0.330382	3.04818	1.96048	2.47368	3.08768	0.978084	1.46113	2.18483	0.939228	1.32083	1.45683	1.26248	2.00808	1.69668	2.64408	1.86338
35	1.37235	2.82905	2.07905	1.91075	2.54055	1.83231	1.54871	2.36601	1.62081	1.97661	2.65264	2.08534	2.18624	0.993942	2.80644	0.909282	1.04868	0.356382	1.07278	0.240982	2.51218	1.84398	2.42568	2.66128	0.911284	1.28903	2.01983	0.736128	1.12553	1.10633	1.11088	1.96188	1.64458	2.51478	1.78878
36	1.05965	2.76225	1.80535	1.71055	2.17175	1.50821	1.31001	1.93071	1.66341	1.77121	2.36154	1.84854	1.95634	0.883042	2.56404	0.771382	0.866182	0.340282	0.719582	0.241182	2.03228	1.77798	2.27798	2.43748	0.924484	1.15323	1.77823	0.467928	1.09723	0.804128	0.999982	1.90518	1.49568	2.43528	1.62928
37	0.84985	2.53845	1.61305	1.53405	1.80165	1.27171	1.10061	1.64451	1.44711	1.53921	2.09944	1.64774	1.84504	0.818742	2.26614	0.725082	0.663682	0.339082	0.426782	0.260182	1.71048	1.60958	2.13158	2.07888	0.820184	0.917328	1.54893	0.364728	1.02693	0.526928	0.863382	1.85898	1.33698	2.24928	1.45548
38	0.66105	2.42275	1.37985	1.41885	1.57905	1.06521	0.858212	1.26831	1.42851	1.33871	1.80074	1.37104	1.65624	0.710942	1.94524	0.616282	0.467882	0.147582	0.221782	0.229582	1.50948	1.46658	1.94308	1.83758	0.778984	0.777328	1.32033	0.218728	0.992128	0.273428	0.784882	1.74188	1.20288	2.17548	1.19108
39	0.54075	2.13345	1.22215	1.31895	1.41975	0.849912	0.672512	1.03941	1.26521	1.19261	1.53474	1.25654	1.51454	0.599242	1.75244	0.626982	0.260082	0.147182	0.126982	0.163282	1.39698	1.24778	1.73568	1.57438	0.542184	0.569228	1.13383	0.113628	0.855528	0.158028	0.635582	1.72028	1.08318	1.99848	1.05898
40	0.44455	1.91065	1.03355	1.19025	1.30895	0.673212	0.529112	0.855412	1.09691	1.07571	1.28834	1.16124	1.41974	0.500242	1.53834	0.549082	0.129582	0.095682	0.091482	0.032182	1.32618	1.07618	1.53378	1.34738	0.427884	0.415128	1.02103	0.139628	0.715928	0.076128	0.606582	1.70408	0.945582	1.85238	0.945582
41	0.39525	1.77025	0.89525	1.11945	1.18935	0.619712	0.483612	0.718912	0.968912	0.932212	1.10194	1.03214	1.28944	0.418142	1.41444	0.556382	0.041682	0.034282	0.214382	-0.006118	1.25878	0.968384	1.29558	1.15958	0.339684	0.230228	0.869928	0.141928	0.715528	-0.016072	0.501982	1.68948	0.788782	1.82558	0.744682
42	0.28175	1.56205	0.77035	1.03175	1.04305	0.646312	0.453112	0.608412	0.794012	0.926612	1.00134	1.00134	1.13394	0.315742	1.30824	0.591082	0.144082	0.083482	0.212282	-0.071818	1.15688	0.823584	1.11898	0.895484	0.236384	0.200028	0.843928	0.147028	0.635628	0.029528	0.440282	1.68268	0.648582	1.67898	0.701682
43	0.21445	1.39845	0.70055	0.84985	0.89845	0.622912	0.504912	0.487512	0.730612	0.779212	0.918342	0.876742	1.00174	0.248242	1.07464	0.596782	0.166182	0.072482	0.318982	-0.090718	1.07418	0.817184	0.959584	0.678384	0.247784	0.101528	0.830728	0.268228	0.594628	0.136228	0.306182	1.48668	0.500582	1.64298	0.587382
44	0.13615	1.28105	0.60355	0.74845	0.83175	0.741012	0.512712	0.414912	0.592512	0.817112	0.865642	0.818542	0.854842	0.170042	0.898342	0.488982	0.249882	0.068682	0.336782	-0.166818	0.945284	0.637284	0.879984	0.419884	0.358284	0.101528	0.815328	0.282728	0.543528	0.206628	0.267082	1.40468	0.364882	1.47718	0.542382
45	0.17835	1.07535	0.58275	0.63055	0.79965	0.726312	0.593912	0.355012	0.527812	0.763112	0.730642	0.741742	0.749042	0.157142	0.675542	0.387182	0.280582	0.037982	0.387182	-0.120118	0.744084	0.497784	0.817684	0.174284	0.339684	0.072128	0.833128	0.278028	0.553728	0.263328	0.167482	1.16748	0.329182	1.42478	0.494682
46	0.21585	1.00975	0.59085	0.56385	0.79025	0.683612	0.518012	0.281512	0.423412	0.663312	0.590742	0.651542	0.759642	0.036742	0.638042	0.240382	0.334982	-0.036718	0.456582	-0.192018	0.649784	0.518084	0.720784	0.004584	0.295084	0.081228	0.719728	0.223128	0.517028	0.270428	0.089482	1.00838	0.244882	1.29888	0.457682
47	0.28365	0.91385	0.57475	0.54055	0.77685	0.679412	0.425912	0.254712	0.316312	0.542412	0.533142	0.673542	0.742042	-0.049058	0.649542	0.224382	0.330482	-0.015418	0.508582	-0.282518	0.574884	0.348784	0.663884	-0.089516	0.297484	0.005628	0.670028	0.146028	0.382328	0.180328	0.079882	0.983982	0.199782	1.15178	0.501082
48	0.41715	0.77935	0.58705	0.47805	0.83065	0.574312	0.372412	0.337212	0.208912	0.455712	0.415442	0.620542	0.700642	-0.135858	0.643042	0.200982	0.361182	-0.007418	0.518282	-0.292618	0.577884	0.366384	0.590684	-0.130416	0.289484	0.053428	0.527828	0.127128	0.351528	0.095128	0.045182	0.859282	0.173382	1.05478	0.429782
49	0.42775	0.67445	0.52645	0.51655	0.74685	0.520612	0.306812	0.451512	0.148912	0.310112	0.441542	0.701442	0.717942	-0.193258	0.734342	0.221782	0.343482	0.070482	0.570482	-0.225618	0.622784	0.290584	0.553684	-0.100916	0.247784	0.016028	0.519328	0.170628	0.239728	-0.046472	0.058482	0.940082	0.117682	0.877582	0.525582
50	0.46295	0.53445	0.47485	0.47485	0.59095	0.455312	0.339212	0.479112	0.092212	0.383912	0.430742	0.680742	0.567642	-0.340058	0.686742	0.257482	0.290282	0.117582	0.489682	-0.221718	0.581084	0.262684	0.515684	-0.020116	0.238884	0.047928	0.443828	0.223528	0.143228	-0.020472	0.071482	0.964382	0.038782	0.860182	0.386982
51	0.39305	0.54125	0.37765	0.44245	0.44245	0.358312	0.293512	0.565112	0.105212	0.444712	0.522142	0.673342	0.472742	-0.345158	0.605442	0.322882	0.298182	0.079082	0.504982	-0.180218	0.604284	0.252384	0.536384	0.061084	0.280184	0.095328	0.431728	0.345328	0.107728	-0.080572	0.118982	0.902982	-0.001318	0.631382	0.443082
52	0.24735	0.41715	0.33705	0.39155	0.29215	0.321112	0.362812	0.600012	0.103212	0.478212	0.495542	0.617342	0.300042	-0.369858	0.463542	0.319582	0.210582	0.079182	0.441382	-0.186918	0.555484	0.116384	0.609984	0.180484	0.260584	0.123928	0.370728	0.415628	0.114328	-0.039472	0.134982	0.942582	-0.002918	0.586882	0.359282
53	0.24325	0.41775	0.32465	0.30435	0.17935	0.258412	0.406712	0.578212	0.101512	0.476512	0.389842	0.407342	0.148542	-0.272958	0.285242	0.322082	0.057582	0.060482	0.322082	-0.320318	0.480384	0.064684	0.561684	0.186684	0.302984	0.133528	0.319528	0.514328	0.322428	-0.000172	0.085282	0.820782	-0.031018	0.495182	0.265482
54	0.15235	0.36845	0.32215	0.23875	0.22335	0.188512	0.407712	0.595912	0.194712	0.583612	0.333842	0.398742	0.086942	-0.227858	0.225842	0.384582	-0.016618	0.038882	0.322882	-0.350018	0.437584	-0.037716	0.483884	0.209184	0.329584	0.141628	0.292928	0.493528	0.326828	0.005828	0.091282	0.801082	-0.093918	0.304182	0.223982
55	0.09635	0.34365	0.35165	0.15215	0.12555	0.155912	0.421812	0.549512	0.174512	0.552212	0.209042	0.259642	0.014942	-0.152658	0.211742	0.369382	-0.058818	-0.032218	0.167282	-0.484318	0.409984	-0.103316	0.423284	0.141384	0.186584	0.074928	0.274428	0.553628	0.418028	0.088228	-0.025018	0.802082	-0.096818	0.169082	0.169082
56	0.08635	0.21715	0.34505	0.10085	0.09795	0.209012	0.351512	0.450312	0.188712	0.502612	0.145642	0.166042	0.029442	-0.011258	0.224142	0.452882	-0.061618	-0.067418	0.185482	-0.468618	0.355384	-0.179516	0.430884	0.058884	0.221584	-0.011872	0.293428	0.482328	0.450328	0.020128	-0.042618	0.748082	-0.135618	0.012582	0.143382
57	0.08875	0.10545	0.33325	0.07485	0.09715	0.257712	0.341012	0.382712	0.157712	0.471612	0.110742	0.149642	0.032942	0.016342	0.238542	0.512082	0.023182	-0.124018	0.173182	-0.449018	0.375584	-0.207816	0.428384	0.025584	0.200584	-0.045672	0.262628	0.493228	0.420928	0.054328	-0.139018	0.772082	-0.161218	-0.080618	0.127682
58	0.10725	0.08525	0.30225	0.06055	0.10175	0.254712	0.279512	0.320712	0.010212	0.290512	0.134742	0.115542	0.044142	0.027642	0.225442	0.472482	0.148282	-0.186918	0.071382	-0.450618	0.408484	-0.143716	0.394784	-0.025516	0.155784	-0.093572	0.274628	0.431228	0.390028	0.057528	-0.181018	0.747582	-0.170018	-0.145318	0.099182
59	0.13065	-0.02425	0.27745	0.01655	0.06275	0.333412	0.251912	0.251912	0.075212	0.260012	0.169142	0.125642	0.044142	0.087642	0.234342	0.477182	0.319582	-0.191218	0.180982	-0.408618	0.427184	-0.105516	0.389084	-0.037516	0.139084	-0.072372	0.310728	0.389528	0.405928	0.017328	-0.094318	0.772482	-0.143318	-0.129718	0.084982
60	0.22825	0.00635	0.25125	0.04205	0.19255	0.358312	0.228212	0.315012	0.070112	0.164512	0.215242	0.166742	0.136142	0.108042	0.210142	0.424582	0.386282	-0.116218	0.194982	-0.412118	0.467184	-0.040516	0.428884	-0.058316	0.094684	0.014828	0.323428	0.366828	0.331128	0.030128	-0.019918	0.778582	-0.065818	-0.073418	-0.037718
61	0.19695	0.06035	0.19185	0.00365	0.25625	0.390512	0.230712	0.341512	0.096712	0.132812	0.170542	0.188642	0.111242	0.131942	0.191142	0.447982	0.427282	-0.090718	0.319082	-0.428318	0.486184	-0.096316	0.488784	-0.086016	0.140784	0.042228	0.281928	0.372128	0.315428	-0.017072	0.079982	0.778482	0.012982	0.015582	-0.051418
62	0.28695	0.12625	0.18235	0.00375	0.31505	0.381312	0.136412	0.378812	0.136412	0.095612	0.138642	0.222842	0.220342	0.148842	0.113142	0.365882	0.365882	0.016382	0.335282	-0.442718	0.592184	-0.099116	0.462084	-0.132316	0.092184	0.137228	0.252028	0.407628	0.234228	0.009728	0.097482	0.750482	0.145882	0.043882	-0.150018
63	0.31405	0.20905	0.13905	-0.02595	0.30155	0.356012	0.123512	0.353512	0.161012	0.113512	0.114342	0.179342	0.219342	0.184342	0.049342	0.341782	0.294282	0.024282	0.419282	-0.405718	0.602784	-0.192216	0.472784	-0.104716	0.080284	0.159028	0.224028	0.526528	0.179028	-0.003472	0.066282	0.691282	0.231282	0.031282	-0.193718
64	0.31295	0.22535	0.18665	-0.06335	0.24595	0.290012	0.140512	0.336412	0.150812	0.153412	-0.009858	0.180842	0.170542	0.093242	0.000442	0.329382	0.205682	0.045882	0.388682	-0.351018	0.705284	-0.274116	0.465584	-0.042116	0.011984	0.186628	0.194328	0.580928	0.083528	0.008728	0.061982	0.634182	0.306782	0.033582	-0.193218
65	0.37535	0.25035	0.22025	-0.08295	0.19245	0.285012	0.169212	0.345212	0.072012	0.171612	-0.052658	0.201942	0.171842	0.072342	-0.089758	0.240282	0.152382	0.038882	0.358382	-0.350018	0.787184	-0.252216	0.439884	-0.053116	-0.020716	0.231128	0.122328	0.666328	-0.002672	-0.009572	0.034182	0.612882	0.341982	-0.028318	-0.204318
66	0.31155	0.19905	0.23905	-0.17595	0.14905	0.123512	0.158512	0.293512	-0.013988	0.301012	0.004342	0.191842	0.066842	0.074342	-0.048158	0.201782	0.146782	-0.005718	0.251782	-0.275718	0.797784	-0.252216	0.300284	-0.012216	-0.029716	0.171528	0.164028	0.679028	-0.053472	0.031528	-0.008718	0.593782	0.306282	0.011282	-0.143718
67	0.19815	0.18875	0.20285	-0.17445	0.11085	0.054712	0.179712	0.283412	-0.063188	0.295212	0.039742	0.228442	-0.000358	0.098742	-0.056958	0.161682	0.185182	-0.034118	0.218282	-0.340718	0.785484	-0.195616	0.254884	-0.063516	-0.068216	0.235928	0.146328	0.705328	-0.131972	0.018928	0.034082	0.531682	0.234582	0.005782	-0.102718
68	0.22225	0.05195	0.20235	-0.20245	0.09175	-0.031088	0.267612	0.285312	-0.097488	0.298512	0.066742	0.254842	-0.030558	0.119842	0.042442	0.112782	0.207982	-0.039818	0.130482	-0.342918	0.751084	-0.167016	0.178084	-0.058616	-0.116116	0.245328	0.163528	0.698928	-0.137372	0.030728	0.098482	0.563082	0.217982	0.040982	-0.089518
69	0.17035	-0.02435	0.09345	-0.17095	0.13675	-0.071488	0.262612	0.313112	-0.145988	0.168912	0.102142	0.292042	-0.066158	0.116542	0.102142	0.108782	0.257882	-0.009018	0.096782	-0.446518	0.608384	-0.083916	0.141984	-0.148816	-0.127216	0.341928	0.209728	0.702528	-0.124472	0.043828	0.199882	0.608482	0.158982	0.074882	-0.028518
70	0.16165	-0.12185	-0.00575	-0.11965	0.20185	-0.044688	0.278912	0.370512	-0.147388	0.107112	0.147242	0.285642	-0.026858	0.171842	0.120542	0.143682	0.326682	0.023082	0.096782	-0.463518	0.482184	-0.060216	0.087084	-0.232116	-0.131716	0.418528	0.297928	0.726528	-0.050272	0.061328	0.282082	0.552182	0.159282	0.081182	-0.039318
71	0.22445	-0.15405	-0.08395	-0.03255	0.17075	-0.046388	0.248012	0.362512	-0.188888	-0.079088	0.112242	0.231442	-0.023258	0.147342	0.175342	0.149982	0.329882	0.063482	0.026082	-0.457518	0.354084	-0.038416	0.029284	-0.134216	-0.122516	0.363228	0.262728	0.797828	-0.066672	0.068828	0.293482	0.548082	0.099482	0.094882	0.017782
72	0.22905	-0.12515	-0.13965	0.07485	0.21865	0.013912	0.224312	0.453512	-0.175688	-0.069388	0.076042	0.086442	-0.011458	0.153042	0.165542	0.225982	0.373882	0.132182	-0.013618	-0.396918	0.345684	-0.008516	0.085284	-0.104316	0.001984	0.316128	0.226528	0.872328	-0.092272	0.018228	0.328382	0.420082	0.047082	0.090882	-0.000818
73	0.22995	-0.13865	-0.10195	0.04245	0.15235	0.090112	0.167712	0.409112	-0.224488	-0.095188	-0.024258	0.001542	0.051142	0.133042	0.223542	0.245482	0.297182	0.118282	0.021382	-0.284718	0.310284	0.008584	0.099084	-0.025916	0.101284	0.226528	0.138128	0.851528	-0.016972	0.023928	0.327582	0.357782	0.049582	0.086182	-0.058218
74	0.20835	-0.14505	-0.04815	0.12645	0.12435	0.225912	0.174212	0.381112	-0.153388	-0.032688	-0.093258	-0.071658	0.042542	0.145942	0.283942	0.314482	0.230382	0.148482	0.032082	-0.192018	0.346884	-0.030216	0.170184	0.008584	0.180984	0.092928	0.101528	0.814928	-0.064472	0.047628	0.221982	0.239182	0.047382	0.144382	-0.025918
75	0.20145	-0.11585	0.05225	0.07325	0.02915	0.285112	0.110812	0.369212	-0.130788	0.060312	-0.091858	-0.079258	0.120342	0.214942	0.357742	0.314782	0.140382	0.146682	0.066882	-0.145318	0.397984	0.000984	0.196284	-0.047416	0.242584	0.061628	0.061628	0.658228	-0.039272	0.072128	0.246782	0.175382	0.030382	0.152182	-0.089418
76	0.24985	-0.09385	0.16235	0.00615	-0.03965	0.343112	0.107712	0.357712	-0.063188	0.116012	-0.155258	-0.086458	0.126042	0.201042	0.363542	0.271782	0.025982	0.140482	0.111382	-0.119918	0.395684	0.004084	0.258184	-0.054316	0.226984	-0.046372	0.014028	0.651528	-0.029772	0.097328	0.209582	0.130482	-0.027918	0.111682	-0.090418
77	0.24035	-0.11245	0.28465	-0.00565	-0.09635	0.436612	0.037412	0.319612	-0.057388	0.168412	-0.060058	-0.060058	0.202042	0.218242	0.321042	0.223782	-0.062518	0.052382	0.094782	-0.131018	0.417184	0.036084	0.314284	-0.109116	0.213484	-0.023472	0.030928	0.450328	-0.047672	0.176128	0.202082	0.109382	-0.035818	0.175882	-0.144718
78	0.18465	-0.13475	0.29595	-0.07375	-0.06955	0.386012	0.026712	0.301912	0.012012	0.102312	-0.043458	-0.085558	0.214942	0.254842	0.292642	0.184482	-0.069718	-0.004618	0.106782	-0.267218	0.412684	0.026184	0.276184	-0.165016	0.068184	-0.104372	0.023828	0.464928	0.034328	0.185528	0.244682	0.108082	-0.057818	0.137482	-0.230118
79	0.18595	-0.12255	0.25645	-0.06205	-0.08025	0.376112	-0.075488	0.263212	-0.033188	0.089812	-0.019658	-0.086258	0.208142	0.268642	0.189942	0.106882	-0.022218	-0.106818	0.078682	-0.266118	0.314284	0.090484	0.304284	-0.183716	-0.038516	-0.043672	0.099528	0.393828	0.049128	0.200328	0.191982	0.068982	-0.072118	0.091182	-0.271718
80	0.14535	-0.06615	0.15505	-0.12765	-0.07385	0.279512	-0.147488	0.244812	-0.062788	0.044812	0.000642	-0.130058	0.185342	0.302642	0.116042	0.074682	0.049682	-0.159918	0.134282	-0.319618	0.228584	0.059284	0.266984	-0.227216	-0.059916	-0.067672	0.128428	0.461128	0.047728	0.166928	0.184882	0.073382	-0.011218	0.098382	-0.328518
81	0.11055	-0.00745	0.02655	-0.14345	-0.07345	0.217012	-0.206988	0.255012	-0.018988	0.013012	-0.085158	-0.139158	0.184842	0.330842	0.078842	0.061282	0.107282	-0.190718	0.045282	-0.346718	0.186784	0.132784	0.262784	-0.243216	-0.109216	-0.060472	0.183528	0.391528	0.015528	0.127528	0.244782	0.092782	-0.033218	0.000782	-0.311218
82	0.13225	0.01655	-0.05435	-0.17565	-0.05995	0.142112	-0.212388	0.313812	-0.025788	0.093612	-0.158358	-0.104258	0.205442	0.360242	0.086042	0.030582	0.024982	-0.057118	-0.023518	-0.232518	0.165684	0.122784	0.271984	-0.209316	-0.151416	-0.070072	0.230228	0.252628	0.002628	0.150028	0.189882	0.098482	-0.060118	-0.088118	-0.259718
83	0.16735	0.08405	-0.16795	-0.12435	-0.01915	0.127912	-0.159788	0.260812	0.044612	0.120012	-0.226958	0.001242	0.205542	0.376242	0.108342	0.054082	0.069982	-0.049018	-0.045118	-0.180018	0.168384	0.100984	0.239884	-0.240316	-0.119316	-0.071072	0.248328	0.170928	-0.003672	0.063828	0.201482	0.163782	-0.038618	-0.092218	-0.223118
84	0.13035	0.00535	-0.14385	-0.11405	0.04075	0.073112	-0.079888	0.257812	0.125312	0.140212	-0.337458	0.091642	0.229642	0.416242	0.093442	0.030582	-0.032918	0.120082	-0.139218	-0.090718	0.152584	0.079884	0.257084	-0.222416	-0.089916	-0.124272	0.252628	0.157528	-0.027172	0.056728	0.182482	0.243982	0.048082	-0.144018	-0.153418
85	0.17165	-0.04735	-0.15315	-0.05645	0.05855	0.113312	-0.021788	0.177112	0.171712	0.222812	-0.316258	0.161842	0.223842	0.349742	0.130742	-0.030518	-0.025018	0.142882	-0.227618	0.011482	0.215884	0.099084	0.226784	-0.222116	-0.116216	-0.093772	0.258428	0.132528	0.006628	0.037628	0.170182	0.206682	0.078882	-0.125418	-0.092618
86	0.16915	-0.04775	-0.16725	-0.01655	0.03675	0.185912	-0.027388	0.121512	0.162012	0.250212	-0.289558	0.243542	0.201242	0.377742	0.136942	-0.015318	-0.061318	0.128082	-0.327818	0.003082	0.234884	0.084184	0.286384	-0.149316	-0.086816	-0.098872	0.261428	0.164028	0.050028	0.004128	0.215282	0.125182	0.187682	-0.089918	-0.042118
87	0.11075	-0.09755	-0.09395	-0.01605	0.03105	0.199312	0.009112	0.050812	0.092512	0.262712	-0.255658	0.325842	0.202642	0.264242	0.130142	0.034282	-0.094318	0.043382	-0.391418	0.025182	0.278584	0.117384	0.254984	-0.161616	-0.096416	-0.121272	0.255528	0.264528	0.065328	0.014528	0.142082	0.089482	0.201782	-0.048218	-0.075318
88	0.12535	-0.06165	-0.09035	-0.04455	0.01275	0.321212	0.002412	-0.028088	0.094112	0.220012	-0.227958	0.304442	0.111742	0.245342	0.086942	0.035282	-0.050618	0.021882	-0.300618	-0.056418	0.271584	0.138084	0.269684	-0.123416	-0.047016	-0.167572	0.217928	0.263728	0.055728	-0.043472	0.113182	-0.003218	0.271582	0.004482	-0.140618
89	0.12485	0.01825	0.02155	-0.10015	-0.00345	0.286012	0.037712	-0.118988	-0.028988	0.166012	-0.191458	0.271842	0.080142	0.248542	0.031842	0.104282	-0.055718	-0.042418	-0.262418	-0.114018	0.316084	0.162784	0.212784	-0.085516	-0.027216	-0.161772	0.161528	0.319828	0.021528	-0.026772	0.050482	-0.027918	0.195482	-0.031218	-0.156218
90	0.11075	0.04005	0.05645	-0.13925	0.00025	0.353312	0.001912	-0.171988	-0.065188	0.188512	-0.159658	0.258842	-0.002058	0.253342	-0.027458	0.164682	-0.021918	-0.050818	-0.141418	-0.146918	0.305784	0.113684	0.160784	-0.134416	-0.065616	-0.233572	0.116028	0.293528	-0.028872	-0.070572	0.069582	-0.030018	0.187282	0.006182	-0.202118
91	0.09815	0.10165	0.11895	-0.13105	-0.00945	0.225412	-0.003788	-0.187788	-0.064588	0.100412	-0.204858	0.196142	0.036442	0.208342	-0.053858	0.185282	0.022182	-0.035118	-0.089018	-0.193118	0.237384	0.091584	0.136684	-0.118516	-0.052616	-0.230072	0.040728	0.257728	-0.103372	-0.030372	-0.022018	0.052682	0.127282	-0.035818	-0.219918
92	0.04935	0.10965	0.10105	-0.17825	0.01655	0.192712	-0.036588	-0.126188	-0.076188	0.060012	-0.222158	0.155442	0.046842	0.198542	-0.142858	0.210982	0.062682	-0.052818	0.029982	-0.214818	0.139984	0.046884	0.091784	-0.134116	-0.046216	-0.224372	-0.010572	0.213628	-0.091572	-0.026072	-0.033618	0.100882	0.116382	-0.035318	-0.226718
93	0.00455	0.10385	0.07995	-0.11355	-0.04165	0.097212	-0.002088	-0.062088	-0.068888	-0.050088	-0.285358	0.084542	0.122142	0.146142	-0.134658	0.160982	0.097682	-0.001718	0.054882	-0.143818	0.119384	-0.007316	0.071384	-0.199116	-0.063816	-0.225572	-0.004672	0.168328	-0.146772	0.003928	0.074782	0.242582	0.074782	-0.062218	-0.161518
94	-0.07555	0.07415	0.16295	-0.06565	-0.09695	0.014012	0.005812	-0.000788	-0.069888	-0.133988	-0.214658	0.081342	0.163642	0.022142	-0.163658	0.128082	0.108282	-0.036418	-0.006818	-0.135118	0.071784	0.001084	-0.020316	-0.244016	-0.086116	-0.184672	-0.021872	0.117928	-0.066272	0.002828	0.114482	0.288782	0.125982	-0.086218	-0.153618
95	-0.09035	0.05275	0.11655	0.01315	-0.09555	0.013412	0.015112	0.068612	-0.050388	-0.212388	-0.272158	0.034742	0.127842	-0.046258	-0.168658	0.064482	0.133382	-0.073518	-0.014818	-0.073518	0.048684	-0.010016	-0.022016	-0.289316	-0.061716	-0.150172	-0.005372	0.108428	0.017028	0.015328	0.152582	0.245682	0.104282	-0.109518	-0.178418
96	-0.11345	-0.00015	0.13155	0.08825	-0.12015	0.009312	0.056012	0.082712	-0.063988	-0.213988	-0.216458	0.050142	0.151842	0.008542	-0.123158	0.047582	0.129282	-0.052418	-0.109018	0.020982	0.076084	0.024484	-0.065516	-0.258916	-0.033916	-0.118472	0.031528	0.038228	0.111528	0.028228	0.170482	0.240482	0.048782	-0.164518	-0.184518
97	-0.16225	0.00075	0.07195	0.08305	-0.08315	0.021112	0.062212	0.141312	-0.053288	-0.241588	-0.212658	0.015242	0.083242	0.133842	-0.041758	0.010582	0.140282	-0.036918	-0.139818	0.007382	0.114884	0.099084	-0.049716	-0.223716	0.004084	-0.061472	0.080928	-0.004472	0.122128	0.011328	0.241282	0.127382	0.005582	-0.193818	-0.227018
98	-0.16435	-0.02955	0.01325	0.08065	0.00505	0.046912	0.106112	0.111112	0.004212	-0.184988	-0.242658	-0.030458	0.064942	0.227742	-0.032058	0.019482	0.170782	-0.024918	-0.161418	0.012882	0.167184	0.081684	-0.000616	-0.153516	-0.023616	-0.087572	0.055428	-0.034972	0.173928	-0.000472	0.213082	0.071682	-0.079618	-0.150318	-0.293418
99	-0.23655	-0.06105	-0.05795	0.08025	0.10035	0.130812	0.078012	0.126112	-0.021388	-0.150288	-0.212458	-0.058758	0.031342	0.321642	0.043742	0.007082	0.123582	0.058382	-0.183918	-0.031718	0.167784	0.079284	0.055984	-0.068216	-0.074416	-0.103472	0.113928	-0.053772	0.152728	0.044128	0.192482	0.020182	-0.096318	-0.107218	-0.361818
BACKGORUND
average
local

## Sheet: max
wt cnn	26.9581	22.0081	23.9581	21.1664	20.9164	16.6138	21.468	17.468	19.468	19.468	29.7813	27.7813	27.7813	25.7813	23.573	22.0328	24.0328	20.0328	15.4578	20.5328	34.8676	27.8676	25.8676	26.8676	23.9926	27.5551	31.5551	26.5551	22.8051	20.5551	28.4032	21.4032	20.7782	21.4032	17.0461	41.4188	44.2938	44.2938	49.2938	43.2938
average	26.1599
cons cnn	12.3503	19.3503	16.9753	13.9753	12.6003	16.1447	13.1447	11.4697	13.3947	12.3947	16.5618	16.3118	16.3118	14.3118	16.3118	16.2255	15.8255	16.9755	15.1005	13.6005	25.9449	15.9449	14.9449	13.7366	15.9449	18.4724	18.4724	19.4724	17.4724	18.4724	18.1183	17.4933	19.1183	15.1183	11.3683
average	15.9838
wt spd2	63.5765	60.5765	54.9515	57.5765	55.5765	51.2811	48.7811	46.5311	45.2811	42.2811	66.065	68.065	60.065	63.065	65.065	63.2852	70.0352	67.4102	65.5352	62.0352	70.3398	69.1398	64.1398	65.1398	60.1398	71.1012	63.9762	60.9762	63.9762	63.9762	70.7367	66.7367	55.7367	53.7367	53.8617	65.4829	60.4829	55.4829	60.6079	65.4829
average	60.9573
cons spd2	34.6415	30.7665	31.7665	34.5165	32.7665	51.741	49.991	50.741	47.741	46.741	37.0468	41.0468	39.2968	45.0468	39.0468	33.0343	46.5343	37.4093	29.7843	31.4093	43.8103	38.7478	42.3728	45.3728	39.3728	46.3515	41.664	41.3515	40.3515	36.7265	34.5388	30.5388	31.5388	28.9138	33.5388
average	39.036

[truncated: 12 more sheets: wt cnn norm, wt cnn mirror, cons cnn norm abs, cons cnn mirror abs, cons cnn norm, cons cnn mirror, wt spd-2 norm, wt spd-2 mirro, cons spd2 norm abs, cons spd2 mirr abs, cons spd2 norm, cons spd2 mirror]
