# Supplementary material for: Evidence that a positive feedback loop drives centrosome maturation in fly embryos
Source: eLife. 2019 Sep 9;8:e50130. doi: 10.7554/eLife.50130 (PMC6733597; doi:10.7554/eLife.50130)
Supplement: Figure 7—figure supplement 1—source data 1. [file elife-50130-fig7-figsupp1-data1.xlsx]

## Sheet: raw
			used for figure
	wt					cons
	video	z	t	observations		video	z	t	observations
	1	12	32			2	8	8
	3	9	1			6	9	11
	6	8	10			7	10	10
	7	12	22			10	11	11
						11	9	3
						13	7	12
						14	8	35
						15	13	38

## Sheet: wt spd2
	1.1	1.2	1.3	1.4	1.5	2.1	2.2	2.3	2.4	2.5	3.1	3.2	3.3	3.4	3.5	4.1	4.2	4.3	4.4	4.5
1	230.5	235	235.5	233.5	249	254	257.5	254	257	252	245	240	240	239.5	237	248.25	248	247.5	245	251
2	231.1	235.1	235.4	233.75	249.2	255.3	256.7	253.875	257.1	252.2	244.7	239.4	239.5	239.5	237.375	248	247.8	247.5	245	250.7
3	231.714	235.071	235	233.9	249.143	256.571	255.929	253.75	256.643	252.571	244.429	238.429	238.857	238.7	237.15	247.5	247.071	246.9	244.95	250.786
4	232.318	235	234.182	234	248.318	257.455	254.909	253	256.182	252.864	243.409	237.682	237.773	237.6	236.9	246.45	245.727	246.3	244.9	250.227
5	232.667	234.833	233.167	233.893	247.5	258.1	253.8	251.792	255.367	252.767	242.4	236.6	236.633	236.607	236.464	245.179	243.8	245.893	244.286	249.833
6	232.333	234.133	232.167	233.281	246.5	257.967	252.6	250.325	254.433	252.233	241.3	235.933	235.267	235.562	235.938	243.875	242.167	245.594	243.719	249.5
7	231.522	233.022	231.065	232.318	245.478	256.239	251.022	248.722	253.761	251.109	240.435	235.348	234.174	234.227	235.182	242.523	240.413	245.091	242.864	247.891
8	230.333	231.857	229.929	230.808	244.381	254.167	250	247.125	252.952	249.643	239.119	234.167	233.238	232.808	234.269	240.904	238.738	244.385	241.615	245.714
9	229.074	230.389	228.796	229.354	242.833	252.018	248.13	245.732	252.185	247.833	238.093	233.352	232.407	231.5	233.458	239.375	237.352	243.354	240.688	243.759
10	227.597	228.774	227.565	227.8	240.952	249.742	246.258	244.25	250.968	245.919	236.758	232.194	231.806	230.317	232.5	237.9	235.968	241.9	239.317	241.677
11	226.136	227.136	226.182	226.265	238.758	247.576	244.546	242.794	248.697	244.303	234.939	231.561	230.833	229.177	231.279	236.118	234.606	240.265	237.941	239.182
12	224.892	225.824	224.932	225.094	236.703	245.405	242.513	241.516	246.716	242.378	233.419	230.689	229.905	228.188	230.016	234.469	232.973	238.391	236.719	237.392
13	223.676	224.581	223.608	223.717	234.541	243.284	240.351	240.125	244.311	240.568	231.635	229.581	229.041	226.989	228.609	232.761	231.216	236.696	234.935	235.554
14	222.453	223.465	222.581	222.513	232.826	241.326	238.547	238.522	241.686	238.57	230.07	228.733	227.605	225.974	226.921	230.96	229.151	234.776	233.513	233.651
15	221.326	222.395	221.267	221.46	231.047	239.453	236.453	236.454	239.419	236.686	228.442	227.558	226.279	224.94	225.5	229.3	227.314	233.49	231.82	231.686
16	220.226	221.255	220.039	220.521	229.196	237.451	234.382	234.479	237.088	234.343	226.892	226.226	224.686	223.656	223.979	227.698	225.323	231.865	230.167	229.461
17	218.962	219.906	218.557	219.37	227.472	235.66	231.924	232.354	235.142	232.009	225.311	224.811	223.302	222.56	222.78	226.02	223.396	230.32	228.51	227.481
18	217.689	218.377	217.094	218.148	225.679	233.755	229.934	230.181	233.236	229.887	223.708	223.406	221.981	221.426	221.565	224.37	221.594	228.657	226.639	225.689
19	216.432	217.025	215.881	216.952	223.754	231.61	227.966	228.008	231.161	227.932	222.102	221.89	220.5	220.26	220.49	222.654	219.941	226.865	224.827	223.949
20	215.385	215.557	214.689	215.571	221.713	229.566	226.172	225.858	229.074	225.828	220.484	220.369	219.393	219.186	219.364	220.721	218.254	225.129	222.929	222.32
21	214.048	214.294	213.675	214.106	219.825	227.595	224.349	224.081	227.032	224.119	219.056	218.849	218.238	217.954	218.099	218.629	216.738	223.053	220.901	220.825
22	212.978	213.217	212.739	212.932	218.08	225.58	222.862	222.285	225.116	222.203	217.659	217.464	217.167	216.954	216.788	216.962	215.239	221.318	219.136	219.275
23	211.935	212.101	211.768	211.868	216.659	223.616	221.326	220.632	223.297	220.565	216.399	216.065	216	215.802	215.684	215.404	213.913	219.64	217.647	217.572
24	210.948	210.922	210.883	210.871	215.169	221.519	219.682	219.243	221.253	218.954	215.273	214.565	214.935	214.786	214.443	214.186	212.5	218.014	216.243	215.877
25	210.027	210.034	209.918	209.814	214.123	219.651	218.26	217.842	219.657	217.5	214.089	213.274	213.747	213.703	213.064	213.174	211.199	216.5	214.977	214.301
26	209.282	209.129	209.088	208.75	212.976	217.994	216.735	216.47	218.147	216.271	212.988	212.071	212.429	212.553	211.947	212.079	210.029	214.934	213.862	212.729
27	208.652	208.221	208.228	207.75	211.88	216.462	215.209	215.097	216.487	214.987	211.696	210.987	211.272	211.628	210.988	211.189	208.804	213.628	212.793	211.316
28	208.006	207.461	207.517	206.917	210.719	215.185	213.719	213.884	215.107	213.708	210.556	210.095	210.168	210.772	210.044	210.122	207.714	212.372	211.839	210.095
29	207.429	206.824	206.687	206.134	209.528	214.082	212.341	212.72	213.659	212.368	209.445	209.286	209.264	209.942	209.326	209.192	206.813	211.093	210.651	208.912
30	206.882	206.253	206.18	205.516	208.764	213.062	211.084	211.599	212.59	211.219	208.477	208.483	208.281	209.293	208.511	208.201	206.079	210	209.598	207.916
31	206.237	205.591	205.662	204.995	207.752	212.136	209.919	210.516	211.49	209.894	207.566	207.651	207.394	208.5	207.806	207.25	205.46	208.913	208.536	207.005
32	205.468	205.053	205.005	204.471	207.068	211.29	209.011	209.399	210.568	208.868	206.889	206.911	206.589	207.814	207.015	206.299	204.979	208.005	207.544	206.216
33	204.815	204.437	204.447	204	206.175	210.447	208.252	208.36	209.573	207.84	206.17	206.199	205.854	207.024	206.423	205.457	204.592	207.168	206.731	205.452
34	204.18	203.961	204.005	203.578	205.447	209.519	207.578	207.49	208.752	207.107	205.626	205.534	205.16	206.417	205.853	204.779	204.087	206.289	205.961	204.733
35	203.565	203.449	203.453	203.222	204.78	208.664	206.972	206.781	207.939	206.449	205.028	204.972	204.603	205.91	205.382	204.42	203.603	205.476	205.358	204.005
36	203.104	202.9	203.091	202.75	203.996	207.952	206.278	206.159	207.078	205.748	204.5	204.457	204.152	205.385	204.966	203.976	203.209	204.663	204.784	203.396
37	202.731	202.449	202.585	202.303	203.521	207.077	205.547	205.5	206.393	205.286	204	204.12	203.791	204.996	204.66	203.598	202.645	203.975	204.262	202.735
38	202.329	202.06	202.372	201.893	202.992	206.47	204.897	204.93	205.697	204.786	203.59	203.744	203.47	204.5	204.348	203.16	202.333	203.316	203.689	202.261
39	202.08	201.777	202.029	201.66	202.677	205.828	204.479	204.348	205.193	204.416	203.223	203.454	203.223	204.066	203.943	202.66	201.979	202.844	203.279	201.714
40	201.789	201.537	201.72	201.44	202.276	205.272	203.968	203.843	204.728	203.992	202.797	203.171	203.065	203.728	203.638	202.241	201.679	202.414	202.888	201.256
41	201.538	201.386	201.454	201.177	201.908	204.737	203.645	203.403	204.336	203.603	202.477	202.935	202.87	203.365	203.277	201.804	201.447	202.169	202.577	200.824
42	201.445	201.173	201.146	200.988	201.61	204.295	203.343	203.107	203.929	203.28	202.22	202.689	202.567	202.962	202.931	201.519	201.165	201.835	202.285	200.524
43	201.342	200.971	200.906	200.765	201.252	203.957	203.065	202.735	203.486	202.86	201.964	202.367	202.36	202.671	202.579	201.201	200.978	201.492	201.921	200.302
44	201.195	200.691	200.74	200.521	201.015	203.637	202.889	202.625	203.004	202.511	201.702	202.103	202.061	202.289	202.289	201.053	200.729	201.204	201.577	200.023
45	201.106	200.521	200.582	200.419	200.816	203.184	202.504	202.322	202.631	202.213	201.436	201.847	201.769	201.954	201.982	200.923	200.493	200.923	201.324	199.879
46	200.918	200.277	200.429	200.329	200.603	202.89	202.28	202.243	202.347	201.95	201.191	201.61	201.511	201.613	201.706	200.846	200.277	200.75	200.935	199.677
47	200.738	200.075	200.228	200.339	200.412	202.588	202.017	201.922	202.071	201.694	200.895	201.48	201.242	201.382	201.479	200.807	200.075	200.693	200.654	199.623
48	200.582	199.958	200.085	200.398	200.261	202.346	201.726	201.538	201.954	201.516	200.647	201.32	200.99	201.173	201.229	200.669	200	200.528	200.43	199.546
49	200.396	199.879	199.856	200.299	200.044	201.983	201.624	201.33	201.826	201.302	200.493	201.225	200.856	201.028	201.12	200.522	199.879	200.454	200.228	199.419
50	200.202	199.885	199.764	200.23	199.876	201.752	201.385	200.957	201.689	201.18	200.376	201.087	200.736	200.891	200.888	200.365	199.832	200.316	200.151	199.394
51	200.049	199.84	199.67	200.071	199.778	201.5	201.31	200.744	201.513	200.961	200.274	200.925	200.608	200.806	200.744	200.139	199.797	200.176	200.108	199.268
52	200.003	199.89	199.607	199.886	199.626	201.223	201.123	200.509	201.387	200.802	200.211	200.717	200.513	200.75	200.594	200.065	199.752	200.049	200.136	199.201
53	199.891	199.837	199.586	199.802	199.509	200.991	200.902	200.349	201.272	200.621	200.169	200.624	200.447	200.665	200.527	200.055	199.775	199.887	200.134	199.089
54	199.811	199.775	199.482	199.632	199.296	200.787	200.802	200.305	201.201	200.44	200.174	200.503	200.38	200.604	200.461	199.93	199.775	199.874	200.107	199.057
55	199.771	199.729	199.5	199.562	199.094	200.617	200.571	200.303	201.069	200.28	200.146	200.429	200.357	200.531	200.33	199.907	199.786	199.716	200.012	199.02
56	199.725	199.627	199.373	199.351	198.911	200.527	200.453	200.33	200.956	200.213	200.077	200.397	200.266	200.489	200.225	199.795	199.772	199.635	199.921	198.997
57	199.737	199.52	199.345	199.197	198.701	200.441	200.395	200.302	200.901	200.147	199.989	200.35	200.28	200.417	200.175	199.767	199.768	199.614	199.806	198.873
58	199.722	199.413	199.314	198.983	198.511	200.376	200.238	200.322	200.792	200.062	199.884	200.335	200.295	200.28	200.071	199.668	199.67	199.571	199.665	198.757
59	199.636	199.39	199.234	198.818	198.435	200.407	200.226	200.256	200.636	200.017	199.828	200.353	200.299	200.321	199.953	199.655	199.72	199.555	199.566	198.658
60	199.583	199.367	199.206	198.788	198.382	200.407	200.176	200.13	200.51	199.884	199.716	200.186	200.276	200.23	199.907	199.654	199.688	199.587	199.512	198.538
61	199.511	199.369	199.084	198.763	198.304	200.299	200.19	199.982	200.232	199.76	199.701	200.081	200.201	200.142	199.882	199.674	199.721	199.574	199.482	198.483
62	199.427	199.384	199.161	198.879	198.281	200.261	200.078	199.812	200.095	199.678	199.618	199.94	200.098	200.065	199.847	199.597	199.769	199.646	199.413	198.548
63	199.35	199.368	199.117	198.975	198.256	200.212	200.124	199.702	199.873	199.627	199.637	199.904	199.964	199.95	199.912	199.616	199.744	199.528	199.399	198.648
64	199.334	199.314	199.072	199.032	198.249	200.117	200.096	199.558	199.653	199.583	199.715	199.855	199.881	199.877	199.847	199.57	199.697	199.458	199.315	198.668
65	199.385	199.272	199.084	199.062	198.237	200.049	200.056	199.539	199.556	199.584	199.709	199.817	199.765	199.831	199.817	199.538	199.524	199.454	199.323	198.676
66	199.315	199.236	199.048	199.114	198.152	200.036	200.063	199.537	199.437	199.49	199.754	199.825	199.739	199.846	199.722	199.542	199.414	199.336	199.259	198.675
67	199.305	199.208	198.937	199.014	198.195	199.995	200.058	199.417	199.442	199.428	199.655	199.886	199.688	199.815	199.68	199.608	199.233	199.349	199.281	198.601
68	199.201	199.123	198.867	198.958	198.15	199.889	200.08	199.406	199.401	199.319	199.628	199.957	199.647	199.797	199.631	199.563	199.283	199.297	199.276	198.575
69	199.14	199.163	198.827	198.904	198.19	199.801	199.972	199.341	199.462	199.223	199.576	199.957	199.623	199.783	199.624	199.631	199.339	199.264	199.252	198.448
70	199.129	199.124	198.805	198.957	198.163	199.772	199.898	199.399	199.457	199.206	199.545	199.923	199.643	199.762	199.596	199.558	199.41	199.238	199.257	198.38
71	199.184	199.128	198.83	198.992	198.181	199.723	199.765	199.451	199.446	199.256	199.549	199.879	199.607	199.7	199.588	199.487	199.495	199.17	199.166	198.281
72	199.232	199.071	198.79	199.03	198.257	199.635	199.717	199.502	199.47	199.268	199.577	199.833	199.562	199.644	199.599	199.484	199.53	199.216	199.174	198.204
73	199.196	199.055	198.841	199.046	198.315	199.584	199.564	199.558	199.474	199.357	199.654	199.756	199.551	199.587	199.572	199.463	199.601	199.141	199.089	198.187
74	199.233	198.989	198.848	198.989	198.377	199.544	199.564	199.642	199.507	199.447	199.74	199.74	199.542	199.529	199.538	199.406	199.542	199.08	199.069	198.17
75	199.096	198.951	198.892	198.957	198.351	199.577	199.396	199.647	199.447	199.438	199.777	199.67	199.617	199.463	199.555	199.419	199.555	199.073	198.994	198.183
76	198.941	198.904	198.943	198.887	198.33	199.644	199.317	199.643	199.31	199.45	199.771	199.692	199.64	199.422	199.542	199.464	199.524	199.034	199.061	198.236
77	198.873	198.903	199.022	198.849	198.243	199.729	199.401	199.669	199.277	199.429	199.796	199.735	199.605	199.322	199.618	199.502	199.536	199.077	199.085	198.219
78	198.807	198.94	198.979	198.821	198.185	199.788	199.255	199.633	199.226	199.446	199.726	199.731	199.595	199.289	199.673	199.498	199.551	199	199.045	198.247
79	198.837	199.012	198.984	198.792	198.186	199.822	199.276	199.599	199.131	199.431	199.622	199.684	199.567	199.232	199.736	199.492	199.624	199	199.1	198.269
80	198.868	199.093	198.959	198.754	198.169	199.772	199.313	199.496	199.15	199.475	199.529	199.64	199.535	199.26	199.77	199.457	199.642	199.035	199.03	198.247
81	198.974	199.154	198.879	198.754	198.156	199.713	199.356	199.39	199.146	199.496	199.449	199.532	199.555	199.339	199.699	199.424	199.694	199.07	198.992	198.204
82	199.031	199.154	198.907	198.762	198.144	199.693	199.484	199.29	199.132	199.494	199.411	199.451	199.504	199.419	199.675	199.382	199.687	199.102	198.947	198.146
83	199.018	199.097	198.925	198.742	198.146	199.597	199.528	199.243	199.107	199.526	199.383	199.405	199.53	199.532	199.605	199.378	199.706	199.197	198.893	198.166
84	199.072	199.037	198.862	198.788	198.057	199.509	199.592	199.258	199.148	199.482	199.395	199.303	199.526	199.573	199.536	199.277	199.672	199.2	198.817	198.138
85	198.981	199.008	198.922	198.756	197.99	199.521	199.635	199.36	199.15	199.546	199.452	199.38	199.586	199.611	199.489	199.257	199.607	199.143	198.757	198.183
86	198.989	198.987	198.883	198.722	197.888	199.476	199.643	199.383	199.143	199.578	199.502	199.439	199.556	199.53	199.459	199.209	199.606	199.075	198.709	198.195
87	198.963	198.954	198.932	198.706	197.899	199.47	199.683	199.438	199.107	199.592	199.548	199.506	199.563	199.518	199.527	199.204	199.581	199.055	198.688	198.177
88	198.888	198.929	198.92	198.614	197.95	199.496	199.701	199.505	199.034	199.548	199.571	199.615	199.528	199.489	199.555	199.196	199.595	199.016	198.68	198.171
89	198.866	198.848	198.947	198.626	197.924	199.535	199.74	199.496	198.917	199.461	199.512	199.662	199.511	199.446	199.589	199.219	199.541	198.987	198.709	198.193
90	198.804	198.836	198.945	198.624	198.009	199.498	199.728	199.51	198.902	199.377	199.532	199.669	199.486	199.425	199.601	199.303	199.518	198.938	198.706	198.226
91	198.825	198.805	198.972	198.648	197.996	199.454	199.798	199.466	198.925	199.226	199.495	199.69	199.561	199.396	199.634	199.305	199.511	198.905	198.809	198.193
92	198.718	198.785	198.902	198.647	197.993	199.438	199.797	199.425	199.026	199.146	199.423	199.631	199.605	199.328	199.589	199.373	199.467	198.932	198.841	198.222
93	198.69	198.788	198.854	198.685	197.966	199.507	199.779	199.365	199.052	199.064	199.42	199.539	199.69	199.307	199.562	199.359	199.454	198.905	198.867	198.219
94	198.64	198.809	198.805	198.705	197.931	199.548	199.706	199.351	199.127	199.091	199.332	199.469	199.665	199.276	199.552	199.302	199.457	198.865	198.75	198.249
95	198.647	198.826	198.77	198.662	197.946	199.682	199.644	199.35	199.118	199.102	199.279	199.356	199.677	199.243	199.517	199.265	199.409	198.886	198.72	198.256
96	198.68	198.857	198.799	198.681	197.968	199.72	199.606	199.345	199.096	199.211	199.276	199.304	199.627	199.25	199.5	199.265	199.376	198.832	198.643	198.254
97	198.743	198.861	198.739	198.683	197.931	199.743	199.528	199.31	199.013	199.292	199.213	199.254	199.588	199.242	199.482	199.229	199.371	198.832	198.631	198.312
98	198.766	198.933	198.743	198.709	197.957	199.764	199.53	199.28	198.947	199.338	199.228	199.221	199.58	199.243	199.409	199.243	199.392	198.838	198.637	198.385
99	198.844	198.961	198.675	198.769	197.897	199.679	199.49	199.294	198.894	199.378	199.238	199.233	199.539	199.273	199.415	199.3	199.383	198.895	198.666	198.397
100	198.915	198.992	198.583	198.745	197.85	199.593	199.467	199.317	198.922	199.385	199.244	199.314	199.482	199.299	199.413	199.356	199.416	198.98	198.743	198.376
back	198.747	198.862	198.784	198.694	197.944	199.613	199.635	199.35	199.012	199.223	199.315	199.401	199.601	199.286	199.507	199.3	199.424	198.887	198.731	198.286
average	198.606					199.367					199.422					198.925

## Sheet: minus back wt spd2
	1.1	1.2	1.3	1.4	1.5	2.1	2.2	2.3	2.4	2.5	3.1	3.2	3.3	3.4	3.5	4.1	4.2	4.3	4.4	4.5
1	31.894	36.394	36.894	34.894	50.394	54.6334	58.1334	54.6334	57.6334	52.6334	45.578	40.578	40.578	40.078	37.578	49.3246	49.0746	48.5746	46.0746	52.0746
2	32.494	36.494	36.794	35.144	50.594	55.9334	57.3334	54.5084	57.7334	52.8334	45.278	39.978	40.078	40.078	37.953	49.0746	48.8746	48.5746	46.0746	51.7746
3	33.1083	36.4654	36.394	35.294	50.5369	57.2048	56.562	54.3834	57.2763	53.2048	45.0066	39.0066	39.4351	39.278	37.728	48.5746	48.146	47.9746	46.0246	51.8603
4	33.7122	36.394	35.5758	35.394	49.7122	58.088	55.5425	53.6334	56.8152	53.497	43.9871	38.2598	38.3507	38.178	37.478	47.5246	46.8019	47.3746	45.9746	51.3019
5	34.0607	36.2273	34.5607	35.2869	48.894	58.7334	54.4334	52.4251	56.0001	53.4001	42.978	37.178	37.2113	37.1851	37.0423	46.2532	44.8746	46.9675	45.3603	50.9079
6	33.7273	35.5273	33.5607	34.6752	47.894	58.6001	53.2334	50.9584	55.0667	52.8667	41.878	36.5113	35.8447	36.1405	36.5155	44.9496	43.2413	46.6684	44.7934	50.5746
7	32.9157	34.4157	32.4592	33.7122	46.8723	56.8725	51.6551	49.3556	54.3943	51.7421	41.0128	35.9258	34.7519	34.8053	35.7598	43.5973	41.4876	46.1655	43.9382	48.9659
8	31.7273	33.2511	31.3226	32.2017	45.775	54.8001	50.6334	47.7584	53.5858	50.2763	39.697	34.7447	33.8161	33.3857	34.8472	41.9784	39.8127	45.4592	42.69	46.7889
9	30.4681	31.7829	30.1903	30.7482	44.2273	52.6519	48.763	46.3655	52.8186	48.4667	38.6706	33.9299	32.9854	32.078	34.0363	40.4496	38.4265	44.4288	41.7621	44.8339
10	28.9908	30.1682	28.9585	29.194	42.3456	50.3753	46.8915	44.8834	51.6011	46.5528	37.3361	32.7715	32.3845	30.8947	33.078	38.9746	37.0423	42.9746	40.3913	42.752
11	27.5304	28.5304	27.5758	27.6587	40.1516	48.2092	45.1789	43.4275	49.3304	44.9364	35.5174	32.1386	31.4113	29.7545	31.8574	37.1922	35.6807	41.3393	39.0158	40.2564
12	26.2859	27.2183	26.3264	26.4878	38.0967	46.0388	43.1469	42.149	47.3496	43.0118	33.9969	31.2672	30.4834	28.7655	30.5936	35.5434	34.0476	39.4652	37.7934	38.4665
13	25.0697	25.9751	25.0021	25.1114	35.9345	43.9172	40.9847	40.7584	44.9442	41.201	32.2131	30.1591	29.6185	27.5671	29.1867	33.8355	32.2908	37.7702	36.0094	36.6286
14	23.8475	24.8591	23.9754	23.9072	34.2196	41.959	39.1799	39.1551	42.3195	39.2032	30.6478	29.3106	28.1826	26.5517	27.4991	32.0351	30.2258	35.8509	34.5878	34.7258
15	22.7196	23.7894	22.6614	22.854	32.4405	40.0869	37.0869	37.0879	40.052	37.3195	29.0199	28.1361	26.8571	25.518	26.078	30.3746	28.3885	34.5646	32.8946	32.7607
16	21.6195	22.6489	21.4332	21.9148	30.5901	38.0844	35.0158	35.1126	37.7216	34.9765	27.4702	26.8035	25.2643	24.2342	24.5572	28.7725	26.3981	32.9392	31.2413	30.5354
17	20.3563	21.2997	19.9506	20.764	28.8657	36.2938	32.5579	32.9876	35.7749	32.6428	25.8893	25.3893	23.8799	23.138	23.358	27.0946	24.4708	31.3946	29.5846	28.5557
18	19.0827	19.7714	18.4883	19.5421	27.0732	34.3881	30.5674	30.8144	33.8693	30.5202	24.2856	23.9837	22.5591	22.0039	22.1428	25.445	22.6689	29.732	27.7135	26.7633
19	17.8262	18.4194	17.2754	18.3459	25.1482	32.2436	28.5995	28.6417	31.7944	28.5656	22.6797	22.4678	21.078	20.8376	21.0684	23.7284	21.0153	27.94	25.9015	25.0238
20	16.7792	16.9514	16.0825	16.9654	23.1071	30.199	26.8055	26.4917	29.7072	26.4613	21.0616	20.9469	19.9714	19.7637	19.9423	21.796	19.3287	26.2032	24.0032	23.3943
21	15.4416	15.6877	15.0686	15.5001	21.2194	28.2286	24.9826	24.714	27.6652	24.7524	19.6336	19.4272	18.8161	18.5325	18.6765	19.7034	17.8127	24.1276	21.9761	21.9
22	14.3723	14.6114	14.1331	14.3258	19.4737	26.2131	23.4957	22.9181	25.7493	22.8363	18.2374	18.0418	17.7447	17.5325	17.3659	18.0367	16.3137	22.3928	20.211	20.35
23	13.3288	13.4955	13.1621	13.2616	18.0534	24.2493	21.9595	21.2658	23.9305	21.1986	16.9765	16.6432	16.578	16.3795	16.2618	16.479	14.9876	20.7143	18.7217	18.6471
24	12.3421	12.3161	12.2771	12.2654	16.5628	22.1529	20.3152	19.8763	21.8867	19.5879	15.8507	15.1429	15.5131	15.3637	15.0209	15.2603	13.5746	19.0889	17.3175	16.9512
25	11.4214	11.4282	11.3118	11.2079	15.5173	20.2841	18.8937	18.4755	20.2909	18.1334	14.667	13.852	14.3246	14.2815	13.6419	14.249	12.2732	17.5746	16.0513	15.376
26	10.6763	10.5234	10.4822	10.144	14.3705	18.6275	17.3687	17.1036	18.7805	16.904	13.5662	12.6486	13.0074	13.1306	12.5254	13.1535	11.104	16.0088	14.9364	13.804
27	10.0459	9.61553	9.62183	9.14403	13.2737	17.0954	15.8423	15.73	17.1207	15.6207	12.2742	11.5653	11.8502	12.2061	11.5658	12.2636	9.87837	14.7027	13.8673	12.3911
28	9.39963	8.85473	8.91093	8.31073	12.1131	15.8188	14.3525	14.5175	15.7401	14.3413	11.1342	10.6735	10.7465	11.3502	10.6224	11.1968	8.78807	13.4468	12.9135	11.1701
29	8.82263	8.21823	8.08083	7.52773	10.9215	14.7158	12.9741	13.3536	14.2927	13.0015	10.0231	9.8637	9.8417	10.5199	9.9036	10.2665	7.88777	12.1676	11.7258	9.98667
30	8.27603	7.64683	7.57383	6.91033	10.158	13.6952	11.7177	12.2324	13.2233	11.8525	9.0555	9.0611	8.8589	9.8715	9.0889	9.27567	7.15327	11.0746	10.6724	8.99027
31	7.63143	6.98493	7.05563	6.38893	9.14653	12.7698	10.5526	11.1494	12.1233	10.5273	8.1437	8.2295	7.9719	9.078	8.3841	8.32457	6.53417	9.98787	9.61027	8.07967
32	6.86243	6.44663	6.39933	5.86463	8.46243	11.9229	9.64391	10.0324	11.2018	9.50181	7.4675	7.4885	7.1675	8.3917	7.5927	7.37357	6.05347	9.07947	8.61867	7.29037
33	6.20953	5.83093	5.84063	5.39403	7.56883	11.08	8.88581	8.99341	10.2062	8.47321	6.7479	6.777	6.4324	7.602	7.0011	6.53127	5.66677	8.24287	7.80537	6.52607
34	5.57363	5.35523	5.39893	4.97243	6.84063	10.1528	8.21111	8.12381	9.38581	7.74021	6.2042	6.112	5.7382	6.9947	6.4309	5.85397	5.16197	7.36377	7.03537	5.80757
35	4.95943	4.84263	4.84733	4.61573	6.17443	9.29701	7.60541	7.41411	8.57271	7.08201	5.606	5.55	5.1808	6.4884	5.9601	5.49437	4.67737	6.55097	6.43307	5.07927
36	4.49843	4.29403	4.48533	4.14403	5.38973	8.58561	6.91171	6.79211	7.71171	6.38121	5.078	5.0345	4.7302	5.9626	5.5443	5.05057	4.28327	5.73807	5.85827	4.47017
37	4.12483	3.84273	3.97953	3.69733	4.91543	7.71031	6.18041	6.13341	7.02661	5.91971	4.578	4.6977	4.3686	5.5739	5.2378	4.67297	3.71987	5.04997	5.33687	3.80957
38	3.72313	3.45383	3.76583	3.28743	4.38553	7.10351	5.53081	5.56321	6.33001	5.41971	4.1677	4.3216	4.0481	5.078	4.9264	4.23437	3.40787	4.39017	4.76307	3.33527
39	3.47383	3.17133	3.42343	3.05383	4.07053	6.46111	5.11241	4.98111	5.82671	5.04941	3.8007	4.0318	3.8007	4.6436	4.5206	3.73437	3.05357	3.91887	4.35327	2.78887
40	3.18263	2.93063	3.11353	2.83373	3.67043	5.90581	4.60091	4.47611	5.36101	4.62531	3.3748	3.7487	3.643	4.3065	4.2159	3.31597	2.75347	3.48837	3.96247	2.33067
41	2.93223	2.77953	2.84823	2.57093	3.30243	5.37001	4.27841	4.03591	4.96931	4.23651	3.0551	3.5131	3.4482	3.9434	3.8549	2.87837	2.52117	3.24377	3.65147	1.89897
42	2.83893	2.56723	2.53973	2.38253	3.00423	4.92871	3.97591	3.74001	4.56251	3.91291	2.7985	3.267	3.1449	3.5395	3.5088	2.59377	2.23997	2.90917	3.35917	1.59817
43	2.73573	2.36523	2.30053	2.15923	2.64583	4.59021	3.69811	3.36821	4.11901	3.49311	2.542	2.9449	2.9377	3.2485	3.1575	2.27537	2.05297	2.56697	2.99507	1.37677
44	2.58873	2.08483	2.13453	1.91513	2.40933	4.27081	3.52271	3.25841	3.63721	3.14481	2.2803	2.6811	2.6391	2.8667	2.8667	2.12737	1.80357	2.27877	2.65207	1.09747
45	2.50043	1.91533	1.97563	1.81303	2.20963	3.81781	3.13691	2.95591	3.26461	2.84621	2.0142	2.4255	2.3475	2.5322	2.5604	1.99707	1.56747	1.99707	2.39847	0.953968
46	2.31243	1.67063	1.82313	1.72283	1.99683	3.52351	2.91351	2.87601	2.98091	2.58371	1.7695	2.1879	2.0886	2.191	2.2835	1.92047	1.35117	1.82457	2.00947	0.751868
47	2.13213	1.46883	1.62193	1.73333	1.80563	3.22181	2.65041	2.55571	2.70481	2.32731	1.4726	2.0576	1.8195	1.9601	2.0566	1.88167	1.14937	1.76747	1.72817	0.697068
48	1.97573	1.35153	1.47903	1.79193	1.65543	2.97981	2.35891	2.17111	2.58771	2.14971	1.2251	1.8983	1.5682	1.7505	1.8069	1.74357	1.07457	1.60277	1.50417	0.620268
49	1.79003	1.27323	1.24973	1.69343	1.43763	2.61661	2.25761	1.96351	2.45891	1.93541	1.0713	1.8028	1.4337	1.6058	1.6984	1.59617	0.953768	1.52827	1.30297	0.494068
50	1.59593	1.27913	1.15803	1.62433	1.26983	2.38501	2.01851	1.59061	2.32281	1.81351	0.953804	1.665	1.314	1.4694	1.4662	1.43967	0.906868	1.39037	1.22587	0.468968
51	1.44303	1.23393	1.06393	1.46503	1.17183	2.13341	1.94391	1.37741	2.14651	1.59421	0.852504	1.5028	1.1858	1.3836	1.3218	1.21347	0.871968	1.25047	1.18257	0.342568
52	1.39713	1.28393	1.00093	1.28043	1.01983	1.85671	1.75601	1.14271	2.02021	1.43531	0.788704	1.295	1.0906	1.328	1.1722	1.13947	0.826168	1.12327	1.21097	0.275868
53	1.28453	1.23133	0.97983	1.19583	0.90293	1.62451	1.53581	0.982814	1.90561	1.25471	0.746604	1.2023	1.0247	1.2426	1.1054	1.12947	0.849668	0.961768	1.20867	0.163368
54	1.20543	1.16953	0.87603	1.02603	0.69043	1.42081	1.43581	0.938614	1.83401	1.07351	0.751704	1.081	0.958204	1.1819	1.0387	1.00437	0.850068	0.948168	1.18127	0.131468
55	1.16543	1.12263	0.89403	0.95573	0.48833	1.25051	1.20481	0.935914	1.70201	0.913414	0.723704	1.0066	0.935104	1.1089	0.908204	0.981968	0.860268	0.790568	1.08687	0.094568
56	1.11893	1.02123	0.76683	0.74513	0.30523	1.16001	1.08611	0.963214	1.58901	0.846414	0.654904	0.974504	0.844304	1.0668	0.802704	0.869468	0.846768	0.709368	0.995868	0.071568
57	1.13133	0.91383	0.73863	0.59123	0.09463	1.07411	1.02891	0.935714	1.53451	0.780314	0.566704	0.928304	0.857704	0.994704	0.753004	0.841268	0.842968	0.688468	0.880168	-0.052532
58	1.11563	0.80753	0.70753	0.37753	-0.09517	1.00911	0.871214	0.955614	1.42531	0.695614	0.461804	0.913104	0.872604	0.858204	0.649404	0.742168	0.744868	0.645968	0.739368	-0.168632
59	1.02963	0.78383	0.62853	0.21243	-0.17097	1.04021	0.859414	0.888914	1.26901	0.650414	0.405704	0.931104	0.877404	0.899104	0.530604	0.729868	0.794868	0.629868	0.640368	-0.267232
60	0.97693	0.76083	0.60003	0.18183	-0.22407	1.04041	0.809314	0.763814	1.14351	0.517814	0.294104	0.763904	0.854404	0.807604	0.485004	0.728668	0.762968	0.661768	0.586168	-0.387732
61	0.90523	0.76273	0.47783	0.15723	-0.30147	0.932314	0.823314	0.615514	0.865214	0.393214	0.279104	0.659004	0.779104	0.720104	0.459604	0.748268	0.795268	0.648268	0.556168	-0.442232
62	0.82113	0.77843	0.55483	0.27263	-0.32457	0.894714	0.711314	0.445314	0.728914	0.311814	0.196104	0.517704	0.676004	0.643504	0.425104	0.671668	0.843368	0.720168	0.487168	-0.377732
63	0.74373	0.76193	0.51063	0.36873	-0.34947	0.845814	0.757814	0.334914	0.506514	0.260314	0.215304	0.482104	0.541704	0.527504	0.489604	0.690768	0.818068	0.602368	0.473568	-0.277732
64	0.72823	0.70753	0.46653	0.42653	-0.35727	0.750014	0.729314	0.190914	0.286214	0.216314	0.293004	0.432904	0.458804	0.455504	0.425504	0.644568	0.771468	0.532068	0.389568	-0.257032
65	0.77903	0.66633	0.47853	0.45583	-0.36887	0.682714	0.689714	0.172114	0.189714	0.217914	0.286904	0.394904	0.343304	0.408604	0.395204	0.612168	0.598068	0.528868	0.397168	-0.249332
66	0.70873	0.63003	0.44223	0.50853	-0.45367	0.668914	0.696814	0.170414	0.070014	0.123314	0.331804	0.402904	0.316604	0.423804	0.300004	0.616668	0.488268	0.410968	0.333868	-0.250332
67	0.69893	0.60253	0.33123	0.40843	-0.41087	0.628914	0.691714	0.050914	0.075114	0.061714	0.232704	0.463704	0.266304	0.392904	0.258304	0.682768	0.307768	0.423168	0.355768	-0.324532
68	0.59453	0.51723	0.26123	0.35193	-0.45617	0.522314	0.713114	0.039114	0.034414	-0.047786	0.206004	0.534504	0.225304	0.374704	0.208804	0.637668	0.357168	0.371268	0.350268	-0.350532
69	0.53383	0.55753	0.22103	0.29823	-0.41637	0.434314	0.605014	-0.025886	0.095514	-0.143886	0.153804	0.535404	0.201204	0.360704	0.201804	0.705368	0.413468	0.338568	0.326868	-0.477532
70	0.52303	0.51843	0.19943	0.35073	-0.44307	0.404914	0.531614	0.032414	0.090414	-0.160686	0.123204	0.501104	0.220504	0.340004	0.174204	0.632268	0.484068	0.312568	0.331768	-0.545332
71	0.57773	0.52193	0.22423	0.38563	-0.42457	0.356714	0.398514	0.084314	0.079914	-0.110786	0.126804	0.457104	0.185004	0.277604	0.166204	0.561968	0.569868	0.244768	0.240568	-0.644032
72	0.62583	0.46483	0.18373	0.42383	-0.34847	0.268614	0.350114	0.135714	0.103414	-0.098386	0.155304	0.410604	0.140204	0.222504	0.176604	0.558468	0.604568	0.290168	0.248868	-0.721532
73	0.59003	0.44913	0.23543	0.43973	-0.29097	0.217114	0.197314	0.191714	0.107014	-0.009786	0.232204	0.333504	0.128704	0.165004	0.149704	0.537568	0.675868	0.215868	0.163668	-0.738232
74	0.62753	0.38303	0.24203	0.38283	-0.22937	0.177514	0.197314	0.275614	0.140014	0.080514	0.318104	0.318104	0.119904	0.107004	0.115904	0.480768	0.616468	0.154968	0.143768	-0.755832
75	0.48973	0.34513	0.28553	0.35133	-0.25487	0.210014	0.029214	0.279914	0.080214	0.071714	0.354604	0.248204	0.195004	0.041404	0.132904	0.493268	0.629868	0.147768	0.068468	-0.742432
76	0.33513	0.29793	0.33723	0.28063	-0.27627	0.277514	-0.049986	0.276314	-0.056586	0.083214	0.348704	0.270104	0.217704	0.000304	0.120004	0.538868	0.598568	0.108168	0.135468	-0.689632
77	0.26653	0.29683	0.41633	0.24273	-0.36307	0.362114	0.034214	0.302114	-0.089286	0.062614	0.373504	0.312804	0.183304	-0.099596	0.196404	0.576768	0.610968	0.151368	0.160068	-0.706832
78	0.20063	0.33433	0.37343	0.21513	-0.42077	0.421514	-0.111486	0.266514	-0.140286	0.079914	0.304304	0.308504	0.172704	-0.133396	0.250804	0.572568	0.625968	0.074568	0.119268	-0.678532
79	0.23123	0.40583	0.37833	0.18603	-0.41967	0.455014	-0.090086	0.232114	-0.235186	0.064814	0.199604	0.262304	0.144704	-0.189996	0.314004	0.566568	0.698068	0.074568	0.174568	-0.656832
80	0.26233	0.48663	0.35283	0.14813	-0.43727	0.405014	-0.053786	0.129414	-0.216386	0.108714	0.106804	0.217904	0.113004	-0.161796	0.348304	0.531868	0.716568	0.109068	0.105068	-0.678532
81	0.36833	0.54813	0.27343	0.14783	-0.44987	0.346814	-0.010886	0.023814	-0.220386	0.129414	0.026604	0.109604	0.133304	-0.082996	0.276904	0.498768	0.768268	0.144668	0.066968	-0.721832
82	0.42513	0.54773	0.30063	0.15623	-0.46197	0.326014	0.117814	-0.076586	-0.234286	0.127614	-0.011496	0.029404	0.081904	-0.003296	0.252804	0.456668	0.761368	0.176168	0.021768	-0.779532
83	0.41183	0.49083	0.31893	0.13643	-0.45977	0.230214	0.161114	-0.124086	-0.259886	0.159114	-0.038596	-0.016896	0.107604	0.110404	0.183004	0.452468	0.780068	0.271168	-0.032332	-0.759432
84	0.46603	0.43093	0.25563	0.18253	-0.54877	0.142614	0.225714	-0.108686	-0.218986	0.115014	-0.027196	-0.119396	0.103804	0.151104	0.114504	0.351468	0.746168	0.274568	-0.108132	-0.787032
85	0.37503	0.40163	0.31613	0.14963	-0.61547	0.154314	0.268414	-0.006486	-0.216386	0.179014	0.030504	-0.041796	0.163604	0.188904	0.066704	0.332068	0.681068	0.217468	-0.167932	-0.742932
86	0.38283	0.38103	0.27693	0.11583	-0.71747	0.109214	0.276514	0.016614	-0.223486	0.211514	0.079904	0.016704	0.133804	0.108104	0.036604	0.283168	0.680468	0.149768	-0.216832	-0.730232
87	0.35713	0.34793	0.32573	0.10023	-0.70747	0.103914	0.316114	0.070914	-0.259586	0.225714	0.126004	0.083504	0.140704	0.096204	0.105404	0.278968	0.655768	0.129268	-0.237432	-0.748332
88	0.28253	0.32343	0.31413	0.00833	-0.65617	0.129714	0.334114	0.138814	-0.333086	0.181714	0.148604	0.193204	0.105904	0.067304	0.133404	0.270968	0.669368	0.090668	-0.245032	-0.754432
89	0.25973	0.24213	0.34103	0.01993	-0.68197	0.168714	0.373714	0.129614	-0.449586	0.094514	0.090404	0.240504	0.088604	0.024304	0.166904	0.293068	0.615168	0.061568	-0.216132	-0.732832
90	0.19833	0.23033	0.33883	0.01813	-0.59707	0.131614	0.361214	0.143414	-0.464486	0.010614	0.110004	0.247004	0.063804	0.003504	0.179104	0.377768	0.592368	0.012468	-0.219732	-0.699432
91	0.21863	0.19933	0.36593	0.04223	-0.60947	0.087814	0.431614	0.099014	-0.441986	-0.140286	0.072704	0.267504	0.139404	-0.025596	0.211904	0.379968	0.585068	-0.020132	-0.116532	-0.732432
92	0.11223	0.17923	0.29613	0.04143	-0.61287	0.071514	0.430714	0.058814	-0.340786	-0.220586	0.000704	0.208604	0.182804	-0.094196	0.167404	0.447068	0.541968	0.006668	-0.084332	-0.703832
93	0.08443	0.18233	0.24813	0.07853	-0.63977	0.140514	0.412814	-0.001086	-0.314986	-0.302486	-0.002096	0.117104	0.268404	-0.115096	0.140104	0.433168	0.528268	-0.020232	-0.058232	-0.706532
94	0.03433	0.20263	0.19933	0.09893	-0.67527	0.181314	0.339714	-0.015586	-0.239486	-0.275786	-0.090296	0.046604	0.243004	-0.145996	0.130104	0.376668	0.531668	-0.060832	-0.175432	-0.676232
95	0.04143	0.22033	0.16423	0.05623	-0.66037	0.315814	0.277314	-0.016286	-0.249086	-0.264786	-0.143096	-0.065896	0.255204	-0.178596	0.094604	0.339468	0.483368	-0.039632	-0.205232	-0.669332
96	0.07413	0.25093	0.19303	0.07523	-0.63817	0.353714	0.239514	-0.021786	-0.270086	-0.155986	-0.145496	-0.118096	0.205004	-0.171996	0.078004	0.339668	0.450768	-0.093232	-0.282832	-0.671432
97	0.13663	0.25543	0.13333	0.07703	-0.67527	0.376014	0.161414	-0.056586	-0.353386	-0.074486	-0.209096	-0.167896	0.165504	-0.180196	0.060004	0.303368	0.445868	-0.093732	-0.294732	-0.613532
98	0.15963	0.32683	0.13663	0.10353	-0.64857	0.397314	0.162914	-0.086486	-0.419086	-0.028886	-0.194096	-0.200696	0.158304	-0.178796	-0.013196	0.317768	0.466368	-0.087632	-0.288632	-0.540232
99	0.23813	0.35543	0.06923	0.16333	-0.70887	0.311914	0.123814	-0.072186	-0.472686	0.011214	-0.184096	-0.188896	0.116604	-0.149396	-0.007496	0.374568	0.457168	-0.030232	-0.259332	-0.528332
100	0.30883	0.38553	-0.02337	0.13903	-0.75587	0.226214	0.100214	-0.049786	-0.444986	0.018414	-0.178396	-0.108496	0.060104	-0.123296	-0.009196	0.430268	0.490268	0.054468	-0.182132	-0.548932

## Sheet: norm wt spd2
1	0.688815	0.786001	0.7968	0.753606	1.08836	1.17992	1.25551	1.17992	1.24471	1.13672	0.984347	0.876362	0.876362	0.865564	0.811571	1.06526	1.05986	1.04906	0.995072	1.12465
2	0.701773	0.788161	0.79464	0.759005	1.09268	1.20799	1.23823	1.17722	1.24687	1.14104	0.977868	0.863404	0.865564	0.865564	0.81967	1.05986	1.05554	1.04906	0.995072	1.11817
3	0.71504	0.787543	0.786001	0.762244	1.09145	1.23545	1.22157	1.17452	1.237	1.14906	0.972007	0.842425	0.851679	0.848286	0.814811	1.04906	1.03981	1.03611	0.993992	1.12003
4	0.728082	0.786001	0.768331	0.764404	1.07363	1.25453	1.19955	1.15832	1.22704	1.15537	0.949989	0.826296	0.828259	0.82453	0.809412	1.02639	1.01078	1.02315	0.992912	1.10797
5	0.735609	0.782401	0.746407	0.762091	1.05596	1.26846	1.1756	1.13222	1.20943	1.15328	0.928195	0.802933	0.803652	0.803086	0.800002	0.998929	0.969155	1.01436	0.979645	1.09946
6	0.728408	0.767283	0.72481	0.74888	1.03437	1.26559	1.14968	1.10055	1.18927	1.14176	0.904438	0.788534	0.774137	0.780526	0.788625	0.970775	0.933881	1.0079	0.967401	1.09226
7	0.71088	0.743276	0.701021	0.728082	1.0123	1.22827	1.11559	1.06593	1.17475	1.11747	0.885753	0.775889	0.750536	0.751689	0.772304	0.941569	0.896006	0.997035	0.948932	1.05751
8	0.685215	0.718124	0.676474	0.69546	0.988602	1.18352	1.09353	1.03144	1.15729	1.08582	0.857335	0.750381	0.730326	0.72103	0.752594	0.906606	0.859833	0.981781	0.921974	1.0105
9	0.65802	0.686415	0.65202	0.664069	0.955177	1.13712	1.05313	1.00136	1.14072	1.04673	0.835168	0.732783	0.712385	0.692788	0.735081	0.873589	0.829896	0.959527	0.901935	0.968276
10	0.626114	0.651543	0.625417	0.630503	0.914538	1.08795	1.01272	0.969346	1.11443	1.0054	0.806347	0.707766	0.699408	0.667232	0.714385	0.841733	0.800001	0.928121	0.872329	0.923313
11	0.594574	0.616171	0.595555	0.597345	0.867154	1.04117	0.975728	0.937903	1.06539	0.970491	0.767069	0.694097	0.678389	0.642607	0.688024	0.803239	0.770595	0.892803	0.842623	0.869416
12	0.567697	0.587834	0.568571	0.572057	0.822774	0.994299	0.931843	0.910291	1.02261	0.928925	0.73423	0.675277	0.658349	0.621248	0.660729	0.767629	0.735325	0.852328	0.816223	0.83076
13	0.54143	0.560984	0.539971	0.542331	0.776077	0.948479	0.885146	0.880259	0.970659	0.889817	0.695706	0.651346	0.63967	0.595366	0.630345	0.730744	0.697383	0.815722	0.777694	0.791066
14	0.515035	0.536882	0.517797	0.516324	0.739041	0.906188	0.846168	0.845632	0.913974	0.846671	0.6619	0.633021	0.608659	0.573437	0.593898	0.691861	0.652785	0.77427	0.746991	0.749972
15	0.490675	0.51378	0.489418	0.493578	0.700617	0.865756	0.800965	0.800987	0.865003	0.805989	0.626742	0.607655	0.580032	0.551112	0.563206	0.655999	0.613105	0.74649	0.710423	0.707532
16	0.466917	0.489148	0.462893	0.473294	0.660654	0.822508	0.756236	0.758326	0.814673	0.755387	0.593273	0.578875	0.545633	0.523386	0.530361	0.621398	0.570119	0.711387	0.674717	0.659472
17	0.439635	0.46001	0.430873	0.44844	0.623413	0.783837	0.703153	0.712433	0.77263	0.704986	0.559131	0.548332	0.515734	0.499711	0.504462	0.585161	0.528495	0.678028	0.638937	0.616716
18	0.412129	0.427003	0.399292	0.422051	0.5847	0.742679	0.660164	0.665498	0.731475	0.659144	0.524496	0.517976	0.487209	0.475218	0.478218	0.549534	0.489579	0.642121	0.598527	0.578006
19	0.384993	0.397804	0.373097	0.396217	0.543126	0.696365	0.617663	0.618575	0.686663	0.616931	0.489813	0.485237	0.455221	0.450029	0.455014	0.512461	0.453866	0.603419	0.559393	0.540438
20	0.362381	0.3661	0.347334	0.366402	0.499044	0.652208	0.578918	0.572141	0.641586	0.571484	0.454867	0.45239	0.431322	0.426836	0.430694	0.470727	0.417441	0.565909	0.518396	0.505246
21	0.333493	0.338808	0.325437	0.334756	0.458276	0.609653	0.539549	0.533748	0.597485	0.534577	0.424027	0.419569	0.406371	0.400246	0.403356	0.425533	0.3847	0.521083	0.474617	0.472973
22	0.310399	0.315563	0.305233	0.309395	0.420574	0.566124	0.507436	0.494962	0.556107	0.493195	0.393873	0.389648	0.383232	0.378649	0.375051	0.389538	0.352326	0.483616	0.436496	0.439498
23	0.287862	0.291463	0.284262	0.286411	0.3899	0.523712	0.474259	0.459277	0.516827	0.457826	0.366641	0.359443	0.358035	0.353748	0.351206	0.355896	0.323686	0.447366	0.404331	0.40272
24	0.266553	0.265991	0.265149	0.264896	0.357707	0.478436	0.438747	0.429268	0.472687	0.42304	0.342327	0.327041	0.335036	0.33181	0.324406	0.329576	0.29317	0.412262	0.374005	0.366094
25	0.246668	0.246815	0.244301	0.242057	0.335127	0.438076	0.408047	0.399015	0.438222	0.391627	0.316763	0.299161	0.309368	0.308437	0.294624	0.307735	0.265063	0.379558	0.346659	0.332074
26	0.230576	0.227274	0.226385	0.21908	0.31036	0.402298	0.375112	0.369386	0.405602	0.365076	0.292989	0.273172	0.280921	0.283581	0.270511	0.284075	0.239812	0.345741	0.32258	0.298124
27	0.216962	0.207666	0.207802	0.197483	0.286672	0.369209	0.342146	0.339721	0.369756	0.33736	0.265086	0.249776	0.255929	0.263615	0.249786	0.264856	0.213343	0.317533	0.299491	0.26761
28	0.203004	0.191235	0.192449	0.179487	0.261607	0.341639	0.309971	0.313534	0.339939	0.309729	0.240465	0.230515	0.232092	0.24513	0.229412	0.241816	0.189796	0.29041	0.278892	0.24124
29	0.190542	0.177489	0.174522	0.162576	0.235872	0.317817	0.280202	0.288398	0.308679	0.280793	0.216469	0.213026	0.212551	0.227198	0.213888	0.221725	0.170352	0.262783	0.253241	0.215682
30	0.178737	0.165148	0.163572	0.149242	0.219383	0.295775	0.253067	0.264183	0.285584	0.255979	0.195572	0.195692	0.191326	0.213195	0.196293	0.200326	0.154489	0.239177	0.230491	0.194163
31	0.164816	0.150853	0.15238	0.137982	0.197537	0.275789	0.227905	0.240794	0.261827	0.227358	0.175879	0.177732	0.172169	0.196057	0.181071	0.179786	0.141118	0.215708	0.207553	0.174496
32	0.148208	0.139228	0.138206	0.126658	0.182763	0.257499	0.208279	0.21667	0.241925	0.20521	0.161276	0.161729	0.154796	0.181235	0.163979	0.159247	0.130737	0.196089	0.186137	0.15745
33	0.134107	0.12593	0.12614	0.116495	0.163464	0.239295	0.191907	0.194231	0.220423	0.182996	0.145734	0.146363	0.138921	0.16418	0.151203	0.141056	0.122385	0.178021	0.168572	0.140943
34	0.120374	0.115657	0.116601	0.107389	0.147737	0.21927	0.177335	0.17545	0.202705	0.167165	0.133992	0.132001	0.123928	0.151064	0.138888	0.126428	0.111483	0.159035	0.151943	0.125426
35	0.107109	0.104586	0.104688	0.0996858	0.133349	0.200787	0.164254	0.160122	0.185145	0.15295	0.121073	0.119863	0.11189	0.14013	0.12872	0.118662	0.101017	0.141481	0.138935	0.109697
36	0.0971525	0.0927381	0.0968696	0.0894985	0.116402	0.185423	0.149272	0.146689	0.16655	0.137815	0.10967	0.10873	0.102158	0.128774	0.11974	0.109077	0.0925057	0.123925	0.126521	0.0965421
37	0.0890839	0.0829914	0.0859458	0.0798512	0.106158	0.16652	0.133478	0.132463	0.151754	0.127848	0.0988711	0.101456	0.0943487	0.120379	0.113121	0.100922	0.0803379	0.109064	0.11526	0.0822752
38	0.0804084	0.0745923	0.0813306	0.0709986	0.0947142	0.153414	0.119449	0.120149	0.136709	0.117049	0.0900098	0.0933336	0.0874268	0.10967	0.106395	0.0914496	0.0735997	0.0948144	0.102868	0.0720317
39	0.0750242	0.0684912	0.0739358	0.0659535	0.0879112	0.139541	0.110413	0.107577	0.125839	0.109052	0.0820837	0.0870748	0.0820837	0.100288	0.0976314	0.0806511	0.0659478	0.0846357	0.0940174	0.0602311
40	0.0687352	0.0632928	0.0672428	0.0612	0.0792702	0.127548	0.0993659	0.0966705	0.115782	0.0998928	0.0728856	0.0809607	0.0786779	0.0930075	0.0910508	0.0716149	0.0594666	0.0753382	0.0855773	0.0503354
41	0.0633273	0.0600295	0.0615132	0.0555243	0.0713225	0.115976	0.0924008	0.0871636	0.107322	0.0914959	0.065981	0.0758724	0.0744708	0.0851656	0.0832543	0.0621641	0.0544496	0.0700556	0.0788607	0.041012
42	0.0613123	0.0554444	0.0548505	0.0514555	0.0648823	0.106445	0.0858677	0.080773	0.0985365	0.0845071	0.0604392	0.0705574	0.0679204	0.0764426	0.0757796	0.0560176	0.0483765	0.0628292	0.0725479	0.0345156
43	0.0590835	0.0510818	0.0496845	0.0466328	0.0571419	0.0991348	0.0798681	0.0727433	0.0889583	0.0754407	0.0548996	0.063601	0.0634455	0.0701579	0.0681926	0.0491411	0.0443379	0.0554388	0.0646844	0.029734
44	0.0559088	0.045026	0.0460994	0.041361	0.0520343	0.0922367	0.07608	0.0703719	0.0785528	0.0679185	0.0492477	0.0579038	0.0569967	0.0619122	0.0619122	0.0459447	0.0389516	0.0492145	0.0572767	0.023702
45	0.0540017	0.0413653	0.0426676	0.039156	0.0477213	0.0824533	0.0677479	0.0638388	0.0705058	0.0614696	0.0435007	0.0523836	0.050699	0.054688	0.055297	0.0431306	0.0338526	0.0431306	0.0517997	0.0206028
46	0.0499415	0.0360806	0.0393741	0.0372079	0.0431255	0.0760973	0.0629231	0.0621132	0.0643787	0.0558004	0.0382159	0.0472521	0.0451075	0.0473191	0.0493168	0.0414763	0.0291811	0.0394052	0.0433984	0.0162381
47	0.0460476	0.0317223	0.0350288	0.0374347	0.0389962	0.0695815	0.0572409	0.0551957	0.0584158	0.050263	0.0318038	0.044438	0.0392958	0.0423323	0.0444164	0.0406383	0.0248229	0.038172	0.0373232	0.0150546
48	0.0426698	0.029189	0.0319426	0.0387003	0.0357523	0.064355	0.0509454	0.0468895	0.0558868	0.0464273	0.0264585	0.0409976	0.0338685	0.0378056	0.0390237	0.0376558	0.0232074	0.0346149	0.0324855	0.0133959
49	0.0386592	0.0274979	0.0269904	0.036573	0.0310485	0.056511	0.0487576	0.042406	0.0531051	0.0417991	0.0231369	0.0389351	0.0309637	0.0346805	0.0366804	0.0344724	0.0205985	0.033006	0.0281402	0.0106704
50	0.0344673	0.0276253	0.02501	0.0350806	0.0274245	0.0515091	0.0435938	0.0343525	0.0501658	0.0391664	0.0205993	0.0359591	0.0283785	0.0317347	0.0316656	0.0310925	0.0195856	0.0300278	0.026475	0.0101283
51	0.0311651	0.0266492	0.0229777	0.0316402	0.025308	0.0460753	0.0419827	0.029748	0.0463582	0.0344302	0.0184115	0.032456	0.0256098	0.0298817	0.028547	0.0262072	0.0188319	0.0270063	0.0255399	0.00739843
52	0.0301738	0.027729	0.0216171	0.0276534	0.0220252	0.0400994	0.0379246	0.0246792	0.0436305	0.0309984	0.0170336	0.0279682	0.0235538	0.0286809	0.0253161	0.0246091	0.0178427	0.0242592	0.0261533	0.00595792
53	0.027742	0.026593	0.0211614	0.0258263	0.0195006	0.0350846	0.0331689	0.0212258	0.0411555	0.027098	0.0161244	0.0259661	0.0221305	0.0268365	0.0238734	0.0243931	0.0183503	0.0207713	0.0261036	0.00352826
54	0.0260336	0.0252583	0.0189196	0.0221591	0.0149112	0.0306853	0.0310092	0.0202712	0.0396092	0.0231847	0.0162345	0.0233464	0.0206943	0.0255256	0.0224329	0.0216913	0.0183589	0.0204776	0.0255118	0.00283931
55	0.0251698	0.0242454	0.0193083	0.0206409	0.0105465	0.0270073	0.0260203	0.0202129	0.0367584	0.019727	0.0156298	0.0217396	0.0201954	0.023949	0.0196145	0.0212075	0.0185792	0.0170739	0.0234731	0.00204238
56	0.0241655	0.0220555	0.0165612	0.0160926	0.00659205	0.0250528	0.0234568	0.0208025	0.0343179	0.01828	0.0141439	0.0210463	0.0182344	0.0230397	0.017336	0.0187779	0.0182876	0.0153202	0.0215077	0.00154565
57	0.0244333	0.019736	0.0159522	0.0127688	0.00204372	0.0231976	0.0222214	0.0202086	0.0331409	0.0168524	0.0122391	0.0200486	0.0185238	0.0214826	0.0162626	0.0181688	0.0182056	0.0148688	0.019009	-0.00113453
58	0.0240942	0.0174402	0.0152805	0.00815351	-0.00205538	0.0217938	0.0188156	0.0206384	0.0307825	0.0150232	0.00997357	0.0197203	0.0188456	0.0185346	0.0140252	0.0160286	0.0160869	0.013951	0.0159681	-0.00364194
59	0.0222369	0.0169284	0.0135744	0.00458785	-0.00369244	0.0224655	0.0185607	0.0191979	0.0274069	0.014047	0.00876198	0.020109	0.0189493	0.0194179	0.0114594	0.0157629	0.0171667	0.0136032	0.01383	-0.0057714
60	0.0210987	0.0164316	0.0129588	0.00392698	-0.00483924	0.0224698	0.0174787	0.0164961	0.0246964	0.0111832	0.00635176	0.016498	0.0184525	0.0174418	0.0104746	0.015737	0.0164778	0.0142922	0.0126595	-0.00837384
61	0.0195502	0.0164727	0.0103197	0.00339569	-0.00651084	0.0201352	0.0177811	0.0132932	0.018686	0.00849224	0.0060278	0.0142325	0.0168263	0.0155521	0.00992606	0.0161603	0.0171754	0.0140006	0.0120115	-0.00955088
62	0.0177339	0.0168117	0.0119827	0.00588798	-0.00700973	0.0193231	0.0153622	0.00961744	0.0157423	0.00673424	0.00423525	0.0111808	0.0145996	0.0138977	0.00918096	0.014506	0.0182142	0.0155535	0.0105214	-0.00815787
63	0.0160623	0.0164554	0.0110281	0.00796345	-0.0075475	0.018267	0.0163665	0.00723313	0.0109392	0.005622	0.00464992	0.010412	0.0116992	0.0113925	0.010574	0.0149185	0.0176678	0.0130093	0.0102276	-0.00599817
64	0.0157276	0.0152805	0.0100756	0.00921176	-0.00771595	0.016198	0.015751	0.00412317	0.00618136	0.00467173	0.006328	0.00934942	0.00990878	0.00983751	0.0091896	0.0139207	0.0166614	0.0114911	0.00841349	-0.00555112
65	0.0168247	0.0143907	0.0103348	0.00984455	-0.00796648	0.0147446	0.0148957	0.00371714	0.00409725	0.00470628	0.00619626	0.00852873	0.00741433	0.00882461	0.00853521	0.013221	0.0129165	0.011422	0.00857763	-0.00538482
66	0.0153064	0.0136067	0.00955083	0.0109827	-0.0097979	0.0144465	0.0150491	0.00368043	0.00151209	0.00266321	0.00716596	0.00870151	0.00683769	0.00915289	0.00647918	0.0133182	0.0105451	0.00887567	0.00721054	-0.00540642
67	0.0150948	0.0130128	0.00715357	0.00882085	-0.00887355	0.0135826	0.0149389	0.00109959	0.00162224	0.00133284	0.0050257	0.0100146	0.00575136	0.00848554	0.00557859	0.0147457	0.00664686	0.00913915	0.00768351	-0.00700891
68	0.0128401	0.0111706	0.00564178	0.00760063	-0.00985189	0.0112804	0.0154011	0.000844744	0.000743238	-0.00103203	0.00444906	0.0115437	0.00486589	0.00809247	0.00450954	0.0137717	0.00771375	0.00801827	0.00756473	-0.00757043
69	0.0115291	0.012041	0.00477358	0.00644087	-0.00899233	0.00937987	0.0130665	-0.000559059	0.00206281	-0.0031075	0.0033217	0.0115631	0.0043454	0.00779012	0.00435836	0.0152338	0.00892966	0.00731205	0.00705936	-0.0103132
70	0.0112959	0.0111965	0.00430709	0.00757471	-0.00956897	0.00874492	0.0114813	0.000700045	0.00195267	-0.00347033	0.00266083	0.0108223	0.00476222	0.00734306	0.00376228	0.0136551	0.0104544	0.00675053	0.00716519	-0.0117775
71	0.0124772	0.0112721	0.00484269	0.00832844	-0.00916943	0.00770395	0.0086067	0.00182093	0.0017259	-0.00239264	0.00273858	0.00987207	0.00399553	0.00599541	0.0035895	0.0121368	0.0123074	0.00528625	0.00519554	-0.0139091
72	0.013516	0.0100389	0.00396801	0.00915345	-0.0075259	0.00580125	0.00756141	0.00293101	0.00223343	-0.00212484	0.0033541	0.00886781	0.00302798	0.00480541	0.00381411	0.0120612	0.0130568	0.00626675	0.0053748	-0.0155829
73	0.0127429	0.00969985	0.00508458	0.00949684	-0.00628407	0.00468901	0.00426139	0.00414044	0.00231118	-0.000211348	0.00501491	0.00720268	0.00277962	0.00356359	0.00323315	0.0116098	0.0145967	0.0046621	0.00353473	-0.0159436
74	0.0135528	0.00827229	0.00522712	0.00826797	-0.0049537	0.00383377	0.00426139	0.00595243	0.00302388	0.00173886	0.00687009	0.00687009	0.00258956	0.00231096	0.00250318	0.0103831	0.0133138	0.00334684	0.00310495	-0.0163237
75	0.0105767	0.00745377	0.00616659	0.00758767	-0.00550442	0.00453567	0.000630934	0.0060453	0.00173238	0.00154881	0.00765838	0.00536046	0.0042115	0.000894201	0.00287033	0.0106531	0.0136032	0.00319134	0.0014787	-0.0160343
76	0.0072378	0.00643439	0.00728315	0.00606076	-0.0059666	0.00599346	-0.00107955	0.00596755	-0.00122209	0.00179717	0.00753095	0.00583343	0.00470175	6.56548e-06	0.00259172	0.0116379	0.0129273	0.0023361	0.0029257	-0.014894
77	0.00575624	0.00641063	0.00899147	0.00524224	-0.00784122	0.00782057	0.000738919	0.00652475	-0.00192831	0.00135227	0.00806656	0.00675562	0.00395881	-0.00215097	0.00424173	0.0124564	0.0131951	0.00326909	0.00345699	-0.0152654
78	0.004333	0.00722052	0.00806496	0.00464616	-0.00908736	0.00910343	-0.00240776	0.0057559	-0.00302975	0.0017259	0.00657205	0.00666275	0.00372988	-0.00288095	0.00541661	0.0123657	0.013519	0.00161044	0.00257583	-0.0146542
79	0.00499387	0.0087647	0.00817079	0.00401769	-0.0090636	0.00982693	-0.00194559	0.00501296	-0.00507931	0.00139979	0.00431084	0.00566497	0.00312517	-0.00410334	0.00678154	0.0122362	0.0150762	0.00161044	0.00377014	-0.0141856
80	0.00566554	0.0105097	0.00762006	0.00319916	-0.00944371	0.00874708	-0.00116162	0.00279495	-0.00467328	0.00234789	0.00230664	0.00470607	0.00244055	-0.00349431	0.00752231	0.0114867	0.0154757	0.00235554	0.00226915	-0.0146542
81	0.00795482	0.011838	0.00590526	0.00319268	-0.00971583	0.00749014	-0.000235105	0.00051431	-0.00475967	0.00279495	0.000574566	0.00236712	0.00287896	-0.00179246	0.00598029	0.0107719	0.0165923	0.00312439	0.00144631	-0.0155894
82	0.00918152	0.0118293	0.0064927	0.0033741	-0.00997716	0.00704092	0.00254443	-0.00165403	-0.00505987	0.00275608	-0.000248279	0.000635038	0.00176888	-7.11836e-05	0.0054598	0.00986265	0.0164432	0.0038047	0.000470123	-0.0168355
83	0.00889428	0.0106004	0.00688792	0.00294648	-0.00992964	0.00497193	0.00347958	-0.00267988	-0.00561275	0.00343638	-0.000833557	-0.000364903	0.00232392	0.00238439	0.00395233	0.00977194	0.0168471	0.00585641	-0.000698274	-0.0164014
84	0.0100648	0.00930679	0.00552084	0.0039421	-0.0118518	0.00308003	0.00487474	-0.00234729	-0.00472944	0.00248396	-0.000587351	-0.00257859	0.00224185	0.00326339	0.00247294	0.00759065	0.016115	0.00592984	-0.00233532	-0.0169975
85	0.00809952	0.008674	0.00682745	0.00323156	-0.0132923	0.00333272	0.00579693	-0.000140078	-0.00467328	0.00386616	0.000658794	-0.000902667	0.00353335	0.00407976	0.0014406	0.00717167	0.014709	0.00469665	-0.00362682	-0.0160451
86	0.00826797	0.0082291	0.00598085	0.00250158	-0.0154952	0.00235869	0.00597187	0.000358812	-0.00482662	0.00456806	0.00172569	0.000360756	0.00288976	0.00233472	0.000790536	0.00611557	0.0146961	0.00323454	-0.00468292	-0.0157708
87	0.00771293	0.00751424	0.00703478	0.00216467	-0.0152792	0.00224423	0.00682711	0.00153153	-0.00560627	0.00487474	0.00272131	0.00180343	0.00303878	0.00207772	0.00227641	0.00602487	0.0141626	0.0027918	-0.00512781	-0.0161617
88	0.00610179	0.00698511	0.00678426	0.000179903	-0.0141713	0.00280143	0.00721585	0.00299796	-0.00719365	0.00392447	0.0032094	0.00417262	0.00228721	0.00145356	0.00288112	0.00585209	0.0144563	0.00195816	-0.00529195	-0.0162935
89	0.00560938	0.00522928	0.00736522	0.000430428	-0.0147285	0.00364371	0.00807109	0.00279927	-0.0097097	0.00204122	0.00195245	0.00519416	0.00191358	0.000524893	0.00360462	0.00632938	0.0132858	0.00132968	-0.0046678	-0.015827
90	0.00428333	0.00497443	0.0073177	0.000391553	-0.0128949	0.00284246	0.00780113	0.00309731	-0.0100315	0.00022923	0.00237575	0.00533454	0.00137797	7.56758e-05	0.00386811	0.00815865	0.0127934	0.000269271	-0.00474555	-0.0151056
91	0.00472175	0.00430493	0.00790298	0.00091204	-0.0131627	0.00189652	0.00932156	0.0021384	-0.00954556	-0.00302975	0.00157019	0.00577728	0.00301071	-0.000552796	0.00457649	0.00820616	0.0126357	-0.00043479	-0.00251674	-0.0158183
92	0.00242383	0.00387083	0.00639551	0.000894763	-0.0132361	0.00154449	0.00930212	0.0012702	-0.00735995	-0.00476399	1.52043e-05	0.00450522	0.00394801	-0.00203435	0.00361542	0.00965532	0.0117049	0.000144009	-0.00182132	-0.0152006
93	0.00182343	0.00393778	0.00535886	0.00169601	-0.0138171	0.00303468	0.00891554	-2.34543e-05	-0.00680275	-0.00653278	-4.52673e-05	0.00252909	0.00579672	-0.00248573	0.00302582	0.00935512	0.011409	-0.00043695	-0.00125764	-0.015259
94	0.000741424	0.0043762	0.00430493	0.00213659	-0.0145838	0.00391583	0.0073368	-0.000336611	-0.00517217	-0.00595614	-0.00195012	0.00100651	0.00524815	-0.00315307	0.00280985	0.00813489	0.0114824	-0.00131379	-0.0037888	-0.0146046
95	0.000894763	0.00475846	0.00354687	0.0012144	-0.014262	0.00682063	0.00598915	-0.000351728	-0.00537951	-0.00571858	-0.00309044	-0.00142315	0.00551164	-0.00385713	0.00204316	0.00733148	0.0104393	-0.000855932	-0.00443239	-0.0144556
96	0.00160098	0.00541933	0.00416887	0.00162474	-0.0137825	0.00763915	0.00517278	-0.000470512	-0.00583304	-0.00336883	-0.00314227	-0.00255052	0.00442747	-0.00371459	0.00168465	0.0073358	0.00973523	-0.00201353	-0.00610832	-0.0145009
97	0.0029508	0.00551652	0.00287953	0.00166362	-0.0145838	0.00812077	0.00348606	-0.00122209	-0.00763207	-0.00160867	-0.00451584	-0.00362605	0.00357439	-0.00389169	0.00129591	0.00655183	0.0096294	-0.00202433	-0.00636532	-0.0132504
98	0.00344753	0.00705854	0.0029508	0.00223594	-0.0140072	0.00858078	0.00351845	-0.00186784	-0.00905099	-0.00062385	-0.00419189	-0.00433443	0.00341889	-0.00386145	-0.000284994	0.00686283	0.0100721	-0.00189259	-0.00623358	-0.0116674
99	0.00514289	0.00767621	0.00149516	0.00352743	-0.0153095	0.0067364	0.00267401	-0.001559	-0.0102086	0.000242189	-0.00397592	-0.00407958	0.00251829	-0.0032265	-0.000161891	0.00808954	0.00987345	-0.00065292	-0.00560079	-0.0114104
100	0.0066698	0.00832628	-0.000504721	0.00300263	-0.0163245	0.00488554	0.00216432	-0.00107523	-0.00961035	0.000397687	-0.00385281	-0.00234319	0.00129806	-0.00266282	-0.000198606	0.00929249	0.0105883	0.00117634	-0.0039335	-0.0118553

## Sheet: mirror wt spd2
100	0.0066698	0.00832628	-0.000504721	0.00300263	-0.0163245	0.00488554	0.00216432	-0.00107523	-0.00961035	0.000397687	-0.00385281	-0.00234319	0.00129806	-0.00266282	-0.000198606	0.00929249	0.0105883	0.00117634	-0.0039335	-0.0118553
99	0.00514289	0.00767622	0.00149516	0.00352744	-0.0153095	0.0067364	0.00267401	-0.001559	-0.0102086	0.000242189	-0.00397592	-0.00407958	0.00251829	-0.0032265	-0.000161891	0.00808954	0.00987345	-0.00065292	-0.00560079	-0.0114104
98	0.00344753	0.00705854	0.00295079	0.00223594	-0.0140072	0.00858078	0.00351845	-0.00186784	-0.00905099	-0.00062385	-0.00419189	-0.00433443	0.00341889	-0.00386145	-0.000284994	0.00686283	0.0100721	-0.00189259	-0.00623358	-0.0116674
97	0.00295079	0.00551652	0.00287952	0.00166362	-0.0145838	0.00812077	0.00348606	-0.00122209	-0.00763207	-0.00160867	-0.00451584	-0.00362605	0.00357439	-0.00389169	0.0012959	0.00655183	0.0096294	-0.00202433	-0.00636532	-0.0132504
96	0.00160098	0.00541933	0.00416886	0.00162474	-0.0137825	0.00763915	0.00517278	-0.000470512	-0.00583304	-0.00336883	-0.00314227	-0.00255052	0.00442747	-0.00371459	0.00168465	0.0073358	0.00973523	-0.00201353	-0.00610832	-0.0145009
95	0.000894763	0.00475846	0.00354687	0.0012144	-0.014262	0.00682063	0.00598915	-0.000351728	-0.0053795	-0.00571858	-0.00309044	-0.00142315	0.00551164	-0.00385713	0.00204316	0.00733148	0.0104393	-0.000855932	-0.00443239	-0.0144555
94	0.000741424	0.0043762	0.00430493	0.00213659	-0.0145838	0.00391584	0.0073368	-0.000336611	-0.00517217	-0.00595615	-0.00195012	0.00100651	0.00524815	-0.00315307	0.00280985	0.00813489	0.0114824	-0.00131379	-0.0037888	-0.0146046
93	0.00182343	0.00393778	0.00535886	0.00169601	-0.0138171	0.00303468	0.00891554	-2.34543e-05	-0.00680275	-0.00653278	-4.52673e-05	0.00252909	0.00579672	-0.00248573	0.00302582	0.00935512	0.011409	-0.00043695	-0.00125764	-0.015259
92	0.00242383	0.00387083	0.00639551	0.000894763	-0.0132361	0.00154449	0.00930212	0.0012702	-0.00735995	-0.00476399	1.52043e-05	0.00450522	0.00394801	-0.00203435	0.00361542	0.00965532	0.0117049	0.000144009	-0.00182132	-0.0152006
91	0.00472175	0.00430493	0.00790298	0.00091204	-0.0131627	0.00189652	0.00932156	0.0021384	-0.00954556	-0.00302975	0.00157019	0.00577728	0.0030107	-0.000552796	0.00457649	0.00820616	0.0126357	-0.00043479	-0.00251674	-0.0158183
90	0.00428333	0.00497443	0.0073177	0.000391553	-0.0128949	0.00284247	0.00780113	0.00309731	-0.0100315	0.00022923	0.00237575	0.00533454	0.00137797	7.56758e-05	0.00386811	0.00815865	0.0127934	0.000269271	-0.00474555	-0.0151056
89	0.00560938	0.00522928	0.00736522	0.000430428	-0.0147285	0.00364371	0.00807109	0.00279927	-0.0097097	0.00204122	0.00195245	0.00519416	0.00191358	0.000524893	0.00360462	0.00632938	0.0132858	0.00132968	-0.0046678	-0.015827
88	0.0061018	0.00698511	0.00678426	0.000179903	-0.0141713	0.00280143	0.00721585	0.00299796	-0.00719365	0.00392447	0.0032094	0.00417262	0.00228721	0.00145356	0.00288112	0.00585209	0.0144563	0.00195816	-0.00529195	-0.0162935
87	0.00771293	0.00751424	0.00703478	0.00216467	-0.0152792	0.00224423	0.00682711	0.00153153	-0.00560627	0.00487474	0.00272131	0.00180343	0.00303878	0.00207772	0.00227641	0.00602487	0.0141626	0.0027918	-0.00512781	-0.0161617
86	0.00826797	0.0082291	0.00598085	0.00250158	-0.0154952	0.00235869	0.00597187	0.000358812	-0.00482662	0.00456806	0.00172569	0.000360756	0.00288976	0.00233472	0.000790536	0.00611557	0.0146961	0.00323454	-0.00468292	-0.0157708
85	0.00809952	0.008674	0.00682745	0.00323156	-0.0132923	0.00333272	0.00579693	-0.000140078	-0.00467328	0.00386616	0.000658794	-0.000902667	0.00353335	0.00407976	0.0014406	0.00717167	0.014709	0.00469665	-0.00362682	-0.0160451
84	0.0100648	0.00930679	0.00552084	0.0039421	-0.0118518	0.00308003	0.00487474	-0.00234729	-0.00472944	0.00248395	-0.000587351	-0.00257859	0.00224185	0.00326339	0.00247294	0.00759065	0.016115	0.00592984	-0.00233533	-0.0169975
83	0.00889428	0.0106004	0.00688792	0.00294648	-0.00992964	0.00497193	0.00347958	-0.00267988	-0.00561275	0.00343638	-0.000833557	-0.000364903	0.00232392	0.00238439	0.00395233	0.00977194	0.0168471	0.00585641	-0.000698274	-0.0164014
82	0.00918152	0.0118293	0.0064927	0.0033741	-0.00997716	0.00704092	0.00254443	-0.00165403	-0.00505987	0.00275608	-0.000248279	0.000635038	0.00176888	-7.11836e-05	0.0054598	0.00986265	0.0164432	0.0038047	0.000470123	-0.0168355
81	0.00795482	0.011838	0.00590526	0.00319268	-0.00971583	0.00749014	-0.000235105	0.00051431	-0.00475967	0.00279495	0.000574566	0.00236711	0.00287896	-0.00179246	0.00598029	0.0107719	0.0165923	0.00312439	0.00144631	-0.0155894
80	0.00566554	0.0105097	0.00762006	0.00319916	-0.00944371	0.00874708	-0.00116161	0.00279495	-0.00467328	0.00234789	0.00230664	0.00470607	0.00244055	-0.00349431	0.00752231	0.0114867	0.0154757	0.00235554	0.00226915	-0.0146542
79	0.00499387	0.0087647	0.00817079	0.00401769	-0.00906361	0.00982693	-0.00194559	0.00501296	-0.00507931	0.00139979	0.00431084	0.00566497	0.00312517	-0.00410334	0.00678154	0.0122362	0.0150762	0.00161044	0.00377014	-0.0141856
78	0.004333	0.00722052	0.00806496	0.00464616	-0.00908736	0.00910343	-0.00240776	0.0057559	-0.00302975	0.0017259	0.00657205	0.00666276	0.00372989	-0.00288095	0.00541661	0.0123657	0.013519	0.00161044	0.00257583	-0.0146542
77	0.00575624	0.00641063	0.00899147	0.00524223	-0.00784122	0.00782057	0.000738919	0.00652475	-0.00192831	0.00135227	0.00806656	0.00675562	0.00395881	-0.00215097	0.00424173	0.0124564	0.0131951	0.00326909	0.00345699	-0.0152654
76	0.0072378	0.00643439	0.00728315	0.00606076	-0.0059666	0.00599346	-0.00107955	0.00596755	-0.00122209	0.00179717	0.00753095	0.00583343	0.00470175	6.56548e-06	0.00259172	0.0116379	0.0129273	0.0023361	0.0029257	-0.014894
75	0.0105767	0.00745377	0.00616659	0.00758767	-0.00550442	0.00453567	0.000630934	0.0060453	0.00173238	0.00154881	0.00765838	0.00536046	0.0042115	0.000894201	0.00287032	0.0106531	0.0136032	0.00319134	0.0014787	-0.0160343
74	0.0135528	0.00827229	0.00522712	0.00826797	-0.0049537	0.00383377	0.00426139	0.00595243	0.00302388	0.00173886	0.00687009	0.00687009	0.00258956	0.00231096	0.00250318	0.0103831	0.0133138	0.00334684	0.00310495	-0.0163237
73	0.0127429	0.00969985	0.00508458	0.00949684	-0.00628407	0.00468901	0.00426139	0.00414044	0.00231118	-0.000211348	0.00501491	0.00720268	0.00277962	0.00356359	0.00323315	0.0116098	0.0145967	0.0046621	0.00353473	-0.0159436
72	0.013516	0.0100389	0.00396801	0.00915345	-0.0075259	0.00580125	0.00756141	0.00293101	0.00223343	-0.00212484	0.0033541	0.00886781	0.00302798	0.00480542	0.00381411	0.0120612	0.0130568	0.00626675	0.0053748	-0.0155829
71	0.0124772	0.0112721	0.00484269	0.00832844	-0.00916943	0.00770395	0.0086067	0.00182093	0.0017259	-0.00239264	0.00273858	0.00987207	0.00399553	0.00599541	0.00358951	0.0121368	0.0123074	0.00528625	0.00519554	-0.0139091
70	0.0112959	0.0111965	0.00430709	0.00757471	-0.00956897	0.00874492	0.0114813	0.000700045	0.00195267	-0.00347033	0.00266083	0.0108223	0.00476222	0.00734306	0.00376228	0.0136551	0.0104544	0.00675053	0.00716519	-0.0117775
69	0.0115291	0.012041	0.00477358	0.00644087	-0.00899234	0.00937987	0.0130665	-0.000559059	0.00206281	-0.0031075	0.0033217	0.0115631	0.0043454	0.00779012	0.00435836	0.0152338	0.00892966	0.00731205	0.00705936	-0.0103132
68	0.0128401	0.0111706	0.00564178	0.00760062	-0.00985189	0.0112804	0.0154011	0.000844744	0.000743238	-0.00103203	0.00444906	0.0115437	0.00486589	0.00809248	0.00450954	0.0137717	0.00771375	0.00801827	0.00756473	-0.00757043
67	0.0150948	0.0130128	0.00715357	0.00882086	-0.00887355	0.0135826	0.0149389	0.00109959	0.00162224	0.00133284	0.0050257	0.0100146	0.00575136	0.00848554	0.00557859	0.0147457	0.00664686	0.00913915	0.00768352	-0.00700891
66	0.0153064	0.0136067	0.00955083	0.0109827	-0.0097979	0.0144465	0.0150491	0.00368043	0.00151209	0.00266321	0.00716596	0.00870151	0.00683769	0.00915289	0.00647918	0.0133182	0.0105451	0.00887567	0.00721054	-0.00540642
65	0.0168247	0.0143907	0.0103348	0.00984455	-0.00796648	0.0147446	0.0148957	0.00371714	0.00409725	0.00470628	0.00619626	0.00852873	0.00741433	0.00882461	0.00853521	0.013221	0.0129165	0.011422	0.00857763	-0.00538482
64	0.0157276	0.0152805	0.0100756	0.00921176	-0.00771595	0.016198	0.015751	0.00412317	0.00618136	0.00467173	0.006328	0.00934942	0.00990878	0.00983751	0.0091896	0.0139207	0.0166614	0.0114911	0.00841349	-0.00555111
63	0.0160623	0.0164554	0.0110281	0.00796345	-0.0075475	0.018267	0.0163665	0.00723313	0.0109392	0.005622	0.00464992	0.010412	0.0116992	0.0113925	0.010574	0.0149185	0.0176678	0.0130093	0.0102276	-0.00599817
62	0.0177339	0.0168117	0.0119827	0.00588799	-0.00700973	0.0193231	0.0153622	0.00961744	0.0157423	0.00673424	0.00423525	0.0111808	0.0145996	0.0138977	0.00918096	0.014506	0.0182142	0.0155535	0.0105214	-0.00815787
61	0.0195502	0.0164727	0.0103197	0.00339569	-0.00651084	0.0201352	0.0177811	0.0132932	0.018686	0.00849224	0.0060278	0.0142325	0.0168263	0.0155521	0.00992606	0.0161603	0.0171754	0.0140006	0.0120115	-0.00955088
60	0.0210987	0.0164316	0.0129588	0.00392698	-0.00483923	0.0224698	0.0174787	0.0164961	0.0246965	0.0111832	0.00635176	0.016498	0.0184525	0.0174418	0.0104746	0.015737	0.0164778	0.0142922	0.0126595	-0.00837384
59	0.0222369	0.0169284	0.0135744	0.00458785	-0.00369244	0.0224655	0.0185607	0.0191979	0.0274069	0.014047	0.00876198	0.020109	0.0189493	0.0194179	0.0114594	0.0157629	0.0171667	0.0136032	0.01383	-0.0057714
58	0.0240942	0.0174402	0.0152805	0.00815351	-0.00205538	0.0217938	0.0188156	0.0206384	0.0307825	0.0150232	0.00997357	0.0197203	0.0188456	0.0185346	0.0140252	0.0160286	0.0160869	0.013951	0.0159681	-0.00364194
57	0.0244333	0.019736	0.0159522	0.0127688	0.00204372	0.0231976	0.0222214	0.0202086	0.0331409	0.0168524	0.0122391	0.0200486	0.0185238	0.0214826	0.0162626	0.0181688	0.0182056	0.0148688	0.019009	-0.00113453
56	0.0241655	0.0220555	0.0165612	0.0160926	0.00659205	0.0250528	0.0234568	0.0208025	0.0343179	0.01828	0.0141439	0.0210463	0.0182344	0.0230397	0.017336	0.0187779	0.0182876	0.0153202	0.0215077	0.00154565
55	0.0251698	0.0242454	0.0193083	0.0206409	0.0105465	0.0270073	0.0260203	0.0202129	0.0367584	0.019727	0.0156298	0.0217396	0.0201954	0.023949	0.0196145	0.0212075	0.0185792	0.0170739	0.0234731	0.00204238
54	0.0260336	0.0252583	0.0189196	0.0221591	0.0149112	0.0306853	0.0310092	0.0202712	0.0396092	0.0231847	0.0162345	0.0233464	0.0206943	0.0255256	0.0224329	0.0216913	0.0183589	0.0204776	0.0255118	0.00283931
53	0.027742	0.026593	0.0211614	0.0258263	0.0195006	0.0350846	0.0331689	0.0212258	0.0411555	0.027098	0.0161244	0.0259661	0.0221305	0.0268365	0.0238734	0.0243931	0.0183503	0.0207713	0.0261036	0.00352826
52	0.0301738	0.027729	0.0216171	0.0276534	0.0220252	0.0400994	0.0379246	0.0246792	0.0436305	0.0309984	0.0170336	0.0279682	0.0235538	0.0286809	0.0253161	0.0246091	0.0178427	0.0242592	0.0261533	0.00595792
51	0.0311651	0.0266492	0.0229777	0.0316402	0.025308	0.0460753	0.0419827	0.029748	0.0463582	0.0344302	0.0184115	0.032456	0.0256098	0.0298817	0.028547	0.0262072	0.0188319	0.0270063	0.0255399	0.00739843
50	0.0344673	0.0276253	0.02501	0.0350806	0.0274245	0.0515091	0.0435938	0.0343525	0.0501658	0.0391664	0.0205993	0.0359591	0.0283785	0.0317347	0.0316656	0.0310925	0.0195856	0.0300278	0.026475	0.0101283
49	0.0386592	0.0274979	0.0269904	0.036573	0.0310485	0.056511	0.0487576	0.042406	0.0531051	0.0417991	0.0231369	0.0389351	0.0309637	0.0346805	0.0366804	0.0344724	0.0205985	0.033006	0.0281402	0.0106704
48	0.0426698	0.029189	0.0319426	0.0387003	0.0357523	0.064355	0.0509454	0.0468895	0.0558868	0.0464273	0.0264585	0.0409976	0.0338685	0.0378056	0.0390237	0.0376558	0.0232074	0.0346149	0.0324855	0.0133959
47	0.0460476	0.0317223	0.0350288	0.0374347	0.0389962	0.0695815	0.0572409	0.0551957	0.0584158	0.050263	0.0318038	0.044438	0.0392958	0.0423323	0.0444164	0.0406383	0.0248229	0.038172	0.0373232	0.0150546
46	0.0499415	0.0360806	0.0393741	0.0372079	0.0431255	0.0760973	0.0629231	0.0621132	0.0643787	0.0558004	0.0382159	0.0472521	0.0451075	0.0473191	0.0493168	0.0414763	0.0291811	0.0394052	0.0433984	0.0162381
45	0.0540017	0.0413653	0.0426676	0.039156	0.0477213	0.0824533	0.0677479	0.0638388	0.0705058	0.0614696	0.0435007	0.0523836	0.050699	0.054688	0.055297	0.0431306	0.0338526	0.0431306	0.0517997	0.0206028
44	0.0559088	0.045026	0.0460994	0.041361	0.0520343	0.0922367	0.07608	0.0703719	0.0785528	0.0679185	0.0492477	0.0579038	0.0569967	0.0619121	0.0619121	0.0459447	0.0389516	0.0492145	0.0572767	0.023702
43	0.0590835	0.0510818	0.0496845	0.0466328	0.0571419	0.0991348	0.0798681	0.0727433	0.0889583	0.0754407	0.0548996	0.063601	0.0634455	0.0701579	0.0681926	0.0491411	0.0443379	0.0554388	0.0646844	0.029734
42	0.0613123	0.0554444	0.0548505	0.0514555	0.0648823	0.106445	0.0858677	0.080773	0.0985365	0.0845071	0.0604392	0.0705574	0.0679204	0.0764426	0.0757796	0.0560176	0.0483765	0.0628292	0.0725479	0.0345156
41	0.0633273	0.0600295	0.0615132	0.0555243	0.0713225	0.115976	0.0924008	0.0871636	0.107322	0.0914959	0.065981	0.0758724	0.0744708	0.0851656	0.0832543	0.0621641	0.0544496	0.0700556	0.0788607	0.041012
40	0.0687352	0.0632928	0.0672428	0.0612	0.0792702	0.127548	0.0993659	0.0966705	0.115782	0.0998928	0.0728856	0.0809607	0.0786779	0.0930075	0.0910508	0.0716149	0.0594666	0.0753382	0.0855773	0.0503354
39	0.0750242	0.0684912	0.0739358	0.0659535	0.0879112	0.139541	0.110413	0.107577	0.125839	0.109052	0.0820837	0.0870748	0.0820837	0.100288	0.0976314	0.0806511	0.0659478	0.0846357	0.0940174	0.0602311
38	0.0804084	0.0745923	0.0813306	0.0709986	0.0947142	0.153414	0.119449	0.120149	0.136709	0.117049	0.0900098	0.0933336	0.0874268	0.10967	0.106395	0.0914496	0.0735997	0.0948144	0.102868	0.0720317
37	0.0890839	0.0829914	0.0859458	0.0798512	0.106158	0.16652	0.133478	0.132463	0.151754	0.127848	0.0988711	0.101456	0.0943487	0.120379	0.113121	0.100922	0.0803379	0.109064	0.11526	0.0822752
36	0.0971525	0.0927381	0.0968696	0.0894985	0.116402	0.185423	0.149272	0.146689	0.16655	0.137815	0.10967	0.10873	0.102158	0.128774	0.11974	0.109077	0.0925057	0.123925	0.126521	0.0965421
35	0.107109	0.104586	0.104688	0.0996858	0.133349	0.200787	0.164254	0.160122	0.185145	0.15295	0.121073	0.119863	0.11189	0.14013	0.12872	0.118662	0.101017	0.141481	0.138935	0.109697
34	0.120374	0.115657	0.116601	0.107389	0.147737	0.21927	0.177335	0.17545	0.202705	0.167165	0.133992	0.132001	0.123928	0.151064	0.138888	0.126428	0.111483	0.159035	0.151943	0.125426
33	0.134107	0.12593	0.12614	0.116495	0.163464	0.239295	0.191907	0.194231	0.220423	0.182996	0.145734	0.146363	0.138921	0.16418	0.151203	0.141056	0.122385	0.178021	0.168572	0.140943
32	0.148208	0.139228	0.138206	0.126658	0.182763	0.257499	0.208279	0.21667	0.241925	0.20521	0.161276	0.161729	0.154796	0.181235	0.163979	0.159247	0.130737	0.196089	0.186137	0.15745
31	0.164816	0.150853	0.15238	0.137982	0.197537	0.275789	0.227905	0.240794	0.261827	0.227358	0.175879	0.177732	0.172169	0.196057	0.181071	0.179786	0.141118	0.215708	0.207553	0.174496
30	0.178737	0.165148	0.163572	0.149242	0.219383	0.295775	0.253067	0.264183	0.285584	0.255979	0.195572	0.195692	0.191326	0.213195	0.196293	0.200326	0.154489	0.239177	0.230491	0.194163
29	0.190542	0.177489	0.174522	0.162576	0.235872	0.317817	0.280202	0.288398	0.308679	0.280793	0.216469	0.213026	0.212551	0.227198	0.213888	0.221725	0.170352	0.262783	0.253241	0.215682
28	0.203004	0.191235	0.192449	0.179487	0.261607	0.341639	0.309971	0.313534	0.339939	0.309729	0.240465	0.230515	0.232092	0.24513	0.229412	0.241816	0.189796	0.29041	0.278892	0.24124
27	0.216962	0.207666	0.207802	0.197483	0.286672	0.369209	0.342146	0.339721	0.369756	0.33736	0.265086	0.249776	0.255929	0.263615	0.249786	0.264856	0.213343	0.317533	0.299491	0.26761
26	0.230576	0.227274	0.226385	0.21908	0.31036	0.402298	0.375112	0.369386	0.405602	0.365076	0.292989	0.273172	0.280921	0.283581	0.270511	0.284075	0.239812	0.345741	0.32258	0.298124
25	0.246668	0.246815	0.244301	0.242057	0.335127	0.438076	0.408047	0.399015	0.438222	0.391627	0.316763	0.299161	0.309368	0.308437	0.294624	0.307735	0.265063	0.379558	0.346659	0.332074
24	0.266553	0.265991	0.265149	0.264896	0.357707	0.478436	0.438747	0.429268	0.472687	0.42304	0.342327	0.327041	0.335036	0.33181	0.324406	0.329576	0.29317	0.412262	0.374005	0.366094
23	0.287862	0.291463	0.284262	0.286411	0.3899	0.523712	0.474259	0.459277	0.516827	0.457826	0.366641	0.359443	0.358035	0.353748	0.351206	0.355896	0.323686	0.447366	0.404331	0.40272
22	0.310399	0.315563	0.305233	0.309395	0.420574	0.566124	0.507436	0.494962	0.556107	0.493195	0.393873	0.389648	0.383232	0.378649	0.375051	0.389538	0.352326	0.483616	0.436496	0.439498
21	0.333493	0.338808	0.325437	0.334756	0.458276	0.609653	0.539549	0.533748	0.597485	0.534577	0.424027	0.419569	0.406371	0.400246	0.403356	0.425533	0.3847	0.521083	0.474617	0.472973
20	0.362381	0.3661	0.347334	0.366402	0.499044	0.652208	0.578918	0.572141	0.641586	0.571484	0.454867	0.45239	0.431322	0.426836	0.430694	0.470727	0.417441	0.565909	0.518396	0.505246
19	0.384993	0.397804	0.373097	0.396217	0.543126	0.696365	0.617663	0.618575	0.686663	0.616931	0.489813	0.485237	0.455221	0.450029	0.455014	0.512461	0.453866	0.603419	0.559393	0.540438
18	0.412129	0.427003	0.399292	0.422051	0.5847	0.742679	0.660164	0.665498	0.731475	0.659144	0.524496	0.517976	0.487209	0.475218	0.478218	0.549534	0.489579	0.642121	0.598527	0.578006
17	0.439635	0.46001	0.430873	0.44844	0.623413	0.783837	0.703153	0.712433	0.77263	0.704986	0.559131	0.548332	0.515734	0.499711	0.504462	0.585161	0.528495	0.678028	0.638937	0.616716
16	0.466917	0.489148	0.462893	0.473294	0.660654	0.822508	0.756236	0.758326	0.814673	0.755387	0.593273	0.578875	0.545633	0.523386	0.530361	0.621398	0.570119	0.711387	0.674717	0.659472
15	0.490675	0.51378	0.489418	0.493578	0.700617	0.865756	0.800965	0.800987	0.865003	0.805989	0.626742	0.607655	0.580032	0.551112	0.563206	0.655999	0.613105	0.74649	0.710423	0.707532
14	0.515035	0.536882	0.517797	0.516324	0.739041	0.906188	0.846168	0.845632	0.913974	0.846671	0.6619	0.633021	0.608659	0.573437	0.593898	0.691861	0.652785	0.77427	0.746991	0.749972
13	0.54143	0.560984	0.539971	0.542331	0.776077	0.948479	0.885146	0.880259	0.970659	0.889817	0.695706	0.651346	0.63967	0.595366	0.630345	0.730744	0.697383	0.815722	0.777694	0.791066
12	0.567697	0.587834	0.568571	0.572057	0.822774	0.994299	0.931843	0.910291	1.02261	0.928925	0.73423	0.675277	0.658349	0.621248	0.660729	0.767629	0.735325	0.852328	0.816223	0.83076
11	0.594574	0.616171	0.595555	0.597345	0.867154	1.04117	0.975728	0.937903	1.06539	0.970491	0.767069	0.694097	0.678389	0.642607	0.688024	0.803239	0.770595	0.892803	0.842623	0.869416
10	0.626114	0.651543	0.625417	0.630503	0.914538	1.08795	1.01272	0.969346	1.11443	1.0054	0.806347	0.707766	0.699408	0.667232	0.714385	0.841733	0.800001	0.928121	0.872329	0.923313
9	0.65802	0.686415	0.65202	0.664069	0.955177	1.13712	1.05313	1.00136	1.14072	1.04673	0.835168	0.732783	0.712385	0.692788	0.735081	0.873589	0.829896	0.959527	0.901935	0.968276
8	0.685215	0.718124	0.676474	0.69546	0.988602	1.18352	1.09353	1.03144	1.15729	1.08582	0.857335	0.750381	0.730326	0.72103	0.752594	0.906606	0.859833	0.981781	0.921974	1.0105
7	0.71088	0.743276	0.701021	0.728082	1.0123	1.22827	1.11559	1.06593	1.17475	1.11747	0.885753	0.775889	0.750536	0.751689	0.772304	0.941569	0.896006	0.997035	0.948932	1.05751
6	0.728408	0.767283	0.72481	0.74888	1.03437	1.26559	1.14968	1.10055	1.18927	1.14176	0.904438	0.788534	0.774137	0.780526	0.788625	0.970775	0.933881	1.0079	0.967401	1.09226
5	0.735609	0.782401	0.746407	0.762091	1.05596	1.26846	1.1756	1.13222	1.20943	1.15328	0.928195	0.802933	0.803652	0.803086	0.800002	0.998929	0.969155	1.01436	0.979645	1.09946
4	0.728082	0.786001	0.768331	0.764404	1.07363	1.25453	1.19955	1.15832	1.22704	1.15537	0.949989	0.826296	0.828259	0.82453	0.809412	1.02639	1.01078	1.02315	0.992912	1.10797
3	0.71504	0.787543	0.786001	0.762244	1.09145	1.23545	1.22157	1.17452	1.237	1.14906	0.972007	0.842425	0.851679	0.848286	0.814811	1.04906	1.03981	1.03611	0.993992	1.12003
2	0.701773	0.788161	0.79464	0.759005	1.09268	1.20799	1.23823	1.17722	1.24687	1.14104	0.977868	0.863404	0.865564	0.865564	0.81967	1.05986	1.05554	1.04906	0.995072	1.11817
1	0.688815	0.786001	0.7968	0.753606	1.08836	1.17992	1.25551	1.17992	1.24471	1.13672	0.984347	0.876362	0.876362	0.865564	0.811571	1.06526	1.05986	1.04906	0.995072	1.12465
1	0.688815	0.786001	0.7968	0.753606	1.08836	1.17992	1.25551	1.17992	1.24471	1.13672	0.984347	0.876362	0.876362	0.865564	0.811571	1.06526	1.05986	1.04906	0.995072	1.12465
2	0.701773	0.788161	0.79464	0.759005	1.09268	1.20799	1.23823	1.17722	1.24687	1.14104	0.977868	0.863404	0.865564	0.865564	0.81967	1.05986	1.05554	1.04906	0.995072	1.11817
3	0.71504	0.787543	0.786001	0.762244	1.09145	1.23545	1.22157	1.17452	1.237	1.14906	0.972007	0.842425	0.851679	0.848286	0.814811	1.04906	1.03981	1.03611	0.993992	1.12003
4	0.728082	0.786001	0.768331	0.764404	1.07363	1.25453	1.19955	1.15832	1.22704	1.15537	0.949989	0.826296	0.828259	0.82453	0.809412	1.02639	1.01078	1.02315	0.992912	1.10797
5	0.735609	0.782401	0.746407	0.762091	1.05596	1.26846	1.1756	1.13222	1.20943	1.15328	0.928195	0.802933	0.803652	0.803086	0.800002	0.998929	0.969155	1.01436	0.979645	1.09946
6	0.728408	0.767283	0.72481	0.74888	1.03437	1.26559	1.14968	1.10055	1.18927	1.14176	0.904438	0.788534	0.774137	0.780526	0.788625	0.970775	0.933881	1.0079	0.967401	1.09226
7	0.71088	0.743276	0.701021	0.728082	1.0123	1.22827	1.11559	1.06593	1.17475	1.11747	0.885753	0.775889	0.750536	0.751689	0.772304	0.941569	0.896006	0.997035	0.948932	1.05751
8	0.685215	0.718124	0.676474	0.69546	0.988602	1.18352	1.09353	1.03144	1.15729	1.08582	0.857335	0.750381	0.730326	0.72103	0.752594	0.906606	0.859833	0.981781	0.921974	1.0105
9	0.65802	0.686415	0.65202	0.664069	0.955177	1.13712	1.05313	1.00136	1.14072	1.04673	0.835168	0.732783	0.712385	0.692788	0.735081	0.873589	0.829896	0.959527	0.901935	0.968276
10	0.626114	0.651543	0.625417	0.630503	0.914538	1.08795	1.01272	0.969346	1.11443	1.0054	0.806347	0.707766	0.699408	0.667232	0.714385	0.841733	0.800001	0.928121	0.872329	0.923313
11	0.594574	0.616171	0.595555	0.597345	0.867154	1.04117	0.975728	0.937903	1.06539	0.970491	0.767069	0.694097	0.678389	0.642607	0.688024	0.803239	0.770595	0.892803	0.842623	0.869416
12	0.567697	0.587834	0.568571	0.572057	0.822774	0.994299	0.931843	0.910291	1.02261	0.928925	0.73423	0.675277	0.658349	0.621248	0.660729	0.767629	0.735325	0.852328	0.816223	0.83076
13	0.54143	0.560984	0.539971	0.542331	0.776077	0.948479	0.885146	0.880259	0.970659	0.889817	0.695706	0.651346	0.63967	0.595366	0.630345	0.730744	0.697383	0.815722	0.777694	0.791066
14	0.515035	0.536882	0.517797	0.516324	0.739041	0.906188	0.846168	0.845632	0.913974	0.846671	0.6619	0.633021	0.608659	0.573437	0.593898	0.691861	0.652785	0.77427	0.746991	0.749972
15	0.490675	0.51378	0.489418	0.493578	0.700617	0.865756	0.800965	0.800987	0.865003	0.805989	0.626742	0.607655	0.580032	0.551112	0.563206	0.655999	0.613105	0.74649	0.710423	0.707532
16	0.466917	0.489148	0.462893	0.473294	0.660654	0.822508	0.756236	0.758326	0.814673	0.755387	0.593273	0.578875	0.545633	0.523386	0.530361	0.621398	0.570119	0.711387	0.674717	0.659472
17	0.439635	0.46001	0.430873	0.44844	0.623413	0.783837	0.703153	0.712433	0.77263	0.704986	0.559131	0.548332	0.515734	0.499711	0.504462	0.585161	0.528495	0.678028	0.638937	0.616716
18	0.412129	0.427003	0.399292	0.422051	0.5847	0.742679	0.660164	0.665498	0.731475	0.659144	0.524496	0.517976	0.487209	0.475218	0.478218	0.549534	0.489579	0.642121	0.598527	0.578006
19	0.384993	0.397804	0.373097	0.396217	0.543126	0.696365	0.617663	0.618575	0.686663	0.616931	0.489813	0.485237	0.455221	0.450029	0.455014	0.512461	0.453866	0.603419	0.559393	0.540438
20	0.362381	0.3661	0.347334	0.366402	0.499044	0.652208	0.578918	0.572141	0.641586	0.571484	0.454867	0.45239	0.431322	0.426836	0.430694	0.470727	0.417441	0.565909	0.518396	0.505246
21	0.333493	0.338808	0.325437	0.334756	0.458276	0.609653	0.539549	0.533748	0.597485	0.534577	0.424027	0.419569	0.406371	0.400246	0.403356	0.425533	0.3847	0.521083	0.474617	0.472973
22	0.310399	0.315563	0.305233	0.309395	0.420574	0.566124	0.507436	0.494962	0.556107	0.493195	0.393873	0.389648	0.383232	0.378649	0.375051	0.389538	0.352326	0.483616	0.436496	0.439498
23	0.287862	0.291463	0.284262	0.286411	0.3899	0.523712	0.474259	0.459277	0.516827	0.457826	0.366641	0.359443	0.358035	0.353748	0.351206	0.355896	0.323686	0.447366	0.404331	0.40272
24	0.266553	0.265991	0.265149	0.264896	0.357707	0.478436	0.438747	0.429268	0.472687	0.42304	0.342327	0.327041	0.335036	0.33181	0.324406	0.329576	0.29317	0.412262	0.374005	0.366094
25	0.246668	0.246815	0.244301	0.242057	0.335127	0.438076	0.408047	0.399015	0.438222	0.391627	0.316763	0.299161	0.309368	0.308437	0.294624	0.307735	0.265063	0.379558	0.346659	0.332074
26	0.230576	0.227274	0.226385	0.21908	0.31036	0.402298	0.375112	0.369386	0.405602	0.365076	0.292989	0.273172	0.280921	0.283581	0.270511	0.284075	0.239812	0.345741	0.32258	0.298124
27	0.216962	0.207666	0.207802	0.197483	0.286672	0.369209	0.342146	0.339721	0.369756	0.33736	0.265086	0.249776	0.255929	0.263615	0.249786	0.264856	0.213343	0.317533	0.299491	0.26761
28	0.203004	0.191235	0.192449	0.179487	0.261607	0.341639	0.309971	0.313534	0.339939	0.309729	0.240465	0.230515	0.232092	0.24513	0.229412	0.241816	0.189796	0.29041	0.278892	0.24124
29	0.190542	0.177489	0.174522	0.162576	0.235872	0.317817	0.280202	0.288398	0.308679	0.280793	0.216469	0.213026	0.212551	0.227198	0.213888	0.221725	0.170352	0.262783	0.253241	0.215682
30	0.178737	0.165148	0.163572	0.149242	0.219383	0.295775	0.253067	0.264183	0.285584	0.255979	0.195572	0.195692	0.191326	0.213195	0.196293	0.200326	0.154489	0.239177	0.230491	0.194163
31	0.164816	0.150853	0.15238	0.137982	0.197537	0.275789	0.227905	0.240794	0.261827	0.227358	0.175879	0.177732	0.172169	0.196057	0.181071	0.179786	0.141118	0.215708	0.207553	0.174496
32	0.148208	0.139228	0.138206	0.126658	0.182763	0.257499	0.208279	0.21667	0.241925	0.20521	0.161276	0.161729	0.154796	0.181235	0.163979	0.159247	0.130737	0.196089	0.186137	0.15745
33	0.134107	0.12593	0.12614	0.116495	0.163464	0.239295	0.191907	0.194231	0.220423	0.182996	0.145734	0.146363	0.138921	0.16418	0.151203	0.141056	0.122385	0.178021	0.168572	0.140943
34	0.120374	0.115657	0.116601	0.107389	0.147737	0.21927	0.177335	0.17545	0.202705	0.167165	0.133992	0.132001	0.123928	0.151064	0.138888	0.126428	0.111483	0.159035	0.151943	0.125426
35	0.107109	0.104586	0.104688	0.0996858	0.133349	0.200787	0.164254	0.160122	0.185145	0.15295	0.121073	0.119863	0.11189	0.14013	0.12872	0.118662	0.101017	0.141481	0.138935	0.109697
36	0.0971525	0.0927381	0.0968696	0.0894985	0.116402	0.185423	0.149272	0.146689	0.16655	0.137815	0.10967	0.10873	0.102158	0.128774	0.11974	0.109077	0.0925057	0.123925	0.126521	0.0965421
37	0.0890839	0.0829914	0.0859458	0.0798512	0.106158	0.16652	0.133478	0.132463	0.151754	0.127848	0.0988711	0.101456	0.0943487	0.120379	0.113121	0.100922	0.0803379	0.109064	0.11526	0.0822752
38	0.0804084	0.0745923	0.0813306	0.0709986	0.0947142	0.153414	0.119449	0.120149	0.136709	0.117049	0.0900098	0.0933336	0.0874268	0.10967	0.106395	0.0914496	0.0735997	0.0948144	0.102868	0.0720317
39	0.0750242	0.0684912	0.0739358	0.0659535	0.0879112	0.139541	0.110413	0.107577	0.125839	0.109052	0.0820837	0.0870748	0.0820837	0.100288	0.0976314	0.0806511	0.0659478	0.0846357	0.0940174	0.0602311
40	0.0687352	0.0632928	0.0672428	0.0612	0.0792702	0.127548	0.0993659	0.0966705	0.115782	0.0998928	0.0728856	0.0809607	0.0786779	0.0930075	0.0910508	0.0716149	0.0594666	0.0753382	0.0855773	0.0503354
41	0.0633273	0.0600295	0.0615132	0.0555243	0.0713225	0.115976	0.0924008	0.0871636	0.107322	0.0914959	0.065981	0.0758724	0.0744708	0.0851656	0.0832543	0.0621641	0.0544496	0.0700556	0.0788607	0.041012
42	0.0613123	0.0554444	0.0548505	0.0514555	0.0648823	0.106445	0.0858677	0.080773	0.0985365	0.0845071	0.0604392	0.0705574	0.0679204	0.0764426	0.0757796	0.0560176	0.0483765	0.0628292	0.0725479	0.0345156
43	0.0590835	0.0510818	0.0496845	0.0466328	0.0571419	0.0991348	0.0798681	0.0727433	0.0889583	0.0754407	0.0548996	0.063601	0.0634455	0.0701579	0.0681926	0.0491411	0.0443379	0.0554388	0.0646844	0.029734
44	0.0559088	0.045026	0.0460994	0.041361	0.0520343	0.0922367	0.07608	0.0703719	0.0785528	0.0679185	0.0492477	0.0579038	0.0569967	0.0619121	0.0619121	0.0459447	0.0389516	0.0492145	0.0572767	0.023702
45	0.0540017	0.0413653	0.0426676	0.039156	0.0477213	0.0824533	0.0677479	0.0638388	0.0705058	0.0614696	0.0435007	0.0523836	0.050699	0.054688	0.055297	0.0431306	0.0338526	0.0431306	0.0517997	0.0206028
46	0.0499415	0.0360806	0.0393741	0.0372079	0.0431255	0.0760973	0.0629231	0.0621132	0.0643787	0.0558004	0.0382159	0.0472521	0.0451075	0.0473191	0.0493168	0.0414763	0.0291811	0.0394052	0.0433984	0.0162381
47	0.0460476	0.0317223	0.0350288	0.0374347	0.0389962	0.0695815	0.0572409	0.0551957	0.0584158	0.050263	0.0318038	0.044438	0.0392958	0.0423323	0.0444164	0.0406383	0.0248229	0.038172	0.0373232	0.0150546
48	0.0426698	0.029189	0.0319426	0.0387003	0.0357523	0.064355	0.0509454	0.0468895	0.0558868	0.0464273	0.0264585	0.0409976	0.0338685	0.0378056	0.0390237	0.0376558	0.0232074	0.0346149	0.0324855	0.0133959
49	0.0386592	0.0274979	0.0269904	0.036573	0.0310485	0.056511	0.0487576	0.042406	0.0531051	0.0417991	0.0231369	0.0389351	0.0309637	0.0346805	0.0366804	0.0344724	0.0205985	0.033006	0.0281402	0.0106704
50	0.0344673	0.0276253	0.02501	0.0350806	0.0274245	0.0515091	0.0435938	0.0343525	0.0501658	0.0391664	0.0205993	0.0359591	0.0283785	0.0317347	0.0316656	0.0310925	0.0195856	0.0300278	0.026475	0.0101283
51	0.0311651	0.0266492	0.0229777	0.0316402	0.025308	0.0460753	0.0419827	0.029748	0.0463582	0.0344302	0.0184115	0.032456	0.0256098	0.0298817	0.028547	0.0262072	0.0188319	0.0270063	0.0255399	0.00739843
52	0.0301738	0.027729	0.0216171	0.0276534	0.0220252	0.0400994	0.0379246	0.0246792	0.0436305	0.0309984	0.0170336	0.0279682	0.0235538	0.0286809	0.0253161	0.0246091	0.0178427	0.0242592	0.0261533	0.00595792
53	0.027742	0.026593	0.0211614	0.0258263	0.0195006	0.0350846	0.0331689	0.0212258	0.0411555	0.027098	0.0161244	0.0259661	0.0221305	0.0268365	0.0238734	0.0243931	0.0183503	0.0207713	0.0261036	0.00352826
54	0.0260336	0.0252583	0.0189196	0.0221591	0.0149112	0.0306853	0.0310092	0.0202712	0.0396092	0.0231847	0.0162345	0.0233464	0.0206943	0.0255256	0.0224329	0.0216913	0.0183589	0.0204776	0.0255118	0.00283931
55	0.0251698	0.0242454	0.0193083	0.0206409	0.0105465	0.0270073	0.0260203	0.0202129	0.0367584	0.019727	0.0156298	0.0217396	0.0201954	0.023949	0.0196145	0.0212075	0.0185792	0.0170739	0.0234731	0.00204238
56	0.0241655	0.0220555	0.0165612	0.0160926	0.00659205	0.0250528	0.0234568	0.0208025	0.0343179	0.01828	0.0141439	0.0210463	0.0182344	0.0230397	0.017336	0.0187779	0.0182876	0.0153202	0.0215077	0.00154565
57	0.0244333	0.019736	0.0159522	0.0127688	0.00204372	0.0231976	0.0222214	0.0202086	0.0331409	0.0168524	0.0122391	0.0200486	0.0185238	0.0214826	0.0162626	0.0181688	0.0182056	0.0148688	0.019009	-0.00113453
58	0.0240942	0.0174402	0.0152805	0.00815351	-0.00205538	0.0217938	0.0188156	0.0206384	0.0307825	0.0150232	0.00997357	0.0197203	0.0188456	0.0185346	0.0140252	0.0160286	0.0160869	0.013951	0.0159681	-0.00364194
59	0.0222369	0.0169284	0.0135744	0.00458785	-0.00369244	0.0224655	0.0185607	0.0191979	0.0274069	0.014047	0.00876198	0.020109	0.0189493	0.0194179	0.0114594	0.0157629	0.0171667	0.0136032	0.01383	-0.0057714
60	0.0210987	0.0164316	0.0129588	0.00392698	-0.00483923	0.0224698	0.0174787	0.0164961	0.0246965	0.0111832	0.00635176	0.016498	0.0184525	0.0174418	0.0104746	0.015737	0.0164778	0.0142922	0.0126595	-0.00837384
61	0.0195502	0.0164727	0.0103197	0.00339569	-0.00651084	0.0201352	0.0177811	0.0132932	0.018686	0.00849224	0.0060278	0.0142325	0.0168263	0.0155521	0.00992606	0.0161603	0.0171754	0.0140006	0.0120115	-0.00955088
62	0.0177339	0.0168117	0.0119827	0.00588799	-0.00700973	0.0193231	0.0153622	0.00961744	0.0157423	0.00673424	0.00423525	0.0111808	0.0145996	0.0138977	0.00918096	0.014506	0.0182142	0.0155535	0.0105214	-0.00815787
63	0.0160623	0.0164554	0.0110281	0.00796345	-0.0075475	0.018267	0.0163665	0.00723313	0.0109392	0.005622	0.00464992	0.010412	0.0116992	0.0113925	0.010574	0.0149185	0.0176678	0.0130093	0.0102276	-0.00599817
64	0.0157276	0.0152805	0.0100756	0.00921176	-0.00771595	0.016198	0.015751	0.00412317	0.00618136	0.00467173	0.006328	0.00934942	0.00990878	0.00983751	0.0091896	0.0139207	0.0166614	0.0114911	0.00841349	-0.00555111
65	0.0168247	0.0143907	0.0103348	0.00984455	-0.00796648	0.0147446	0.0148957	0.00371714	0.00409725	0.00470628	0.00619626	0.00852873	0.00741433	0.00882461	0.00853521	0.013221	0.0129165	0.011422	0.00857763	-0.00538482
66	0.0153064	0.0136067	0.00955083	0.0109827	-0.0097979	0.0144465	0.0150491	0.00368043	0.00151209	0.00266321	0.00716596	0.00870151	0.00683769	0.00915289	0.00647918	0.0133182	0.0105451	0.00887567	0.00721054	-0.00540642
67	0.0150948	0.0130128	0.00715357	0.00882086	-0.00887355	0.0135826	0.0149389	0.00109959	0.00162224	0.00133284	0.0050257	0.0100146	0.00575136	0.00848554	0.00557859	0.0147457	0.00664686	0.00913915	0.00768352	-0.00700891
68	0.0128401	0.0111706	0.00564178	0.00760062	-0.00985189	0.0112804	0.0154011	0.000844744	0.000743238	-0.00103203	0.00444906	0.0115437	0.00486589	0.00809248	0.00450954	0.0137717	0.00771375	0.00801827	0.00756473	-0.00757043
69	0.0115291	0.012041	0.00477358	0.00644087	-0.00899234	0.00937987	0.0130665	-0.000559059	0.00206281	-0.0031075	0.0033217	0.0115631	0.0043454	0.00779012	0.00435836	0.0152338	0.00892966	0.00731205	0.00705936	-0.0103132
70	0.0112959	0.0111965	0.00430709	0.00757471	-0.00956897	0.00874492	0.0114813	0.000700045	0.00195267	-0.00347033	0.00266083	0.0108223	0.00476222	0.00734306	0.00376228	0.0136551	0.0104544	0.00675053	0.00716519	-0.0117775
71	0.0124772	0.0112721	0.00484269	0.00832844	-0.00916943	0.00770395	0.0086067	0.00182093	0.0017259	-0.00239264	0.00273858	0.00987207	0.00399553	0.00599541	0.00358951	0.0121368	0.0123074	0.00528625	0.00519554	-0.0139091
72	0.013516	0.0100389	0.00396801	0.00915345	-0.0075259	0.00580125	0.00756141	0.00293101	0.00223343	-0.00212484	0.0033541	0.00886781	0.00302798	0.00480542	0.00381411	0.0120612	0.0130568	0.00626675	0.0053748	-0.0155829
73	0.0127429	0.00969985	0.00508458	0.00949684	-0.00628407	0.00468901	0.00426139	0.00414044	0.00231118	-0.000211348	0.00501491	0.00720268	0.00277962	0.00356359	0.00323315	0.0116098	0.0145967	0.0046621	0.00353473	-0.0159436
74	0.0135528	0.00827229	0.00522712	0.00826797	-0.0049537	0.00383377	0.00426139	0.00595243	0.00302388	0.00173886	0.00687009	0.00687009	0.00258956	0.00231096	0.00250318	0.0103831	0.0133138	0.00334684	0.00310495	-0.0163237
75	0.0105767	0.00745377	0.00616659	0.00758767	-0.00550442	0.00453567	0.000630934	0.0060453	0.00173238	0.00154881	0.00765838	0.00536046	0.0042115	0.000894201	0.00287032	0.0106531	0.0136032	0.00319134	0.0014787	-0.0160343
76	0.0072378	0.00643439	0.00728315	0.00606076	-0.0059666	0.00599346	-0.00107955	0.00596755	-0.00122209	0.00179717	0.00753095	0.00583343	0.00470175	6.56548e-06	0.00259172	0.0116379	0.0129273	0.0023361	0.0029257	-0.014894
77	0.00575624	0.00641063	0.00899147	0.00524223	-0.00784122	0.00782057	0.000738919	0.00652475	-0.00192831	0.00135227	0.00806656	0.00675562	0.00395881	-0.00215097	0.00424173	0.0124564	0.0131951	0.00326909	0.00345699	-0.0152654
78	0.004333	0.00722052	0.00806496	0.00464616	-0.00908736	0.00910343	-0.00240776	0.0057559	-0.00302975	0.0017259	0.00657205	0.00666276	0.00372989	-0.00288095	0.00541661	0.0123657	0.013519	0.00161044	0.00257583	-0.0146542
79	0.00499387	0.0087647	0.00817079	0.00401769	-0.00906361	0.00982693	-0.00194559	0.00501296	-0.00507931	0.00139979	0.00431084	0.00566497	0.00312517	-0.00410334	0.00678154	0.0122362	0.0150762	0.00161044	0.00377014	-0.0141856
80	0.00566554	0.0105097	0.00762006	0.00319916	-0.00944371	0.00874708	-0.00116161	0.00279495	-0.00467328	0.00234789	0.00230664	0.00470607	0.00244055	-0.00349431	0.00752231	0.0114867	0.0154757	0.00235554	0.00226915	-0.0146542
81	0.00795482	0.011838	0.00590526	0.00319268	-0.00971583	0.00749014	-0.000235105	0.00051431	-0.00475967	0.00279495	0.000574566	0.00236711	0.00287896	-0.00179246	0.00598029	0.0107719	0.0165923	0.00312439	0.00144631	-0.0155894
82	0.00918152	0.0118293	0.0064927	0.0033741	-0.00997716	0.00704092	0.00254443	-0.00165403	-0.00505987	0.00275608	-0.000248279	0.000635038	0.00176888	-7.11836e-05	0.0054598	0.00986265	0.0164432	0.0038047	0.000470123	-0.0168355
83	0.00889428	0.0106004	0.00688792	0.00294648	-0.00992964	0.00497193	0.00347958	-0.00267988	-0.00561275	0.00343638	-0.000833557	-0.000364903	0.00232392	0.00238439	0.00395233	0.00977194	0.0168471	0.00585641	-0.000698274	-0.0164014
84	0.0100648	0.00930679	0.00552084	0.0039421	-0.0118518	0.00308003	0.00487474	-0.00234729	-0.00472944	0.00248395	-0.000587351	-0.00257859	0.00224185	0.00326339	0.00247294	0.00759065	0.016115	0.00592984	-0.00233533	-0.0169975
85	0.00809952	0.008674	0.00682745	0.00323156	-0.0132923	0.00333272	0.00579693	-0.000140078	-0.00467328	0.00386616	0.000658794	-0.000902667	0.00353335	0.00407976	0.0014406	0.00717167	0.014709	0.00469665	-0.00362682	-0.0160451
86	0.00826797	0.0082291	0.00598085	0.00250158	-0.0154952	0.00235869	0.00597187	0.000358812	-0.00482662	0.00456806	0.00172569	0.000360756	0.00288976	0.00233472	0.000790536	0.00611557	0.0146961	0.00323454	-0.00468292	-0.0157708
87	0.00771293	0.00751424	0.00703478	0.00216467	-0.0152792	0.00224423	0.00682711	0.00153153	-0.00560627	0.00487474	0.00272131	0.00180343	0.00303878	0.00207772	0.00227641	0.00602487	0.0141626	0.0027918	-0.00512781	-0.0161617
88	0.0061018	0.00698511	0.00678426	0.000179903	-0.0141713	0.00280143	0.00721585	0.00299796	-0.00719365	0.00392447	0.0032094	0.00417262	0.00228721	0.00145356	0.00288112	0.00585209	0.0144563	0.00195816	-0.00529195	-0.0162935
89	0.00560938	0.00522928	0.00736522	0.000430428	-0.0147285	0.00364371	0.00807109	0.00279927	-0.0097097	0.00204122	0.00195245	0.00519416	0.00191358	0.000524893	0.00360462	0.00632938	0.0132858	0.00132968	-0.0046678	-0.015827
90	0.00428333	0.00497443	0.0073177	0.000391553	-0.0128949	0.00284247	0.00780113	0.00309731	-0.0100315	0.00022923	0.00237575	0.00533454	0.00137797	7.56758e-05	0.00386811	0.00815865	0.0127934	0.000269271	-0.00474555	-0.0151056
91	0.00472175	0.00430493	0.00790298	0.00091204	-0.0131627	0.00189652	0.00932156	0.0021384	-0.00954556	-0.00302975	0.00157019	0.00577728	0.0030107	-0.000552796	0.00457649	0.00820616	0.0126357	-0.00043479	-0.00251674	-0.0158183
92	0.00242383	0.00387083	0.00639551	0.000894763	-0.0132361	0.00154449	0.00930212	0.0012702	-0.00735995	-0.00476399	1.52043e-05	0.00450522	0.00394801	-0.00203435	0.00361542	0.00965532	0.0117049	0.000144009	-0.00182132	-0.0152006
93	0.00182343	0.00393778	0.00535886	0.00169601	-0.0138171	0.00303468	0.00891554	-2.34543e-05	-0.00680275	-0.00653278	-4.52673e-05	0.00252909	0.00579672	-0.00248573	0.00302582	0.00935512	0.011409	-0.00043695	-0.00125764	-0.015259
94	0.000741424	0.0043762	0.00430493	0.00213659	-0.0145838	0.00391584	0.0073368	-0.000336611	-0.00517217	-0.00595615	-0.00195012	0.00100651	0.00524815	-0.00315307	0.00280985	0.00813489	0.0114824	-0.00131379	-0.0037888	-0.0146046
95	0.000894763	0.00475846	0.00354687	0.0012144	-0.014262	0.00682063	0.00598915	-0.000351728	-0.0053795	-0.00571858	-0.00309044	-0.00142315	0.00551164	-0.00385713	0.00204316	0.00733148	0.0104393	-0.000855932	-0.00443239	-0.0144555
96	0.00160098	0.00541933	0.00416886	0.00162474	-0.0137825	0.00763915	0.00517278	-0.000470512	-0.00583304	-0.00336883	-0.00314227	-0.00255052	0.00442747	-0.00371459	0.00168465	0.0073358	0.00973523	-0.00201353	-0.00610832	-0.0145009
97	0.00295079	0.00551652	0.00287952	0.00166362	-0.0145838	0.00812077	0.00348606	-0.00122209	-0.00763207	-0.00160867	-0.00451584	-0.00362605	0.00357439	-0.00389169	0.0012959	0.00655183	0.0096294	-0.00202433	-0.00636532	-0.0132504
98	0.00344753	0.00705854	0.00295079	0.00223594	-0.0140072	0.00858078	0.00351845	-0.00186784	-0.00905099	-0.00062385	-0.00419189	-0.00433443	0.00341889	-0.00386145	-0.000284994	0.00686283	0.0100721	-0.00189259	-0.00623358	-0.0116674
99	0.00514289	0.00767622	0.00149516	0.00352744	-0.0153095	0.0067364	0.00267401	-0.001559	-0.0102086	0.000242189	-0.00397592	-0.00407958	0.00251829	-0.0032265	-0.000161891	0.00808954	0.00987345	-0.00065292	-0.00560079	-0.0114104
100	0.0066698	0.00832628	-0.000504721	0.00300263	-0.0163245	0.00488554	0.00216432	-0.00107523	-0.00961035	0.000397687	-0.00385281	-0.00234319	0.00129806	-0.00266282	-0.000198606	0.00929249	0.0105883	0.00117634	-0.0039335	-0.0118553

## Sheet: cons spd2
	1.1	1.2	1.3	1.4	1.5	2.1	2.2	2.3	2.4	2.5	3.1	3.2	3.3	3.4	3.5	4.1	4.2	4.3	4.4	4.5	5.1	5.2	5.3	5.4	5.5	6.1	6.2	6.3	6.4	6.5	7.1	7.2	7.3	7.4	7.5	8.1	8.2	8.3	8.4	8.5
1	238	236	243	239.25	237.5	242	236.25	242.5	249	235	232	228	234	227	228.5	233	236.5	233	232.25	224	239.5	237	237.5	243.5	237	227.75	224	228	228	225	228	225.75	234	226	223.25	222.5	220	220	221	220
2	237.9	235.8	242.25	238.25	236.6	241.8	236	242.1	248.75	234.75	231.625	227.125	233.5	227.1	227.9	232.8	236.3	231.625	232.25	223.75	239.375	237	237.25	243.6	236.5	227.25	224	227.75	226.625	225.125	228.3	226	234.2	225.375	223.375	222.8	220.25	219.6	220.875	219.2
3	238.286	235.429	240.562	237.15	235.714	241.786	236.2	241.714	247.5	234.625	230.625	226.75	233.375	226.929	227	232.357	236.071	230.312	232.3	223.4	239	235.857	237.4	242.929	235.5	226.6	222.438	227.312	225.5	224.625	228.143	225.65	234	224.85	223.35	222.286	220	219.143	220.25	218.286
4	238.227	234.636	239.15	235.65	234.364	241.546	236.5	241	246.2	234.4	229.5	226.25	233	226.909	225.773	231.818	235.546	229.3	231.95	223.1	237.85	234.364	237.35	241.591	234.954	225.7	221.15	226.6	224.55	224	228.046	225.35	233.636	224.4	223.4	221.318	219.7	218.636	219.45	216.954
5	237.767	233.5	237.708	234.214	232.1	241.1	236.25	240.033	245.042	233.958	228.25	225.75	232.25	226.567	224.567	230.933	234.2	228.333	231.143	222.964	236.214	232.833	236.786	239.833	234.133	224.643	220	225.542	223.667	223.083	226.833	224.786	232.8	223.643	222.643	220.067	219.375	217.867	218.583	215.933
6	237.167	231.733	235.75	232.844	230.367	239.933	235.438	239.133	243.075	233.425	226.75	225.075	231.2	226.033	223.467	229.4	233.067	226.85	230	222.531	234.594	231.267	236	238.333	233.133	223.406	218.725	224	222.625	222.15	225.833	223.875	231.567	222.594	221.688	218.9	218.575	217	217.4	214.633
7	236.109	229.913	233.861	231.704	228.457	238.652	234.386	237.63	240.917	232.75	225.528	224.083	230.333	225.087	222.196	227.783	231.674	225.528	228.704	221.432	232.954	229.87	235.114	236.5	231.826	222.273	217.389	222.25	221.333	221.111	224.761	222.864	230.283	221.068	220.273	217.63	217.583	215.978	216.528	213.717
8	234.643	228.071	232.167	230.635	226.667	236.762	233.135	235.881	238.792	231.75	224.438	222.833	229.021	224.095	221.19	226.119	230.167	224.021	227.385	220.288	230.962	228.31	233.712	235.024	230.476	220.808	216.354	220.771	220.021	220.104	223.429	221.75	228.619	219.288	218.404	216.5	216.333	214.833	215.812	213.119
9	232.815	226.463	230.304	229.542	224.852	234.556	231.562	234.056	236.214	230.446	223.036	221.304	227.804	222.759	220.111	224.296	228.444	222.571	226.208	218.75	229.396	226.963	232.271	233.074	229.13	219.458	214.946	219.071	218.411	219.089	222.13	220.438	227.074	217.708	216.979	215.482	214.929	213.667	214.893	212.426
10	230.484	224.806	228.518	228.017	223.242	232.016	230.35	232.032	233.768	228.732	221.518	219.786	226.589	221.371	219.081	222.29	226.532	221.214	225.083	217.383	227.85	225.565	230.5	231.258	227.758	218.15	213.625	217.661	216.929	218.107	220.306	219.183	225.306	216.317	215.45	214.226	213.661	212.468	213.946	212.113
11	228.424	223.333	226.985	226.088	221.758	229.773	228.794	229.894	231.603	227.059	219.897	218.235	225.25	219.727	217.788	220.409	224.697	219.868	223.809	215.882	226.162	223.788	228.691	228.773	226.212	216.677	212.338	216.382	215.588	217.059	218.773	217.779	223.47	215.015	214	213.061	212.412	211.364	212.735	211.409
12	226.013	221.851	225.312	224.188	220.135	227.365	226.984	227.905	229.438	225.016	218.25	216.859	223.75	218.324	216.487	218.419	222.878	218.484	222.531	214.297	224.688	222.27	226.719	226.73	224.662	215.016	211.188	214.969	214.375	215.766	217.013	216.484	221.649	213.781	212.75	211.689	211.297	210.257	211.578	210.662
13	223.838	220.162	223.725	221.935	218.649	225.23	225.261	225.878	227.262	222.887	216.562	215.425	221.938	216.824	215.216	216.743	221.054	216.912	220.989	213.043	222.826	220.946	224.978	224.703	223.095	213.467	210.05	214.037	213.5	214.575	215.189	215.163	219.77	212.75	211.674	210.392	210.15	209.257	210.2	209.757
14	221.988	218.779	221.783	220.132	217.267	223.361	223.158	223.605	224.989	220.804	214.902	214.098	219.946	215.442	213.942	215.279	219.581	215.196	219.434	211.382	221.026	219.442	223.079	222.872	221.721	211.671	208.859	212.837	212.467	213.152	213.547	214.053	217.744	211.671	210.447	209.314	208.967	208.512	209.217	208.721
15	220	217.151	219.875	218.3	215.93	221.512	221.26	221.442	222.716	218.602	213.636	212.739	217.886	214.163	212.651	213.814	217.895	213.659	217.89	210.1	219.33	218.023	221.57	221.163	220.163	210.05	207.557	211.761	211.421	211.648	212.081	213.12	215.791	210.74	209.74	208.244	207.739	207.488	208.329	207.663
16	218.098	215.627	218.135	216.792	214.647	219.863	219.354	218.853	220.667	216.667	212.469	211.51	216.135	212.706	211.323	212.608	216.402	212.24	216.438	208.76	217.521	216.157	219.802	219.402	219.078	208.448	206.625	210.948	210.385	210.427	210.637	212.219	213.627	209.698	208.708	207.451	206.75	206.765	207.646	206.745
17	215.943	214.179	216.396	215.3	213.179	217.868	217.79	216.821	218.75	215.104	211.354	210.354	214.375	211.491	210.076	211.245	214.792	210.802	215.15	207.39	215.85	214.811	218.12	217.613	217.481	207.19	205.875	210	209.302	209.312	209.415	211.16	212.113	208.86	207.81	206.708	205.844	205.915	207.031	205.774
18	213.934	212.887	214.776	213.722	212.113	216.264	216.426	214.792	216.888	213.655	210.172	209.19	212.707	210.415	208.774	209.934	213.415	209.405	213.796	206.213	214.361	213.321	216.5	215.792	215.972	206.167	204.991	209.121	208.164	208.215	208.34	210.176	210.679	207.991	206.852	206.226	204.974	205.179	206.353	205.009
19	212.347	211.814	212.95	212.25	211.025	214.483	215.279	213.034	215.233	212.325	208.917	207.9	211.117	209.28	207.975	208.915	212.203	208.133	212.481	205.125	212.99	211.542	214.75	214.508	215.017	205.394	204.217	208.075	207.142	207.242	207.136	209.144	209.144	207.231	205.827	205.602	204.058	204.585	205.608	204.254
20	210.68	210.5	211.4	210.693	210	213.082	214.343	211.434	213.55	211.225	207.675	206.833	209.808	208.32	207.008	207.877	211.148	206.908	211.064	204.171	211.629	210.049	213.543	212.975	213.566	204.693	203.517	207.158	206.358	206.15	206.418	208.236	207.91	206.557	204.864	205.074	203.333	203.992	204.85	203.697
21	209.484	209.5	210.032	209.546	208.913	211.579	213.462	210.214	212.218	210.46	206.5	205.855	208.726	207.405	206.151	206.952	210.183	206.008	209.765	203.318	210.394	208.738	211.833	211.532	212.135	204.106	202.855	206.169	205.621	205.339	205.706	207.379	206.857	205.72	204.008	204.381	202.613	203.357	204.161	203.032
22	208.304	208.435	208.688	208.538	208	210.355	212.72	208.971	210.944	209.743	205.444	204.958	207.764	206.457	205.442	205.971	209.275	205.375	208.606	202.841	209.197	207.681	210.553	210.051	210.688	203.546	202.118	205.16	205.028	204.396	205.13	206.644	205.761	205.258	203.326	203.703	201.826	202.79	203.451	202.616
23	207.181	207.406	207.596	207.698	207.101	209.203	211.956	207.957	209.978	208.978	204.691	204.177	206.802	205.652	204.746	205.203	208.341	204.86	207.625	202.566	208.213	206.855	209.316	208.732	209.312	203.073	201.853	204.36	204.573	203.618	204.391	205.838	204.928	204.684	202.853	202.928	201.427	202.232	202.831	202.08
24	206.351	206.597	206.643	206.943	206.279	208.312	211.014	206.786	209	208.321	204.057	203.536	206.057	204.89	204.24	204.623	207.649	204.514	206.936	202.3	207.286	205.883	208.043	207.513	208.325	202.493	201.514	203.779	203.971	202.9	203.786	205.25	204.104	204.171	202.443	202.201	201.014	201.818	202.321	201.675
25	205.562	205.733	205.691	206.099	205.712	207.521	209.843	205.911	208.184	207.487	203.599	203	205.237	204.206	203.726	204.075	206.836	204.059	206.314	201.959	206.407	205.233	206.919	206.377	206.973	202.006	201.316	203.151	203.533	202.395	203.356	204.512	203.521	203.727	202.139	201.5	200.77	201.343	201.882	201.425
26	204.724	205.206	204.917	205.224	205.224	206.988	208.684	205.106	207.363	206.726	203.202	202.554	204.387	203.647	203.329	203.753	206.094	203.643	205.75	201.645	205.717	204.577	205.842	205.418	206.053	201.546	201.167	202.744	203.101	201.935	202.947	204.033	202.959	203.053	201.71	201.135	200.542	200.894	201.536	200.988
27	204.228	204.639	204.227	204.494	204.709	206.43	207.64	204.298	206.642	205.926	202.756	202.017	203.54	203.108	202.886	203.279	205.5	203.216	205.268	201.262	204.939	203.905	204.982	204.677	205.171	201.128	201.034	202.25	202.773	201.693	202.671	203.506	202.462	202.567	201.524	200.506	200.466	200.721	201.188	200.709
28	203.747	204.286	203.78	203.972	204.174	205.921	206.733	203.702	206.049	205.171	202.317	201.659	202.902	202.758	202.545	202.871	204.949	202.945	204.689	200.95	204.511	203.298	204.261	203.938	204.629	200.822	200.835	201.872	202.451	201.476	202.309	203.172	202.095	202.095	201.244	200.14	200.305	200.539	200.963	200.337
29	203.39	203.78	203.435	203.401	203.593	205.335	205.924	203.165	205.536	204.589	201.815	201.399	202.357	202.374	202.176	202.407	204.456	202.685	204.128	200.756	204.099	202.791	203.698	203.39	204.099	200.5	200.625	201.435	202.232	201.369	202.033	202.843	201.665	201.715	201.076	199.83	200.155	200.478	200.798	200.093
30	202.977	203.27	203.182	203.027	203.107	204.826	205.359	202.888	205.057	204.042	201.307	201.161	201.823	202.034	201.815	202.051	204.056	202.443	203.712	200.543	203.668	202.332	203.174	202.86	203.472	200.315	200.302	201.016	201.969	201.224	201.775	202.505	201.399	201.446	200.967	199.635	200.104	200.517	200.464	199.938
31	202.651	202.874	202.878	202.673	202.803	204.525	204.827	202.591	204.543	203.495	200.878	200.957	201.441	201.758	201.465	201.717	203.707	202.309	203.184	200.434	203.337	201.874	202.775	202.379	203.151	200.102	200.191	200.734	201.718	201.122	201.556	202.209	201.172	201.23	200.735	199.546	199.936	200.409	200.325	199.838
32	202.295	202.458	202.582	202.402	202.484	204.137	204.446	202.326	204.106	203.01	200.649	200.788	201.106	201.437	201.247	201.511	203.253	201.995	203.005	200.422	202.779	201.505	202.323	201.921	202.742	200.088	200.014	200.524	201.49	200.952	201.379	201.77	200.884	201.088	200.588	199.363	199.851	200.479	200.053	199.732
33	202.01	202.063	202.235	202.135	202.301	203.888	204.12	202.01	203.695	202.545	200.385	200.63	200.885	201.112	201.024	201.286	202.796	201.715	202.678	200.466	202.308	201.233	202.067	201.524	202.452	200.048	199.965	200.355	201.335	200.86	201.228	201.409	200.665	200.952	200.327	199.248	199.7	200.33	199.97	199.704
34	201.626	201.879	201.947	201.833	202.204	203.665	203.848	201.772	203.183	202.115	200.298	200.413	200.659	200.835	200.879	201.165	202.374	201.341	202.407	200.466	201.873	201	201.77	201.194	202.117	200.01	200.005	200.346	201.163	200.736	201.078	201.083	200.417	200.726	200.049	199.165	199.683	200.092	199.913	199.68
35	201.369	201.603	201.61	201.505	202.042	203.304	203.627	201.631	202.798	201.873	200.303	200.316	200.513	200.584	200.785	201.005	202.117	200.978	202.094	200.415	201.552	200.804	201.627	200.925	201.72	199.906	199.877	200.237	200.982	200.627	200.897	200.924	200.238	200.519	199.873	199.084	199.618	199.874	199.912	199.659
36	201.183	201.5	201.462	201.236	202.039	202.987	203.332	201.548	202.303	201.601	200.168	200.13	200.5	200.33	200.661	200.783	201.965	200.731	201.755	200.409	201.394	200.678	201.529	200.778	201.448	199.702	199.832	200.245	200.841	200.587	200.735	200.736	200.091	200.418	199.692	199.03	199.606	199.683	199.99	199.648
37	201.038	201.393	201.353	200.828	201.821	202.62	203.012	201.444	202.047	201.539	200.108	200.069	200.427	200.137	200.577	200.615	201.803	200.586	201.508	200.168	201.111	200.504	201.344	200.65	201.077	199.488	199.845	200.207	200.608	200.586	200.423	200.59	199.932	200.34	199.533	199.068	199.491	199.406	200.035	199.53
38	200.932	201.325	201.329	200.611	201.697	202.291	202.754	201.393	201.807	201.46	200.018	199.96	200.452	199.979	200.479	200.303	201.701	200.535	201.307	200.033	201.016	200.397	201.266	200.41	200.821	199.238	199.772	200.118	200.434	200.5	200.312	200.41	199.701	200.381	199.377	198.923	199.513	199.44	200.083	199.585
39	200.79	201.151	201.227	200.332	201.563	202.034	202.582	201.29	201.758	201.414	200.031	199.844	200.356	199.924	200.395	199.992	201.639	200.394	201.131	199.816	200.754	200.361	201.156	200.261	200.601	199.078	199.648	199.945	200.32	200.512	200.16	200.357	199.655	200.295	199.234	199.097	199.461	199.34	200.043	199.63
40	200.699	201.146	201.23	200.228	201.431	201.74	202.254	201.179	201.589	201.294	199.899	199.694	200.395	199.829	200.276	199.789	201.492	200.262	200.97	199.772	200.552	200.203	201.108	200.187	200.451	198.983	199.597	199.766	200.222	200.496	200.081	200.228	199.496	200.323	199.03	199.065	199.423	199.406	199.964	199.634
41	200.641	201.004	201.064	200.273	201.176	201.599	202.061	201.118	201.475	201.157	199.843	199.627	200.428	199.828	200.16	199.511	201.313	200.114	200.773	199.604	200.277	200.118	201.008	200.076	200.443	198.888	199.542	199.661	200.14	200.373	199.985	200.061	199.393	200.288	198.942	199.118	199.305	199.378	199.886	199.595
42	200.543	200.91	200.838	200.308	201.055	201.358	202.065	200.98	201.331	200.96	199.776	199.5	200.357	199.819	200.051	199.335	201.181	200.088	200.619	199.738	200.054	200.004	200.958	200	200.398	198.819	199.441	199.478	199.974	200.21	199.858	199.919	199.421	200.154	199.073	199.071	199.279	199.421	199.846	199.638
43	200.514	200.773	200.39	200.386	200.906	201.212	201.814	200.845	201.197	200.811	199.716	199.557	200.352	199.788	199.964	199.281	201	199.932	200.375	199.784	199.864	199.885	200.856	200.04	200.363	198.845	199.333	199.492	199.849	200.159	199.888	199.731	199.432	200.11	199.015	198.971	199.208	199.536	199.75	199.637
44	200.5	200.626	200.09	200.479	200.813	201.03	201.701	200.805	201.101	200.67	199.597	199.51	200.33	199.866	199.866	199.164	200.889	199.903	200.352	199.754	199.662	199.832	200.838	200.042	200.294	198.778	199.153	199.368	199.642	199.962	199.763	199.651	199.519	199.93	199.077	198.87	199.132	199.595	199.66	199.622
45	200.479	200.418	199.833	200.486	200.706	200.943	201.5	200.759	201.022	200.587	199.522	199.533	200.185	199.769	199.869	199.188	200.791	199.764	200.306	199.754	199.521	199.826	200.764	199.911	200.149	198.757	199.109	199.536	199.424	199.851	199.684	199.563	199.582	199.944	199.025	198.677	199.116	199.596	199.565	199.514
46	200.457	200.326	199.831	200.466	200.613	200.84	201.339	200.816	200.948	200.471	199.526	199.504	200.055	199.748	199.84	199.22	200.691	199.658	200.414	199.692	199.469	199.84	200.729	199.872	200.032	198.801	199	199.713	199.254	199.835	199.677	199.507	199.599	199.843	198.969	198.567	199.085	199.546	199.482	199.528
47	200.33	200.17	199.929	200.421	200.558	200.742	201.143	200.745	200.851	200.355	199.517	199.497	199.983	199.772	199.742	199.286	200.602	199.618	200.471	199.668	199.446	199.823	200.764	199.81	199.946	198.882	198.939	199.821	199.27	199.804	199.602	199.521	199.537	199.793	198.9	198.469	199.024	199.486	199.311	199.469
48	200.248	200.137	200.089	200.285	200.399	200.634	200.993	200.709	200.788	200.199	199.49	199.479	199.907	199.637	199.748	199.31	200.317	199.586	200.43	199.592	199.447	199.755	200.68	199.722	199.752	198.954	199.093	199.866	199.336	199.774	199.542	199.525	199.444	199.701	198.863	198.405	199.014	199.317	199.185	199.448
49	200.054	200.171	200.163	200.167	200.295	200.503	200.867	200.644	200.728	200.087	199.567	199.423	199.862	199.554	199.711	199.275	200.141	199.622	200.309	199.614	199.466	199.715	200.836	199.631	199.705	198.944	199.083	199.872	199.42	199.817	199.537	199.525	199.396	199.583	198.849	198.352	199.013	199.262	199.029	199.356
50	199.991	200.112	200.25	200.016	200.199	200.407	200.763	200.602	200.507	200.095	199.513	199.424	199.747	199.36	199.739	199.264	199.963	199.572	200.214	199.54	199.582	199.699	200.671	199.519	199.584	199.02	199.194	199.74	199.454	199.724	199.581	199.408	199.242	199.51	198.862	198.407	199.023	199.183	199.007	199.323
51	199.879	200.072	200.14	199.883	200.203	200.274	200.667	200.513	200.384	200.167	199.461	199.357	199.729	199.314	199.644	199.219	199.912	199.631	200.074	199.586	199.617	199.696	200.738	199.464	199.533	199.046	199.25	199.64	199.524	199.723	199.559	199.401	199.15	199.512	198.824	198.382	199.062	199.239	198.958	199.369
52	199.824	200.013	200.043	199.773	200.22	200.258	200.64	200.509	200.275	200.188	199.491	199.401	199.534	199.201	199.632	199.145	199.881	199.577	199.938	199.532	199.63	199.708	200.653	199.368	199.469	199.003	199.275	199.469	199.503	199.682	199.588	199.24	199.028	199.581	198.847	198.362	199.114	199.23	198.951	199.45
53	199.846	199.908	200.003	199.707	200.317	200.139	200.567	200.402	200.228	200.263	199.455	199.362	199.401	199.065	199.485	199.151	199.95	199.651	199.939	199.466	199.716	199.698	200.543	199.331	199.423	198.927	199.224	199.452	199.439	199.641	199.532	199.116	198.92	199.628	198.848	198.302	199.093	199.204	198.968	199.544
54	199.883	199.802	199.939	199.77	200.383	200.006	200.354	200.273	200.151	200.291	199.451	199.279	199.288	198.946	199.38	199.09	200	199.733	199.961	199.525	199.691	199.653	200.57	199.308	199.335	198.913	199.148	199.363	199.372	199.715	199.506	199.076	198.847	199.629	198.837	198.275	199.145	199.204	198.901	199.623
55	199.851	199.66	199.923	199.75	200.391	199.937	200.324	200.26	200.096	200.336	199.37	199.232	199.287	198.906	199.343	199.1	200.049	199.806	200.012	199.46	199.741	199.629	200.401	199.36	199.311	198.864	199.13	199.355	199.238	199.741	199.474	198.972	198.86	199.697	198.926	198.246	199.114	199.086	198.929	199.694
56	199.852	199.686	199.95	199.809	200.482	199.956	200.205	200.133	200.053	200.221	199.322	199.269	199.306	198.787	199.302	199.145	200.056	199.875	200.056	199.523	199.753	199.592	200.354	199.385	199.231	198.809	199.128	199.306	199.109	199.809	199.476	198.994	198.855	199.624	198.876	198.382	199.21	199.009	198.904	199.704
57	199.766	199.72	199.878	199.914	200.373	199.91	200.25	200.147	199.991	200.203	199.212	199.291	199.387	198.797	199.398	199.22	200	199.907	200.128	199.564	199.758	199.506	200.278	199.35	199.127	198.769	199.067	199.311	199.096	199.875	199.503	198.897	198.876	199.628	198.972	198.444	199.262	198.929	198.878	199.684
58	199.746	199.749	199.831	199.983	200.343	199.903	200.28	200.146	199.978	200.131	199.106	199.345	199.383	198.816	199.495	199.249	199.954	199.958	200.069	199.626	199.646	199.449	200.261	199.316	199.165	198.799	199.044	199.3	199.119	199.919	199.538	198.959	198.854	199.626	198.945	198.503	199.25	198.865	198.914	199.613
59	199.76	199.828	199.775	200.116	200.314	200	200.326	200.172	200.044	199.997	199.063	199.379	199.423	198.927	199.602	199.319	199.938	199.983	200.068	199.721	199.621	199.393	200.282	199.232	199.056	198.718	199.058	199.297	199.212	199.874	199.54	198.929	198.76	199.621	198.858	198.568	199.214	198.859	198.896	199.551
60	199.809	199.812	199.72	200.137	200.158	199.955	200.276	200.266	200.068	199.837	199.046	199.372	199.443	199.03	199.749	199.332	199.947	199.929	199.98	199.747	199.57	199.349	200.09	199.151	199.166	198.75	199.027	199.37	199.291	199.785	199.45	199.003	198.814	199.619	198.773	198.442	199.168	199.002	199.046	199.513
61	199.93	199.799	199.65	200.163	200.165	200.098	200.268	200.296	200.107	199.814	199.066	199.298	199.408	199.092	199.793	199.307	199.994	199.992	200.008	199.695	199.487	199.263	200.063	199.109	199.302	198.708	199.01	199.339	199.421	199.699	199.386	199.087	198.816	199.584	198.75	198.444	199.1	198.986	199.153	199.525
62	200.038	199.653	199.616	200.172	200.045	200.013	200.131	200.337	200.07	199.75	199.149	199.211	199.366	199.194	199.698	199.322	200.055	199.954	199.893	199.5	199.529	199.261	199.823	199.083	199.482	198.731	198.992	199.415	199.516	199.585	199.281	199.119	198.95	199.456	198.772	198.259	199.062	199.131	199.284	199.513
63	200.109	199.635	199.6	200.116	199.982	200.065	200.04	200.319	200.059	199.689	199.235	199.173	199.357	199.148	199.627	199.179	200.104	199.89	199.907	199.45	199.553	199.233	199.631	199.088	199.637	198.667	198.975	199.35	199.528	199.546	199.231	199.25	199.021	199.369	198.71	198.205	199.087	199.186	199.35	199.518
64	200.15	199.591	199.627	200.077	199.956	200.085	199.827	200.342	200.062	199.577	199.278	199.155	199.333	199.114	199.516	199.111	200.049	199.825	199.933	199.3	199.625	199.288	199.472	199.078	199.736	198.65	198.933	199.352	199.45	199.518	199.21	199.317	199.096	199.273	198.833	198.127	199.153	199.272	199.398	199.529
65	200.136	199.509	199.652	200.016	200	200.028	199.806	200.329	200.075	199.588	199.327	199.134	199.286	199.047	199.355	198.991	200.038	199.745	199.863	199.247	199.712	199.38	199.333	199.099	199.847	198.61	198.884	199.325	199.389	199.477	199.258	199.379	199.19	199.215	198.852	198.129	199.186	199.261	199.345	199.512
66	200.119	199.589	199.694	200.026	200.063	200.033	199.792	200.353	200.076	199.572	199.454	199.19	199.377	198.891	199.249	198.855	199.939	199.604	199.864	199.206	199.743	199.404	199.276	199.104	199.904	198.589	198.836	199.204	199.359	199.479	199.279	199.465	199.173	199.243	198.813	198.231	199.282	199.305	199.266	199.492
67	200.052	199.54	199.675	199.95	200.103	200.036	199.791	200.235	200.102	199.595	199.465	199.218	199.282	198.8	199.296	198.782	199.881	199.645	199.786	199.267	199.793	199.451	199.25	199.094	199.823	198.599	198.84	199.127	199.227	199.428	199.316	199.418	199.195	199.262	198.853	198.276	199.357	199.287	199.222	199.505
68	199.981	199.633	199.701	199.958	200.14	200.048	199.818	200.179	200.04	199.71	199.488	199.274	199.37	198.732	199.227	198.72	199.775	199.618	199.773	199.318	199.752	199.454	199.203	199.068	199.746	198.671	198.828	199.071	199.217	199.399	199.365	199.453	199.167	199.269	198.783	198.304	199.453	199.244	199.233	199.507
69	199.946	199.656	199.639	199.897	200.119	200.047	199.937	200.111	199.918	199.777	199.509	199.263	199.294	198.701	199.254	198.832	199.758	199.648	199.722	199.399	199.724	199.431	199.297	199.043	199.663	198.741	198.903	199.029	199.212	199.334	199.396	199.406	199.095	199.332	198.769	198.315	199.513	199.232	199.272	199.448
70	199.925	199.692	199.594	199.925	199.991	200.066	199.99	200.154	199.837	199.887	199.471	199.305	199.238	198.697	199.303	198.889	199.765	199.69	199.733	199.476	199.635	199.5	199.312	199.07	199.661	198.752	198.95	199.034	199.195	199.233	199.425	199.517	199.002	199.351	198.74	198.351	199.618	199.238	199.272	199.296
71	199.921	199.691	199.636	199.912	199.874	200.067	199.992	200.119	199.692	199.978	199.469	199.386	199.266	198.679	199.3	199.03	199.774	199.694	199.725	199.431	199.681	199.43	199.372	199.112	199.535	198.765	198.989	199.118	199.199	199.245	199.358	199.546	198.967	199.374	198.687	198.372	199.562	199.235	199.341	199.195
72	199.833	199.657	199.603	199.883	199.803	200.082	200.032	200.139	199.591	199.946	199.528	199.428	199.18	198.697	199.266	199.135	199.839	199.689	199.775	199.44	199.663	199.519	199.413	199.18	199.461	198.727	199.049	199.234	199.25	199.154	199.395	199.488	198.871	199.472	198.64	198.343	199.549	199.185	199.308	199.109
73	199.85	199.712	199.604	199.922	199.696	200.119	199.978	200.17	199.519	199.904	199.577	199.473	199.235	198.709	199.253	199.139	199.839	199.71	199.733	199.435	199.641	199.54	199.339	199.194	199.322	198.654	199.006	199.335	199.335	199.133	199.366	199.483	198.855	199.511	198.622	198.412	199.446	199.165	199.277	199.04
74	199.808	199.729	199.644	199.826	199.65	200.125	199.938	200.167	199.58	199.86	199.601	199.429	199.175	198.747	199.212	199.11	199.872	199.735	199.692	199.364	199.654	199.54	199.286	199.251	199.207	198.551	199.067	199.453	199.425	199.075	199.46	199.411	198.857	199.562	198.645	198.467	199.323	199.198	199.254	199.082
75	199.823	199.77	199.662	199.752	199.664	200.075	199.888	200.132	199.593	199.804	199.647	199.496	199.205	198.787	199.162	199.047	199.883	199.739	199.616	199.242	199.622	199.551	199.195	199.213	199.168	198.53	199.095	199.515	199.511	199.052	199.464	199.354	198.911	199.551	198.709	198.532	199.297	199.221	199.205	199.104
76	199.777	199.784	199.691	199.708	199.696	200.022	199.845	200.111	199.649	199.761	199.584	199.511	199.216	198.841	199.214	198.987	199.819	199.786	199.578	199.227	199.573	199.487	199.126	199.247	199.153	198.531	199.141	199.471	199.567	199.031	199.513	199.347	198.987	199.557	198.704	198.474	199.246	199.284	199.239	199.052
77	199.761	199.741	199.748	199.673	199.731	199.913	199.814	200.089	199.735	199.681	199.552	199.567	199.235	198.842	199.225	198.943	199.885	199.748	199.596	199.197	199.579	199.458	199.085	199.225	199.142	198.57	199.171	199.45	199.581	199.033	199.569	199.357	198.972	199.533	198.68	198.443	199.292	199.381	199.308	199.083
78	199.803	199.743	199.746	199.63	199.757	199.846	199.764	200.031	199.75	199.718	199.506	199.556	199.28	198.848	199.3	198.876	199.835	199.677	199.659	199.236	199.555	199.385	199.122	199.243	199.257	198.632	199.165	199.329	199.615	199.079	199.57	199.358	199.01	199.504	198.646	198.475	199.369	199.42	199.385	199.072
79	199.788	199.731	199.767	199.652	199.806	199.673	199.754	200.041	199.739	199.708	199.447	199.508	199.225	198.798	199.341	198.851	199.929	199.626	199.636	199.238	199.542	199.394	199.164	199.206	199.29	198.706	199.115	199.242	199.563	199.073	199.549	199.35	199.012	199.5	198.68	198.524	199.286	199.376	199.443	199.047
80	199.846	199.737	199.762	199.677	199.737	199.58	199.705	200.002	199.786	199.748	199.355	199.44	199.25	198.78	199.434	198.852	199.903	199.55	199.705	199.335	199.543	199.426	199.23	199.231	199.321	198.76	199.077	199.191	199.544	199.188	199.558	199.38	199.076	199.502	198.691	198.539	199.351	199.344	199.454	198.971
81	199.838	199.694	199.748	199.703	199.763	199.546	199.782	199.986	199.794	199.777	199.252	199.356	199.242	198.745	199.441	198.911	199.957	199.521	199.653	199.4	199.591	199.457	199.273	199.225	199.312	198.744	199.056	199.181	199.483	199.194	199.508	199.347	199.117	199.485	198.708	198.581	199.34	199.296	199.439	199.061
82	199.819	199.665	199.748	199.75	199.658	199.519	199.772	199.979	199.83	199.82	199.162	199.332	199.214	198.765	199.377	198.903	199.94	199.466	199.677	199.419	199.632	199.533	199.279	199.243	199.23	198.782	199.006	199.18	199.422	199.23	199.539	199.315	199.171	199.445	198.819	198.578	199.308	199.22	199.354	199.093
83	199.798	199.559	199.713	199.809	199.654	199.553	199.87	199.998	199.888	199.914	199.149	199.295	199.267	198.757	199.401	198.941	199.871	199.481	199.74	199.471	199.592	199.54	199.242	199.235	199.192	198.807	198.894	199.211	199.39	199.23	199.5	199.282	199.186	199.429	198.908	198.571	199.278	199.208	199.22	199.178
84	199.78	199.483	199.774	199.792	199.627	199.598	199.969	199.978	199.942	199.917	199.03	199.323	199.294	198.849	199.33	198.991	199.817	199.484	199.758	199.512	199.587	199.472	199.26	199.186	199.155	198.819	198.895	199.196	199.292	199.232	199.518	199.194	199.186	199.41	198.911	198.563	199.258	199.181	199.115	199.186
85	199.768	199.542	199.776	199.79	199.686	199.707	200.066	199.975	199.965	199.996	199.097	199.328	199.34	198.964	199.337	198.987	199.776	199.513	199.829	199.517	199.523	199.445	199.227	199.137	199.165	198.812	198.879	199.257	199.265	199.188	199.477	199.149	199.12	199.383	198.998	198.517	199.272	199.205	198.993	199.183
86	199.745	199.489	199.81	199.712	199.771	199.738	200.139	199.95	199.967	199.94	199.082	199.361	199.429	198.974	199.266	198.983	199.809	199.504	199.84	199.554	199.504	199.344	199.254	199.067	199.203	198.793	198.914	199.225	199.201	199.166	199.446	199.088	199.03	199.399	198.987	198.532	199.263	199.258	198.971	199.145
87	199.738	199.483	199.789	199.591	199.891	199.742	200.172	199.998	199.882	199.855	199.086	199.34	199.441	199.009	199.249	198.95	199.851	199.535	199.843	199.527	199.489	199.31	199.317	199.046	199.308	198.765	198.917	199.257	199.279	199.171	199.417	199.084	199.035	199.411	199.046	198.489	199.298	199.325	198.983	199.133
88	199.731	199.517	199.817	199.473	200.002	199.742	200.129	199.981	199.813	199.835	199.154	199.371	199.413	199.043	199.253	198.957	199.905	199.511	199.836	199.507	199.537	199.245	199.341	199.034	199.387	198.713	199.031	199.255	199.31	199.15	199.4	199.027	199.022	199.455	199.03	198.461	199.297	199.329	198.953	199.128
89	199.666	199.556	199.739	199.448	199.949	199.708	200.046	199.958	199.777	199.807	199.174	199.382	199.429	199.007	199.247	198.998	199.908	199.546	199.817	199.498	199.526	199.258	199.383	199.021	199.387	198.626	199.048	199.248	199.321	199.137	199.387	198.959	198.989	199.53	199.033	198.493	199.284	199.299	199	199.092
90	199.667	199.6	199.738	199.418	199.991	199.673	199.989	199.97	199.753	199.767	199.183	199.415	199.42	199.025	199.269	199.011	199.899	199.617	199.809	199.41	199.615	199.269	199.406	199.025	199.434	198.61	199.065	199.21	199.29	199.118	199.367	199.004	199	199.512	199.05	198.416	199.238	199.308	199.017	199.137
91	199.628	199.595	199.71	199.473	199.914	199.651	199.954	199.902	199.748	199.833	199.217	199.388	199.476	199.005	199.284	199.116	199.818	199.587	199.811	199.471	199.602	199.272	199.386	199.063	199.397	198.632	199.083	199.152	199.288	199.172	199.339	198.975	199.002	199.514	199.113	198.458	199.237	199.242	199.02	199.084
92	199.533	199.595	199.736	199.545	199.849	199.668	200.013	199.909	199.731	199.863	199.266	199.363	199.51	199.01	199.32	199.242	199.761	199.661	199.851	199.412	199.669	199.328	199.331	199.132	199.332	198.705	199.076	199.099	199.233	199.118	199.216	198.982	199.058	199.454	199.207	198.455	199.231	199.211	198.998	199.086
93	199.566	199.61	199.752	199.597	199.867	199.658	199.997	199.803	199.845	199.895	199.264	199.297	199.602	198.932	199.299	199.295	199.717	199.693	199.862	199.462	199.628	199.342	199.262	199.151	199.294	198.783	199.088	199.017	199.25	199.172	199.214	199.05	199.062	199.397	199.169	198.47	199.264	199.199	198.96	199.094
94	199.545	199.569	199.673	199.616	199.823	199.63	200.016	199.748	199.925	199.902	199.288	199.194	199.63	198.936	199.368	199.307	199.652	199.728	199.882	199.472	199.667	199.337	199.189	199.19	199.17	198.804	199.096	198.95	199.259	199.183	199.165	199.083	199.061	199.365	199.161	198.51	199.262	199.119	199.003	199.149
95	199.598	199.574	199.674	199.581	199.847	199.63	200.04	199.705	199.96	199.868	199.238	199.166	199.702	198.849	199.305	199.284	199.698	199.699	199.868	199.46	199.689	199.286	199.159	199.177	199.112	198.813	199.053	198.921	199.24	199.145	199.202	199.098	199.091	199.427	199.164	198.56	199.286	199.072	198.979	199.14
96	199.698	199.543	199.564	199.55	199.851	199.675	199.985	199.64	200.067	199.885	199.238	199.119	199.762	198.876	199.32	199.239	199.664	199.722	199.812	199.448	199.673	199.204	199.076	199.273	199.072	198.777	199.026	198.917	199.279	199.219	199.224	199.045	199.06	199.441	199.027	198.53	199.29	199.023	199.003	199.188
97	199.752	199.561	199.505	199.453	199.851	199.68	199.93	199.681	200.098	199.895	199.238	199.118	199.777	198.809	199.408	199.117	199.736	199.678	199.742	199.409	199.665	199.248	199.098	199.286	199.058	198.727	199.05	198.993	199.293	199.207	199.178	199.082	199.046	199.551	198.967	198.52	199.213	198.995	198.99	199.172
98	199.762	199.589	199.432	199.407	199.846	199.702	199.88	199.715	200.185	199.842	199.304	199.07	199.81	198.875	199.475	199.103	199.751	199.628	199.725	199.394	199.61	199.248	199.086	199.295	199.093	198.737	199.055	199.063	199.253	199.267	199.175	199.093	199.01	199.559	198.856	198.482	199.157	198.979	199.025	199.218
99	199.709	199.537	199.462	199.408	199.805	199.78	199.834	199.711	200.158	199.865	199.337	199.089	199.79	198.892	199.588	199.045	199.759	199.569	199.644	199.394	199.524	199.32	199.14	199.338	199.069	198.676	199.056	199.135	199.273	199.296	199.148	199.081	198.945	199.543	198.792	198.434	199.145	198.973	198.988	199.212
100	199.673	199.506	199.5	199.357	199.784	199.791	199.802	199.709	200.098	199.857	199.329	199.118	199.744	198.911	199.651	199.123	199.738	199.522	199.7	199.346	199.478	199.407	199.181	199.469	199.124	198.752	199.079	199.236	199.245	199.272	199.163	199.114	198.877	199.607	198.794	198.417	199.151	198.959	198.93	199.221
back	199.646	199.568	199.601	199.499	199.844	199.686	199.945	199.752	199.982	199.871	199.272	199.192	199.68	198.91	199.402	199.187	199.729	199.649	199.79	199.427	199.62	199.299	199.191	199.237	199.172	198.74	199.066	199.048	199.261	199.205	199.202	199.06	199.021	199.486	199.025	198.484	199.224	199.077	198.99	199.156
average	199.631					199.847					199.291					199.556					199.304					199.064					199.159					198.986

## Sheet: cons psd2 minus back
	1.1	1.2	1.3	1.4	1.5	2.1	2.2	2.3	2.4	2.5	3.1	3.2	3.3	3.4	3.5	4.1	4.2	4.3	4.4	4.5	5.1	5.2	5.3	5.4	5.5	6.1	6.2	6.3	6.4	6.5	7.1	7.2	7.3	7.4	7.5	8.1	8.2	8.3	8.4	8.5
1	38.3685	36.3685	43.3685	39.6185	37.8685	42.1529	36.4029	42.6529	49.1529	35.1529	32.7088	28.7088	34.7088	27.7088	29.2088	33.4437	36.9437	33.4437	32.6937	24.4437	40.1961	37.6961	38.1961	44.1961	37.6961	28.6857	24.9357	28.9357	28.9357	25.9357	28.8411	26.5911	34.8411	26.8411	24.0911	23.5139	21.0139	21.0139	22.0139	21.0139
2	38.2685	36.1685	42.6185	38.6185	36.9685	41.9529	36.1529	42.2529	48.9029	34.9029	32.3338	27.8338	34.2088	27.8088	28.6088	33.2437	36.7437	32.0687	32.6937	24.1937	40.0711	37.6961	37.9461	44.2961	37.1961	28.1857	24.9357	28.6857	27.5607	26.0607	29.1411	26.8411	35.0411	26.2161	24.2161	23.8139	21.2639	20.6139	21.8889	20.2139
3	38.6542	35.7971	40.931	37.5185	36.0828	41.9386	36.3529	41.8672	47.6529	34.7779	31.3338	27.4588	34.0838	27.6374	27.7088	32.8008	36.5151	30.7562	32.7437	23.8437	39.6961	36.5532	38.0961	43.6247	36.1961	27.5357	23.3732	28.2482	26.4357	25.5607	28.984	26.4911	34.8411	25.6911	24.1911	23.2996	21.0139	20.1568	21.2639	19.2996
4	38.5958	35.0049	39.5185	36.0185	34.7321	41.6984	36.6529	41.1529	46.3529	34.5529	30.2088	26.9588	33.7088	27.6179	26.4815	32.2619	35.9892	29.7437	32.3937	23.5437	38.5461	35.0597	38.0461	42.287	35.6506	26.6357	22.0857	27.5357	25.4857	24.9357	28.8866	26.1911	34.4775	25.2411	24.2411	22.3321	20.7139	19.6503	20.4639	17.9684
5	38.1352	33.8685	38.0768	34.5828	32.4685	41.2529	36.4029	40.1862	45.1946	34.1112	28.9588	26.4588	32.9588	27.2755	25.2755	31.377	34.6437	28.777	31.5866	23.408	36.9104	33.5294	37.4818	40.5294	34.8294	25.5786	20.9357	26.4774	24.6024	24.019	27.6744	25.6268	33.6411	24.484	23.484	21.0806	20.3889	18.8806	19.5972	16.9472
6	37.5352	32.1018	36.1185	33.2123	30.7352	40.0862	35.5904	39.2862	43.2279	33.5779	27.4588	25.7838	31.9088	26.7421	24.1755	29.8437	33.5104	27.2937	30.4437	22.9749	35.2899	31.9628	36.6961	39.0294	33.8294	24.3419	19.6607	24.9357	23.5607	23.0857	26.6744	24.7161	32.4078	23.4349	22.5286	19.9139	19.5889	18.0139	18.4139	15.6472
7	36.4772	30.2815	34.2296	32.073	28.825	38.8051	34.5393	37.7833	41.0696	32.9029	26.2366	24.7921	31.0421	25.7958	22.9044	28.2263	32.1176	25.9715	29.1482	21.8755	33.6506	30.5657	35.8097	37.1961	32.5222	23.2084	18.3246	23.1857	22.269	22.0468	25.602	23.7047	31.1237	21.9093	21.1138	18.6443	18.5972	16.9922	17.5417	14.7313
8	35.0114	28.4399	32.5352	31.0031	27.0352	36.9148	33.2875	36.0339	38.9446	31.9029	25.1463	23.5421	29.7296	24.804	21.8993	26.5627	30.6104	24.4645	27.8283	20.7322	31.6576	29.0056	34.4076	35.7199	31.1723	21.7434	17.2899	21.7065	20.9565	21.0399	24.2697	22.5911	29.4601	20.1296	19.2449	17.5139	17.3472	15.8472	16.8264	14.1329
9	33.1833	26.8315	30.6721	29.9102	25.2204	34.7085	31.7154	34.2085	36.3672	30.5993	23.7445	22.0124	28.5124	23.4681	20.8199	24.74	28.8881	23.0151	26.652	19.1937	30.0919	27.6591	32.9669	33.7702	29.8257	20.394	15.8821	20.0071	19.3464	20.025	22.9707	21.2786	27.9152	18.5494	17.8203	16.4954	15.9425	14.6806	15.9068	13.4398
10	30.8524	25.175	28.8864	28.3852	23.6104	32.169	30.5029	32.1852	33.9208	28.885	22.2267	20.4945	27.2981	22.0798	19.7894	22.734	26.976	21.658	25.527	17.827	28.5461	26.2606	31.1961	31.9542	28.4542	19.0857	14.5607	18.5964	17.8643	19.0428	21.1476	20.0244	26.1476	17.1578	16.2911	15.2397	14.6746	13.4816	14.9603	13.1268
11	28.7927	23.7018	27.3538	26.4567	22.1261	29.9256	28.947	30.0468	31.7558	27.2117	20.6059	18.9441	25.9588	20.4361	18.4967	20.8528	25.1407	20.3113	24.2525	16.3261	26.8579	24.484	29.3873	29.4688	26.9082	17.6122	13.2739	17.3181	16.5239	17.9945	19.6138	18.6205	24.3108	15.8558	14.8411	14.0745	13.4257	12.3775	13.7492	12.423
12	26.382	22.2198	25.681	24.556	20.5036	27.5178	27.1373	28.0583	29.5904	25.1685	18.9588	17.5682	24.4588	19.0331	17.1953	18.8626	23.3221	18.9281	22.9749	14.7406	25.3836	22.9664	27.4149	27.4258	25.3583	15.9513	12.1232	15.9045	15.3107	16.7013	17.8546	17.3255	22.4898	14.6223	13.5911	12.7031	12.3108	11.2707	12.592	11.6761
13	24.2063	20.5307	24.0935	22.3033	19.0172	25.3826	25.4138	26.0313	27.4154	23.0404	17.2713	16.1338	22.6463	17.5331	15.925	17.1869	21.4977	17.3562	21.4328	13.4872	23.5222	21.6421	25.6744	25.3988	23.7907	14.4031	10.9857	14.9732	14.4357	15.5107	16.0303	16.0041	20.6114	13.5911	12.515	11.4058	11.1639	10.2707	11.2139	10.7707
14	22.3569	19.1476	22.1511	20.5001	17.6359	23.5134	23.3108	23.7575	25.142	20.9573	15.611	14.8066	20.6544	16.1507	14.6507	15.7228	20.0251	15.6393	19.8779	11.8253	21.7224	20.138	23.775	23.5682	22.417	12.6068	9.79437	13.7727	13.4031	14.0879	14.3876	14.8937	18.5853	12.5122	11.2885	10.3278	9.98129	9.52549	10.2313	9.73479
15	20.3685	17.5197	20.2435	18.6685	16.2987	21.6645	21.4129	21.5948	22.8688	18.7552	14.3452	13.4474	18.5952	14.8716	13.36	14.2576	18.3391	14.1028	18.3337	10.5437	20.0261	18.7194	22.2661	21.8589	20.8589	10.9857	8.49247	12.6971	12.3562	12.5834	12.9225	13.9611	16.6318	11.5811	10.5811	9.25809	8.75249	8.50229	9.34339	8.67669
16	18.4665	15.996	18.5039	17.1602	15.0156	20.0156	19.5071	19.0058	20.8196	16.8196	13.1776	12.2192	16.8442	13.4147	12.0323	13.0515	16.8457	12.6833	16.8812	9.20408	18.2169	16.853	20.4982	20.0981	19.7745	9.38357	7.56067	11.8836	11.3211	11.3628	11.4784	13.0599	14.4686	10.539	9.54935	8.46489	7.76389	7.77859	8.65969	7.75899
17	16.3119	14.5477	16.7643	15.6685	13.5477	18.0208	17.9429	16.9737	18.9029	15.2571	12.063	11.063	15.0838	12.1994	10.7843	11.689	15.2361	11.2458	15.5937	7.83368	16.5461	15.5074	18.8161	18.3093	18.1772	8.12567	6.81067	10.9357	10.2378	10.2482	10.2562	12.0011	12.9543	9.70105	8.65105	7.72149	6.85769	6.92899	8.04509	6.78749
18	14.3025	13.2553	15.1444	14.0907	12.4817	16.417	16.5788	14.9453	17.0408	13.8081	10.8812	9.89854	13.4157	11.1239	9.48244	10.3777	13.8588	9.84888	14.24	6.65668	15.0572	14.0169	17.1961	16.4885	16.6678	7.10237	5.92707	10.0564	9.09947	9.15117	9.18065	11.017	11.5203	8.83175	7.69295	7.24029	5.98799	6.19309	7.36739	6.02329
19	12.716	12.1821	13.3185	12.6185	11.3939	14.6359	15.4317	13.1868	15.3862	12.4779	9.62554	8.60884	11.8255	9.98854	8.68344	9.35898	12.6471	8.57698	12.9245	5.56868	13.6865	12.2385	15.4461	15.2046	15.7131	6.32987	5.15237	9.01067	8.07737	8.17737	7.97665	9.98525	9.98515	8.07185	6.66795	6.61559	5.07219	5.59859	6.62219	5.26809
20	11.0488	10.8685	11.7685	11.0614	10.3685	13.2349	14.4957	11.5873	13.7029	11.3779	8.38384	7.54214	10.5171	9.02854	7.71704	8.32068	11.5912	7.35198	11.508	4.61508	12.3247	10.7453	14.239	13.6715	14.2617	5.62857	4.45237	8.09397	7.29397	7.08567	7.25905	9.07675	8.75085	7.39815	5.70535	6.08769	4.34719	5.00569	5.86389	4.71059
21	9.8526	9.8685	10.4008	9.914	9.2812	11.7323	13.615	10.3672	12.3706	10.6126	7.20884	6.56364	9.43464	8.11364	6.85964	7.39608	10.6262	6.45178	10.2089	3.76188	11.09	9.43416	12.5294	12.2279	12.831	5.04177	3.79047	7.10507	6.55667	6.27437	6.54735	8.21985	7.69815	6.56075	4.84865	5.39489	3.62679	4.37099	5.17519	4.04569
22	8.6729	8.8033	9.056	8.9064	8.3685	10.508	12.8726	9.12388	11.0973	9.89598	6.15324	5.66714	8.47274	7.16534	6.15084	6.41468	9.71908	5.81868	9.04978	3.28458	9.89306	8.37726	11.2491	10.7468	11.3845	4.48117	3.05377	6.09537	5.96347	5.33147	5.97145	7.48495	6.60195	6.09865	4.16685	4.71679	2.84029	3.80379	4.46529	3.62979
23	7.5497	7.7743	7.9641	8.067	7.47	9.35578	12.1088	8.10938	10.1308	9.13078	5.40004	4.88534	7.51034	6.36104	5.45524	5.64658	8.78428	5.30398	8.06868	3.00988	8.90926	7.55116	10.0123	9.42796	10.0077	4.00917	2.78857	5.29597	5.50917	4.55327	5.23235	6.67925	5.76855	5.52485	3.69395	3.94139	2.44039	3.24579	3.84479	3.09359
24	6.7191	6.9659	7.0114	7.3114	6.6477	8.46458	11.1672	6.93858	9.15288	8.47428	4.76594	4.24454	6.76594	5.59844	4.94914	5.06708	8.09308	4.95798	7.37938	2.74368	7.98176	6.57916	8.73896	8.20906	9.02076	3.42857	2.44997	4.71427	4.90707	3.83567	4.62675	6.09105	4.94495	5.01245	3.28395	3.21519	2.02819	2.83209	3.33529	2.68919
25	5.9301	6.1014	6.0593	6.4673	6.0808	7.67348	9.99588	6.06388	8.33708	7.63968	4.30754	3.70884	5.94564	4.91434	4.43484	4.51898	7.27928	4.50288	6.75758	2.40298	7.10306	5.92896	7.61466	7.07276	7.66866	2.94147	2.25147	4.08697	4.46857	3.33037	4.19725	5.35265	4.36165	4.56775	2.98055	2.51389	1.78359	2.35639	2.89549	2.43859
26	5.092	5.5744	5.2852	5.5922	5.592	7.14108	8.83708	5.25878	7.51598	6.87908	3.91124	3.26244	5.09574	4.35594	4.03824	4.19658	6.53778	4.08658	6.19368	2.08838	6.41316	5.27256	6.53816	6.11366	6.74896	2.48177	2.10237	3.67967	4.03687	2.87017	3.78815	4.87395	3.79985	3.89365	2.55155	2.14919	1.55559	1.90799	2.54959	2.00209
27	4.5963	5.0077	4.5958	4.8624	5.0774	6.58328	7.79308	4.45038	6.79488	6.07898	3.46454	2.72584	4.24864	3.81644	3.59494	3.72218	5.94368	3.65958	5.71198	1.70588	5.63506	4.60116	5.67776	5.37326	5.86696	2.06377	1.96977	3.18567	3.70837	2.62887	3.51195	4.34715	3.30305	3.40815	2.36545	1.52019	1.47979	1.73539	2.20139	1.72279
28	4.1157	4.655	4.149	4.3407	4.5427	6.07418	6.88618	3.85508	6.20168	5.32358	3.02594	2.36734	3.61124	3.46724	3.25374	3.31448	5.39308	3.38878	5.13258	1.39368	5.20716	3.99386	4.95716	4.63426	5.32526	1.75787	1.77107	2.80757	3.38687	2.41127	3.15005	4.01325	2.93655	2.93555	2.08545	1.15429	1.31879	1.55319	1.97729	1.35099
29	3.7586	4.1487	3.803	3.7697	3.9619	5.48808	6.07728	3.31768	5.68858	4.74218	2.52434	2.10764	3.06594	3.08244	2.88464	2.85028	4.89968	3.12818	4.57158	1.19948	4.79486	3.48726	4.39376	4.08616	4.79496	1.43567	1.56067	2.37017	3.16777	2.30467	2.87405	3.68405	2.50585	2.55615	1.91665	0.843592	1.16869	1.49189	1.81149	1.10729
30	3.346	3.6382	3.5508	3.3957	3.4752	4.97868	5.51158	3.04048	5.21018	4.19458	2.01614	1.87034	2.53174	2.74254	2.52344	2.49428	4.49988	2.88638	4.15568	0.987176	4.36456	3.02756	3.86996	3.55566	4.16796	1.25087	1.23777	1.95127	2.90447	2.15967	2.61635	3.34645	2.23995	2.28665	1.80845	0.648692	1.11809	1.53079	1.47739	0.952092
31	3.02	3.2422	3.2462	3.042	3.1715	4.67818	4.97938	2.74378	4.69548	3.64758	1.58654	1.66624	2.15034	2.46644	2.17344	2.16088	4.15078	2.75218	3.62738	0.877376	4.03276	2.56976	3.47156	3.07486	3.84756	1.03767	1.12717	1.66967	2.65377	2.05797	2.39665	3.05025	2.01275	2.07065	1.57575	0.559392	0.950092	1.42299	1.33839	0.852292
32	2.6632	2.8264	2.9502	2.7705	2.8527	4.28968	4.59898	2.47918	4.25868	3.16248	1.35784	1.49734	1.81464	2.14564	1.95624	1.95418	3.69628	2.43888	3.44858	0.865276	3.47546	2.20136	3.01956	2.61716	3.43816	1.02387	0.950068	1.45967	2.42607	1.88757	2.22005	2.61065	1.72525	1.92925	1.42925	0.377092	0.864892	1.49279	1.06679	0.745492
33	2.3782	2.4316	2.6035	2.5031	2.6695	4.04128	4.27308	2.16258	3.84788	2.69788	1.09384	1.33884	1.59384	1.82044	1.73314	1.73008	3.23978	2.15868	3.12158	0.909976	3.00376	1.92906	2.76336	2.22036	3.14756	0.983768	0.900668	1.29067	2.27067	1.79567	2.06915	2.24975	1.50615	1.79295	1.16795	0.261492	0.713892	1.34399	0.983892	0.717792
34	1.9947	2.2471	2.3156	2.2018	2.5724	3.81798	4.00088	1.92478	3.33558	2.26828	1.00694	1.12234	1.36754	1.54374	1.58744	1.60878	2.81748	1.78498	2.85058	0.909376	2.56856	1.69606	2.46566	1.89026	2.81256	0.945468	0.940468	1.28187	2.09917	1.67127	1.91875	1.92435	1.25855	1.56655	0.890054	0.178992	0.696592	1.10609	0.927392	0.693492
35	1.7377	1.9713	1.9781	1.8732	2.4106	3.45658	3.78028	1.78368	2.95108	2.02568	1.01144	1.02464	1.22204	1.29294	1.49384	1.44838	2.56048	1.42178	2.53798	0.858776	2.24796	1.49976	2.32346	1.62126	2.41566	0.841368	0.812868	1.17247	1.91817	1.56287	1.73825	1.76555	1.07935	1.35995	0.713654	0.097992	0.632292	0.887692	0.926192	0.672792
36	1.5511	1.8685	1.83	1.6041	2.4076	3.13988	3.48458	1.70068	2.45578	1.75388	0.877144	0.838644	1.20884	1.03924	1.36974	1.22628	2.40888	1.17448	2.19848	0.852376	2.09026	1.37436	2.22486	1.47436	2.14386	0.637568	0.767368	1.18087	1.77697	1.52217	1.57585	1.57665	0.932354	1.25935	0.533354	0.044292	0.619692	0.696492	1.00429	0.661692
37	1.407	1.7617	1.722	1.1964	2.189	2.77258	3.16518	1.59728	2.20028	1.69168	0.816644	0.777844	1.13554	0.845544	1.28574	1.05908	2.24708	1.02988	1.95188	0.611676	1.80676	1.20036	2.04036	1.34566	1.77296	0.423368	0.780468	1.14257	1.54347	1.52187	1.26415	1.43125	0.772654	1.18125	0.373854	0.082292	0.505292	0.419892	1.04839	0.543792
38	1.3001	1.6933	1.6974	0.9792	2.0651	2.44348	2.90698	1.54608	1.95988	1.61338	0.726344	0.669344	1.16064	0.687444	1.18744	0.747076	2.14458	0.978776	1.75108	0.476476	1.71246	1.09346	1.96246	1.10636	1.51656	0.173368	0.707568	1.05407	1.36987	1.43567	1.15305	1.25085	0.541954	1.22215	0.218054	-0.063008	0.527092	0.454092	1.09719	0.599392
39	1.1584	1.5198	1.5951	0.7005	1.9315	2.18648	2.73488	1.44278	1.91068	1.56698	0.740044	0.552644	1.06434	0.633244	1.10384	0.435276	2.08238	0.838176	1.57478	0.259276	1.45016	1.05736	1.85176	0.956556	1.29686	0.013568	0.584068	0.880968	1.25597	1.44737	1.00075	1.19765	0.496554	1.13615	0.074654	0.110492	0.474792	0.354192	1.05689	0.644092
40	1.0677	1.5148	1.5983	0.597	1.7994	1.89268	2.40718	1.33178	1.74158	1.44728	0.608044	0.402344	1.10404	0.538144	0.985244	0.232276	1.93558	0.705776	1.41348	0.215176	1.24776	0.899256	1.80386	0.883056	1.14726	-0.081532	0.532468	0.701768	1.15747	1.43167	0.922354	1.06955	0.336954	1.16435	-0.128746	0.078892	0.437292	0.420392	0.977592	0.647992
41	1.0097	1.3723	1.4321	0.6416	1.5441	1.75208	2.21438	1.27118	1.62748	1.30968	0.552044	0.335944	1.13684	0.537044	0.869144	-0.044924	1.75668	0.558076	1.21678	0.047576	0.972956	0.814356	1.70376	0.772356	1.13876	-0.175832	0.478068	0.596668	1.07547	1.30857	0.825754	0.902554	0.234154	1.12955	-0.216646	0.132192	0.318992	0.391792	0.899492	0.609292
42	0.9118	1.278	1.2067	0.6762	1.4236	1.51118	2.21828	1.13318	1.48378	1.11248	0.484544	0.208844	1.06544	0.527744	0.760044	-0.221724	1.62478	0.531876	1.06288	0.182176	0.749856	0.699956	1.65376	0.696056	1.09366	-0.245132	0.376868	0.413568	0.909968	1.14527	0.699354	0.760254	0.262354	0.994854	-0.085846	0.084792	0.293292	0.435192	0.859492	0.651692
43	0.8829	1.1419	0.7587	0.7549	1.275	1.36508	1.96728	0.998176	1.34988	0.963476	0.424744	0.265644	1.06114	0.496644	0.672844	-0.275724	1.44368	0.375476	0.818676	0.227776	0.559656	0.580956	1.55216	0.735656	1.05936	-0.219632	0.268968	0.428068	0.784168	1.09477	0.729554	0.572154	0.272754	0.950854	-0.143746	-0.014908	0.222192	0.549892	0.763892	0.650592
44	0.8685	0.9945	0.4588	0.8474	1.1815	1.18338	1.85358	0.958176	1.25358	0.822976	0.306044	0.219244	1.03874	0.575244	0.575244	-0.392224	1.33298	0.346476	0.795776	0.197176	0.358056	0.528156	1.53406	0.738056	0.989956	-0.286132	0.088468	0.303768	0.578068	0.897468	0.604454	0.492454	0.360154	0.770654	-0.081446	-0.115908	0.145792	0.609292	0.673592	0.635992
45	0.8472	0.7869	0.2018	0.8544	1.0742	1.09618	1.65288	0.911776	1.17458	0.739876	0.230544	0.241444	0.893644	0.478344	0.577644	-0.368424	1.23448	0.208176	0.749976	0.197176	0.217156	0.522256	1.46016	0.607356	0.844956	-0.307332	0.044368	0.471868	0.359568	0.787168	0.525454	0.404454	0.422654	0.784754	-0.134346	-0.308808	0.129792	0.609592	0.579092	0.528092
46	0.8259	0.6947	0.1994	0.8343	0.982	0.993276	1.49188	0.968476	1.10138	0.623476	0.234544	0.212544	0.763944	0.457044	0.549244	-0.336424	1.13518	0.101776	0.858076	0.135476	0.165256	0.536456	1.42546	0.568356	0.727956	-0.262932	-0.064332	0.648868	0.189368	0.770268	0.518354	0.347954	0.440354	0.683554	-0.189746	-0.418708	0.098492	0.559992	0.495492	0.542292
47	0.6984	0.5386	0.2975	0.7899	0.9263	0.894376	1.29578	0.897776	1.00418	0.507576	0.225744	0.205444	0.691944	0.480944	0.450344	-0.270624	1.04568	0.061876	0.915076	0.111576	0.142456	0.519156	1.46036	0.505556	0.641656	-0.182232	-0.125132	0.756668	0.205968	0.739668	0.443054	0.362454	0.378454	0.633954	-0.258946	-0.516708	0.037592	0.500292	0.324692	0.483292
48	0.6169	0.5058	0.4575	0.6537	0.7672	0.786876	1.14588	0.862076	0.940576	0.351476	0.198544	0.188244	0.616344	0.346144	0.457244	-0.245824	0.760676	0.029276	0.873276	0.035276	0.143256	0.450956	1.37566	0.418256	0.447656	-0.110132	0.028168	0.802068	0.271268	0.709668	0.383554	0.365654	0.285454	0.541754	-0.296246	-0.580908	0.027592	0.330892	0.198792	0.461592
49	0.4222	0.5396	0.532	0.5352	0.6638	0.656276	1.02018	0.797176	0.880476	0.239376	0.276144	0.131944	0.571044	0.262544	0.420244	-0.281124	0.584576	0.065476	0.752276	0.057876	0.162056	0.410856	1.53246	0.326956	0.400756	-0.119932	0.018968	0.807468	0.355568	0.752968	0.377954	0.365754	0.237054	0.424354	-0.310146	-0.633708	0.026692	0.275592	0.042692	0.369592
50	0.3592	0.4803	0.6185	0.3849	0.5673	0.559676	0.916076	0.755376	0.659476	0.248276	0.222044	0.133144	0.455544	0.069044	0.447944	-0.292324	0.406376	0.016076	0.657476	-0.016824	0.278256	0.394856	1.36716	0.214656	0.279856	-0.044632	0.129768	0.675768	0.389568	0.659368	0.421754	0.248954	0.083254	0.350954	-0.297146	-0.579308	0.036892	0.197092	0.020492	0.336892
51	0.2476	0.4404	0.5084	0.2512	0.5711	0.427376	0.819576	0.665976	0.536776	0.319576	0.170144	0.065944	0.438044	0.022544	0.352644	-0.337424	0.355476	0.074676	0.517776	0.030076	0.313356	0.392156	1.43376	0.160156	0.228756	-0.018032	0.185668	0.575568	0.459468	0.658868	0.399854	0.242254	-0.008646	0.353354	-0.334846	-0.603708	0.076392	0.252492	-0.027808	0.383192
52	0.1924	0.3811	0.4117	0.1412	0.5886	0.410776	0.792476	0.662276	0.427576	0.341176	0.199544	0.110044	0.242844	-0.089856	0.340944	-0.411624	0.324176	0.020876	0.381976	-0.023824	0.325956	0.403656	1.34866	0.063956	0.164656	-0.061032	0.210368	0.404768	0.438768	0.617768	0.429054	0.081354	-0.130646	0.422254	-0.311546	-0.624508	0.128092	0.243492	-0.035508	0.463592
53	0.2147	0.2768	0.3717	0.0758	0.6851	0.291976	0.719976	0.555276	0.380476	0.415676	0.163944	0.071044	0.109444	-0.226056	0.194044	-0.405424	0.393376	0.094276	0.382676	-0.089824	0.412556	0.394256	1.23876	0.027456	0.119156	-0.137532	0.160068	0.387568	0.374768	0.576668	0.373554	-0.043046	-0.238846	0.469154	-0.311346	-0.684308	0.106792	0.217992	-0.018208	0.558292
54	0.2517	0.1709	0.3074	0.1382	0.7517	0.158876	0.506776	0.425376	0.304076	0.443576	0.159444	-0.012056	-0.003356	-0.345056	0.089044	-0.466524	0.443676	0.176276	0.404376	-0.031024	0.387056	0.348756	1.26626	0.004456	0.031356	-0.151432	0.083968	0.299068	0.307768	0.650768	0.347054	-0.083146	-0.311646	0.470254	-0.321846	-0.710608	0.159292	0.217492	-0.084908	0.636692
55	0.2199	0.0285	0.2913	0.1185	0.7599	0.089976	0.476976	0.412876	0.248576	0.489276	0.079244	-0.059656	-0.004156	-0.385456	0.051644	-0.456324	0.492276	0.249276	0.455976	-0.096424	0.436756	0.324656	1.09726	0.056056	0.007456	-0.200132	0.065268	0.290568	0.173368	0.676368	0.315354	-0.186746	-0.298946	0.538554	-0.233046	-0.740408	0.128092	0.099592	-0.057108	0.708192
56	0.2206	0.0549	0.318	0.1775	0.8508	0.108476	0.357976	0.285976	0.206076	0.373576	0.030644	-0.022556	0.014644	-0.504156	0.010644	-0.411324	0.499876	0.318676	0.499876	-0.033824	0.448856	0.287756	1.04996	0.080656	-0.073144	-0.255332	0.063368	0.241468	0.044668	0.744168	0.317354	-0.164546	-0.303946	0.464654	-0.282546	-0.604408	0.223992	0.022792	-0.081808	0.717992
57	0.134	0.0888	0.2464	0.2824	0.7414	0.062476	0.402876	0.299776	0.144176	0.356376	-0.078956	-0.000456	0.095444	-0.494556	0.107144	-0.336024	0.443676	0.350676	0.571476	0.007576	0.454356	0.201656	0.973856	0.046356	-0.176844	-0.294932	0.002568	0.246768	0.031568	0.810668	0.343854	-0.261746	-0.283246	0.468854	-0.186746	-0.542608	0.275492	-0.056708	-0.108208	0.697492
58	0.1144	0.1171	0.1991	0.352	0.7117	0.055576	0.433076	0.298876	0.130676	0.283476	-0.185556	0.053344	0.092144	-0.474956	0.203444	-0.307724	0.397776	0.401976	0.512376	0.070076	0.341656	0.144756	0.957056	0.012256	-0.139044	-0.264832	-0.019932	0.235668	0.055068	0.855068	0.378854	-0.200146	-0.304946	0.467454	-0.213846	-0.483408	0.263892	-0.121208	-0.072208	0.627392
59	0.1284	0.1962	0.1432	0.4843	0.6821	0.152876	0.479176	0.325176	0.196876	0.150176	-0.227956	0.087944	0.131944	-0.364556	0.310544	-0.237124	0.381576	0.427176	0.512076	0.164776	0.317056	0.088756	0.977656	-0.072344	-0.247444	-0.345932	-0.006632	0.232368	0.147168	0.809268	0.380654	-0.230046	-0.399046	0.462054	-0.301046	-0.418308	0.228192	-0.127308	-0.090508	0.564692
60	0.1776	0.1801	0.0886	0.5051	0.5268	0.107676	0.429076	0.419176	0.220776	-0.010124	-0.244956	0.081144	0.151744	-0.260956	0.457544	-0.224624	0.390876	0.373076	0.423276	0.190776	0.265856	0.045256	0.786156	-0.153144	-0.138144	-0.314332	-0.037132	0.305268	0.226468	0.720968	0.290854	-0.156046	-0.344846	0.460254	-0.385646	-0.543908	0.182392	0.016392	0.060092	0.526492
61	0.2987	0.1674	0.019	0.5317	0.5333	0.250676	0.421276	0.448976	0.259976	-0.033324	-0.224856	0.007344	0.117044	-0.198956	0.502144	-0.249024	0.438076	0.435976	0.451576	0.138376	0.182856	-0.041344	0.759256	-0.195044	-0.002244	-0.356432	-0.054132	0.274968	0.356568	0.634668	0.226554	-0.072146	-0.343346	0.425254	-0.408946	-0.542008	0.113392	-0.000108	0.166992	0.538992
62	0.4062	0.0218	-0.0155	0.5408	0.4137	0.165476	0.283976	0.489576	0.222476	-0.097124	-0.141656	-0.079856	0.074844	-0.097656	0.407344	-0.234724	0.498976	0.397276	0.336876	-0.056324	0.225156	-0.042644	0.518856	-0.221044	0.178456	-0.333732	-0.072032	0.350568	0.451168	0.520768	0.122454	-0.040046	-0.209146	0.297354	-0.387046	-0.727308	0.075792	0.144492	0.297392	0.526492
63	0.4773	0.0032	-0.032	0.4847	0.3504	0.217676	0.193276	0.471476	0.211576	-0.158324	-0.056456	-0.117656	0.065944	-0.143456	0.335744	-0.377524	0.547276	0.333976	0.350276	-0.106824	0.249056	-0.070744	0.327356	-0.215844	0.333356	-0.397632	-0.089832	0.285168	0.463768	0.481568	0.071654	0.091054	-0.138246	0.209754	-0.449346	-0.781408	0.100592	0.200392	0.363392	0.531992
64	0.5188	-0.0408	-0.004	0.446	0.3245	0.238376	-0.019624	0.494876	0.215376	-0.269624	-0.013656	-0.136156	0.041344	-0.177156	0.224344	-0.444924	0.492876	0.268676	0.376176	-0.256324	0.321056	-0.016344	0.168556	-0.226244	0.431756	-0.414332	-0.131832	0.288168	0.385668	0.453168	0.050854	0.158554	-0.063046	0.113554	-0.326446	-0.859208	0.166392	0.285892	0.411392	0.542392
65	0.5047	-0.1221	0.0206	0.3846	0.3685	0.181076	-0.040624	0.481476	0.227576	-0.259524	0.036144	-0.157156	-0.005056	-0.244156	0.063344	-0.565724	0.481276	0.188476	0.306576	-0.309024	0.408456	0.076356	0.029356	-0.205344	0.543456	-0.454132	-0.180332	0.260368	0.324868	0.412468	0.099254	0.220054	0.031154	0.056154	-0.306746	-0.857008	0.199492	0.274492	0.359292	0.525592
66	0.4878	-0.0427	0.0629	0.3942	0.4319	0.185876	-0.055024	0.505676	0.229276	-0.275324	0.162544	-0.101356	0.086144	-0.400256	-0.042456	-0.701024	0.382776	0.047876	0.308176	-0.350724	0.439056	0.099556	-0.028244	-0.199844	0.599556	-0.475532	-0.228732	0.139368	0.294468	0.414868	0.120254	0.306054	0.013654	0.084054	-0.345846	-0.755108	0.296292	0.318492	0.280092	0.506292
67	0.4201	-0.0911	0.0435	0.318	0.4716	0.188776	-0.056224	0.388276	0.255376	-0.252124	0.173844	-0.073656	-0.008656	-0.490756	0.004844	-0.773824	0.324876	0.088676	0.229776	-0.289524	0.489356	0.146756	-0.053944	-0.209744	0.518956	-0.465732	-0.224332	0.063168	0.163168	0.363168	0.157154	0.259354	0.036154	0.103054	-0.305546	-0.710308	0.371392	0.300892	0.236392	0.518392
68	0.3492	0.0013	0.069	0.3264	0.5086	0.201176	-0.029324	0.331576	0.192976	-0.137224	0.197044	-0.017556	0.079144	-0.559256	-0.064056	-0.836524	0.219076	0.061576	0.217076	-0.238524	0.448356	0.150156	-0.100644	-0.236344	0.442456	-0.393732	-0.236532	0.006468	0.152668	0.334268	0.205754	0.294354	0.007754	0.109754	-0.376246	-0.681708	0.466692	0.257892	0.247392	0.521092
69	0.314	0.0249	0.0079	0.2657	0.487	0.200276	0.089776	0.264276	0.070976	-0.070524	0.217744	-0.027856	0.003144	-0.589756	-0.037556	-0.724524	0.201976	0.091876	0.165676	-0.156824	0.420356	0.127356	-0.007244	-0.261344	0.359556	-0.323632	-0.161732	-0.035532	0.148068	0.269768	0.236754	0.247554	-0.064146	0.172854	-0.390246	-0.670908	0.527192	0.246092	0.285992	0.461792
70	0.2938	0.0608	-0.0377	0.294	0.3595	0.218476	0.143276	0.306676	-0.010624	0.039876	0.180044	0.014144	-0.053156	-0.594356	0.012044	-0.667224	0.208376	0.133576	0.176876	-0.080324	0.330656	0.196056	0.008556	-0.233844	0.356656	-0.311932	-0.114832	-0.030632	0.130368	0.168868	0.266354	0.357854	-0.156646	0.192054	-0.418546	-0.635408	0.631692	0.251492	0.285492	0.310292
71	0.2894	0.0592	0.0047	0.2803	0.2429	0.220276	0.144476	0.271476	-0.155124	0.130576	0.177644	0.095044	-0.025556	-0.612056	0.008844	-0.526124	0.218076	0.137876	0.168476	-0.125624	0.376756	0.126256	0.067856	-0.192344	0.230956	-0.299632	-0.075532	0.053968	0.134368	0.181168	0.199154	0.387254	-0.191546	0.214954	-0.471946	-0.614008	0.576392	0.248792	0.355392	0.209192
72	0.2011	0.0251	-0.0287	0.2515	0.1711	0.234376	0.184976	0.292376	-0.256024	0.099176	0.236844	0.136444	-0.111256	-0.593756	-0.025056	-0.421124	0.282776	0.132976	0.218876	-0.115924	0.358856	0.215356	0.108856	-0.123644	0.157456	-0.337232	-0.015232	0.169268	0.185668	0.089868	0.235954	0.329554	-0.287746	0.313554	-0.519046	-0.642708	0.562992	0.198492	0.322292	0.123292
73	0.2187	0.08	-0.0273	0.2902	0.0645	0.271776	0.131176	0.322476	-0.328324	0.057076	0.285944	0.181744	-0.055756	-0.581956	-0.037856	-0.417524	0.282876	0.154076	0.176276	-0.121524	0.337356	0.235656	0.035156	-0.110144	0.017656	-0.410032	-0.058032	0.271068	0.271068	0.068968	0.206654	0.323654	-0.304346	0.351954	-0.537246	-0.574208	0.459692	0.179092	0.290992	0.053492
74	0.1769	0.0976	0.0129	0.1944	0.0183	0.278376	0.090376	0.320276	-0.267424	0.012776	0.310144	0.137744	-0.116556	-0.544456	-0.079656	-0.446224	0.315976	0.178576	0.135676	-0.192524	0.350056	0.235656	-0.018244	-0.052844	-0.096944	-0.513032	0.002468	0.388268	0.360268	0.011068	0.301454	0.251754	-0.302146	0.403554	-0.513846	-0.519108	0.337192	0.212092	0.268192	0.095392
75	0.1919	0.1387	0.0301	0.1205	0.0323	0.227376	0.041076	0.284776	-0.254424	-0.043224	0.355344	0.204544	-0.086456	-0.503956	-0.129456	-0.509524	0.326676	0.182876	0.059576	-0.314424	0.317956	0.247156	-0.108844	-0.091144	-0.135844	-0.533832	0.030468	0.450768	0.446468	-0.012632	0.304854	0.194754	-0.248346	0.391854	-0.449546	-0.454208	0.311292	0.235192	0.218592	0.118092
76	0.1458	0.1523	0.0597	0.0765	0.065	0.174676	-0.002624	0.264276	-0.197924	-0.086624	0.292844	0.219344	-0.074756	-0.450556	-0.077156	-0.569424	0.262476	0.229376	0.021376	-0.329424	0.269556	0.182956	-0.177844	-0.057244	-0.151144	-0.532832	0.076468	0.406268	0.502868	-0.032832	0.354154	0.187654	-0.172046	0.397754	-0.455146	-0.512308	0.259692	0.297692	0.253392	0.066292
77	0.1296	0.1094	0.1164	0.0417	0.0993	0.065776	-0.033524	0.241976	-0.111724	-0.165924	0.260944	0.275544	-0.055756	-0.449056	-0.066456	-0.613024	0.328276	0.191576	0.040176	-0.358924	0.274956	0.153556	-0.218444	-0.079244	-0.162244	-0.494132	0.106468	0.385668	0.516968	-0.031032	0.409854	0.198554	-0.187246	0.373954	-0.479146	-0.542808	0.305592	0.394492	0.322192	0.096892
78	0.171	0.1113	0.1145	-0.0014	0.1257	-0.001424	-0.082924	0.183776	-0.097124	-0.129424	0.214844	0.265344	-0.010956	-0.443456	0.009244	-0.679824	0.279076	0.121076	0.102176	-0.320524	0.250956	0.080856	-0.182044	-0.061144	-0.046744	-0.432232	0.100968	0.264268	0.550568	0.014268	0.411054	0.198754	-0.148646	0.345154	-0.512646	-0.510808	0.382892	0.433692	0.398992	0.085892
79	0.1567	0.0999	0.1353	0.0205	0.1744	-0.174624	-0.093124	0.194076	-0.107624	-0.139124	0.156344	0.217244	-0.066356	-0.493156	0.050044	-0.705324	0.373076	0.069776	0.079676	-0.318324	0.238056	0.090156	-0.139944	-0.098044	-0.013744	-0.358332	0.051168	0.177268	0.498668	0.009168	0.390054	0.191054	-0.147146	0.341054	-0.478946	-0.462608	0.299592	0.390392	0.457192	0.060992
80	0.2142	0.1051	0.1306	0.0453	0.1051	-0.266924	-0.141824	0.154976	-0.060824	-0.099124	0.063644	0.148344	-0.041156	-0.511356	0.143044	-0.704424	0.346976	-0.005924	0.148976	-0.220924	0.238756	0.121956	-0.074244	-0.073444	0.017056	-0.304132	0.012268	0.127168	0.480068	0.123168	0.398654	0.221154	-0.082846	0.343054	-0.467846	-0.447008	0.364692	0.357492	0.467492	-0.014908
81	0.2065	0.0622	0.1166	0.0712	0.1313	-0.301624	-0.064924	0.139076	-0.052924	-0.070224	-0.039256	0.064644	-0.048856	-0.546056	0.149544	-0.645224	0.400176	-0.035224	0.097076	-0.156724	0.286956	0.152556	-0.031244	-0.078644	0.008356	-0.320032	-0.008532	0.116468	0.418368	0.129868	0.348954	0.187654	-0.042346	0.325854	-0.450646	-0.405108	0.354292	0.310292	0.452392	0.075192
82	0.1876	0.0339	0.1165	0.1185	0.0261	-0.327624	-0.074724	0.131476	-0.017124	-0.027124	-0.129156	0.040844	-0.077156	-0.526556	0.086244	-0.653624	0.383376	-0.090324	0.120476	-0.137624	0.328156	0.229156	-0.025444	-0.060744	-0.074344	-0.281832	-0.058332	0.115668	0.357668	0.165668	0.379954	0.156054	0.012254	0.286154	-0.339846	-0.408308	0.321892	0.233692	0.367892	0.107292
83	0.1669	-0.0722	0.0812	0.1777	0.0226	-0.293724	0.023076	0.150876	0.040976	0.067076	-0.141956	0.003644	-0.024356	-0.534256	0.110044	-0.615624	0.315176	-0.075024	0.184176	-0.084924	0.287656	0.235556	-0.061544	-0.068744	-0.112244	-0.257032	-0.170632	0.146468	0.325568	0.165168	0.341054	0.123454	0.026854	0.270454	-0.250546	-0.414908	0.291892	0.221392	0.234092	0.191792
84	0.1489	-0.1481	0.1423	0.1608	-0.0042	-0.249324	0.122076	0.130776	0.095376	0.069576	-0.261356	0.032244	0.002544	-0.442456	0.039144	-0.565524	0.260976	-0.072224	0.201376	-0.044824	0.282556	0.168356	-0.044344	-0.117644	-0.148944	-0.245132	-0.169532	0.132068	0.227368	0.167768	0.359454	0.035254	0.027354	0.250654	-0.247446	-0.423408	0.271792	0.194692	0.128992	0.200192
85	0.1366	-0.0897	0.1446	0.158	0.0548	-0.139924	0.218676	0.128176	0.117476	0.149176	-0.194156	0.037244	0.048444	-0.327256	0.045344	-0.569624	0.219376	-0.043224	0.272576	-0.039424	0.218656	0.140956	-0.076544	-0.167044	-0.138544	-0.252332	-0.185632	0.193168	0.200568	0.124068	0.318254	-0.010446	-0.039146	0.224554	-0.160846	-0.469008	0.286292	0.219192	0.006392	0.196392
86	0.1138	-0.1427	0.1787	0.0809	0.1399	-0.109224	0.291976	0.102676	0.119976	0.092676	-0.209056	0.070144	0.137644	-0.317156	-0.025356	-0.573024	0.252176	-0.052724	0.283876	-0.001824	0.199856	0.039956	-0.050144	-0.237044	-0.101344	-0.271132	-0.150132	0.160168	0.136368	0.101768	0.287154	-0.070646	-0.129246	0.239554	-0.172146	-0.454508	0.276692	0.272292	-0.015308	0.158892
87	0.1065	-0.1481	0.1571	-0.0403	0.2596	-0.105424	0.324376	0.151076	0.035276	0.007676	-0.204756	0.048944	0.150044	-0.281956	-0.042056	-0.606124	0.294276	-0.021424	0.286776	-0.028924	0.185056	0.006056	0.013556	-0.257844	0.004156	-0.299732	-0.147032	0.193068	0.215068	0.106668	0.258054	-0.075046	-0.123946	0.251654	-0.113346	-0.497208	0.311692	0.338592	-0.002608	0.146692
88	0.099	-0.1148	0.1855	-0.1583	0.3704	-0.105524	0.281476	0.134276	-0.033724	-0.012024	-0.137156	0.080244	0.121844	-0.248356	-0.038356	-0.599124	0.348876	-0.045424	0.279376	-0.049224	0.233556	-0.058644	0.037156	-0.270444	0.082656	-0.351832	-0.033532	0.191068	0.245468	0.086068	0.240654	-0.132146	-0.136646	0.296454	-0.128646	-0.525108	0.310992	0.342892	-0.033208	0.142192
89	0.0346	-0.075	0.1071	-0.1833	0.3173	-0.138624	0.199176	0.110476	-0.070424	-0.039824	-0.117456	0.090544	0.138244	-0.284056	-0.043856	-0.558124	0.351776	-0.010524	0.260376	-0.058124	0.221956	-0.046044	0.079356	-0.282744	0.082956	-0.438432	-0.016632	0.183768	0.256268	0.073068	0.227954	-0.199646	-0.169546	0.370654	-0.125646	-0.493208	0.298192	0.312492	0.013892	0.105792
90	0.0358	-0.0319	0.1068	-0.2131	0.3596	-0.174524	0.142276	0.122676	-0.093824	-0.080424	-0.107856	0.123844	0.128844	-0.266256	-0.022456	-0.545624	0.342276	0.060376	0.252176	-0.146724	0.311256	-0.035244	0.102056	-0.279044	0.130256	-0.454432	0.000668	0.145668	0.225668	0.053968	0.207554	-0.155446	-0.158946	0.353454	-0.109246	-0.569708	0.252192	0.321692	0.030592	0.150892
91	-0.0034	-0.0368	0.0786	-0.1583	0.2825	-0.196224	0.106476	0.054576	-0.098924	-0.013824	-0.073756	0.096544	0.185344	-0.285856	-0.006956	-0.440524	0.261276	0.030676	0.254376	-0.084924	0.297856	-0.032044	0.081756	-0.240744	0.092556	-0.432232	0.018968	0.087868	0.223668	0.107768	0.179654	-0.183946	-0.157146	0.355354	-0.046446	-0.528208	0.251192	0.255992	0.033792	0.098092
92	-0.0989	-0.037	0.1046	-0.0868	0.2173	-0.178724	0.166076	0.061776	-0.116224	0.015776	-0.025556	0.071744	0.219244	-0.280856	0.028444	-0.314024	0.204876	0.105176	0.294676	-0.144124	0.364956	0.024256	0.027156	-0.171644	0.027656	-0.359032	0.012068	0.034668	0.168268	0.053768	0.057554	-0.177146	-0.100546	0.294654	0.048054	-0.530808	0.244792	0.225192	0.012192	0.099792
93	-0.0657	-0.0212	0.1202	-0.0349	0.235	-0.188724	0.149476	-0.044624	-0.002324	0.047676	-0.027356	0.005444	0.310544	-0.358756	0.007744	-0.260924	0.160776	0.136776	0.305776	-0.094224	0.323656	0.037656	-0.041844	-0.152744	-0.010344	-0.281532	0.023568	-0.047132	0.185668	0.108068	0.054554	-0.108946	-0.096646	0.237554	0.010054	-0.516308	0.277692	0.213192	-0.025808	0.108192
94	-0.0869	-0.0622	0.0414	-0.0152	0.1919	-0.216724	0.168476	-0.099624	0.077576	0.055276	-0.003456	-0.097656	0.338944	-0.355556	0.076844	-0.249424	0.095476	0.171376	0.325576	-0.084124	0.362756	0.032656	-0.114744	-0.114144	-0.133944	-0.260532	0.031568	-0.114032	0.194268	0.118868	0.006054	-0.075646	-0.097846	0.205654	0.002554	-0.476208	0.275892	0.132692	0.017292	0.162392
95	-0.0332	-0.0578	0.0428	-0.0504	0.2159	-0.217324	0.192576	-0.141824	0.113376	0.021276	-0.052656	-0.125056	0.411144	-0.442056	0.014144	-0.272124	0.141876	0.142676	0.311276	-0.096024	0.384756	-0.017944	-0.145044	-0.126744	-0.191644	-0.251432	-0.011732	-0.143232	0.175768	0.080368	0.042854	-0.061246	-0.067746	0.268254	0.004954	-0.426508	0.300092	0.085792	-0.007508	0.154292
96	0.0663	-0.0881	-0.0677	-0.0812	0.219	-0.171924	0.137776	-0.207224	0.220076	0.037376	-0.053256	-0.172156	0.470944	-0.414956	0.028744	-0.316824	0.107676	0.166076	0.255776	-0.108324	0.368856	-0.099744	-0.228444	-0.030644	-0.231644	-0.287532	-0.038432	-0.147132	0.214968	0.154668	0.064554	-0.113646	-0.099446	0.282354	-0.132146	-0.455608	0.303592	0.036392	0.017292	0.201992
97	0.121	-0.0704	-0.1265	-0.1789	0.22	-0.167224	0.082576	-0.165624	0.251176	0.047876	-0.052856	-0.172856	0.485544	-0.482556	0.116444	-0.439124	0.179676	0.121976	0.185476	-0.147824	0.361056	-0.056444	-0.205944	-0.018444	-0.246144	-0.337232	-0.014332	-0.071032	0.228968	0.142368	0.019254	-0.077246	-0.112746	0.391754	-0.191646	-0.466308	0.227192	0.008992	0.003892	0.185492
98	0.1308	-0.043	-0.1995	-0.2244	0.2144	-0.145524	0.032976	-0.132324	0.337976	-0.005324	0.012644	-0.221556	0.518944	-0.415756	0.184244	-0.453024	0.194476	0.071876	0.168376	-0.162724	0.305856	-0.056444	-0.217744	-0.008844	-0.210544	-0.327832	-0.008932	-0.001032	0.188868	0.203068	0.016454	-0.066046	-0.149146	0.400154	-0.302546	-0.504108	0.170492	-0.007408	0.039192	0.231892
99	0.0775	-0.0945	-0.1693	-0.2234	0.174	-0.067424	-0.013224	-0.136524	0.310776	0.017976	0.046044	-0.202356	0.498344	-0.398856	0.297244	-0.511324	0.202476	0.012776	0.087276	-0.162724	0.220256	0.015956	-0.163644	0.033656	-0.234844	-0.388532	-0.008432	0.070568	0.208668	0.231768	-0.011046	-0.078346	-0.213646	0.384554	-0.367046	-0.552008	0.158592	-0.013408	0.002392	0.226092
100	0.0414	-0.1255	-0.1315	-0.2741	0.1521	-0.056624	-0.045124	-0.138424	0.250676	0.009976	0.038044	-0.173156	0.452644	-0.379756	0.359644	-0.433624	0.181376	-0.034624	0.143376	-0.210724	0.174256	0.103256	-0.122744	0.164556	-0.179544	-0.312632	0.014868	0.171668	0.180968	0.207368	0.004554	-0.044846	-0.281646	0.448454	-0.365346	-0.568708	0.164492	-0.027008	-0.056008	0.235392

## Sheet: cons spd2 norm
1	1.17816	1.11674	1.33169	1.21654	1.1628	1.29436	1.1178	1.30971	1.5093	1.07942	1.00437	0.881543	1.06578	0.850837	0.896896	1.02693	1.1344	1.02693	1.0039	0.750575	1.23427	1.15751	1.17286	1.3571	1.15751	0.880831	0.765683	0.888508	0.888508	0.796389	0.885603	0.816513	1.06984	0.82419	0.739748	0.722025	0.645259	0.645259	0.675966	0.645259
2	1.17508	1.1106	1.30866	1.18583	1.13517	1.28822	1.11012	1.29743	1.50163	1.07174	0.992853	0.854675	1.05043	0.853907	0.878472	1.02079	1.12826	0.984711	1.0039	0.742899	1.23043	1.15751	1.16518	1.36017	1.14215	0.865478	0.765683	0.880831	0.846287	0.800227	0.894814	0.82419	1.07598	0.804998	0.743586	0.731237	0.652936	0.632977	0.672127	0.620694
3	1.18693	1.0992	1.25684	1.15205	1.10797	1.28778	1.11626	1.28559	1.46324	1.0679	0.962147	0.84316	1.04659	0.848644	0.850837	1.00719	1.12124	0.944409	1.00544	0.732151	1.21892	1.12241	1.16979	1.33955	1.11145	0.845519	0.717704	0.867397	0.811742	0.784874	0.88999	0.813443	1.06984	0.788878	0.742818	0.715445	0.645259	0.618941	0.652936	0.592619
4	1.18513	1.07487	1.21347	1.106	1.06649	1.2804	1.12547	1.26365	1.42333	1.06099	0.927602	0.827807	1.03507	0.848045	0.813151	0.990643	1.1051	0.913319	0.994691	0.72294	1.18361	1.07655	1.16825	1.29848	1.0947	0.817883	0.67817	0.845519	0.782571	0.765683	0.887	0.804231	1.05868	0.77506	0.744354	0.685736	0.636047	0.603388	0.628371	0.551743
5	1.17099	1.03998	1.1692	1.06191	0.996988	1.26672	1.1178	1.23397	1.38776	1.04743	0.889219	0.812454	1.01204	0.837532	0.776119	0.963471	1.06378	0.883635	0.969907	0.718773	1.13338	1.02956	1.15093	1.24451	1.06948	0.785424	0.642857	0.813022	0.755448	0.737534	0.849778	0.786903	1.03299	0.751812	0.721106	0.647307	0.626068	0.579753	0.601758	0.520386
6	1.15257	0.985728	1.10907	1.01983	0.943765	1.2309	1.09285	1.20633	1.32737	1.03105	0.84316	0.791727	0.979803	0.821153	0.742342	0.916389	1.02898	0.838088	0.934813	0.705474	1.08362	0.981459	1.1268	1.19845	1.03877	0.747449	0.603707	0.765683	0.723461	0.708876	0.819071	0.758939	0.995123	0.719598	0.691769	0.611482	0.601503	0.55314	0.565423	0.480468
7	1.12008	0.929833	1.05106	0.984844	0.88511	1.19156	1.06057	1.16019	1.2611	1.01033	0.805631	0.761275	0.95319	0.792095	0.703311	0.866725	0.986212	0.797488	0.895033	0.671715	1.03328	0.938559	1.09958	1.14215	0.998636	0.712644	0.56268	0.711946	0.683798	0.676975	0.786142	0.727883	0.955693	0.672753	0.648326	0.572498	0.571051	0.521768	0.538641	0.452344
8	1.07507	0.873285	0.999036	0.951991	0.830151	1.13352	1.02214	1.10647	1.19584	0.97962	0.772152	0.722893	0.912888	0.761641	0.672448	0.815642	0.939932	0.751214	0.854504	0.636609	0.972087	0.890654	1.05653	1.09683	0.957185	0.667659	0.530908	0.666526	0.643496	0.646057	0.745232	0.693688	0.90461	0.618104	0.590939	0.537787	0.532668	0.486609	0.516677	0.433969
9	1.01894	0.823897	0.941827	0.918432	0.774426	1.06577	0.973862	1.05042	1.1167	0.939591	0.729108	0.675921	0.875512	0.72062	0.639304	0.759674	0.887046	0.706708	0.818384	0.589367	0.92401	0.849308	1.01229	1.03696	0.915836	0.626224	0.48768	0.614343	0.594056	0.614893	0.705344	0.653386	0.857172	0.569582	0.547194	0.506513	0.489535	0.450787	0.488439	0.412687
10	0.947364	0.773032	0.886995	0.871605	0.724988	0.987791	0.936631	0.988288	1.04158	0.886951	0.682501	0.629312	0.838225	0.677991	0.607661	0.698077	0.828333	0.665037	0.783839	0.547401	0.876544	0.806365	0.957916	0.981194	0.873722	0.586051	0.447104	0.571026	0.548546	0.584733	0.649364	0.614874	0.802895	0.526851	0.500238	0.467955	0.450603	0.41397	0.459375	0.403075
11	0.884118	0.727795	0.839934	0.812388	0.679411	0.918904	0.888855	0.922626	0.975103	0.83557	0.632733	0.581705	0.797101	0.627519	0.567967	0.640312	0.771978	0.623684	0.744704	0.501314	0.824706	0.751812	0.902374	0.904877	0.82625	0.540805	0.407592	0.531774	0.507387	0.552544	0.602266	0.571766	0.746494	0.486872	0.455714	0.432176	0.412254	0.380067	0.422187	0.381464
12	0.810094	0.682288	0.788569	0.754024	0.62959	0.84497	0.833286	0.861566	0.908611	0.772831	0.582156	0.539456	0.751041	0.584438	0.528006	0.5792	0.716135	0.581212	0.705474	0.452629	0.779436	0.705212	0.841809	0.842144	0.778659	0.489805	0.372258	0.488368	0.470134	0.512834	0.548248	0.532001	0.690578	0.448996	0.417331	0.390065	0.378019	0.346081	0.386654	0.35853
13	0.743286	0.630422	0.739823	0.684852	0.583948	0.779405	0.780363	0.799325	0.841825	0.707485	0.530339	0.495411	0.695386	0.538378	0.488999	0.527746	0.660114	0.532944	0.658122	0.414142	0.722279	0.664548	0.788365	0.779902	0.730523	0.442265	0.337329	0.459771	0.443266	0.476275	0.49223	0.491426	0.632899	0.417331	0.384288	0.35023	0.342802	0.315375	0.344337	0.330728
14	0.686498	0.587952	0.680179	0.629483	0.541534	0.722009	0.715788	0.729505	0.772017	0.643521	0.479358	0.454658	0.634222	0.49593	0.44987	0.482789	0.614896	0.480225	0.610376	0.363111	0.667014	0.618362	0.730041	0.723691	0.688342	0.387107	0.300749	0.422908	0.411559	0.432587	0.441789	0.457329	0.570685	0.384202	0.346627	0.317128	0.306489	0.292493	0.314165	0.29892
15	0.625442	0.537965	0.621603	0.573241	0.500473	0.665236	0.657511	0.663096	0.702216	0.575902	0.44049	0.412921	0.570991	0.456653	0.410238	0.437798	0.563125	0.433044	0.56296	0.323757	0.614926	0.574802	0.683709	0.671205	0.640499	0.337329	0.260772	0.38988	0.379412	0.386389	0.396801	0.428693	0.5107	0.355612	0.324905	0.284282	0.268757	0.261074	0.286901	0.266429
16	0.567038	0.491178	0.568187	0.526927	0.461074	0.614605	0.59899	0.583597	0.639293	0.516467	0.404637	0.375208	0.517225	0.411917	0.369469	0.400763	0.517269	0.389457	0.518359	0.282623	0.559373	0.517492	0.629423	0.617137	0.607201	0.288135	0.23216	0.364901	0.347628	0.348909	0.352458	0.40102	0.444276	0.323612	0.293225	0.259926	0.238401	0.238852	0.265907	0.23825
17	0.500878	0.446706	0.51477	0.481122	0.416	0.553352	0.55096	0.521199	0.580438	0.468489	0.370412	0.339705	0.463169	0.3746	0.331147	0.358925	0.467844	0.345316	0.478824	0.240543	0.508068	0.476174	0.577772	0.56221	0.558154	0.249509	0.209131	0.335794	0.314364	0.314684	0.314929	0.368508	0.397777	0.297884	0.265642	0.237099	0.210574	0.212764	0.247035	0.208419
18	0.439177	0.407021	0.465029	0.432674	0.383267	0.504105	0.509073	0.458914	0.523259	0.423995	0.334123	0.303948	0.411948	0.341575	0.291171	0.31866	0.425552	0.302423	0.437257	0.204402	0.46235	0.430406	0.528028	0.5063	0.511805	0.218088	0.181998	0.308794	0.279411	0.280999	0.281904	0.33829	0.353745	0.271191	0.236222	0.222323	0.183869	0.190167	0.226225	0.184953
19	0.390462	0.374067	0.408962	0.387468	0.349865	0.449414	0.47385	0.404917	0.472453	0.38315	0.295565	0.264346	0.363119	0.306711	0.266637	0.28738	0.388345	0.263367	0.396863	0.170994	0.420261	0.375798	0.474292	0.466876	0.48249	0.194367	0.15821	0.276684	0.248026	0.251097	0.244934	0.30661	0.306607	0.247857	0.204748	0.20314	0.155748	0.171912	0.203343	0.161764
20	0.339268	0.333732	0.361367	0.339655	0.318378	0.406394	0.445109	0.355803	0.420765	0.349373	0.257437	0.231591	0.322943	0.277233	0.236962	0.255497	0.355922	0.225752	0.353368	0.141712	0.378445	0.329947	0.437226	0.4198	0.437923	0.172833	0.136716	0.248536	0.223971	0.217575	0.222899	0.278714	0.268707	0.22717	0.17519	0.186931	0.133486	0.153706	0.180059	0.144645
21	0.302537	0.303025	0.31937	0.304422	0.284991	0.360255	0.418066	0.318338	0.379855	0.325873	0.221357	0.201545	0.289703	0.24914	0.210634	0.227106	0.326291	0.19811	0.313477	0.115513	0.340532	0.289688	0.38473	0.375472	0.393991	0.154814	0.116391	0.21817	0.201331	0.192663	0.201045	0.252401	0.236382	0.201457	0.148884	0.165657	0.111365	0.134217	0.158911	0.124228
22	0.266313	0.270317	0.278076	0.273483	0.256966	0.322661	0.395269	0.280161	0.340756	0.303869	0.188943	0.174017	0.260167	0.220021	0.18887	0.196971	0.298437	0.17867	0.277885	0.100857	0.303779	0.257235	0.345417	0.329993	0.349575	0.1376	0.09377	0.187166	0.183116	0.16371	0.183361	0.229835	0.202722	0.187267	0.127949	0.144835	0.0872149	0.1168	0.137113	0.111458
23	0.231823	0.23872	0.244548	0.247708	0.229376	0.287281	0.371816	0.249009	0.311079	0.280373	0.165815	0.150011	0.230615	0.195324	0.16751	0.173386	0.269733	0.162866	0.247759	0.0924222	0.27357	0.231868	0.30744	0.289498	0.307298	0.123107	0.0856267	0.16262	0.169166	0.139814	0.160666	0.205095	0.177131	0.169648	0.113428	0.121026	0.0749355	0.0996663	0.118059	0.0949928
24	0.206319	0.213897	0.215294	0.224506	0.204126	0.259916	0.342903	0.213058	0.281051	0.260214	0.146345	0.130334	0.207757	0.171908	0.15197	0.155591	0.248509	0.152241	0.226593	0.0842482	0.24509	0.202022	0.268341	0.25207	0.276994	0.105279	0.0752295	0.144758	0.150678	0.117779	0.142071	0.187034	0.151841	0.153914	0.100838	0.0987267	0.0622783	0.0869631	0.102415	0.0825752
25	0.182092	0.187352	0.186059	0.198587	0.186719	0.235624	0.306937	0.186199	0.256001	0.234586	0.132269	0.113885	0.182569	0.150901	0.136178	0.138761	0.22352	0.138267	0.2075	0.0737865	0.218109	0.182056	0.233818	0.217178	0.235476	0.0903217	0.0691343	0.125496	0.137213	0.102263	0.128882	0.16436	0.13393	0.140259	0.0915218	0.0771924	0.0547675	0.0723561	0.0889099	0.0748802
26	0.156357	0.171169	0.162289	0.171716	0.17171	0.219276	0.271354	0.161478	0.230788	0.211231	0.1201	0.100178	0.156472	0.133755	0.124	0.128861	0.200751	0.125484	0.190185	0.0641263	0.196924	0.161901	0.200763	0.187728	0.207236	0.076206	0.064556	0.112989	0.123957	0.0881323	0.11632	0.149661	0.11668	0.11956	0.0783488	0.0659938	0.0477665	0.0585874	0.0782886	0.0614769
27	0.141135	0.153768	0.14112	0.149306	0.155908	0.202148	0.239297	0.136655	0.208646	0.186663	0.106383	0.0837006	0.13046	0.117189	0.110387	0.114294	0.182508	0.112372	0.175394	0.0523812	0.173032	0.141285	0.174343	0.164993	0.180153	0.0633707	0.0604843	0.0978201	0.11387	0.0807229	0.107839	0.133485	0.101425	0.104652	0.0726344	0.0466795	0.045439	0.0532875	0.0675966	0.0529006
28	0.126378	0.142938	0.127401	0.133287	0.13949	0.186516	0.211449	0.118375	0.190431	0.163467	0.0929156	0.0726924	0.110888	0.106466	0.0999105	0.101775	0.165602	0.104057	0.157603	0.0427947	0.159893	0.122637	0.152216	0.142301	0.163519	0.0539777	0.054383	0.0862101	0.103998	0.0740412	0.0967266	0.123232	0.0901708	0.0901401	0.0640366	0.0354441	0.0404952	0.0476928	0.0607154	0.041484
29	0.115413	0.127391	0.116776	0.115754	0.121655	0.168519	0.186611	0.101874	0.174675	0.145615	0.0775133	0.064718	0.0941439	0.0946505	0.0885768	0.0875215	0.150451	0.0960548	0.140376	0.0368315	0.147232	0.107081	0.134916	0.125471	0.147235	0.0440841	0.0479224	0.0727791	0.0972705	0.0707679	0.0882516	0.113124	0.0769455	0.0784901	0.0588534	0.0259036	0.0358862	0.0458105	0.0556242	0.0340009
30	0.102743	0.111716	0.109032	0.104269	0.106711	0.152877	0.16924	0.0933618	0.159985	0.1288	0.0619084	0.0574314	0.0777405	0.0842134	0.0774857	0.07659	0.138175	0.08863	0.127606	0.0303125	0.134019	0.0929651	0.118832	0.109181	0.127983	0.0384096	0.0380073	0.0599163	0.0891855	0.0663155	0.0803386	0.102757	0.0687807	0.0702147	0.055531	0.0199189	0.0343325	0.047005	0.0453653	0.0292352
31	0.0927331	0.099556	0.0996788	0.0934086	0.0973851	0.14365	0.152898	0.0842513	0.144181	0.112004	0.0487169	0.0511642	0.0660291	0.0757354	0.0667385	0.0663525	0.127455	0.0845092	0.111383	0.026941	0.123831	0.0789077	0.106599	0.0944175	0.118144	0.031863	0.0346112	0.0512694	0.0814874	0.0631926	0.0735924	0.0936621	0.0618043	0.0635822	0.0483856	0.0171769	0.0291738	0.0436948	0.0410971	0.0261707
32	0.0817771	0.0867883	0.0905898	0.0850719	0.0875959	0.13172	0.141218	0.0761264	0.130768	0.097108	0.0416944	0.0459779	0.055721	0.0658848	0.060069	0.0600055	0.113499	0.0748889	0.105893	0.0265694	0.106718	0.0675955	0.0927194	0.0803632	0.105573	0.0314392	0.0291731	0.044821	0.0744956	0.0579603	0.0681697	0.0801636	0.0529762	0.0592403	0.0438871	0.0115791	0.0265576	0.0458381	0.0327573	0.0228913
33	0.0730258	0.0746655	0.0799439	0.076861	0.0819705	0.124093	0.13121	0.0664047	0.118154	0.0828418	0.0335879	0.041111	0.0489411	0.0558991	0.0532185	0.0531243	0.0994816	0.066285	0.0958521	0.027942	0.0922343	0.0592342	0.0848525	0.068179	0.0966499	0.0302079	0.0276562	0.0396317	0.0697239	0.0551384	0.0635361	0.0690817	0.0462484	0.055055	0.0358636	0.00802946	0.021921	0.041269	0.0302117	0.0220407
34	0.0612499	0.0690002	0.0711035	0.0676092	0.0789889	0.117236	0.122852	0.0591028	0.102423	0.0696504	0.0309195	0.0344631	0.0419922	0.0474027	0.0487446	0.0493996	0.0865143	0.05481	0.0875307	0.0279236	0.0788709	0.0520796	0.0757112	0.0580428	0.0863632	0.0290318	0.0288783	0.0393614	0.0644577	0.0513185	0.0589179	0.0590898	0.0386456	0.0481031	0.0273303	0.00549619	0.0213898	0.033964	0.0284768	0.0212946
35	0.0533584	0.0605314	0.0607402	0.0575191	0.0740206	0.106139	0.116078	0.0547701	0.0906167	0.0622011	0.0310577	0.031463	0.0375245	0.0397015	0.0458704	0.0444743	0.0786228	0.0436575	0.0779319	0.0263698	0.0690265	0.046052	0.0713448	0.0497828	0.0741759	0.0258353	0.0249602	0.0360022	0.0588999	0.0479899	0.0533754	0.0542137	0.033143	0.0417592	0.0219137	0.00300897	0.0194154	0.0272578	0.0284399	0.020659
36	0.0476286	0.0573748	0.0561926	0.049256	0.0739285	0.096414	0.106998	0.0522215	0.0754078	0.0538551	0.0269339	0.0257517	0.0371191	0.0319114	0.0420598	0.0376544	0.0739677	0.0360638	0.0675071	0.0261733	0.0641841	0.0422014	0.0683171	0.045272	0.0658299	0.0195774	0.023563	0.0362601	0.0545641	0.0467402	0.0483887	0.0484132	0.0286292	0.0386701	0.0163773	0.00136004	0.0190285	0.0213867	0.0308381	0.0203181
37	0.0432038	0.0540953	0.0528763	0.036737	0.0672161	0.0851356	0.0971909	0.0490465	0.0675624	0.0519451	0.0250761	0.0238847	0.0348684	0.0259635	0.0394805	0.0325203	0.0689994	0.0316237	0.0599349	0.0187823	0.0554788	0.0368585	0.0626518	0.0413201	0.0544409	0.0130001	0.0239653	0.0350841	0.0473942	0.046731	0.0388175	0.0439485	0.0237254	0.036272	0.0114797	0.00252688	0.0155157	0.0128933	0.0321923	0.0166978
38	0.0399213	0.051995	0.0521209	0.0300676	0.0634116	0.0750301	0.0892625	0.0474743	0.0601806	0.0495408	0.0223033	0.0205531	0.0356391	0.0211089	0.036462	0.02294	0.065852	0.0300546	0.0537691	0.0146308	0.0525832	0.033576	0.0602598	0.0339721	0.0465679	0.00532349	0.0217268	0.0323665	0.0420636	0.0440841	0.035406	0.0384091	0.0166414	0.0375278	0.00669564	-0.00193474	0.0161851	0.0139435	0.0336907	0.0184051
39	0.0355702	0.0466675	0.0489796	0.0215098	0.0593093	0.0671386	0.083978	0.0443023	0.0586698	0.0481161	0.022724	0.0169697	0.0326821	0.0194446	0.033895	0.0133657	0.0639421	0.0257373	0.0483556	0.00796141	0.044529	0.0324675	0.0568606	0.0293723	0.0398217	0.000416623	0.0179346	0.0270513	0.0385662	0.0444433	0.0307295	0.0367755	0.0152473	0.0348871	0.00229235	0.0033928	0.0145791	0.0108759	0.0324533	0.0197777
40	0.0327851	0.0465139	0.0490779	0.0183317	0.0552529	0.0581171	0.0739155	0.0408939	0.0534774	0.0444405	0.0186708	0.0123545	0.0339011	0.0165244	0.0302532	0.00713234	0.0594344	0.0216718	0.0434026	0.00660726	0.038314	0.0276128	0.0553898	0.0271154	0.035228	-0.00250355	0.0163501	0.0215487	0.0355416	0.0439613	0.0283221	0.0328421	0.0103466	0.035753	-0.00395332	0.00242248	0.0134276	0.0129087	0.0300183	0.0198974
41	0.0310042	0.0421383	0.0439745	0.0197012	0.0474136	0.0537998	0.0679953	0.0390331	0.0499738	0.0402153	0.0169512	0.0103156	0.0349083	0.0164906	0.0266882	-0.00137945	0.0539411	0.0171365	0.0373627	0.00146088	0.0298759	0.0250059	0.0523161	0.0237162	0.034967	-0.00539915	0.0146797	0.0183215	0.0330237	0.0401813	0.0253559	0.0277141	0.00719001	0.0346844	-0.0066524	0.00405913	0.00979507	0.0120305	0.0276201	0.0187091
42	0.027998	0.0392427	0.0370533	0.0207636	0.0437135	0.0464027	0.0681151	0.0347957	0.0455613	0.03416	0.0148786	0.00641283	0.0327159	0.0162051	0.0233382	-0.00680833	0.0498909	0.016332	0.032637	0.00559395	0.0230253	0.0214931	0.0507808	0.0213733	0.0335821	-0.0075271	0.0115722	0.0126992	0.0279418	0.035167	0.0214746	0.0233446	0.00805593	0.0305483	-0.00263601	0.00260365	0.00900592	0.0133631	0.0263918	0.0200111
43	0.0271106	0.0350635	0.0232969	0.0231802	0.0391506	0.0419165	0.0604078	0.0306503	0.0414497	0.0295848	0.0130423	0.00815695	0.0325838	0.0152501	0.0206606	-0.00846647	0.04433	0.0115295	0.0251385	0.00699416	0.017185	0.017839	0.047661	0.0225893	0.0325289	-0.00674409	0.00825902	0.0131444	0.0240789	0.0336163	0.0224019	0.0175687	0.00837527	0.0291972	-0.00441391	-0.00045777	0.0068227	0.0168852	0.0234563	0.0199773
44	0.0266684	0.0305374	0.0140881	0.0260205	0.0362795	0.0363371	0.0569165	0.0294221	0.0384927	0.0252706	0.00939748	0.00673218	0.031896	0.0176636	0.0176636	-0.0120438	0.0409308	0.010639	0.0244354	0.00605455	0.0109946	0.0162177	0.0471052	0.022663	0.0303979	-0.00878606	0.00271653	0.0093276	0.0177503	0.0275579	0.0185606	0.0151214	0.011059	0.0236639	-0.00250091	-0.00355911	0.00447674	0.0187091	0.0206835	0.019529
45	0.0260144	0.0241628	0.00619653	0.0262355	0.0329847	0.0336595	0.0507537	0.0279973	0.0360669	0.0227189	0.00707916	0.00741386	0.0274405	0.0146882	0.0177373	-0.0113129	0.0379062	0.00639232	0.023029	0.00605455	0.00666806	0.0160366	0.044836	0.0186497	0.0259455	-0.00943703	0.00136238	0.0144893	0.011041	0.024171	0.0161348	0.0124193	0.0129781	0.0240969	-0.00412527	-0.00948236	0.00398543	0.0187183	0.0177818	0.0162158
46	0.0253603	0.0213317	0.00612284	0.0256183	0.0301536	0.0304998	0.04581	0.0297383	0.0338192	0.0191447	0.00720198	0.00652644	0.0234579	0.0140341	0.0168653	-0.0103303	0.0348571	0.00312517	0.0263484	0.00415997	0.0050744	0.0164726	0.0437705	0.0174521	0.0223528	-0.00807367	-0.0019754	0.0199243	0.00581479	0.0236521	0.0159167	0.0106844	0.0135216	0.0209894	-0.0058264	-0.012857	0.00302433	0.0171953	0.0152147	0.0166518
47	0.0214453	0.0165384	0.00913513	0.0242549	0.0284433	0.027463	0.0397885	0.0275674	0.0308345	0.0155858	0.00693177	0.00630843	0.0212471	0.014768	0.0138284	-0.00830987	0.0321089	0.00189998	0.0280986	0.00342609	0.0043743	0.0159414	0.0448422	0.0155238	0.0197029	-0.00559567	-0.00384234	0.0232345	0.00632452	0.0227125	0.0136046	0.0111296	0.0116209	0.0194664	-0.00795128	-0.0158662	0.00115431	0.0153621	0.0099701	0.0148401
48	0.0189427	0.0155313	0.0140481	0.0200727	0.0235579	0.0241621	0.0351856	0.0264712	0.0288816	0.0107925	0.00609656	0.00578028	0.0189257	0.0106288	0.0140403	-0.00754835	0.0233576	0.000898958	0.0268151	0.0010832	0.00439886	0.0138472	0.0422413	0.0128431	0.0137459	-0.00338175	0.000864936	0.0246286	0.00832964	0.0217913	0.0117775	0.0112279	0.00876524	0.0166353	-0.00909662	-0.0178375	0.000847249	0.0101605	0.00610417	0.0141738
49	0.0129642	0.0165691	0.0163358	0.016434	0.0203829	0.0201518	0.0313258	0.0244783	0.0270362	0.00735036	0.00847937	0.00405151	0.0175347	0.00806176	0.0129041	-0.00863228	0.0179502	0.00201053	0.0230996	0.00177716	0.00497614	0.0126159	0.0470561	0.0100396	0.0123057	-0.00368267	0.000582437	0.0247944	0.0109182	0.0231209	0.0116056	0.011231	0.00727906	0.0130303	-0.00952344	-0.0194588	0.000819613	0.00846242	0.00131091	0.0113488
50	0.0110297	0.0147482	0.0189919	0.0118189	0.0174197	0.0171856	0.0281293	0.0231948	0.0202501	0.00762364	0.00681815	0.00408836	0.0139881	0.00212009	0.0137547	-0.00897619	0.0124783	0.000493635	0.0201887	-0.000516603	0.00854422	0.0121246	0.0419803	0.0065913	0.00859335	-0.00137048	0.0039847	0.0207503	0.0119622	0.0202468	0.0129505	0.00764446	0.00255642	0.0107765	-0.00912426	-0.0177884	0.00113282	0.00605197	0.000629234	0.0103447
51	0.00760288	0.0135231	0.0156111	0.00771343	0.0175364	0.0131231	0.0251662	0.0204497	0.0164824	0.009813	0.0052245	0.0020249	0.0134507	0.000692243	0.0108284	-0.010361	0.0109154	0.00229302	0.015899	0.000923523	0.00962201	0.0120417	0.0440254	0.0049178	0.00702425	-0.000553696	0.00570118	0.0176736	0.0141086	0.0202314	0.012278	0.00743873	-0.000265487	0.0108502	-0.0102819	-0.0185376	0.00234572	0.0077531	-0.000853881	0.0117664
52	0.0059079	0.0117022	0.0126418	0.00433573	0.0180737	0.0126134	0.024334	0.0203361	0.0131293	0.0104763	0.00612726	0.00337905	0.00745684	-0.00275915	0.0104691	-0.0126395	0.00995425	0.000641025	0.0117291	-0.000731547	0.0100089	0.0123948	0.0414123	0.00196385	0.00505598	-0.00187407	0.00645963	0.0124289	0.0134729	0.0189694	0.0131747	0.00249808	-0.00401166	0.0129659	-0.00956643	-0.0191763	0.00393323	0.00747674	-0.00109032	0.0142352
53	0.00659265	0.00849951	0.0114135	0.00232754	0.0210369	0.00896551	0.0221078	0.0170505	0.011683	0.0127639	0.00503412	0.0021815	0.00336062	-0.00694135	0.00595838	-0.0124491	0.0120791	0.00289487	0.0117506	-0.00275816	0.0126681	0.0121061	0.0380376	0.000843073	0.00365884	-0.0042231	0.0049151	0.0119008	0.0115077	0.0177074	0.0114705	-0.00132178	-0.00733408	0.014406	-0.00956029	-0.0210126	0.00327919	0.00669373	-0.000559101	0.0171431
54	0.00772878	0.00524771	0.00943912	0.00424361	0.0230819	0.0048785	0.0155612	0.0130617	0.00933705	0.0136206	0.00489594	-0.000370195	-0.00010305	-0.0105954	0.00273421	-0.0143252	0.0136237	0.00541279	0.0124169	-0.000952633	0.0118851	0.010709	0.0388821	0.000136827	0.000962827	-0.00464992	0.00257835	0.00918328	0.00945042	0.0199827	0.0106568	-0.00255311	-0.0095695	0.0144398	-0.00988271	-0.0218202	0.00489127	0.00667838	-0.00260721	0.0195505
55	0.00675232	0.00087513	0.00894475	0.0036387	0.0233337	0.00276283	0.0146462	0.0126779	0.00763285	0.0150239	0.00243329	-0.00183182	-0.000127615	-0.0118359	0.0015858	-0.014012	0.015116	0.00765435	0.0140013	-0.00296083	0.0134112	0.00996899	0.0336927	0.00172127	0.000228946	-0.00614532	0.00200414	0.00892227	0.00532349	0.0207688	0.00968336	-0.00573428	-0.00917953	0.016537	-0.00715598	-0.0227352	0.00393323	0.0030581	-0.00175358	0.021746
56	0.00677381	0.00168578	0.00976461	0.00545037	0.0261249	0.0033309	0.0109921	0.00878127	0.00632784	0.0114711	0.000940964	-0.000692612	0.000449663	-0.0154808	0.000326838	-0.0126302	0.0153494	0.00978537	0.0153494	-0.00103861	0.0137827	0.00883593	0.0322403	0.00247665	-0.00224598	-0.00784031	0.0019458	0.00741459	0.00137159	0.0228507	0.00974477	-0.0050526	-0.00933306	0.0142678	-0.00867595	-0.0185591	0.00687797	0.000699858	-0.00251202	0.0220469
57	0.00411465	0.00272672	0.00756604	0.00867146	0.0227657	0.00191841	0.0123708	0.00920502	0.00442711	0.010943	-0.00242445	-1.40021e-05	0.00293073	-0.015186	0.00329	-0.0103181	0.0136237	0.010768	0.0175479	0.000232631	0.0139516	0.00619211	0.0299035	0.00142342	-0.00543023	-0.00905628	7.88538e-05	0.00757734	0.000969337	0.0248926	0.0105585	-0.00803726	-0.00869744	0.0143968	-0.00573428	-0.0166615	0.00845934	-0.00174129	-0.00332267	0.0214174
58	0.0035128	0.00359571	0.00611363	0.0108086	0.0218537	0.00170653	0.0132982	0.00917738	0.00401258	0.0087045	-0.00569774	0.001638	0.0028294	-0.0145841	0.00624702	-0.00944907	0.0122142	0.0123432	0.0157332	0.00215178	0.010491	0.00444492	0.0293877	0.000376337	-0.00426953	-0.00813202	-0.000612038	0.0072365	0.00169094	0.026256	0.0116332	-0.00614575	-0.00936377	0.0143538	-0.00656642	-0.0148437	0.00810315	-0.00372185	-0.00221724	0.0192649
59	0.00394269	0.00602458	0.00439714	0.0148711	0.0209448	0.00469426	0.0147137	0.00998496	0.00604534	0.00461135	-0.00699969	0.00270044	0.00405151	-0.0111942	0.00953566	-0.0072812	0.0117168	0.013117	0.015724	0.00505966	0.00973562	0.00272537	0.0300202	-0.00222142	-0.00759809	-0.0106223	-0.000203644	0.00713517	0.00451899	0.0248496	0.0116885	-0.00706387	-0.0122532	0.014188	-0.00924401	-0.0128447	0.00700694	-0.00390916	-0.00277917	0.0173396
60	0.00545344	0.00553021	0.00272058	0.0155098	0.0161761	0.00330633	0.0131753	0.0128714	0.00677922	-0.000310871	-0.0075217	0.00249163	0.0046595	-0.008013	0.0140495	-0.00689738	0.0120024	0.0114558	0.0129972	0.00585803	0.00816346	0.00138965	0.02414	-0.00470249	-0.00424189	-0.00965198	-0.00114019	0.00937366	0.006954	0.0221383	0.00893106	-0.0047916	-0.010589	0.0141327	-0.0118418	-0.0167014	0.00560059	0.000503338	0.0018452	0.0161666
61	0.00917198	0.00514024	0.00058342	0.0163265	0.0163757	0.00769734	0.0129358	0.0137864	0.00798291	-0.00102326	-0.0069045	0.000225507	0.00359399	-0.00610921	0.015419	-0.00764661	0.0134517	0.0133872	0.0138662	0.00424902	0.00561483	-0.00126952	0.023314	-0.00598908	-6.8905e-05	-0.0109447	-0.00166219	0.00844325	0.0109489	0.0194883	0.00695664	-0.00221534	-0.0105429	0.013058	-0.0125572	-0.0166431	0.00348185	-3.31628e-06	0.00512771	0.0165505
62	0.0124729	0.000669398	-0.000475948	0.016606	0.0127032	0.00508116	0.00871986	0.0150331	0.00683142	-0.00298232	-0.00434973	-0.00245208	0.00229818	-0.00299866	0.012508	-0.00720751	0.0153217	0.0121989	0.0103442	-0.0017295	0.00691371	-0.00130944	0.0159322	-0.00678745	0.00547973	-0.0102477	-0.00221184	0.0107647	0.0138537	0.0159909	0.00376011	-0.00122967	-0.0064221	0.00913065	-0.0118848	-0.022333	0.00232729	0.00443682	0.00913181	0.0161666
63	0.0146561	9.82602e-05	-0.000982602	0.0148834	0.0107595	0.00668403	0.00593479	0.0144773	0.00649672	-0.00486155	-0.00173356	-0.00361278	0.0020249	-0.00440501	0.0103095	-0.0115924	0.0168048	0.0102552	0.0107557	-0.00328017	0.00764759	-0.00217229	0.0100519	-0.00662777	0.0102361	-0.0122098	-0.00275841	0.00875646	0.0142406	0.0147872	0.00220023	0.00279593	-0.00424503	0.00644077	-0.0137978	-0.0239942	0.00308881	0.0061533	0.0111584	0.0163355
64	0.0159304	-0.00125282	-0.000122825	0.013695	0.0099642	0.00731965	-0.000602581	0.0151958	0.0066134	-0.00827916	-0.000419325	-0.00418085	0.00126952	-0.00543981	0.00688878	-0.013662	0.0151344	0.00825005	0.011551	-0.00787077	0.00985845	-0.000501864	0.00517573	-0.00694712	0.0132576	-0.0127226	-0.00404808	0.00884858	0.0118424	0.0139151	0.00156154	0.00486861	-0.00193591	0.00348683	-0.010024	-0.0263831	0.00510929	0.00877869	0.0126323	0.0166549
65	0.0154975	-0.00374924	0.00063255	0.0118096	0.0113153	0.00556018	-0.00124741	0.0147844	0.00698802	-0.00796903	0.00110985	-0.00482568	-0.000155251	-0.00749713	0.00194506	-0.0173713	0.0147782	0.0057874	0.00941382	-0.00948899	0.0125422	0.00234461	0.000901415	-0.00630536	0.0166875	-0.0139447	-0.00553733	0.00799494	0.0099755	0.0126654	0.00304772	0.00675705	0.000956625	0.00172428	-0.00941904	-0.0263156	0.00612566	0.00842864	0.0110325	0.016139
66	0.0149785	-0.00131116	0.00193143	0.0121044	0.0132621	0.00570757	-0.00168958	0.0155274	0.00704022	-0.00845419	0.00499113	-0.00311227	0.00264517	-0.0122904	-0.00130367	-0.0215259	0.0117536	0.0014701	0.00946295	-0.0107694	0.0134818	0.003057	-0.000867269	-0.00613647	0.0184102	-0.0146018	-0.00702352	0.00427948	0.00904203	0.0127391	0.00369256	0.00939779	0.000419264	0.00258099	-0.0106197	-0.0231866	0.00909804	0.00977972	0.00860059	0.0155464
67	0.0128997	-0.00279735	0.00133572	0.00976461	0.0144811	0.00579662	-0.00172643	0.0119225	0.00784166	-0.0077418	0.00533811	-0.0022617	-0.000265794	-0.0150693	0.000148741	-0.0237613	0.00997575	0.00272291	0.00705557	-0.00889022	0.0150263	0.00450634	-0.00165642	-0.00644047	0.0159352	-0.0143009	-0.00688841	0.00193966	0.00501029	0.0111516	0.00482562	0.00796381	0.00111016	0.00316441	-0.00938219	-0.0218109	0.0114041	0.00923929	0.00725873	0.0159179
68	0.0107226	3.99182e-05	0.00211874	0.0100225	0.0156172	0.00617737	-0.000900432	0.0101815	0.00592558	-0.00421364	0.0060505	-0.00053908	0.00243022	-0.0171727	-0.00196692	-0.0256866	0.00672702	0.00189077	0.0066656	-0.00732419	0.0137674	0.00461074	-0.00309041	-0.00725725	0.0135862	-0.0120901	-0.00726303	0.000198608	0.00468787	0.0102641	0.00631795	0.00903853	0.000238097	0.00337014	-0.0115531	-0.0209327	0.0143304	0.00791891	0.0075965	0.0160008
69	0.00964178	0.000764587	0.00024258	0.00815867	0.014954	0.00614974	0.00275669	0.00811494	0.00217941	-0.00216553	0.00668612	-0.000855355	9.65407e-05	-0.0181092	-0.00115321	-0.0222475	0.00620194	0.00282117	0.0050873	-0.00481549	0.0129076	0.00391063	-0.000222437	-0.00802491	0.0110406	-0.00993755	-0.00496619	-0.00109106	0.00454662	0.00828358	0.00726984	0.00760147	-0.00196969	0.00530771	-0.011983	-0.0206011	0.0161881	0.00755658	0.00878176	0.0141799
70	0.00902152	0.00186694	-0.00115763	0.00902766	0.0110389	0.00670859	0.00439948	0.00941689	-0.000326224	0.00122445	0.00552849	0.00043431	-0.00163223	-0.0182505	0.000369827	-0.020488	0.00639846	0.00410163	0.00543121	-0.00246645	0.0101532	0.00602016	0.000262723	-0.00718049	0.0109516	-0.00957828	-0.00352607	-0.000940596	0.00400312	0.00518531	0.00817875	0.0109884	-0.00481002	0.00589727	-0.012852	-0.019511	0.0193969	0.00772239	0.00876641	0.00952792
71	0.00888641	0.00181781	0.00014432	0.00860698	0.00745856	0.00676386	0.00443633	0.00833603	-0.00476329	0.00400951	0.00545479	0.00291845	-0.000784731	-0.018794	0.000271567	-0.0161553	0.00669631	0.00423366	0.00517328	-0.00385745	0.0115688	0.00387686	0.00208361	-0.00590618	0.00709181	-0.0092006	-0.00231931	0.00165716	0.00412595	0.005563	0.00611529	0.0118911	-0.00588167	0.00660045	-0.0144917	-0.0188539	0.0176989	0.00763949	0.0109128	0.00642352
72	0.00617504	0.000770729	-0.000881271	0.00772264	0.00525385	0.00719682	0.00567993	0.00897779	-0.00786155	0.00304533	0.00727261	0.00418969	-0.00341626	-0.0182321	-0.000769377	-0.0129312	0.00868301	0.0040832	0.00672088	-0.0035596	0.0110191	0.00661279	0.00334257	-0.00379665	0.00483489	-0.0103552	-0.000467719	0.0051976	0.00570118	0.00275952	0.00724528	0.0101194	-0.00883562	0.00962809	-0.015938	-0.0197352	0.0172874	0.00609496	0.0098964	0.00378584
73	0.00671547	0.00245651	-0.000838282	0.00891097	0.00198056	0.00834524	0.00402793	0.00990205	-0.0100816	0.00175259	0.00878029	0.00558069	-0.00171206	-0.0178697	-0.00116242	-0.0128206	0.00868608	0.00473111	0.00541279	-0.00373155	0.010359	0.00723613	0.00107951	-0.00338212	0.000542151	-0.0125906	-0.00178195	0.0083235	0.0083235	0.00211775	0.00634558	0.00993822	-0.00934534	0.0108072	-0.0164968	-0.0176318	0.0141154	0.00549926	0.00893529	0.00164254
74	0.00543195	0.00299694	0.000396111	0.00596931	0.000561926	0.0085479	0.00277511	0.0098345	-0.00821161	0.000392304	0.00952338	0.00422961	-0.00357901	-0.0167182	-0.00244594	-0.0137019	0.00970246	0.00548341	0.00416611	-0.0059117	0.0107489	0.00723613	-0.000560206	-0.00162264	-0.00297679	-0.0157533	7.57832e-05	0.0119223	0.0110625	0.000339858	0.00925654	0.00773044	-0.00927779	0.0123917	-0.0157783	-0.0159399	0.0103539	0.00651256	0.00823519	0.00292914
75	0.00589254	0.00425897	0.00092426	0.00370011	0.000991814	0.00698188	0.00126129	0.00874442	-0.00781242	-0.00132725	0.0109113	0.00628079	-0.00265475	-0.0154746	-0.00397512	-0.0156456	0.010031	0.00561545	0.00182936	-0.0096548	0.00976326	0.00758925	-0.0033422	-0.0027987	-0.00417127	-0.016392	0.00093556	0.0138414	0.0137094	-0.000387882	0.00936094	0.00598018	-0.00762579	0.0120324	-0.0138039	-0.0139471	0.00955863	0.00722188	0.00671216	0.00362617
76	0.00447698	0.00467657	0.00183317	0.00234903	0.00199591	0.00536366	-8.05734e-05	0.00811494	-0.00607752	-0.0026599	0.00899216	0.00673525	-0.00229548	-0.0138349	-0.00236918	-0.0174849	0.00805967	0.00704329	0.000656378	-0.0101154	0.00827707	0.00561791	-0.00546093	-0.00175775	-0.00464108	-0.0163613	0.00234805	0.012475	0.0154412	-0.00100815	0.0108748	0.00576216	-0.0052829	0.0122136	-0.0139759	-0.0157311	0.00797419	0.00914103	0.00778074	0.00203558
77	0.00397954	0.00335927	0.00357422	0.00128045	0.00304914	0.00201974	-0.0010294	0.00743019	-0.00343063	-0.00509492	0.00801263	0.00846094	-0.00171206	-0.0137889	-0.00204062	-0.0188237	0.0100801	0.00588259	0.00123366	-0.0110212	0.00844289	0.00471514	-0.00670761	-0.00243329	-0.00498192	-0.015173	0.00326924	0.0118424	0.0158742	-0.000952878	0.0125851	0.00609686	-0.00574964	0.0114828	-0.0147128	-0.0166676	0.0093836	0.0121134	0.00989333	0.0029752
78	0.00525078	0.00341761	0.00351587	-4.29888e-05	0.00385978	-4.37258e-05	-0.00254629	0.00564308	-0.00298232	-0.00397413	0.00659707	0.00814774	-0.000336418	-0.0136169	0.000283849	-0.0208749	0.0085694	0.0037178	0.00313745	-0.00984211	0.00770593	0.00248279	-0.0055899	-0.00187751	-0.00143534	-0.0132723	0.00310036	0.0081147	0.0169059	0.000438118	0.012622	0.006103	-0.00456437	0.0105984	-0.0157415	-0.015685	0.0117572	0.0133171	0.0122516	0.00263743
79	0.00481168	0.00306756	0.00415456	0.00062948	0.00535518	-0.00536206	-0.0028595	0.00595936	-0.00330474	-0.00427199	0.00480075	0.00667076	-0.00203755	-0.015143	0.00153667	-0.0216579	0.0114558	0.00214256	0.00244656	-0.00977456	0.00730982	0.00276836	-0.00429716	-0.00301057	-0.000422028	-0.0110031	0.00157118	0.00544325	0.0153123	0.000281516	0.0119771	0.00586656	-0.00451831	0.0104725	-0.0147067	-0.014205	0.00919937	0.0119875	0.0140387	0.00187284
80	0.00657729	0.00322723	0.00401025	0.001391	0.00322723	-0.00819625	-0.00435489	0.00475874	-0.00186768	-0.00304373	0.00195427	0.0045551	-0.00126375	-0.0157019	0.00439235	-0.0216303	0.0106544	-0.000181904	0.0045745	-0.00678376	0.00733132	0.00374482	-0.00227976	-0.00225519	0.000523727	-0.00933877	0.000376705	0.00390486	0.0147411	0.00378204	0.0122412	0.00679082	-0.0025439	0.0105339	-0.0143658	-0.013726	0.0111983	0.0109773	0.014355	-0.00045777
81	0.00634085	0.00190993	0.00358036	0.00218629	0.00403174	-0.00926176	-0.00199358	0.00427051	-0.0016251	-0.00215632	-0.00120541	0.00198498	-0.00150019	-0.0167674	0.00459195	-0.0198125	0.0122879	-0.0010816	0.00298085	-0.00481242	0.00881136	0.00468443	-0.000959388	-0.00241487	0.000256582	-0.009827	-0.000261986	0.0035763	0.0128465	0.00398777	0.0107151	0.00576216	-0.00130029	0.0100058	-0.0138377	-0.0124394	0.010879	0.00952792	0.0138913	0.00230887
82	0.00576051	0.00104094	0.00357729	0.0036387	0.000801435	-0.0100601	-0.0022945	0.00403714	-0.000525815	-0.000832878	-0.00396591	0.00125417	-0.00236918	-0.0161686	0.00264824	-0.0200704	0.0117721	-0.00277352	0.00369937	-0.00422593	0.0100765	0.00703654	-0.000781292	-0.00186522	-0.00228283	-0.00865402	-0.00179116	0.00355174	0.0109827	0.00508705	0.011667	0.00479184	0.000376275	0.00878674	-0.0104354	-0.0125376	0.00988412	0.00717582	0.0112966	0.00329454
83	0.00512488	-0.002217	0.00249335	0.00545651	0.000693963	-0.00901918	0.000708579	0.00463285	0.00125822	0.00205966	-0.00435895	0.000111894	-0.000747883	-0.016405	0.00337905	-0.0189035	0.00967789	-0.00230371	0.00565537	-0.0026077	0.00883286	0.00723306	-0.00188979	-0.00211088	-0.0034466	-0.00789251	-0.00523948	0.00449749	0.00999699	0.0050717	0.0104725	0.00379082	0.000824587	0.00830465	-0.00769335	-0.0127403	0.00896293	0.00679813	0.0071881	0.00588923
84	0.00457217	-0.00454761	0.00436951	0.00493758	-0.000128967	-0.00765582	0.0037485	0.00401565	0.00292865	0.00213642	-0.00802528	0.000990095	7.81169e-05	-0.0135862	0.00120197	-0.0173652	0.00801361	-0.00221773	0.00618352	-0.00137638	0.00867625	0.00516959	-0.00136164	-0.00361241	-0.00457352	-0.0075271	-0.0052057	0.00405532	0.00698163	0.00515154	0.0110375	0.00108252	0.000839941	0.00769666	-0.00759816	-0.0130013	0.00834573	0.00597827	0.00396087	0.00614716
85	0.00419448	-0.00275436	0.00444013	0.0048516	0.00168271	-0.00429655	0.00671473	0.00393581	0.00360726	0.00458065	-0.00596182	0.00114363	0.00148754	-0.0100488	0.00139235	-0.0174911	0.00673623	-0.00132725	0.00836981	-0.00121057	0.00671412	0.00432824	-0.00235038	-0.00512931	-0.00425418	-0.00774819	-0.00570008	0.00593148	0.0061587	0.00380967	0.00977241	-0.000320758	-0.00120203	0.00689523	-0.00493899	-0.0144015	0.00879097	0.00673058	0.000196275	0.00603048
86	0.00349438	-0.00438179	0.00548722	0.00248414	0.00429581	-0.00335387	0.00896551	0.0031528	0.00368402	0.00284574	-0.00641934	0.00215386	0.00422654	-0.00973869	-0.000778589	-0.0175955	0.0077434	-0.00161896	0.00871679	-5.60083e-05	0.00613684	0.0012269	-0.00153974	-0.00727875	-0.0031119	-0.00832547	-0.00461	0.00491817	0.00418736	0.00312492	0.00881744	-0.00216928	-0.00396867	0.00735582	-0.00528597	-0.0139563	0.00849619	0.00836108	-0.000470052	0.00487899
87	0.00327022	-0.00454761	0.00482396	-0.00123746	0.00797136	-0.00323718	0.00996039	0.00463899	0.0010832	0.000235702	-0.0062873	0.00150289	0.0046073	-0.00865783	-0.00129138	-0.0186118	0.00903613	-0.000657852	0.00880583	-0.00088815	0.00568239	0.000185957	0.000416255	-0.00791744	0.000127615	-0.00920367	-0.00451481	0.00592841	0.00660395	0.00327538	0.00792389	-0.00230439	-0.00380593	0.00772737	-0.00348044	-0.0152674	0.00957091	0.0103969	-8.00821e-05	0.00450437
88	0.00303993	-0.00352509	0.00569602	-0.00486081	0.0113736	-0.00324025	0.00864309	0.00412312	-0.00103554	-0.000369213	-0.00421156	0.002464	0.00374138	-0.0076261	-0.00117777	-0.0183969	0.0107127	-0.0013948	0.00857861	-0.00151149	0.00717164	-0.00180074	0.00114092	-0.00830434	0.00253806	-0.0108035	-0.00102964	0.00586699	0.00753742	0.00264283	0.0073896	-0.00405772	-0.0041959	0.00910301	-0.00395024	-0.0161241	0.00954942	0.010529	-0.0010197	0.00436619
89	0.00106244	-0.00230297	0.00328865	-0.00562847	0.00974311	-0.00425663	0.00611596	0.00339231	-0.00216246	-0.00122285	-0.00360664	0.00278027	0.00424496	-0.00872231	-0.00134666	-0.0171379	0.0108017	-0.000323153	0.00799519	-0.00178477	0.00681545	-0.00141384	0.00243673	-0.00868203	0.00254727	-0.0134626	-0.000510707	0.00564284	0.00786905	0.00224365	0.00699963	-0.00613039	-0.00520613	0.0113814	-0.00385813	-0.0151446	0.00915638	0.00959548	0.000426572	0.00324848
90	0.00109929	-0.000979532	0.00327943	-0.00654352	0.011042	-0.00535899	0.00436877	0.00376693	-0.00288099	-0.00246952	-0.00331186	0.00380279	0.00395632	-0.00817574	-0.000689541	-0.0167541	0.01051	0.00185392	0.0077434	-0.00450535	0.00955753	-0.00108221	0.00313376	-0.00856841	0.00399968	-0.0139539	2.05118e-05	0.00447293	0.00692943	0.00165716	0.00637322	-0.00477317	-0.00488065	0.0108533	-0.00335454	-0.0174936	0.00774389	0.00987798	0.000939368	0.00463334
91	-0.000104401	-0.00112999	0.00241352	-0.00486081	0.00867453	-0.00602532	0.00326949	0.00167583	-0.00303759	-0.000424484	-0.00226478	0.00296451	0.00569123	-0.00877759	-0.000213593	-0.0135269	0.00802282	0.000941947	0.00781095	-0.0026077	0.00914606	-0.000983953	0.00251043	-0.00739236	0.00284205	-0.0132723	0.000582437	0.0026981	0.00686802	0.00330916	0.00551651	-0.0056483	-0.00482537	0.0109116	-0.00142619	-0.0162193	0.00771318	0.00786057	0.00103763	0.00301204
92	-0.00303685	-0.00113613	0.00321188	-0.00266531	0.00667248	-0.00548796	0.00509958	0.00189691	-0.00356881	0.000484423	-0.000784731	0.00220299	0.00673218	-0.00862405	0.00087341	-0.00964252	0.00629099	0.00322957	0.00904841	-0.00442552	0.0112065	0.000744812	0.000833861	-0.00527056	0.000849214	-0.0110246	0.000370564	0.00106453	0.00516689	0.00165102	0.00176727	-0.0054395	-0.0030874	0.00904774	0.00147556	-0.0162992	0.00751666	0.00691482	0.000374371	0.00306424
93	-0.00201741	-0.000650974	0.0036909	-0.00107165	0.00721598	-0.00579502	0.00458986	-0.00137024	-7.13615e-05	0.00146395	-0.000840002	0.000167165	0.00953566	-0.0110161	0.00023779	-0.00801202	0.00493684	0.00419989	0.00938925	-0.00289327	0.00993828	0.00115628	-0.00128488	-0.00469021	-0.000317626	-0.00864481	0.000723686	-0.00144725	0.00570118	0.00331837	0.00167515	-0.00334533	-0.00296764	0.00729441	0.000308721	-0.0158539	0.0085269	0.00654634	-0.000792469	0.00332218
94	-0.00266838	-0.00190993	0.00127124	-0.000466736	0.00589254	-0.0066548	0.00517328	-0.00305909	0.00238207	0.00169732	-0.000106121	-0.00299866	0.0104077	-0.0109178	0.0023596	-0.00765889	0.00293172	0.00526233	0.00999724	-0.00258314	0.0111389	0.00100275	-0.00352337	-0.00350494	-0.00411293	-0.00799998	0.000969337	-0.0035015	0.00596525	0.00365	0.000185896	-0.00232281	-0.00300449	0.00631488	7.84239e-05	-0.0146226	0.00847163	0.00407448	0.000530974	0.00498646
95	-0.00101945	-0.00177483	0.00131423	-0.0015476	0.00662949	-0.00667322	0.0059133	-0.00435489	0.00348136	0.000653308	-0.00161687	-0.00384001	0.0126247	-0.0135739	0.00043431	-0.00835593	0.00435649	0.00438105	0.00955814	-0.00294854	0.0118144	-0.000550994	-0.00445377	-0.00389184	-0.00588468	-0.00772055	-0.000360247	-0.00439813	0.00539719	0.00246781	0.00131589	-0.00188064	-0.00208023	0.00823709	0.000152119	-0.0130965	0.00921472	0.00263436	-0.000230543	0.00473774
96	0.00203583	-0.00270523	-0.00207882	-0.00249335	0.00672468	-0.00527915	0.00423059	-0.00636309	0.00675772	0.00114768	-0.0016353	-0.00528628	0.014461	-0.0127418	0.000882622	-0.0097285	0.00330633	0.00509958	0.00785394	-0.00332623	0.0113262	-0.00306277	-0.00701467	-0.000940964	-0.00711293	-0.00882905	-0.00118011	-0.00451788	0.00660088	0.00474928	0.00198222	-0.00348965	-0.00305362	0.00867005	-0.00405772	-0.01399	0.00932219	0.00111746	0.000530974	0.00620243
97	0.00371546	-0.00216172	-0.00388435	-0.00549336	0.00675539	-0.00513483	0.0025356	-0.0050857	0.00771269	0.0014701	-0.00162301	-0.00530777	0.0149093	-0.0148175	0.00357557	-0.0134839	0.00551719	0.00374543	0.00569528	-0.00453913	0.0110867	-0.00173319	-0.00632378	-0.000566347	-0.00755818	-0.0103552	-0.000440083	-0.00218113	0.00703076	0.0043716	0.000591219	-0.00237194	-0.00346201	0.0120293	-0.00588474	-0.0143186	0.00697623	0.000276111	0.000119509	0.00569578
98	0.00401639	-0.00132037	-0.00612591	-0.0068905	0.00658343	-0.00446851	0.00101257	-0.00406318	0.010378	-0.00016348	0.000388251	-0.00680317	0.0159349	-0.0127663	0.00565745	-0.0139107	0.00597164	0.00220705	0.00517021	-0.00499665	0.00939171	-0.00173319	-0.00668612	-0.000271567	-0.00646503	-0.0100665	-0.000274269	-3.16889e-05	0.00579944	0.00623547	0.000505242	-0.00202803	-0.00457972	0.0122873	-0.00929007	-0.0154793	0.00523518	-0.000227472	0.00120344	0.00712055
99	0.00237974	-0.00290175	-0.00519858	-0.00685979	0.0053429	-0.00207034	-0.00040606	-0.00419215	0.00954279	0.000551977	0.00141384	-0.00621361	0.0153023	-0.0122474	0.00912727	-0.0157009	0.00621729	0.000392304	0.00267992	-0.00499665	0.00676325	0.00048995	-0.0050249	0.00103345	-0.00721119	-0.0119304	-0.000258916	0.00216688	0.00640743	0.00711674	-0.000339182	-0.00240572	-0.00656028	0.0118082	-0.0112706	-0.0169501	0.00486978	-0.00041171	7.34495e-05	0.00694245
100	0.00127124	-0.00385364	-0.00403788	-0.0084166	0.00467043	-0.00173871	-0.00138559	-0.00425049	0.00769734	0.000306326	0.00116819	-0.00531698	0.013899	-0.0116609	0.0110433	-0.013315	0.00556939	-0.00106318	0.00440255	-0.00647056	0.00535076	0.00317061	-0.00376902	0.00505291	-0.00551314	-0.00959978	0.000456542	0.00527129	0.00555686	0.00636751	0.000139837	-0.00137706	-0.00864831	0.0137704	-0.0112184	-0.0174629	0.00505094	-0.000829316	-0.0017198	0.00722802

## Sheet: cons spd2 mirror
100	0.00127124	-0.00385364	-0.00403788	-0.0084166	0.00467043	-0.00173872	-0.00138559	-0.00425049	0.00769734	0.000306326	0.00116819	-0.00531698	0.013899	-0.0116609	0.0110433	-0.013315	0.00556939	-0.00106318	0.00440255	-0.00647056	0.00535076	0.00317061	-0.00376902	0.00505291	-0.00551313	-0.00959978	0.000456542	0.00527129	0.00555686	0.00636751	0.000139837	-0.00137706	-0.00864831	0.0137704	-0.0112184	-0.0174629	0.00505094	-0.000829316	-0.0017198	0.00722802
99	0.00237974	-0.00290175	-0.00519858	-0.00685979	0.0053429	-0.00207034	-0.00040606	-0.00419215	0.00954279	0.000551977	0.00141384	-0.00621361	0.0153023	-0.0122474	0.00912727	-0.0157009	0.00621729	0.000392304	0.00267993	-0.00499666	0.00676325	0.00048995	-0.0050249	0.00103345	-0.00721119	-0.0119304	-0.000258916	0.00216688	0.00640743	0.00711674	-0.000339182	-0.00240572	-0.00656028	0.0118082	-0.0112706	-0.0169501	0.00486978	-0.00041171	7.34495e-05	0.00694245
98	0.00401639	-0.00132037	-0.00612591	-0.0068905	0.00658343	-0.00446851	0.00101257	-0.00406318	0.010378	-0.00016348	0.000388251	-0.00680317	0.0159349	-0.0127663	0.00565745	-0.0139107	0.00597164	0.00220705	0.00517021	-0.00499666	0.00939171	-0.00173319	-0.00668612	-0.000271567	-0.00646503	-0.0100665	-0.000274269	-3.16889e-05	0.00579944	0.00623547	0.000505242	-0.00202803	-0.00457972	0.0122873	-0.00929007	-0.0154793	0.00523518	-0.000227472	0.00120344	0.00712055
97	0.00371546	-0.00216173	-0.00388435	-0.00549336	0.00675539	-0.00513483	0.0025356	-0.0050857	0.00771269	0.0014701	-0.00162301	-0.00530777	0.0149093	-0.0148175	0.00357557	-0.0134839	0.00551719	0.00374543	0.00569528	-0.00453913	0.0110867	-0.00173319	-0.00632378	-0.000566347	-0.00755818	-0.0103552	-0.000440083	-0.00218113	0.00703076	0.0043716	0.000591219	-0.00237194	-0.00346201	0.0120293	-0.00588474	-0.0143186	0.00697623	0.000276111	0.000119509	0.00569578
96	0.00203583	-0.00270523	-0.00207882	-0.00249335	0.00672468	-0.00527915	0.00423059	-0.00636309	0.00675772	0.00114768	-0.0016353	-0.00528628	0.014461	-0.0127418	0.000882622	-0.0097285	0.00330633	0.00509958	0.00785394	-0.00332623	0.0113262	-0.00306277	-0.00701467	-0.000940964	-0.00711293	-0.00882905	-0.00118011	-0.00451788	0.00660088	0.00474928	0.00198222	-0.00348965	-0.00305362	0.00867005	-0.00405772	-0.01399	0.00932219	0.00111746	0.000530974	0.00620243
95	-0.00101945	-0.00177483	0.00131423	-0.0015476	0.00662949	-0.00667322	0.0059133	-0.00435489	0.00348136	0.000653308	-0.00161687	-0.00384001	0.0126247	-0.0135739	0.00043431	-0.00835593	0.00435649	0.00438106	0.00955814	-0.00294854	0.0118144	-0.000550994	-0.00445377	-0.00389184	-0.00588468	-0.00772055	-0.000360247	-0.00439813	0.00539719	0.0024678	0.00131589	-0.00188064	-0.00208023	0.00823709	0.000152119	-0.0130965	0.00921472	0.00263436	-0.000230543	0.00473774
94	-0.00266838	-0.00190993	0.00127124	-0.000466736	0.00589254	-0.0066548	0.00517328	-0.00305909	0.00238207	0.00169732	-0.000106121	-0.00299866	0.0104077	-0.0109178	0.0023596	-0.00765889	0.00293172	0.00526233	0.00999724	-0.00258314	0.0111389	0.00100275	-0.00352337	-0.00350494	-0.00411293	-0.00799998	0.000969337	-0.0035015	0.00596526	0.00365	0.000185896	-0.00232281	-0.00300449	0.00631488	7.84239e-05	-0.0146226	0.00847163	0.00407448	0.000530974	0.00498646
93	-0.0020174	-0.000650974	0.0036909	-0.00107165	0.00721599	-0.00579502	0.00458986	-0.00137024	-7.13615e-05	0.00146395	-0.000840002	0.000167165	0.00953566	-0.0110161	0.00023779	-0.00801202	0.00493684	0.00419989	0.00938926	-0.00289327	0.00993828	0.00115628	-0.00128487	-0.00469021	-0.000317626	-0.00864481	0.000723686	-0.00144725	0.00570118	0.00331837	0.00167515	-0.00334533	-0.00296764	0.00729441	0.000308721	-0.0158539	0.0085269	0.00654634	-0.000792469	0.00332218
92	-0.00303686	-0.00113613	0.00321188	-0.00266531	0.00667248	-0.00548796	0.00509958	0.00189691	-0.00356881	0.000484423	-0.000784731	0.00220299	0.00673218	-0.00862405	0.00087341	-0.00964252	0.00629099	0.00322957	0.00904842	-0.00442552	0.0112065	0.000744812	0.000833861	-0.00527055	0.000849214	-0.0110246	0.000370564	0.00106453	0.00516689	0.00165102	0.00176727	-0.0054395	-0.0030874	0.00904774	0.00147556	-0.0162992	0.00751666	0.00691482	0.000374371	0.00306425
91	-0.000104401	-0.00112999	0.00241352	-0.00486081	0.00867454	-0.00602532	0.00326949	0.00167583	-0.00303759	-0.000424484	-0.00226478	0.00296451	0.00569123	-0.00877758	-0.000213593	-0.0135269	0.00802282	0.000941947	0.00781095	-0.0026077	0.00914606	-0.000983953	0.00251043	-0.00739236	0.00284205	-0.0132723	0.000582437	0.0026981	0.00686802	0.00330916	0.00551651	-0.0056483	-0.00482537	0.0109116	-0.00142619	-0.0162193	0.00771318	0.00786057	0.00103763	0.00301204
90	0.00109929	-0.000979532	0.00327943	-0.00654352	0.011042	-0.00535899	0.00436877	0.00376693	-0.00288099	-0.00246953	-0.00331186	0.00380279	0.00395633	-0.00817574	-0.000689541	-0.0167541	0.01051	0.00185392	0.0077434	-0.00450535	0.00955753	-0.00108221	0.00313376	-0.00856841	0.00399968	-0.0139539	2.05118e-05	0.00447293	0.00692943	0.00165716	0.00637322	-0.00477317	-0.00488065	0.0108533	-0.00335454	-0.0174936	0.00774389	0.00987798	0.000939368	0.00463334
89	0.00106244	-0.00230297	0.00328865	-0.00562847	0.00974312	-0.00425663	0.00611596	0.00339231	-0.00216246	-0.00122285	-0.00360664	0.00278027	0.00424496	-0.00872231	-0.00134666	-0.0171379	0.0108017	-0.000323153	0.00799519	-0.00178477	0.00681545	-0.00141384	0.00243673	-0.00868203	0.00254727	-0.0134626	-0.000510707	0.00564284	0.00786905	0.00224365	0.00699963	-0.00613039	-0.00520613	0.0113814	-0.00385813	-0.0151446	0.00915638	0.00959548	0.000426572	0.00324848
88	0.00303993	-0.00352508	0.00569602	-0.00486081	0.0113736	-0.00324025	0.00864309	0.00412312	-0.00103554	-0.000369213	-0.00421156	0.002464	0.00374138	-0.0076261	-0.00117777	-0.0183969	0.0107127	-0.0013948	0.00857861	-0.00151149	0.00717164	-0.00180074	0.00114092	-0.00830434	0.00253806	-0.0108035	-0.00102964	0.00586699	0.00753742	0.00264283	0.0073896	-0.00405772	-0.00419589	0.00910301	-0.00395024	-0.0161241	0.00954942	0.010529	-0.00101969	0.00436619
87	0.00327022	-0.00454761	0.00482396	-0.00123747	0.00797136	-0.00323718	0.00996039	0.00463899	0.0010832	0.000235702	-0.0062873	0.00150289	0.0046073	-0.00865783	-0.00129138	-0.0186118	0.00903613	-0.000657852	0.00880583	-0.00088815	0.00568239	0.000185957	0.000416255	-0.00791744	0.000127615	-0.00920367	-0.00451481	0.00592841	0.00660395	0.00327538	0.00792389	-0.00230439	-0.00380592	0.00772737	-0.00348044	-0.0152674	0.00957091	0.0103969	-8.00821e-05	0.00450437
86	0.00349438	-0.00438179	0.00548722	0.00248414	0.00429581	-0.00335387	0.00896551	0.0031528	0.00368402	0.00284574	-0.00641934	0.00215386	0.00422654	-0.00973869	-0.000778589	-0.0175955	0.0077434	-0.00161896	0.00871679	-5.60083e-05	0.00613684	0.0012269	-0.00153974	-0.00727875	-0.0031119	-0.00832547	-0.00461	0.00491817	0.00418736	0.00312492	0.00881744	-0.00216928	-0.00396867	0.00735582	-0.00528597	-0.0139563	0.00849619	0.00836109	-0.000470052	0.00487899
85	0.00419448	-0.00275436	0.00444013	0.0048516	0.00168271	-0.00429655	0.00671474	0.00393581	0.00360726	0.00458065	-0.00596182	0.00114363	0.00148754	-0.0100488	0.00139235	-0.0174911	0.00673623	-0.00132725	0.0083698	-0.00121057	0.00671412	0.00432824	-0.00235038	-0.00512931	-0.00425418	-0.00774819	-0.00570007	0.00593148	0.00615871	0.00380967	0.00977241	-0.000320758	-0.00120203	0.00689523	-0.00493899	-0.0144015	0.00879097	0.00673058	0.000196275	0.00603048
84	0.00457217	-0.00454761	0.00436951	0.00493758	-0.000128967	-0.00765582	0.0037485	0.00401565	0.00292865	0.00213642	-0.00802528	0.000990095	7.81169e-05	-0.0135862	0.00120197	-0.0173652	0.00801361	-0.00221773	0.00618351	-0.00137638	0.00867625	0.00516959	-0.00136164	-0.00361241	-0.00457352	-0.0075271	-0.0052057	0.00405532	0.00698163	0.00515154	0.0110375	0.00108252	0.000839941	0.00769666	-0.00759815	-0.0130013	0.00834573	0.00597827	0.00396087	0.00614716
83	0.00512488	-0.002217	0.00249335	0.00545651	0.000693963	-0.00901918	0.000708579	0.00463285	0.00125822	0.00205966	-0.00435895	0.000111894	-0.000747883	-0.016405	0.00337905	-0.0189035	0.00967789	-0.00230371	0.00565537	-0.0026077	0.00883286	0.00723306	-0.00188979	-0.00211087	-0.0034466	-0.00789251	-0.00523948	0.00449749	0.00999699	0.0050717	0.0104725	0.00379082	0.000824587	0.00830465	-0.00769334	-0.0127403	0.00896293	0.00679813	0.0071881	0.00588923
82	0.0057605	0.00104094	0.00357729	0.0036387	0.000801435	-0.0100601	-0.0022945	0.00403714	-0.000525815	-0.000832878	-0.0039659	0.00125417	-0.00236918	-0.0161686	0.00264824	-0.0200704	0.0117721	-0.00277352	0.00369937	-0.00422593	0.0100765	0.00703654	-0.000781292	-0.00186523	-0.00228283	-0.00865402	-0.00179116	0.00355174	0.0109827	0.00508705	0.011667	0.00479184	0.000376275	0.00878674	-0.0104354	-0.0125376	0.00988412	0.00717582	0.0112966	0.00329454
81	0.00634086	0.00190993	0.00358036	0.00218629	0.00403174	-0.00926176	-0.00199358	0.00427051	-0.0016251	-0.00215632	-0.00120541	0.00198498	-0.00150019	-0.0167674	0.00459195	-0.0198125	0.0122879	-0.0010816	0.00298085	-0.00481242	0.00881136	0.00468443	-0.000959388	-0.00241487	0.000256582	-0.009827	-0.000261986	0.0035763	0.0128465	0.00398777	0.0107151	0.00576216	-0.00130029	0.0100058	-0.0138377	-0.0124394	0.010879	0.00952792	0.0138913	0.00230887
80	0.00657729	0.00322723	0.00401024	0.001391	0.00322723	-0.00819625	-0.00435489	0.00475874	-0.00186768	-0.00304373	0.00195427	0.0045551	-0.00126375	-0.0157019	0.00439235	-0.0216303	0.0106544	-0.000181904	0.0045745	-0.00678376	0.00733132	0.00374482	-0.00227976	-0.0022552	0.000523727	-0.00933877	0.000376705	0.00390486	0.0147411	0.00378204	0.0122412	0.00679083	-0.0025439	0.0105339	-0.0143658	-0.013726	0.0111983	0.0109773	0.014355	-0.00045777
79	0.00481168	0.00306756	0.00415456	0.00062948	0.00535518	-0.00536206	-0.0028595	0.00595936	-0.00330474	-0.00427199	0.00480075	0.00667076	-0.00203755	-0.015143	0.00153667	-0.0216579	0.0114558	0.00214256	0.00244656	-0.00977456	0.00730982	0.00276836	-0.00429717	-0.00301057	-0.000422028	-0.0110031	0.00157118	0.00544325	0.0153123	0.000281516	0.0119771	0.00586656	-0.00451831	0.0104725	-0.0147067	-0.014205	0.00919937	0.0119875	0.0140387	0.00187284
78	0.00525078	0.00341761	0.00351587	-4.29888e-05	0.00385978	-4.37258e-05	-0.00254629	0.00564308	-0.00298232	-0.00397413	0.00659707	0.00814774	-0.000336418	-0.0136169	0.000283849	-0.0208749	0.0085694	0.0037178	0.00313745	-0.00984211	0.00770593	0.00248279	-0.0055899	-0.00187751	-0.00143534	-0.0132723	0.00310035	0.0081147	0.0169059	0.000438118	0.012622	0.006103	-0.00456437	0.0105984	-0.0157415	-0.015685	0.0117572	0.0133171	0.0122516	0.00263743
77	0.00397954	0.00335927	0.00357421	0.00128045	0.00304914	0.00201974	-0.0010294	0.00743019	-0.00343063	-0.00509492	0.00801263	0.00846094	-0.00171206	-0.0137889	-0.00204062	-0.0188237	0.0100801	0.00588259	0.00123366	-0.0110212	0.00844289	0.00471514	-0.00670761	-0.00243329	-0.00498192	-0.015173	0.00326924	0.0118424	0.0158742	-0.000952878	0.0125851	0.00609686	-0.00574964	0.0114827	-0.0147128	-0.0166676	0.0093836	0.0121134	0.00989333	0.0029752
76	0.00447698	0.00467657	0.00183317	0.00234903	0.00199591	0.00536366	-8.05734e-05	0.00811494	-0.00607752	-0.0026599	0.00899216	0.00673525	-0.00229548	-0.0138349	-0.00236918	-0.0174849	0.00805967	0.00704329	0.000656378	-0.0101154	0.00827707	0.00561791	-0.00546093	-0.00175775	-0.00464108	-0.0163613	0.00234805	0.012475	0.0154412	-0.00100815	0.0108748	0.00576216	-0.0052829	0.0122136	-0.0139759	-0.0157311	0.00797418	0.00914103	0.00778074	0.00203558
75	0.00589254	0.00425897	0.00092426	0.00370011	0.000991814	0.00698188	0.00126129	0.00874442	-0.00781242	-0.00132725	0.0109113	0.00628079	-0.00265475	-0.0154746	-0.00397512	-0.0156456	0.010031	0.00561545	0.00182936	-0.0096548	0.00976326	0.00758925	-0.0033422	-0.0027987	-0.00417127	-0.016392	0.00093556	0.0138414	0.0137094	-0.000387882	0.00936094	0.00598018	-0.00762579	0.0120324	-0.0138039	-0.0139471	0.00955863	0.00722188	0.00671216	0.00362617
74	0.00543195	0.00299694	0.000396111	0.00596931	0.000561926	0.0085479	0.00277511	0.0098345	-0.00821161	0.000392304	0.00952338	0.00422961	-0.00357901	-0.0167182	-0.00244594	-0.0137019	0.00970246	0.00548341	0.00416611	-0.0059117	0.0107489	0.00723613	-0.000560206	-0.00162265	-0.00297679	-0.0157533	7.57832e-05	0.0119223	0.0110625	0.000339858	0.00925654	0.00773044	-0.00927779	0.0123917	-0.0157783	-0.0159399	0.0103539	0.00651256	0.00823519	0.00292914
73	0.00671547	0.0024565	-0.000838282	0.00891097	0.00198056	0.00834524	0.00402793	0.00990205	-0.0100816	0.00175259	0.00878029	0.00558069	-0.00171206	-0.0178697	-0.00116242	-0.0128206	0.00868608	0.00473111	0.00541279	-0.00373156	0.010359	0.00723613	0.00107951	-0.00338212	0.000542151	-0.0125906	-0.00178195	0.0083235	0.0083235	0.00211775	0.00634558	0.00993822	-0.00934534	0.0108072	-0.0164968	-0.0176318	0.0141154	0.00549926	0.00893529	0.00164254
72	0.00617504	0.000770729	-0.000881271	0.00772264	0.00525385	0.00719682	0.00567993	0.00897779	-0.00786155	0.00304533	0.00727261	0.00418969	-0.00341626	-0.0182321	-0.000769377	-0.0129312	0.00868301	0.0040832	0.00672088	-0.0035596	0.0110191	0.00661279	0.00334257	-0.00379665	0.00483489	-0.0103552	-0.000467719	0.0051976	0.00570118	0.00275952	0.00724528	0.0101194	-0.00883562	0.00962809	-0.015938	-0.0197352	0.0172874	0.00609496	0.0098964	0.00378584
71	0.00888641	0.00181781	0.00014432	0.00860698	0.00745857	0.00676386	0.00443633	0.00833603	-0.00476329	0.00400951	0.00545479	0.00291845	-0.000784731	-0.018794	0.000271567	-0.0161553	0.00669631	0.00423366	0.00517328	-0.00385745	0.0115688	0.00387686	0.00208361	-0.00590618	0.00709181	-0.0092006	-0.00231931	0.00165716	0.00412595	0.005563	0.00611529	0.0118911	-0.00588167	0.00660045	-0.0144917	-0.0188539	0.0176989	0.00763949	0.0109128	0.00642352
70	0.00902152	0.00186694	-0.00115763	0.00902766	0.0110389	0.00670859	0.00439948	0.00941689	-0.000326224	0.00122445	0.00552849	0.00043431	-0.00163222	-0.0182505	0.000369827	-0.020488	0.00639846	0.00410163	0.00543121	-0.00246645	0.0101532	0.00602016	0.000262723	-0.00718049	0.0109516	-0.00957828	-0.00352607	-0.000940596	0.00400312	0.00518531	0.00817875	0.0109884	-0.00481002	0.00589727	-0.012852	-0.019511	0.0193969	0.00772239	0.00876641	0.00952792
69	0.00964178	0.000764587	0.00024258	0.00815867	0.014954	0.00614974	0.00275669	0.00811494	0.00217941	-0.00216553	0.00668612	-0.000855355	9.65407e-05	-0.0181092	-0.00115321	-0.0222475	0.00620194	0.00282117	0.0050873	-0.00481549	0.0129076	0.00391063	-0.000222437	-0.00802491	0.0110406	-0.00993755	-0.00496619	-0.00109106	0.00454662	0.00828358	0.00726984	0.00760147	-0.00196969	0.00530771	-0.011983	-0.0206011	0.0161881	0.00755658	0.00878176	0.0141799
68	0.0107226	3.99182e-05	0.00211874	0.0100225	0.0156172	0.00617737	-0.000900432	0.0101815	0.00592558	-0.00421364	0.0060505	-0.00053908	0.00243022	-0.0171727	-0.00196692	-0.0256866	0.00672702	0.00189077	0.0066656	-0.00732419	0.0137674	0.00461074	-0.00309041	-0.00725725	0.0135862	-0.0120901	-0.00726303	0.000198608	0.00468787	0.0102641	0.00631795	0.00903853	0.000238097	0.00337014	-0.0115531	-0.0209327	0.0143304	0.00791891	0.0075965	0.0160008
67	0.0128997	-0.00279735	0.00133573	0.00976461	0.0144811	0.00579662	-0.00172643	0.0119225	0.00784166	-0.0077418	0.00533811	-0.00226171	-0.000265794	-0.0150693	0.000148741	-0.0237613	0.00997575	0.00272291	0.00705557	-0.00889022	0.0150263	0.00450634	-0.00165642	-0.00644047	0.0159352	-0.0143009	-0.00688841	0.00193966	0.00501029	0.0111516	0.00482562	0.00796381	0.00111016	0.00316441	-0.00938219	-0.0218109	0.0114041	0.00923928	0.00725873	0.0159179
66	0.0149785	-0.00131116	0.00193143	0.0121044	0.0132621	0.00570757	-0.00168958	0.0155274	0.00704022	-0.00845419	0.00499113	-0.00311227	0.00264517	-0.0122904	-0.00130367	-0.0215259	0.0117536	0.0014701	0.00946295	-0.0107694	0.0134818	0.003057	-0.000867269	-0.00613647	0.0184102	-0.0146018	-0.00702352	0.00427948	0.00904203	0.0127391	0.00369256	0.00939779	0.000419264	0.00258099	-0.0106197	-0.0231866	0.00909804	0.00977972	0.00860059	0.0155464
65	0.0154975	-0.00374924	0.00063255	0.0118096	0.0113153	0.00556018	-0.00124741	0.0147844	0.00698802	-0.00796903	0.00110985	-0.00482568	-0.000155251	-0.00749713	0.00194506	-0.0173713	0.0147782	0.0057874	0.00941382	-0.00948899	0.0125422	0.00234461	0.000901415	-0.00630536	0.0166875	-0.0139447	-0.00553733	0.00799494	0.0099755	0.0126654	0.00304772	0.00675705	0.000956625	0.00172428	-0.00941904	-0.0263156	0.00612566	0.00842864	0.0110325	0.016139
64	0.0159304	-0.00125282	-0.000122825	0.013695	0.0099642	0.00731965	-0.000602581	0.0151958	0.0066134	-0.00827916	-0.000419325	-0.00418085	0.00126952	-0.00543981	0.00688878	-0.013662	0.0151344	0.00825005	0.011551	-0.00787077	0.00985845	-0.000501864	0.00517573	-0.00694712	0.0132576	-0.0127226	-0.00404807	0.00884858	0.0118424	0.0139151	0.00156154	0.00486861	-0.00193591	0.00348682	-0.010024	-0.0263831	0.00510929	0.00877869	0.0126323	0.0166549
63	0.0146561	9.82602e-05	-0.000982602	0.0148834	0.0107595	0.00668403	0.00593479	0.0144773	0.00649672	-0.00486155	-0.00173356	-0.00361278	0.0020249	-0.00440501	0.0103095	-0.0115924	0.0168048	0.0102552	0.0107557	-0.00328017	0.00764759	-0.00217229	0.0100519	-0.00662777	0.0102361	-0.0122098	-0.00275841	0.00875646	0.0142406	0.0147872	0.00220023	0.00279593	-0.00424503	0.00644077	-0.0137978	-0.0239942	0.00308881	0.0061533	0.0111584	0.0163355
62	0.0124729	0.000669398	-0.000475948	0.016606	0.0127032	0.00508116	0.00871986	0.0150331	0.00683142	-0.00298232	-0.00434973	-0.00245208	0.00229818	-0.00299866	0.012508	-0.00720751	0.0153217	0.0121989	0.0103442	-0.0017295	0.00691371	-0.00130944	0.0159322	-0.00678745	0.00547973	-0.0102477	-0.00221184	0.0107647	0.0138537	0.0159909	0.00376011	-0.00122967	-0.0064221	0.00913065	-0.0118848	-0.022333	0.00232729	0.00443682	0.00913181	0.0161666
61	0.00917198	0.00514024	0.00058342	0.0163265	0.0163757	0.00769734	0.0129358	0.0137864	0.00798291	-0.00102326	-0.0069045	0.000225507	0.00359399	-0.00610921	0.015419	-0.00764661	0.0134517	0.0133872	0.0138662	0.00424902	0.00561483	-0.00126952	0.023314	-0.00598908	-6.8905e-05	-0.0109447	-0.00166219	0.00844326	0.0109489	0.0194883	0.00695664	-0.00221534	-0.0105429	0.013058	-0.0125572	-0.0166431	0.00348185	-3.31628e-06	0.00512771	0.0165505
60	0.00545344	0.00553021	0.00272058	0.0155098	0.0161761	0.00330633	0.0131753	0.0128714	0.00677922	-0.000310871	-0.0075217	0.00249163	0.0046595	-0.008013	0.0140495	-0.00689738	0.0120024	0.0114558	0.0129972	0.00585803	0.00816346	0.00138964	0.02414	-0.00470249	-0.00424189	-0.00965198	-0.00114019	0.00937366	0.006954	0.0221383	0.00893106	-0.0047916	-0.010589	0.0141327	-0.0118418	-0.0167014	0.00560059	0.000503338	0.0018452	0.0161666
59	0.00394269	0.00602458	0.00439714	0.0148711	0.0209448	0.00469426	0.0147137	0.00998496	0.00604534	0.00461135	-0.00699969	0.00270044	0.00405151	-0.0111942	0.00953566	-0.0072812	0.0117168	0.013117	0.015724	0.00505966	0.00973562	0.00272537	0.0300202	-0.00222142	-0.00759809	-0.0106223	-0.000203644	0.00713517	0.00451899	0.0248496	0.0116885	-0.00706387	-0.0122532	0.014188	-0.00924401	-0.0128447	0.00700694	-0.00390916	-0.00277917	0.0173396
58	0.0035128	0.00359571	0.00611363	0.0108086	0.0218537	0.00170653	0.0132982	0.00917738	0.00401258	0.0087045	-0.00569774	0.001638	0.0028294	-0.0145842	0.00624702	-0.00944907	0.0122142	0.0123432	0.0157332	0.00215178	0.010491	0.00444492	0.0293877	0.000376337	-0.00426953	-0.00813201	-0.000612038	0.0072365	0.00169093	0.026256	0.0116332	-0.00614575	-0.00936377	0.0143538	-0.00656642	-0.0148437	0.00810315	-0.00372185	-0.00221724	0.0192649
57	0.00411465	0.00272672	0.00756604	0.00867146	0.0227657	0.00191841	0.0123708	0.00920502	0.00442711	0.010943	-0.00242445	-1.40021e-05	0.00293073	-0.015186	0.00329	-0.0103181	0.0136237	0.010768	0.0175479	0.000232631	0.0139516	0.00619211	0.0299035	0.00142342	-0.00543023	-0.00905628	7.88538e-05	0.00757734	0.000969337	0.0248926	0.0105585	-0.00803726	-0.00869744	0.0143968	-0.00573428	-0.0166615	0.00845935	-0.00174129	-0.00332267	0.0214174
56	0.00677381	0.00168578	0.00976461	0.00545037	0.0261249	0.0033309	0.0109921	0.00878127	0.00632784	0.0114711	0.000940964	-0.000692612	0.000449663	-0.0154808	0.000326838	-0.0126302	0.0153494	0.00978537	0.0153494	-0.00103861	0.0137827	0.00883593	0.0322403	0.00247665	-0.00224598	-0.00784031	0.0019458	0.00741459	0.00137159	0.0228507	0.00974477	-0.0050526	-0.00933306	0.0142678	-0.00867595	-0.0185591	0.00687797	0.000699858	-0.00251202	0.0220469
55	0.00675232	0.00087513	0.00894475	0.0036387	0.0233337	0.00276283	0.0146462	0.0126779	0.00763285	0.0150239	0.00243329	-0.00183182	-0.000127615	-0.0118359	0.0015858	-0.014012	0.015116	0.00765435	0.0140013	-0.00296083	0.0134112	0.00996899	0.0336927	0.00172127	0.000228946	-0.00614532	0.00200414	0.00892227	0.00532349	0.0207688	0.00968336	-0.00573428	-0.00917953	0.016537	-0.00715598	-0.0227352	0.00393323	0.0030581	-0.00175358	0.021746
54	0.00772878	0.00524771	0.00943912	0.00424361	0.0230819	0.0048785	0.0155612	0.0130617	0.00933705	0.0136206	0.00489594	-0.000370195	-0.00010305	-0.0105954	0.00273421	-0.0143252	0.0136237	0.00541279	0.0124169	-0.000952633	0.0118851	0.010709	0.0388821	0.000136827	0.000962827	-0.00464992	0.00257835	0.00918328	0.00945042	0.0199827	0.0106567	-0.00255311	-0.0095695	0.0144398	-0.00988271	-0.0218202	0.00489127	0.00667838	-0.00260721	0.0195505
53	0.00659265	0.00849951	0.0114135	0.00232754	0.0210369	0.00896551	0.0221078	0.0170505	0.011683	0.0127639	0.00503412	0.0021815	0.00336062	-0.00694135	0.00595838	-0.0124491	0.0120791	0.00289487	0.0117506	-0.00275816	0.0126681	0.0121061	0.0380376	0.000843073	0.00365884	-0.0042231	0.0049151	0.0119008	0.0115077	0.0177074	0.0114705	-0.00132178	-0.00733408	0.014406	-0.00956029	-0.0210126	0.00327919	0.00669373	-0.000559101	0.0171431
52	0.00590789	0.0117022	0.0126418	0.00433573	0.0180737	0.0126134	0.024334	0.0203361	0.0131293	0.0104763	0.00612726	0.00337905	0.00745685	-0.00275915	0.0104691	-0.0126395	0.00995425	0.000641025	0.0117291	-0.000731547	0.0100089	0.0123948	0.0414123	0.00196385	0.00505598	-0.00187407	0.00645963	0.0124289	0.0134729	0.0189694	0.0131747	0.00249808	-0.00401166	0.0129659	-0.00956643	-0.0191763	0.00393323	0.00747674	-0.00109032	0.0142352
51	0.00760288	0.0135231	0.0156111	0.00771343	0.0175364	0.0131231	0.0251662	0.0204497	0.0164824	0.009813	0.0052245	0.0020249	0.0134507	0.000692243	0.0108284	-0.010361	0.0109154	0.00229303	0.015899	0.000923523	0.00962201	0.0120417	0.0440254	0.0049178	0.00702425	-0.000553696	0.00570118	0.0176736	0.0141086	0.0202314	0.012278	0.00743873	-0.000265487	0.0108502	-0.0102819	-0.0185376	0.00234572	0.0077531	-0.000853881	0.0117664
50	0.0110297	0.0147482	0.0189919	0.0118189	0.0174197	0.0171856	0.0281293	0.0231948	0.0202501	0.00762364	0.00681815	0.00408836	0.0139881	0.00212009	0.0137547	-0.00897619	0.0124783	0.000493635	0.0201887	-0.000516603	0.00854422	0.0121246	0.0419803	0.00659129	0.00859335	-0.00137048	0.0039847	0.0207503	0.0119622	0.0202468	0.0129505	0.00764446	0.00255642	0.0107765	-0.00912426	-0.0177884	0.00113282	0.00605197	0.000629234	0.0103447
49	0.0129642	0.0165691	0.0163358	0.016434	0.0203829	0.0201518	0.0313258	0.0244783	0.0270362	0.00735036	0.00847937	0.00405151	0.0175347	0.00806176	0.0129041	-0.00863228	0.0179502	0.00201053	0.0230996	0.00177716	0.00497614	0.0126159	0.0470561	0.0100396	0.0123057	-0.00368267	0.000582437	0.0247944	0.0109182	0.0231209	0.0116056	0.011231	0.00727906	0.0130303	-0.00952344	-0.0194588	0.000819613	0.00846241	0.00131091	0.0113488
48	0.0189427	0.0155313	0.0140481	0.0200727	0.0235579	0.0241621	0.0351856	0.0264712	0.0288816	0.0107925	0.00609656	0.00578028	0.0189257	0.0106288	0.0140403	-0.00754835	0.0233576	0.000898958	0.0268151	0.0010832	0.00439886	0.0138472	0.0422413	0.0128431	0.0137459	-0.00338175	0.000864936	0.0246286	0.00832964	0.0217913	0.0117775	0.0112279	0.00876524	0.0166353	-0.00909662	-0.0178375	0.000847249	0.0101605	0.00610417	0.0141738
47	0.0214453	0.0165384	0.00913513	0.0242549	0.0284433	0.027463	0.0397885	0.0275674	0.0308345	0.0155858	0.00693177	0.00630843	0.0212471	0.014768	0.0138284	-0.00830987	0.0321089	0.00189998	0.0280986	0.00342609	0.0043743	0.0159414	0.0448422	0.0155238	0.0197029	-0.00559567	-0.00384234	0.0232345	0.00632452	0.0227125	0.0136046	0.0111296	0.0116209	0.0194664	-0.00795128	-0.0158662	0.00115431	0.0153621	0.0099701	0.0148401
46	0.0253603	0.0213317	0.00612284	0.0256183	0.0301536	0.0304998	0.04581	0.0297383	0.0338192	0.0191447	0.00720198	0.00652644	0.0234579	0.0140341	0.0168653	-0.0103303	0.0348571	0.00312517	0.0263484	0.00415997	0.0050744	0.0164726	0.0437705	0.0174521	0.0223528	-0.00807367	-0.0019754	0.0199243	0.00581479	0.0236521	0.0159167	0.0106844	0.0135216	0.0209894	-0.0058264	-0.012857	0.00302433	0.0171953	0.0152147	0.0166518
45	0.0260144	0.0241628	0.00619654	0.0262355	0.0329847	0.0336595	0.0507537	0.0279973	0.0360669	0.0227189	0.00707916	0.00741386	0.0274405	0.0146882	0.0177373	-0.0113129	0.0379062	0.00639232	0.023029	0.00605455	0.00666806	0.0160366	0.044836	0.0186497	0.0259455	-0.00943703	0.00136238	0.0144893	0.011041	0.024171	0.0161348	0.0124193	0.0129781	0.0240969	-0.00412527	-0.00948236	0.00398543	0.0187183	0.0177818	0.0162158
44	0.0266684	0.0305374	0.0140881	0.0260205	0.0362795	0.0363371	0.0569165	0.0294221	0.0384927	0.0252706	0.00939748	0.00673218	0.031896	0.0176636	0.0176636	-0.0120438	0.0409308	0.010639	0.0244354	0.00605455	0.0109946	0.0162177	0.0471052	0.022663	0.0303979	-0.00878606	0.00271653	0.0093276	0.0177503	0.0275579	0.0185606	0.0151214	0.011059	0.0236639	-0.00250091	-0.00355911	0.00447673	0.0187091	0.0206835	0.019529
43	0.0271106	0.0350635	0.0232969	0.0231802	0.0391506	0.0419165	0.0604078	0.0306503	0.0414497	0.0295848	0.0130423	0.00815695	0.0325838	0.0152501	0.0206606	-0.00846647	0.04433	0.0115295	0.0251385	0.00699416	0.017185	0.017839	0.047661	0.0225893	0.0325289	-0.00674409	0.00825902	0.0131444	0.0240789	0.0336163	0.0224019	0.0175687	0.00837527	0.0291972	-0.00441391	-0.00045777	0.0068227	0.0168852	0.0234563	0.0199773
42	0.027998	0.0392427	0.0370533	0.0207636	0.0437135	0.0464026	0.0681151	0.0347957	0.0455613	0.03416	0.0148786	0.00641283	0.0327159	0.0162051	0.0233382	-0.00680833	0.0498909	0.016332	0.032637	0.00559395	0.0230253	0.0214931	0.0507808	0.0213733	0.0335821	-0.0075271	0.0115722	0.0126991	0.0279418	0.035167	0.0214746	0.0233446	0.00805593	0.0305483	-0.00263601	0.00260365	0.00900592	0.0133631	0.0263918	0.0200111
41	0.0310042	0.0421383	0.0439745	0.0197012	0.0474136	0.0537998	0.0679953	0.0390331	0.0499738	0.0402153	0.0169512	0.0103156	0.0349083	0.0164906	0.0266882	-0.00137945	0.0539411	0.0171365	0.0373627	0.00146088	0.0298759	0.0250059	0.0523161	0.0237162	0.034967	-0.00539915	0.0146797	0.0183215	0.0330237	0.0401813	0.0253559	0.0277141	0.00719001	0.0346844	-0.0066524	0.00405913	0.00979507	0.0120305	0.0276201	0.0187091
40	0.0327851	0.0465139	0.0490779	0.0183317	0.0552529	0.0581171	0.0739155	0.0408939	0.0534774	0.0444405	0.0186708	0.0123545	0.0339011	0.0165244	0.0302532	0.00713234	0.0594344	0.0216718	0.0434026	0.00660726	0.038314	0.0276128	0.0553898	0.0271154	0.035228	-0.00250355	0.0163501	0.0215487	0.0355416	0.0439613	0.0283221	0.0328421	0.0103466	0.035753	-0.00395332	0.00242248	0.0134276	0.0129087	0.0300182	0.0198974
39	0.0355702	0.0466675	0.0489796	0.0215098	0.0593093	0.0671386	0.083978	0.0443023	0.0586698	0.0481161	0.022724	0.0169697	0.0326821	0.0194446	0.033895	0.0133657	0.0639421	0.0257373	0.0483556	0.00796141	0.044529	0.0324675	0.0568606	0.0293723	0.0398217	0.000416623	0.0179346	0.0270513	0.0385662	0.0444433	0.0307295	0.0367755	0.0152473	0.0348871	0.00229235	0.0033928	0.0145791	0.0108759	0.0324533	0.0197777
38	0.0399213	0.051995	0.0521209	0.0300676	0.0634116	0.0750302	0.0892625	0.0474743	0.0601806	0.0495408	0.0223033	0.0205531	0.0356391	0.0211089	0.036462	0.02294	0.065852	0.0300546	0.0537691	0.0146308	0.0525832	0.033576	0.0602598	0.0339721	0.0465679	0.00532349	0.0217268	0.0323665	0.0420636	0.0440841	0.035406	0.0384091	0.0166414	0.0375278	0.00669564	-0.00193474	0.0161851	0.0139435	0.0336907	0.0184051
37	0.0432038	0.0540953	0.0528763	0.036737	0.0672161	0.0851356	0.0971909	0.0490465	0.0675624	0.0519451	0.0250761	0.0238847	0.0348684	0.0259635	0.0394805	0.0325203	0.0689994	0.0316237	0.0599349	0.0187823	0.0554788	0.0368585	0.0626518	0.0413201	0.054441	0.0130001	0.0239653	0.0350841	0.0473942	0.046731	0.0388175	0.0439485	0.0237254	0.036272	0.0114797	0.00252688	0.0155157	0.0128933	0.0321923	0.0166979
36	0.0476286	0.0573748	0.0561926	0.049256	0.0739285	0.096414	0.106998	0.0522215	0.0754078	0.0538551	0.0269339	0.0257517	0.0371191	0.0319114	0.0420598	0.0376544	0.0739677	0.0360638	0.0675071	0.0261733	0.0641841	0.0422014	0.0683171	0.045272	0.0658299	0.0195774	0.023563	0.0362601	0.0545641	0.0467402	0.0483887	0.0484132	0.0286292	0.0386701	0.0163773	0.00136004	0.0190285	0.0213867	0.0308381	0.0203181
35	0.0533584	0.0605314	0.0607402	0.0575191	0.0740206	0.106139	0.116078	0.0547701	0.0906167	0.0622011	0.0310577	0.031463	0.0375245	0.0397015	0.0458704	0.0444743	0.0786228	0.0436575	0.0779319	0.0263698	0.0690265	0.046052	0.0713448	0.0497828	0.0741759	0.0258353	0.0249602	0.0360022	0.0588999	0.0479899	0.0533754	0.0542137	0.033143	0.0417592	0.0219137	0.00300897	0.0194154	0.0272578	0.0284399	0.020659
34	0.0612499	0.0690002	0.0711035	0.0676092	0.0789889	0.117236	0.122852	0.0591028	0.102423	0.0696504	0.0309195	0.0344631	0.0419922	0.0474027	0.0487446	0.0493996	0.0865143	0.05481	0.0875307	0.0279236	0.0788709	0.0520796	0.0757112	0.0580428	0.0863632	0.0290318	0.0288783	0.0393614	0.0644577	0.0513185	0.0589179	0.0590898	0.0386456	0.0481031	0.0273303	0.00549618	0.0213898	0.033964	0.0284768	0.0212946
33	0.0730258	0.0746655	0.0799439	0.076861	0.0819705	0.124093	0.13121	0.0664047	0.118154	0.0828418	0.0335879	0.041111	0.0489411	0.0558991	0.0532185	0.0531243	0.0994816	0.066285	0.0958521	0.027942	0.0922343	0.0592342	0.0848525	0.068179	0.0966499	0.0302079	0.0276562	0.0396317	0.0697239	0.0551384	0.0635361	0.0690817	0.0462484	0.055055	0.0358636	0.00802946	0.021921	0.041269	0.0302117	0.0220407
32	0.0817771	0.0867883	0.0905898	0.0850719	0.0875959	0.13172	0.141218	0.0761264	0.130768	0.097108	0.0416944	0.0459779	0.055721	0.0658848	0.060069	0.0600055	0.113499	0.0748889	0.105893	0.0265694	0.106718	0.0675955	0.0927194	0.0803632	0.105573	0.0314392	0.0291731	0.044821	0.0744956	0.0579603	0.0681697	0.0801636	0.0529762	0.0592403	0.0438871	0.0115791	0.0265576	0.0458381	0.0327573	0.0228913
31	0.0927331	0.099556	0.0996788	0.0934086	0.0973851	0.14365	0.152898	0.0842513	0.144181	0.112004	0.0487169	0.0511642	0.0660291	0.0757354	0.0667385	0.0663525	0.127455	0.0845092	0.111383	0.026941	0.123831	0.0789077	0.106599	0.0944175	0.118144	0.031863	0.0346112	0.0512694	0.0814874	0.0631926	0.0735924	0.0936621	0.0618043	0.0635822	0.0483856	0.0171769	0.0291738	0.0436948	0.0410971	0.0261707
30	0.102743	0.111716	0.109032	0.104269	0.106711	0.152877	0.16924	0.0933618	0.159985	0.1288	0.0619084	0.0574314	0.0777405	0.0842134	0.0774857	0.07659	0.138175	0.08863	0.127606	0.0303125	0.134019	0.0929651	0.118832	0.109181	0.127983	0.0384096	0.0380073	0.0599163	0.0891855	0.0663155	0.0803386	0.102757	0.0687807	0.0702147	0.055531	0.0199189	0.0343325	0.047005	0.0453653	0.0292352
29	0.115413	0.127391	0.116776	0.115754	0.121655	0.168519	0.186611	0.101874	0.174675	0.145615	0.0775133	0.064718	0.0941439	0.0946505	0.0885768	0.0875215	0.150451	0.0960548	0.140376	0.0368315	0.147232	0.107081	0.134916	0.125471	0.147235	0.0440841	0.0479224	0.0727791	0.0972705	0.0707679	0.0882516	0.113124	0.0769455	0.0784901	0.0588534	0.0259036	0.0358862	0.0458105	0.0556242	0.0340009
28	0.126378	0.142938	0.127401	0.133287	0.13949	0.186516	0.211449	0.118375	0.190431	0.163467	0.0929156	0.0726924	0.110888	0.106466	0.0999105	0.101775	0.165602	0.104057	0.157603	0.0427947	0.159893	0.122637	0.152216	0.142301	0.163519	0.0539777	0.054383	0.0862101	0.103998	0.0740412	0.0967266	0.123232	0.0901708	0.0901401	0.0640366	0.0354441	0.0404952	0.0476928	0.0607154	0.041484
27	0.141135	0.153768	0.14112	0.149306	0.155908	0.202148	0.239297	0.136655	0.208646	0.186663	0.106383	0.0837006	0.13046	0.117189	0.110387	0.114294	0.182508	0.112372	0.175394	0.0523812	0.173032	0.141285	0.174343	0.164993	0.180153	0.0633707	0.0604843	0.0978201	0.11387	0.0807229	0.107839	0.133485	0.101425	0.104652	0.0726344	0.0466795	0.045439	0.0532875	0.0675966	0.0529006
26	0.156357	0.171169	0.162289	0.171716	0.17171	0.219276	0.271354	0.161478	0.230788	0.211231	0.1201	0.100178	0.156472	0.133755	0.124	0.128861	0.200751	0.125484	0.190185	0.0641263	0.196924	0.161901	0.200763	0.187728	0.207236	0.076206	0.064556	0.112989	0.123957	0.0881323	0.11632	0.149661	0.11668	0.11956	0.0783488	0.0659938	0.0477665	0.0585874	0.0782886	0.0614769
25	0.182092	0.187352	0.186059	0.198587	0.186719	0.235624	0.306937	0.186199	0.256001	0.234586	0.132269	0.113885	0.182569	0.150901	0.136178	0.138761	0.22352	0.138267	0.2075	0.0737865	0.218109	0.182056	0.233818	0.217178	0.235476	0.0903217	0.0691343	0.125496	0.137213	0.102263	0.128882	0.16436	0.13393	0.140259	0.0915218	0.0771924	0.0547675	0.0723561	0.0889099	0.0748802
24	0.206319	0.213897	0.215294	0.224506	0.204126	0.259916	0.342903	0.213058	0.281051	0.260214	0.146345	0.130334	0.207757	0.171908	0.15197	0.155591	0.248509	0.152241	0.226593	0.0842482	0.24509	0.202022	0.268341	0.25207	0.276994	0.105279	0.0752295	0.144758	0.150678	0.117779	0.142071	0.187034	0.151841	0.153914	0.100838	0.0987267	0.0622783	0.0869631	0.102415	0.0825752
23	0.231823	0.23872	0.244548	0.247708	0.229376	0.287281	0.371816	0.249009	0.311079	0.280373	0.165815	0.150011	0.230615	0.195324	0.16751	0.173386	0.269733	0.162866	0.247759	0.0924222	0.27357	0.231868	0.30744	0.289498	0.307298	0.123107	0.0856267	0.16262	0.169166	0.139814	0.160666	0.205095	0.177131	0.169648	0.113428	0.121026	0.0749355	0.0996663	0.118059	0.0949928
22	0.266313	0.270317	0.278076	0.273483	0.256966	0.322661	0.395269	0.280161	0.340756	0.303869	0.188943	0.174017	0.260167	0.220021	0.18887	0.196971	0.298437	0.17867	0.277885	0.100857	0.303779	0.257235	0.345417	0.329993	0.349575	0.1376	0.09377	0.187166	0.183116	0.16371	0.183361	0.229835	0.202722	0.187267	0.127949	0.144835	0.0872149	0.1168	0.137113	0.111458
21	0.302537	0.303025	0.31937	0.304422	0.284991	0.360255	0.418066	0.318338	0.379855	0.325873	0.221357	0.201545	0.289703	0.24914	0.210634	0.227106	0.326291	0.19811	0.313477	0.115513	0.340532	0.289688	0.38473	0.375472	0.393991	0.154814	0.116391	0.21817	0.201331	0.192663	0.201045	0.252401	0.236382	0.201457	0.148884	0.165657	0.111365	0.134217	0.158911	0.124228
20	0.339268	0.333732	0.361367	0.339655	0.318378	0.406394	0.445109	0.355803	0.420765	0.349373	0.257437	0.231591	0.322943	0.277233	0.236962	0.255497	0.355922	0.225752	0.353368	0.141712	0.378445	0.329947	0.437226	0.4198	0.437923	0.172833	0.136716	0.248536	0.223971	0.217575	0.222899	0.278714	0.268707	0.22717	0.17519	0.186931	0.133486	0.153706	0.180059	0.144645
19	0.390462	0.374067	0.408962	0.387468	0.349865	0.449414	0.47385	0.404917	0.472453	0.38315	0.295565	0.264346	0.363119	0.306711	0.266637	0.28738	0.388345	0.263367	0.396863	0.170994	0.420261	0.375798	0.474291	0.466876	0.48249	0.194367	0.15821	0.276684	0.248026	0.251097	0.244934	0.30661	0.306607	0.247857	0.204748	0.20314	0.155748	0.171912	0.203343	0.161764
18	0.439177	0.407021	0.465029	0.432674	0.383267	0.504105	0.509073	0.458914	0.523259	0.423995	0.334123	0.303948	0.411948	0.341575	0.291171	0.31866	0.425552	0.302423	0.437257	0.204402	0.46235	0.430406	0.528028	0.5063	0.511805	0.218088	0.181998	0.308794	0.279411	0.280999	0.281904	0.33829	0.353745	0.271191	0.236222	0.222323	0.183869	0.190167	0.226225	0.184953
17	0.500878	0.446706	0.51477	0.481122	0.416	0.553352	0.55096	0.521199	0.580438	0.468489	0.370412	0.339705	0.463169	0.3746	0.331147	0.358925	0.467844	0.345316	0.478824	0.240543	0.508068	0.476174	0.577772	0.56221	0.558154	0.249509	0.209131	0.335794	0.314364	0.314684	0.314929	0.368508	0.397777	0.297884	0.265642	0.237099	0.210574	0.212764	0.247035	0.208419
16	0.567038	0.491178	0.568187	0.526927	0.461074	0.614605	0.59899	0.583597	0.639293	0.516467	0.404637	0.375208	0.517225	0.411917	0.369469	0.400763	0.517269	0.389457	0.518359	0.282623	0.559373	0.517492	0.629423	0.617137	0.607201	0.288135	0.23216	0.364901	0.347628	0.348909	0.352458	0.40102	0.444276	0.323612	0.293225	0.259926	0.238401	0.238852	0.265907	0.23825
15	0.625442	0.537965	0.621603	0.573241	0.500473	0.665236	0.657511	0.663096	0.702216	0.575902	0.44049	0.412921	0.570991	0.456653	0.410238	0.437798	0.563125	0.433044	0.56296	0.323757	0.614926	0.574802	0.683709	0.671205	0.640499	0.337329	0.260772	0.38988	0.379412	0.386389	0.396801	0.428693	0.5107	0.355612	0.324905	0.284282	0.268757	0.261074	0.286901	0.266429
14	0.686498	0.587952	0.680179	0.629483	0.541534	0.722009	0.715788	0.729505	0.772017	0.643521	0.479358	0.454658	0.634222	0.49593	0.44987	0.482789	0.614896	0.480225	0.610376	0.363111	0.667014	0.618362	0.730041	0.723691	0.688342	0.387107	0.300749	0.422908	0.411559	0.432587	0.441789	0.457329	0.570685	0.384202	0.346627	0.317128	0.306489	0.292493	0.314165	0.29892
13	0.743286	0.630422	0.739823	0.684852	0.583948	0.779405	0.780363	0.799325	0.841825	0.707485	0.530339	0.495411	0.695386	0.538378	0.488999	0.527746	0.660114	0.532944	0.658122	0.414142	0.722279	0.664548	0.788365	0.779902	0.730523	0.442265	0.337329	0.459771	0.443266	0.476275	0.49223	0.491426	0.632899	0.417331	0.384288	0.35023	0.342802	0.315375	0.344337	0.330728
12	0.810094	0.682288	0.788569	0.754024	0.62959	0.84497	0.833286	0.861566	0.908611	0.772831	0.582156	0.539456	0.751041	0.584438	0.528006	0.5792	0.716135	0.581212	0.705474	0.452629	0.779436	0.705212	0.841809	0.842144	0.778659	0.489805	0.372258	0.488368	0.470134	0.512834	0.548248	0.532001	0.690578	0.448996	0.417331	0.390065	0.378019	0.346081	0.386654	0.35853
11	0.884118	0.727795	0.839934	0.812388	0.679411	0.918904	0.888855	0.922626	0.975103	0.83557	0.632733	0.581705	0.797101	0.627519	0.567967	0.640312	0.771978	0.623684	0.744704	0.501314	0.824706	0.751812	0.902374	0.904877	0.82625	0.540805	0.407592	0.531774	0.507387	0.552544	0.602266	0.571766	0.746494	0.486872	0.455714	0.432176	0.412254	0.380067	0.422187	0.381464
10	0.947364	0.773032	0.886995	0.871605	0.724988	0.987791	0.936631	0.988288	1.04158	0.886951	0.682501	0.629312	0.838225	0.677991	0.607661	0.698077	0.828333	0.665037	0.783839	0.547401	0.876544	0.806365	0.957916	0.981194	0.873722	0.586051	0.447104	0.571026	0.548546	0.584733	0.649364	0.614874	0.802895	0.526851	0.500238	0.467955	0.450603	0.41397	0.459375	0.403075
9	1.01894	0.823897	0.941827	0.918432	0.774426	1.06577	0.973862	1.05042	1.1167	0.939591	0.729108	0.675921	0.875512	0.72062	0.639304	0.759674	0.887046	0.706708	0.818384	0.589367	0.92401	0.849308	1.01229	1.03696	0.915836	0.626224	0.48768	0.614343	0.594056	0.614893	0.705344	0.653386	0.857172	0.569582	0.547194	0.506513	0.489535	0.450787	0.488439	0.412687
8	1.07507	0.873285	0.999036	0.951991	0.830151	1.13352	1.02214	1.10647	1.19584	0.97962	0.772152	0.722893	0.912888	0.761641	0.672448	0.815642	0.939932	0.751214	0.854504	0.636609	0.972087	0.890654	1.05653	1.09683	0.957185	0.667659	0.530908	0.666526	0.643496	0.646057	0.745232	0.693688	0.90461	0.618104	0.590939	0.537787	0.532668	0.486609	0.516677	0.433969
7	1.12008	0.929833	1.05106	0.984844	0.88511	1.19156	1.06057	1.16019	1.2611	1.01033	0.805631	0.761275	0.95319	0.792095	0.703311	0.866725	0.986212	0.797488	0.895033	0.671715	1.03328	0.938559	1.09958	1.14215	0.998636	0.712644	0.56268	0.711946	0.683798	0.676975	0.786142	0.727883	0.955693	0.672753	0.648326	0.572498	0.571051	0.521768	0.538641	0.452344
6	1.15257	0.985728	1.10907	1.01983	0.943765	1.2309	1.09285	1.20633	1.32737	1.03105	0.84316	0.791727	0.979803	0.821153	0.742342	0.916389	1.02898	0.838088	0.934813	0.705474	1.08362	0.981459	1.1268	1.19845	1.03877	0.747449	0.603707	0.765683	0.723461	0.708876	0.819071	0.758939	0.995123	0.719598	0.691769	0.611482	0.601503	0.55314	0.565423	0.480468
5	1.17099	1.03998	1.1692	1.06191	0.996988	1.26672	1.1178	1.23397	1.38776	1.04743	0.889219	0.812454	1.01204	0.837532	0.776119	0.963471	1.06378	0.883635	0.969907	0.718773	1.13338	1.02956	1.15093	1.24451	1.06948	0.785424	0.642857	0.813022	0.755448	0.737534	0.849778	0.786903	1.03299	0.751812	0.721106	0.647307	0.626068	0.579753	0.601758	0.520386
4	1.18513	1.07487	1.21347	1.106	1.06649	1.2804	1.12547	1.26365	1.42333	1.06099	0.927602	0.827807	1.03507	0.848045	0.813151	0.990643	1.1051	0.913319	0.994691	0.72294	1.18361	1.07655	1.16825	1.29848	1.0947	0.817883	0.67817	0.845519	0.782571	0.765683	0.887	0.804231	1.05868	0.77506	0.744354	0.685736	0.636047	0.603388	0.628371	0.551743
3	1.18693	1.0992	1.25684	1.15205	1.10797	1.28778	1.11626	1.28559	1.46324	1.0679	0.962147	0.84316	1.04659	0.848644	0.850837	1.00719	1.12124	0.944409	1.00544	0.732151	1.21892	1.12241	1.16979	1.33955	1.11145	0.845519	0.717704	0.867397	0.811742	0.784874	0.88999	0.813443	1.06984	0.788878	0.742818	0.715445	0.645259	0.618941	0.652936	0.592619
2	1.17508	1.1106	1.30866	1.18583	1.13517	1.28822	1.11012	1.29743	1.50163	1.07174	0.992853	0.854675	1.05043	0.853907	0.878472	1.02079	1.12826	0.984711	1.0039	0.742899	1.23043	1.15751	1.16518	1.36017	1.14215	0.865478	0.765683	0.880831	0.846287	0.800227	0.894814	0.82419	1.07598	0.804998	0.743586	0.731237	0.652936	0.632977	0.672127	0.620694
1	1.17816	1.11674	1.33169	1.21654	1.1628	1.29436	1.1178	1.30971	1.5093	1.07942	1.00437	0.881543	1.06578	0.850837	0.896896	1.02693	1.1344	1.02693	1.0039	0.750575	1.23427	1.15751	1.17286	1.3571	1.15751	0.880831	0.765683	0.888508	0.888508	0.796389	0.885603	0.816513	1.06984	0.82419	0.739748	0.722025	0.645259	0.645259	0.675966	0.645259
1	1.17816	1.11674	1.33169	1.21654	1.1628	1.29436	1.1178	1.30971	1.5093	1.07942	1.00437	0.881543	1.06578	0.850837	0.896896	1.02693	1.1344	1.02693	1.0039	0.750575	1.23427	1.15751	1.17286	1.3571	1.15751	0.880831	0.765683	0.888508	0.888508	0.796389	0.885603	0.816513	1.06984	0.82419	0.739748	0.722025	0.645259	0.645259	0.675966	0.645259
2	1.17508	1.1106	1.30866	1.18583	1.13517	1.28822	1.11012	1.29743	1.50163	1.07174	0.992853	0.854675	1.05043	0.853907	0.878472	1.02079	1.12826	0.984711	1.0039	0.742899	1.23043	1.15751	1.16518	1.36017	1.14215	0.865478	0.765683	0.880831	0.846287	0.800227	0.894814	0.82419	1.07598	0.804998	0.743586	0.731237	0.652936	0.632977	0.672127	0.620694
3	1.18693	1.0992	1.25684	1.15205	1.10797	1.28778	1.11626	1.28559	1.46324	1.0679	0.962147	0.84316	1.04659	0.848644	0.850837	1.00719	1.12124	0.944409	1.00544	0.732151	1.21892	1.12241	1.16979	1.33955	1.11145	0.845519	0.717704	0.867397	0.811742	0.784874	0.88999	0.813443	1.06984	0.788878	0.742818	0.715445	0.645259	0.618941	0.652936	0.592619
4	1.18513	1.07487	1.21347	1.106	1.06649	1.2804	1.12547	1.26365	1.42333	1.06099	0.927602	0.827807	1.03507	0.848045	0.813151	0.990643	1.1051	0.913319	0.994691	0.72294	1.18361	1.07655	1.16825	1.29848	1.0947	0.817883	0.67817	0.845519	0.782571	0.765683	0.887	0.804231	1.05868	0.77506	0.744354	0.685736	0.636047	0.603388	0.628371	0.551743
5	1.17099	1.03998	1.1692	1.06191	0.996988	1.26672	1.1178	1.23397	1.38776	1.04743	0.889219	0.812454	1.01204	0.837532	0.776119	0.963471	1.06378	0.883635	0.969907	0.718773	1.13338	1.02956	1.15093	1.24451	1.06948	0.785424	0.642857	0.813022	0.755448	0.737534	0.849778	0.786903	1.03299	0.751812	0.721106	0.647307	0.626068	0.579753	0.601758	0.520386
6	1.15257	0.985728	1.10907	1.01983	0.943765	1.2309	1.09285	1.20633	1.32737	1.03105	0.84316	0.791727	0.979803	0.821153	0.742342	0.916389	1.02898	0.838088	0.934813	0.705474	1.08362	0.981459	1.1268	1.19845	1.03877	0.747449	0.603707	0.765683	0.723461	0.708876	0.819071	0.758939	0.995123	0.719598	0.691769	0.611482	0.601503	0.55314	0.565423	0.480468
7	1.12008	0.929833	1.05106	0.984844	0.88511	1.19156	1.06057	1.16019	1.2611	1.01033	0.805631	0.761275	0.95319	0.792095	0.703311	0.866725	0.986212	0.797488	0.895033	0.671715	1.03328	0.938559	1.09958	1.14215	0.998636	0.712644	0.56268	0.711946	0.683798	0.676975	0.786142	0.727883	0.955693	0.672753	0.648326	0.572498	0.571051	0.521768	0.538641	0.452344
8	1.07507	0.873285	0.999036	0.951991	0.830151	1.13352	1.02214	1.10647	1.19584	0.97962	0.772152	0.722893	0.912888	0.761641	0.672448	0.815642	0.939932	0.751214	0.854504	0.636609	0.972087	0.890654	1.05653	1.09683	0.957185	0.667659	0.530908	0.666526	0.643496	0.646057	0.745232	0.693688	0.90461	0.618104	0.590939	0.537787	0.532668	0.486609	0.516677	0.433969
9	1.01894	0.823897	0.941827	0.918432	0.774426	1.06577	0.973862	1.05042	1.1167	0.939591	0.729108	0.675921	0.875512	0.72062	0.639304	0.759674	0.887046	0.706708	0.818384	0.589367	0.92401	0.849308	1.01229	1.03696	0.915836	0.626224	0.48768	0.614343	0.594056	0.614893	0.705344	0.653386	0.857172	0.569582	0.547194	0.506513	0.489535	0.450787	0.488439	0.412687
10	0.947364	0.773032	0.886995	0.871605	0.724988	0.987791	0.936631	0.988288	1.04158	0.886951	0.682501	0.629312	0.838225	0.677991	0.607661	0.698077	0.828333	0.665037	0.783839	0.547401	0.876544	0.806365	0.957916	0.981194	0.873722	0.586051	0.447104	0.571026	0.548546	0.584733	0.649364	0.614874	0.802895	0.526851	0.500238	0.467955	0.450603	0.41397	0.459375	0.403075
11	0.884118	0.727795	0.839934	0.812388	0.679411	0.918904	0.888855	0.922626	0.975103	0.83557	0.632733	0.581705	0.797101	0.627519	0.567967	0.640312	0.771978	0.623684	0.744704	0.501314	0.824706	0.751812	0.902374	0.904877	0.82625	0.540805	0.407592	0.531774	0.507387	0.552544	0.602266	0.571766	0.746494	0.486872	0.455714	0.432176	0.412254	0.380067	0.422187	0.381464
12	0.810094	0.682288	0.788569	0.754024	0.62959	0.84497	0.833286	0.861566	0.908611	0.772831	0.582156	0.539456	0.751041	0.584438	0.528006	0.5792	0.716135	0.581212	0.705474	0.452629	0.779436	0.705212	0.841809	0.842144	0.778659	0.489805	0.372258	0.488368	0.470134	0.512834	0.548248	0.532001	0.690578	0.448996	0.417331	0.390065	0.378019	0.346081	0.386654	0.35853
13	0.743286	0.630422	0.739823	0.684852	0.583948	0.779405	0.780363	0.799325	0.841825	0.707485	0.530339	0.495411	0.695386	0.538378	0.488999	0.527746	0.660114	0.532944	0.658122	0.414142	0.722279	0.664548	0.788365	0.779902	0.730523	0.442265	0.337329	0.459771	0.443266	0.476275	0.49223	0.491426	0.632899	0.417331	0.384288	0.35023	0.342802	0.315375	0.344337	0.330728
14	0.686498	0.587952	0.680179	0.629483	0.541534	0.722009	0.715788	0.729505	0.772017	0.643521	0.479358	0.454658	0.634222	0.49593	0.44987	0.482789	0.614896	0.480225	0.610376	0.363111	0.667014	0.618362	0.730041	0.723691	0.688342	0.387107	0.300749	0.422908	0.411559	0.432587	0.441789	0.457329	0.570685	0.384202	0.346627	0.317128	0.306489	0.292493	0.314165	0.29892
15	0.625442	0.537965	0.621603	0.573241	0.500473	0.665236	0.657511	0.663096	0.702216	0.575902	0.44049	0.412921	0.570991	0.456653	0.410238	0.437798	0.563125	0.433044	0.56296	0.323757	0.614926	0.574802	0.683709	0.671205	0.640499	0.337329	0.260772	0.38988	0.379412	0.386389	0.396801	0.428693	0.5107	0.355612	0.324905	0.284282	0.268757	0.261074	0.286901	0.266429
16	0.567038	0.491178	0.568187	0.526927	0.461074	0.614605	0.59899	0.583597	0.639293	0.516467	0.404637	0.375208	0.517225	0.411917	0.369469	0.400763	0.517269	0.389457	0.518359	0.282623	0.559373	0.517492	0.629423	0.617137	0.607201	0.288135	0.23216	0.364901	0.347628	0.348909	0.352458	0.40102	0.444276	0.323612	0.293225	0.259926	0.238401	0.238852	0.265907	0.23825
17	0.500878	0.446706	0.51477	0.481122	0.416	0.553352	0.55096	0.521199	0.580438	0.468489	0.370412	0.339705	0.463169	0.3746	0.331147	0.358925	0.467844	0.345316	0.478824	0.240543	0.508068	0.476174	0.577772	0.56221	0.558154	0.249509	0.209131	0.335794	0.314364	0.314684	0.314929	0.368508	0.397777	0.297884	0.265642	0.237099	0.210574	0.212764	0.247035	0.208419
18	0.439177	0.407021	0.465029	0.432674	0.383267	0.504105	0.509073	0.458914	0.523259	0.423995	0.334123	0.303948	0.411948	0.341575	0.291171	0.31866	0.425552	0.302423	0.437257	0.204402	0.46235	0.430406	0.528028	0.5063	0.511805	0.218088	0.181998	0.308794	0.279411	0.280999	0.281904	0.33829	0.353745	0.271191	0.236222	0.222323	0.183869	0.190167	0.226225	0.184953
19	0.390462	0.374067	0.408962	0.387468	0.349865	0.449414	0.47385	0.404917	0.472453	0.38315	0.295565	0.264346	0.363119	0.306711	0.266637	0.28738	0.388345	0.263367	0.396863	0.170994	0.420261	0.375798	0.474291	0.466876	0.48249	0.194367	0.15821	0.276684	0.248026	0.251097	0.244934	0.30661	0.306607	0.247857	0.204748	0.20314	0.155748	0.171912	0.203343	0.161764
20	0.339268	0.333732	0.361367	0.339655	0.318378	0.406394	0.445109	0.355803	0.420765	0.349373	0.257437	0.231591	0.322943	0.277233	0.236962	0.255497	0.355922	0.225752	0.353368	0.141712	0.378445	0.329947	0.437226	0.4198	0.437923	0.172833	0.136716	0.248536	0.223971	0.217575	0.222899	0.278714	0.268707	0.22717	0.17519	0.186931	0.133486	0.153706	0.180059	0.144645
21	0.302537	0.303025	0.31937	0.304422	0.284991	0.360255	0.418066	0.318338	0.379855	0.325873	0.221357	0.201545	0.289703	0.24914	0.210634	0.227106	0.326291	0.19811	0.313477	0.115513	0.340532	0.289688	0.38473	0.375472	0.393991	0.154814	0.116391	0.21817	0.201331	0.192663	0.201045	0.252401	0.236382	0.201457	0.148884	0.165657	0.111365	0.134217	0.158911	0.124228
22	0.266313	0.270317	0.278076	0.273483	0.256966	0.322661	0.395269	0.280161	0.340756	0.303869	0.188943	0.174017	0.260167	0.220021	0.18887	0.196971	0.298437	0.17867	0.277885	0.100857	0.303779	0.257235	0.345417	0.329993	0.349575	0.1376	0.09377	0.187166	0.183116	0.16371	0.183361	0.229835	0.202722	0.187267	0.127949	0.144835	0.0872149	0.1168	0.137113	0.111458
23	0.231823	0.23872	0.244548	0.247708	0.229376	0.287281	0.371816	0.249009	0.311079	0.280373	0.165815	0.150011	0.230615	0.195324	0.16751	0.173386	0.269733	0.162866	0.247759	0.0924222	0.27357	0.231868	0.30744	0.289498	0.307298	0.123107	0.0856267	0.16262	0.169166	0.139814	0.160666	0.205095	0.177131	0.169648	0.113428	0.121026	0.0749355	0.0996663	0.118059	0.0949928
24	0.206319	0.213897	0.215294	0.224506	0.204126	0.259916	0.342903	0.213058	0.281051	0.260214	0.146345	0.130334	0.207757	0.171908	0.15197	0.155591	0.248509	0.152241	0.226593	0.0842482	0.24509	0.202022	0.268341	0.25207	0.276994	0.105279	0.0752295	0.144758	0.150678	0.117779	0.142071	0.187034	0.151841	0.153914	0.100838	0.0987267	0.0622783	0.0869631	0.102415	0.0825752
25	0.182092	0.187352	0.186059	0.198587	0.186719	0.235624	0.306937	0.186199	0.256001	0.234586	0.132269	0.113885	0.182569	0.150901	0.136178	0.138761	0.22352	0.138267	0.2075	0.0737865	0.218109	0.182056	0.233818	0.217178	0.235476	0.0903217	0.0691343	0.125496	0.137213	0.102263	0.128882	0.16436	0.13393	0.140259	0.0915218	0.0771924	0.0547675	0.0723561	0.0889099	0.0748802
26	0.156357	0.171169	0.162289	0.171716	0.17171	0.219276	0.271354	0.161478	0.230788	0.211231	0.1201	0.100178	0.156472	0.133755	0.124	0.128861	0.200751	0.125484	0.190185	0.0641263	0.196924	0.161901	0.200763	0.187728	0.207236	0.076206	0.064556	0.112989	0.123957	0.0881323	0.11632	0.149661	0.11668	0.11956	0.0783488	0.0659938	0.0477665	0.0585874	0.0782886	0.0614769
27	0.141135	0.153768	0.14112	0.149306	0.155908	0.202148	0.239297	0.136655	0.208646	0.186663	0.106383	0.0837006	0.13046	0.117189	0.110387	0.114294	0.182508	0.112372	0.175394	0.0523812	0.173032	0.141285	0.174343	0.164993	0.180153	0.0633707	0.0604843	0.0978201	0.11387	0.0807229	0.107839	0.133485	0.101425	0.104652	0.0726344	0.0466795	0.045439	0.0532875	0.0675966	0.0529006
28	0.126378	0.142938	0.127401	0.133287	0.13949	0.186516	0.211449	0.118375	0.190431	0.163467	0.0929156	0.0726924	0.110888	0.106466	0.0999105	0.101775	0.165602	0.104057	0.157603	0.0427947	0.159893	0.122637	0.152216	0.142301	0.163519	0.0539777	0.054383	0.0862101	0.103998	0.0740412	0.0967266	0.123232	0.0901708	0.0901401	0.0640366	0.0354441	0.0404952	0.0476928	0.0607154	0.041484
29	0.115413	0.127391	0.116776	0.115754	0.121655	0.168519	0.186611	0.101874	0.174675	0.145615	0.0775133	0.064718	0.0941439	0.0946505	0.0885768	0.0875215	0.150451	0.0960548	0.140376	0.0368315	0.147232	0.107081	0.134916	0.125471	0.147235	0.0440841	0.0479224	0.0727791	0.0972705	0.0707679	0.0882516	0.113124	0.0769455	0.0784901	0.0588534	0.0259036	0.0358862	0.0458105	0.0556242	0.0340009
30	0.102743	0.111716	0.109032	0.104269	0.106711	0.152877	0.16924	0.0933618	0.159985	0.1288	0.0619084	0.0574314	0.0777405	0.0842134	0.0774857	0.07659	0.138175	0.08863	0.127606	0.0303125	0.134019	0.0929651	0.118832	0.109181	0.127983	0.0384096	0.0380073	0.0599163	0.0891855	0.0663155	0.0803386	0.102757	0.0687807	0.0702147	0.055531	0.0199189	0.0343325	0.047005	0.0453653	0.0292352
31	0.0927331	0.099556	0.0996788	0.0934086	0.0973851	0.14365	0.152898	0.0842513	0.144181	0.112004	0.0487169	0.0511642	0.0660291	0.0757354	0.0667385	0.0663525	0.127455	0.0845092	0.111383	0.026941	0.123831	0.0789077	0.106599	0.0944175	0.118144	0.031863	0.0346112	0.0512694	0.0814874	0.0631926	0.0735924	0.0936621	0.0618043	0.0635822	0.0483856	0.0171769	0.0291738	0.0436948	0.0410971	0.0261707
32	0.0817771	0.0867883	0.0905898	0.0850719	0.0875959	0.13172	0.141218	0.0761264	0.130768	0.097108	0.0416944	0.0459779	0.055721	0.0658848	0.060069	0.0600055	0.113499	0.0748889	0.105893	0.0265694	0.106718	0.0675955	0.0927194	0.0803632	0.105573	0.0314392	0.0291731	0.044821	0.0744956	0.0579603	0.0681697	0.0801636	0.0529762	0.0592403	0.0438871	0.0115791	0.0265576	0.0458381	0.0327573	0.0228913
33	0.0730258	0.0746655	0.0799439	0.076861	0.0819705	0.124093	0.13121	0.0664047	0.118154	0.0828418	0.0335879	0.041111	0.0489411	0.0558991	0.0532185	0.0531243	0.0994816	0.066285	0.0958521	0.027942	0.0922343	0.0592342	0.0848525	0.068179	0.0966499	0.0302079	0.0276562	0.0396317	0.0697239	0.0551384	0.0635361	0.0690817	0.0462484	0.055055	0.0358636	0.00802946	0.021921	0.041269	0.0302117	0.0220407
34	0.0612499	0.0690002	0.0711035	0.0676092	0.0789889	0.117236	0.122852	0.0591028	0.102423	0.0696504	0.0309195	0.0344631	0.0419922	0.0474027	0.0487446	0.0493996	0.0865143	0.05481	0.0875307	0.0279236	0.0788709	0.0520796	0.0757112	0.0580428	0.0863632	0.0290318	0.0288783	0.0393614	0.0644577	0.0513185	0.0589179	0.0590898	0.0386456	0.0481031	0.0273303	0.00549618	0.0213898	0.033964	0.0284768	0.0212946
35	0.0533584	0.0605314	0.0607402	0.0575191	0.0740206	0.106139	0.116078	0.0547701	0.0906167	0.0622011	0.0310577	0.031463	0.0375245	0.0397015	0.0458704	0.0444743	0.0786228	0.0436575	0.0779319	0.0263698	0.0690265	0.046052	0.0713448	0.0497828	0.0741759	0.0258353	0.0249602	0.0360022	0.0588999	0.0479899	0.0533754	0.0542137	0.033143	0.0417592	0.0219137	0.00300897	0.0194154	0.0272578	0.0284399	0.020659
36	0.0476286	0.0573748	0.0561926	0.049256	0.0739285	0.096414	0.106998	0.0522215	0.0754078	0.0538551	0.0269339	0.0257517	0.0371191	0.0319114	0.0420598	0.0376544	0.0739677	0.0360638	0.0675071	0.0261733	0.0641841	0.0422014	0.0683171	0.045272	0.0658299	0.0195774	0.023563	0.0362601	0.0545641	0.0467402	0.0483887	0.0484132	0.0286292	0.0386701	0.0163773	0.00136004	0.0190285	0.0213867	0.0308381	0.0203181
37	0.0432038	0.0540953	0.0528763	0.036737	0.0672161	0.0851356	0.0971909	0.0490465	0.0675624	0.0519451	0.0250761	0.0238847	0.0348684	0.0259635	0.0394805	0.0325203	0.0689994	0.0316237	0.0599349	0.0187823	0.0554788	0.0368585	0.0626518	0.0413201	0.054441	0.0130001	0.0239653	0.0350841	0.0473942	0.046731	0.0388175	0.0439485	0.0237254	0.036272	0.0114797	0.00252688	0.0155157	0.0128933	0.0321923	0.0166979
38	0.0399213	0.051995	0.0521209	0.0300676	0.0634116	0.0750302	0.0892625	0.0474743	0.0601806	0.0495408	0.0223033	0.0205531	0.0356391	0.0211089	0.036462	0.02294	0.065852	0.0300546	0.0537691	0.0146308	0.0525832	0.033576	0.0602598	0.0339721	0.0465679	0.00532349	0.0217268	0.0323665	0.0420636	0.0440841	0.035406	0.0384091	0.0166414	0.0375278	0.00669564	-0.00193474	0.0161851	0.0139435	0.0336907	0.0184051
39	0.0355702	0.0466675	0.0489796	0.0215098	0.0593093	0.0671386	0.083978	0.0443023	0.0586698	0.0481161	0.022724	0.0169697	0.0326821	0.0194446	0.033895	0.0133657	0.0639421	0.0257373	0.0483556	0.00796141	0.044529	0.0324675	0.0568606	0.0293723	0.0398217	0.000416623	0.0179346	0.0270513	0.0385662	0.0444433	0.0307295	0.0367755	0.0152473	0.0348871	0.00229235	0.0033928	0.0145791	0.0108759	0.0324533	0.0197777
40	0.0327851	0.0465139	0.0490779	0.0183317	0.0552529	0.0581171	0.0739155	0.0408939	0.0534774	0.0444405	0.0186708	0.0123545	0.0339011	0.0165244	0.0302532	0.00713234	0.0594344	0.0216718	0.0434026	0.00660726	0.038314	0.0276128	0.0553898	0.0271154	0.035228	-0.00250355	0.0163501	0.0215487	0.0355416	0.0439613	0.0283221	0.0328421	0.0103466	0.035753	-0.00395332	0.00242248	0.0134276	0.0129087	0.0300182	0.0198974
41	0.0310042	0.0421383	0.0439745	0.0197012	0.0474136	0.0537998	0.0679953	0.0390331	0.0499738	0.0402153	0.0169512	0.0103156	0.0349083	0.0164906	0.0266882	-0.00137945	0.0539411	0.0171365	0.0373627	0.00146088	0.0298759	0.0250059	0.0523161	0.0237162	0.034967	-0.00539915	0.0146797	0.0183215	0.0330237	0.0401813	0.0253559	0.0277141	0.00719001	0.0346844	-0.0066524	0.00405913	0.00979507	0.0120305	0.0276201	0.0187091
42	0.027998	0.0392427	0.0370533	0.0207636	0.0437135	0.0464026	0.0681151	0.0347957	0.0455613	0.03416	0.0148786	0.00641283	0.0327159	0.0162051	0.0233382	-0.00680833	0.0498909	0.016332	0.032637	0.00559395	0.0230253	0.0214931	0.0507808	0.0213733	0.0335821	-0.0075271	0.0115722	0.0126991	0.0279418	0.035167	0.0214746	0.0233446	0.00805593	0.0305483	-0.00263601	0.00260365	0.00900592	0.0133631	0.0263918	0.0200111
43	0.0271106	0.0350635	0.0232969	0.0231802	0.0391506	0.0419165	0.0604078	0.0306503	0.0414497	0.0295848	0.0130423	0.00815695	0.0325838	0.0152501	0.0206606	-0.00846647	0.04433	0.0115295	0.0251385	0.00699416	0.017185	0.017839	0.047661	0.0225893	0.0325289	-0.00674409	0.00825902	0.0131444	0.0240789	0.0336163	0.0224019	0.0175687	0.00837527	0.0291972	-0.00441391	-0.00045777	0.0068227	0.0168852	0.0234563	0.0199773
44	0.0266684	0.0305374	0.0140881	0.0260205	0.0362795	0.0363371	0.0569165	0.0294221	0.0384927	0.0252706	0.00939748	0.00673218	0.031896	0.0176636	0.0176636	-0.0120438	0.0409308	0.010639	0.0244354	0.00605455	0.0109946	0.0162177	0.0471052	0.022663	0.0303979	-0.00878606	0.00271653	0.0093276	0.0177503	0.0275579	0.0185606	0.0151214	0.011059	0.0236639	-0.00250091	-0.00355911	0.00447673	0.0187091	0.0206835	0.019529
45	0.0260144	0.0241628	0.00619654	0.0262355	0.0329847	0.0336595	0.0507537	0.0279973	0.0360669	0.0227189	0.00707916	0.00741386	0.0274405	0.0146882	0.0177373	-0.0113129	0.0379062	0.00639232	0.023029	0.00605455	0.00666806	0.0160366	0.044836	0.0186497	0.0259455	-0.00943703	0.00136238	0.0144893	0.011041	0.024171	0.0161348	0.0124193	0.0129781	0.0240969	-0.00412527	-0.00948236	0.00398543	0.0187183	0.0177818	0.0162158
46	0.0253603	0.0213317	0.00612284	0.0256183	0.0301536	0.0304998	0.04581	0.0297383	0.0338192	0.0191447	0.00720198	0.00652644	0.0234579	0.0140341	0.0168653	-0.0103303	0.0348571	0.00312517	0.0263484	0.00415997	0.0050744	0.0164726	0.0437705	0.0174521	0.0223528	-0.00807367	-0.0019754	0.0199243	0.00581479	0.0236521	0.0159167	0.0106844	0.0135216	0.0209894	-0.0058264	-0.012857	0.00302433	0.0171953	0.0152147	0.0166518
47	0.0214453	0.0165384	0.00913513	0.0242549	0.0284433	0.027463	0.0397885	0.0275674	0.0308345	0.0155858	0.00693177	0.00630843	0.0212471	0.014768	0.0138284	-0.00830987	0.0321089	0.00189998	0.0280986	0.00342609	0.0043743	0.0159414	0.0448422	0.0155238	0.0197029	-0.00559567	-0.00384234	0.0232345	0.00632452	0.0227125	0.0136046	0.0111296	0.0116209	0.0194664	-0.00795128	-0.0158662	0.00115431	0.0153621	0.0099701	0.0148401
48	0.0189427	0.0155313	0.0140481	0.0200727	0.0235579	0.0241621	0.0351856	0.0264712	0.0288816	0.0107925	0.00609656	0.00578028	0.0189257	0.0106288	0.0140403	-0.00754835	0.0233576	0.000898958	0.0268151	0.0010832	0.00439886	0.0138472	0.0422413	0.0128431	0.0137459	-0.00338175	0.000864936	0.0246286	0.00832964	0.0217913	0.0117775	0.0112279	0.00876524	0.0166353	-0.00909662	-0.0178375	0.000847249	0.0101605	0.00610417	0.0141738
49	0.0129642	0.0165691	0.0163358	0.016434	0.0203829	0.0201518	0.0313258	0.0244783	0.0270362	0.00735036	0.00847937	0.00405151	0.0175347	0.00806176	0.0129041	-0.00863228	0.0179502	0.00201053	0.0230996	0.00177716	0.00497614	0.0126159	0.0470561	0.0100396	0.0123057	-0.00368267	0.000582437	0.0247944	0.0109182	0.0231209	0.0116056	0.011231	0.00727906	0.0130303	-0.00952344	-0.0194588	0.000819613	0.00846241	0.00131091	0.0113488
50	0.0110297	0.0147482	0.0189919	0.0118189	0.0174197	0.0171856	0.0281293	0.0231948	0.0202501	0.00762364	0.00681815	0.00408836	0.0139881	0.00212009	0.0137547	-0.00897619	0.0124783	0.000493635	0.0201887	-0.000516603	0.00854422	0.0121246	0.0419803	0.00659129	0.00859335	-0.00137048	0.0039847	0.0207503	0.0119622	0.0202468	0.0129505	0.00764446	0.00255642	0.0107765	-0.00912426	-0.0177884	0.00113282	0.00605197	0.000629234	0.0103447
51	0.00760288	0.0135231	0.0156111	0.00771343	0.0175364	0.0131231	0.0251662	0.0204497	0.0164824	0.009813	0.0052245	0.0020249	0.0134507	0.000692243	0.0108284	-0.010361	0.0109154	0.00229303	0.015899	0.000923523	0.00962201	0.0120417	0.0440254	0.0049178	0.00702425	-0.000553696	0.00570118	0.0176736	0.0141086	0.0202314	0.012278	0.00743873	-0.000265487	0.0108502	-0.0102819	-0.0185376	0.00234572	0.0077531	-0.000853881	0.0117664
52	0.00590789	0.0117022	0.0126418	0.00433573	0.0180737	0.0126134	0.024334	0.0203361	0.0131293	0.0104763	0.00612726	0.00337905	0.00745685	-0.00275915	0.0104691	-0.0126395	0.00995425	0.000641025	0.0117291	-0.000731547	0.0100089	0.0123948	0.0414123	0.00196385	0.00505598	-0.00187407	0.00645963	0.0124289	0.0134729	0.0189694	0.0131747	0.00249808	-0.00401166	0.0129659	-0.00956643	-0.0191763	0.00393323	0.00747674	-0.00109032	0.0142352
53	0.00659265	0.00849951	0.0114135	0.00232754	0.0210369	0.00896551	0.0221078	0.0170505	0.011683	0.0127639	0.00503412	0.0021815	0.00336062	-0.00694135	0.00595838	-0.0124491	0.0120791	0.00289487	0.0117506	-0.00275816	0.0126681	0.0121061	0.0380376	0.000843073	0.00365884	-0.0042231	0.0049151	0.0119008	0.0115077	0.0177074	0.0114705	-0.00132178	-0.00733408	0.014406	-0.00956029	-0.0210126	0.00327919	0.00669373	-0.000559101	0.0171431
54	0.00772878	0.00524771	0.00943912	0.00424361	0.0230819	0.0048785	0.0155612	0.0130617	0.00933705	0.0136206	0.00489594	-0.000370195	-0.00010305	-0.0105954	0.00273421	-0.0143252	0.0136237	0.00541279	0.0124169	-0.000952633	0.0118851	0.010709	0.0388821	0.000136827	0.000962827	-0.00464992	0.00257835	0.00918328	0.00945042	0.0199827	0.0106567	-0.00255311	-0.0095695	0.0144398	-0.00988271	-0.0218202	0.00489127	0.00667838	-0.00260721	0.0195505
55	0.00675232	0.00087513	0.00894475	0.0036387	0.0233337	0.00276283	0.0146462	0.0126779	0.00763285	0.0150239	0.00243329	-0.00183182	-0.000127615	-0.0118359	0.0015858	-0.014012	0.015116	0.00765435	0.0140013	-0.00296083	0.0134112	0.00996899	0.0336927	0.00172127	0.000228946	-0.00614532	0.00200414	0.00892227	0.00532349	0.0207688	0.00968336	-0.00573428	-0.00917953	0.016537	-0.00715598	-0.0227352	0.00393323	0.0030581	-0.00175358	0.021746
56	0.00677381	0.00168578	0.00976461	0.00545037	0.0261249	0.0033309	0.0109921	0.00878127	0.00632784	0.0114711	0.000940964	-0.000692612	0.000449663	-0.0154808	0.000326838	-0.0126302	0.0153494	0.00978537	0.0153494	-0.00103861	0.0137827	0.00883593	0.0322403	0.00247665	-0.00224598	-0.00784031	0.0019458	0.00741459	0.00137159	0.0228507	0.00974477	-0.0050526	-0.00933306	0.0142678	-0.00867595	-0.0185591	0.00687797	0.000699858	-0.00251202	0.0220469
57	0.00411465	0.00272672	0.00756604	0.00867146	0.0227657	0.00191841	0.0123708	0.00920502	0.00442711	0.010943	-0.00242445	-1.40021e-05	0.00293073	-0.015186	0.00329	-0.0103181	0.0136237	0.010768	0.0175479	0.000232631	0.0139516	0.00619211	0.0299035	0.00142342	-0.00543023	-0.00905628	7.88538e-05	0.00757734	0.000969337	0.0248926	0.0105585	-0.00803726	-0.00869744	0.0143968	-0.00573428	-0.0166615	0.00845935	-0.00174129	-0.00332267	0.0214174
58	0.0035128	0.00359571	0.00611363	0.0108086	0.0218537	0.00170653	0.0132982	0.00917738	0.00401258	0.0087045	-0.00569774	0.001638	0.0028294	-0.0145842	0.00624702	-0.00944907	0.0122142	0.0123432	0.0157332	0.00215178	0.010491	0.00444492	0.0293877	0.000376337	-0.00426953	-0.00813201	-0.000612038	0.0072365	0.00169093	0.026256	0.0116332	-0.00614575	-0.00936377	0.0143538	-0.00656642	-0.0148437	0.00810315	-0.00372185	-0.00221724	0.0192649
59	0.00394269	0.00602458	0.00439714	0.0148711	0.0209448	0.00469426	0.0147137	0.00998496	0.00604534	0.00461135	-0.00699969	0.00270044	0.00405151	-0.0111942	0.00953566	-0.0072812	0.0117168	0.013117	0.015724	0.00505966	0.00973562	0.00272537	0.0300202	-0.00222142	-0.00759809	-0.0106223	-0.000203644	0.00713517	0.00451899	0.0248496	0.0116885	-0.00706387	-0.0122532	0.014188	-0.00924401	-0.0128447	0.00700694	-0.00390916	-0.00277917	0.0173396
60	0.00545344	0.00553021	0.00272058	0.0155098	0.0161761	0.00330633	0.0131753	0.0128714	0.00677922	-0.000310871	-0.0075217	0.00249163	0.0046595	-0.008013	0.0140495	-0.00689738	0.0120024	0.0114558	0.0129972	0.00585803	0.00816346	0.00138964	0.02414	-0.00470249	-0.00424189	-0.00965198	-0.00114019	0.00937366	0.006954	0.0221383	0.00893106	-0.0047916	-0.010589	0.0141327	-0.0118418	-0.0167014	0.00560059	0.000503338	0.0018452	0.0161666
61	0.00917198	0.00514024	0.00058342	0.0163265	0.0163757	0.00769734	0.0129358	0.0137864	0.00798291	-0.00102326	-0.0069045	0.000225507	0.00359399	-0.00610921	0.015419	-0.00764661	0.0134517	0.0133872	0.0138662	0.00424902	0.00561483	-0.00126952	0.023314	-0.00598908	-6.8905e-05	-0.0109447	-0.00166219	0.00844326	0.0109489	0.0194883	0.00695664	-0.00221534	-0.0105429	0.013058	-0.0125572	-0.0166431	0.00348185	-3.31628e-06	0.00512771	0.0165505
62	0.0124729	0.000669398	-0.000475948	0.016606	0.0127032	0.00508116	0.00871986	0.0150331	0.00683142	-0.00298232	-0.00434973	-0.00245208	0.00229818	-0.00299866	0.012508	-0.00720751	0.0153217	0.0121989	0.0103442	-0.0017295	0.00691371	-0.00130944	0.0159322	-0.00678745	0.00547973	-0.0102477	-0.00221184	0.0107647	0.0138537	0.0159909	0.00376011	-0.00122967	-0.0064221	0.00913065	-0.0118848	-0.022333	0.00232729	0.00443682	0.00913181	0.0161666
63	0.0146561	9.82602e-05	-0.000982602	0.0148834	0.0107595	0.00668403	0.00593479	0.0144773	0.00649672	-0.00486155	-0.00173356	-0.00361278	0.0020249	-0.00440501	0.0103095	-0.0115924	0.0168048	0.0102552	0.0107557	-0.00328017	0.00764759	-0.00217229	0.0100519	-0.00662777	0.0102361	-0.0122098	-0.00275841	0.00875646	0.0142406	0.0147872	0.00220023	0.00279593	-0.00424503	0.00644077	-0.0137978	-0.0239942	0.00308881	0.0061533	0.0111584	0.0163355
64	0.0159304	-0.00125282	-0.000122825	0.013695	0.0099642	0.00731965	-0.000602581	0.0151958	0.0066134	-0.00827916	-0.000419325	-0.00418085	0.00126952	-0.00543981	0.00688878	-0.013662	0.0151344	0.00825005	0.011551	-0.00787077	0.00985845	-0.000501864	0.00517573	-0.00694712	0.0132576	-0.0127226	-0.00404807	0.00884858	0.0118424	0.0139151	0.00156154	0.00486861	-0.00193591	0.00348682	-0.010024	-0.0263831	0.00510929	0.00877869	0.0126323	0.0166549
65	0.0154975	-0.00374924	0.00063255	0.0118096	0.0113153	0.00556018	-0.00124741	0.0147844	0.00698802	-0.00796903	0.00110985	-0.00482568	-0.000155251	-0.00749713	0.00194506	-0.0173713	0.0147782	0.0057874	0.00941382	-0.00948899	0.0125422	0.00234461	0.000901415	-0.00630536	0.0166875	-0.0139447	-0.00553733	0.00799494	0.0099755	0.0126654	0.00304772	0.00675705	0.000956625	0.00172428	-0.00941904	-0.0263156	0.00612566	0.00842864	0.0110325	0.016139
66	0.0149785	-0.00131116	0.00193143	0.0121044	0.0132621	0.00570757	-0.00168958	0.0155274	0.00704022	-0.00845419	0.00499113	-0.00311227	0.00264517	-0.0122904	-0.00130367	-0.0215259	0.0117536	0.0014701	0.00946295	-0.0107694	0.0134818	0.003057	-0.000867269	-0.00613647	0.0184102	-0.0146018	-0.00702352	0.00427948	0.00904203	0.0127391	0.00369256	0.00939779	0.000419264	0.00258099	-0.0106197	-0.0231866	0.00909804	0.00977972	0.00860059	0.0155464
67	0.0128997	-0.00279735	0.00133573	0.00976461	0.0144811	0.00579662	-0.00172643	0.0119225	0.00784166	-0.0077418	0.00533811	-0.00226171	-0.000265794	-0.0150693	0.000148741	-0.0237613	0.00997575	0.00272291	0.00705557	-0.00889022	0.0150263	0.00450634	-0.00165642	-0.00644047	0.0159352	-0.0143009	-0.00688841	0.00193966	0.00501029	0.0111516	0.00482562	0.00796381	0.00111016	0.00316441	-0.00938219	-0.0218109	0.0114041	0.00923928	0.00725873	0.0159179
68	0.0107226	3.99182e-05	0.00211874	0.0100225	0.0156172	0.00617737	-0.000900432	0.0101815	0.00592558	-0.00421364	0.0060505	-0.00053908	0.00243022	-0.0171727	-0.00196692	-0.0256866	0.00672702	0.00189077	0.0066656	-0.00732419	0.0137674	0.00461074	-0.00309041	-0.00725725	0.0135862	-0.0120901	-0.00726303	0.000198608	0.00468787	0.0102641	0.00631795	0.00903853	0.000238097	0.00337014	-0.0115531	-0.0209327	0.0143304	0.00791891	0.0075965	0.0160008
69	0.00964178	0.000764587	0.00024258	0.00815867	0.014954	0.00614974	0.00275669	0.00811494	0.00217941	-0.00216553	0.00668612	-0.000855355	9.65407e-05	-0.0181092	-0.00115321	-0.0222475	0.00620194	0.00282117	0.0050873	-0.00481549	0.0129076	0.00391063	-0.000222437	-0.00802491	0.0110406	-0.00993755	-0.00496619	-0.00109106	0.00454662	0.00828358	0.00726984	0.00760147	-0.00196969	0.00530771	-0.011983	-0.0206011	0.0161881	0.00755658	0.00878176	0.0141799
70	0.00902152	0.00186694	-0.00115763	0.00902766	0.0110389	0.00670859	0.00439948	0.00941689	-0.000326224	0.00122445	0.00552849	0.00043431	-0.00163222	-0.0182505	0.000369827	-0.020488	0.00639846	0.00410163	0.00543121	-0.00246645	0.0101532	0.00602016	0.000262723	-0.00718049	0.0109516	-0.00957828	-0.00352607	-0.000940596	0.00400312	0.00518531	0.00817875	0.0109884	-0.00481002	0.00589727	-0.012852	-0.019511	0.0193969	0.00772239	0.00876641	0.00952792
71	0.00888641	0.00181781	0.00014432	0.00860698	0.00745857	0.00676386	0.00443633	0.00833603	-0.00476329	0.00400951	0.00545479	0.00291845	-0.000784731	-0.018794	0.000271567	-0.0161553	0.00669631	0.00423366	0.00517328	-0.00385745	0.0115688	0.00387686	0.00208361	-0.00590618	0.00709181	-0.0092006	-0.00231931	0.00165716	0.00412595	0.005563	0.00611529	0.0118911	-0.00588167	0.00660045	-0.0144917	-0.0188539	0.0176989	0.00763949	0.0109128	0.00642352
72	0.00617504	0.000770729	-0.000881271	0.00772264	0.00525385	0.00719682	0.00567993	0.00897779	-0.00786155	0.00304533	0.00727261	0.00418969	-0.00341626	-0.0182321	-0.000769377	-0.0129312	0.00868301	0.0040832	0.00672088	-0.0035596	0.0110191	0.00661279	0.00334257	-0.00379665	0.00483489	-0.0103552	-0.000467719	0.0051976	0.00570118	0.00275952	0.00724528	0.0101194	-0.00883562	0.00962809	-0.015938	-0.0197352	0.0172874	0.00609496	0.0098964	0.00378584
73	0.00671547	0.0024565	-0.000838282	0.00891097	0.00198056	0.00834524	0.00402793	0.00990205	-0.0100816	0.00175259	0.00878029	0.00558069	-0.00171206	-0.0178697	-0.00116242	-0.0128206	0.00868608	0.00473111	0.00541279	-0.00373156	0.010359	0.00723613	0.00107951	-0.00338212	0.000542151	-0.0125906	-0.00178195	0.0083235	0.0083235	0.00211775	0.00634558	0.00993822	-0.00934534	0.0108072	-0.0164968	-0.0176318	0.0141154	0.00549926	0.00893529	0.00164254
74	0.00543195	0.00299694	0.000396111	0.00596931	0.000561926	0.0085479	0.00277511	0.0098345	-0.00821161	0.000392304	0.00952338	0.00422961	-0.00357901	-0.0167182	-0.00244594	-0.0137019	0.00970246	0.00548341	0.00416611	-0.0059117	0.0107489	0.00723613	-0.000560206	-0.00162265	-0.00297679	-0.0157533	7.57832e-05	0.0119223	0.0110625	0.000339858	0.00925654	0.00773044	-0.00927779	0.0123917	-0.0157783	-0.0159399	0.0103539	0.00651256	0.00823519	0.00292914
75	0.00589254	0.00425897	0.00092426	0.00370011	0.000991814	0.00698188	0.00126129	0.00874442	-0.00781242	-0.00132725	0.0109113	0.00628079	-0.00265475	-0.0154746	-0.00397512	-0.0156456	0.010031	0.00561545	0.00182936	-0.0096548	0.00976326	0.00758925	-0.0033422	-0.0027987	-0.00417127	-0.016392	0.00093556	0.0138414	0.0137094	-0.000387882	0.00936094	0.00598018	-0.00762579	0.0120324	-0.0138039	-0.0139471	0.00955863	0.00722188	0.00671216	0.00362617
76	0.00447698	0.00467657	0.00183317	0.00234903	0.00199591	0.00536366	-8.05734e-05	0.00811494	-0.00607752	-0.0026599	0.00899216	0.00673525	-0.00229548	-0.0138349	-0.00236918	-0.0174849	0.00805967	0.00704329	0.000656378	-0.0101154	0.00827707	0.00561791	-0.00546093	-0.00175775	-0.00464108	-0.0163613	0.00234805	0.012475	0.0154412	-0.00100815	0.0108748	0.00576216	-0.0052829	0.0122136	-0.0139759	-0.0157311	0.00797418	0.00914103	0.00778074	0.00203558
77	0.00397954	0.00335927	0.00357421	0.00128045	0.00304914	0.00201974	-0.0010294	0.00743019	-0.00343063	-0.00509492	0.00801263	0.00846094	-0.00171206	-0.0137889	-0.00204062	-0.0188237	0.0100801	0.00588259	0.00123366	-0.0110212	0.00844289	0.00471514	-0.00670761	-0.00243329	-0.00498192	-0.015173	0.00326924	0.0118424	0.0158742	-0.000952878	0.0125851	0.00609686	-0.00574964	0.0114827	-0.0147128	-0.0166676	0.0093836	0.0121134	0.00989333	0.0029752
78	0.00525078	0.00341761	0.00351587	-4.29888e-05	0.00385978	-4.37258e-05	-0.00254629	0.00564308	-0.00298232	-0.00397413	0.00659707	0.00814774	-0.000336418	-0.0136169	0.000283849	-0.0208749	0.0085694	0.0037178	0.00313745	-0.00984211	0.00770593	0.00248279	-0.0055899	-0.00187751	-0.00143534	-0.0132723	0.00310035	0.0081147	0.0169059	0.000438118	0.012622	0.006103	-0.00456437	0.0105984	-0.0157415	-0.015685	0.0117572	0.0133171	0.0122516	0.00263743
79	0.00481168	0.00306756	0.00415456	0.00062948	0.00535518	-0.00536206	-0.0028595	0.00595936	-0.00330474	-0.00427199	0.00480075	0.00667076	-0.00203755	-0.015143	0.00153667	-0.0216579	0.0114558	0.00214256	0.00244656	-0.00977456	0.00730982	0.00276836	-0.00429717	-0.00301057	-0.000422028	-0.0110031	0.00157118	0.00544325	0.0153123	0.000281516	0.0119771	0.00586656	-0.00451831	0.0104725	-0.0147067	-0.014205	0.00919937	0.0119875	0.0140387	0.00187284
80	0.00657729	0.00322723	0.00401024	0.001391	0.00322723	-0.00819625	-0.00435489	0.00475874	-0.00186768	-0.00304373	0.00195427	0.0045551	-0.00126375	-0.0157019	0.00439235	-0.0216303	0.0106544	-0.000181904	0.0045745	-0.00678376	0.00733132	0.00374482	-0.00227976	-0.0022552	0.000523727	-0.00933877	0.000376705	0.00390486	0.0147411	0.00378204	0.0122412	0.00679083	-0.0025439	0.0105339	-0.0143658	-0.013726	0.0111983	0.0109773	0.014355	-0.00045777
81	0.00634086	0.00190993	0.00358036	0.00218629	0.00403174	-0.00926176	-0.00199358	0.00427051	-0.0016251	-0.00215632	-0.00120541	0.00198498	-0.00150019	-0.0167674	0.00459195	-0.0198125	0.0122879	-0.0010816	0.00298085	-0.00481242	0.00881136	0.00468443	-0.000959388	-0.00241487	0.000256582	-0.009827	-0.000261986	0.0035763	0.0128465	0.00398777	0.0107151	0.00576216	-0.00130029	0.0100058	-0.0138377	-0.0124394	0.010879	0.00952792	0.0138913	0.00230887
82	0.0057605	0.00104094	0.00357729	0.0036387	0.000801435	-0.0100601	-0.0022945	0.00403714	-0.000525815	-0.000832878	-0.0039659	0.00125417	-0.00236918	-0.0161686	0.00264824	-0.0200704	0.0117721	-0.00277352	0.00369937	-0.00422593	0.0100765	0.00703654	-0.000781292	-0.00186523	-0.00228283	-0.00865402	-0.00179116	0.00355174	0.0109827	0.00508705	0.011667	0.00479184	0.000376275	0.00878674	-0.0104354	-0.0125376	0.00988412	0.00717582	0.0112966	0.00329454
83	0.00512488	-0.002217	0.00249335	0.00545651	0.000693963	-0.00901918	0.000708579	0.00463285	0.00125822	0.00205966	-0.00435895	0.000111894	-0.000747883	-0.016405	0.00337905	-0.0189035	0.00967789	-0.00230371	0.00565537	-0.0026077	0.00883286	0.00723306	-0.00188979	-0.00211087	-0.0034466	-0.00789251	-0.00523948	0.00449749	0.00999699	0.0050717	0.0104725	0.00379082	0.000824587	0.00830465	-0.00769334	-0.0127403	0.00896293	0.00679813	0.0071881	0.00588923
84	0.00457217	-0.00454761	0.00436951	0.00493758	-0.000128967	-0.00765582	0.0037485	0.00401565	0.00292865	0.00213642	-0.00802528	0.000990095	7.81169e-05	-0.0135862	0.00120197	-0.0173652	0.00801361	-0.00221773	0.00618351	-0.00137638	0.00867625	0.00516959	-0.00136164	-0.00361241	-0.00457352	-0.0075271	-0.0052057	0.00405532	0.00698163	0.00515154	0.0110375	0.00108252	0.000839941	0.00769666	-0.00759815	-0.0130013	0.00834573	0.00597827	0.00396087	0.00614716
85	0.00419448	-0.00275436	0.00444013	0.0048516	0.00168271	-0.00429655	0.00671474	0.00393581	0.00360726	0.00458065	-0.00596182	0.00114363	0.00148754	-0.0100488	0.00139235	-0.0174911	0.00673623	-0.00132725	0.0083698	-0.00121057	0.00671412	0.00432824	-0.00235038	-0.00512931	-0.00425418	-0.00774819	-0.00570007	0.00593148	0.00615871	0.00380967	0.00977241	-0.000320758	-0.00120203	0.00689523	-0.00493899	-0.0144015	0.00879097	0.00673058	0.000196275	0.00603048
86	0.00349438	-0.00438179	0.00548722	0.00248414	0.00429581	-0.00335387	0.00896551	0.0031528	0.00368402	0.00284574	-0.00641934	0.00215386	0.00422654	-0.00973869	-0.000778589	-0.0175955	0.0077434	-0.00161896	0.00871679	-5.60083e-05	0.00613684	0.0012269	-0.00153974	-0.00727875	-0.0031119	-0.00832547	-0.00461	0.00491817	0.00418736	0.00312492	0.00881744	-0.00216928	-0.00396867	0.00735582	-0.00528597	-0.0139563	0.00849619	0.00836109	-0.000470052	0.00487899
87	0.00327022	-0.00454761	0.00482396	-0.00123747	0.00797136	-0.00323718	0.00996039	0.00463899	0.0010832	0.000235702	-0.0062873	0.00150289	0.0046073	-0.00865783	-0.00129138	-0.0186118	0.00903613	-0.000657852	0.00880583	-0.00088815	0.00568239	0.000185957	0.000416255	-0.00791744	0.000127615	-0.00920367	-0.00451481	0.00592841	0.00660395	0.00327538	0.00792389	-0.00230439	-0.00380592	0.00772737	-0.00348044	-0.0152674	0.00957091	0.0103969	-8.00821e-05	0.00450437
88	0.00303993	-0.00352508	0.00569602	-0.00486081	0.0113736	-0.00324025	0.00864309	0.00412312	-0.00103554	-0.000369213	-0.00421156	0.002464	0.00374138	-0.0076261	-0.00117777	-0.0183969	0.0107127	-0.0013948	0.00857861	-0.00151149	0.00717164	-0.00180074	0.00114092	-0.00830434	0.00253806	-0.0108035	-0.00102964	0.00586699	0.00753742	0.00264283	0.0073896	-0.00405772	-0.00419589	0.00910301	-0.00395024	-0.0161241	0.00954942	0.010529	-0.00101969	0.00436619
89	0.00106244	-0.00230297	0.00328865	-0.00562847	0.00974312	-0.00425663	0.00611596	0.00339231	-0.00216246	-0.00122285	-0.00360664	0.00278027	0.00424496	-0.00872231	-0.00134666	-0.0171379	0.0108017	-0.000323153	0.00799519	-0.00178477	0.00681545	-0.00141384	0.00243673	-0.00868203	0.00254727	-0.0134626	-0.000510707	0.00564284	0.00786905	0.00224365	0.00699963	-0.00613039	-0.00520613	0.0113814	-0.00385813	-0.0151446	0.00915638	0.00959548	0.000426572	0.00324848
90	0.00109929	-0.000979532	0.00327943	-0.00654352	0.011042	-0.00535899	0.00436877	0.00376693	-0.00288099	-0.00246953	-0.00331186	0.00380279	0.00395633	-0.00817574	-0.000689541	-0.0167541	0.01051	0.00185392	0.0077434	-0.00450535	0.00955753	-0.00108221	0.00313376	-0.00856841	0.00399968	-0.0139539	2.05118e-05	0.00447293	0.00692943	0.00165716	0.00637322	-0.00477317	-0.00488065	0.0108533	-0.00335454	-0.0174936	0.00774389	0.00987798	0.000939368	0.00463334
91	-0.000104401	-0.00112999	0.00241352	-0.00486081	0.00867454	-0.00602532	0.00326949	0.00167583	-0.00303759	-0.000424484	-0.00226478	0.00296451	0.00569123	-0.00877758	-0.000213593	-0.0135269	0.00802282	0.000941947	0.00781095	-0.0026077	0.00914606	-0.000983953	0.00251043	-0.00739236	0.00284205	-0.0132723	0.000582437	0.0026981	0.00686802	0.00330916	0.00551651	-0.0056483	-0.00482537	0.0109116	-0.00142619	-0.0162193	0.00771318	0.00786057	0.00103763	0.00301204
92	-0.00303686	-0.00113613	0.00321188	-0.00266531	0.00667248	-0.00548796	0.00509958	0.00189691	-0.00356881	0.000484423	-0.000784731	0.00220299	0.00673218	-0.00862405	0.00087341	-0.00964252	0.00629099	0.00322957	0.00904842	-0.00442552	0.0112065	0.000744812	0.000833861	-0.00527055	0.000849214	-0.0110246	0.000370564	0.00106453	0.00516689	0.00165102	0.00176727	-0.0054395	-0.0030874	0.00904774	0.00147556	-0.0162992	0.00751666	0.00691482	0.000374371	0.00306425
93	-0.0020174	-0.000650974	0.0036909	-0.00107165	0.00721599	-0.00579502	0.00458986	-0.00137024	-7.13615e-05	0.00146395	-0.000840002	0.000167165	0.00953566	-0.0110161	0.00023779	-0.00801202	0.00493684	0.00419989	0.00938926	-0.00289327	0.00993828	0.00115628	-0.00128487	-0.00469021	-0.000317626	-0.00864481	0.000723686	-0.00144725	0.00570118	0.00331837	0.00167515	-0.00334533	-0.00296764	0.00729441	0.000308721	-0.0158539	0.0085269	0.00654634	-0.000792469	0.00332218
94	-0.00266838	-0.00190993	0.00127124	-0.000466736	0.00589254	-0.0066548	0.00517328	-0.00305909	0.00238207	0.00169732	-0.000106121	-0.00299866	0.0104077	-0.0109178	0.0023596	-0.00765889	0.00293172	0.00526233	0.00999724	-0.00258314	0.0111389	0.00100275	-0.00352337	-0.00350494	-0.00411293	-0.00799998	0.000969337	-0.0035015	0.00596526	0.00365	0.000185896	-0.00232281	-0.00300449	0.00631488	7.84239e-05	-0.0146226	0.00847163	0.00407448	0.000530974	0.00498646
95	-0.00101945	-0.00177483	0.00131423	-0.0015476	0.00662949	-0.00667322	0.0059133	-0.00435489	0.00348136	0.000653308	-0.00161687	-0.00384001	0.0126247	-0.0135739	0.00043431	-0.00835593	0.00435649	0.00438106	0.00955814	-0.00294854	0.0118144	-0.000550994	-0.00445377	-0.00389184	-0.00588468	-0.00772055	-0.000360247	-0.00439813	0.00539719	0.0024678	0.00131589	-0.00188064	-0.00208023	0.00823709	0.000152119	-0.0130965	0.00921472	0.00263436	-0.000230543	0.00473774
96	0.00203583	-0.00270523	-0.00207882	-0.00249335	0.00672468	-0.00527915	0.00423059	-0.00636309	0.00675772	0.00114768	-0.0016353	-0.00528628	0.014461	-0.0127418	0.000882622	-0.0097285	0.00330633	0.00509958	0.00785394	-0.00332623	0.0113262	-0.00306277	-0.00701467	-0.000940964	-0.00711293	-0.00882905	-0.00118011	-0.00451788	0.00660088	0.00474928	0.00198222	-0.00348965	-0.00305362	0.00867005	-0.00405772	-0.01399	0.00932219	0.00111746	0.000530974	0.00620243
97	0.00371546	-0.00216173	-0.00388435	-0.00549336	0.00675539	-0.00513483	0.0025356	-0.0050857	0.00771269	0.0014701	-0.00162301	-0.00530777	0.0149093	-0.0148175	0.00357557	-0.0134839	0.00551719	0.00374543	0.00569528	-0.00453913	0.0110867	-0.00173319	-0.00632378	-0.000566347	-0.00755818	-0.0103552	-0.000440083	-0.00218113	0.00703076	0.0043716	0.000591219	-0.00237194	-0.00346201	0.0120293	-0.00588474	-0.0143186	0.00697623	0.000276111	0.000119509	0.00569578
98	0.00401639	-0.00132037	-0.00612591	-0.0068905	0.00658343	-0.00446851	0.00101257	-0.00406318	0.010378	-0.00016348	0.000388251	-0.00680317	0.0159349	-0.0127663	0.00565745	-0.0139107	0.00597164	0.00220705	0.00517021	-0.00499666	0.00939171	-0.00173319	-0.00668612	-0.000271567	-0.00646503	-0.0100665	-0.000274269	-3.16889e-05	0.00579944	0.00623547	0.000505242	-0.00202803	-0.00457972	0.0122873	-0.00929007	-0.0154793	0.00523518	-0.000227472	0.00120344	0.00712055
99	0.00237974	-0.00290175	-0.00519858	-0.00685979	0.0053429	-0.00207034	-0.00040606	-0.00419215	0.00954279	0.000551977	0.00141384	-0.00621361	0.0153023	-0.0122474	0.00912727	-0.0157009	0.00621729	0.000392304	0.00267993	-0.00499666	0.00676325	0.00048995	-0.0050249	0.00103345	-0.00721119	-0.0119304	-0.000258916	0.00216688	0.00640743	0.00711674	-0.000339182	-0.00240572	-0.00656028	0.0118082	-0.0112706	-0.0169501	0.00486978	-0.00041171	7.34495e-05	0.00694245
100	0.00127124	-0.00385364	-0.00403788	-0.0084166	0.00467043	-0.00173872	-0.00138559	-0.00425049	0.00769734	0.000306326	0.00116819	-0.00531698	0.013899	-0.0116609	0.0110433	-0.013315	0.00556939	-0.00106318	0.00440255	-0.00647056	0.00535076	0.00317061	-0.00376902	0.00505291	-0.00551313	-0.00959978	0.000456542	0.00527129	0.00555686	0.00636751	0.000139837	-0.00137706	-0.00864831	0.0137704	-0.0112184	-0.0174629	0.00505094	-0.000829316	-0.0017198	0.00722802

## Sheet: cons spd2 norm (abs)
1	0.828644	0.78545	0.936629	0.85564	0.817845	0.910375	0.786192	0.921173	1.06155	0.759196	0.706412	0.620024	0.749606	0.598427	0.630823	0.722282	0.797872	0.722282	0.706085	0.52791	0.868113	0.814121	0.824919	0.954501	0.814121	0.619524	0.538535	0.624923	0.624923	0.560132	0.62288	0.574286	0.752462	0.579686	0.520294	0.507829	0.453837	0.453837	0.475434	0.453837
2	0.826484	0.78113	0.920431	0.834043	0.798408	0.906055	0.780793	0.912535	1.05615	0.753797	0.698313	0.601127	0.738808	0.600587	0.617865	0.717963	0.793552	0.692587	0.706085	0.52251	0.865414	0.814121	0.81952	0.956661	0.803322	0.608725	0.538535	0.619524	0.595227	0.562832	0.629359	0.579686	0.756781	0.566188	0.522994	0.514308	0.459236	0.445198	0.472734	0.436559
3	0.834814	0.773109	0.883986	0.810286	0.77928	0.905747	0.785112	0.904205	1.02916	0.751097	0.676716	0.593028	0.736108	0.596885	0.598427	0.708398	0.788615	0.664241	0.707165	0.514951	0.857315	0.789438	0.82276	0.942161	0.781726	0.594687	0.50479	0.610075	0.570931	0.552033	0.625966	0.572127	0.752462	0.554849	0.522454	0.503201	0.453837	0.435326	0.459236	0.416813
4	0.833553	0.756	0.85348	0.777891	0.750108	0.900559	0.791591	0.888778	1.00108	0.746238	0.65242	0.58223	0.728009	0.596464	0.571921	0.696759	0.777258	0.642374	0.699606	0.508472	0.832478	0.757183	0.82168	0.913271	0.769944	0.57525	0.476984	0.594687	0.550413	0.538535	0.623862	0.565648	0.744609	0.545131	0.523534	0.482306	0.447358	0.424387	0.441958	0.388063
5	0.823605	0.731457	0.822344	0.746884	0.701222	0.890938	0.786192	0.8679	0.976066	0.736698	0.625424	0.571431	0.711812	0.589069	0.545875	0.677648	0.748199	0.621496	0.682175	0.505542	0.797152	0.724133	0.809493	0.875312	0.752209	0.55242	0.452147	0.571831	0.531337	0.518737	0.597682	0.553461	0.726545	0.528779	0.507182	0.455277	0.440339	0.407764	0.42324	0.366008
6	0.810647	0.693302	0.780051	0.717285	0.663788	0.86574	0.768645	0.848463	0.933592	0.725181	0.593028	0.556853	0.689135	0.57755	0.522119	0.644533	0.723723	0.589461	0.657491	0.496188	0.762154	0.690299	0.792524	0.842916	0.730612	0.525711	0.424611	0.538535	0.508839	0.498581	0.576086	0.533792	0.69991	0.506122	0.486549	0.43008	0.423061	0.389046	0.397684	0.337932
7	0.787797	0.653989	0.739256	0.69268	0.622533	0.838072	0.745944	0.816005	0.886979	0.710603	0.566632	0.535435	0.670417	0.557112	0.494667	0.609602	0.693643	0.560905	0.629513	0.472444	0.72675	0.660126	0.77338	0.803322	0.70238	0.501231	0.395755	0.50074	0.480942	0.476144	0.552925	0.511949	0.672177	0.473174	0.455993	0.40266	0.401643	0.36698	0.378848	0.318151
8	0.756141	0.614216	0.702662	0.669573	0.583879	0.797248	0.718909	0.778223	0.841085	0.689006	0.543085	0.508439	0.642071	0.535692	0.47296	0.573674	0.661092	0.528359	0.601007	0.447752	0.683708	0.626432	0.743099	0.771441	0.673227	0.469591	0.373409	0.468794	0.452596	0.454398	0.524151	0.487899	0.636248	0.434738	0.415631	0.378247	0.374647	0.342251	0.363399	0.305228
9	0.716659	0.579479	0.662425	0.64597	0.544684	0.749598	0.684956	0.7388	0.785421	0.660852	0.51281	0.475402	0.615783	0.506841	0.449648	0.534309	0.623895	0.497056	0.575602	0.414525	0.649893	0.597352	0.711985	0.729333	0.644144	0.440448	0.343005	0.432092	0.417823	0.432479	0.496097	0.459553	0.602883	0.40061	0.384864	0.356251	0.34431	0.317056	0.343539	0.290259
10	0.666319	0.543704	0.623859	0.613035	0.509913	0.694753	0.65877	0.695103	0.732586	0.623828	0.480031	0.44262	0.589557	0.476858	0.427392	0.490985	0.5826	0.467747	0.551306	0.385009	0.616509	0.567149	0.673741	0.690113	0.614524	0.412193	0.314466	0.401625	0.385814	0.411266	0.456723	0.432466	0.564708	0.370556	0.351838	0.329131	0.316927	0.291162	0.323097	0.283499
11	0.621835	0.511887	0.590759	0.571385	0.477857	0.646302	0.625167	0.64892	0.685829	0.58769	0.445026	0.409136	0.560633	0.441359	0.399474	0.450357	0.542963	0.438662	0.52378	0.352594	0.580049	0.52878	0.634676	0.636436	0.581135	0.38037	0.286675	0.374018	0.356866	0.388626	0.423598	0.402146	0.525039	0.342436	0.320522	0.303967	0.289954	0.267316	0.296941	0.268299
12	0.569772	0.479881	0.554632	0.530335	0.442816	0.594301	0.586083	0.605974	0.639063	0.543563	0.409454	0.379421	0.528237	0.411058	0.371368	0.407375	0.503686	0.408789	0.496188	0.318352	0.548208	0.496004	0.592078	0.592314	0.547662	0.344499	0.261824	0.343488	0.330664	0.360697	0.385604	0.374177	0.485711	0.315797	0.293526	0.274348	0.265876	0.243413	0.271949	0.252168
13	0.522783	0.443401	0.520347	0.481684	0.410714	0.548187	0.548861	0.562197	0.592089	0.497603	0.373009	0.348442	0.489093	0.378663	0.343933	0.371185	0.464285	0.374841	0.462883	0.291282	0.508008	0.467403	0.554489	0.548536	0.513806	0.311063	0.237257	0.323375	0.311767	0.334984	0.346205	0.345639	0.445143	0.293526	0.270285	0.246331	0.241106	0.221816	0.242186	0.232614
14	0.482842	0.41353	0.478397	0.44274	0.380882	0.507818	0.503442	0.51309	0.542991	0.452614	0.337151	0.319779	0.446074	0.348807	0.316412	0.339564	0.432481	0.337761	0.429302	0.25539	0.469137	0.434919	0.513467	0.509001	0.484139	0.272268	0.211529	0.297448	0.289466	0.304255	0.310728	0.321658	0.401385	0.270225	0.243797	0.223049	0.215566	0.205722	0.220965	0.210242
15	0.439898	0.378373	0.437198	0.403183	0.352003	0.467887	0.462453	0.466382	0.493897	0.405055	0.309814	0.290424	0.401601	0.321183	0.288537	0.307921	0.396069	0.304577	0.395952	0.227712	0.432502	0.404282	0.48088	0.472085	0.450488	0.237257	0.183412	0.274218	0.266856	0.271763	0.279086	0.301517	0.359196	0.250116	0.228519	0.199947	0.189027	0.183624	0.201789	0.18739
16	0.398821	0.345465	0.399628	0.370609	0.324292	0.432276	0.421294	0.410467	0.44964	0.363252	0.284597	0.263899	0.363785	0.289718	0.259862	0.281872	0.363816	0.27392	0.364582	0.19878	0.393429	0.363973	0.442698	0.434057	0.427069	0.202657	0.163288	0.256649	0.244501	0.245401	0.247898	0.282053	0.312477	0.22761	0.206237	0.182816	0.167677	0.167994	0.187023	0.167571
17	0.352288	0.314186	0.362058	0.338392	0.292589	0.389194	0.387512	0.36658	0.408245	0.329507	0.260525	0.238928	0.325765	0.263471	0.232909	0.252447	0.329053	0.242875	0.336776	0.169184	0.357345	0.334912	0.40637	0.395425	0.392572	0.17549	0.14709	0.236177	0.221105	0.221329	0.221502	0.259187	0.279773	0.209513	0.186837	0.166761	0.148105	0.149645	0.17375	0.146589
18	0.308891	0.286274	0.327073	0.304317	0.269567	0.354557	0.358052	0.322773	0.368029	0.298213	0.235002	0.213779	0.28974	0.240244	0.204792	0.224126	0.299308	0.212706	0.30754	0.143764	0.325189	0.302722	0.371383	0.356101	0.359973	0.15339	0.128007	0.217187	0.196521	0.197638	0.198274	0.237933	0.248803	0.190739	0.166145	0.156368	0.129323	0.133752	0.159113	0.130085
19	0.274627	0.263097	0.287639	0.272521	0.246074	0.316091	0.333278	0.284795	0.332295	0.269484	0.207883	0.185925	0.255396	0.215722	0.187536	0.202126	0.273139	0.185237	0.27913	0.120267	0.295586	0.264314	0.333588	0.328372	0.339355	0.136706	0.111276	0.194603	0.174447	0.176606	0.172272	0.215651	0.215649	0.174328	0.144008	0.142877	0.109544	0.120913	0.143019	0.113775
20	0.238621	0.234727	0.254164	0.238893	0.223928	0.285833	0.313063	0.25025	0.295941	0.245728	0.181066	0.162888	0.227139	0.194989	0.166665	0.179701	0.250334	0.15878	0.248538	0.0996717	0.266175	0.232065	0.307518	0.295262	0.308009	0.12156	0.0961577	0.174805	0.157528	0.153029	0.156774	0.19603	0.188992	0.159778	0.123218	0.131476	0.0938862	0.108108	0.126642	0.101735
21	0.212786	0.21313	0.224626	0.214112	0.200446	0.253382	0.294042	0.2239	0.267167	0.2292	0.155689	0.141755	0.20376	0.17523	0.148148	0.159733	0.229493	0.139339	0.220481	0.0812452	0.23951	0.203749	0.270596	0.264085	0.27711	0.108887	0.0818627	0.153448	0.141604	0.135507	0.141403	0.177524	0.166257	0.141692	0.104716	0.116513	0.0783278	0.0944002	0.111769	0.0873747
22	0.187308	0.190125	0.195582	0.192351	0.180734	0.226941	0.278009	0.197048	0.239668	0.213723	0.132891	0.122393	0.182986	0.15475	0.13284	0.138538	0.209903	0.125666	0.195448	0.0709369	0.21366	0.180923	0.242946	0.232097	0.24587	0.0967797	0.0659522	0.131642	0.128793	0.115144	0.128965	0.161652	0.142582	0.131713	0.0899915	0.101868	0.0613417	0.0821504	0.0964368	0.0783925
23	0.163051	0.167901	0.172001	0.174223	0.161329	0.202057	0.261513	0.175138	0.218794	0.197197	0.116625	0.105509	0.162201	0.137379	0.117817	0.121949	0.189714	0.11455	0.174259	0.0650042	0.192413	0.163082	0.216234	0.203615	0.216135	0.0865859	0.0602246	0.114377	0.118981	0.0983368	0.113003	0.144252	0.124583	0.11932	0.0797783	0.0851222	0.0527051	0.0700993	0.0830359	0.0668122
24	0.145112	0.150442	0.151425	0.157904	0.14357	0.182809	0.241177	0.149852	0.197674	0.183019	0.10293	0.0916693	0.146124	0.120909	0.106887	0.109434	0.174786	0.107077	0.159372	0.0592551	0.172382	0.14209	0.188735	0.177291	0.194821	0.0740467	0.0529119	0.101814	0.105978	0.0828388	0.0999239	0.131548	0.106796	0.108254	0.0709235	0.0694384	0.0438028	0.0611646	0.0720322	0.0580784
25	0.128072	0.131772	0.130863	0.139674	0.131327	0.165724	0.215881	0.130961	0.180056	0.164994	0.0930299	0.0800998	0.128408	0.106135	0.0957792	0.0975962	0.15721	0.0972485	0.145943	0.051897	0.153405	0.128048	0.164454	0.15275	0.16562	0.0635268	0.0486249	0.0882662	0.0965076	0.0719259	0.090648	0.115601	0.0941986	0.0986497	0.064371	0.0542925	0.0385202	0.050891	0.0625339	0.0526662
26	0.109972	0.12039	0.114144	0.120775	0.12077	0.154226	0.190854	0.113574	0.162322	0.148567	0.0844711	0.0704589	0.110053	0.0940752	0.0872139	0.0906334	0.141196	0.0882577	0.133765	0.0451026	0.138505	0.113871	0.141204	0.132037	0.145757	0.0535987	0.0454048	0.0794697	0.0871842	0.061987	0.0818127	0.105263	0.0820654	0.0840912	0.0551059	0.0464161	0.0335961	0.0412069	0.0550635	0.0432391
27	0.0992662	0.108151	0.0992554	0.105013	0.109657	0.142179	0.168307	0.0961147	0.146749	0.131288	0.0748237	0.05887	0.0917579	0.0824237	0.0776399	0.0803878	0.128365	0.0790358	0.123361	0.0368418	0.1217	0.0993711	0.122622	0.116046	0.126709	0.0445712	0.042541	0.0688008	0.0800896	0.0567756	0.0758476	0.0938854	0.071336	0.0736058	0.0510867	0.0328316	0.031959	0.0374792	0.0475434	0.0372071
28	0.0888867	0.100534	0.0896059	0.093746	0.0981086	0.131184	0.148721	0.083258	0.133937	0.114973	0.0653513	0.0511275	0.077992	0.074882	0.070271	0.0715827	0.116474	0.0731873	0.110848	0.0300992	0.112459	0.0862552	0.10706	0.100086	0.115009	0.0379646	0.0382497	0.060635	0.0731461	0.0520761	0.0680317	0.0866742	0.0634207	0.0633991	0.0450395	0.0249292	0.0284819	0.0335443	0.0427035	0.0291773
29	0.0811744	0.0895994	0.0821333	0.0814141	0.0855651	0.118526	0.131251	0.0716518	0.122856	0.102417	0.0545182	0.0455187	0.0662151	0.0665715	0.0622996	0.0615574	0.105818	0.0675592	0.0987322	0.0259051	0.103554	0.0753142	0.0948919	0.0882486	0.103557	0.0310061	0.0337057	0.0511885	0.0684142	0.0497739	0.0620709	0.0795644	0.0541189	0.0552052	0.0413939	0.018219	0.0252402	0.0322204	0.0391228	0.0239142
30	0.0722635	0.0785741	0.0766866	0.0733369	0.0750538	0.107524	0.119033	0.0656651	0.112524	0.0905902	0.0435426	0.0403938	0.054678	0.0592307	0.0544988	0.0538688	0.0971837	0.062337	0.0897501	0.02132	0.0942612	0.0653861	0.0835794	0.0767914	0.0900153	0.027015	0.0267321	0.0421415	0.0627277	0.0466423	0.0565053	0.0722733	0.0483762	0.0493848	0.0390571	0.0140098	0.0241474	0.0330605	0.0319072	0.0205623
31	0.0652229	0.0700217	0.0701081	0.065698	0.0684948	0.101034	0.107539	0.0592573	0.101408	0.0787766	0.0342646	0.0359858	0.0464409	0.0532677	0.0469398	0.0466684	0.0896442	0.0594387	0.0783404	0.0189487	0.0870954	0.055499	0.0749751	0.0664076	0.0830956	0.0224105	0.0243434	0.0360598	0.0573134	0.0444459	0.0517605	0.0658763	0.0434694	0.0447199	0.0340315	0.0120812	0.0205191	0.0307323	0.0289052	0.0184069
32	0.0575171	0.0610417	0.0637154	0.0598344	0.0616097	0.092644	0.099324	0.0535427	0.0919745	0.0682999	0.0293253	0.0323381	0.0391908	0.0463394	0.042249	0.0422043	0.0798284	0.0526724	0.0744788	0.0186873	0.0750594	0.0475426	0.0652133	0.0565227	0.0742538	0.0221125	0.0205186	0.0315244	0.0523957	0.0407658	0.0479465	0.0563822	0.0372603	0.0416661	0.0308676	0.00814405	0.0186791	0.0322398	0.0230395	0.0161004
33	0.0513619	0.0525152	0.0562277	0.0540594	0.0576531	0.0872794	0.0922855	0.0467051	0.0831025	0.058266	0.0236237	0.028915	0.0344222	0.0393161	0.0374307	0.0373644	0.0699694	0.0466209	0.0674166	0.0196527	0.0648721	0.0416618	0.0596801	0.047953	0.0679777	0.0212464	0.0194517	0.0278745	0.0490396	0.038781	0.0446875	0.0485879	0.0325284	0.0387224	0.0252243	0.00564744	0.0154179	0.0290262	0.0212491	0.0155021
34	0.0430795	0.0485306	0.05001	0.0475522	0.0555561	0.0824568	0.0864068	0.0415693	0.0720384	0.0489879	0.0217469	0.0242392	0.0295348	0.0333402	0.034284	0.0347447	0.060849	0.0385501	0.0615638	0.0196398	0.0554731	0.0366297	0.0532507	0.0408238	0.0607427	0.0204193	0.0203113	0.0276845	0.0453357	0.0360943	0.0414393	0.0415602	0.027181	0.0338328	0.0192225	0.00386569	0.0150443	0.0238882	0.0200289	0.0149773
35	0.0375291	0.0425741	0.042721	0.0404555	0.0520617	0.0746516	0.0816425	0.038522	0.0637343	0.0437485	0.0218441	0.0221292	0.0263925	0.0279237	0.0322625	0.0312805	0.0552986	0.0307061	0.0548126	0.018547	0.0485491	0.0323902	0.0501796	0.0350142	0.0521709	0.018171	0.0175555	0.0253218	0.0414266	0.0337532	0.037541	0.0381306	0.0233108	0.0293709	0.0154128	0.00211633	0.0136556	0.0191715	0.020003	0.0145303
36	0.0334991	0.040354	0.0395225	0.0346437	0.0519969	0.0678118	0.0752563	0.0367295	0.0530373	0.0378784	0.0189437	0.0181122	0.0261074	0.0224445	0.0295823	0.0264839	0.0520244	0.0253651	0.0474804	0.0184087	0.0451432	0.0296819	0.0480502	0.0318416	0.0463008	0.0137695	0.0165728	0.0255032	0.0383771	0.0328742	0.0340337	0.034051	0.020136	0.0271982	0.0115188	0.000956573	0.0133835	0.0150421	0.0216897	0.0142905
37	0.030387	0.0380474	0.03719	0.0258386	0.0472758	0.0598793	0.0683582	0.0344963	0.0475193	0.0365351	0.017637	0.0167991	0.0245243	0.0182612	0.0277682	0.0228728	0.0485301	0.0222422	0.0421546	0.0132104	0.0390205	0.0259241	0.0440655	0.0290621	0.0382905	0.00914347	0.0168558	0.024676	0.0333342	0.0328678	0.0273019	0.0309108	0.016687	0.0255115	0.00807412	0.00177726	0.0109128	0.0090684	0.0226421	0.0117443
38	0.0280782	0.0365702	0.0366587	0.0211478	0.0445999	0.0527717	0.0627819	0.0333906	0.0423274	0.0348441	0.0156868	0.0144558	0.0250664	0.0148467	0.0256452	0.0161346	0.0463164	0.0211386	0.037818	0.0102904	0.0369839	0.0236153	0.0423831	0.0238939	0.032753	0.00374423	0.0152813	0.0227647	0.029585	0.0310061	0.0249025	0.0270147	0.0117046	0.0263948	0.00470931	-0.00136078	0.0113836	0.00980702	0.023696	0.0129451
39	0.0250179	0.0328231	0.0344493	0.0151287	0.0417146	0.0472213	0.0590651	0.0311596	0.0412648	0.033842	0.0159827	0.0119354	0.0229866	0.0136762	0.0238397	0.00940065	0.044973	0.0181021	0.0340104	0.00559958	0.031319	0.0228357	0.0399923	0.0206587	0.0280082	0.000293028	0.0126141	0.0190262	0.0271251	0.0312588	0.0216133	0.0258657	0.0107241	0.0245375	0.0016123	0.00238629	0.0102541	0.00764948	0.0228257	0.0139104
40	0.0230591	0.0327151	0.0345185	0.0128934	0.0388616	0.0408761	0.0519877	0.0287623	0.0376128	0.0312568	0.0131319	0.00868942	0.023844	0.0116223	0.0212783	0.00501646	0.0418026	0.0152426	0.0305268	0.00464715	0.0269478	0.0194212	0.0389578	0.0190713	0.0247773	-0.00176085	0.0114997	0.0151561	0.0249978	0.0309197	0.0199201	0.0230991	0.00727719	0.0251465	-0.00278052	0.00170383	0.00944419	0.0090792	0.021113	0.0139947
41	0.0218065	0.0296375	0.030929	0.0138566	0.0333479	0.0378396	0.0478238	0.0274536	0.0351486	0.028285	0.0119225	0.00725538	0.0245524	0.0115985	0.0187709	-0.000970223	0.0379389	0.0120528	0.0262787	0.0010275	0.0210129	0.0175876	0.036796	0.0166806	0.0245937	-0.00379744	0.0103248	0.0128862	0.0232269	0.0282611	0.0178338	0.0194924	0.00505702	0.024395	-0.0046789	0.00285495	0.00688926	0.00846152	0.0194263	0.0131589
42	0.0196921	0.0276009	0.0260611	0.0146039	0.0307455	0.0326368	0.0479081	0.0244732	0.0320451	0.0240261	0.0104647	0.0045104	0.0230104	0.0113977	0.0164147	-0.00478857	0.0350903	0.0114869	0.0229549	0.00393445	0.0161946	0.0151169	0.0357161	0.0150327	0.0236197	-0.00529411	0.00813921	0.00893182	0.0196526	0.0247343	0.0151039	0.0164192	0.00566605	0.0214858	-0.00185401	0.00183125	0.00633422	0.00939883	0.0185624	0.0140746
43	0.019068	0.0246616	0.0163856	0.0163036	0.0275362	0.0294815	0.0424872	0.0215576	0.0291532	0.0208082	0.00917319	0.00573711	0.0229175	0.010726	0.0145314	-0.00595481	0.031179	0.00810915	0.0176809	0.00491927	0.0120869	0.0125469	0.0335219	0.0158879	0.0228789	-0.00474339	0.0058089	0.00924498	0.0169357	0.0236437	0.0157562	0.0123568	0.00589066	0.0205356	-0.00310448	-0.000321968	0.00479868	0.011876	0.0164978	0.0140508
44	0.018757	0.0214782	0.00990869	0.0183013	0.0255168	0.0255573	0.0400316	0.0206937	0.0270735	0.0177738	0.00660963	0.00473501	0.0224337	0.0124235	0.0124235	-0.00847085	0.0287883	0.00748284	0.0171864	0.00425841	0.00773293	0.0114066	0.033131	0.0159398	0.0213801	-0.00617959	0.00191064	0.00656047	0.0124845	0.0193826	0.0130544	0.0106355	0.00777824	0.0166438	-0.00175899	-0.00250326	0.00314867	0.0131589	0.0145476	0.0137355
45	0.018297	0.0169947	0.00435827	0.0184525	0.0231995	0.0236741	0.0356971	0.0196916	0.0253673	0.0159791	0.00497905	0.00521446	0.0193	0.0103308	0.0124754	-0.00795685	0.026661	0.00449597	0.0161972	0.00425841	0.00468991	0.0112792	0.031535	0.0131171	0.0182485	-0.00663744	0.000958215	0.0101909	0.00776558	0.0170005	0.0113482	0.00873499	0.00912805	0.0169483	-0.00290147	-0.00666932	0.00280312	0.0131653	0.0125066	0.0114052
46	0.0178369	0.0150034	0.00430644	0.0180184	0.0212082	0.0214518	0.03222	0.0209162	0.0237864	0.0134652	0.00506544	0.00459031	0.0164989	0.00987077	0.011862	-0.00726574	0.0245164	0.00219805	0.0185319	0.00292587	0.00356903	0.0115858	0.0307855	0.0122748	0.0157217	-0.00567854	-0.00138938	0.0140136	0.00408978	0.0166355	0.0111949	0.00751476	0.00951032	0.0147627	-0.00409794	-0.00904283	0.00212713	0.0120941	0.0107011	0.0117119
47	0.0150833	0.0116321	0.0064251	0.0170595	0.0200053	0.0193158	0.0279848	0.0193893	0.0216872	0.0109621	0.00487539	0.00443697	0.0149439	0.0103869	0.00972607	-0.00584466	0.0225834	0.00133633	0.0197629	0.0024097	0.00307662	0.0112122	0.0315393	0.0109185	0.0138578	-0.00393566	-0.00270247	0.0163417	0.00444829	0.0159746	0.00956863	0.00782791	0.00817346	0.0136915	-0.00559245	-0.0111593	0.000811874	0.0108048	0.00701237	0.0104376
48	0.0133232	0.0109238	0.00988062	0.0141179	0.0165692	0.0169941	0.0247475	0.0186182	0.0203136	0.00759082	0.00428795	0.0040655	0.0133112	0.00747567	0.00987509	-0.00530906	0.0164283	0.000632273	0.0188601	0.000761855	0.0030939	0.00973929	0.02971	0.00903307	0.00966802	-0.00237852	0.000608344	0.0173222	0.00585857	0.0153267	0.00828361	0.00789702	0.00616494	0.0117003	-0.00639802	-0.0125459	0.000595904	0.00714627	0.00429331	0.00996899
49	0.00911825	0.0116537	0.0114896	0.0115587	0.0143361	0.0141736	0.0220327	0.0172166	0.0190156	0.0051698	0.00596388	0.00284959	0.0123328	0.00567016	0.009076	-0.00607143	0.0126251	0.00141408	0.0162469	0.00124995	0.00349992	0.00887325	0.0330964	0.00706126	0.00865512	-0.00259017	0.000409652	0.0174389	0.0076792	0.0162618	0.00816267	0.00789918	0.00511965	0.00916477	-0.00669822	-0.0136862	0.000576467	0.00595196	0.000922018	0.00798207
50	0.00775764	0.010373	0.0133577	0.00831268	0.012252	0.0120873	0.0197845	0.0163138	0.0142427	0.00536201	0.00479548	0.00287551	0.00983837	0.00149114	0.00967424	-0.00631332	0.00877649	0.000347193	0.0141995	-0.000363348	0.00600949	0.0085277	0.0295264	0.00463592	0.00604404	-0.000963916	0.0028026	0.0145945	0.00841349	0.0142404	0.00910861	0.00537665	0.00179804	0.00757955	-0.00641746	-0.0125113	0.000796756	0.00425659	0.000442565	0.00727585
51	0.00534741	0.00951131	0.0109799	0.00542516	0.012334	0.00923003	0.0177004	0.0143831	0.0115927	0.00690188	0.0036746	0.00142419	0.00946043	0.000486882	0.00761605	-0.00728734	0.00767721	0.00161278	0.0111824	0.000649551	0.00676754	0.00846939	0.0309648	0.00345889	0.00494044	-0.000389437	0.00400987	0.0124305	0.00992312	0.0142296	0.00863564	0.00523195	-0.000186727	0.00763138	-0.00723166	-0.0130383	0.00164984	0.00545306	-0.000600569	0.00827579
52	0.00415526	0.00823061	0.00889148	0.00304949	0.012712	0.00887152	0.0171151	0.0143032	0.00923435	0.00736837	0.00430955	0.00237662	0.0052447	-0.00194062	0.00736336	-0.00888984	0.00700122	0.000450859	0.00824953	-0.000514526	0.00703967	0.00871775	0.0291269	0.00138126	0.00355607	-0.00131811	0.00454331	0.00874177	0.00947606	0.0133419	0.00926627	0.001757	-0.00282156	0.00911941	-0.00672845	-0.0134875	0.0027664	0.00525869	-0.000766866	0.0100122
53	0.00463687	0.00597804	0.0080276	0.00163705	0.0147961	0.0063058	0.0155493	0.0119923	0.00821713	0.00897735	0.0035407	0.00153434	0.00236366	-0.00488213	0.00419076	-0.00875593	0.00849573	0.00203608	0.00826465	-0.00193993	0.00890996	0.00851474	0.0267534	0.000592967	0.00257341	-0.00297028	0.00345699	0.0083703	0.00809386	0.0124543	0.00806764	-0.000929664	-0.00515835	0.0101323	-0.00672413	-0.014779	0.00230638	0.00470797	-0.000393238	0.0120574
54	0.00543596	0.00369092	0.00663891	0.0029847	0.0162345	0.00343124	0.0109448	0.00918684	0.00656712	0.0095799	0.00344351	-0.000260373	-7.24795e-05	-0.00745217	0.00192308	-0.0100755	0.00958206	0.00380703	0.0087333	-0.000670025	0.00835924	0.00753208	0.0273473	9.62361e-05	0.000677195	-0.00327047	0.00181346	0.00645897	0.00664686	0.0140546	0.00749532	-0.0017957	-0.00673061	0.0101561	-0.0069509	-0.015347	0.00344023	0.00469717	-0.00183376	0.0137506
55	0.00474918	0.000615514	0.0062912	0.00255924	0.0164115	0.00194321	0.0103012	0.00891687	0.00536849	0.0105669	0.00171143	-0.00128839	-8.97571e-05	-0.00832469	0.00111535	-0.00985522	0.0106317	0.00538361	0.0098477	-0.00208247	0.00943261	0.00701159	0.0236974	0.00121064	0.000161027	-0.00432225	0.00140959	0.00627539	0.00374423	0.0146075	0.00681069	-0.00403315	-0.00645633	0.0116311	-0.00503309	-0.0159906	0.0027664	0.00215089	-0.00123336	0.0152948
56	0.00476429	0.00118567	0.00686784	0.00383346	0.0183747	0.00234275	0.0077312	0.00617622	0.00445062	0.00806811	0.000661818	-0.000487141	0.000316266	-0.0108882	0.000229878	-0.00888336	0.0107958	0.00688244	0.0107958	-0.000730496	0.00969393	0.00621466	0.0226759	0.00174193	-0.00157969	-0.0055144	0.00136856	0.00521498	0.000964694	0.0160718	0.00685389	-0.0035537	-0.00656432	0.0100351	-0.00610214	-0.0130534	0.00483755	0.000492238	-0.00176681	0.0155065
57	0.002894	0.00191781	0.0053215	0.00609899	0.016012	0.00134929	0.00870091	0.00647426	0.00311377	0.00769665	-0.00170521	-9.84822e-06	0.0020613	-0.0106809	0.00231399	-0.0072571	0.00958206	0.00757354	0.0123422	0.000163619	0.00981272	0.00435516	0.0210323	0.00100115	-0.0038193	-0.00636964	5.5461e-05	0.00532944	0.000681773	0.017508	0.00742621	-0.00565292	-0.00611726	0.0101258	-0.00403315	-0.0117187	0.0059498	-0.00122472	-0.00233697	0.0150637
58	0.00247069	0.00252901	0.00429996	0.00760214	0.0153706	0.00120027	0.00935313	0.00645482	0.00282221	0.00612223	-0.00400745	0.00115207	0.00199003	-0.0102576	0.00439378	-0.00664591	0.00859076	0.00868147	0.0110658	0.00151343	0.00737874	0.00312629	0.0206695	0.000264693	-0.00300293	-0.00571957	-0.000430471	0.00508972	0.0011893	0.0184669	0.0081821	-0.00432255	-0.00658591	0.0100956	-0.00461843	-0.0104402	0.00569927	-0.00261773	-0.00155947	0.0135498
59	0.00277305	0.00423733	0.00309269	0.0104594	0.0147313	0.00330166	0.0103488	0.00702282	0.00425193	0.00324335	-0.00492316	0.00189932	0.00284959	-0.00787331	0.00670681	-0.00512116	0.00824089	0.00922571	0.0110593	0.00355866	0.00684745	0.00191686	0.0211144	-0.00156241	-0.00534404	-0.00747109	-0.000143231	0.00501845	0.00317838	0.0174777	0.00822098	-0.0049683	-0.00861819	0.00997897	-0.00650168	-0.00903419	0.00492826	-0.00274947	-0.0019547	0.0121956
60	0.00383562	0.00388962	0.00191349	0.0109086	0.0113773	0.00232548	0.00926675	0.00905294	0.00476809	-0.000218648	-0.00529031	0.00175247	0.00327721	-0.00563586	0.00988157	-0.0048512	0.00844174	0.00805732	0.00914148	0.00412019	0.00574169	0.000977393	0.0169786	-0.00330745	-0.00298349	-0.00678862	-0.000801939	0.00659287	0.00489102	0.0155707	0.00628157	-0.00337012	-0.00744763	0.0099401	-0.00832879	-0.0117468	0.00393912	0.000354018	0.00129781	0.0113706
61	0.00645102	0.00361533	0.000410343	0.0114831	0.0115177	0.00541384	0.00909829	0.00969653	0.0056147	-0.000719698	-0.00485621	0.000158608	0.0025278	-0.00429685	0.0108448	-0.00537817	0.00946112	0.00941577	0.00975268	0.0029885	0.00394914	-0.000892906	0.0163976	-0.00421236	-4.84636e-05	-0.00769785	-0.00116909	0.00593848	0.00770079	0.0137069	0.00489288	-0.00155814	-0.00741524	0.0091842	-0.008832	-0.0117057	0.00244892	-2.33247e-06	0.00360652	0.0116406
62	0.00877269	0.000470814	-0.000334753	0.0116796	0.00893467	0.00357378	0.00613302	0.0105734	0.00480481	-0.00209759	-0.00305934	-0.00172465	0.0016164	-0.00210907	0.0087974	-0.00506933	0.0107764	0.00857996	0.0072755	-0.00121643	0.00486269	-0.000920982	0.0112057	-0.00477388	0.00385411	-0.0072076	-0.00155567	0.00757121	0.00974387	0.011247	0.00264464	-0.000864873	-0.00451692	0.00642195	-0.00835902	-0.0157077	0.00163688	0.00312059	0.00642277	0.0113706
63	0.0103082	6.91103e-05	-0.000691103	0.0104681	0.00756758	0.00470114	0.00417418	0.0101825	0.0045694	-0.00341932	-0.00121928	-0.00254101	0.00142419	-0.00309822	0.00725106	-0.00815338	0.0118195	0.00721287	0.0075649	-0.00230708	0.00537886	-0.00152786	0.0070699	-0.00466158	0.00719948	-0.00858765	-0.0019401	0.00615877	0.010016	0.0104004	0.00154751	0.00196649	-0.0029857	0.00453005	-0.00970452	-0.0168761	0.00217248	0.00432786	0.00784817	0.0114894
64	0.0112045	-0.000881157	-8.63879e-05	0.00963225	0.00700822	0.0051482	-0.000423819	0.0106878	0.00465147	-0.00582306	-0.000294928	-0.00294056	0.000892906	-0.00382603	0.00484515	-0.00960901	0.0106446	0.00580259	0.00812427	-0.00553582	0.00693384	-0.000352981	0.0036403	-0.00488619	0.00932463	-0.00894832	-0.00284717	0.00622356	0.00832926	0.00978706	0.00109829	0.00342429	-0.0013616	0.00245242	-0.00705025	-0.0185563	0.00359356	0.0061744	0.00888483	0.011714
65	0.0109	-0.00263699	0.000444898	0.0083062	0.00795849	0.00391069	-0.000877356	0.0103984	0.00491495	-0.00560493	0.000780601	-0.0033941	-0.000109194	-0.00527303	0.00136804	-0.0122179	0.0103941	0.00407051	0.00662112	-0.00667399	0.00882142	0.00164906	0.000634001	-0.00443481	0.011737	-0.00980788	-0.00389463	0.00562316	0.00701617	0.00890806	0.00214359	0.0047525	0.000672832	0.00121276	-0.00662479	-0.0185088	0.00430842	0.0059282	0.00775962	0.0113512
66	0.010535	-0.000922191	0.00135845	0.00851353	0.00932774	0.00401436	-0.00118835	0.0109211	0.00495167	-0.00594617	0.00351046	-0.00218898	0.00186045	-0.00864432	-0.000916921	-0.01514	0.00826681	0.00103398	0.00665567	-0.00757458	0.00948228	0.00215011	-0.000609985	-0.00431603	0.0129486	-0.0102701	-0.00493992	0.00300993	0.00635962	0.0089599	0.00259712	0.00660984	0.000294885	0.00181531	-0.00746923	-0.0163081	0.00639901	0.00687847	0.00604914	0.0109344
67	0.00907289	-0.00196748	0.000939469	0.00686784	0.0101851	0.00407699	-0.00121427	0.00838559	0.00551535	-0.00544512	0.00375451	-0.00159075	-0.000186943	-0.0105988	0.000104616	-0.0167123	0.00701634	0.00191513	0.00496247	-0.00625284	0.0105686	0.00316949	-0.00116503	-0.00452984	0.0112079	-0.0100584	-0.00484489	0.00136424	0.00352394	0.00784333	0.00339405	0.00560126	0.000780817	0.00222566	-0.00659887	-0.0153405	0.00802095	0.00649836	0.00510535	0.0111957
68	0.00754167	2.80761e-05	0.00149019	0.00704925	0.0109842	0.00434479	-0.00063331	0.00716104	0.0041677	-0.00296362	0.00425556	-0.000379157	0.00170927	-0.0120782	-0.00138342	-0.0180664	0.00473138	0.00132986	0.00468819	-0.0051514	0.00968314	0.00324292	-0.00217361	-0.00510432	0.00955571	-0.00850342	-0.00510838	0.000139689	0.00329717	0.00721918	0.00444367	0.00635716	0.000167463	0.00237035	-0.00812578	-0.0147228	0.0100791	0.00556969	0.00534292	0.011254
69	0.00678145	0.000537765	0.000170616	0.00573832	0.0105177	0.00432536	0.00193889	0.00570756	0.00153287	-0.00152311	0.00470261	-0.000601605	6.79009e-05	-0.0127369	-0.000811096	-0.0156475	0.00436207	0.00198424	0.0035781	-0.00338692	0.00907842	0.00275051	-0.000156449	-0.00564424	0.00776532	-0.00698947	-0.00349292	-0.000767384	0.00319782	0.00582617	0.00511317	0.00534642	-0.00138536	0.00373312	-0.00842814	-0.0144896	0.0113858	0.00531484	0.00617656	0.00997331
70	0.00634519	0.0013131	-0.000814206	0.00634951	0.00776411	0.00471842	0.00309433	0.00662328	-0.000229446	0.000861201	0.00388841	0.000305468	-0.00114801	-0.0128363	0.000260114	-0.01441	0.00450029	0.00288484	0.00381999	-0.00173476	0.00714117	0.00423422	0.000184784	-0.00505032	0.00770269	-0.00673679	-0.00248002	-0.000661559	0.00281556	0.00364704	0.00575244	0.00772857	-0.00338308	0.00414779	-0.00903933	-0.0137229	0.0136426	0.00543147	0.00616577	0.00670137
71	0.00625017	0.00127854	0.000101506	0.00605363	0.00524591	0.0047573	0.00312025	0.00586306	-0.00335021	0.00282005	0.00383657	0.00205266	-0.000551932	-0.0132186	0.000191004	-0.0113627	0.00470978	0.00297771	0.00363857	-0.0027131	0.00813679	0.00272675	0.00146548	-0.00415405	0.00498795	-0.00647115	-0.00163126	0.00116555	0.00290194	0.00391268	0.00430113	0.00836352	-0.00413682	0.00464236	-0.0101926	-0.0132607	0.0124483	0.00537316	0.00767539	0.00451792
72	0.00434315	0.000542084	-0.000619833	0.00543164	0.00369524	0.00506181	0.00399492	0.00631444	-0.00552935	0.0021419	0.00511512	0.00294678	-0.00240279	-0.0128233	-0.000541134	-0.00909501	0.00610711	0.00287188	0.00472706	-0.00250361	0.00775021	0.00465104	0.00235096	-0.00267034	0.00340057	-0.00728319	-0.000328965	0.00365568	0.00400987	0.00194088	0.00509589	0.00711737	-0.00621444	0.00677182	-0.0112098	-0.0138806	0.0121589	0.00428683	0.00696053	0.00266273
73	0.00472326	0.00172776	-0.000589598	0.00626744	0.00139301	0.00586954	0.00283301	0.00696451	-0.00709081	0.00123267	0.00617553	0.00392512	-0.00120416	-0.0125685	-0.000817575	-0.00901726	0.00610927	0.00332758	0.00380703	-0.00262455	0.00728587	0.00508946	0.000759263	-0.00237878	0.000381316	-0.00885545	-0.00125332	0.00585425	0.00585425	0.0014895	0.0044631	0.00698995	-0.00657295	0.00760114	-0.0116029	-0.0124012	0.00992796	0.00386785	0.00628455	0.00115527
74	0.00382051	0.00210787	0.000278601	0.00419845	0.000395225	0.00601208	0.00195185	0.00691699	-0.00577555	0.000275923	0.00669817	0.00297485	-0.00251726	-0.0117586	-0.00172033	-0.00963709	0.00682413	0.0038567	0.00293019	-0.00415794	0.00756015	0.00508946	-0.000394015	-0.00114127	-0.0020937	-0.0110799	5.33013e-05	0.00838542	0.0077807	0.000239035	0.0065105	0.00543713	-0.00652544	0.00871555	-0.0110975	-0.0112112	0.00728233	0.00458055	0.00579214	0.00206018
75	0.00414446	0.0029955	0.000650069	0.00260244	0.000697582	0.00491064	0.000887118	0.0061503	-0.00549479	-0.000933508	0.00767436	0.00441753	-0.00186719	-0.0108839	-0.00279586	-0.0110042	0.00705522	0.00394957	0.00128666	-0.00679061	0.00686689	0.00533782	-0.0023507	-0.00196844	-0.00293382	-0.0115292	0.000658017	0.00973523	0.00964236	-0.000272813	0.00658393	0.0042061	-0.00536352	0.00846286	-0.00970884	-0.00980952	0.00672297	0.00507944	0.00472093	0.00255043
76	0.00314884	0.00328922	0.00128934	0.00165217	0.0014038	0.00377247	-5.66705e-05	0.00570756	-0.00427456	-0.00187082	0.00632455	0.00473717	-0.0016145	-0.00973065	-0.00166634	-0.0122978	0.00566869	0.00495383	0.000461657	-0.00711456	0.0058216	0.0039513	-0.00384089	-0.0012363	-0.00326425	-0.0115076	0.00165148	0.00877416	0.0108604	-0.000709072	0.00764866	0.00405276	-0.00371567	0.00859029	-0.00982978	-0.0110643	0.00560856	0.00642925	0.0054725	0.00143171
77	0.00279897	0.00236271	0.00251389	0.000900594	0.00214458	0.00142056	-0.000724017	0.00522595	-0.0024129	-0.00358346	0.0056356	0.00595092	-0.00120416	-0.00969825	-0.00143525	-0.0132395	0.00708977	0.00413746	0.00086768	-0.00775167	0.00593822	0.00331635	-0.00471773	-0.00171143	-0.00350398	-0.0106718	0.00229939	0.00832926	0.0111649	-0.000670197	0.00885161	0.00428817	-0.00404395	0.00807628	-0.0103481	-0.011723	0.00659986	0.00851984	0.00695837	0.00209257
78	0.00369308	0.00240374	0.00247285	-3.02358e-05	0.00271474	-3.07541e-05	-0.00179091	0.00396901	-0.00209759	-0.00279517	0.00463998	0.00573063	-0.000236617	-0.00957731	0.000199642	-0.0146821	0.0060272	0.00261488	0.00220669	-0.00692235	0.00541989	0.00174625	-0.0039316	-0.00132053	-0.00100953	-0.00933491	0.0021806	0.00570739	0.0118906	0.000308146	0.00887753	0.00429249	-0.0032103	0.00745428	-0.0110716	-0.0110319	0.00826931	0.00936644	0.00861702	0.00185501
79	0.00338425	0.00215754	0.00292207	0.000442738	0.00376651	-0.00377135	-0.0020112	0.00419146	-0.00232435	-0.00300466	0.00337656	0.00469181	-0.00143309	-0.0106507	0.0010808	-0.0152329	0.00805732	0.00150695	0.00172076	-0.00687484	0.00514129	0.0019471	-0.00302237	-0.00211745	-0.000296829	-0.00773889	0.00110507	0.00382845	0.0107697	0.000198001	0.00842399	0.00412619	-0.00317791	0.00736574	-0.0103438	-0.00999094	0.00647028	0.00843129	0.00987397	0.00131724
80	0.00462607	0.00226984	0.00282057	0.000978343	0.00226984	-0.00576475	-0.00306297	0.00334701	-0.00131361	-0.00214078	0.00137452	0.00320378	-0.000888845	-0.0110437	0.00308932	-0.0152134	0.00749363	-0.000127941	0.00321743	-0.00477129	0.00515641	0.00263388	-0.00160345	-0.00158617	0.000368358	-0.00656833	0.000264952	0.00274644	0.010368	0.00266006	0.00860972	0.00477626	-0.00178922	0.00740893	-0.0101041	-0.00965402	0.00787625	0.00772075	0.0100964	-0.000321968
81	0.00445978	0.00134333	0.00251821	0.00153771	0.00283568	-0.00651417	-0.00140216	0.00300362	-0.001143	-0.00151663	-0.000847811	0.00139612	-0.00105514	-0.0117932	0.0032297	-0.0139349	0.00864259	-0.000760732	0.00209655	-0.00338477	0.00619738	0.00329475	-0.000674776	-0.00169847	0.000180464	-0.00691172	-0.000184265	0.00251536	0.00903549	0.00280476	0.00753635	0.00405276	-0.000914546	0.00703746	-0.00973259	-0.00874911	0.00765164	0.00670137	0.0097703	0.00162392
82	0.00405159	0.000732138	0.00251605	0.00255924	0.000563681	-0.00707569	-0.00161381	0.00283948	-0.000369827	-0.000585796	-0.00278938	0.000882107	-0.00166634	-0.011372	0.00186261	-0.0141163	0.00827976	-0.00195073	0.00260192	-0.00297226	0.00708718	0.00494908	-0.000549514	-0.00131189	-0.00160561	-0.00608672	-0.0012598	0.00249808	0.00772455	0.00357793	0.00820586	0.0033703	0.000264649	0.00618006	-0.00733965	-0.00881822	0.0069519	0.00504704	0.00794536	0.00231718
83	0.00360454	-0.0015593	0.00175367	0.00383778	0.000488092	-0.00634355	0.000498372	0.00325847	0.000884958	0.00144864	-0.00306582	7.86994e-05	-0.000526016	-0.0115383	0.00237662	-0.0132956	0.00680685	-0.00162029	0.00397765	-0.0018341	0.0062125	0.0050873	-0.00132916	-0.00148466	-0.00242413	-0.00555112	-0.00368514	0.00316327	0.00703129	0.00356713	0.00736574	0.00266623	0.000579965	0.00584099	-0.00541104	-0.00896076	0.00630399	0.0047814	0.00505568	0.00414213
84	0.00321579	-0.00319851	0.00307325	0.00347279	-9.07073e-05	-0.00538465	0.00263647	0.00282437	0.00205983	0.00150263	-0.0056445	0.000696373	5.49427e-05	-0.00955571	0.000845392	-0.0122136	0.00563629	-0.00155982	0.00434911	-0.000968063	0.00610236	0.00363598	-0.000957697	-0.00254076	-0.00321674	-0.00529411	-0.00366138	0.00285227	0.00491046	0.00362328	0.00776312	0.00076138	0.000590764	0.00541337	-0.00534409	-0.00914433	0.00586989	0.00420476	0.00278584	0.00432354
85	0.00295015	-0.00193725	0.00312292	0.00341232	0.00118351	-0.00302194	0.00472274	0.00276821	0.00253713	0.00322175	-0.00419318	0.000804358	0.00104624	-0.00706774	0.000979293	-0.0123022	0.00473786	-0.000933508	0.00588682	-0.000851439	0.00472231	0.00304422	-0.00165312	-0.00360765	-0.00299213	-0.00544961	-0.00400909	0.00417185	0.00433166	0.00267949	0.00687333	-0.000225602	-0.000845435	0.00484969	-0.00347379	-0.0101292	0.00618304	0.00473389	0.000138048	0.00424147
86	0.00245774	-0.00308189	0.00385938	0.0017472	0.00302142	-0.00235891	0.0063058	0.00221749	0.00259112	0.00200152	-0.00451498	0.0015149	0.00297269	-0.00684961	-0.000547613	-0.0123756	0.00544624	-0.00113868	0.00613086	-3.93929e-05	0.00431629	0.000862929	-0.00108296	-0.00511943	-0.00218872	-0.00585563	-0.0032424	0.00345915	0.00294514	0.00219788	0.00620166	-0.00152574	-0.00279132	0.00517364	-0.00371783	-0.009816	0.00597571	0.00588069	-0.000330607	0.00343159
87	0.00230008	-0.00319851	0.00339289	-0.000870358	0.00560658	-0.00227684	0.00700554	0.00326279	0.000761855	0.000165778	-0.00442211	0.00105704	0.0032405	-0.0060894	-0.000908283	-0.0130904	0.00635547	-0.000462694	0.0061935	-0.000624671	0.00399665	0.000130791	0.000292769	-0.00556865	8.97571e-05	-0.00647331	-0.00317545	0.00416969	0.00464482	0.00230371	0.00557319	-0.00162077	-0.00267686	0.00543497	-0.00244793	-0.0107382	0.00673161	0.00731256	-5.63249e-05	0.0031681
88	0.0021381	-0.00247933	0.00400624	-0.0034188	0.00799952	-0.002279	0.00607903	0.00289996	-0.000728337	-0.000259682	-0.00296216	0.00173303	0.00263146	-0.00536374	-0.000828374	-0.0129393	0.00753467	-0.000981021	0.00603368	-0.00106309	0.0050441	-0.00126653	0.000802457	-0.00584077	0.00178512	-0.00759851	-0.00072419	0.00412649	0.00530137	0.00185881	0.0051974	-0.00285395	-0.00295114	0.00640251	-0.00277837	-0.0113407	0.00671649	0.00740543	-0.000717193	0.00307092
89	0.000747256	-0.00161977	0.00231304	-0.00395873	0.00685272	-0.00299386	0.0043016	0.00238595	-0.00152095	-0.000860078	-0.00253669	0.00195548	0.00298565	-0.00613475	-0.000947157	-0.0120538	0.0075973	-0.000227287	0.00562334	-0.0012553	0.00479358	-0.000994411	0.00171385	-0.00610642	0.0017916	-0.00946881	-0.000359201	0.00396883	0.00553462	0.00157805	0.00492312	-0.00431175	-0.00366168	0.00800501	-0.00271357	-0.0106518	0.00644005	0.00674888	0.000300025	0.00228479
90	0.000773172	-0.000688944	0.00230656	-0.00460232	0.00776627	-0.00376919	0.00307273	0.00264943	-0.00202632	-0.00173692	-0.00232936	0.00267466	0.00278264	-0.00575033	-0.000484982	-0.0117838	0.00739213	0.00130394	0.00544624	-0.0031688	0.00672219	-0.000761164	0.0022041	-0.00602651	0.00281314	-0.00981436	1.44268e-05	0.00314599	0.00487375	0.00116555	0.00448254	-0.00335716	-0.00343275	0.00763354	-0.00235938	-0.012304	0.00544659	0.00694758	0.000660695	0.00325881
91	-7.34297e-05	-0.000794769	0.00169752	-0.0034188	0.00610115	-0.00423785	0.00229956	0.00117868	-0.00213646	-0.000298557	-0.00159291	0.00208506	0.00400287	-0.00617363	-0.000150229	-0.00951399	0.00564277	0.000662509	0.00549375	-0.0018341	0.00643279	-0.000692054	0.00176568	-0.00519934	0.00199893	-0.00933491	0.000409652	0.00189768	0.00483055	0.00232746	0.00387998	-0.00397268	-0.00339388	0.00767457	-0.00100309	-0.0114077	0.00542499	0.00552865	0.000729805	0.00211849
92	-0.00213594	-0.000799088	0.00225904	-0.00187462	0.00469302	-0.0038599	0.00358674	0.00133418	-0.00251009	0.000340714	-0.000551932	0.00154945	0.00473501	-0.00606564	0.000614305	-0.00678197	0.0044247	0.00227148	0.00636411	-0.00311264	0.00788195	0.000523856	0.000586488	-0.00370699	0.000597286	-0.00775401	0.000260632	0.000748724	0.00363408	0.00116123	0.00124299	-0.00382582	-0.00217149	0.00636364	0.00103782	-0.0114639	0.00528677	0.00486347	0.00026331	0.00215521
93	-0.00141892	-0.000457856	0.00259596	-0.000753735	0.00507529	-0.00407587	0.00322823	-0.000963744	-5.01914e-05	0.00102966	-0.000590807	0.000117574	0.00670681	-0.00774805	0.000167247	-0.00563517	0.00347228	0.00295395	0.00660384	-0.00203495	0.00698999	0.000813256	-0.000903704	-0.00329881	-0.000223399	-0.00608024	0.000508998	-0.00101791	0.00400987	0.00233394	0.0011782	-0.0023529	-0.00208726	0.00513045	0.000217136	-0.0111507	0.00599731	0.0046043	-0.000557375	0.00233662
94	-0.00187678	-0.00134333	0.000894115	-0.000328274	0.00414446	-0.00468058	0.00363857	-0.00215158	0.00167541	0.00119379	-7.46392e-05	-0.00210907	0.00732017	-0.00767894	0.0016596	-0.00538681	0.00206199	0.0037012	0.00703146	-0.00181682	0.00783443	0.000705271	-0.00247812	-0.00246517	-0.00289279	-0.0056267	0.000681773	-0.00246275	0.0041956	0.00256719	0.000130748	-0.00163373	-0.00211318	0.00444151	5.51587e-05	-0.0102847	0.00595843	0.00286575	0.000373455	0.00350718
95	-0.00071702	-0.00124831	0.000924351	-0.00108849	0.00466279	-0.00469354	0.00415906	-0.00306297	0.00244858	0.000459497	-0.00113721	-0.00270083	0.00887947	-0.00954707	0.000305468	-0.00587706	0.00306409	0.00308137	0.00672262	-0.00207383	0.00830957	-0.000387536	-0.00313251	-0.00273729	-0.00413893	-0.00543017	-0.000253376	-0.00309338	0.00379606	0.00173571	0.000925517	-0.00132273	-0.00146311	0.00579348	0.000106991	-0.00921128	0.00648108	0.00185285	-0.00016215	0.00333224
96	0.00143188	-0.00190269	-0.00146212	-0.00175367	0.00472974	-0.00371304	0.00297555	-0.00447541	0.00475298	0.000807209	-0.00115017	-0.00371805	0.010171	-0.0089618	0.000620784	-0.00684244	0.00232548	0.00358674	0.00552399	-0.00233947	0.00796618	-0.00215417	-0.0049337	-0.000661818	-0.00500281	-0.00620982	-0.000830015	-0.00317761	0.00464266	0.00334036	0.00139417	-0.00245441	-0.00214773	0.00609799	-0.00285395	-0.00983976	0.00655667	0.000785957	0.000373455	0.00436242
97	0.00261323	-0.00152043	-0.00273202	-0.0038637	0.00475134	-0.00361153	0.00178339	-0.00357698	0.00542464	0.00103398	-0.00114153	-0.00373317	0.0104863	-0.0104218	0.00251484	-0.00948375	0.00388046	0.00263431	0.00400572	-0.00319255	0.00779772	-0.00121902	-0.00444777	-0.000398335	-0.00531597	-0.00728319	-0.000309528	-0.00153408	0.00494502	0.00307472	0.000415828	-0.00166828	-0.00243497	0.0084607	-0.00413897	-0.0100708	0.00490666	0.0001942	8.40554e-05	0.00400607
98	0.00282489	-0.00092867	-0.0043086	-0.00484636	0.00463039	-0.00314288	0.000712182	-0.0028578	0.00729926	-0.000114982	0.000273072	-0.00478494	0.0112076	-0.00897907	0.00397911	-0.00978395	0.00420009	0.0015523	0.00363641	-0.00351435	0.00660557	-0.00121902	-0.00470261	-0.000191004	-0.00454711	-0.00708018	-0.000192904	-2.22881e-05	0.00407898	0.00438566	0.000355357	-0.00142639	-0.0032211	0.00864212	-0.00653408	-0.0108872	0.00368211	-0.00015999	0.000846429	0.00500817
99	0.00167377	-0.00204091	-0.00365637	-0.00482477	0.00375787	-0.00145615	-0.000285598	-0.00294851	0.00671182	0.000388227	0.000994411	-0.00437028	0.0107627	-0.00861409	0.00641957	-0.0110431	0.00437287	0.000275923	0.0018849	-0.00351435	0.00475686	0.000344601	-0.00353422	0.000726868	-0.00507192	-0.00839112	-0.000182106	0.00152406	0.0045066	0.00500549	-0.00023856	-0.00169204	-0.00461411	0.00830521	-0.00792709	-0.0119217	0.00342511	-0.000289572	5.166e-05	0.0048829
100	0.000894115	-0.00271042	-0.00284	-0.00591973	0.0032849	-0.00122291	-0.000974542	-0.00298954	0.00541384	0.000215451	0.000821636	-0.00373965	0.00977574	-0.00820158	0.00776722	-0.00936497	0.00391717	-0.000747774	0.00309649	-0.004551	0.0037634	0.00223002	-0.0026509	0.00355391	-0.00387761	-0.00675191	0.000321104	0.00370751	0.00390836	0.00447852	9.83526e-05	-0.000968538	-0.0060827	0.00968525	-0.00789037	-0.0122824	0.00355253	-0.000583291	-0.0012096	0.00508376

[truncated: 12 more sheets: cons spd2 mirr (abs), aur wt, minus back aur wt, norm aur wt, miroraur wt, cons aur, cons aur minus back, cons aur norm, cons aur mirror, cons aur norm abs, cons aur abs mirror, max]
