# Supplementary material for: Evidence that a positive feedback loop drives centrosome maturation in fly embryos
Source: eLife. 2019 Sep 9;8:e50130. doi: 10.7554/eLife.50130 (PMC6733597; doi:10.7554/eLife.50130)
Supplement: Figure 7—figure supplement 1—source data 2. [file elife-50130-fig7-figsupp1-data2.xlsx]

## Sheet: metadata
		left/upper	right/down	<- if the centrosomes are not on the same plane
	repeat 2							repeat 1						repeat 3
wt	image	z green (C=0)		z red (C=1)				image	z green (C=0)		z red (C=1)			image	z green (C=0)		z red (C=1)
	3	13	17	10	14			1	7	8	3	4		1	12	10	9	7
	4	13	13	11	11			3	12	12	10	9		2	11	12	8	10
	5	12	11	10	9			4	16	14	13	12		3	12	12	10	10
	6	12	13	9	11			5	14	12	12	11		4	14	12	12	10
	7	14	14	12	12			6	12	14	11	12		5	13	12	12	11
cons	9	11	15	9	13	<- diff to tell the red		7	10	11	10	9		6	15	10	13	10
	13	15	12	14	12			8	9	17	8	15		7	14	18	13	17
	14	17	12	17	13			9	16	16	14	14		8	16	10	15	9
	15	17	13	17	12			10	13	12	12	11		9	8	18	8	17
	16	15	14	13	14			11	15	12	14	11		8.2	18	13	17	12

## Sheet: wt spd2
	wt2-1		wt2-2		wt2-3		wt2-4		wt2-5		wt1-1		wt1-2		wt1-3		wt1-4		wt1-5		wt3-1		wt3-2		wt3-3		wt3-4		wt3-5
	1327	1177	495	534	561	465	1226	1497	889	1094	1092	1049	1597	2037	1278	1514	1171	966	1650	2484	2121	1976	2189	1785	1161	1750	2019	2515	2262	1978
	1326.62	1175.12	494.125	533.5	561.25	463.875	1222.38	1496.75	889.25	1091.62	1091.38	1049.5	1595.88	2035.5	1273.12	1512.38	1169.25	963	1648.38	2476.5	2117	1969.5	2187.38	1784.25	1155.5	1748.38	2015.62	2514.75	2260	1977.62
	1323	1172.88	493.312	532.75	558.625	462	1217.5	1496.75	887.062	1088	1088.69	1046.38	1586.81	2026.75	1265	1508.44	1164.12	959.312	1641.19	2464.94	2105.06	1961.81	2180.5	1780.44	1147.69	1742	2007.5	2509.44	2254.31	1972.75
	1317.8	1169.2	492.2	532.05	555.8	460.65	1213.7	1492.05	884.5	1084.65	1084.55	1041.05	1578	2017.15	1258.2	1501.8	1158.2	953.45	1634.55	2451.8	2093.35	1955.3	2171.35	1774.8	1141.6	1734.5	1999.55	2503.3	2249.25	1964.5
	1311.54	1163.96	490.25	531.458	552.417	459.333	1210.17	1483.21	881.5	1081.5	1078.96	1034.21	1569.21	2007.33	1251.5	1493.5	1151.12	945.625	1628.21	2435.96	2080.71	1949.29	2160.04	1767.88	1135.67	1725.88	1991.67	2496.08	2244.21	1954.54
	1301.45	1157.12	487.7	530.05	546.925	457	1204.72	1472.35	876.2	1075.88	1070.7	1023.83	1554.62	1990.33	1241.33	1481.3	1140.7	935.65	1616.15	2413.47	2059.65	1939.22	2142.62	1757.42	1127.3	1711.28	1979.38	2483.93	2234.7	1939.33
	1291.39	1149.19	484.75	528.333	541.389	454.389	1196.61	1461.11	870.361	1068.81	1061.75	1013.58	1539.81	1973.47	1228.89	1468.36	1129.78	923.944	1603	2384.61	2035.67	1924.86	2123.58	1746.36	1115.39	1695.06	1965.72	2471.53	2222.28	1924.44
	1279.25	1140.42	481.458	526.229	534.938	451	1187.5	1449.4	863.458	1060.88	1051.29	1001.38	1520.08	1950.79	1213.62	1453.81	1116.08	910.917	1587.71	2352.92	2007.54	1908.9	2101.83	1732.77	1101.98	1676.42	1948.46	2455.83	2207.52	1906.54
	1265	1129.77	477.446	523.786	527.696	447.232	1176.25	1435.14	855.446	1051.66	1038.73	986.786	1496.7	1923.7	1195.59	1436.16	1099.84	895.143	1570.07	2314.59	1974.84	1889.84	2076.09	1716.36	1085.68	1654.77	1927.73	2437.66	2189.88	1883.77
	1249.84	1118.02	472.946	521.464	520.214	443.5	1165.7	1417.89	847.268	1042.71	1025.14	971.554	1473.84	1896.68	1178.62	1417.66	1083.34	878.375	1552.66	2275.54	1942.16	1871.48	2048.45	1699.07	1070.66	1632.25	1907.64	2418.39	2172.29	1859.52
	1233.77	1105.84	468.368	518.5	512.221	439.559	1154.72	1399.72	837.75	1032.63	1010.49	955.074	1449.59	1866.82	1160.97	1397.54	1065.96	861.426	1532.94	2234.72	1906.5	1850.97	2018.54	1679.85	1055.28	1606.66	1886.77	2396.22	2151.66	1833.09
	1217.34	1092.88	463.391	515	504.281	435.422	1141.25	1381.33	827.547	1021.42	995.062	938.375	1424.61	1836.03	1142.34	1376.94	1048.05	843.375	1512.25	2188.2	1868.8	1828.06	1987	1659.77	1037.52	1580.31	1864.39	2373.47	2128.03	1805.64
	1199.65	1079.14	458.25	511.337	495.688	430.775	1126.7	1362.46	816.037	1009.1	978.362	920.325	1395.85	1799.88	1121.66	1355.83	1028.22	824.237	1490.22	2139.38	1827.64	1800.99	1953.56	1636.92	1018.94	1550.66	1839.25	2347.68	2099.54	1777.16
	1179.4	1063.43	452.109	506.761	486.37	425.62	1109.48	1339.95	802.576	994.913	958.783	899.62	1363.67	1759.11	1098.97	1331.25	1005.85	802.5	1465.05	2082.36	1781.48	1771.88	1914.68	1610.66	997.391	1517.92	1812.01	2318.63	2067.09	1742.38
	1158.8	1047.01	445.773	502.557	477.261	420.432	1092.97	1315.77	789.364	981.261	938.432	879.102	1331.82	1717.8	1076.84	1306.47	983.42	780.773	1440.55	2026.74	1736.01	1742.39	1874.78	1583.52	977.205	1484.47	1784.66	2288.8	2034.6	1706.47
	1138.9	1031.16	439.635	497.854	468.562	415.438	1076.44	1292.73	775.646	967.344	918.562	859.177	1300.87	1676.22	1055.73	1282.38	961.51	760.052	1415.65	1972.02	1691.31	1712.57	1835.47	1556.09	957.427	1451.08	1757.81	2257.82	2000.76	1670.73
	1118.62	1014.74	433.104	492.583	460	410.406	1058.18	1268.77	761.302	952.167	897.781	838.99	1269.48	1633.37	1034.41	1257.81	939.312	738.698	1389.94	1914	1645.35	1681.03	1794.68	1527.52	936.562	1417.21	1729.91	2225.95	1963.83	1633.06
	1097.47	997.733	426.638	487.164	450.828	404.948	1039.31	1244.34	745.716	935.957	875.733	817.914	1236.2	1586.35	1012.72	1232.98	915.672	717.06	1362.97	1855.31	1596.91	1644.97	1752.63	1496.18	916.017	1379.76	1700.13	2191.01	1921.17	1595.93
	1074.73	979.175	419.033	480.625	441.758	399.35	1017.89	1216.82	728.5	918.158	851.483	795.017	1200.71	1536.63	989.433	1206.24	891.05	693.642	1333.85	1789.76	1546.21	1609.67	1705.86	1462.73	892.392	1342.67	1670.56	2155.32	1877.02	1551.99
	1052.4	961.083	412.067	474.775	432.658	393.817	997.842	1190.33	711.8	900.925	827.6	773.575	1166.47	1487.06	967.95	1180.58	866.65	672.275	1305.84	1729.81	1496.82	1571.8	1661.06	1429.16	871.75	1303.7	1640.25	2118.32	1830.76	1512.06
	1030.96	943.411	405.04	468.492	424.355	388.589	977.661	1164.05	695.371	883.871	804.331	752.96	1133.65	1438.63	947.089	1155.83	843.306	651.419	1277.73	1670.28	1450.08	1537.2	1616.59	1396.14	850.492	1267.88	1611.15	2081.79	1786.99	1469.71
	1007.72	924.368	397.653	461.903	415.431	382.854	956.486	1135.97	677.569	864.75	779.201	731.042	1098.65	1385.32	926.028	1129.1	817.757	629.944	1247.88	1609.99	1399.6	1496.47	1569.46	1359.54	829.729	1227.86	1578.32	2040.84	1736.25	1426.85
	985.676	905.926	390.206	454.779	407.147	377.485	934.61	1108.77	659.809	845.228	754.735	710.118	1065.48	1334.07	905.162	1104.09	793.978	609.007	1218.3	1550.11	1351.81	1458.55	1523.26	1324.17	807.846	1191.65	1548.11	2002.48	1687.22	1382.48
	964.221	887.914	382.986	447.779	399.236	372.2	913.607	1082.09	642.443	826.121	730.657	690.036	1033.94	1284.82	885.264	1080.39	771.071	589.364	1189.3	1492.89	1306.04	1421.41	1478.06	1289.53	786.964	1157.01	1519.46	1965.56	1639.06	1339.71
	942.388	870.164	376.27	441.138	391.013	366.816	893.204	1056.13	624.98	806.934	706.625	670.375	1002.51	1234.13	867.395	1056	747.171	571.822	1160.29	1440.45	1259.68	1381	1434.59	1253.15	768.882	1118.63	1487.53	1924.9	1587.47	1301.68
	919.369	850.494	368.494	433.28	382.839	361.25	870.542	1027.5	606.661	786.048	680.97	650.113	969.482	1182.04	846.19	1031.28	723.667	551.815	1128.85	1381.1	1213.44	1342.61	1385.77	1216.18	746.256	1084.2	1457.16	1884.92	1537.36	1253.68
	895.92	831.369	361.398	425.858	374.142	355.386	848.972	999.665	588.108	764.477	655.369	629.949	936.386	1127.54	827.79	1004.9	698.045	534.301	1097.79	1329.88	1165.55	1299.41	1339.45	1176.65	727.824	1045.12	1422.19	1839.36	1482.27	1212.68
	874.085	812.311	354.085	418.079	366.598	349.854	827.652	972.366	570.823	743.043	631.244	611.476	906.866	1078.86	807.915	981.707	676.518	516.348	1067.35	1278.62	1122.88	1262.04	1293.54	1140.6	707.195	1014.12	1392.35	1800.27	1434.13	1166.76
	853.369	794.167	347.286	410.583	359.369	344.565	807.78	946.988	554.274	722.482	608.44	594.411	879.929	1033.23	789.768	959.946	655.911	500.554	1038.14	1231.71	1082.65	1225.16	1250.51	1105.77	688.667	983.94	1363.4	1762.04	1387.17	1125.79
	831.917	777.224	341.453	403.615	351.5	339.031	788.469	923.062	537.167	702.099	585.807	577.042	851.411	984.859	775.297	935.078	631.948	488.651	1009.32	1191.63	1040.28	1183.92	1210.77	1067.74	674.359	947.307	1327.82	1716.54	1334.78	1094.08
	810.064	757.809	334.388	395.473	344.223	333.441	767.718	896.851	520.404	680.207	562.426	560.362	823.888	939.941	755.165	912.92	612.154	472.856	978.777	1144.09	1000.99	1147.2	1165.79	1032.2	653.878	919.824	1298.8	1677.4	1288.93	1049.64
	788.216	739.774	328.207	387.827	336.399	327.606	748.327	872.178	503.462	658.812	539.837	543.548	795.947	893.548	738.981	888.389	589.562	461.12	949.827	1106.24	960.303	1107.91	1125.27	994.433	638.644	887.505	1263.82	1632.04	1240.04	1014.75
	766.44	719.25	321.06	379.65	329.535	321.885	728.61	845.695	487.73	636.265	517.27	528.275	771.67	853.09	717.03	867.415	572.67	445.265	919.4	1063.12	924.045	1072.89	1079.66	960.475	618.765	864.96	1236.81	1594.62	1198.82	967.405
	746.014	703.135	315.808	372.538	322.279	316.25	711.087	823.663	471.885	616.178	497.26	513.365	747.514	812.231	703.793	843.202	550.784	437.524	892.702	1033.02	887.038	1035.31	1044.49	923.846	606.861	833.188	1200.09	1547.54	1153.11	940.466
	725.018	684.724	309.846	364.789	315.329	310.395	693.101	800.386	456.36	594.956	476.794	498.991	723.925	773.342	686.044	820.934	531.855	426.987	863.57	997.013	851.921	998.864	1004.92	888.855	591.281	807.697	1168.33	1505.45	1110.19	905.307
	704.428	665.423	303.495	357.125	308.938	304.755	675.043	776.995	442.173	573.481	456.928	485.832	703.01	739.986	664.731	800.731	517.303	414.481	836.207	960.76	819.476	965.452	964.5	856.442	573.644	788.139	1140.79	1468.41	1073.42	865.413
	685.134	650.828	298.879	350.142	302.159	299.026	659.026	757.017	427.323	555.422	439.306	471.69	680.004	705.039	653.203	776.091	496.375	411.125	813.491	938.435	785.953	931.966	934.552	821.987	564.474	759.444	1103.72	1420.83	1033.65	844.655
	664.737	630.154	292.469	342.671	296.303	293.544	642.513	733.64	414.268	534.417	420.496	460.285	662.618	676.873	629.939	758.338	485.044	397.882	785.632	902.583	756.842	900.276	893.461	792.518	547.605	744.86	1079.56	1387.48	1001.58	803.232
	645.375	615.91	288.066	335.488	289.621	287.586	626.844	713.812	399.523	516.543	404.07	446.594	640.918	644.301	618.727	732.859	463.758	396.578	763.129	881.59	724.562	866.93	864.801	757.91	539.121	716.238	1039.64	1336.41	963.273	785.07
	625.206	596.238	282.052	328.149	283.798	282.016	610.698	691.605	386.754	496.121	386.512	435.31	624.363	618.54	596.415	713.875	452.121	386.101	736.883	848.883	696.052	835.206	826.258	728.206	524.242	701.081	1012.71	1300.13	932	748.766
	606.661	578.462	276.568	321.428	278.547	276.763	595.513	671.492	374.945	477.449	370.725	424.534	609.093	596.271	576.131	695.208	441.055	377.826	714.424	821.131	669.28	805.64	792.661	700.547	511.233	686.055	985.593	1264.81	903.318	718.89
	589.015	564.849	272.18	314.518	272.607	271.224	580.849	653	361.673	461.636	356.676	411.588	590.632	571.562	563.713	671.75	423.599	377.801	695.853	802.441	641.077	777.202	767.191	670.228	502.835	663.048	949.404	1218.54	872.857	702.283
	570.038	545.769	266.614	307.682	267.432	266.14	566.356	632.299	350.295	443.587	341.136	401.61	577.356	551.765	542.663	654.242	413.462	369.121	672.295	771.545	615.776	747.258	732.151	644.224	491.39	649.947	923.655	1184.38	845.341	672.227
	552.479	531.576	261.917	300.806	261.569	260.792	551.677	613.479	337.83	427.983	328.049	388.979	560.753	530.295	528.608	631.528	397.854	368.924	654.497	752.26	589.038	719.649	706.323	615.927	482.469	629.194	887.993	1138.57	818.042	654.576
	534.283	512.754	256.315	294.236	256.663	255.982	537.406	593.833	327.438	410.428	313.888	379.283	549.812	514.17	506.467	615.051	389.902	360.431	632.804	722.522	565.054	691.293	672.793	592.264	471.207	618.344	863.029	1106.56	793.507	625.982
	518.121	497.555	251.423	287.996	251.754	251.338	523.581	576.206	316.956	395.32	301.96	368.165	537.699	498.511	489.309	596.647	379.368	357.243	616.051	700.971	541.57	665.835	646.632	568.926	461.754	603.838	833.772	1069.99	770.235	606.401
	502.645	484.331	246.787	281.655	246.747	246.703	510.416	559.247	306.307	382.101	291.199	356.753	525.301	482	475.736	577.794	366.514	357.216	600.382	680.287	519.098	640.48	623.487	546.068	454.186	587.328	803.571	1030.83	746.47	591.662
	485.997	465.986	241.421	275.521	242.36	242.541	497.209	541.055	297.432	366.856	278.719	347.764	517.832	470.606	455.041	563.332	360.582	349.188	582.055	650.894	497.832	614.62	593.072	526.764	444.986	578.312	781.291	1003.43	724.856	566.932
	471.503	454.804	236.782	269.276	236.869	237.92	483.776	524.872	286.987	354.994	270.006	334.651	504.734	454.609	443.256	542.638	346.869	352.619	569.445	636.625	475.99	591.032	574.535	504.978	437.122	560.218	747.33	960.061	703.702	556.202
	455.612	435.832	231.329	263.26	232.72	234.033	470.938	507.441	279.151	340	258.257	326.194	499.707	445.395	421.852	530.595	342.918	343.201	551.845	605.938	455.605	566.089	543.984	488.865	428.421	553.408	727.201	937.003	682.901	531.632
	441.321	421.911	226.229	257.036	227.795	229.86	457.583	491.173	270.089	327.375	249.179	314.342	491.143	432.637	406.738	514.065	333.089	342.003	538.033	585.747	434.815	542.217	522.158	470.801	420.116	539.795	698.357	901.949	661.943	516.949
	427.157	407.867	221.262	250.91	223.062	225.66	444.889	475.571	261.568	315.414	240.33	303.87	484.846	420.951	391.846	499.312	324.552	339.694	524.068	562.154	415.923	517.648	500.358	454.824	413.111	527.623	673.673	870.793	640.38	502.491
	413.564	390.885	216.163	245.196	218.933	222.112	433.013	459.952	254.833	303.138	230.683	294.436	480.994	413.237	374.554	487.365	320.551	332.981	510.84	537.391	397.744	496.314	475.657	441.455	405.327	519.606	652.805	848.66	621.945	483.083
	401.948	382.73	211.552	239.302	213.724	217.974	420.605	446.547	246.494	294.262	225.779	281.485	471.512	399.497	365.544	469.985	308.497	337.698	500.663	527.017	380.913	474.259	463.445	426.358	397.858	503.983	623.227	809.515	603.157	477.166
	388.889	365.046	206.525	233.519	209.719	214.441	409.281	431.833	240.586	282.133	216.324	273.108	469.91	392.642	348.222	460.531	305.843	329.278	487.673	499.769	363.404	452.901	438.769	415.852	390.901	497.574	605.306	792.491	584.235	457.58
	377.176	354.854	201.593	227.652	204.652	210.263	397.375	418.572	233.41	272.955	210.835	262.157	465.066	379.846	338.128	447.184	295.753	329.891	476.101	482.154	347.577	429.585	424.324	404.09	384.322	484.25	581.242	760.21	562.763	448.511
	365.131	339.172	196.622	221.715	200.294	206.628	385.901	404.64	227.349	262.14	203.023	252.273	462.721	372.189	323.68	436.224	291.834	324.212	464.555	461.206	331.509	409.477	404.076	393.637	376.779	475.823	560.305	739.663	544.509	432.573
	354.003	325.081	191.792	216.142	195.969	202.858	375.261	391.425	221.908	252.636	196.122	242.903	460.753	363.381	311.867	426.389	286.489	319.7	454.106	440.531	316.589	389.392	386.086	384.522	370.161	466.536	541.403	719.569	525.433	418.189
	344.088	316.423	187.088	210.484	191.275	199.225	363.854	379.549	215.615	244.835	192.563	231.662	455.168	353.206	302.992	412.552	278.525	320.409	443.967	431.827	303.728	369.843	375.434	374.489	362.115	455.143	517.868	690.173	508.08	410.643
	333.201	302.027	182.421	204.913	186.815	195.098	354.084	367.495	210.918	235.905	185.495	223.761	454.688	344.435	292.533	404.745	274.174	314.443	434.399	408.565	289.519	349.625	358.315	367.655	356.769	446.353	502.927	674.777	487.899	396.149
	323.49	293.191	177.689	199.339	182.25	191.487	343.031	356.008	205.316	228.457	182.097	213.528	450.86	334.709	284.133	392.737	266.758	313.26	423.727	399.184	277.765	330.668	347.972	359.13	348.719	435.533	481.27	647.901	469.829	387.526
	313.554	277.696	173.075	193.732	177.876	187.474	333.534	343.675	200.956	219.459	174.871	204.915	449.943	326.49	274.121	385.482	263.139	306.482	414.966	378.693	264.049	313.072	330.905	351.405	342.317	427.103	464.722	635.954	451.557	371.005
	304.217	269.179	168.543	188.421	173.324	183.676	323.398	332.765	196.105	212.852	171.454	195.758	446.551	317.403	267.222	374.429	256.416	304.487	404.931	368.923	253.985	295.02	321.393	344.115	334.842	416.821	446.811	612.482	433.26	362.122
	295.02	258.76	164.083	183.235	168.975	179.715	314.103	322.115	191.86	206.143	166.915	187.66	444.033	308.74	260.693	365.385	250.997	300.59	396.1	355.73	243.44	277.842	310.355	337.66	328.193	407.122	431.81	594.82	415.092	351.02
	286.505	247.381	159.91	177.982	164.791	175.809	305.155	311.626	187.959	199.129	161.881	179.552	440.907	300.309	253.985	357.423	246.371	295.691	388.232	342.497	232.492	261.82	299.003	330.536	321.428	397.84	416.402	581.044	398.51	338.258
	277.847	240.262	155.699	173.083	160.662	172.285	295.727	301.593	183.766	193.546	159.248	171.669	437.199	292.836	248.127	347.088	239.757	292.486	378.009	336.206	224.704	246.549	291.347	323.718	313.19	388.262	400.505	559.086	381.204	329.144
	269.397	228.992	151.648	167.947	156.402	168.238	287.335	291.44	180.232	186.905	153.935	164.003	433.478	284.115	242.935	339.74	235.33	287.175	370.742	322.89	214.36	231.408	280.517	316.408	306.728	378.823	386.307	548.115	364.978	315.842
	261.151	222.177	147.743	163.356	152.493	164.884	278.837	281.941	176.599	181.995	150.896	157.059	429.172	277.531	238.267	330.009	229.382	283.358	361.099	316.545	207.535	218.068	273.2	310.132	298.991	369.748	373.356	529.071	348.7	306.54
	252.569	212.27	143.79	158.894	148.272	160.743	270.982	272.659	173.799	176.723	146.254	150.48	425.774	268.485	234.558	324.562	224.029	277.754	353.504	304.04	198.927	203.916	263.597	304.325	291.814	358.759	363.161	516.228	331.033	293.33
	245.368	203.736	140.317	154.041	144.526	157.264	262.709	263.238	170.445	170.966	142.269	142.938	418.897	261.298	230.296	315.464	219.272	272.885	345.974	296.863	190.538	191.344	255.925	295.25	284.358	349.76	348.649	503.697	317.558	281.606
	237.75	198.906	137.06	149.971	141.33	154.335	254.913	254.618	167.17	166.808	139.844	137.165	412.962	257.371	225.6	304.911	213.114	268.455	335.998	294.475	185.926	181.223	250.252	288.272	275.971	341.817	337.205	484.929	302.984	272.897
	230.32	189.664	133.827	145.722	137.369	150.528	247.939	246.287	164.879	161.689	135.283	130.787	406.734	248.53	223.297	299.914	208.867	262.895	330.079	283.472	177.348	168.972	241.974	280.61	269.32	331.572	326.65	477.037	289.231	259.939
	222.377	184.262	130.717	141.91	133.981	147.406	240.885	238.073	162.104	158.023	132.165	125.662	400.398	243.752	219.84	291.015	203.081	257.856	320.535	278.544	172.44	159.631	235.494	274.654	261.221	322.504	318.188	459.929	274.24	250.956
	215.39	176.56	127.791	138.011	130.476	143.877	234.03	229.888	159.875	153.407	128.259	119.425	392.946	236.284	217.222	285.328	198.172	252.009	313.545	270.539	165.567	149.668	228.388	265.625	253.47	312.457	307.972	449.649	261.319	237.914
	208.295	170.942	125.185	134.254	127.289	140.797	227.45	222.295	157.379	149.491	125.002	114.31	385.065	231.28	214.267	277.252	193.106	246.608	305.256	265.334	160.244	141.119	222.302	257.858	245.83	303.431	299.121	435.985	248.588	228.149
	201.664	165.458	122.752	130.866	124.34	137.746	221.195	215.021	155.225	145.63	121.784	109.279	376.903	226.616	211.151	270.181	187.962	241.017	297.658	260.42	155.317	133.517	216.382	249.294	238.09	294.855	290.588	424.158	236.71	217.426
	194.215	159.065	120.319	127.548	120.85	134.471	215.488	208.423	153.45	142.387	118.592	104.977	369.054	219.438	209.829	265.656	184.229	235.39	289.804	252.627	149.142	124.387	209.554	244.106	230.979	284.204	284.737	412.612	223.915	208.546
	187.962	156.516	118.605	124.347	118.478	132.101	210.081	200.966	150.538	139.091	115.343	100.94	359.218	219.806	204.75	253.052	177.784	230.69	281.115	250.194	146.188	121.159	204.423	235.454	223.335	278.504	276.619	397.077	213.7	201.528
	181.895	149.059	116.317	121.332	115.231	128.706	204.697	194.985	149.494	135.361	112.353	95.628	351.086	210.599	204.345	252.578	175.006	224.282	275.105	241.553	139.408	112.174	198.561	226.536	216.534	267.33	268.893	390.779	203.954	188.99
	175.782	146.458	114.903	118.5	112.867	126.323	199.954	188.591	146.938	132.546	109.234	92.472	341.474	210.087	200.062	241.895	169.46	219.641	267.119	237.897	136.276	109.034	193.133	219.534	209.716	260.895	262.764	376.256	193.988	183.097
	169.631	140.331	112.94	115.923	109.902	123.11	195.031	183.198	145.794	129.7	106.873	88.644	333.458	202.473	198.717	240.725	166.496	213.148	259.56	231.2	131.256	101.91	187.156	213.04	202.392	250.21	257.935	366.329	183.312	173.1
	163.942	135.698	111.378	113.158	107.212	120.412	190.378	177.498	144.102	126.498	104.526	84.752	324.072	198.042	196.504	235.564	163.208	207.634	252.728	225.01	126.08	96.246	181.93	205.256	196.066	241.95	250.898	356.814	175.5	165.104
	158.627	133.922	110.31	110.84	105.216	117.881	186.515	171.578	141.455	123.804	100.963	81.746	313.368	198.869	191.239	224.601	156.998	203.041	246.476	220.674	123.558	95.67	177.241	196.435	189.741	236.597	244.681	344.147	167.668	159.024
	153.159	128.103	108.518	108.327	102.442	114.996	181.994	166.821	140.431	121.052	99.526	78.036	305.659	191.476	190.562	224.532	155.708	196.871	239.234	213.546	118.05	88.571	172.121	190.194	183.778	226.597	238.653	335.899	160.524	150.633
	147.802	126.407	107.787	106.164	100.28	112.692	178.733	161.694	137.765	119.157	96.394	76.386	295.987	191.144	185.44	214.8	150.506	192.894	232.847	208.595	115.282	87.959	166.535	185.373	178.33	220.907	234.679	322.711	152.047	147.549
	142.892	121.544	106.246	103.794	97.772	109.962	174.476	157.199	136.442	116.467	95.06	73.19	287.967	185.454	183.799	213.206	148.808	186.976	225.932	202.292	110.527	82.339	161.54	179.215	172.462	212.179	228.763	313.808	145.876	140.095
	138.292	117.588	104.678	101.792	95.713	107.311	170.542	152.923	134.949	114.079	93.335	70.312	279.691	180.906	181.2	210.789	146.312	181.107	219.211	196.972	107.186	78.95	157.335	172.217	166.551	204.103	223.283	303.897	140.237	132.708
	133.562	116.643	104.216	99.819	93.652	105.228	167.922	148.187	131.917	112.429	90.094	69.054	269.5	181.804	175.344	199.88	141.018	178.031	215.254	190.681	103.799	79.232	151.957	167.882	162.694	199.665	218.688	292.513	133.841	131.482
	129.382	111.51	102.25	97.836	91.668	102.664	163.525	144.552	131.137	109.798	89.664	65.658	263.567	175.702	174.758	201.842	141.088	171.492	208.473	185.288	99.75	73.26	148.416	161.048	157.344	191.111	211.515	285.513	131.359	122.989
	125.043	109.862	101.842	95.948	89.625	100.595	160.99	140.79	128.457	108.697	87.358	65.255	255.227	172.733	169.097	194.79	136.845	168.075	202.982	179.573	97.14	73.65	142.72	159.778	153.087	185.742	209.3	272.877	123.385	122.392
	121.109	106.692	100.306	94.045	87.75	98.353	157.277	137.024	126.663	106.344	86.027	62.734	247.591	170.498	166.502	191.105	135.074	163.076	198.174	173.649	92.891	69.792	138.551	153.995	149.018	179.322	202.187	265.085	121.203	117.009
	117.41	104.212	99.045	92.42	86.134	96.241	154.127	133.665	124.786	104.63	84.359	61.128	240.288	167.318	162.856	187.575	132.51	158.467	193.453	168.693	90.12	68.241	134.656	149.394	144.901	173.373	196.828	255.781	117.793	112.767
	113.778	102.012	98.016	90.638	84.388	94.371	151.271	130.459	122.586	103.191	82.838	59.983	233.241	164.359	158.834	183.148	129.998	154.481	189.048	163.029	86.907	66.764	130.191	146.707	141.536	167.983	192.152	246.491	114.034	110.493
	110.322	97.765	96.128	88.765	82.983	92.267	146.945	127.598	121.485	100.997	83.007	58.002	229.644	158.51	156.765	185.303	130.418	148.606	181.572	159.039	84.318	62.623	126.406	143.808	136.721	161.116	186.507	238.065	112.932	104.527
	107.148	97.987	95.781	87.275	81.317	90.694	145.526	124.508	118.293	100.387	79.855	57.959	220.64	157.799	150.661	175.34	125.181	146.493	181.054	152.526	80.862	64.253	121.855	141.35	135.099	158.263	182.327	229.071	107.541	105.834
	103.966	94.933	93.897	85.634	80.052	88.829	141.817	121.824	116.731	98.441	79.393	56.279	215.86	154.666	148.236	174.334	124.603	141.553	175.762	148.04	77.776	60.571	117.824	138.647	131.434	152.517	176.267	221.862	107.234	101.191
	101.222	93.475	92.752	84.235	78.833	87.21	139.303	119.307	114.597	97.285	77.667	55.597	210.025	151.143	144.127	170.838	122.102	137.853	172.532	143.712	75.37	60.202	114.455	135.835	128.838	148.182	171.337	213.575	104.965	98.975
	98.568	91.128	91.362	82.527	77.647	85.703	136.248	116.954	112.696	95.866	77.138	54.761	205.81	146.454	140.68	168.964	120.87	133.813	167.362	138.984	72.809	58.313	110.347	134.872	125.902	143.812	167.051	205.568	103.264	96.601
	95.604	88.804	89.334	81.174	76.842	83.956	132.63	114.309	111.081	94.174	76.09	53.474	201.885	144.391	137.702	167.814	119.819	129.173	163.255	135.683	70.406	55.763	106.599	131.938	122.681	138.683	160.745	199.436	104.331	92.005
	93.716	88.663	88.658	79.812	75.657	82.786	131.405	112.399	108.398	93.783	73.882	53.609	195.852	139.994	132.899	161.941	116.228	126.764	161.551	130.298	67.75	56.854	103.545	130.343	121.488	136.424	157.315	191.467	100.071	93.11
	91.071	86.38	86.497	78.562	75.018	81.24	127.87	110.107	106.867	92.171	72.979	52.401	192.423	137.831	130.183	161.201	115.327	122.408	157.112	127.252	65.676	54.276	99.931	128.155	118.449	131.564	151.533	186.067	101.589	88.65
	89.291	85.789	85.556	77.169	74.133	80.09	126.218	108.125	104.634	91.502	71.405	52.401	188.346	132.616	126.191	157.366	112.785	119.444	154.52	122.788	63.405	54.538	96.937	126.377	116.919	129.386	147.842	178.538	98.792	88.422
	87.203	83.905	83.806	75.64	73.421	78.885	123.261	106.092	102.79	90.129	70.887	51.708	186.056	128.843	123.22	156.085	112.169	115.498	149.801	119.006	61.093	52.478	92.994	126.025	114.528	126.444	143.842	172.699	98.893	86.107
	85.128	83.2	82.197	74.761	72.984	77.696	121.183	103.883	100.958	89.399	68.843	51.349	181.984	126.689	119.897	152.973	109.692	112.359	148.154	116.381	59.329	51.949	90.28	122.766	112.832	122.878	138.825	167.896	98.78	83.769
	83.815	82.479	80.988	73.54	72.341	76.732	119.576	102.332	98.841	88.734	67.469	51.141	178.64	121.85	116.754	149.943	107.668	109.565	144.629	112.167	57.467	51.728	88.018	121.015	111.448	121.167	135.707	161.902	96.918	83.475
	81.398	80.323	78.797	72.559	72.068	75.432	116.067	100.183	97.534	87.293	66.497	50.262	177.863	119.188	114.087	150.885	107.002	105.575	139.508	110.679	56.342	50.005	84.682	119.329	108.29	117.207	131.129	157.811	99.8	78.624
	80.645	80.792	78.08	71.385	71.474	74.71	115.626	98.553	95.125	87.205	64.78	50.629	174.364	113.491	110.945	145.658	104.411	103.295	138.237	105.612	54.112	50.328	82.721	116.718	107.894	117.305	128.501	151.31	95.46	80.48
	78.621	79.162	76.045	70.521	71.158	73.668	112.787	96.504	93.659	86.062	63.597	49.866	172.598	111.113	108.327	145.064	103.374	99.878	133.787	103.722	52.807	48.987	79.624	114.885	105.74	114.152	124.756	147.917	97.333	77.1
	77.221	79.146	74.813	69.77	70.953	72.893	111.663	94.542	91.84	85.821	61.605	49.941	169.238	108.03	105.407	140.973	100.934	97.468	133.005	100.943	51.325	48.544	77.679	111.309	104.86	112.239	121.176	143.598	95.3	76.651
	76.039	78.149	73.3	68.814	70.554	72.083	109.718	92.972	90.18	85.045	60.548	49.474	167.778	104	103.105	139.602	99.887	94.62	128.721	97.914	49.902	47.838	75.468	109.513	103.152	111.164	118.635	139.352	94.991	75.442
	74.436	76.709	71.576	67.89	70.163	71.208	107.276	91.17	88.859	83.942	59.68	48.882	168.562	100.007	101.103	140.349	99.394	91.311	123.517	95.759	48.504	47.013	72.788	107.837	100.613	110.029	115.993	135.272	96.472	72.343
	73.021	76.986	70.601	67.358	70.238	70.54	106.531	89.328	87.128	84.09	57.171	48.958	164.065	97.238	98.24	135.204	95.939	89.814	122.943	93.504	48.068	46.928	72.11	102.161	100.19	107.164	112.072	131.596	93.524	72.418
	71.787	75.64	68.921	66.511	69.711	69.8	104.301	87.686	85.844	83.096	56.309	48.226	164.039	93.81	96.489	135.401	95.64	86.669	118.084	91.253	46.28	46.003	69.437	100.743	98.151	106.627	109.946	128.109	94.291	70.34
	70.562	75.704	67.9	65.899	69.676	69.159	103.465	85.924	84.369	83.076	54.5	48.079	160.487	91.309	94.006	130.802	93.511	84.719	117.531	88.961	45.5	44.951	68.126	96.503	97.395	104.92	107.065	124.493	91.409	70.25
	69.136	74.383	66.442	65.133	69.222	68.523	101.454	84.445	83.263	82.09	53.403	47.335	161.114	87.246	92.566	131.851	92.526	82.184	111.29	87.109	44.324	44.817	66.266	93.767	95.028	104.249	104.569	120.731	92.375	67.55
	68.168	73.854	65.238	64.483	68.926	67.921	100.225	82.882	82.082	81.665	51.972	46.797	159.151	84.654	90.754	129.385	91.436	79.847	109.113	84.613	43.014	43.726	64.607	90.608	93.664	103.539	102.231	117.353	90.706	66.924
	66.973	73.624	64.337	63.968	68.899	67.339	99.316	81.487	80.994	81.492	50.257	46.471	156.208	82.394	88.57	125.939	89.288	78.258	107.809	82.962	42.721	42.735	63.856	86.154	92.527	101.373	99.212	114.047	88.088	66.644
	65.603	72.268	62.989	63.378	68.319	66.817	97.439	80.06	80.221	80.503	48.952	45.541	156.211	79.73	87.326	126.973	88.334	76.043	102.466	81.902	41.28	42.652	61.985	83.405	90.501	100.626	96.742	111.179	88.875	64.217
	64.69	72.177	62.193	62.779	68.274	66.237	96.847	78.81	79.144	80.416	47.653	45.239	153.578	76.92	85.63	123.336	86.528	74.402	100.842	79.516	41.015	41.221	61.214	79.205	88.923	99.322	94.052	107.06	85.347	64.121
	63.627	71.184	61.073	62.245	67.774	65.742	95.493	77.513	78.374	79.725	46.443	44.337	152.553	74.624	84.536	123.106	85.755	72.386	96.899	77.951	39.526	40.575	59.594	76.397	87.168	98.909	91.757	104.136	84.759	62.643
	62.574	70.699	60.253	61.75	67.608	65.182	94.521	76.426	77.616	79.399	45.04	43.689	149.912	72.9	82.785	120.36	84.098	70.904	94.927	76.541	39.072	39.441	58.644	72.601	85.638	97.137	89.088	100.791	82.339	62.116
	61.36	70.056	59.351	61.31	67.352	64.754	93.424	75.311	77.06	78.909	43.663	42.95	147.857	71.617	81.072	118.647	82.598	69.511	92.618	76.004	38.304	38.518	57.705	69.261	84.234	95.219	86.484	97.946	80.754	61.16
	60.187	69.052	58.434	60.882	66.763	64.386	92.113	74.189	76.573	78.211	42.36	41.929	146.553	69.929	80.089	118.608	81.487	67.983	88.58	75.32	36.986	38.145	56.201	66.218	82.539	94.43	83.977	95.251	79.996	59.705
	59.501	68.618	57.823	60.195	66.6	63.772	91.659	73.495	75.856	77.998	41.527	41.568	144.188	66.833	79.078	116.279	79.522	66.654	85.812	72.575	37.284	36.517	55.49	62.527	79.621	92.92	80.868	90.867	76.053	59.488
	58.374	67.775	56.875	59.957	66.09	63.443	90.459	72.483	75.52	77.477	40.011	40.411	141.564	66.824	77.463	114.805	78.766	65.484	83.916	72.834	35.468	35.782	54.338	60.024	78.989	91.396	78.698	88.515	75.153	58.576
	57.616	67.171	56.27	59.351	65.89	62.875	89.806	71.91	75.071	77.14	39.204	39.917	139.187	64.348	76.374	112.96	76.75	64.361	81.108	70.915	35.678	34.524	53.281	56.823	76.319	89.571	75.845	84.684	71.986	58.267
	56.454	66.455	55.519	59.097	65.46	62.499	88.729	70.988	74.771	76.631	37.881	38.91	136.886	64.283	74.937	111.651	75.728	63.413	79.073	71.353	34.168	33.655	52.509	54.43	75.517	87.864	73.534	82.128	70.938	57.339
	55.833	65.433	54.866	58.589	64.933	62.047	88.092	70.32	74.308	76.244	37.089	38.172	134.577	61.913	74.991	111.424	74.768	62.477	75.525	69.098	33.263	32.73	51.121	52.015	72.707	87.368	70.782	79.338	68.71	56.634
	54.97	65.11	54.283	58.095	64.863	61.557	87.488	69.907	74.033	76.056	36.393	37.635	131.351	60.857	72.89	107.775	72.75	61.629	74.715	68.484	33.612	31.073	50.542	49.283	70.953	84.342	68.692	75.517	65.371	56.903
	53.815	64.005	53.692	57.789	64.162	61.277	86.129	69.146	73.83	75.426	34.91	36.553	129.042	60.563	71.794	108.108	71.341	60.904	71.613	69.64	32.096	30.924	49.296	47.005	69.807	82.569	65.942	73.17	64.588	55.69
	53.28	63.398	53.198	57.193	64.027	60.792	85.757	68.887	73.523	75.249	34.633	36.151	126.051	58.289	70.758	105.364	69.593	60.07	70.038	67.488	32.485	29.388	48.017	44.861	67.068	80.407	64.001	69.66	61.167	55.968
	52.25	62.443	52.593	56.936	63.344	60.433	84.786	68.123	73.132	74.821	33.465	35.277	123.427	57.994	70.249	105.187	68.955	59.806	67.464	67.488	30.689	28.683	47.257	43.175	65.873	79.385	61.505	67.662	60.349	54.811
	51.595	61.63	52.13	56.449	63.03	60.086	84.08	67.863	72.963	74.522	32.891	34.682	120.123	56.265	69.096	103.269	67.144	59.189	65.685	66.663	30.722	27.803	45.723	41.198	63.388	76.939	59.549	64.593	57.58	54.83
	50.855	61.018	51.626	56.043	62.77	59.712	83.367	67.527	72.761	74.286	32.315	34.121	117.216	55.335	67.654	100.873	65.666	58.685	64.531	66.363	30.239	26.713	44.95	39.492	61.911	74.53	57.814	61.764	55.393	54.889
	50.014	60.182	51.17	55.731	62.155	59.364	82.359	66.99	72.567	73.874	31.263	33.384	114.441	55.019	66.78	100.411	64.579	58.438	62.389	67.031	29.009	26.237	44.071	37.929	60.781	72.868	55.69	59.656	54.266	53.985
	49.524	59.27	50.785	55.174	61.877	59.027	81.949	66.891	72.38	73.464	31.359	33.065	111.789	52.628	66.064	98.669	62.858	57.958	60.992	64.791	29.406	25.119	42.466	36.595	57.852	70.218	54.14	57.236	51.608	54.157
	48.602	58.34	50.417	54.903	61.12	58.776	80.739	66.298	72.167	73.116	30.11	32.266	108.357	52.526	65.41	98.708	61.988	57.981	58.565	65.798	28.013	25.004	41.37	35.227	56.746	68.847	51.945	55.43	50.802	52.843
	48.239	57.803	50.015	54.427	61.134	58.56	80.439	66.425	72.138	72.937	30.33	32.028	105.727	50.549	63.729	95.11	60.32	57.594	58.444	64.506	28.322	23.97	40.023	34.072	54.827	65.917	51.203	52.576	48.198	53.775
	47.432	56.979	49.684	54.14	60.527	58.324	79.432	65.984	72.047	72.576	29.418	31.38	102.485	50.012	63.072	94.721	59.322	57.535	56.397	65.065	27.4	23.773	38.954	32.829	53.609	64.218	49.345	50.987	47.069	52.745
	46.684	56.184	49.373	53.825	59.886	58.086	78.438	65.608	71.881	72.129	28.577	30.857	99.32	49.374	62.52	94.501	58.465	57.612	54.511	65.181	26.635	23.513	37.945	31.68	52.208	62.628	47.649	49.608	45.978	51.616
	46.269	55.489	48.971	53.361	59.818	57.919	78.287	65.755	71.819	71.776	29.092	30.698	97.058	47.111	61.122	91.526	57	57.42	54.445	63.008	26.935	22.693	36.384	30.848	50.148	59.735	47.133	47.525	43.776	52.349
	45.526	54.796	48.756	53.115	59.12	57.729	76.96	65.381	71.882	71.416	27.891	30.026	93.767	47.239	60.552	91.774	55.999	57.125	52.076	64.703	26.189	22.838	35.484	29.744	49.533	58.212	45.383	46.249	42.936	50.812
	45.089	54.161	48.431	52.737	58.965	57.568	76.72	65.479	71.765	71.14	28.114	29.833	91.396	45.392	59.206	89.268	54.857	57.088	51.844	63.368	26.083	22.383	34.147	28.965	48.009	55.817	44.712	44.448	41.405	51.123
	44.513	53.314	48.218	52.482	58.362	57.359	75.752	65.214	71.728	70.764	27.283	29.312	87.923	44.836	58.853	89.289	54.101	57.18	49.906	63.621	25.571	22.59	32.964	28.062	46.689	54.193	43.188	43.552	40.461	49.881
	43.963	52.644	47.827	52.159	57.906	57.208	75.127	65.042	71.487	70.312	26.991	29.029	85.12	43.74	57.967	88.116	53.558	57.58	49.171	62.443	25.125	22.4	32.065	27.307	45.257	52.501	42.242	42.614	39.457	48.895
	43.524	52.272	47.619	51.851	57.668	57.043	74.545	65.16	71.532	70.112	26.747	28.698	82.723	42.864	56.753	86.166	52.369	57.083	48.376	62.684	24.872	22.245	31.067	26.503	44.623	50.549	41.296	41.141	38.281	48.567
	43.132	51.529	47.468	51.61	57.163	56.967	73.552	65.053	71.59	69.705	25.996	28.244	79.501	42.391	56.374	86.294	51.526	56.905	46.631	63.087	24.698	22.57	29.911	25.806	43.483	48.902	39.914	40.35	37.469	47.403
	42.761	51.216	47.111	51.394	57.072	56.853	73.438	65.273	71.473	69.32	26.433	28.007	78.536	40.871	54.829	83.441	50.417	56.263	46.834	61.878	24.637	22.13	29.14	25.36	43.118	46.511	39.874	38.932	36.455	47.781
	42.306	50.143	46.984	51.126	56.315	56.598	72.255	64.825	71.19	68.93	25.176	27.655	73.625	40.686	54.938	84.797	50.658	57.404	44.703	61.546	24.183	22.956	28.025	24.695	40.824	45.765	38.054	38.922	36.043	45.32
	41.977	49.946	46.736	50.923	56.162	56.511	71.961	65.018	71.1	68.558	25.355	27.364	72.432	39.594	53.592	82.38	49.57	56.612	44.56	60.978	24.094	22.638	27.393	24.186	40.732	43.755	37.675	37.688	35.245	45.302
	41.695	49.428	46.593	50.726	55.862	56.398	71.301	65.034	71.026	68.28	24.886	27.077	69.774	39.082	52.834	81.379	48.853	56.398	43.45	61.042	23.884	22.85	26.58	23.638	39.939	42.405	36.453	36.884	34.577	44.476
	41.359	48.827	46.457	50.488	55.412	56.217	70.352	64.923	70.846	67.914	24.079	26.741	66.849	39.215	52.592	81.488	48.507	56.266	42.261	61.241	23.529	23.041	26.103	23.162	38.924	41.46	34.996	36.58	34.182	42.691
	41.178	48.651	46.149	50.386	55.317	56.088	70.442	64.986	70.418	67.512	24.617	26.566	65.935	37.636	50.992	78.451	47.909	55.856	42.577	59.386	23.535	22.736	25.498	22.891	38.757	39.47	35.227	35.546	33.731	42.762
	40.931	47.836	46.161	50.1	54.853	55.872	69.306	64.805	70.222	67.235	23.52	26.25	62.396	37.981	50.935	79.172	47.836	56.105	41.005	59.852	23.293	23.255	24.939	22.492	37.236	38.923	33.379	35.407	33.374	40.782
	40.722	47.647	46.067	50.023	54.658	55.877	69.071	64.848	70.111	66.763	23.674	25.823	61.129	37.153	50.115	77.949	46.815	54.591	40.235	59.091	23.609	23.453	24.374	22.128	37.481	37.101	33.154	34.374	33.076	40.895
	40.577	47.162	45.949	49.783	54.434	55.648	68.397	64.891	69.693	66.582	23.076	25.71	58.736	37.297	49.448	76.616	46.614	54.95	39.689	59.172	22.936	23.231	24.135	21.736	36.477	36.664	31.52	34.032	32.825	39.243
	40.432	46.624	45.871	49.574	54.156	55.443	67.791	64.708	69.325	66.224	22.743	25.464	56.62	36.912	48.91	76.029	46.647	54.746	39.013	58.304	23.016	23.409	23.852	21.613	35.617	35.506	30.85	33.76	32.497	38.158
	40.362	46.461	45.72	49.459	53.991	55.326	67.58	64.719	68.947	65.863	22.729	25.238	55.311	36.471	48.033	74.284	46.123	53.993	38.663	57.486	22.811	23.14	23.557	21.329	35.611	34.466	30.401	33.154	32.406	37.438
	40.227	45.877	45.826	49.22	53.706	55.17	66.799	64.728	68.627	65.611	22.062	24.984	53.084	36.894	47.884	74.214	45.957	53.752	37.721	57.785	22.586	23.317	23.268	21.179	34.647	33.832	28.883	32.761	32.189	36.196
	40.211	45.933	45.656	49.165	53.576	55.05	66.87	64.662	68.273	65.248	22.416	24.752	52.554	36.162	46.921	71.828	45.381	52.666	37.412	56.603	22.471	22.927	23.204	20.913	35.351	32.598	29	31.863	32.135	35.934
	40.143	45.285	45.761	48.876	53.308	54.884	66.039	64.592	67.894	65.059	21.685	24.581	50.067	36.362	46.647	71.918	45.532	52.786	36.58	56.619	22.365	23.182	22.985	20.755	33.921	32.258	27.574	31.896	31.907	34.719
	40.203	45.061	45.669	48.661	53.153	54.698	65.686	64.46	67.542	64.755	21.563	24.406	48.592	35.908	46.061	70.726	45.47	52.264	36.14	55.558	22.306	22.985	22.937	20.643	33.628	31.484	27.181	31.724	31.688	33.868
	40.107	44.864	45.626	48.496	52.927	54.567	65.301	64.502	67.218	64.468	21.415	24.171	47.593	36.29	45.785	69.907	45.149	51.445	35.751	55.482	21.881	22.584	22.864	20.49	33.665	30.828	26.492	31.17	31.802	32.941
	40.142	44.461	45.676	48.244	52.739	54.436	64.777	64.521	66.856	64.275	21.006	24.053	46.057	36.372	45.334	69.179	45.318	51.369	35.169	55.277	21.672	22.519	22.761	20.387	32.767	30.371	25.548	31.014	31.516	32.208
	40.117	44.662	45.56	48.171	52.619	54.292	64.892	64.424	66.679	63.904	21.282	23.772	45.458	36.039	44.938	67.91	44.676	49.745	34.461	54.184	21.481	22.222	22.636	20.115	33.999	29.457	25.843	30.062	31.529	31.992
	40.378	44.147	45.546	47.804	52.458	54.045	64.184	64.358	66.233	63.823	20.782	23.846	44.087	35.913	44.282	66.839	45.39	50.528	34.369	53.843	21.268	21.747	22.858	20.215	32.457	29.385	24.966	30.689	31.157	30.735
	40.43	44.164	45.459	47.708	52.285	53.891	64.189	64.288	66.043	63.587	20.792	23.581	43.236	35.428	43.754	65.669	45.219	49.463	33.512	53.084	21.126	21.722	22.73	19.895	32.982	28.714	25.012	30.05	30.856	30.609
	40.362	43.845	45.491	47.477	52.094	53.786	63.724	64.361	65.775	63.36	20.555	23.421	42.122	35.846	43.696	65.74	45.322	49.002	33.217	53.004	20.843	21.429	22.623	19.886	32.338	28.289	24.42	29.884	30.748	29.833
	40.41	43.573	45.479	47.31	51.919	53.678	63.375	64.479	65.558	63.206	20.349	23.303	41.326	35.938	43.232	65.233	45.477	48.809	32.884	52.89	20.416	21.105	22.634	19.708	31.801	28.036	24.114	29.903	30.562	29.33
	40.716	43.915	45.202	47.141	51.847	53.401	63.611	64.062	65.375	63.042	20.574	23.229	41.12	35.003	42.625	62.993	45.294	47.638	32.141	51.247	20.2	20.516	22.639	19.499	33.367	27.462	24.828	29.205	30.189	28.839
	40.748	43.242	45.304	46.888	51.635	53.414	62.844	64.37	65.083	62.902	20.154	23.137	40.008	35.412	42.341	63.612	45.895	47.999	32.122	51.653	19.865	20.14	22.621	19.436	31.286	27.455	24.13	30.007	29.845	28.173
	40.676	43.515	45.121	46.831	51.538	53.194	63.086	64.244	65.017	62.732	20.309	22.891	39.768	35.031	41.952	62.332	45.444	46.79	31.337	50.863	19.406	19.931	22.456	19.076	32.773	26.899	24.624	28.893	29.667	28.091
	40.683	43.121	45.141	46.679	51.365	53.121	62.67	64.311	64.814	62.617	20.174	22.801	38.93	35.039	41.667	62.66	45.894	46.591	31.124	50.674	19.221	19.673	22.314	19.036	31.626	26.656	24.416	29.125	29.155	27.599
	40.948	43.075	45.003	46.575	51.256	52.856	62.543	64.226	64.639	62.525	20.117	22.714	38.792	34.379	41.014	61.497	46.152	46.263	30.616	49.895	18.892	19.229	22.294	18.769	31.675	26.567	24.788	29.319	28.56	27.355
	41.023	43.062	44.834	46.397	51.171	52.64	62.543	63.994	64.543	62.403	20.143	22.602	38.637	34.006	40.67	60.578	46.221	45.531	30.147	48.968	18.512	18.825	22.151	18.6	32.256	26.224	25.08	28.764	28.192	26.847
	40.999	42.644	44.807	46.322	51.056	52.56	62.172	64.268	64.345	62.293	20.062	22.42	38.306	34.011	40.246	60.986	46.494	45.681	30.04	49.116	18.161	18.526	22.055	18.431	30.917	26.103	25.104	29.101	27.732	26.713
	40.948	42.969	44.531	46.228	50.99	52.288	62.494	63.965	64.342	62.198	20.179	22.246	38.547	33.629	39.831	59.544	46.03	44.651	29.49	48.071	17.588	18.1	21.78	18.126	32.7	25.888	25.726	28.094	27.448	26.381
	41.077	42.462	44.482	46.11	50.894	52.225	62.042	64.046	64.119	62.184	20.178	22.178	38.189	33.334	39.446	60.093	46.625	44.707	29.448	47.773	17.529	17.848	21.639	18.1	31.028	25.7	25.72	28.593	26.695	26.109
	41.253	42.484	44.346	46.049	50.817	51.92	62.056	63.932	63.965	62.141	20.183	22.034	38.513	32.687	38.88	59.079	46.672	44.19	28.924	46.971	17.12	17.432	21.394	17.727	31.477	25.69	26.336	28.556	26.065	26.039
	41.084	42.312	44.296	45.996	50.72	51.776	61.95	63.93	63.908	62.073	20.278	21.826	38.152	32.423	38.595	59.452	46.729	43.527	28.634	46.53	16.983	17.502	20.963	17.524	30.851	25.351	26.504	28.104	25.342	26.001
	41.141	42.027	44.078	45.942	50.676	51.632	61.752	63.947	63.684	62.031	20.296	21.684	38.536	32.187	38.159	59.347	46.802	43.782	28.708	46.168	16.566	17.018	20.855	17.321	30.197	25.228	26.695	28.061	24.945	25.716
	40.905	42.209	43.796	45.866	50.574	51.374	62.062	63.698	63.723	61.994	20.434	21.455	39.12	32.157	37.74	58.41	46.154	42.954	28.435	45.318	16.01	16.683	20.365	17.143	31.878	25.287	27.091	27.047	24.677	25.387
	41.374	41.741	43.815	45.815	50.524	51.31	61.546	63.678	63.487	62.008	20.453	21.342	38.849	31.14	37.318	58.713	47.06	42.747	28.283	44.656	16.128	16.513	20.129	16.862	29.844	24.943	27.354	27.736	23.595	25.362
	41.025	41.801	43.534	45.75	50.418	51.038	61.759	63.561	63.433	61.969	20.603	21.069	39.599	31.323	36.893	58.17	46.35	42.387	28.227	44.156	15.417	16.156	19.691	16.672	30.918	25.027	27.61	26.793	23.429	25.137
	40.969	41.545	43.47	45.755	50.378	50.889	61.495	63.565	63.341	61.991	20.742	20.88	39.546	30.853	36.599	58.711	46.419	42.185	28.285	43.694	15.347	16.195	19.374	16.513	29.819	24.737	27.669	26.529	22.724	25.089
	41.008	41.529	43.41	45.732	50.342	50.605	61.387	63.548	63.224	61.985	20.723	20.616	40.028	30.329	36.155	58.241	46.348	41.871	28.076	43.133	15.031	16.049	19.029	16.055	29.717	24.654	28.012	26.237	22.186	25.22
	41.176	41.385	43.197	45.609	50.263	50.403	61.322	63.37	63.117	62.014	20.742	20.45	40.871	29.943	35.726	57.415	46.333	41.552	28.097	42.322	14.611	15.559	18.622	15.913	30.164	24.725	28.223	26.071	21.763	24.833
	40.927	41.149	43.148	45.613	50.23	50.436	61.084	63.397	63.034	62.01	21.032	20.259	40.456	29.675	35.555	58.408	46.18	41.284	28.379	42.015	14.546	15.677	18.31	15.662	28.892	24.261	28.192	25.53	21.168	24.82
	40.809	41.225	42.943	45.488	50.162	50.094	61.128	63.256	63.035	62.024	20.927	20.008	41.59	29.613	35.071	57.236	45.658	41.008	28.344	41.356	13.981	15.34	17.795	15.508	29.999	24.562	28.244	24.937	20.958	24.599
	40.729	40.987	42.884	45.472	50.16	50.021	60.85	63.338	62.854	62.04	21.148	19.81	41.504	29.225	34.849	58.021	45.527	41.018	28.575	41.14	13.858	15.284	17.574	15.211	28.688	24.243	28.269	24.696	20.531	24.67
	40.816	40.81	42.743	45.375	50.105	49.909	60.797	63.091	62.845	62.02	21.091	19.61	42.069	28.861	34.579	57.252	45.669	40.639	28.851	40.396	13.549	15.107	17.122	15.01	28.961	24.104	28.273	24.388	20.102	24.357
	40.687	40.842	42.699	45.266	50.077	49.708	60.589	63.169	62.821	62.039	21.072	19.374	42.424	28.594	34.305	57.058	45.331	40.445	28.891	40.105	13.292	15.004	16.809	14.673	28.704	24.034	28.363	23.95	19.901	24.436
	40.446	40.549	42.54	45.268	50.017	49.747	60.449	63.066	62.764	62	21.362	19.27	42.102	28.516	34.205	57.758	44.949	40.343	29.446	39.776	13.114	14.946	16.618	14.541	27.919	23.715	28.071	23.398	19.632	24.303
	40.372	40.599	42.486	45.026	49.947	49.491	60.339	63.062	62.84	62.048	21.087	19.015	43.236	28.325	33.761	56.241	44.671	40.082	29.351	39.431	12.709	14.72	16.084	14.288	28.722	23.994	28.153	23.188	19.488	24.241
	40.203	40.265	42.368	45.037	49.919	49.526	60.184	63.009	62.721	61.962	21.353	18.946	42.62	28.163	33.737	57.165	44.436	40.092	29.996	39.155	12.61	14.6	16.03	14.09	27.665	23.534	27.9	22.656	19.313	24.222
	40.204	40.13	42.383	44.881	49.857	49.397	60.12	62.905	62.815	62.043	21.131	18.74	43.287	27.873	33.495	56.018	44.468	39.806	30.313	38.889	12.296	14.479	15.624	13.912	28.134	23.485	27.91	22.565	19.099	24.053
	39.992	39.993	42.311	44.74	49.841	49.295	59.927	62.966	62.795	61.967	21.223	18.611	43.294	27.781	33.29	56.215	43.836	39.913	30.473	38.788	12.105	14.2	15.423	13.665	27.639	23.456	27.662	22.17	19.143	24.227
	39.595	39.828	42.273	44.663	49.743	49.317	59.84	62.845	62.812	61.969	21.284	18.466	42.849	27.652	33.275	56.593	43.564	39.657	30.855	38.574	11.868	14.525	15.337	13.418	27.086	23.064	27.509	21.452	19.105	24.202
	39.544	39.712	42.229	44.421	49.713	49.151	59.807	62.832	62.974	61.987	20.954	18.395	43.706	27.522	32.819	54.921	43.333	39.668	30.941	38.375	11.566	14.129	14.94	13.336	27.688	23.403	27.391	21.536	19.172	24.197
	39.606	39.268	42.142	44.341	49.688	49.212	59.791	62.713	62.801	61.907	20.999	18.311	43.073	27.161	33.021	55.312	43.55	39.929	31.921	38.412	11.467	13.788	14.976	13.073	27.131	22.805	27.446	21.262	19.297	24.216
background	40.1465	40.1996	42.4174	44.9018	49.8907	49.4753	60.1843	62.9658	62.8188	61.9942	21.1556	18.8738	42.866	28.0448	33.6487	56.4533	44.3807	40.0574	30.1038	39.1901	12.4576	14.5498	15.8963	14.0006	27.9649	23.5594	27.8678	22.6565	19.4252	24.2454
average	40.1731		43.6596		49.683		61.5751		62.4065		20.0147		35.4554		45.051		42.219		34.6469		13.5037		14.9485		25.7621		25.2621		21.8353

## Sheet: cons spd2
	cons2-1		cons2-2		cons2-3		cons2-4		cons2-5		cons1-1		cons1-2		cons1-3		cons1-4		cons1-5		cons3-1		cons3-2		cons3-3		cons3-4		cons3-5
	307	349	1216	973	1516	1231	1023	924	624	833	1076	860	978	914	1859	1979	816	999	2436	1046	1743	1330	1552	1272	887	715	809	477	765	1127
	306	348.75	1215.62	972	1514.75	1229.5	1023	924.5	622.5	833.25	1075.88	859.75	974.875	913.25	1853.62	1979.38	814.875	997	2425.38	1046.88	1741.75	1328.25	1552	1271.5	884.125	714.625	809.125	476.5	765.375	1126.5
	304.438	347.938	1211.19	968.188	1509.31	1223.75	1021.81	921.312	619.375	830.312	1074.75	859.062	968.438	910.25	1841.69	1974.38	811.875	989.375	2410.25	1047.69	1738.62	1325.88	1552.12	1268.31	880.688	714	807	475.75	765.5	1126.81
	303.15	346.1	1203.65	964.25	1499.05	1216.95	1019.4	918	615.25	826.25	1068.4	854.9	962.7	906.25	1831.55	1966.9	808.9	982.75	2391.85	1047.85	1736	1323.2	1546.1	1262	877.95	714.05	801.5	473.75	765.5	1122
	301.958	343.25	1193.79	960.208	1484.58	1210.12	1016.79	914.125	610.375	822.125	1058.46	847.583	957.542	901.25	1822	1956.67	805.458	976.375	2370.79	1048.08	1733.33	1319.12	1534.96	1253.04	875.458	714.583	793.5	470.875	765.292	1113.71
	300	339.3	1178.55	953.45	1464.6	1199.1	1013.4	908.4	603.025	815	1045.72	838.175	948.95	893.95	1805.85	1941.17	800.025	965.35	2340.95	1047.92	1729.72	1313.3	1521.35	1240.72	871.725	714.65	782.25	466.8	764.875	1103.72
	297.833	335.333	1163	946.333	1443.47	1187.58	1010.31	903.25	594.806	807.944	1032.86	828.444	938.472	886.056	1786.19	1925.53	793.111	953.472	2304.97	1048.06	1726.14	1306.5	1507.19	1227.69	866.028	714.583	771.028	462.5	764.361	1093.47
	295.25	330.812	1145.1	937.042	1419.75	1172.81	1005.58	895.188	585.792	798.938	1018.5	817.646	925.438	876.5	1762.81	1907.04	784.854	938.25	2264.65	1048.02	1719.6	1298.96	1492.1	1212.98	859.708	714.25	758.25	457.958	763.75	1082.62
	292	325.821	1124.2	925.964	1391.62	1154.43	999.179	885.393	575.464	788.232	1000.75	804.839	910.161	864.946	1735.34	1886.29	775.018	920.75	2215.41	1047.29	1711.38	1290.55	1474.59	1195.57	852.036	714.339	743.464	452.429	762.768	1069
	289.054	320.518	1101.45	915	1361.18	1136.05	993.089	875.411	564.571	777.286	980.161	789.464	895.429	852.464	1709.07	1862.93	764.893	903.643	2165.93	1046.34	1703.02	1281.16	1453.14	1176.93	844.839	714.25	727.536	446.143	760.589	1053.14
	285.897	314.868	1076.62	903.132	1329.15	1115.91	986.676	864.868	552.985	765.162	958.529	773.029	879.868	839.029	1681.12	1837.72	754	885.324	2114.26	1044.59	1693.91	1270.72	1430.56	1156.98	837.221	713.897	710.721	439.441	758.132	1036.44
	282.672	309.344	1051.38	890.172	1296.5	1095.23	980.109	854.328	541.172	752.734	936.719	756.625	862.797	824.938	1650.31	1811.91	741.359	866.438	2058.8	1042.97	1684.41	1260.12	1408.03	1136.83	828.156	713.469	693.859	432.5	755.219	1019.67
	279.05	303.788	1024.85	876.425	1261.59	1072.12	971.862	840.5	529.05	739.15	913.4	738.688	843.188	809.225	1616.56	1784.49	727.225	844.838	1999.64	1039.79	1671.08	1247.95	1383.9	1114.95	818.225	712.65	675.987	425.325	752.525	1002.29
	275.391	297.707	994.207	859.804	1222.33	1045.21	962.152	825.413	515.652	723.815	886.533	717.935	821.783	790.902	1578.4	1753.48	710.598	821.337	1931.74	1035.98	1655.99	1235.22	1356.78	1090.18	806.663	711.739	655.935	416.924	747.935	981.739
	271.716	291.955	963.386	843.943	1182.69	1017.25	952.091	809.477	502.295	708.443	857.739	695.977	800.409	771.841	1541.69	1721.01	694.273	798.045	1864.74	1030.62	1639.49	1221.57	1327.82	1065.23	795.602	710.455	636.193	408.261	741.682	959.966
	268.062	286.604	933.615	827.688	1144.53	989.833	942.104	793.917	489.688	692.854	830.146	674.854	779.531	752.938	1505.8	1688.76	677.698	775.062	1800.27	1024.88	1621.58	1207.8	1299.98	1041.28	784.354	708.656	617.26	399.948	735.438	939.458
	264.625	281.24	903.198	810.594	1105.85	961.729	931.573	778.271	477.156	676.948	801.938	653.24	758.302	733.385	1468.5	1655.37	659.76	751.875	1734.04	1018.23	1603.02	1193.7	1271.6	1016.85	771.979	706.719	598.229	391.177	728.198	918.365
	260.69	275.888	871.948	793.862	1065.73	932.181	919.129	759.836	464.397	660.534	772.233	629.871	735.19	712.802	1430	1620.78	640.621	727.345	1666.53	1008.87	1580.2	1177.36	1240.54	990.888	758.862	704.241	578.44	382.353	721.198	896.31
	257.292	270.508	838.608	773.95	1023.71	900.05	905.3	741.333	451.692	643.175	741.258	605.525	712.292	690.142	1387.76	1583.38	619.467	702.358	1593.32	999.583	1556.08	1162.19	1209.61	963.583	744.308	701.458	557.892	372.7	711.158	872.842
	253.442	265.483	807.325	756.65	984.067	868.333	890.875	721.525	439.042	626.508	710.475	581.017	688.75	667.983	1348.38	1546.4	599.308	677.533	1524.78	986.85	1529.27	1144.58	1177.44	937.408	730.325	697.408	538.65	363.592	701.1	850
	250.073	260.887	777.629	738.403	945.992	837.379	876.234	703.452	427.508	609.734	680.952	558.226	667.258	646.081	1310.48	1509.18	579.298	653.935	1458.41	974.79	1502.03	1128.39	1147.56	912.395	716.339	693.234	520.177	354.782	689.952	828.185
	246.236	256.007	746.472	719.986	905.646	804.465	859.438	682.569	415.125	591.736	649.146	532.882	644.007	622.694	1271.3	1468.77	558.062	628.417	1390.05	958.41	1469.97	1108.58	1113.41	885.514	701.118	687.972	500.722	345.382	678.035	804.382
	242.941	251.544	717.206	701.25	867.559	772.838	842.221	663.309	404.324	574.75	619.272	509.809	623.265	600.368	1232.2	1429.88	536.89	605.125	1324.45	943.213	1438.4	1091.03	1082.85	859.809	685.39	682.985	482.221	336.434	665.699	782.14
	239.757	247.393	689.75	683.3	832.186	742.557	824.807	644.65	394.014	558.593	591.379	487.664	603.736	578.636	1194.56	1391.57	516.329	582.95	1262.31	926.714	1406.69	1073.51	1053.46	835.121	669.957	677.129	464.893	327.929	652.521	761.121
	235.895	243.132	663.434	667.112	797.612	712.862	805.993	623.868	382.961	542.237	563.441	464.632	582.914	557.197	1159.21	1352.62	496.711	560.046	1203.15	905.822	1370.49	1051.81	1020.41	810.599	654.566	669.717	447.625	319.73	639.428	739.737
	232.744	238.863	637.167	647.863	762.708	680.238	785.107	604.792	372.905	524.911	534.946	443.042	563.97	534.107	1120.06	1310.52	475.125	537.167	1138.97	885.94	1333.43	1033.06	990.935	785.524	637.667	661.994	430.155	311.048	623.47	718.583
	228.67	234.523	611.562	630.636	727.756	648.972	762.688	582.398	361.722	506.989	506.188	419.597	543.744	511.574	1084.34	1267.29	455.182	513.278	1079.7	860.46	1290.23	1008.43	955.67	759.852	620.574	652.727	412.347	302.602	608.307	696.153
	225.427	230.543	588.555	612.915	696.165	618.988	740.927	564.433	352.732	490.47	480	400.122	528.213	490.457	1048.84	1226.37	435.628	493	1023.07	838.262	1252.24	988.854	927.787	736.293	603.555	644.244	396.049	294.628	592.287	676.281
	222.131	226.696	567.863	596.964	667.577	591.786	719.577	546.946	343.923	474.631	456.173	382.048	513.613	470.911	1015.9	1186.83	417.56	473.601	972.083	814.964	1214.37	968.054	900.173	714.095	587.387	635.119	381.03	287.393	576.821	658.119
	217.734	222.87	548.177	582.38	639.849	566.115	696.328	525.719	333.208	458.01	433.271	362.49	496.339	451.969	985.609	1146.3	401.188	452.495	924.417	786.177	1168.71	940.406	865.724	691.542	570.948	623.854	365.5	280.453	562.339	638.786
	214.532	218.894	529.878	565.58	613.644	537.979	672.213	509.032	325.064	441.58	410.585	346.447	483.431	432.176	951.101	1105.31	382.819	433.66	872.856	760.665	1128.43	919.66	839.963	669.718	553.521	613.032	350.431	273.34	544.894	621.745
	210.264	214.976	512.327	550.428	588.048	512.529	647.207	488.923	314.971	424.678	388.947	329.038	469.135	413.827	920.803	1063.96	367.058	413.865	827.192	730.245	1081.53	892.351	807.784	647.606	536.173	600.721	335.207	266.615	528.99	603.101
	207.02	210.83	496.64	534.065	564.45	484.895	622.515	474.31	308.145	408.335	367.315	315.47	459.81	394.82	887.725	1023.25	350.245	397.325	779.61	703.65	1042.6	871.945	785.995	627.09	518.79	589.48	321	259.8	510.47	587.49
	202.447	207.303	482.144	520.529	542.736	464.159	598.659	454.88	297.596	391.707	349.058	300.337	446.851	379.312	861.303	983.962	337.389	379	742.538	672.154	995.332	841.755	752.851	606.832	502.149	576.139	307.202	253.707	496.005	570.178
	198.504	203.513	468.719	506.184	522.93	441.232	573.711	438.39	289.061	374.987	331.228	287.596	436.583	362.917	832.202	944.32	323.399	361.789	701.842	642.342	951.943	815.219	726.167	586.798	485.11	563.202	293.57	247.798	479.882	555.452
	194.923	199.51	457.572	491.663	504.769	417.832	549.577	424.942	282.745	359.356	313.942	277.361	428.918	346.841	801.928	907.221	309.038	347.577	662.091	614.947	913.769	792.957	705.702	568.659	468.221	550.635	280.837	241.942	462.365	542.543
	190.138	196.272	446.664	478.608	488.181	400.754	526.353	406.06	272.306	343.776	300.017	265.246	417.685	334.569	777.659	871.435	299.185	331.302	631.978	582.797	866.591	762.409	674.03	550.56	452.065	536.466	268.125	236.509	449.112	526.138
	186.838	192.101	437.158	465.443	472.539	378.268	502.961	394.965	267.25	328.101	283.36	256.711	412.417	318.763	748.57	835.364	286.509	319.132	594.478	556.092	832.211	740.5	657.439	533.127	435.829	524.184	256.447	231.228	431.456	515.825
	181.812	188.93	426.855	452.031	457.863	363.242	480.367	376.445	255.938	311.684	270.863	245.832	401.477	307.66	724.984	799.176	277.883	302.672	567.406	522.906	784.531	707.484	624.484	515.309	419.262	509.176	244.02	225.617	418.793	499.238
	178.141	184.871	418.573	438.931	444.355	342.992	457.73	364.899	250.48	295.883	256.383	238.435	395.835	293.464	696.96	764.335	266.681	290.847	533.867	495.738	749.06	682.69	607.028	498.577	403.081	495.992	232.726	220.52	402.206	489.137
	174.394	181.22	411.737	426.924	432.28	325.648	437.153	353.479	244.966	281.466	243.826	231.458	389.856	281.292	670.886	733.161	256.839	280.453	504.725	469.814	715.432	658.585	589.386	483.186	387.775	483.233	222.322	215.801	387.292	479.237
	169.676	178.099	404.217	413.695	421.287	312.926	417.463	337.647	235.382	266.945	234.154	223.5	380.776	272.438	647.243	702.684	249.423	267.32	482.066	439.967	674.489	630.081	561.912	467.566	371.952	468.816	211.404	210.404	375.621	464.04
	166.034	174.254	397.076	402.322	410.568	296.553	397.64	326.996	230.273	252.288	221.648	216.667	375.155	260.004	621.034	670.864	241.25	257.83	453.515	414.11	642.621	604.057	545.083	451.83	356.951	456.008	201.595	205.86	360.686	455.424
	161.389	171.066	390.111	388.667	400.781	284.156	379.476	312.642	221.316	237.993	212.375	209.774	366.434	251.653	597.417	641.524	234.16	245.785	432.212	385.549	605.142	576.59	519.972	437.101	341.128	441.747	191.417	200.208	349.222	440.562
	157.884	167.286	384.112	377.551	390.906	269.185	361.895	303.297	217.236	224.091	201.13	203.627	360.967	240.192	571.496	612.732	226.529	238.04	406.391	362.409	576.928	551.692	506.196	422.29	326.453	429.344	182.627	195.949	335.174	433.12
	154	164.07	378.743	365.507	381.985	257.283	346.54	292.382	211.346	211.64	192.39	197.768	353.809	231.794	548.029	587.544	219.871	229.794	385.915	338.864	547.875	527.993	488.61	408.695	312.077	416.684	174.21	191.121	323.849	421.945
	149.986	161.125	372.243	353.392	374.382	247.639	332.182	280.574	204.159	199.618	184.861	191.76	346.128	225.132	525.618	563.466	214.162	220.503	367.75	314.986	517.946	504.125	467.733	395.071	297.919	404.28	165.966	185.882	314.412	408.801
	146.88	157.452	366.904	343.346	365.873	235.36	317.952	272.616	201.219	187.88	174.959	185.49	340.342	215.024	500.062	538.339	208.425	215.647	345.801	295.209	495.99	480.459	456.182	381.37	284.517	392.856	158.86	182.055	301.651	402.997
	142.497	154.763	361.08	329.202	358.462	226.734	305.804	260.061	192.792	176.744	168.798	180.061	331.022	210.455	480.24	517.551	202.603	205.763	331.144	271.099	466.955	459.702	433.327	369.042	270.051	379.955	150.859	175.478	294.25	385.455
	139.822	151.086	355.984	319.875	349.658	215.592	293.441	253.312	191.224	166.079	159.523	173.355	325.368	200.362	454.326	493.924	197.72	202.868	310.47	254.543	449.046	436.612	425.257	355.602	257.395	369.48	145.069	172.378	282.234	382.043
	136.146	148.068	350.259	307.262	341.655	206.997	282.75	243.357	185.518	156.006	152.711	167.19	317.11	194.342	432.393	474.193	192.464	196.256	294.735	234.408	426.595	416.095	408.548	342.723	243.524	357.792	138.607	166.943	274.06	369.292
	133.015	144.898	343.923	296.185	333.978	199.207	272.892	234.833	181.389	146.824	146.191	160.79	309.784	188.318	409.898	454.932	187.731	190.818	279.435	216.429	407.173	395.59	393.559	330.179	230.991	347.102	132.867	162.074	266.025	358.478
	130.526	141.66	339.599	286.131	325.51	190.67	263.837	228.019	179.484	138.378	138.654	153.84	302.891	180.144	386.343	435.465	183.513	188.853	263.66	202.138	393.712	376.144	385.417	317.91	219.375	336.929	128.199	158.635	256.067	353.933
	126.718	139.436	333.686	272.36	318.791	184.52	256.375	217.555	171.878	130.898	134.407	149.137	293.77	178.535	372.119	423.744	177.91	180.244	253.544	182.907	372.445	363.041	364.006	307.57	206.753	326.285	122.27	150.988	252.91	333.262
	124.731	135.96	329.299	263.534	309.673	177.164	248.83	211.87	171.654	123.522	127.898	141.531	287.179	170.13	347.262	404.645	174.522	179.889	238.457	171.296	362.744	343.565	358.725	295.509	196.105	317.071	118.898	148.657	243.198	331.722
	121.66	133.465	321.612	251.612	302.617	171.952	241.888	203.835	166.109	117.231	123.399	135.71	279.431	167.457	330.418	391.992	170.221	173.596	227.654	155.537	346.154	328.367	341.109	284.965	184.556	307.915	114.426	142.316	239.809	315.886
	119.576	130.241	317.392	241.151	293.047	165.413	236.032	197.355	165.064	110.805	117.814	128.419	271.936	160.369	308.846	376.343	165.872	171.997	215.622	144	337.131	312.317	333.625	273.436	174.116	298.273	111.047	138.703	231.802	310.326
	117.558	127.333	311.883	231.083	284.864	160.322	230.303	191.161	163.003	105.533	113.042	121.278	264.742	154.728	288.878	361.469	162.189	169.931	204.481	133.306	328.425	296.906	324.606	262.644	164.397	289.608	108.097	135.108	225.397	304.322
	114.684	125.154	307.269	219.022	276.885	154.841	225.552	183.431	158.228	100.712	109.203	116.354	256.742	152.228	277.904	355.082	156.409	164.093	196.519	120.124	315.162	288.363	308.962	253.085	154.157	280.536	104.08	127.907	223.038	286.813
	113.285	122.082	301.399	210.427	268.242	150.924	220.698	178.446	157.984	96.717	106.038	109.046	250.394	146.812	255.753	339.424	153.655	163.076	186.451	111.755	309.136	272.226	302.008	243.685	145.886	272.848	102.147	125.636	216.628	283.772
	110.724	119.944	295.839	199.079	259.985	146.291	216.459	171.783	153.712	92.712	102.388	103.936	242.939	144.092	245.01	333.778	148.332	157.903	179.357	100.462	297.696	263.691	287.753	234.459	136.321	264.663	98.819	118.916	214.895	267.964
	109.59	116.863	291.121	189.827	250.745	142.536	213.082	166.25	154.111	89.126	99.835	96.348	235.807	136.974	223.43	317.178	144.941	157.526	169.848	93.853	295.235	248.946	283.242	224.369	128.68	256.415	97.387	117.374	207.162	268.103
	107.577	114.724	285.408	179.888	242.758	138.719	209.173	160.679	150.75	86.214	96.898	91.26	229.23	134.255	213.334	311.676	139.834	152.901	163.816	84.901	285.352	240.413	270.436	215.972	120.842	248.898	94.52	111.395	205.349	254.337
	106.168	112.372	280.045	171.105	234.615	135.512	205.7	155.725	149.175	83.902	95.06	85.695	223.083	130.583	199.325	302.883	135.702	149.87	157.467	77.918	278.665	230.268	261.267	208.085	113.995	241.622	92.515	107.365	201.73	246.122
	104.982	109.961	275.698	162.448	226.361	132.541	203.124	150.402	148.518	81.776	94.144	80.039	216.642	125.634	184.028	292.013	131.657	147.75	151	72.113	274.541	220.345	254.544	200.134	107.575	234.379	91.039	104.629	196.657	241.827
	103.148	108.266	270.016	153.713	219.162	129.481	199.799	145.722	144.85	79.764	91.66	76.007	210.773	123.062	177.292	289.523	126.546	143.368	146.736	65.178	264.727	213.729	242.361	192.525	100.602	227.808	88.419	98.609	196.162	228.176
	102.245	105.985	265.32	145.8	210.92	126.88	197.725	140.727	145.05	78.21	91.933	70.552	204.598	117.893	161.952	277.587	122.688	141.135	140.938	60.755	261.925	203.497	236.682	185.525	95.385	220.673	87.268	96.62	190.255	225.678
	100.785	104.252	259.988	138.608	204.094	124.394	194.653	136.906	142.342	76.748	90.264	66.757	199.616	115.17	155.524	274.731	117.943	137.351	137.634	55.705	252.955	196.726	226.255	178.762	89.981	214.531	84.981	91.531	189.014	214.535
	99.912	102.263	253.504	131.48	197.148	123.064	192.046	133.206	141.347	76.254	90.19	62.226	193.996	111.653	142.053	264.752	114.564	134.889	132.905	52.104	248.1	187.192	220.097	172.823	85.407	208.471	83.73	89.206	184.907	210.905
	98.959	100.582	249.865	124.49	190.269	120.315	190.478	128.048	140.51	75.12	91.099	58.298	188.502	106.707	132.382	257.288	109.68	132.038	128.68	48.575	243.459	180.529	213.351	166.19	80.767	201.716	82.243	86.276	180.175	205.928
	97.444	99.261	244.929	118.931	185.062	118.181	187.67	125.208	136.96	73.761	89.092	55.895	184.462	104.125	130.083	258.085	104.71	128.571	126.913	44.862	232.944	175.426	203.096	159.817	75.933	196.498	79.853	80.808	180.411	194.375
	96.902	97.729	239.935	112.979	178.815	116.619	186.292	120.815	137.25	73.659	91.397	52.098	179.112	99.825	117.558	246.598	101.313	126.178	122.678	42.857	230.435	167.416	199.054	155.15	72.736	190.561	79.056	79.79	174.168	193.773
	95.713	96.365	234.394	108.425	173.45	115.09	183.344	118.431	134.767	72.752	90.271	49.754	175.554	97.631	113.354	245.575	97.175	123.16	121.512	40.246	220.413	161.254	190.64	149.965	69.129	185.598	76.887	75.425	173.117	184.663
	94.953	94.991	229.086	103.142	168.511	113.756	182	114.638	133.707	72.675	91.565	46.873	170.446	93.338	104.457	237.183	93.39	120.978	117.522	38.679	215.776	154.58	185.55	144.506	65.83	180.091	75.644	73.741	168.235	182.644
	94.013	93.748	224.155	99.131	164.067	112.28	179.843	111.754	131.916	72.015	91.647	44.845	166.644	90.351	99.334	233.931	89.403	118.575	115.694	37.041	207.95	148.994	179.291	139.545	62.731	175.226	73.925	70.619	165.513	177.138
	93.145	92.55	219.189	95.408	160.529	111.128	178.004	109.063	129.855	71.586	91.794	43.139	162.632	87.021	94.517	229.754	85.624	116.574	113.128	35.805	200.889	143.468	173.412	134.405	59.645	170.676	72.282	68.099	162.555	173.218
	92.55	91.508	213.827	91.95	155.323	110.023	175.735	106.204	129.215	71.54	93.094	41.21	158.817	85.296	87.1	224.438	82.848	113.752	112.11	34.706	194.21	137.781	169.779	131.473	57.812	166.056	70.781	66.142	158.175	169.346
	91.355	90.319	209.754	90.579	153.214	108.605	173.361	104.708	126.423	69.567	91.403	40.641	156.919	82.325	87.903	226.575	78.512	112.776	111.407	33.772	182.923	133.254	161.7	125.774	54.933	161.956	68.554	61.871	157.97	162.585
	90.962	89.45	204.252	86.298	149.401	107.697	172.679	100.876	126.103	70.59	94.445	38.58	151.477	79.013	78.609	215.561	76.099	110.647	107	33.538	181.168	128.248	159.845	122.279	53.12	157.437	67.731	62.288	150.664	164.097
	89.994	88.331	199.911	85.54	147.347	106.675	170.05	99.637	123.911	68.835	92.774	38.391	149.758	76.954	78.141	216.964	72.625	109.819	106.746	32.966	170.663	123.708	153.948	117.629	50.913	153.889	65.615	58.702	149.927	159.081
	89.435	87.402	194.235	82.585	143.396	106.346	168.202	97.115	122.608	69.325	93.325	37.275	145.229	75.135	71.746	210.779	70.613	107.898	104.363	32.727	165.875	118.806	151.55	113.894	49.396	150.204	64.15	57.992	144.919	158.271
	88.824	86.6	190.056	80.56	140.99	104.95	166.83	94.282	121.584	68.93	94.752	36.452	141.7	72.716	67.58	205.436	67.97	106.242	101.814	32.684	160.5	115.254	148.306	110.416	47.916	146.21	62.762	56.838	140.028	156.918
	87.86	85.427	185.705	80.899	140.537	104.42	164.284	93.571	119.272	67.131	92.989	37.013	140.16	70.172	68.039	205.55	64.754	106.813	99.903	32.653	151.291	110.961	142.112	105.396	45.748	143.16	60.715	54.08	139.147	154.578
	87.496	84.861	181.05	78.054	137.167	103.202	163.111	90.238	118.831	67.585	95.018	35.966	135.659	68.413	61.99	197.847	63.206	104.431	96.994	32.821	148.716	107.923	140.841	102.778	44.897	139.446	59.427	54.153	132.462	154.329
	86.638	83.83	176.567	79.132	135.631	103.009	160.11	89.681	117.196	65.397	92.726	36.922	134.677	67.489	61.683	199.33	60.825	104.748	96.868	32.726	139	103.584	136.69	98.83	43.692	136.646	57.483	51.131	131.554	152.289
	86.193	83.254	172.365	77.082	132.932	101.834	158.628	86.827	116.338	65.449	93.81	36.505	130.608	65.754	57.367	192.467	59.234	103.015	93.803	33.015	135.872	100.695	134.81	95.706	42.776	133.241	56.104	50.889	125.772	152.254
	85.651	82.502	167.936	75.783	130.702	101.154	156.404	84.884	114.722	65.39	93.471	36.572	127.017	64.151	54.585	187.803	57.868	102.053	90.715	33.384	131.974	97.607	131.526	91.774	41.713	130.338	54.278	50.48	121.327	152.134
	84.853	81.556	163.987	77.764	130.467	100.77	153.484	84.252	113.746	62.781	92.156	38.007	126.649	63.31	54.473	187.096	55.547	102.768	89.737	33.489	123.545	94.042	128.139	88.826	40.783	127.576	52.667	47.714	119.915	151.493
	84.523	81.265	160.624	74.706	128.013	98.777	152.401	80.985	112.924	63.687	94.01	37.17	121.807	61.265	50.403	178.021	54.821	100.427	85.208	34.13	124.202	92.603	126.088	86.027	40.078	124.408	51.282	48.933	112.952	151.431
	83.838	80.373	155.688	76.532	125.275	99.457	148.698	80.47	111.482	61.353	90.555	38.952	120.873	61.968	49.523	179.782	53.723	100.813	85.843	34.137	115.408	88.035	123.625	82.658	39.91	122.227	49.37	46.088	111.67	151.33
	83.344	80.029	152.712	75.306	124.475	97.359	147.141	78.054	111.15	60.822	92.002	39.147	117.844	60.101	47.335	171.167	52.237	99.475	81.703	34.703	113.989	86.534	121.25	80.33	39.098	118.942	48.205	46.109	106.301	151.25
	82.769	79.448	148.859	75.25	122.785	96.405	144.267	76.512	109.79	60.062	91.335	39.774	115.401	59.295	45.859	166.835	51.37	98.939	79.009	35.153	110.644	83.852	118.248	77.398	38.51	116.538	46.526	45.495	102.543	151.248
	82.243	78.943	145.202	75.514	121.019	95.559	141.609	75.047	108.884	58.731	90.447	40.966	113.521	58.957	44.467	162.509	50.548	98.2	77.159	35.447	106.788	81.193	116.233	75.036	38.197	113.917	45.157	44.31	99.078	151.145
	81.918	78.759	142.433	73.091	117.58	93.39	139.425	72.274	107.683	58.88	89.921	40.568	109.553	58.065	42.216	156.877	50.904	95.783	74.62	36.14	106.541	79.385	113.707	72.466	38.43	111.178	43.425	44.774	93.673	149.75
	81.125	78.094	137.65	76.084	117.651	93.525	135.732	72.018	106.766	56.266	88.457	43.041	109.469	58.484	41.906	153.87	49.184	96.709	73.036	36.171	99.811	75.734	111.775	70.633	37.762	108.903	42.383	42.169	92.025	151.311
	80.764	78.036	135.267	74.172	115.748	90.922	134.012	69.733	106.166	55.86	88.786	43.183	106.559	57.178	40.397	145.648	48.805	94.56	69.964	36.867	99.998	74.471	109.552	68.884	37.533	105.995	41.203	42.478	87.128	149.676
	80.225	77.65	131.358	74.717	114.215	89.883	130.548	68.528	104.813	54.785	87.735	44.15	104.673	57.143	39.582	141.58	48.343	93.935	67.875	37.257	96.833	71.673	107.008	66.822	37.242	103.79	39.862	41.535	83.992	149.535
	79.81	77.421	128.044	73.987	111.397	88.396	127.78	66.843	103.547	53.755	86.074	45.169	102.28	57.133	38.475	136.723	48.378	92.252	66.386	37.744	94.514	69.095	105.256	65.087	37.604	101.187	38.595	40.668	80.37	148.554
	79.426	77.373	126.048	72.298	110.072	85.281	125.691	64.947	102.595	53.309	86.334	44.865	99.832	55.609	37.78	128.72	48.128	89.877	63.359	38.461	95.145	67.773	102.122	63.574	37.151	98.408	37.326	41.125	76.089	145.776
	78.825	76.87	120.891	74.182	108.685	85.432	121.48	64.514	100.95	51.512	84.151	47.065	98.828	56.826	37.16	125.811	47.494	89.815	62.208	38.509	89.702	64.07	101.028	62.222	36.986	96.323	36.441	38.918	73.986	146.767
	78.503	76.887	118.962	72.092	107.013	82.181	119.707	62.711	99.992	51.089	83.979	46.791	96.592	55.24	36.702	117.785	47.337	87.074	59.637	39.176	90.74	62.776	98.12	61.012	36.572	93.607	35.337	39.469	70.125	143.102
	78.017	76.476	114.38	72.904	105.279	81.605	115.715	61.803	98.187	49.78	82.152	48.003	94.735	56.077	36.128	114.536	47.154	86.503	58.405	39.402	86.505	59.471	96.896	59.804	36.631	91.536	34.369	37.795	67.7	143.06
	77.7	76.382	111.686	71.149	103.031	79.217	113.8	60.345	96.924	48.834	80.599	48.825	92.616	55.452	35.609	108.618	47.273	84.373	57.107	39.898	85.275	57.57	95.582	59.057	36.975	88.682	33.669	37.21	64.724	140.486
	77.29	76.245	108.502	70.878	102.429	77.149	111.002	59.603	95.556	48.119	80.261	48.712	91.087	54.692	35.583	102.232	46.679	82.574	54.845	40.16	84.38	55.579	93.027	58.128	36.024	86.524	32.705	36.917	61.955	137.548
	76.943	75.972	104.504	70.76	100.385	76.223	107.65	58.847	93.78	47.121	78.186	50.055	89.646	55.24	35.195	98.243	46.548	81.293	53.793	40.347	81.045	52.673	92.394	57.461	36.115	84.338	32.016	35.582	59.679	136.031
	76.807	76.002	102.887	68.236	98.292	72.935	106.073	57.385	92.432	46.801	76.766	49.129	87.514	53.174	35.419	92.835	46.96	78.113	52.342	40.995	81.748	51.02	89.05	56.189	35.991	81.734	30.893	36.155	56.905	130.911
	76.292	75.575	97.616	69.296	97.22	73.03	102.013	57.185	90.445	45.499	75.207	50.672	85.991	54.809	34.861	89.542	46.332	78.243	51.23	40.905	76.51	48.016	89.945	56.181	35.899	79.823	30.649	33.826	55.167	131.174
	76.14	75.586	95.485	67.192	95.223	70.278	100.628	56.195	89.1	45.043	73.603	50.606	84.54	53.107	35.147	84.004	46.372	75.344	50.001	41.311	76.528	46.219	87.757	55.504	35.647	77.338	29.876	33.912	52.938	126.036
	75.8	75.364	91.533	67.322	94.848	69.051	97.851	56.113	87.627	44.289	73.072	50.503	82.947	53.17	35.167	79.268	45.61	74.297	48.375	41.181	74.28	44.223	86.877	55.256	34.628	75.512	29.461	32.932	51.11	123.343
	75.627	75.194	88.601	66.088	92.751	67.58	95.671	55.44	85.978	43.686	71.066	51.192	81.648	52.731	35.124	75.833	45.673	72.564	47.668	41.427	72.05	42.099	86.55	55.061	34.791	73.307	29.066	32.06	49.406	120.035
	75.544	75.045	86.433	64.365	90.43	65.828	93.824	54.427	84.221	43.292	68.701	50.997	80.093	51.212	35.286	73.272	46.225	70.48	47.074	41.969	70.137	40.041	85.052	54.164	35.292	70.849	28.562	31.554	47.783	116.256
	75.258	74.958	82.542	64.86	90.078	64.69	90.829	54.806	82.981	42.829	68.361	50.269	78.842	51.693	35.531	68.749	45.229	69.222	45.289	41.439	68.29	37.843	83.95	54.047	33.553	69.557	27.956	30.833	46.146	112.262
	75.197	74.794	80.257	63.159	87.923	63.147	89.576	54.024	81.389	42.413	66.056	50.866	77.804	50.184	35.633	66.121	45.513	67.427	44.93	41.886	66.323	36.15	83.603	53.686	34.039	67.18	27.777	30.113	44.851	108.459
	74.855	74.774	76.605	63.149	87.691	61.979	87.494	54.338	80.077	41.992	65.614	50.413	76.257	50.35	35.826	62.458	44.587	66.73	43.739	41.534	64.567	34.667	83.449	53.86	32.854	65.847	27.628	29.226	43.663	104.763
	74.941	74.609	74.923	61.843	84.778	60.86	85.477	53.478	78.5	41.911	63.013	50.319	75.583	48.849	35.983	60.906	45.249	64.715	43.266	41.983	61.827	32.316	82.286	52.941	33.317	63.668	27.155	28.669	42.332	100.691
	74.726	74.569	72.129	61.269	83.881	59.839	83.864	53.438	77.19	41.567	61.888	50.501	74.619	48.278	36.076	58.278	44.783	63.864	42.537	41.986	59.847	31.097	82.751	53.06	32.919	62.133	27.197	27.724	41.332	97.133
	74.543	74.559	69.402	61.133	83.567	58.648	82.091	53.715	76.138	41.392	61.147	49.645	73.161	48.207	36.335	55.955	44.223	63.02	41.559	41.637	58.462	29.781	82.133	52.968	31.703	60.905	26.969	27.081	40.384	93.054
	74.721	74.39	68.034	60.079	81.226	57.713	80.757	53.022	74.918	41.446	58.879	49.682	73.088	46.272	36.572	54.421	44.766	61.174	41.181	41.947	56.382	28.043	81.126	52.136	31.857	59.128	26.679	26.696	39.315	88.784
	74.4	74.428	65.408	60.08	80.731	56.915	78.814	53.278	73.766	41.434	58.082	48.973	71.641	46.617	36.691	52.971	44.125	61.097	40.387	41.779	54.359	26.91	81.178	52.117	31.047	57.89	26.707	25.654	38.573	85.452
	74.434	74.235	63.878	59.446	78.966	56.259	77.433	52.858	72.593	41.463	56.446	49.22	71.495	45.134	36.808	51.628	44.295	59.997	40.044	42.098	52.39	25.704	81.126	51.728	31.015	56.513	26.79	25.021	37.806	81.755
	74.32	74.29	61.931	59.327	78.371	55.265	76.004	52.948	71.629	41.527	55.392	48.68	70.451	44.718	37.059	50.452	43.939	59.468	39.463	41.984	51.09	24.789	80.753	51.556	30.106	55.476	26.735	24.42	37.177	77.843
	74.312	74.28	60.414	59.231	77.851	54.299	74.849	52.927	70.656	41.63	54.268	47.981	69.454	43.655	37.36	49.451	43.887	58.658	39.027	41.876	50.168	24.022	79.644	50.872	29.239	54.452	26.648	24.105	36.582	73.895
	74.566	74.145	59.421	58.913	76.071	53.799	73.517	52.382	69.592	41.907	52.601	48.051	69.652	41.994	37.545	48.32	44.126	57.499	38.799	42.117	48.495	22.973	78.959	50.165	29.018	53.478	26.531	23.688	35.882	70.188
	74.35	74.153	57.93	58.839	75.184	53.229	71.568	52.413	68.6	42.222	51.296	47.1	68.32	42.53	37.382	48.627	43.762	57.762	38.206	42.232	46.302	22.146	78.547	49.703	28.42	51.908	26.593	22.727	35.346	67.407
	74.483	74.061	56.622	59.011	74.783	52.504	70.711	52.301	67.729	42.358	50.418	47.42	68.029	40.718	37.737	47.398	43.807	56.895	38.134	42.253	46.136	21.932	78.098	49.238	27.614	51.588	26.693	22.548	34.932	63.625
	74.455	74.056	55.676	58.969	73.877	51.901	69.104	52.171	66.86	42.79	49.026	46.702	66.91	40.814	37.627	47.79	43.6	56.866	37.738	42.375	44.368	21.199	77.39	48.675	27.007	50.298	26.598	21.823	34.494	60.765
	74.606	73.966	54.725	59.331	73.659	51.291	68.187	52.03	65.96	43.045	48.104	46.426	66.262	39.249	37.943	46.94	43.684	56.164	37.604	42.378	44.369	21.204	76.033	47.737	26.122	49.804	26.659	21.767	34.216	57.56
	74.643	73.756	54.088	59.033	71.71	51.388	66.442	51.596	65.107	43.359	46.614	46.68	66.891	38.596	37.74	46.663	43.522	55.826	37.362	42.862	42.413	20.641	76.261	47.368	26.116	48.783	26.808	20.989	33.728	55.271
	74.57	73.905	52.894	59.636	72.101	50.335	65.394	51.704	64.333	43.729	45.669	45.859	64.612	38.701	37.817	47.66	43.182	56.252	37.096	42.716	42.536	20.78	74.968	46.647	24.843	48.055	26.788	20.737	33.737	52.303
	75.013	73.684	52.787	59.843	71.676	50.056	64.473	51.376	63.552	44.378	44.641	45.669	64.255	36.841	37.935	46.291	43.707	54.843	37.08	42.632	42.226	20.48	72.841	45.398	24.052	47.452	26.453	20.83	33.334	49.473
	74.856	73.677	51.932	60.082	70.9	49.564	63.095	51.182	62.802	44.662	43.345	45.358	63.07	37.314	37.72	47.618	43.192	55.421	36.773	42.811	41.071	20.35	72.65	45.01	23.411	46.399	26.579	20.154	33.288	47.412
	75.051	73.442	51.605	60.303	70.103	49.556	61.995	51.046	61.995	45.062	42.512	45.363	63.244	35.771	37.864	46.26	43.23	54.663	36.741	43.024	40.99	20.559	71.239	44.022	22.808	45.856	26.623	20.093	33.158	45.448
	75.124	73.317	51.145	60.576	69.476	49.171	60.831	50.721	61.295	45.451	41.337	45.271	62.238	35.715	37.642	46.822	43.071	54.554	36.582	43.065	40.148	20.331	70.616	43.52	22.071	45.14	26.449	19.765	33.119	43.272
	75.14	73.23	50.59	61.193	69.449	48.654	59.915	50.63	60.732	45.791	40.525	45.069	60.583	35.422	37.608	47.368	42.828	54.646	36.416	43.023	40.602	20.781	69.512	42.713	21.212	44.432	26.475	19.664	33.293	41.393
	75.355	73.056	50.534	61.53	69.38	48.509	59.1	50.556	60.015	46.377	39.899	44.958	59.838	34.354	37.572	46.315	42.956	53.88	36.391	42.914	41.217	21.202	67.721	41.666	20.461	43.889	26.253	19.781	33.296	39.844
	75.257	72.936	50.205	61.547	68.363	48.193	58.098	50.334	59.443	46.595	38.638	44.309	58.669	34.76	37.249	47.518	42.381	54.178	36.148	43.041	39.599	20.841	66.619	40.85	19.942	42.201	26.305	19.173	33.243	38.539
	75.573	72.691	50.37	61.776	68.162	48.19	57.342	50.268	58.628	47.279	38.136	44.458	58.37	33.54	37.201	45.691	42.599	53.16	36.201	42.93	40.072	21.21	64.893	39.913	19.217	41.918	25.89	19.367	33.369	37.165
	75.313	72.654	49.638	62.445	67.788	47.774	56.609	49.894	58.429	47.232	37.392	44.458	56.336	34.318	36.925	47.44	42.021	53.822	35.963	42.898	39.724	21.466	65.061	39.726	18.494	40.972	26.029	19.068	33.63	35.829
	75.535	72.507	49.831	62.704	67.619	47.678	55.92	49.759	57.747	47.777	36.942	44.407	55.574	33.522	36.748	46.184	42.096	53.1	35.963	42.729	40.153	21.799	63.346	38.78	17.816	40.451	25.609	19.206	33.877	34.829
	75.709	72.324	49.998	62.75	67.342	47.552	55.367	49.761	57.073	48.204	36.512	44.216	54.894	32.864	36.539	45.092	41.999	52.552	35.926	42.59	40.527	22.236	61.609	37.852	17.196	39.669	25.221	19.296	34.127	34.14
	75.41	72.239	49.434	63.076	66.411	47.271	54.908	49.389	56.925	47.896	35.795	43.737	53.186	33.758	36.242	46.498	41.261	53.16	35.748	42.58	39.016	22.075	61.277	37.411	16.654	38.093	25.405	18.799	34.239	33.274
	75.79	72.143	49.913	63.528	67.154	47.057	54.361	49.353	56.084	48.721	35.643	43.876	52.021	32.803	35.964	44.885	41.592	52.256	35.802	42.131	40.404	22.87	59.058	36.278	15.951	37.704	24.681	19.3	34.692	32.822
	75.484	72.039	49.461	63.77	66.444	46.933	54.077	48.939	56.023	48.39	35.305	43.676	50.662	33.506	35.701	45.436	41.042	52.542	35.693	42.066	39.422	22.967	59.01	36.128	15.444	36.599	24.773	19.004	34.835	32.144
	75.668	71.923	49.8	63.522	66.242	46.887	53.731	48.882	55.388	48.712	35.122	43.431	49.808	33.048	35.438	44.201	40.974	51.814	35.723	41.842	39.474	23.286	57.446	35.4	14.967	35.914	24.217	19.148	35.147	31.818
	75.526	71.772	49.783	63.332	65.31	46.691	53.599	48.991	55.037	48.436	35	42.925	49.096	32.998	35.203	43.547	40.454	51.977	35.659	41.815	38.918	23.622	56.296	34.766	14.51	34.827	24.098	19.023	35.542	31.571
	75.391	71.81	49.558	63.99	65.563	46.424	53.384	48.529	54.875	48.382	35.082	42.955	47.527	33.306	34.901	43.472	40.33	51.973	35.601	41.532	39.453	24.259	55.864	34.394	13.995	34.192	23.864	19.22	35.917	31.328
	75.501	71.802	49.912	63.869	65.899	46.261	53.14	48.403	54.2	48.635	35.006	42.758	46.587	33.044	34.62	42.573	40.233	51.317	35.64	41.244	39.562	24.673	54.377	33.737	13.584	33.432	23.209	19.379	36.227	31.257
	75.16	71.818	49.363	64.395	65.745	45.911	52.976	47.992	54.188	47.989	35.14	42.34	44.735	33.896	34.413	43.167	39.671	51.775	35.547	41.089	38.72	25.016	53.672	33.17	13.191	32.035	23.495	19.212	36.245	31.14
	75.339	71.602	50.153	62.77	64.602	46.054	53.335	48.324	53.444	48.012	35.095	41.589	44.83	33.118	34.229	41.035	39.536	50.862	35.705	41.03	37.971	24.991	52.207	32.903	12.955	31.636	22.571	19.152	36.726	31.168
	75.056	71.667	49.756	63.35	64.928	45.68	53.184	47.907	53.369	47.471	35.397	41.248	43.203	33.683	33.956	41.265	39.154	51.167	35.606	40.827	37.823	25.535	51.486	32.325	12.558	30.583	22.659	19.177	36.856	31.143
	74.927	71.729	49.698	63.138	64.938	45.516	53.204	47.588	53.121	47.199	35.595	40.909	42.286	33.883	33.732	40.7	39.023	50.768	35.581	40.722	37.896	25.904	50.908	32.141	12.28	30.074	22.285	19.273	37.007	31.136
	74.946	71.672	49.827	62.768	64.802	45.32	53.332	47.615	52.71	47.052	35.904	40.498	41.812	33.422	33.521	39.732	38.876	50.688	35.64	40.555	38.733	26.852	49.953	31.745	12.023	29.64	21.784	19.597	37.401	31.485
	74.508	71.608	49.525	62.669	64.432	45.166	53.422	47.381	52.655	46.068	36.128	39.744	40.37	34.232	33.474	39.764	38.339	50.715	35.514	40.515	36.719	26.292	49.06	31.253	11.838	28.295	22.102	19.056	37.266	31.335
	74.57	71.556	49.852	61.69	63.974	45.065	53.784	47.463	52.263	45.932	36.28	39.16	40.071	33.637	33.292	38.67	38.332	50.262	35.639	40.361	37.454	27.115	48.187	31.135	11.622	28.126	21.345	19.361	37.591	31.746
	74.361	71.615	49.688	61.977	64.944	44.792	53.348	46.991	51.655	45.419	36.376	38.471	39.062	34.044	33.161	38.617	37.963	49.701	35.592	40.28	36.882	26.776	46.741	30.317	11.458	27.103	21.321	19.207	37.386	31.866
	74.154	71.588	49.469	61.182	64.164	44.737	53.833	46.935	51.985	44.83	36.778	37.931	38.732	34.002	33.04	37.877	37.918	49.8	35.55	40.319	37.384	27.664	46.953	30.605	11.3	26.965	21.071	19.41	37.468	31.973
	74.011	71.502	49.731	60.421	63.596	44.671	54.12	47.008	51.566	44.316	36.862	37.136	37.99	33.684	32.973	37.362	37.603	49.438	35.59	40.204	36.835	27.619	45.547	30.145	11.168	26.206	20.76	19.26	37.548	32.389
	73.712	71.498	49.575	60.19	63.777	44.621	54.061	46.79	51.485	43.615	37.161	36.442	37.451	33.83	32.986	37.077	37.342	49.157	35.531	40.216	36.456	27.306	44.867	29.809	11.034	25.541	20.767	19.154	37.421	32.463
	73.654	71.484	49.5	59.43	63.298	44.483	54.354	46.674	51.365	43.312	37.231	35.798	37.148	33.52	32.89	36.543	37.335	48.859	35.607	40.134	37.268	28.094	44.393	29.719	10.921	25.268	20.413	19.402	37.18	32.838
	73.352	71.471	49.341	59.173	63.519	44.466	54.007	46.429	51.18	42.552	37.581	35.142	36.306	33.861	32.939	36.398	37.034	48.463	35.541	40.199	36.267	27.519	43.422	29.197	10.852	24.416	20.694	19.086	36.759	32.864
	73.29	71.446	49.498	58.223	62.862	44.447	54.496	46.33	51.074	42.298	37.312	34.328	36.28	33.34	32.904	35.868	37.002	47.944	35.643	40.105	36.634	27.619	42.836	29.179	10.763	24.255	20.18	19.175	36.729	33.183
	73.121	71.375	49.655	57.65	62.608	44.554	54.499	46.25	50.821	41.751	37.34	33.581	35.907	33.001	32.902	35.577	36.744	47.398	35.623	40.037	36.157	26.967	41.725	28.76	10.674	23.666	20.025	19.022	36.708	33.504
	72.914	71.357	49.302	57.265	62.606	44.571	54.428	46.039	50.815	41.259	37.639	32.841	35.719	32.802	32.999	35.336	36.636	47.223	35.593	40.047	37.021	27.444	41.393	28.503	10.611	23.247	20.133	19.286	36.123	33.704
	72.902	71.322	49.287	56.486	61.814	44.568	54.732	45.827	50.84	40.974	37.454	32.182	35.476	32.548	32.958	35.038	36.636	46.706	35.674	39.943	37.062	27.301	41.032	28.481	10.597	22.965	19.929	19.259	35.748	33.912
	72.691	71.295	49.086	56.213	62.419	44.681	53.846	45.588	50.288	40.484	37.659	31.505	35.246	32.491	33.11	34.917	36.399	46.059	35.67	40.018	36.769	26.556	39.876	27.704	10.529	22.259	20.095	19.063	35.163	34.017
	72.63	71.262	49.273	55.294	60.933	44.932	54.673	45.551	50.668	40.257	37.445	30.907	34.86	31.97	33.047	34.584	36.318	45.773	35.712	39.866	36.417	26.419	39.743	27.942	10.478	22.092	19.806	19.071	35.074	34.353
	72.519	71.281	49.199	54.773	60.894	45.048	54.123	45.261	50.359	39.926	37.368	30.207	34.561	31.711	33.146	34.453	36.143	44.895	35.738	39.901	36	25.512	38.762	27.403	10.428	21.544	19.719	18.839	34.556	34.491
	72.503	71.245	48.992	54.393	60.343	45.13	54.214	45.118	50.297	39.707	37.275	29.481	34.69	31.176	33.198	34.301	36.134	44.658	35.774	39.794	37.018	25.798	38.438	27.156	10.404	21.216	19.605	19.197	33.977	34.711
	72.482	71.216	48.814	53.916	59.816	45.191	54.23	44.859	50.327	39.583	37.145	28.905	34.723	30.838	33.265	34.115	36.103	44.199	35.785	39.707	37.289	25.489	38.413	27.074	10.393	20.943	19.511	19.307	33.361	34.693
	72.315	71.288	48.871	53.391	59.584	45.641	53.391	44.764	50.009	39.302	37.387	28.474	33.94	30.686	33.504	34.077	35.859	43.456	35.744	39.871	35.67	24.172	37.161	26.522	10.313	20.336	19.599	18.847	32.999	34.964
	72.382	71.225	48.716	53.133	58.61	45.679	53.932	44.61	50.191	39.296	36.941	27.849	34.353	29.926	33.465	33.902	35.877	43.197	35.788	39.678	36.831	24.372	37.416	26.544	10.305	20.165	19.309	19.347	32.456	35.092
	72.311	71.242	48.422	52.572	58.491	45.844	53.077	44.34	49.796	39.164	37.113	27.282	33.981	29.881	33.756	33.809	35.806	42.489	35.859	39.793	36.335	23.678	36.73	26.144	10.285	19.697	19.394	19.131	31.714	34.931
	72.374	71.19	48.348	52.456	57.664	45.964	53.199	44.257	49.782	39.115	36.796	26.743	34.109	29.226	33.805	33.729	35.727	42.186	35.836	39.698	36.953	23.617	36.39	25.905	10.299	19.414	19.189	19.508	31.272	35.118
	72.312	71.227	48.31	52.178	57.043	46.257	52.969	44.028	49.759	39.152	36.699	26.409	33.763	28.879	33.953	33.692	35.613	41.612	35.809	39.796	35.97	22.788	35.909	25.708	10.263	19.039	19.04	19.289	30.848	35.238
	72.338	71.25	48.142	51.967	56.348	46.577	52.559	43.9	49.519	39.114	36.765	26.051	33.332	28.621	34.203	33.614	35.533	41.147	35.823	39.853	35.425	22.327	35.412	25.52	10.267	18.773	19.088	19.306	30.305	35.326
	72.4	71.125	47.901	51.851	55.533	46.578	52.765	43.705	49.569	39.208	36.681	25.627	33.484	28.133	34.327	33.521	35.508	40.899	35.808	39.809	35.985	22.302	35.689	25.424	10.299	18.535	18.971	19.665	29.617	35.122
	72.319	71.205	47.722	51.492	55.313	46.871	51.859	43.601	49.228	39.227	36.845	25.3	32.987	28.094	34.778	33.403	35.458	40.327	35.888	39.987	34.974	21.561	35.193	25.317	10.318	18.247	18.99	19.452	29.054	34.808
	72.46	71.149	47.622	51.704	54.36	47.042	52.227	43.487	49.298	39.285	36.632	25.002	32.992	27.479	34.875	33.389	35.339	40.121	35.791	39.99	35.318	21.614	34.941	25.073	10.339	18.029	18.859	19.861	28.619	34.972
	72.394	71.202	47.527	51.619	53.909	47.369	51.852	43.3	49.23	39.398	36.457	24.814	32.642	27.217	35.251	33.345	35.287	39.596	35.749	40.207	34.236	20.861	34.489	24.932	10.311	17.78	18.618	19.605	28.247	34.926
	72.498	71.209	47.363	51.693	53.261	47.377	51.655	43.191	48.974	39.49	36.134	24.518	32.603	26.84	35.423	33.376	35.181	39.22	35.76	40.388	34.585	20.71	33.871	24.633	10.355	17.571	18.511	19.928	27.826	34.82
	72.548	71.1	47.217	51.69	52.413	47.479	51.936	43.122	49.032	39.634	36.454	24.396	32.276	26.551	35.808	33.308	35.152	38.986	35.734	40.364	34.203	20.578	34.394	24.619	10.462	17.428	18.505	20.161	27.193	34.533
	72.424	71.2	47.012	51.46	52.325	47.781	51.049	43.065	48.687	39.645	36.501	24.102	31.852	26.544	36.284	33.184	35.156	38.58	35.863	40.434	33.428	20.083	34.16	24.839	10.531	17.3	18.511	20.142	26.725	33.832
	72.579	71.25	47.086	52.11	51.464	48.009	51.738	42.896	48.793	39.801	35.923	24.199	31.764	25.955	36.443	33.292	34.962	38.312	35.714	40.724	33.099	19.783	33.147	24.257	10.527	17.132	18.192	20.255	26.539	34.518
	72.423	71.196	46.875	51.81	51.256	48.128	51.134	42.873	48.584	39.867	35.963	23.94	31.401	25.964	36.974	33.177	35.003	37.987	35.888	40.628	32.591	19.45	33.585	24.583	10.633	17.07	18.157	20.348	25.988	33.55
	72.537	71.194	46.841	51.998	50.703	48.098	51.363	42.739	48.457	39.953	35.867	23.878	31.24	25.674	37.246	33.215	34.912	37.656	35.858	40.78	32.545	19.493	33.142	24.355	10.708	16.912	18.13	20.688	25.604	33.446
	72.533	71.223	46.75	52.049	50.216	48.085	51.336	42.591	48.271	40.086	35.559	23.895	30.943	25.446	37.616	33.23	34.893	37.246	35.896	40.963	31.731	18.984	32.966	24.235	10.754	16.832	17.867	20.537	25.397	33.382
	72.421	71.306	46.688	52.336	49.961	48.467	51.284	42.498	48.131	39.993	35.422	23.984	30.503	25.332	38.196	33.211	34.877	37.052	35.972	40.874	30.58	18.508	32.662	24.393	10.832	16.866	17.688	20.347	25.121	33.23
	72.538	71.339	46.637	52.578	49.647	48.259	51.446	42.372	48.12	40.185	35.004	23.955	30.541	25.084	38.36	33.219	34.84	36.828	36.01	40.989	31.208	18.426	32.049	24.063	10.895	16.664	17.655	20.856	24.756	32.919
	72.332	71.352	46.515	52.536	49.399	48.351	51.016	42.291	47.709	40.055	34.914	23.858	30.057	25.075	38.828	33.149	34.859	36.521	36.261	40.814	29.861	18.034	32.313	24.466	10.976	16.834	17.448	20.606	24.566	32.271
	72.426	71.32	46.523	52.689	49.128	48.182	51.298	42.196	47.729	40.156	34.624	23.978	29.997	24.902	39.231	33.182	34.87	36.296	36.259	40.83	29.946	17.896	32.075	24.165	11.039	16.664	17.39	20.924	24.241	32.235
	72.275	71.502	46.459	53.068	49.027	48.461	51.424	42.014	47.527	40.055	34.11	24.175	29.649	24.808	39.625	33.182	34.818	36.112	36.363	40.784	28.916	17.507	31.424	24.158	11.13	16.756	17.169	20.774	24.235	32.147
	72.285	71.485	46.417	53.093	48.812	48.283	51.2	41.893	47.23	40.099	33.714	24.312	29.456	24.735	39.945	33.204	34.861	35.862	36.494	40.787	28.384	17.097	31.337	24.159	11.199	16.712	16.98	20.71	24.05	32.03
	72.254	71.499	46.384	53.354	48.764	48.085	51.318	41.81	47.22	40.185	33.385	24.406	29.435	24.619	40.139	33.187	34.901	35.745	36.59	40.599	28.582	16.946	30.928	23.99	11.3	16.595	17.027	21.123	23.783	31.52
	72.046	71.583	46.282	53.3	48.634	48.09	50.78	41.677	46.711	39.931	32.853	24.482	29.039	24.581	40.495	33.178	34.905	35.534	36.862	40.51	27.16	16.482	30.906	24.198	11.368	16.893	16.647	20.549	23.807	31.406
	72.058	71.572	46.28	53.656	48.679	47.916	51.053	41.596	46.727	40.099	32.482	24.655	29.069	24.559	40.727	33.202	34.944	35.423	36.844	40.328	27.37	16.31	30.428	23.995	11.467	16.647	16.712	21.011	23.579	31.12
	71.875	71.689	46.208	53.821	48.703	47.97	50.805	41.446	46.354	39.893	31.79	24.868	28.839	24.546	41.026	33.225	34.933	35.33	36.997	40.223	26.296	15.895	29.858	24.001	11.531	16.867	16.413	20.609	23.702	31.103
	71.819	71.599	46.241	53.84	48.695	47.605	50.456	41.374	46.097	39.881	31.536	24.961	28.804	24.515	41.358	33.203	35.083	35.162	37.13	40.022	25.99	15.619	30.014	24.038	11.619	16.772	16.282	20.571	23.465	31.02
	71.809	71.584	46.143	53.932	48.669	47.362	50.158	41.333	45.86	40.035	30.824	25.185	28.763	24.516	41.11	33.151	35.039	35.068	37.101	40.15	26.046	15.388	29.207	23.876	11.65	16.596	16.308	20.902	23.441	30.587
	71.548	71.683	46.106	54.011	48.613	47.21	49.702	41.256	45.219	39.648	30.587	25.263	28.533	24.549	41.423	33.198	35.09	34.998	37.4	39.839	24.694	15.078	29.309	24.067	11.733	17.006	15.949	20.276	23.516	30.604
	71.516	71.575	46.239	54.414	48.872	47.268	50.181	41.165	45.231	39.772	30.064	25.638	28.679	24.654	41.931	33.276	35.209	34.933	37.265	39.737	24.383	14.739	28.781	23.768	11.749	16.635	15.942	20.436	23.553	30.98
background	71.9485	71.5771	46.2759	53.6489	48.7468	47.825	50.7077	41.5564	46.4176	39.9598	32.1345	24.7945	29.0266	24.6082	40.7779	33.2006	34.9783	35.4167	36.9046	40.2979	26.7821	16.1061	30.2192	24.025	11.4746	16.7479	16.5429	20.6961	23.7131	31.2517
average	71.7628		49.9624		48.2859		46.1321		43.1887		28.4645		26.8174		36.9892		35.1975		38.6012		21.4441		27.1221		14.1113		18.6195		27.4824

## Sheet: wt ytub
	wt2-1		wt2-2		wt2-3		wt2-4		wt2-5		wt1-1		wt1-2		wt1-3		wt1-4		wt1-5		wt3-1		wt3-2		wt3-3		wt3-4		wt3-5
	1860	1595	651	442	476	529	1322	1535	794	835	1120	653	1007	1687	760	1055	1164	1391	1306	2696	1149	753	1794	1579	1090	3839	4127	3904	2378	1087
	1859.25	1594	651.5	442	477.75	528.75	1321.62	1535.5	793.75	834.5	1118.75	655.375	1006.38	1686.62	759.875	1054.88	1163.75	1391.12	1306	2696	1148.62	754.75	1794.75	1579.88	1090	3839.25	4115.62	3897.25	2378	1088.88
	1856.81	1591.69	651.188	442.062	480.812	529.125	1319.69	1534.75	793.438	833.75	1116.88	658.312	1004.44	1686.69	758.375	1056.5	1162.12	1389.56	1305.62	2681.88	1147.88	759.438	1797.12	1583.69	1091.44	3823	4100.81	3882.31	2366.62	1090.5
	1854.7	1589.45	650.15	442.65	483.3	529.9	1317.75	1532.25	792.6	833.1	1113.95	660.7	1002.7	1674.7	757.1	1058.2	1161.9	1382.1	1307.7	2665.1	1147.35	764.45	1800.9	1587.25	1092.85	3795.65	4077.25	3867.75	2353.25	1090.2
	1853.08	1587.08	648.417	443.625	485.542	530.833	1315.42	1528.88	791.5	832.542	1109.88	662.875	1002.12	1652.88	755.792	1058.54	1162.62	1369.83	1313.38	2645.67	1147.42	770	1806.29	1590.46	1095.96	3759.04	4045.38	3851.67	2337.67	1088.88
	1850.42	1583.15	646.45	444.975	489.05	532.125	1311.53	1524.35	789.35	832.35	1104.6	666.1	1000.08	1626.3	753.875	1059.33	1162.67	1353.85	1320.53	2612.62	1148.15	778.35	1812.55	1596.97	1102.88	3703.8	4003.38	3823.68	2311.12	1087.65
	1847.61	1578.42	644.333	446.361	493.583	533.333	1307.56	1519.94	787.222	832.667	1098.19	670.083	998.056	1598.72	752.528	1059.36	1162.53	1337.75	1328.81	2579.42	1149.39	786.806	1818.69	1604.92	1111.58	3647.56	3954.03	3789.92	2284.17	1087.47
	1843.02	1572.85	642.104	447.708	498.771	534.979	1302.9	1514.81	784.896	831.688	1091.08	674.792	995.25	1570.31	750.229	1060.08	1161.58	1320.06	1336.4	2539.75	1148.67	798.167	1826.75	1613.52	1118.92	3584.12	3900.73	3754.02	2252.25	1086.88
	1836.96	1566.11	639.214	449.143	505.054	536.768	1297.39	1508.04	781.893	829.768	1082.36	680.661	991.304	1536.91	747.643	1062.36	1160.61	1298.95	1343.04	2494.95	1147.59	811.357	1836.52	1623.55	1124.54	3511.04	3836.61	3714.18	2216.75	1086.18
	1831.61	1559.32	635.929	450.839	510.911	538.554	1292.04	1501.02	778.768	828.393	1073.16	686.089	988.232	1497.52	745.107	1061.84	1159.62	1274.77	1353.27	2448.59	1147.32	824.607	1846.86	1632.91	1132.62	3432.64	3769.04	3673.66	2179.71	1085.11
	1826.27	1551.65	632.471	452.5	516.765	540.309	1286.1	1493.71	775.015	827.618	1063.35	691.529	984.412	1456.85	743.103	1060.53	1158.21	1249.29	1363.93	2397.6	1147.87	837.868	1855.62	1643.66	1143.62	3348.59	3698.99	3628.4	2138.32	1084.41
	1820.59	1543.12	628.891	454.062	523.016	541.875	1280.09	1486.27	770.922	827.156	1053.09	696.891	980.969	1416.02	741.953	1058.77	1156.47	1223.83	1375.17	2346.14	1149.08	851.234	1864.38	1657.06	1156.25	3264.69	3625.83	3579.23	2097.25	1083.72
	1812.78	1533.76	625.263	455.45	529.812	543.525	1273.54	1478.47	766.8	825.287	1041.34	702.925	976.588	1374.54	740.1	1056.64	1153.28	1197.2	1385.81	2291.4	1147.39	867.112	1874	1667.59	1165.83	3176.72	3548.06	3529.6	2052.59	1083.31
	1803.83	1522.92	620.761	456.793	537.174	545.304	1266.3	1468.46	761.402	823.207	1028.39	709.424	972.174	1327.54	738.826	1054.05	1149.77	1166.55	1396.51	2230.23	1146.23	883.815	1885.05	1682.87	1177.46	3078.85	3460.99	3473.35	2004.88	1082.32
	1794.67	1512.19	615.841	457.989	544.318	546.807	1259.42	1458.38	756.398	820.568	1014.89	715.795	967.352	1280.5	737.205	1049.43	1145.3	1135.4	1407.36	2170.56	1144.19	900.943	1895.52	1694.76	1187.47	2982.03	3373.84	3420.06	1957.38	1082.01
	1785.81	1500.88	611.115	459	551	547.781	1252.83	1448.96	751.156	818.458	1001.66	721.5	962.583	1236.15	736.552	1043.57	1140.4	1105.84	1418.46	2112.59	1142.6	916.635	1903.18	1707.55	1199.76	2890.47	3290.55	3366.3	1910.53	1082.12
	1776.97	1488.65	606.25	459.823	557.531	548.667	1246	1439.22	745.448	816.583	987.979	726.479	958.208	1191.38	737.344	1036.79	1135.12	1075.92	1429.84	2054.06	1141.42	931.583	1909.91	1722.49	1213.9	2798.81	3206.53	3310.1	1863.79	1081.65
	1766.17	1476.15	601.198	460.491	563.974	549.353	1239.05	1429.17	740.043	813.767	972.379	731.612	952.733	1146.27	737.405	1028.39	1128.15	1045.1	1441.03	1994.73	1137.65	947.922	1915.29	1731.33	1224.86	2705.09	3118.92	3253.28	1814.03	1081.46
	1754.01	1462.3	595.633	460.975	570.775	549.758	1231.93	1416.8	733.2	810.092	957.133	736.633	948.825	1099.47	738.808	1019.46	1120.79	1012.44	1450.29	1932.82	1133.84	963.683	1922.97	1748.2	1238.38	2612.1	3029.11	3193.05	1767.66	1080.39
	1741.46	1449.38	590.175	461.108	577.108	549.842	1225.2	1405.38	727.583	806.225	940.633	741.55	943.008	1057.64	739.117	1008.23	1111.33	981.925	1458.7	1874.83	1126.83	979.867	1926.16	1754.97	1247.35	2522.18	2942.68	3135.94	1719.43	1081.12
	1729.91	1435.96	584.839	461.137	582.815	549.573	1219.07	1394.08	721.605	802.645	925.548	745.387	938.782	1017.86	741.161	996.565	1102.28	953.073	1466.86	1820.12	1121.27	993.056	1927.82	1766.84	1260.11	2441.02	2861.81	3080.35	1675.85	1081.6
	1716.93	1421.62	578.903	460.972	588.139	548.951	1212.4	1382.1	715.979	798.444	907.708	748.618	932.91	977.174	743.264	982.542	1091.29	922.681	1474.92	1763.06	1113.13	1006.85	1925.63	1772.03	1270.21	2354.34	2775.97	3021.58	1627.15	1081.85
	1703.62	1407.04	573.309	460.721	592.978	548.029	1206.21	1369.98	709.809	793.676	891.574	750.831	929.338	938.735	746.287	969.199	1080.77	894.184	1481.68	1710.25	1104.85	1018.3	1924.64	1781.1	1282.1	2278.82	2696.82	2964.7	1586.04	1080.99
	1689.79	1393.03	567.8	460.179	597.357	546.721	1200.44	1357.43	704.1	788.607	875.914	752.814	926.186	904.657	749.086	955.171	1069.24	867.557	1485.61	1660.81	1095	1028.57	1922.64	1788.28	1292.52	2210.04	2623.85	2909.81	1547.84	1080.71
	1675.32	1379.83	562.164	459.349	601.164	544.993	1194.77	1345.35	699.684	783.599	858.086	754.493	920.5	874.184	750.822	938.454	1055.24	842.145	1489.12	1613.41	1081.62	1038.97	1913.38	1784.34	1298.49	2138.72	2549.41	2854.03	1504.62	1081.65
	1659.96	1364.54	556.22	458.494	605.292	542.881	1189.07	1331.26	693.631	777.268	842.024	755.315	917.97	843.351	754.714	922.452	1041.45	816.649	1489.23	1565.4	1067.61	1046.84	1907.31	1791.39	1309.89	2076.71	2479.52	2798.45	1469.51	1082
	1643.59	1350.4	549.835	457.307	607.869	540.46	1183.02	1317.75	689.335	771.034	822.636	755.301	912.278	814.92	756.898	903.795	1025.28	791.699	1490.18	1519.34	1050.21	1054.09	1891.97	1781.84	1313.98	2009.36	2405.23	2741.3	1427.66	1082.44
	1628.16	1335.23	544.012	456.421	610.281	537.866	1177.39	1303.69	684.226	764.152	807.091	754.037	910.659	788.232	760.549	887.744	1011.11	769.018	1488.15	1477.83	1034.29	1057.63	1882.42	1783.49	1324.22	1956.85	2344.52	2689.12	1397.42	1081.91
	1612.31	1321.01	538.411	455.292	612.107	534.839	1172.07	1290.26	680.179	757.393	791.696	752.565	908.732	766.25	763.262	870.94	995.911	748.726	1484.45	1439.82	1017.02	1060.05	1870.36	1779.54	1332.34	1910.18	2289.68	2638.36	1367.85	1082.04
	1594.77	1309.09	532.286	453.516	612.781	531.438	1166.75	1277.38	677.984	751.073	772.62	751.12	902.245	748.932	763.786	851.99	977.615	729.896	1479.94	1404.3	994.661	1062.37	1845.48	1756.66	1330.45	1855.72	2225.77	2582.91	1330.15	1082.76
	1577.26	1293.86	526.266	452.043	614.16	527.824	1160.91	1262.07	673.527	742.963	757.894	748.229	901.777	731.064	767.053	835.564	961.059	711.516	1469.54	1368.96	972.702	1061.17	1831.53	1752.53	1338.99	1817.31	2178.42	2533.79	1307.1	1082.99
	1558.58	1281.14	519.822	450.197	613.524	524.019	1154.94	1247.73	671.01	735.553	740.12	744.971	897.341	716.337	767.471	817.457	942.231	694.346	1460.29	1336.99	947.639	1058.49	1806.11	1728.92	1337.81	1771.76	2122.69	2481.69	1277.03	1083.1
	1540.21	1264.17	513.975	448.67	613.4	519.9	1148.31	1231.26	666.655	726.385	726.895	740.42	898.755	700.445	770.085	802.09	925.72	677.505	1444.83	1304.82	923.68	1052.64	1793.64	1724.69	1348.87	1742.72	2088.16	2438.59	1261.13	1084.12
	1521.04	1253	507.466	446.562	611.24	515.562	1142.45	1218.05	665.663	719.375	709.356	736.543	892.981	691.365	768.721	784.312	906.019	663.913	1434.04	1278.88	897.236	1045.89	1761.19	1689.96	1342.97	1701.57	2034.79	2384.73	1230.99	1083.85
	1500.99	1238.77	501.088	444.382	609.522	510.908	1135.61	1203.21	663.373	711.447	694.518	731.447	890.386	683.408	768.684	768.807	886.987	650.693	1416.1	1251.81	870.276	1036.79	1736.46	1667.04	1345.33	1671.1	1997.91	2336.49	1208.86	1083.94
	1481.54	1222.4	495.351	442.409	608.005	506.178	1128.18	1186.56	659.851	702.067	682.135	725.538	891.649	675.452	769.625	754.284	869.625	638.062	1393.6	1226.72	843.433	1026.54	1720.81	1653.44	1352.88	1649.43	1972.87	2297.32	1197.38	1084.7
	1461.19	1214.05	488.539	439.858	603.724	501.78	1121.84	1173.33	658.888	695.315	666.082	720.81	884.556	672.659	766.069	740.194	849.849	628.375	1375.56	1208.67	813.401	1013.76	1683.5	1607.71	1338.3	1614.31	1922.37	2246.93	1173.72	1082.79
	1440.8	1195.25	483.096	437.702	601.013	496.711	1112.79	1156.5	655.219	685.684	655.675	713.855	887.026	665.768	765.623	726.728	832.961	616.329	1349.54	1184.3	787.237	999.627	1671.3	1594.38	1351.33	1600.02	1913.09	2214.62	1166.08	1085.61
	1419.08	1186.91	475.598	434.879	595.398	491.832	1105.38	1143.61	654.555	679.328	640.051	708.297	878.328	665.77	761.031	714.004	812.371	608.66	1328.68	1168.92	756.578	981.047	1628.03	1541.23	1334.38	1566.01	1861.52	2158.3	1140.89	1081.79
	1397.36	1168.75	469.798	432.149	591.427	486.593	1095.4	1126.77	650.956	669.798	629.234	700.863	878.496	663.484	759.177	701.625	795.073	598.859	1297.8	1147.67	729.371	963.202	1612.12	1519.45	1343.56	1551.8	1850.27	2123.96	1132.36	1083.09
	1376.59	1152.63	464.157	429.407	586.996	481.653	1085.84	1110.86	647.492	660.966	618.686	693.699	877.742	662.975	756.462	690.03	778.805	590.475	1267.85	1130.4	702.953	945.441	1594.98	1492.76	1347.06	1536.78	1835.45	2091.13	1124.91	1083.23
	1355.14	1144.79	457.103	426.386	580.324	477.077	1077.35	1097.55	645.165	654.625	606.401	687.732	869.934	665.441	750.949	680.897	760.585	584.871	1240.02	1120.35	673.018	923.11	1557.37	1440.87	1328.28	1511.07	1791.02	2042.07	1108.39	1077.25
	1332.15	1126.48	451.246	423.144	574.58	471.712	1065.43	1081.67	641.519	645.913	597.011	680.276	867.701	665.394	746.193	669.693	744.026	576.36	1207.65	1102.27	647.936	900.629	1539.83	1409.57	1336.09	1498.89	1785.4	2010.91	1099.11	1078.1
	1310.39	1117.37	444.174	419.875	567.181	467.087	1055.2	1067.91	637.795	639.503	586.069	673.67	859.267	668.08	740.75	662.372	726.903	571.601	1176.01	1093.46	619.222	874.253	1503.29	1358.62	1319.18	1476.02	1743.39	1962.08	1084.05	1070.21
	1287.79	1097.72	438.641	416.384	560.957	461.866	1042.12	1051.34	632.859	630.373	577.348	665.786	856.953	670.315	735.891	651.873	712.514	564.37	1140.88	1076.5	597.123	850.504	1490.46	1329.85	1329.26	1466.27	1738.93	1934.93	1076.98	1069.85
	1266.9	1084.92	432.717	413.077	554.129	457.401	1030.6	1036.78	627.706	623.04	568.449	658.875	851.147	673.386	730.526	644.463	698.684	559.434	1107.22	1067	573.599	825.665	1467.86	1290.78	1322.08	1451.32	1712.87	1899.03	1068.09	1063.84
	1245.83	1075.62	426.267	409.699	546.476	453.003	1019.03	1024.29	623.223	617.419	560.145	652.682	841.693	676.24	723.872	639.152	684.51	555.365	1075.02	1060.56	550.301	797.483	1436.46	1242.13	1308.39	1435.38	1677.98	1854.21	1053.83	1052.97
	1223.58	1055.46	421.24	405.966	539.476	447.908	1004.41	1008.07	617.092	608.452	552.962	645.315	837.699	679.524	717.637	628.88	672.743	548.757	1040.18	1044.72	532.288	773.048	1426.17	1212.76	1319.67	1427.72	1676.24	1832.17	1046.54	1050.63
	1204.13	1051.14	414.24	402.827	530.965	444.433	992.353	995.949	610.689	604.141	545.087	639.077	825.42	680.926	711.721	627.869	659.561	546.522	1006.23	1044.99	508.163	741.551	1385.51	1158.85	1292.46	1408.1	1621.08	1779.54	1030.68	1032.36
	1181.82	1028.19	409.688	398.763	523.878	439.283	976.326	978.875	603.467	594.438	538.128	631.595	821.161	685.22	705.237	616.836	650.628	540.526	972.572	1027.03	494.911	717.276	1381.66	1134.19	1311.19	1403.38	1623.12	1764.95	1023.76	1030.03
	1161.45	1017.06	403.717	395.232	515.655	435.384	961.976	964.851	595.818	588.205	530.824	624.795	810.821	687.158	698.637	612.833	640.158	537.158	938.732	1021.79	476.551	687.649	1354.31	1091.48	1300.3	1390.76	1584.7	1724.84	1010.01	1014.73
	1141.18	1003.65	398.049	391.481	507.759	431.179	946.698	951.049	588.907	581.488	524.377	618.262	800.29	689.015	691.238	607.469	631.265	533.667	906.383	1014	461.954	658.63	1330.22	1053.01	1296.83	1381.39	1556.31	1687.36	995.194	998.975
	1121.29	984.622	393.724	387.673	500.369	426.821	930.997	934.468	580.16	572.417	518.199	611.301	793.785	693.641	684.465	597.843	624.881	529.147	875.308	999.465	450.795	636.407	1322.61	1028.58	1307.5	1374.46	1543.04	1672.53	986.625	990.305
	1104.58	984.985	387.27	385.09	492.27	424.57	916.776	924.384	572.113	570.39	512.282	605.328	778.247	688.477	678.788	602.887	614.82	527.602	843.872	1007.79	432.43	603.834	1275.56	977.721	1274.82	1359.41	1477.33	1614.64	965.791	959.948
	1084.87	962.188	383.367	381.046	485.08	419.827	899.978	906.982	563.083	559.929	506.096	598.29	771.818	693.5	671.497	591.441	611.744	523.997	817.052	988.599	426.127	582.824	1272.09	959.685	1294.56	1355.92	1469.89	1608.04	956.472	951.589
	1066.51	955.293	377.702	378.021	477.41	416.747	883.726	895.606	555.646	556.106	500.519	592.176	756.428	688.713	665.056	592.955	604.761	521.867	788.508	989.811	414.274	550.356	1231.4	918.016	1280.43	1347.24	1421.85	1558.11	933.559	923.098
	1048.7	937.799	373.346	374.343	470.235	412.735	866.977	878.616	545.57	546.674	494.209	584.968	748.355	691.174	657.453	584.689	601.599	519.32	762.189	976.015	406.799	530.157	1219.59	898.782	1288.83	1341.03	1396.03	1542.94	921.642	906.913
	1030.75	922.078	369.147	370.911	463.192	408.867	850.867	863.228	536.789	538.533	488.728	578.139	737.961	692.811	650.564	578.097	599.5	517.214	738.611	963.778	400.633	508.206	1201.03	877.147	1295.61	1335.31	1367.5	1523.5	905.864	886.903
	1015.61	919.525	363.923	368.61	456.569	407.005	834.088	851.371	527.453	535.288	482.684	571.316	724.799	683.857	644.14	583.027	591.975	514.857	712.398	970.234	388.808	483.64	1162.18	844.184	1274.6	1324.96	1310.68	1480.82	884.665	854.415
	998.06	900.016	360.152	364.986	449.932	402.565	817.842	835.641	519.432	525.351	477.312	564.427	714.236	685.747	637.073	573.951	594.038	514.296	693.005	952.372	386.579	462.543	1143.92	829.326	1289.12	1322.51	1292.46	1469.18	869.223	834.812
	982.505	895.253	355.444	362.656	443.773	400.503	800.393	823.163	510.426	521.722	471.066	557.508	701.25	675.054	630.413	578.875	587.235	511.911	670.107	956.839	377.293	438.857	1104.31	801.982	1275.39	1314.16	1240.59	1429.79	845.941	802.469
	965.701	874.232	351.796	359.088	437.198	396.01	784.668	805.26	501.124	509.92	465.443	549.974	693.224	680.219	622.698	567.495	591.101	512.951	655.09	932.758	375.013	424.438	1092.5	796.454	1292.52	1310.92	1217.1	1429.93	832.09	783.876
	950.314	867.615	347.497	356.656	431.855	393.707	767.38	792.587	493.151	505.416	459.189	542.579	680.926	670.133	615.735	570.911	586.413	511.023	634.671	934.293	368.497	403.913	1055.25	775.839	1284.13	1303.08	1172.22	1395.27	809.026	750.954
	935.005	855.57	343.802	353.948	426.415	390.592	751.497	778.662	485.422	498.01	453.342	535.01	670.208	664.938	608.705	568.935	586.23	510.49	617.802	925.963	364.27	386.56	1025.96	763.753	1285.16	1297.42	1139.85	1375.15	790.302	723.018
	920	841.544	340.338	351.168	420.838	387.204	736.425	763.534	477.34	488.822	447.768	527.33	661.343	663.466	601.446	564.088	588.126	511.918	605.451	910.894	360.095	373.281	1002.28	756.817	1289.5	1293.06	1109.27	1367.46	773.99	698.732
	904.944	835.322	336.59	349.079	416.491	385.178	719.153	751.252	470.123	485.407	441.259	520.035	650.294	649.611	594.398	570.88	581.75	509.22	589.067	914.424	353.72	355.322	962.368	742.743	1282.12	1284.28	1068.28	1335.72	749.005	666.183
	890.14	819.335	333.25	346.155	411.087	381.527	704.595	735.802	462.71	474.698	435.425	511.775	642.56	649.835	586.96	564.115	586.097	512.45	579.093	894.52	350.52	344.568	940.073	741.42	1288.95	1280.08	1041.54	1331.99	733.042	642.475
	875.684	811.366	329.858	343.92	407.316	379.311	688.462	723.625	456.347	470.203	428.66	504.149	633.507	637.766	579.667	569.097	581.493	510.658	565.08	894.394	345.818	330.257	905.653	733.658	1285.45	1271.08	1008.24	1305.41	710.946	612.59
	860.142	795.96	327.077	340.927	402.454	375.856	676.027	709.739	450.695	461.173	423.785	495.491	624.062	635.611	573.551	563.757	585.94	512.011	555.055	877.259	342.482	316.131	876.52	732.369	1290.12	1264.48	987.104	1294.91	695.938	588.206
	845.733	785.118	323.837	338.678	397.793	373.005	660.921	695.791	443.916	452.546	417.341	487.147	617.81	631.55	565.113	562.748	585.688	514.757	547.466	864.01	336.192	309.505	852.168	731.791	1287.96	1258.75	956.053	1287.97	678.118	562.952
	831.757	778.632	320.929	336.835	394.996	371.444	644.295	684.455	438.442	450.125	410.312	480.098	611.116	615.716	557.422	572.897	576.337	510.783	535.975	868.431	330.969	297.833	818.047	729.534	1282.88	1246.65	926.625	1261.53	654.051	534.643
	817.051	763.341	318.238	334.086	389.998	367.925	633.07	671.065	433.498	439.072	405.367	471.339	604.9	617.857	550.988	564.977	583.339	515.977	531	844.881	326.15	290.147	795.472	732.299	1284.54	1241.91	908.481	1260.48	641.264	514.654
	802.785	753.521	315.612	331.642	387.05	365.831	618.775	660	428.962	434.879	398.552	463.517	598.896	605.031	543.81	570.783	578.371	513.371	520.15	843.102	322.092	278.521	764.573	733.088	1282.68	1228.43	888.923	1235.15	622.208	490.633
	787.629	740.491	313.041	328.961	382.554	362.849	607.17	647.153	424.616	426.024	393.642	454.89	593.06	604.256	536.94	567.067	580.36	516.216	515.942	824.532	315.468	271.181	741.765	736.81	1279.93	1221.38	868.511	1229.21	608.153	470.136
	773.543	730.017	310.666	326.698	379.093	360.513	594.052	635.953	420.569	420.149	387.569	447.054	588.705	596.556	529.489	569.731	577.047	515.554	508.821	816.153	309.991	263.509	717.244	740.093	1275.99	1209.65	851.149	1211.75	591.812	449.552
	759.248	719.281	308.315	324.269	375.525	358.242	581.597	624.534	417.019	414.273	382.277	439.555	584.76	590.91	522.571	571.813	573.54	515.053	504.038	805.536	304.013	256.24	694.578	745.729	1271.11	1198.88	833.716	1198.83	575.586	429.99
	744.581	705.862	306.265	321.581	371.358	355.556	572.071	614.827	414.194	406.267	376.94	430.921	580.133	587.471	517.167	567.213	577.487	516.294	495.906	790.91	299.079	246.879	672.006	745.062	1264.6	1184.51	827.617	1180.93	566.027	416.042
	732.02	697.673	304.004	319.603	369.381	353.98	556.206	604.29	410.058	404.883	369.429	425.081	580.742	571.151	507.887	581.256	563.671	510.645	489.603	793.22	295.036	242.014	652.649	758.512	1263.36	1169.01	807.331	1154.28	544.373	396.831
	716.269	683.794	301.8	316.727	364.013	350.803	549.332	593.5	408.414	393.947	366.567	416.454	574.76	579.483	503.532	568.416	571.37	516.46	488.466	766.389	286.317	235.074	635.775	754.891	1251.07	1163.5	798.599	1151.19	538.521	385.252
	704.242	674.615	299.994	314.698	361.732	349.052	535.909	584.284	405.228	392.071	360.113	410.55	575.998	565.548	495.319	578.609	560.355	510.615	481.639	765.75	283.155	229.768	620.341	767.349	1248.36	1144.9	785.161	1122.14	521.913	370.627
	689.298	661.094	298.113	311.679	357.304	346.594	528.756	575.073	404.138	384.215	357.163	402.658	570.831	567.39	491.602	570.262	563.746	510.696	477.287	746.852	276.113	220.202	604.567	765.104	1233.06	1129.51	781.881	1107.39	516.825	361.738
	674.556	649.868	296.072	309.392	353.208	343.97	518.742	565.558	402.256	377.48	352.258	396.058	569.016	566.424	485.496	567.26	562.118	511.21	473.758	732.872	269.434	215.454	591.968	764.68	1219.91	1118.26	771.87	1089.5	505.864	351.928
	663.254	640.517	294.16	307.213	351.108	342.14	505.237	555.433	399.459	376.5	347	391.063	571.716	553.521	477.8	579.08	547.321	504.272	470.618	730.341	266.215	210.86	580.468	785.226	1216.14	1103.61	756.108	1062.57	488.914	338.155
	647.581	627.806	292.264	304.577	346.282	339.329	498.748	547.087	398.901	367.56	343.696	384.095	566.968	559.653	473.939	566.192	551.845	507.004	466.831	710.355	258.129	203.806	569.909	771.855	1195.5	1092.02	753.246	1046.08	484.742	333.643
	637.069	617.468	290.882	302.517	344.104	337.584	487.599	539.282	396.362	366.882	338.838	379.144	571.707	544.159	466.787	576.2	540.858	498.431	460.09	708.304	257.062	198.506	561.806	789.412	1189.6	1067.56	742.196	1009.56	473.379	326.591
	622.015	605.686	289.013	299.964	339.761	334.947	480.144	530.843	395.874	359.827	335.578	373.182	568.02	547.803	462.611	566.412	540.67	498.467	456.934	691.688	249.858	192.409	555.17	779.615	1166.96	1054.37	736.92	989.186	467.606	322.307
	608.276	594.101	287.112	297.46	336.254	332.774	471.605	521.831	395.371	354.469	333.085	367.785	564.978	548.408	458.925	560.814	535.603	495.41	454.164	677.241	243.858	185.597	549.215	777.461	1145.9	1040.52	731.599	970.044	461.3	316.257
	598.614	584.455	285.824	295.766	334.212	330.522	460.672	513.871	392.404	354.389	328.547	363.556	572.46	532.024	451.384	571.841	523.516	487.495	448.418	675.139	243.572	182.15	542.636	798.027	1138.83	1019.14	715.223	929.455	449.129	310.513
	582.41	573.092	283.752	293.288	329.807	327.754	453.868	505.17	392.966	345.851	326.174	358.784	565.162	544.218	449.011	554.273	522.809	490.101	447.198	656.62	235.059	176.139	539.882	774.08	1109.54	1014.38	713.55	918.252	444.214	306.16
	573.785	561.633	282.645	291.205	327.818	326.5	445.993	499.327	391.103	345.772	323.925	354.443	571.068	525.438	443.615	561.632	515.837	479.292	439.027	651.275	234.852	169.617	536.95	790.893	1092.27	979.293	703.163	875.905	439.478	308.388
	559.574	551.786	280.879	289.299	324.214	323.304	437.152	490.411	390.022	340.527	320.415	350.315	569.893	528.621	438.783	553.149	508.638	479.072	436.984	639.611	229.909	166.598	535.13	779.658	1069.95	971.955	692.348	851.475	430.15	302.627
	547.936	541.528	279.233	287.28	321.502	321.13	428.995	482.41	389.064	337.22	318.472	346.151	570.042	525.002	435.201	549.401	500.342	474.628	433.368	629.271	226.771	161.401	534.108	779.526	1047.97	955.861	683.965	826.128	424.571	298.08
	537.093	531.34	277.902	285.514	318.974	318.91	421.517	475.297	387.641	334.714	316.412	342.445	572.136	517.779	430.731	547.226	493.619	469.728	428.229	620.381	224.359	156.802	532.128	779.702	1024.53	935.422	672.755	794.903	418.348	297.374
	522.272	520.057	276.346	283.253	315.418	316.923	415.063	468.101	388.3	328.354	314.863	339.579	565.894	523.981	428.404	531.283	490.183	468.449	423.863	606.253	218.437	151.072	537.743	752.675	987.954	920.396	670.964	780.161	414.784	298.187
	515.51	511.24	275.196	282.026	314.056	314.562	406.618	461.089	384.747	329.574	312.821	335.367	577.405	503.24	422.311	540.965	480.077	460.985	418.326	602.257	219.9	148.289	531.14	776.725	975.133	895.095	649.551	735.706	406.02	295.217
	501.645	501.6	273.859	280.272	310.866	311.822	399.541	453.853	384.1	324.674	310.46	332.603	574.081	507.771	419.04	527.46	472.995	460.817	414.905	592.238	215.986	144.964	534.778	753.791	945.416	883.803	642.157	716.367	399.266	292.943
	491.995	492.582	272.495	278.773	308.795	309.787	392.402	446.752	382.433	322.612	309.29	328.868	576.965	499.982	415.565	524.432	465.01	456.877	410.103	583.247	214.323	141.103	534.975	754.045	921.893	863.995	630.898	690.543	394.488	289.772
	480.896	483.217	271.362	277.152	306.188	307.79	386.484	440.54	381.604	319.687	308.422	326.375	576.78	494.861	411.748	516.335	459.859	453.661	404.465	572.835	211.475	137.571	538.885	740.76	887.932	841.01	619.346	667.596	389.568	292.669
	467.336	473.834	270.207	275.579	303.38	304.99	378.822	433.071	380.594	315.423	306.086	323.808	574.865	499.827	408.926	503.321	449.604	454.046	401.332	565.753	209.161	134.678	543.793	719.73	861.451	832.309	611.859	653.592	381.801	286.048
	461.028	465.739	268.809	274.508	302.051	303.124	373.104	427.067	377.734	315.688	305.742	319.761	583.592	480.374	404.551	506.658	444.447	449.11	394.758	557.079	208.457	131.97	538.689	731.056	837.343	804.298	593.495	619.941	376.644	287.248
	447.798	456.794	267.77	272.992	299.234	300.505	366.211	420.679	376.811	311.673	303.808	317.28	580.786	486.007	402.127	492.411	434.156	449.933	391.681	550.605	206.477	129.617	544.451	706.895	810.479	793.594	586.821	608.816	369.581	281.612
	440.211	449.393	266.482	271.836	297.617	298.66	360.925	414.511	374.407	310.646	303.166	313.816	586.837	471.845	398.018	490.673	429.625	447.404	385.279	541.148	204.67	127.345	543.977	706.077	783.581	768.084	570.31	583.821	364.756	282.803
	428.621	441.671	265.975	270.523	294.972	296.46	355.752	408.884	373.146	307.966	302.199	312.446	586.679	469.458	393.652	479.573	424.011	446.719	379.441	532.998	202.78	125.856	549.491	684.632	751.797	748.267	556.014	569.971	358.143	284.478
	419.003	433.837	264.59	269.455	293.244	293.966	349.361	402.905	370.849	305.957	300.136	308.562	590.037	466.598	391.713	472.891	414.083	447.588	376.085	528.468	201.845	123.785	547.869	676.553	733.503	735.79	546.745	556.006	350.957	276.391
	411.116	427.125	263.293	268.259	291.391	291.987	345.01	397.661	368.714	304.918	299.832	305.655	594.097	455.022	388.26	468.557	409.683	446.275	370.174	519.327	199.631	122.631	546.961	669.976	705.485	713.009	531.702	537.68	345.679	278.155
	398.568	418.725	262.91	266.705	288.422	289.806	339.087	392.339	368.387	301.07	298.905	303.845	590.863	461.929	385.946	454.728	399.924	446.859	367.02	512.526	198.438	121.41	557.191	645.722	679.935	699.61	524.124	539.626	340.522	272.483
	393.303	414.03	261.157	265.885	287.572	287.72	335.94	386.711	364.401	301.402	297.464	300.112	600.43	441.595	381.371	455	398.783	447.047	359.414	504.221	195.385	120.675	549.843	644.746	657.239	675.659	504.04	513.75	333.777	275.987
	382.058	406.463	260.711	264.562	284.869	285.467	330.781	382.259	363.439	298.833	296.487	298.243	598.859	444.903	378.923	443.613	389.798	447.109	355.996	498.463	194.756	119.964	553.969	625.14	633.836	659.674	493.503	512.062	328.027	271.71
	374.863	400.473	258.889	263.685	283.983	283.209	326.684	377.654	360.033	297.997	293.736	293.983	605.051	435.988	376.883	440.13	384.057	449.425	351.569	494.387	192.533	118.836	546.044	618.554	619.538	645.032	482.41	498.033	320.166	267.815
	366.364	394.889	258.044	262.455	281.81	281.192	323.335	373.145	358.363	296.716	293.238	292.237	606.322	430.303	373.361	433.254	379.838	448.956	346.301	486.554	190.475	118.931	546.554	604.325	595.434	626.589	467.428	491.687	315.12	268.722
	357.015	389.128	257.741	260.965	279.073	279.218	319.695	367.717	357.49	294.344	293.333	291.11	605.183	429.661	368.868	424.839	375.512	448.185	341.346	477.407	188.51	119.404	555.029	587.001	571.314	609.276	451.068	494.549	311.967	267.735
	350.94	382.76	254.932	259.896	278.808	276.735	316.343	364.942	353.879	293.689	289.532	285.244	611.231	421.593	370.058	423.457	368.19	451.449	339.381	473.597	185.129	118.136	539.893	584.743	562.407	596.432	447.436	480.085	303.736	262.568
	342.274	377.584	254.809	258.597	276.14	274.684	313.313	360.089	352.489	292.236	289.41	284.631	610.423	419.274	365.227	415.937	364.994	449.669	333.607	465.587	183.634	118.884	542.634	567.806	540.863	578.704	428.819	480.864	299.991	262.929
	336.16	372.264	252.341	257.642	275.955	272.529	310.851	357.143	348.736	291.972	285.624	280.177	615.253	411.021	364.072	413.447	360.572	452.334	330.688	463.025	180.428	117.791	528.216	560.032	532.027	567.416	421.225	469.558	291.834	260.587
	328.184	367.534	251.794	256.02	273.094	270.32	307.927	352.261	348.027	289.772	285.895	279.011	612.386	410.776	360.642	408.477	357.004	450.216	326.788	451.042	177.391	119.231	533.546	548.676	510.7	550.429	405.183	473.219	290.739	260.391
	321.786	362.817	250.16	254.983	271.99	268.285	305.972	348.332	344.938	289.521	283.681	276.396	614.225	404.044	357.468	404.994	354.75	450.143	322.265	446.746	174.533	118.89	523.417	537.04	498.711	539.074	392.043	467.844	284.893	259.592
	316.33	357.461	247.682	253.796	271.789	266.054	304.166	346.17	341.79	289.165	280.06	272.226	616.575	398.331	357.369	403.427	351.008	451.774	320.522	442.838	170.444	117.989	508.978	529.908	491.884	530.714	387.682	461.025	277.418	257.376
	309.595	352.689	247.364	252.323	269.118	263.954	301.444	341.914	340.666	287.359	280.053	271.307	612.618	400.189	354.473	400.011	347.815	448.276	316.876	432.462	168.103	119.148	508.132	520.74	477.265	516.178	372.586	465.118	276.995	255.923
	304.646	348.948	244.483	251.177	269.164	261.801	300.584	339.096	337.025	287.468	275.914	267.441	614.484	391.525	352.757	399.137	346.757	450.132	314.721	427.573	162.695	118.497	494.664	512.335	470.066	509.907	366.721	456.512	269.858	256.295
	298.861	344.843	243.456	250.013	267.307	259.811	298.689	334.709	334.802	286.578	274.898	266.041	611.377	389.77	349.302	397.233	345.537	447.251	310.897	419.737	159.876	118.996	487.532	502.709	459.144	500.13	352.726	457.21	268.013	255.452
	294.189	340.094	241.117	248.799	266.887	257.827	297.384	332.489	331.794	286.533	271.742	262.879	610.25	385.576	348.04	396.541	343.922	446.545	309.691	414.934	155.685	117.965	472.221	495.585	453.811	494.822	347.315	453.064	262.931	254.448
	289.798	334.894	239.281	247.535	266.156	255.879	295.63	330.416	329.255	285.978	269.279	260.135	607.402	384.67	346.97	396.463	341.95	444.716	308.971	409.17	152.265	117.166	458.338	489.732	449.293	489.323	341.492	452.158	259.664	252.562
	285.22	330.731	238.288	246.264	264.329	253.912	293.558	326.86	326.984	284.812	267.975	258.86	602.193	385.946	344.738	396.605	340.25	440.343	306.408	400.198	149.225	117.47	448.518	483.358	441.731	481.117	330.22	452.927	260.325	252.051
	280.987	328.379	235.324	245.018	264.093	251.732	293.955	323.694	323.701	285.197	263.499	255.79	600.431	377.983	342.476	396.494	341.925	441.843	304.943	392.37	141.925	117.515	437.853	474.742	435.76	480.964	327.642	446.133	252.734	253.409
	277.64	322.666	234.029	244.045	263.254	250.257	291.347	321.031	320.424	284.846	262.231	253.85	594.875	378.585	340.336	397.177	341.007	436.225	303.028	387.847	140.43	115.606	419.181	468.604	434.551	477.138	318.253	446.851	253.383	251.02
	274.056	319.866	231.573	242.853	262.655	248.238	291.173	318.541	317.606	285.106	258.412	251.473	591.016	374.238	338.483	397.121	342.066	435.819	302.505	380.255	134.374	115.354	407.474	461.962	430.316	477.73	315.96	442.52	247.926	251.698
	271.292	314.62	230.12	241.751	262.022	246.782	288.948	316.296	314.504	284.569	256.806	249.405	584.665	375.361	336.614	398.948	341.586	431.31	301.62	374.817	131.93	113.776	390.75	456.447	429.48	477.001	309.676	442.713	248.665	249.903
	267.626	313.26	228.668	240.853	260.658	245.179	288.958	310.933	311.224	284.309	254.599	248.375	579.096	370.578	332.885	399.072	344.085	429.088	297.173	366.713	126.882	114.029	381.775	445.136	423.679	479.605	302.891	439.939	245.534	250.933
	265.665	308.538	225.529	239.734	261.137	243.758	288.021	310.84	307.857	285.544	250.54	245.118	574.518	366.506	331.295	399.612	345.021	427.405	300.322	362.96	122.694	111.658	363.167	441.359	426.615	482.921	304.618	436.41	241.471	249.803
	263.483	303.81	224.961	238.58	259.831	241.938	285.008	308.415	304.855	283.961	248.935	244.055	565.47	372.918	330.602	401.712	343.128	421.536	297.267	353.896	119.769	111.086	348.733	436.84	425.702	481.756	297.378	436.868	244.327	249.063
	261.16	301.78	222.155	237.774	259.546	240.698	285.446	306.174	301.674	285.44	244.998	241.975	560.787	365.617	326.975	400.55	346.437	420.738	298.069	349.452	114.974	109.679	335.667	429.287	425.826	487.921	297.808	432.849	238.396	249.348
	259.028	298.52	221.238	236.746	258.712	239.533	283.608	302.104	298.037	284.29	243.897	240.932	552.439	366.158	324.36	402.895	347.271	416.832	294.21	343.049	112.059	108.66	322.402	419.124	424.498	493.407	292.562	431.459	239.538	249.062
	257.517	295.771	219.164	235.881	258.09	238.191	282.808	300.284	294.818	284.902	240.478	239.473	546.171	363.449	322.113	402.108	348.275	413.255	293.677	337.743	108.251	107.403	308.476	412.947	426.336	497.6	291.101	429.265	236.955	249.043
	256.645	292.038	216.931	234.927	258.056	237.382	281.697	298.892	291.201	285.602	238.102	237.551	539.424	360.575	319.158	401.692	349.773	410.243	294.445	334.41	105.602	105.627	294.278	405.897	429.592	504.327	290.153	427.552	235.795	247.57
	255.644	288.531	215.936	233.91	257.501	236.226	279.399	296.438	287.589	284.508	236.56	236.477	531.15	363.052	317.436	402.835	349.444	406.013	291.345	328.934	103.043	104.684	281.772	397.479	430.235	509.837	286.154	425.209	237.264	247.324
	253.461	287.958	213.734	233.303	256.552	235.47	280.123	293.958	284.931	285.72	233.075	235.127	525.08	356.914	312.919	399.867	352.741	407.233	291.089	323.578	99.34	103.668	272.467	389.359	430.876	517.693	289.172	422.666	229.007	247.259
	252.877	284.684	213.151	232.173	255.899	234.207	277.211	290.972	281.142	283.754	231.643	234.62	516.768	360.795	311.884	401.687	351.134	401.888	285.682	318.137	96.705	102.974	259.745	379.359	431.198	523.384	283.925	419.3	231.752	247.939
	252.925	282.658	210.296	231.585	255.713	233.987	277.569	290.581	277.671	286.115	229.328	233.024	511.151	352.744	307.456	396.635	354.261	399.338	288.464	317.86	95.662	100.974	248.939	373.119	437.29	530.063	284.101	419.849	228.109	245.451
	252.56	280.065	209.348	230.517	255.134	233.05	275.37	288.139	274.301	284.581	227.594	232.597	503.503	355.156	305.785	396.975	352.767	395.174	284.164	313.613	93.391	100.547	238.698	363.473	438.19	535.613	280.559	416.039	229.14	245.821
	252.002	277.95	208.356	229.433	254.567	232.239	273.548	285.354	271.104	283.082	226.066	232.208	496.655	356.306	303.63	396.838	352.063	392.818	279.461	309.638	90.989	100.074	229.48	352.609	437.728	542.64	278.514	411.198	228.018	246.194
	251.357	277.696	205.836	228.968	253.791	232.284	274.651	284.17	267.945	285.342	223.815	231.135	491.127	347.087	298.238	390.02	355.418	393.31	280.879	308.06	90.481	98.182	221.352	345.662	441.792	549.042	280.745	412.005	220.578	244.828
	251.714	274.476	205.225	227.716	253.505	231.294	271.172	282.633	264.881	282.763	222.282	230.899	483.705	354.105	297.389	391.205	351.951	388.302	275.131	305.249	88.108	98.655	213.404	335.989	441.772	551.658	275.023	405.208	224.303	245.55
	252.039	274.113	203.117	227.174	252.725	231.31	271.675	281.439	261.358	284.141	221.076	230.202	478.04	346.794	293.25	384.546	353.952	386.557	274.705	304.586	88.443	97.131	205.886	328.094	445.26	556.669	274.205	405.924	219.528	244.109
	252.161	272.611	202.529	226.121	252.022	230.542	269.749	278.609	258.651	281.929	219.888	230.121	472.098	348.578	291.516	383.318	351.966	383.961	268.111	301.776	86.689	97.227	198.902	317.124	443.879	562.023	270.963	399.589	217.532	244.671
	251.854	271.784	201.013	225.166	251.412	230.473	269.057	275.84	255.647	281.139	219.2	230.471	467.411	344.211	287.966	379.838	352.021	384.419	264.656	300.044	85.893	96.147	191.612	307.075	442.711	568.441	271.068	395.416	212.407	245.087
	253.283	270.276	199.251	224.356	251.11	230.412	267.971	275.657	252.374	281.191	217.833	230.207	461.205	343.885	285.429	374.557	350.334	379.306	262.619	300.991	86.482	96.001	187.202	299.848	446.415	567.669	265.85	393.124	213.192	243.928
	253.49	269.056	198.63	223.246	250.383	229.808	265.944	273.716	250.099	278.904	216.394	230.133	455.888	346.134	283.8	372.871	348.418	376.171	255.786	299.67	85.172	96.437	182.606	290.537	444.435	568.243	261.769	386.134	211.07	244.228
	253.612	269.13	196.31	223.012	249.543	230.434	266.827	273.749	246.793	280.897	215.806	229.714	450.102	339.477	278.7	364.229	349.292	376.379	256.822	300.346	86.816	94.681	178.579	284.322	445.018	566.05	260.522	387.03	207.271	245.686
	253.71	267.983	196.852	221.631	248.792	229.185	264.125	268.414	245.086	275.855	215.565	230.712	447.186	340.2	278.576	365.151	346.847	375.616	244.922	296.371	84.713	95.106	170.521	273.449	437.728	575.819	258.62	375.15	199.441	245.392
	254.271	267.574	194.797	221.211	248.151	229.666	264.196	268.576	242.051	276.897	214.686	230.596	441.391	336.508	274.529	357.82	345.967	373.472	244.325	297.954	86.227	94.094	168.029	267.108	437.632	569.944	254.824	373.91	197.969	246.894
	255.543	266.802	193.869	220.467	247.54	229.429	262.967	267.206	239.72	275.349	213.976	230.626	436.209	336.247	272.964	353.666	343.622	369.258	238.715	298.407	87.115	94.252	165.441	259.72	436.828	568.141	250.061	368.338	195.872	246.17
	255.965	265.168	193.273	219.154	247.42	229.224	260.462	264.98	237.884	272.251	213.925	231.502	432.171	339.216	271.909	352.601	340.346	366.15	232.415	298.989	86.555	95.177	162.629	252.048	432.52	567.523	245.75	358.753	193.364	244.884
	255.906	265.955	191.336	219.395	246.223	229.608	262.027	263.948	234.894	274.018	213.108	231.483	427.491	329.214	267.247	343.4	341.142	368.082	231.301	297.952	88.945	92.28	158.245	247.887	428.623	562.3	243.959	360.027	187.378	250.605
	256.637	264.083	191.541	217.95	246.075	228.935	258.796	261.012	233.738	269.478	213.671	232.339	423.536	332.879	267.311	343.992	337.639	364.228	222.641	297.549	88.389	93.629	154.845	241.105	422.225	564.463	240.241	347.206	183.286	246.438
	255.431	264.927	190.494	217.549	244.936	229.074	259.24	260.965	231.603	270.002	211.256	231.581	416.961	329.548	263.942	339.062	337.73	363.021	219.742	298.708	88.651	92.805	153.533	234.66	416.169	550.783	236.903	345.449	179.746	253.147
	257.842	263.268	189.521	216.754	244.973	229.006	257.228	258.769	229.731	267.406	212.405	232.695	412.95	330.043	263.728	335.698	332.852	357.861	214.107	299.025	90.99	93.205	152.002	230.342	415.395	551.576	231.735	336.245	177.774	248.403
	256.682	262.425	189.321	215.947	244.461	228.673	255.982	256.338	228.423	265.246	212.277	233.154	408.383	326.596	261.38	333.735	332.386	358.485	209.25	297.893	90.996	92.247	147.743	226.277	404.709	548.623	230.319	329.049	171.522	250.123
	257.031	262.305	188.179	215.67	243.925	228.768	255.872	255.091	226.432	264.933	211.102	233.33	403.362	323.303	259.447	329.145	330.367	356.457	205.952	298.05	92.367	91.397	146.325	222.428	400.147	539.765	225.745	325.33	168.381	253.829
	257.317	260.978	188.065	214.471	243.854	228.406	253.381	253.403	225.473	261.784	211.979	233.676	397.698	325.5	259.177	328.971	327.034	351.975	200.266	298.352	93.283	92.239	145.241	218.727	393.96	537.013	223.201	314.79	165.372	249.135
	257.092	261.242	186.896	214.886	242.993	228.582	254.536	252.412	223.213	262.783	210.469	233.062	392.362	319.009	256.25	322.961	326.117	352.238	198.752	298.379	94.463	89.895	143.731	213.972	386.698	524.278	218.672	314.728	162.408	258.746
	257.059	259.995	187.117	213.484	243.022	227.864	251.792	250.142	222.857	259.036	210.918	233.639	386.317	319.538	256.359	324.605	323.8	348.204	192.447	297.268	95.244	91.081	141.434	212.537	380.507	524.375	218.722	302.676	158.031	251.629
	255.971	259.287	186.812	212.85	242.763	227.497	251.167	248.029	221.651	257.508	209.974	233.79	380.61	315.298	254.448	323.081	323.142	347.442	189.272	296.139	95.481	90.296	138.984	209.946	371.443	517.114	216.837	297.337	153.623	254.307
	256.171	258.604	186.05	212.247	242.729	227.499	250.161	247.012	220.235	256.424	209.825	233.864	375.135	316.203	253.9	321.787	319.061	343.407	186.684	296.696	96.627	90.194	139.701	207.078	365.729	507.446	212.124	291.271	152.102	255.098
	255.975	257.774	185.929	211.293	242.746	226.876	248.374	245.195	219.745	253.936	210.37	233.844	368.126	314.59	253.406	321.932	316.879	340.191	182.53	295.247	98.046	90.436	138.344	206.024	360.283	505.327	212.202	282.213	149.284	250.256
	254.74	257.648	185.44	211.447	242.163	227.002	249.475	244.528	217.867	254.548	207.929	232.27	362.839	311.386	251.65	319.46	316.498	339.621	181.959	296.135	97.211	89.207	138.362	200.187	351.652	488.394	208.789	282.819	147.2	261.463
	254.867	256.298	185.471	210.217	242.467	225.996	247.23	241.569	217.881	251.351	209.519	233.516	356.164	307.498	251.072	320.221	313.989	337.205	177.91	292.231	99.144	88.88	135.641	202.03	345.587	492.82	208.475	271.58	144.039	252.609
	253.755	255.897	185.392	210.174	242.183	225.506	247.527	240.334	216.632	250.719	207.967	232.02	349.508	304.438	249.588	319.656	313.791	335.806	175.893	291.917	98.642	88.339	134.806	197.803	337.113	481.902	208.847	268.49	141.504	258.106
	252.591	254.954	185.38	208.78	242.384	225.003	245.935	239.127	216.217	248.604	208.235	232.108	342.888	305.632	249.472	321.941	310.749	331.417	174.302	291.256	99.115	89.435	135.279	197.236	331.67	475.619	208.008	261.36	140.084	253.424
	252.133	254.63	185.133	207.954	242.52	224.38	244.813	237.8	215.899	246.877	208.288	231.861	335.976	304.395	249.204	323.271	308.153	328.206	172.123	289.599	100.087	90.085	135.242	196.422	328.655	471.874	207.619	253.822	138.988	249.784
	251.506	253.323	185.051	208.628	242.202	224.196	246.607	235.951	214.191	247.626	206.191	229.933	332.422	298.527	247.127	319.861	309.152	329.95	172.27	287.67	98.658	87.121	133.868	190.64	317.661	459.988	204.437	255.833	136.925	261.851
	250.096	253.004	185.177	206.375	242.566	223.056	243.952	234.466	214.83	243.977	207.626	230.939	323.613	298.915	247.076	324.762	305.453	324.263	170.277	285.538	99.916	90.007	134.209	193.26	317.234	461.73	206.156	244.244	136.061	249.006
	249.251	252.012	184.995	207.068	242.411	222.987	245.296	233.629	213.383	244.673	205.883	228.685	319.679	297.529	246.19	323.626	305.095	323.716	170.178	284.879	98.719	89.016	134.109	187.368	309.503	448.894	204.961	243.317	134.918	257.193
	247.381	251.062	185.285	205.397	242.567	221.982	244.055	232.423	213.476	242.302	206.397	228.82	312.742	297.136	245.418	327.191	303.364	319.542	169.904	283.485	98.914	90.973	134.129	188.193	305.694	446.002	207.052	237.212	134.198	250.547
	246.61	250.37	185.343	205.031	242.566	221.271	244.235	230.679	213.085	241.347	205.779	227.908	307.118	293.322	243.961	327.48	302.813	318.693	168.942	280.784	98.483	90.487	133.55	184.887	300.703	442.228	207.327	233.498	133.263	251.975
	245.701	248.921	185.412	204.836	242.6	220.949	244.745	229.42	212.437	241.1	205.125	226.649	303.758	292.288	242.97	327.249	302.257	317.809	169.586	278.722	97.754	89.742	133.5	181.685	294.625	435.848	205.777	231.976	132.61	254.13
	243.929	248.962	185.483	203.371	242.589	219.843	243.743	228.612	212.939	239.111	205.938	226.766	296.846	290.871	242.444	330.525	299.862	313.964	169.423	276.917	98.304	92	133.856	181.877	293.419	433.955	206.887	225.074	132.932	248.207
	243.533	247.063	185.296	204.322	242.71	220.207	245.24	227.302	211.755	240.124	204.317	224.553	296.487	291.124	241.342	328.834	299.933	314.772	170.419	274.314	96.419	90.439	133.715	175.976	287.184	424.519	203.103	224.726	132.026	255.246
	241.385	246.348	185.78	202.329	242.511	218.929	244.376	226.456	212.351	237.994	205.135	225.006	290.398	289.349	239.943	332.036	298.433	310.923	171.354	272.76	96.924	92.707	133.848	176.71	284.981	424.927	205.579	220.48	132.273	249.125
	240.455	245.316	185.826	202.206	242.429	218.613	245.02	224.985	212.026	237.741	204.223	223.694	287.405	287.578	238.26	332.039	298.25	310.438	171.667	270.131	95.661	92.369	133.838	171.865	281.217	420.345	204.966	218.494	131.745	252.578
	238.233	243.53	186.306	201.144	242.369	217.829	244.992	224.592	211.929	236.931	204.335	222.901	284.255	288.681	237.248	334.735	298.212	307.482	173.468	270.294	95.541	95.1	133.624	170.805	278.092	416.547	209.217	215.972	131.665	249.284
	236.955	243.459	186.282	200.299	241.976	217.114	244.851	223.81	212.566	236.116	204.748	222.596	281.49	286.097	236.063	334.891	296.643	306.126	174.865	266.864	95.713	95.355	133.884	169.38	275.736	414.45	205.152	213.21	132.585	248.008
	236.633	240.842	185.968	201.304	242.203	217.904	246.027	222.559	211.723	237.51	203.759	220.744	283.829	289.814	235.403	333.369	296.683	307.004	176.743	262.971	93.785	94.128	133.719	164.594	271.231	407.892	199.666	212.637	132.357	251.861
	234.121	239.952	186.873	198.601	241.405	216.303	245.505	222.101	212.336	235.583	203.966	221.004	278.835	285.997	232.589	335.512	296.476	303.487	178.728	263.414	94.823	97.128	133.782	163.187	270.473	411.091	205.924	211.08	132.397	249.546
	233.403	238.151	186.414	199.348	241.391	216.812	246.22	221.092	212.241	236.667	203.719	219.462	281.002	288.746	232.057	334.259	295.874	303.603	180.844	258.674	93.524	96.413	133.882	159.911	266.608	404.401	198.668	209.969	133.162	251.202
	231.344	236.78	186.906	198.03	240.896	215.823	246.111	221.016	212.687	236.092	203.871	219.32	279.496	288.189	230.895	335.652	295.973	301.8	182.958	258.69	94.486	98.664	133.423	158.789	264.1	404.095	201.349	209.002	133.517	248.105
	229.973	235.93	186.94	197.39	240.486	215.446	245.989	220.237	213.11	235.925	203.59	218.293	278.849	287.313	229.591	335.509	296.881	301.268	184.261	257.443	94.097	99.513	133.326	155.19	261.614	400.322	202.165	207.945	133.341	247.605
	229.523	234.113	186.734	197.147	239.91	215.816	246.391	219.128	213.248	236.644	203.059	217.408	280.452	288.515	228.141	332.923	296.483	301.614	186.56	252.562	93.622	98.027	133.486	151.002	259.066	399.423	196.746	208.408	133.702	250.759
	227.061	232.131	187.399	195.398	239.152	214.683	246.195	219.642	213.349	236.35	203.268	217.236	280.77	288.674	227.186	334.088	296.672	299.268	190.227	253.829	95.274	101.886	133.455	150.966	257.681	399.602	199.497	207.688	134.623	247.356
	226.984	230.383	186.633	196.086	238.911	215.683	246.405	218.218	213.919	237.503	203.105	215.738	283.296	291.975	226.541	331.432	297.282	300.376	191.207	247.902	94.017	99.505	132.802	146.937	253.824	394.876	192.82	208.651	134.807	246.733
	224.771	229.484	187.182	194.515	237.776	214.595	246.097	218.618	214.379	237.233	203.017	215.744	283.864	289.553	225.864	331.412	297.23	298.871	194.379	248.199	95.807	102.485	133.39	146.259	251.466	393.676	193.911	208.281	135.759	245.378
	224.64	227.045	187.085	193.91	237.047	214.929	246.309	217.946	214.45	237.976	202.346	214.784	286.096	292.977	224.293	329.275	297.398	299.052	196.624	244.908	96.61	101.471	132.844	143.043	250.967	394.976	190.554	209.08	135.975	245.367
	223.151	226.195	186.928	193.173	236.206	214.628	245.74	217.717	215.061	238.267	202.188	214.042	287.643	292.38	224.27	327.814	298.686	299.002	198.572	244.115	97.14	102.78	133.245	140.987	247.981	390.365	190.445	209.023	136.397	242.875
	221.654	223.885	187.378	192.014	235.223	214.254	245.579	218.183	215.039	238.691	202.043	213.793	290.327	293.563	223.954	326.467	298.577	298.183	202.31	242.591	99.241	104.507	133.065	141.231	246.27	392.076	188.304	210.077	137.831	240.281
	221.492	222.704	186.422	192.14	234.576	215.06	245.335	216.89	215.933	239.618	202.036	212.551	291.599	296.182	223.778	323.703	299.836	298.865	202.338	238.282	98.308	102.942	133.292	137.33	243.575	385.526	184.989	210.573	137.596	237.49
	219.754	220.835	187.061	190.758	233.298	214.423	245.094	217.815	215.778	239.804	201.339	212.437	294.712	295.695	223.604	322.197	299.766	298.157	206.367	238.044	101.532	105.14	133.012	138.012	242.343	388.338	183.776	211.35	138.976	235.193
	219.759	219.005	186.513	190.316	232.337	214.764	245.158	217.153	216.286	240.676	200.842	211.49	295.813	299.19	223.07	319.599	300.611	298.447	207.329	234.967	102.042	103.992	133.397	134.988	242.557	385.734	181.318	211.952	139.012	232.564
	218.014	218.349	186.321	189.722	231.223	214.503	244.349	217.494	216.829	241.014	200.736	211.067	297.943	296.978	224.103	316.67	300.909	298.361	209.609	232.663	103.316	105.459	134.205	134.968	238.068	380.362	179.47	212.444	140.047	229.61
	217.051	216.261	186.807	188.536	230.408	214.382	243.868	218.028	216.751	241.153	199.839	210.85	300.453	299.582	224.625	316.216	302.732	299.042	211.258	234.739	105.225	107.002	134.53	134.901	238.192	381.318	179.922	213.48	140.742	222.663
	217.189	215.586	185.56	188.795	229.365	215.204	243.569	217.257	217.649	242.18	199.942	209.791	301.317	300.959	224.755	312.394	303.26	299.236	211.083	228.6	105.038	104.679	133.937	133.438	236.19	375.922	175.067	213.783	140.86	219.1
	215.682	213.897	186.257	187.507	227.875	214.485	243.46	218.659	217.109	242.202	197.601	209.613	303.946	300.677	225.183	309.647	301.976	299.618	215.026	228.211	109.438	106.23	134.061	133.185	238.331	379.554	173.371	211.526	141.726	219.074
background	219.839	220.376	186.633	190.687	232.756	214.663	244.846	217.714	216.088	240.158	200.891	212.042	294.985	296.818	224.164	320.398	300.375	298.796	206.052	236.712	101.789	104.42	133.559	137.208	242.447	385.417	182.722	211.329	138.916	232.422
average	220.107		188.66		223.709		231.28		228.123		206.466		295.902		272.281		299.586		221.382		103.105		135.384		313.932		197.025		185.669

## Sheet: cons ytub
	cons2-1		cons2-2		cons2-3		cons2-4		cons2-5		cons1-1		cons1-2		cons1-3		cons1-4		cons1-5		cons3-1		cons3-2		cons3-3		cons3-4		cons3-5
	198	284	659	464	653	510	878	589	510	558	964	387	417	545	418	372	614	603	1277	644	903	1286	1869	954	409	1044	750	699	1165	1216
	197.375	283.875	658.25	463.875	652.25	510.25	877.375	585.875	510.375	558.375	963.125	387.25	416.75	544.5	417.875	372.125	614	603	1277.12	643.625	899.25	1286.12	1869.5	954.875	409.75	1044	749.125	698.75	1160.62	1215.62
	197.125	284	655.625	464	650.375	509.938	875.438	582.188	508.688	557.938	953.062	386.875	417.188	541.938	418.25	372.188	613.75	601.062	1273.62	642.688	895.125	1282.25	1863.75	957.312	410.438	1042.44	744.25	697.75	1153.06	1212.69
	196.8	284.15	652.9	464.45	647.95	506.65	873.2	579.1	505.45	557.05	942.55	385.3	418	539.25	419.25	372.5	610.75	596.45	1266.6	640.25	889.2	1275	1848.65	958.6	411.1	1037.25	738.9	695.1	1146.4	1207.55
	196.375	284.417	649.583	464.667	644.667	501.125	870.792	576.125	500.792	555.667	931.5	382.5	419.167	535.917	420.792	372.833	605.417	589.792	1256.58	637.25	882.125	1265.12	1825.75	959.792	411.792	1029.42	733.458	690.792	1139.67	1200.71
	196	284.825	644.675	465.075	639.5	494.1	866.4	571.9	494.325	553.75	912.7	379.175	421.225	530.325	422.925	373	598.925	580.275	1241.62	632.725	872.325	1250.85	1794.85	961.575	412.875	1018.65	724.4	685.25	1128.83	1190.3
	195.389	285.556	639.611	465.306	633.778	486.833	861.556	566.139	487.694	551.806	893.306	375.778	423.472	524.611	424.972	373.028	592.056	570.778	1226.03	627.889	860.472	1236.5	1763.67	963.528	413.806	1007.39	715.028	679.667	1115.64	1179.83
	194.667	286.062	633.167	465.667	627.479	479.125	856.312	559.729	480.229	549.604	869.875	372.062	425.646	517.812	427.312	373.458	584.917	560.062	1208.92	622.708	847.625	1219.92	1728.56	966.438	415.146	995.062	703.083	673.125	1100.38	1167.46
	193.911	286.536	626.054	466.964	620.571	470.232	850.661	552.143	471.339	546.821	843.429	367.625	428.018	510.018	430.161	374.25	576.518	547.714	1189.25	616.125	831.518	1200.77	1687.23	969.482	416.821	980.554	689.089	665.482	1082.48	1153.04
	193.161	287.036	618.875	467.839	613.304	460.054	844.643	545.018	461.911	543.804	817.054	362.607	430.929	501.982	433.018	375.018	566.732	534.536	1167.52	609.357	814.714	1180.55	1641.95	972.107	418.554	964.179	675.125	656.929	1065.07	1137.05
	192.25	287.603	611.662	468.985	605.118	449.368	837.735	537.75	451.632	540.353	788.779	357.5	434.235	492.956	436.176	375.632	556.456	520.691	1143.44	601.838	797.265	1159.19	1594.82	974.397	420.074	946.618	660.015	648.074	1046.21	1119.79
	191.359	288.062	605.062	470.094	596.672	438.797	830.5	530.266	441.453	537.016	760.328	352.375	437.938	483.875	439.219	376.469	546.25	506.75	1119	594.094	778.5	1138.08	1547.47	976.594	421.734	928.828	644.484	639.25	1026.64	1101.88
	190.412	288.275	596.6	471.513	587.9	427.825	823.088	522.263	430.538	533.275	729.787	347.138	440.938	473.925	442.312	377.425	535.438	492.325	1093.44	586.463	758.737	1115.17	1497.9	979.162	423.212	910.013	627.25	629.612	1004.89	1083.14
	189.359	288.467	589.043	473.446	578.152	415.739	814.565	513.739	418.315	528.902	696.793	341.239	445.011	462.717	445.652	378.935	523.207	476.402	1064.49	576.728	735.967	1090.49	1441.97	981.098	425.207	888.641	607.88	618.772	981.446	1060.72
	188.204	288.545	581.273	475.682	568.773	403.852	806.477	505.42	405.909	524.227	664.795	335.42	448.761	451.659	448.591	380.409	510.83	461.227	1035.2	567.307	712.602	1066.4	1386.68	982.864	426.898	866.989	588.716	607.477	957.898	1038.07
	187.25	288.354	574.458	477.729	559.375	392.688	798.104	497.698	394.083	519.719	634.583	329.854	452.677	440.865	451.323	382.01	499.042	446.802	1006.29	558.083	690.146	1043.72	1334.76	984.062	428.354	845.927	569.99	596.833	935.073	1015.81
	186.292	287.917	568.854	479.75	549.833	381.625	789.281	490.323	382.062	514.865	604.75	324.354	456.958	429.979	453.917	383.667	487.333	432.615	976.844	548.188	667.135	1021.41	1282.5	984.708	429.938	824.448	551.031	586.021	912.99	992.823
	185.353	287.353	561.224	482.422	539.94	370.112	780.19	482.991	369.664	509.638	574.457	318.871	460.095	418.405	456.552	385.328	474.733	418.224	946.009	538.871	643.655	998.026	1230.09	984.509	430.621	801.853	531.422	574.509	889.379	969.371
	184.35	286.442	556.95	485.017	529.542	358.958	770.167	475.55	356.967	503.642	544.633	313.367	464.675	406.425	458.492	387.575	462.192	403.983	914.092	526.842	618.308	975.683	1174.36	983.633	432.508	778.667	510.358	562.35	865.908	942.575
	183.458	285.658	550.233	488.142	519.725	348.658	760.958	468.408	344.883	497.717	515.917	308.367	467.558	394.833	459.8	389.358	450.292	391.258	883.192	517.108	594.067	954.092	1124.67	982.1	432.975	755.95	490.5	550.3	842.45	918.075
	182.645	284.427	546.621	490.815	510.379	339.339	751.169	461.863	333.476	491.879	490.331	303.661	471.105	383.968	460.605	391.371	439.427	379.565	853.234	506.25	570.444	935.218	1077.89	979.935	434.137	734.508	471.387	539.065	821.145	893.556
	181.868	282.917	541.09	494.035	500.451	329.486	740.819	455.222	321.424	485.306	463.347	298.861	473.514	372.389	461.271	393.389	427.5	367.701	821.292	495.847	546.278	914.868	1030.08	976.354	434.174	711.174	451.542	526.694	799.333	868.118
	181.243	281.191	538.713	496.669	490.919	320.669	730.037	449.051	310.426	478.779	440.14	294.375	476.522	361.632	461.36	395.522	416.743	356.971	791.132	484.279	523.154	897.221	984.757	972.353	434.882	689.618	432.618	515.081	779.89	842.757
	180.736	279.557	536.979	499.307	481.814	312.993	719.371	443.171	300.3	472.093	418.936	290.621	479.05	351.364	460.486	397.357	407.057	347.671	762.4	472.993	501.271	881.4	943.621	967.464	435.429	669.264	414.8	503.829	761.343	818.236
	180.224	277.849	531.52	502.211	472.428	305.388	708.849	437.27	290.362	465.322	397.303	287.336	479.158	341.059	459.257	398.493	396.967	339.151	733.664	464.059	480.599	864.868	906.98	960.783	434.125	648.638	397.855	492.184	742.645	795.5
	179.869	275.524	532.137	504.363	463.321	299.024	696.631	431.167	280.899	458.173	378.048	283.702	481.44	331.155	456.577	400.321	388.458	331.161	704.661	451.083	458.31	851.107	868.857	954.161	434.833	628.512	379.589	480.589	725.315	769.887
	179.54	273.182	527.222	507.028	453.932	291.972	684.659	425.091	271.108	450.472	358.062	280.716	480.358	321.045	454.034	401.591	378.477	323.597	675.364	441.165	438.085	835.42	834.125	944.369	432.824	607.409	362.489	468.04	708.449	746.324
	179.488	270.646	528.957	508.488	445.415	286.579	671.909	419.274	262.896	443.073	342.47	277.591	481.317	312.268	450.457	402.72	371.067	317.128	648.409	428.585	418.915	823.805	801.469	935.726	432.97	588.951	346.341	457.067	694.823	722.683
	179.417	268.25	529.143	509.631	437.125	281.845	659.399	413.732	255.78	435.756	328.363	275.22	481.048	304.006	446.137	403.274	364.155	311.839	623.101	417.351	402.03	812.78	773.268	926.125	432.423	571.982	331.804	446.554	681.78	701.06
	179.208	265.891	521.797	511.062	428.151	276.526	647.469	408.021	248.578	428.422	312.453	273.615	476.245	295.411	441.885	402.885	355.411	307.25	598.401	409.771	387.062	799.38	750.12	912.469	428.203	554.167	318.464	434.922	668.432	681.917
	179.33	263.027	524.633	510.729	420.218	273.138	633.399	402.064	242.601	420.782	300.505	271.356	475.644	287.957	435.457	402.968	350.09	302.899	574.085	396.883	371	790	725.17	901.133	428.053	538.303	303.862	424.362	657.468	660.213
	179.399	260.308	520.111	510.938	411.745	268.827	619.851	395.933	236.495	412.995	287.351	269.803	470.553	280.346	429.457	402.024	342.63	299.202	550.894	387.486	357.812	778.26	704.072	885.014	424.293	521.798	290.889	412.712	647.091	640.981
	179.85	257.3	526.75	509.08	404.615	266.53	604.83	389.59	231.78	405.12	278.475	267.25	470.39	273.87	421.69	401.44	338.985	295.595	527.425	373.135	343.86	770.455	681.695	873.085	424.915	507.455	276.92	402.895	638.32	619.995
	179.971	254.644	518.673	508.216	396.221	262.399	591.505	383.567	226.947	397.75	267.111	266.447	462.207	267.091	415.288	399.034	331.216	293.327	507.072	365.812	334.361	758.558	666.438	854.034	418.995	492.803	266.774	391.74	629.615	603.909
	180.325	251.697	517.175	505.816	388.535	259.724	576.684	377.039	223.237	390.14	257.851	264.803	457.057	260.982	406.868	396.737	325.956	290.838	486.346	355.004	324.877	748.553	651.044	837.175	415.706	479.452	255.325	381.649	621.904	586.439
	180.865	248.822	521.702	501.332	381.74	258.101	561.476	370.514	220.567	382.635	251.154	262.5	454.317	255.75	397.519	394.188	322.841	288.37	466.572	342.534	315.505	740.101	635.529	822.418	414.981	467.88	243.577	372.548	615.438	569.303
	180.944	246.246	510.961	498.664	373.888	254.431	548.478	364.332	217.401	375.776	241.634	262.164	443.371	250.293	390.22	390.573	315.034	287.237	450.974	335.918	310.414	727.724	624.901	799.384	407.112	455.716	235.496	361.565	609.629	555.741
	181.759	243.127	518.281	493.132	368.114	253.579	532.566	357.421	215.768	368.316	237.105	259.118	441.667	245.952	379.482	387.285	313.408	284.662	431.307	322.447	302.75	719.671	611.276	785.162	407.259	445.325	224.083	353.491	604.066	539.566
	181.727	240.371	504.941	489.355	360.199	249.672	518.715	350.613	213.293	361.574	228.094	258.559	428.098	240.781	371.461	382.137	304.887	284.09	416.934	315.871	300.121	706.016	602.754	759.148	397.43	433.934	217.199	342.516	599.262	526.895
	182.464	237.29	508.637	481.782	354.327	248.435	502.843	343.504	212.355	354.234	223.69	255.347	423.952	236.645	360.246	377.407	302.23	281.726	399	303.633	295.315	695.867	591.758	742.484	395.641	424.504	206.794	334.528	594.101	512.319
	183.093	234.53	509.61	474.017	348.614	246.869	488.386	336.754	211.682	347.614	219.623	252.508	418.576	232.911	349.843	372.288	298.924	279.814	383.581	293.487	291.928	684.924	582.419	724.818	392.708	416.14	197.919	326.737	589.708	499.996
	183.085	231.989	498.118	467.809	341.61	243.368	474.805	329.974	210.629	341.493	212.923	251.39	405.743	228.846	341.331	366.335	291.165	279.191	372.426	286.349	291.96	670.75	574.739	698.971	383.232	407.357	191.989	316.945	586.118	488.735
	183.864	228.826	498.697	459.659	336.477	241.886	459.837	322.902	210.583	334.485	209.708	247.723	400.352	225.473	329.814	360.208	288.064	276.758	356.61	275.489	289.769	658.47	565.951	680.962	379.542	399.144	183.269	309.542	581.398	476.523
	183.903	226.184	488.108	451.844	330.167	238.385	445.938	315.844	210.094	328.497	203.99	245.514	387.583	221.868	320.858	353.271	280.663	275.958	346.104	267.642	290.924	643.486	558.51	655.5	369.958	391.274	177.545	300.476	578.08	465.667
	184.71	223.105	488.989	441.489	325.565	236.768	431.576	308.895	210.467	321.931	201.808	240.982	382.812	218.917	309.417	346.475	277.634	272.986	331.043	257.312	289.917	630.094	550.79	638.446	366.587	384.243	169.127	294.025	573.33	454.971
	185.015	220.581	483.581	431.75	320.368	233.96	418.801	302.261	210.676	316.118	198.456	237.551	374.368	215.923	299.96	339.415	272.188	271.21	320.195	249.173	290.772	615.691	543.438	617.765	359.787	377.993	162.963	286.882	569.463	445.386
	185.057	218.037	473.118	423.764	314.966	230.595	405.919	295.557	210.895	310.534	194.23	234.652	362.993	212.855	291.209	332.345	265.101	269.828	311.49	241.233	293.25	600.149	535.858	594.797	349.997	371.818	158.243	279.226	565.591	435.659
	185.901	215.116	472.705	412.63	311.168	228.901	393.466	289.277	211.555	304.329	193.421	229.462	359.277	210.305	280.099	324.962	262.11	266.318	297.832	232.233	292.764	585.394	528.332	579.64	345.863	365.795	150.911	273.634	560.188	426.887
	185.394	212.856	459.08	404.272	305.91	224.49	380.744	282.401	211.59	299.109	188.314	226.593	345.333	207.631	272.965	317.731	253.378	265.567	292.25	224.728	296.811	569.045	520.731	554.138	333.702	360.205	147.692	265.772	557.205	417.535
	186.322	210.003	459.49	391.849	302.701	222.984	369.602	276.618	212.201	293.069	188.605	220.362	343.651	205.401	261.872	309.964	251.016	261.237	278.043	216.27	295.918	553.776	513.977	541.678	330.378	354.658	140.184	261.24	550.859	410.02
	186.253	207.589	450.202	381.586	298.289	219.351	357.943	270.089	212.321	287.521	186.077	215.818	334.634	202.991	253.658	302.443	244.289	258.851	269.836	208.336	298.271	537.315	505.991	521.289	320.732	349.562	135.964	254.991	545.863	401.815
	186.482	205.096	441.549	371.824	294.38	216.343	346.914	264.13	212.639	281.873	184.16	211.102	326.904	200.488	245.302	294.944	238.142	255.796	261.509	200.562	300.049	520.67	497.651	503.796	311.59	344.676	131.784	249.21	539.642	393.898
	187.103	202.862	438.577	359.054	291.231	214.163	338.163	259.378	212.817	276.353	184.763	205.173	325.452	198.676	236.013	287.442	234.888	251.692	249.795	193.99	298.965	505.417	490.821	492.016	306.628	339.817	126.215	245.083	533.115	388.157
	186.137	201.093	423.407	352.866	287.003	209.343	326.404	252.794	212.532	271.247	179.936	201.738	311.564	196.89	231.317	281.703	225.506	250.535	248.157	186.259	304.073	490.119	481.907	468.872	292.983	336.015	125.174	238.395	528.628	379.733
	187.102	198.796	420.932	339.664	284.562	207.722	319.068	248.833	212.534	265.79	181.565	195.515	312.519	195.306	222.34	274.167	223.093	245.42	235.88	180.139	301.62	474.861	475.975	460.664	288.864	331.037	119.488	235.164	520.895	375.275
	186.439	196.851	407.891	333.114	281.34	203.981	308.426	242.806	212.149	260.215	178.622	191.069	301.729	193.492	217.247	268.356	215.348	242.593	232.346	172.298	304.553	459.532	466.027	442.13	276.444	326.888	117.965	229.484	513.154	367.707
	187.012	194.985	402.512	320.302	278.453	201.491	301.686	239.026	211.616	254.904	179.625	185.27	301.355	192.038	209.788	261.337	211.497	238.134	222.372	166.587	302.503	444.872	459.387	432.584	270.497	322.584	113.805	226.026	505.221	363.677
	187.239	193.269	394.656	309.353	275.903	199.086	294.925	235.286	211.014	249.528	180.036	180.039	299.306	190.861	203.378	254.944	207.25	233.844	214.233	160.947	300.808	430.706	452.122	422.531	262.989	317.919	110.775	222.389	496.819	359.614
	186.456	191.929	383.025	302.755	272.58	194.964	285.874	230.187	210.011	244.266	177.198	175.802	291.341	190.047	199.473	250.799	199.865	231.409	211.714	154.239	303.214	418.277	443.571	406.489	252.316	315.041	109.772	217.508	489.942	354.03
	186.978	190.299	376.062	292.212	271.014	193.516	280.408	227.66	209.293	239.071	178.068	171.117	290.927	188.802	193.948	244.549	196.617	226.212	203.753	149.492	299.272	404.793	436.62	399.992	245.742	309.938	106.788	214.391	479.91	351.266
	186.186	188.974	364.929	286.015	268.094	189.86	272.367	222.969	207.832	233.643	176.084	166.628	284.112	188.286	190.564	240.888	189.967	223.26	200.895	143.008	300.444	393.589	427.74	386.023	235.566	306.959	105.941	209.957	471.056	346.671
	186.91	187.629	357.881	272.714	266.268	188.418	269.42	221.541	206.564	228.686	178.304	162.193	287.479	187.647	185.07	233.987	187.562	218.036	191.183	139.546	294.557	381.242	422.338	382.554	230.188	301.397	103.015	207.745	461.781	346.082
	186.209	186.571	347.217	266.727	263.827	185.334	262.482	217.832	204.906	223.375	176.584	158.038	282.064	187.314	182.158	230.824	181.707	214.755	188.518	134.008	294.166	371.02	413.666	371.214	220.98	298.199	102.441	203.686	452.028	342.658
	186.102	185.587	338.415	258.845	262.135	183.235	257.453	215.562	203.36	218.387	176.107	154.443	280	186.938	179.115	226.845	177.495	210.663	184.012	129.685	290.885	361.23	406.27	363.918	213.655	294.078	101.438	200.335	442.005	340.99
	186.371	184.704	329.992	249.304	260.389	181.613	254.098	214.124	201.634	213.802	176.505	151.371	280.863	186.765	176.108	222.023	174.325	206.559	178.021	126.428	286.039	352.052	400.418	359.302	207.619	289.26	100.013	197.799	433.296	340.966
	185.493	183.644	319.84	245.157	258.146	178.843	248.296	210.812	199.56	208.493	174.926	147.829	275.662	187.257	174.266	220.238	169.109	203.479	176.178	121.639	285.104	344.75	391.954	349.333	199.194	286.41	99.935	194.028	422.562	338.694
	185.885	182.88	311.705	235.15	256.973	177.775	245.985	210.35	197.635	204.325	175.443	145.39	277.483	187.003	171.967	215.258	166.56	199.31	170.053	119.335	278.685	336.205	386.38	347.035	193.87	281.02	98.978	191.803	413.81	339.965
	185.224	182.026	302.637	230.649	255.019	175.627	241.347	208.031	195.54	199.526	174.163	142.354	273.816	187.465	170.505	213.677	162.184	196.274	168.019	115.644	276.318	329.866	378.677	339.554	186.91	277.979	99.005	188.295	403.337	339.144
	184.916	181.241	294.973	222.613	254.708	174.697	238.661	207.577	193.77	195.086	174.009	139.978	273.137	187.805	169.478	210.108	160	192.268	163.6	113.447	269.613	323.708	372.228	335.761	181.316	272.394	98.735	185.872	392.562	339.765
	185.209	180.562	285.942	215.135	252.769	173.358	236.591	206.846	191.346	191.236	173.553	138.577	274.481	187.976	168.296	206.452	157.079	189.219	159.067	111.514	264.507	317.589	366.512	333.108	176.322	267.947	98.445	183.505	385.901	342.053
	184.362	179.589	277.217	213.328	250.324	171.328	232.817	204.277	189.047	186.632	172.19	136.379	270.257	189.049	167.391	206.31	153.141	186.946	158.239	108.469	262.732	313.688	358.67	326.076	170.105	265.786	98.835	179.982	375.473	341.786
	184.533	179.058	270.311	204.722	250.313	171.161	231.685	204.998	187.056	183.402	171.79	135.629	271.928	188.937	167.458	202.019	151.909	183.582	153.166	107.867	255.012	308.437	353.801	326.089	166.322	259.547	98.939	178.484	368.593	344.727
	183.723	178.244	263.498	201.806	248.9	169.9	228.685	203.575	184.892	179.254	170.546	133.66	268.044	189.729	167.238	201.992	149.01	181.275	151.954	105.89	250.973	304.731	346.521	320.737	161.435	256.408	99.442	175.183	357.556	345.515
	183.619	177.433	255.625	195.037	248.037	169.386	227.841	203.556	182.879	175.907	169.797	133.011	268.584	190.198	167.517	198.422	147.612	178.496	147.901	105.03	244.81	301.358	340.793	319.603	157.44	250.905	99.905	173.392	351.3	347.957
	183.28	176.644	248.981	191.405	246.672	168.662	226.194	202.812	180.72	172.513	168.67	132.108	266.871	190.681	167.81	197.207	145.692	176.517	145.763	104.05	239.959	298.239	334.013	316.707	153.612	247.216	100.476	170.845	343.347	349.987
	182.842	175.767	241.895	187.725	245.16	168.034	225.284	201.983	178.807	169.244	167.496	131.718	265.447	191.326	168.197	195.433	144.221	174.586	143.502	103.25	235.414	295.994	327.815	314.718	149.996	243.193	101.214	168.725	336.647	351.725
	182.371	175.225	238.923	182.904	245.81	168.34	223.469	203.035	176.988	166.521	165.812	130.677	263.533	191.198	169.952	194.54	143.562	172.798	140.567	103.444	228.488	292.74	322.454	313.01	147.819	237.823	102.096	166.656	328.102	354.292
	182.05	174.276	231.71	182.802	242.19	167.264	222.831	200.623	174.823	163.395	165.065	130.722	260.282	192.042	169.169	195.294	140.841	171.722	141.012	102.097	226.163	290.05	314.768	309.869	144.55	236.792	102.75	163.264	320.554	356.234
	181.823	173.548	226.809	176.065	242.931	167.912	222.729	202.021	173.45	161.538	163.055	130.679	261.307	191.576	171.641	191.036	141.45	169.681	136.126	102.763	219.695	288.395	310.149	311.315	142.445	229.786	103.983	162.981	318.351	358.706
	181.478	172.746	222.052	175.77	240.232	167.417	222.3	200.405	171.645	158.802	162.27	130.585	257.881	192.048	171.494	192.113	139.663	169.006	136.544	102.155	216.339	285.685	302.742	308.677	140.24	228.54	104.788	159.835	310.72	360.627
	180.692	172.054	219.369	171.394	240.673	167.985	222.025	201.419	170.587	156.563	160.26	129.792	256.26	192.11	173.685	190.479	140.398	167.819	133.287	102.937	211.073	284.625	297.767	307.487	138.84	222.527	106.058	158.85	304.952	361.331
	180.644	171.352	215.404	168.542	239.808	168.388	221.61	201.59	169.086	155.014	158.082	130.056	255.32	191.394	175.404	188.796	140.1	166.836	130.678	103.356	206.99	282.12	292.088	308.006	137.332	218.42	107.338	157.684	302.246	363.484
	180.416	170.593	209.771	168.823	235.948	167.944	222.772	199.086	167.799	152.896	157.534	131.22	252.121	191.657	174.666	188.888	138.45	166.312	132.032	102.718	204.951	280.537	284.489	306.912	135.552	217.774	108.323	155.138	297.401	364.871
	180.143	169.968	208.022	164.867	236.621	168.873	222.129	200.579	166.702	151.833	154.5	130.387	251.536	190.379	177.639	186.692	139.421	165.438	127.915	103.839	200.794	278.321	279.76	307.399	134.657	212	109.929	154.974	295.722	365.675
	179.996	169.53	206.146	164.942	233.75	168.97	222.664	199.325	165.655	149.632	154.127	130.894	247.341	190.519	176.918	188.632	138.368	165.562	129.632	103.806	197.485	274.871	272.836	305.125	134.472	211.431	110.804	151.821	287.968	366.989
	179.737	168.911	204.104	162.265	233.451	169.673	222.44	200.064	164.808	148.686	151.277	130.367	246.383	189.25	179.141	186.759	139.159	165.078	126.471	104.761	194.797	272.854	267.635	305.443	133.675	206.859	112.434	151.706	286.872	366.732
	179.213	168.278	201.496	160.658	231.952	170.097	223.153	199.831	164.217	147.647	148.728	130.123	244.73	188.243	180.494	185.134	139.64	164.756	124.608	105.45	193.645	271.952	261.895	304.868	132.794	203.267	114.053	151.259	285.064	365.279
	179.741	168.078	199.801	161.08	228.645	170.357	223.971	198.312	163.457	146.024	148.48	131.679	240.784	187.641	179.203	186.643	138.293	164.946	127.011	105.299	190.145	267.379	255.453	304.141	133.37	203.522	115.025	148.447	279.426	367.312
	179.235	167.429	197.344	158.929	228.357	170.906	223.422	198.945	162.781	146.198	144.288	130.147	241.172	185.036	182.281	182.849	139.607	164.363	122.374	106.424	190.511	266.286	250.315	305.26	131.838	198.859	117.074	150.088	282.943	364.496
	179.17	167.445	198.83	158.49	225.922	171.647	224.475	198.883	162.683	143.902	144.323	130.91	236.027	185.387	180.523	186.143	139.39	165.292	124.598	107.032	187.243	261.637	245.005	300.775	133.547	197.803	117.648	146.438	272.643	363.728
	179.48	166.966	196.107	157.918	224.279	171.942	224.129	198.134	162.096	144.018	141.06	130.547	235.449	182.529	181.821	183.54	139.5	164.853	122.534	107.514	186.893	258.529	239.147	302.661	132.639	195.799	119.52	147.185	275.721	362.375
	179.401	166.632	194.863	157.403	222.052	172.299	224.533	197.545	161.917	143.424	138.951	130.536	233.34	180.715	181.865	182.661	139.628	164.95	122.165	108.116	186.755	256.05	233.885	301.536	132.597	194.255	120.976	146.675	274.476	360.163
	179.626	166.452	194.548	157.164	220.121	172.802	224.741	197.233	161.779	142.578	137.281	130.734	230.541	179.152	181.353	182.79	139.602	165.29	122.224	108.705	185.391	252.112	229.052	299.747	133.24	192.824	122.172	145.483	271.266	358.184
	179.046	166.103	193.942	156.57	219.291	173.2	224.002	197.99	161.051	142.741	133.526	128.543	229.87	176.382	183.043	181.272	141.146	165.733	118.396	110.344	187.803	249.027	224.029	297.151	132.113	189.675	123.666	146.481	271.908	351.721
	180.127	166.206	193.998	156.712	215.91	173.681	224.702	196.461	161.701	141.079	133.831	131.209	225.099	175.408	179.806	182.602	139.528	165.979	122.433	109.91	183.61	243.686	219.65	295.865	134.273	190.5	124.643	143.528	266.257	353.117
	180.055	165.748	192.552	156.986	214.719	173.728	223.526	196.116	161.216	141.674	130.257	129.486	224.505	172.024	180.86	180.636	140.174	166.1	119.659	110.983	185.11	239.874	214.538	295.2	133.152	188.747	126.231	144.945	268.695	348.103
	180.275	165.678	192.252	156.933	212.435	173.993	223.397	195.398	161.32	141.043	128.713	129.87	221.998	169.873	179.685	180.483	139.898	166.422	120.328	111.468	184.742	236.203	210.582	292.422	133.677	188.268	127.352	144.097	266.757	345.153
	180.302	165.559	192.12	157.206	211.176	174.305	222.829	195.445	161.196	140.65	126.653	129.396	219.616	167.753	179.12	180.592	140.464	167.179	119.161	112.715	184.908	231.487	206.525	288.679	133.756	186.658	128.196	143.451	264.332	339.434
	180.113	165.115	190.383	158.298	209.521	173.979	221.188	194.577	160.416	141.594	123.235	127.375	219.163	163.641	179.895	178.349	140.628	167.262	116.832	113.627	187.087	227.454	201.311	287.283	132.12	186.069	129.919	145.567	267.567	334.025
	180.815	165.339	191.194	158.123	207.295	174.589	221.096	193.736	161.503	139.952	123.368	129.981	214.877	162.697	176.657	179.764	139.688	167.714	119.724	113.674	183.621	222.784	199.283	283.219	134.3	185.82	130.47	142.54	261.484	332.775
	180.454	164.799	189.488	159.571	206.005	174.161	219.321	192.822	160.727	141.122	120.013	127.671	214.638	158.604	177.442	177.766	140.043	167.888	117.146	114.75	185.941	218.485	194.482	281.03	132.39	185.178	131.847	144.847	264.507	326.452
	180.806	164.95	189.971	159.518	204.367	174.474	218.276	192.233	161.2	140.08	119.444	129.202	211.271	157.021	175.158	178.747	139.548	168.387	118.551	115.193	183.562	213.649	192.431	276.33	133.658	184.837	132.277	142.678	260.474	323.331
	180.606	164.725	189.048	161.057	203.806	174.293	216.722	191.809	160.654	140.363	117.109	128.196	209.233	154.07	174.688	178.205	139.888	168.949	116.47	116.576	183.585	207.974	188.371	272.901	132.548	183.745	133.152	143.079	259.665	315.711
	180.556	164.362	188.075	161.885	202.104	174.024	214.8	190.503	160.566	140.755	115.377	127.753	207.973	150.755	173.992	177.221	139.131	168.83	116.663	116.545	183.2	204.356	185.436	269.883	132.064	183.857	134.343	143.989	260.019	313.489
	180.638	164.342	187.871	162.524	201.182	174.287	213.496	189.592	161.06	140.196	114.698	129.176	205.295	148.996	172.126	177.747	138.753	169.237	117.152	117.092	181.249	200.046	184.186	265.351	132.534	183.202	134.616	142.384	256.601	309.417
	179.679	163.974	186.427	164.755	200.38	173.599	211.705	189.019	159.567	141.87	112.028	126.455	205.028	144.856	172.896	176.339	139.407	169.865	114.115	118.927	184.079	194.986	179.635	260.298	129.62	183.098	135.239	144.786	259.143	300.54
	180.126	164.098	186.94	164.328	199.731	174.08	209.425	187.809	160.728	140.18	112.365	129.605	201.261	144.102	169.905	177.805	138.079	169.746	116.325	118.453	178.332	190.76	179.917	256.754	131.787	182.639	135.563	141.257	253.55	300.142
	179.362	163.695	185.417	166.64	199.345	173.591	207.802	186.954	159.787	141.501	110.284	128.03	200.199	140.603	170.061	176.597	138.298	170.077	113.99	119.741	179.324	185.769	176.155	252.494	129.314	182.183	136.134	143.119	254.631	292.423
	179.271	163.288	185.25	166.727	198.595	173.607	204.967	185.809	160.221	141.148	109.619	128.851	198.384	138.532	168.563	176.932	137.173	169.645	115.012	118.935	175.678	182.425	175.261	249.244	129.937	181.724	136.762	142.604	251.991	292.786
	178.673	163.171	184.414	168.202	198.825	173.57	203.358	184.845	159.971	141.336	108.716	129.604	196.282	136.535	167.58	176.87	137.053	169.848	113.712	119.882	174.177	177.925	173.656	245.285	128.829	181.056	137.007	142.064	250.203	286.639
	177.51	163.156	183.731	170.297	199.179	173.278	201.93	184.269	158.795	142.307	107.578	129.121	194.369	134.001	167.205	176.397	137.349	170.616	111.254	121.981	174.148	172.818	170.653	240.06	126.494	181.039	137.06	142.161	250.536	277.574
	177.547	162.562	183.533	169.528	198.274	173.556	198.474	182.99	159.781	142.033	107.553	129.939	194.064	132.29	165.928	177.329	135.96	169.585	113.357	119.979	170.551	170.64	172	235.956	127.811	180.711	136.497	141.519	247.568	281.483
	176.36	162.529	182.806	171.853	199.25	173.341	197.367	182.283	158.826	142.727	106.55	130.359	191.483	130.25	165.264	176.641	136.066	169.97	110.641	121.623	169.241	165.576	169.236	232.381	125.457	180.227	136.876	141.503	247.174	272.527
	176.013	161.952	182.808	171.265	199.471	173.705	194.149	181.315	159.447	142.288	106.181	131.275	190.093	128.871	163.809	177.343	135.166	169.091	111.368	120.051	164.726	162.885	169.126	230.164	126.157	178.858	137.073	141.032	243.577	274.772
	174.72	162.065	182.048	173.366	200.231	173.699	192.96	180.696	158.551	143.468	105.915	131.789	188.566	127.042	163.562	177.276	135.02	169.629	109.207	122.12	164.773	158.406	168.078	224.531	123.974	179.306	136.034	140.367	244.152	266.039
	173.819	161.722	181.969	173.876	201.261	173.983	190.731	179.751	158.554	143.207	105.55	133.075	186.394	125.963	162.364	177.281	134.515	169.128	108.232	121.722	161.012	155.279	167.157	222.793	123.343	178.185	136.415	139.682	241.658	264.044
	173.293	161.148	182.042	173.244	201.721	174.483	187.87	179.07	159.006	142.951	105.501	133.606	185.996	124.76	161.258	178.288	133.888	168.194	108.574	120.031	157.705	153.2	167.888	219.989	123.87	177.19	135.676	139.166	238.775	265.834
	171.817	161.145	181.569	175.545	202.761	174.242	187.121	178.74	158.129	144.179	105.469	134.276	184.163	123.323	161.033	177.609	133.636	168.382	106.342	121.63	157.439	149.185	166.804	215.473	121.492	177.461	134.675	139.071	239.973	257.711
	171.146	160.597	182.06	174.346	203.985	175.331	183.952	177.815	158.666	143.503	105.549	135.424	183.46	122.766	159.646	179.222	133.031	167.386	106.364	120.024	153.338	147.008	167.723	214.121	122.406	176.14	133.985	137.5	236.322	259.896
	169.765	160.487	181.885	175.716	205.358	175.46	182.819	177.307	158.167	143.951	105.517	136.812	181.053	122.061	159.093	178.786	132.642	167.253	104.421	120.73	151.525	143.86	166.877	211.739	120.751	175.562	133.653	136.96	235.962	254.728
	168.876	159.941	182.106	175.246	206.556	176.089	180.685	176.939	158.354	143.769	105.699	137.657	180.229	121.362	158.062	179.551	132.287	166.301	103.822	119.384	148.928	141.73	167.332	209.85	120.79	174.27	132.697	136.354	233.638	255.136
	167.882	159.524	182.19	175.397	207.503	176.257	179.288	177.227	158.31	144.037	105.929	138.012	179.22	120.508	157.212	179.667	132	165.649	103.03	118.474	147.25	139.688	167.454	207.099	120.302	173.162	131.524	136.364	232.685	253.894
	166.547	159.399	182.117	176.785	208.724	176.041	178.39	177.43	157.895	144.979	106.386	139.315	177.005	119.983	156.759	179.109	131.469	165.359	101.459	119.157	146.172	136.591	167.392	203.979	118.835	172.588	130.108	136.091	233.284	248.845
	165.692	158.917	182.733	175.502	210.712	178.006	175.141	175.913	158.369	144.075	106.58	140.214	177.252	119.949	155.699	181.74	130.928	164.226	101.053	117.731	143.494	134.546	169.624	203.559	120.018	171.973	128.208	133.403	230.464	250.171
	164.424	158.561	182.771	176.241	211.606	177.125	175.278	177.016	157.928	144.455	106.888	141.617	174.301	119.572	155.007	180.154	130.91	163.824	99.553	117.061	141.985	132.938	168.407	201.145	118.375	170.214	128.056	134.441	230.084	247.566
	163.554	158.101	183.062	175.587	213.499	178.599	172.767	176.049	158.235	144.006	107.236	142.292	174.415	119.379	154.213	182.114	130.374	162.731	98.993	115.858	140.489	130.863	170.558	200.288	119.089	169.573	125.844	132.444	228.499	247.563
	162.488	157.853	183.073	175.999	214.155	177.831	172.681	177.422	157.951	144.434	107.741	142.952	172.123	119.048	153.574	180.907	130.282	162.406	97.966	115.103	139.54	129.659	170.097	197.358	118.079	168.029	124.892	133.102	228.778	245.866
	161.369	157.702	183.696	176.341	216.017	178.793	170.716	176.005	157.801	144.05	107.793	145.13	169.838	120	153.308	181.685	129.605	161.944	96.684	115.387	137.784	127.276	170.98	196.821	117.467	167.413	123.858	131.037	227.743	243.496
	160.71	157.042	183.782	174.589	217.127	179.88	169.422	176.466	158.076	143.313	108.29	144.828	170.286	119.363	152.074	182.733	129.892	160.465	96.329	112.758	137.103	126.033	172.424	196.333	118.193	165.828	122.018	130.484	225.644	245.88
	159.68	156.963	183.184	176.419	217.959	177.938	169.595	178.137	157.868	144.72	109.105	145.659	167.727	119.08	151.97	181.173	129.036	160.448	95.722	112.808	136.846	124.669	173.418	191.555	117.368	164.813	119.791	131.152	228.274	240.773
	159.006	156.451	183.643	174.814	219.642	180.05	167.536	176.962	158.023	143.486	109.114	146.226	167.662	119.288	151.102	182.975	129.038	159.043	95.049	111.144	136.046	122.767	175.181	192.795	117.995	163.646	118.349	129.206	225.794	242.357
	158.136	156.533	183.619	175.525	219.91	178.761	167.459	177.962	157.609	143.811	109.469	147.603	164.16	120.114	151.137	181.407	128.564	159.274	94.24	111.249	135.248	121.911	175.052	189.37	116.825	162.177	117.521	129.089	226.647	240.277
	157.537	156.081	183.587	175.007	221.194	179.354	166.26	177.784	157.694	143.566	109.741	148.23	163.297	120.075	150.549	181.932	128.247	158.104	93.806	109.964	134.788	119.953	176.939	188.608	117.148	161	115.634	128.093	225.668	239.295
	157.018	155.768	183.391	174.094	221.655	179.447	165.983	178.563	157.623	142.967	110.184	148.255	162.558	119.922	150.023	181.586	128.487	157.309	93.32	108.418	134.87	119.084	177.942	187.334	116.942	159.746	114.499	127.658	225.25	239.931
	156.57	155.725	182.852	174.789	221.845	177.697	166.345	180.02	157.42	143.542	110.875	148.86	160.191	120.114	150.042	180.049	127.951	157.416	93.044	107.919	134.59	118.55	178.758	183.477	116.345	158.439	113.121	127.798	226.988	237.656
	156.053	155.484	183.18	173.101	222.892	179.853	164.349	178.161	157.62	142.299	110.191	148.634	160.044	120.508	149.436	181.453	127.894	156.299	92.855	107.007	134.617	116.389	181.365	184.765	117.147	157.108	111.481	125.688	225.719	237.857
	155.756	155.554	182.5	174.278	222.811	177.171	164.999	179.989	157.425	143.46	110.903	149.77	156.302	120.955	149.722	179.241	126.938	156.721	92.815	106.873	133.754	115.816	181.971	179.68	116.354	155.552	110.262	126.182	227.75	234.716
	155.46	155.125	182.534	172.038	222.938	179.2	164.304	179.419	157.258	141.812	110.88	149.156	157.225	120.455	149.042	179.722	127.703	155.325	92.308	105.062	134.556	114.436	183.545	180.953	116.495	154.614	109.858	124.999	225.799	237.036
	155.399	155.205	181.803	172.588	222.655	177.309	164.787	180.91	157.113	142.537	111.395	149.47	154.583	120.681	149.182	177.948	126.972	155.49	92.433	104.781	133.972	113.674	184.707	176.953	116.065	153.346	108.565	125.051	227.657	234.537
	155.331	155.322	181.366	172.696	222.202	175.802	165.088	181.778	157.015	142.952	111.707	149.764	152.069	121.133	149.371	176.498	126.325	155.722	92.612	104.518	133.284	112.953	185.823	173.512	115.655	151.88	107.458	124.765	229.072	232.709
	155.035	155.09	181.72	169.88	221.769	178.556	163.856	180.107	156.84	141.026	110.878	148.68	152.839	121.013	148.831	177.163	127.075	154.61	92.473	103.446	134.175	111	188.192	175.603	116.123	150.441	107.216	123.117	227.186	234.723
	155.35	155.175	180.382	171.302	221.319	175.239	165.355	182.83	156.892	142.766	111.961	148.735	149.886	120.654	148.875	174.835	125.916	155.061	92.858	103.107	132.961	110.955	189.373	169.984	115.814	149.572	105.846	123.732	231.295	231
	155.18	155.047	180.471	169.118	220.359	176.96	164.939	181.879	156.494	141.396	111.531	148.018	150.056	120.454	148.752	174.723	126.504	154.484	92.735	102.315	133.459	109.607	191.057	170.592	115.765	148.235	106.05	122.671	230.047	232.644
	155.392	155.071	180.202	169.439	219.831	175.261	165.617	182.409	156.55	142.094	111.756	148.16	147.548	120.66	148.89	173.09	125.691	154.889	93.281	102.233	131.811	108.872	192.324	166.691	115.59	146.749	105.194	122.458	231.882	229.926
	155.464	155.288	180.717	167.734	218.132	175.576	165.519	182.127	156.062	141.376	111.456	147.652	145.94	121.162	149.235	172.042	125.747	155.093	93.549	101.901	131.361	107.672	193.412	165.436	115.033	144.878	105.056	121.729	231.521	230.533
	155.716	155.099	179.815	167.079	216.915	175.538	166.467	183.359	155.552	141.447	111.929	146.422	145.734	120.131	149.147	171.183	125.88	154.85	93.56	101.232	131.191	107.254	195.096	163.864	114.732	144.491	105.135	121.744	233.093	230.502
	156.157	155.026	179.546	167.399	216.247	174.089	167.333	183.824	155.649	142.383	112.27	146.126	143.846	119.817	148.877	169.861	125.146	154.998	94.076	101.056	129.09	106.46	196.605	160.489	114.874	143.413	104.433	121.521	235.257	227.721
	156.081	154.92	179.151	164.865	214.065	176.061	167.141	183.334	155.231	141.016	112.043	143.851	145.164	119.012	148.588	169.978	126.154	154.388	93.974	100.475	130.504	105.626	199.893	162.134	115.452	142.298	105.033	120.498	236.167	229.817
	156.556	154.972	181.036	165.135	213.808	174.241	168.138	182.374	155.074	141.897	111.826	145.453	140.808	120.154	149.276	167.998	124.898	155.829	95.158	100.813	126.083	104.309	198.634	157.418	114.511	139.603	104.238	120.521	235.338	226.51
	156.772	154.824	180.406	163.482	211.62	175.412	168.574	182.767	154.564	141.3	112.109	143.09	141.84	119.06	148.93	167.901	125.639	155.253	95.082	100.232	126.724	103.814	201.65	157.996	114.88	139.03	104.708	119.962	237.184	227.609
	157.115	154.61	180.285	163.195	210.398	175.256	169.493	182.878	154.173	141.59	112.499	142.263	141.146	118.358	148.878	167.009	125.623	155.417	95.392	100.04	124.799	103.387	202.848	156.181	114.535	138.151	104.932	119.965	238.003	226.87
	157.694	154.471	180.94	163.517	209.111	174.193	171.007	183.613	153.522	142.234	113.112	141.879	139.393	117.907	149.104	166.172	125.202	155.816	95.711	99.828	122.308	103.314	202.747	153.273	113.48	137.512	104.846	120.182	239.639	225.587
	157.653	154.387	181.257	160.465	206.678	176.714	170.487	182.263	153.109	140.812	112.837	139.711	140.113	117.469	149.027	166.319	126.382	155.79	96.026	99.581	123.21	102.09	206.627	156.017	114.615	135.324	105.469	119.244	238.962	227.527
	158.275	154.104	182.72	161.352	206.379	175.315	172.423	182.228	152.522	141.78	113.473	140.294	138.096	117.14	149.325	165.299	125.658	156.546	96.634	99.487	119.148	102.046	204.941	152.272	113.222	134.312	105.135	119.705	239.881	225.307
	158.585	153.671	182.133	160.549	204.413	175.922	172.888	181.929	152.667	141.934	113.578	137.729	138.729	116.331	148.249	165.665	126.155	155.388	96.81	99.251	118.755	101.411	208.632	153.889	115.253	133.833	105.3	118.852	241.636	223.222
	158.976	153.447	182.678	160.379	203.126	176.381	174.113	182.09	151.401	141.67	114.572	137.166	137.735	115.426	149.18	164.98	126.541	156.504	97.068	99.015	116.336	101.857	207.806	152.002	112.906	132.945	105.778	119.605	241.155	225.02
	159.386	153.237	184.778	159.472	202.112	176.63	175.196	181.137	151.037	141.713	114.862	136.853	137.005	115.25	148.917	164.866	126.618	156.603	97.565	98.948	114.293	101.24	208.277	151.885	113.185	131.289	105.605	119.326	241.148	223.52
	159.765	152.946	184.78	158.573	200.252	177.737	175.89	181.051	150.352	141.415	115.464	135.029	136.74	114.475	149.072	165.066	127.326	156.721	97.823	98.626	113.703	101.233	210.305	153.064	113.364	130.423	105.846	119.272	240.94	223.683
	160.129	152.52	185.674	159.246	199.775	177.472	177.373	180.701	149.796	141.671	116.444	134.594	136.349	113.64	149.041	164.938	127.277	156.904	98.051	98.57	110.627	101.728	209.16	151.521	112.098	130.01	105.959	119.556	241.682	222.808
	160.304	152.264	185.27	157.632	197.717	178.896	177.403	180.519	149.509	140.861	117.174	131.976	136.399	113.057	148.903	165.654	128.295	156.64	98.317	98.31	111.136	101.976	213.572	154.38	113.511	128.817	106.38	118.935	241.533	222.737
	160.844	151.821	187.038	158.539	197.645	178.87	179.219	179.48	148.849	141.418	117.764	132.591	135.803	112.483	149.014	164.955	128.293	157.179	98.728	98.336	107.673	101.938	209.96	153.113	111.957	128.086	105.94	119.607	240.219	221.416
	161.39	151.58	188.618	157.951	196.512	179.67	180.362	178.95	148.207	141.346	118.319	131.889	135.279	112.112	148.886	164.967	128.684	157.162	99.17	98.152	106.536	101.957	210.029	154.303	112.176	127.036	105.658	119.6	239.045	219.911
	161.555	151.275	188.129	158.19	195.18	180.301	181.129	179.381	147.68	140.841	119.739	129.722	134.792	111.134	149.054	165.873	129.196	156.971	99.104	97.819	105.711	103.087	211.514	154.723	111.48	127.093	105.969	119.648	239.478	219.903
	161.89	150.893	189.118	158.612	194.965	180.992	182.27	178.5	147.253	140.851	120.639	129.703	134.675	110.477	149.122	165.494	129.49	157.427	99.409	98.044	103.427	103.465	209.054	154.706	110.325	126.409	105.81	120.011	238.08	219.523
	162.151	150.661	188.304	158.296	192.93	181.431	182.116	178.882	147.194	140.182	121.704	126.233	134.11	110.094	148.793	166.333	130.096	156.386	99.553	97.591	104.075	104.448	213.478	158.142	112.286	126.246	106.093	119.221	237.718	216.688
	162.54	150.504	190.735	158.38	193.332	182.817	184.028	177.682	146.385	140.264	122.408	128.209	133.702	109.463	149.279	165.715	130.411	157.739	99.989	97.862	101.765	104.625	208.438	156.896	109.933	124.808	105.432	120.066	235.146	217.7
	162.896	150.191	190.619	158.397	192.44	183.122	184.404	177.407	146.216	140.121	123.126	126.482	133.584	109.185	149.141	165.924	130.766	157.433	100.344	97.762	101.444	105.322	209.518	159.706	110.891	124.29	105.356	119.719	233.416	215.018
	163.071	150.052	191.093	159.561	191.707	183.638	185.07	177.419	146.008	139.902	124.374	125.242	133.07	108.568	148.949	166.211	130.909	156.884	100.202	97.677	100.237	106.243	207.457	159.304	109.738	124.779	105.389	119.817	233.025	213.725
	163.248	149.863	190.986	160.668	191.139	184.697	185.653	176.995	145.816	139.813	125.384	124.729	132.554	107.998	149.164	166.003	131.28	157.354	100.308	97.838	99.191	106.802	204.644	159.418	108.507	124.714	105.207	120.046	231.052	213.591
	163.637	149.866	191.129	159.483	190.06	185.351	185.697	177.411	145.609	138.853	126.117	122.737	131.72	107.913	149.27	166.605	131.624	157.214	100.913	97.345	100.411	108.203	208.958	163.543	110.655	123.158	105.195	119.213	228.872	210.443
	163.828	149.783	192.211	161.861	189.818	186.663	186.741	176.411	145.322	139.502	126.682	124.046	131.283	107.379	149.287	165.732	131.714	157.547	100.675	97.862	98.273	108.237	200.376	160.585	107.676	123.934	104.733	120.01	227.303	210.625
	163.929	149.722	190.638	162.122	188.81	186.908	185.966	177.104	145.613	138.409	127.879	120.368	130.663	107.241	149.47	166.286	132.079	157.261	100.969	97.617	99.274	109.756	204.206	164.56	109.242	123.598	105.036	119.173	225.269	207.441
	164.145	149.828	191.689	163.707	188.105	187.582	186.231	176.547	145.539	138.636	128.376	120.489	130.377	107.016	149.264	165.836	132.026	156.827	100.743	97.786	98.299	110.15	198.967	163.427	107.979	124.161	104.943	119.371	224.224	205.947
	164.405	149.892	191.995	164.322	187.529	188.568	186.481	176.153	145.317	138.728	128.648	120.843	129.745	106.823	149.504	165.399	132.107	157.495	101.043	97.973	98.217	110.691	196.537	164.213	107.811	123.28	104.621	119.281	221.361	204.655
	164.528	150.006	191.8	164.939	186.869	189.205	186.035	176.608	145.611	137.904	129.301	119.17	129.017	106.671	149.662	165.682	132.213	157.475	101.181	97.829	98.777	111.995	196.879	165.863	108.333	122.801	104.786	118.774	219.606	202.215
	164.476	150.099	191.699	167.195	186.194	190.434	185.692	176.055	145.863	138.205	129.926	119.462	128.705	106.539	149.638	164.926	132.309	157.894	100.943	98.611	97.968	112.014	190.557	164.044	106.742	123.447	104.768	118.919	218.152	202.005
	164.598	150.283	190.239	167.647	185.594	190.949	184.771	177.259	146.245	136.732	130.484	116.093	127.491	106.563	150.236	165.244	132.624	158.268	101.344	98.174	99.532	113.503	194.185	167.767	108.379	122.674	104.92	118.062	215.266	198.614
	164.619	150.477	191.292	169.565	184.72	191.598	184.391	176.337	146.414	137.371	130.363	117.551	127.399	106.568	149.949	164.593	132.425	158.098	100.906	98.652	98.695	113.559	186.852	165.046	106.922	123.149	104.968	118.256	214.838	197.795
	164.786	150.635	191.061	170.573	184.062	192.361	183.788	176.352	146.293	137.247	130.187	117.512	126.542	106.612	150.293	164.151	132.339	158.875	101.088	98.74	99.12	114.095	184.908	165.76	107.263	122.458	104.89	117.886	211.985	195.84
	164.916	150.83	191.558	172.327	182.752	191.903	182.285	176.014	146.698	137.162	130.149	116.228	126.606	106.847	150.68	163.768	132.228	158.332	100.72	98.766	99.244	114.81	181.246	166.018	107.279	123.455	105.304	117.779	211.592	193.172
	164.697	150.987	190.748	174.052	182.31	193.584	181.329	176.294	147.398	136.928	130.536	116.515	126.014	106.981	150.54	163.33	132.335	159.379	100.738	99.741	99.28	114.886	177.002	164.216	106.507	123.076	105.509	117.388	210.111	192.959
	164.529	151.351	189.014	175.308	182.092	194.077	180.066	177.695	148.16	135.119	130.618	112.881	124.797	107.014	151.317	163.255	132.795	160.261	101.136	99.141	100.74	115.661	179.909	167.344	108.092	122.563	105.618	116.521	207.236	189.969
	165.036	151.327	191.044	176.629	180.68	193.631	178.904	175.69	147.801	136.717	129.125	116.785	125.076	107.378	151.401	162.813	132.064	159.682	100.444	99.656	99.884	115.997	170.516	163.467	106.925	123.018	105.94	116.936	207.949	188.991
	164.634	151.733	188.963	178.321	180.554	194.971	177.276	177.088	148.774	135.039	129.558	113.668	124.04	107.512	151.892	162.246	132.58	161.179	100.941	99.79	100.897	115.983	171.485	165.198	107.956	122.598	106.153	116.081	205.071	187.157
	164.717	151.813	189.338	179.967	179.504	194.316	175.642	176.581	149.375	135.264	129.013	113.892	124.32	107.941	152.243	161.973	132.427	161.179	100.536	100.195	100.866	116.254	166.789	163.949	107.478	123.303	106.509	116.089	205.375	185.903
	164.843	151.915	189.465	181.032	178.812	194.49	174.116	176.497	149.491	135.42	128.336	114.246	124.411	108.336	152.67	161.564	132.207	161.973	100.555	100.77	101.126	116.51	163.199	163.46	107.563	123.253	106.803	115.766	203.976	184.253
	164.752	152.06	188.547	182.191	178.857	195.325	173.074	176.681	149.971	134.563	127.2	114.946	123.54	108.409	152.738	161.445	132.019	163.224	100.733	100.506	101.409	116.423	161.604	162.792	107.917	122.383	106.875	115.162	202.148	183.13
	164.985	152.038	188.783	183.634	177.616	194.115	170.637	175.709	150.619	134.772	126.607	114.586	123.769	108.982	153.775	161.277	132.288	162.725	100.288	100.964	101.532	116.8	156.689	161.716	107.96	123.779	107.466	115.506	203.509	182.073
	164.718	152.423	187.374	184.801	177.962	195.156	169.228	176.942	151.372	133.407	125.908	113.084	123.395	109.178	153.748	160.521	132.485	164.769	100.977	101.001	101.93	116.228	156.76	162.733	108.639	122.905	107.287	114.537	200.443	180.455
	164.739	152.224	187.216	185.777	177.042	194.521	167.319	176.122	151.706	133.908	125.337	114.368	123.622	109.74	154.252	160.349	132.393	164.984	100.694	101.766	101.763	116.317	152.036	160.651	108.2	123.731	107.831	114.678	201.32	180.191
	164.989	152.332	186.637	186.481	177.275	194.052	165.572	175.958	152.159	133.31	123.471	115.371	123.094	110.137	154.513	160.619	132.25	165.487	100.803	101.361	101.944	116.271	149.714	159.95	108.438	123.276	108.156	114.4	200.128	179.348
	164.971	152.333	186.57	187.104	176.751	193.897	163.905	175.807	152.346	133.332	122.682	115.594	123.4	110.604	154.949	160.365	132.085	166.307	100.886	101.815	101.972	116.209	146.908	159.419	108.418	123.774	108.385	114.035	199.538	178.431
	165.111	152.22	185.63	187.917	176.421	192.831	161.718	175.158	153.202	133.088	122.007	115.31	123.349	111.213	155.824	160.295	132.719	166.443	100.95	102.196	101.976	116.027	144.12	158.885	108.757	124.571	108.747	114.287	200.43	178.372
	165.053	152.592	185.151	188.349	176.8	193.403	160.125	175.704	153.108	132.411	120.58	115.631	123.216	111.526	155.367	159.603	132.319	168.096	101.519	102.094	101.804	115.439	142.72	158.917	108.893	124.276	108.541	113.42	197.773	177.272
	165.266	152.212	184.196	188.513	176.437	191.911	158.245	174.766	153.77	132.605	119.852	116.266	123.34	112.287	156.364	159.961	132.908	167.819	101.514	102.636	101.793	115.36	139.863	157.707	108.949	125.145	109.081	113.798	199.043	177.769
	165.489	152.458	183.83	188.716	176.939	191.713	156.304	174.548	153.857	132.144	117.97	117.537	122.729	112.743	155.964	160.03	132.548	168.351	101.752	102.158	101.665	114.948	137.872	157.272	108.967	125.137	109.276	113.364	197.513	177.418
	165.305	152.23	182.993	188.59	176.472	191.607	155.034	174.21	153.748	132.188	117.716	118.3	123.064	113.112	156.09	159.329	132.728	169.442	102.011	102.783	101.282	114.591	135.944	156.594	108.904	125.838	109.28	113.08	197.675	177.791
	165.701	152.287	182.807	188.819	176.848	189.276	152.745	173.458	154.227	132.544	116.556	117.259	123.292	114.161	157.276	159.877	133.561	168.358	102.141	102.994	101.39	114.78	133.98	156.551	109.025	126.984	109.525	113.547	197.715	177.554
	165.595	152.507	181.795	188.552	177.213	190.228	151.654	173.838	153.925	131.803	115.415	118.526	123.05	114.429	156.128	159.064	133.075	170.412	102.835	102.741	100.706	113.708	132.826	156.465	108.914	126.833	109.098	112.474	195.607	177.898
	165.75	151.841	180.111	188.132	177.239	188.703	150.346	172.946	153.87	132.255	114.087	122.028	122.674	115.188	156.269	160.47	133.301	169.324	102.416	103.119	100.914	113.836	130.975	154.075	108.572	126.94	110.474	112.859	196.55	179.494
background	165.323	152.301	183.972	188.117	176.839	191.762	157.565	174.639	153.421	132.568	119.034	117.182	123.121	112.54	155.874	159.961	132.749	168.004	101.683	102.39	101.545	115.117	139.492	157.584	108.784	125.277	109.056	113.526	198.197	178.135
average	158.812		186.045		184.301		166.102		142.995		118.108		117.83		157.918		150.377		102.036		108.331		148.538		117.031		111.291		188.166

## Sheet: wt spd2 minus back
	wt2-1		wt2-2		wt2-3		wt2-4		wt2-5		wt1-1		wt1-2		wt1-3		wt1-4		wt1-5		wt3-1		wt3-2		wt3-3		wt3-4		wt3-5
	1286.83	1136.83	451.34	490.34	511.317	415.317	1164.42	1435.42	826.593	1031.59	1071.99	1028.99	1561.54	2001.54	1232.95	1468.95	1128.78	923.781	1615.35	2449.35	2107.5	1962.5	2174.05	1770.05	1135.24	1724.24	1993.74	2489.74	2240.16	1956.16
	1286.45	1134.95	450.465	489.84	511.567	414.192	1160.8	1435.17	826.843	1029.22	1071.36	1029.49	1560.42	2000.04	1228.07	1467.32	1127.03	920.781	1613.73	2441.85	2103.5	1956	2172.43	1769.3	1129.74	1722.61	1990.36	2489.49	2238.16	1955.79
	1282.83	1132.7	449.652	489.09	508.942	412.317	1155.92	1435.17	824.655	1025.59	1068.67	1026.36	1551.36	1991.29	1219.95	1463.39	1121.91	917.093	1606.54	2430.29	2091.56	1948.31	2165.55	1765.49	1121.93	1716.24	1982.24	2484.18	2232.48	1950.91
	1277.63	1129.03	448.54	488.39	506.117	410.967	1152.12	1430.47	822.093	1022.24	1064.54	1021.04	1542.54	1981.69	1213.15	1456.75	1115.98	911.231	1599.9	2417.15	2079.85	1941.8	2156.4	1759.85	1115.84	1708.74	1974.29	2478.04	2227.41	1942.66
	1271.37	1123.78	446.59	487.798	502.734	409.65	1148.59	1421.63	819.093	1019.09	1058.94	1014.19	1533.75	1971.88	1206.45	1448.45	1108.91	903.406	1593.56	2401.31	2067.2	1935.79	2145.09	1752.93	1109.9	1700.11	1966.4	2470.82	2222.37	1932.71
	1261.28	1116.95	444.04	486.39	497.242	407.317	1143.15	1410.77	813.793	1013.47	1050.69	1003.81	1519.17	1954.87	1196.27	1436.25	1098.48	893.431	1581.5	2378.83	2046.15	1925.72	2127.68	1742.48	1101.54	1685.51	1954.11	2458.66	2212.86	1917.49
	1251.22	1109.02	441.09	484.673	491.706	404.706	1135.04	1399.54	807.954	1006.4	1041.74	993.568	1504.35	1938.02	1183.84	1423.31	1087.56	881.725	1568.35	2349.96	2022.16	1911.36	2108.63	1731.41	1089.63	1669.29	1940.46	2446.27	2200.44	1902.61
	1239.08	1100.24	437.798	482.569	485.255	401.317	1125.92	1387.82	801.051	998.468	1031.28	981.36	1484.63	1915.34	1168.57	1408.76	1073.86	868.698	1553.06	2318.27	1994.04	1895.39	2086.88	1717.82	1076.22	1650.65	1923.2	2430.57	2185.69	1884.71
	1224.83	1089.59	433.786	480.126	478.013	397.549	1114.67	1373.57	793.039	989.255	1018.72	966.771	1461.24	1888.24	1150.54	1391.11	1057.62	852.924	1535.42	2279.94	1961.34	1876.34	2061.14	1701.41	1059.92	1629.01	1902.47	2412.4	2168.04	1861.93
	1209.67	1077.84	429.286	477.804	470.531	393.817	1104.12	1356.32	784.861	980.307	1005.13	951.539	1438.38	1861.22	1133.57	1372.61	1041.12	836.156	1518.01	2240.89	1928.66	1857.98	2033.5	1684.12	1044.9	1606.49	1882.38	2393.13	2150.45	1837.68
	1193.59	1065.66	424.708	474.84	462.538	389.876	1093.15	1338.15	775.343	970.226	990.47	935.059	1414.13	1831.37	1115.92	1352.49	1023.74	819.207	1498.29	2200.07	1893	1837.47	2003.6	1664.9	1029.52	1580.9	1861.5	2370.96	2129.83	1811.25
	1177.17	1052.7	419.731	471.34	454.598	385.739	1079.67	1319.75	765.14	959.015	975.047	918.36	1389.15	1800.58	1097.29	1331.89	1005.83	801.156	1477.6	2153.56	1855.29	1814.56	1972.05	1644.82	1011.75	1554.55	1839.13	2348.21	2106.2	1783.81
	1159.48	1038.96	414.59	467.677	446.005	381.092	1065.12	1300.89	753.63	946.693	958.347	900.31	1360.39	1764.42	1076.61	1310.77	986.006	782.018	1455.58	2104.73	1814.13	1787.48	1938.61	1621.98	993.176	1524.9	1813.99	2322.41	2077.7	1755.33
	1139.23	1023.26	408.449	463.101	436.687	375.937	1047.9	1278.37	740.169	932.506	938.768	879.605	1328.22	1723.65	1053.92	1286.2	963.629	760.281	1430.41	2047.71	1767.97	1758.38	1899.74	1595.71	971.629	1492.16	1786.75	2293.37	2045.25	1720.54
	1118.62	1006.84	402.113	458.897	427.578	370.749	1031.39	1254.2	726.957	918.854	918.417	859.087	1296.36	1682.34	1031.79	1261.41	941.201	738.554	1405.9	1992.09	1722.51	1728.88	1859.84	1568.57	951.443	1458.7	1759.4	2263.53	2012.77	1684.63
	1098.72	990.983	395.975	454.194	418.879	365.755	1014.86	1231.15	713.239	904.938	898.547	839.162	1265.41	1640.76	1010.68	1237.32	919.291	717.833	1381	1937.37	1677.81	1699.07	1820.52	1541.15	931.665	1425.32	1732.55	2232.56	1978.92	1648.89
	1078.44	974.567	389.444	448.923	410.317	360.723	996.602	1207.2	698.895	889.76	877.766	818.975	1234.02	1597.91	989.355	1212.76	897.093	696.479	1355.29	1879.35	1631.85	1667.53	1779.73	1512.57	910.8	1391.45	1704.64	2200.69	1942	1611.23
	1057.29	957.56	382.978	443.504	401.145	355.265	977.735	1182.76	683.309	873.55	855.718	797.899	1200.74	1550.9	967.673	1187.93	873.453	674.841	1328.33	1820.66	1583.41	1631.46	1737.68	1481.23	890.255	1354	1674.87	2165.75	1899.34	1574.1
	1034.56	939.002	375.373	436.965	392.075	349.667	956.317	1155.24	666.093	855.751	831.468	775.002	1165.25	1501.18	944.382	1161.19	848.831	651.423	1299.2	1755.11	1532.7	1596.16	1690.91	1447.78	866.63	1316.91	1645.3	2130.06	1855.18	1530.16
	1012.23	920.91	368.407	431.115	382.975	344.134	936.267	1128.75	649.393	838.518	807.585	753.56	1131.01	1451.6	922.899	1135.52	824.431	630.056	1271.2	1695.16	1483.31	1558.3	1646.11	1414.21	845.988	1277.94	1614.99	2093.06	1808.92	1490.22
	990.787	903.238	361.38	424.832	374.672	338.906	916.086	1102.47	632.964	821.464	784.316	732.945	1098.2	1403.17	902.038	1110.78	801.087	609.2	1243.09	1635.64	1436.58	1523.7	1601.64	1381.19	824.73	1242.12	1585.89	2056.53	1765.16	1447.87
	967.549	884.195	353.993	418.243	365.748	333.171	894.911	1074.4	615.162	802.343	759.186	711.027	1063.19	1349.86	880.977	1084.05	775.538	587.725	1213.24	1575.35	1386.1	1482.97	1554.51	1344.59	803.967	1202.1	1553.06	2015.58	1714.41	1405.02
	945.503	865.753	346.546	411.119	357.464	327.802	873.035	1047.19	597.402	782.821	734.72	690.103	1030.03	1298.61	860.111	1059.04	751.759	566.788	1183.66	1515.46	1338.31	1445.05	1508.31	1309.22	782.084	1165.88	1522.85	1977.22	1665.39	1360.65
	924.048	847.741	339.326	404.119	349.553	322.517	852.032	1020.51	580.036	763.714	710.642	670.021	998.481	1249.37	840.213	1035.34	728.852	547.145	1154.65	1458.24	1292.53	1407.91	1463.11	1274.58	761.202	1131.24	1494.19	1940.3	1617.23	1317.87
	902.215	829.991	332.61	397.478	341.33	317.133	831.629	994.557	562.573	744.527	686.61	650.36	967.058	1198.68	822.344	1010.95	704.952	529.603	1125.64	1405.81	1246.17	1367.5	1419.64	1238.2	743.12	1092.87	1462.26	1899.64	1565.63	1279.84
	879.196	810.321	324.834	389.62	333.156	311.567	808.967	965.925	544.254	723.641	660.955	630.098	934.027	1146.59	801.139	986.229	681.448	509.596	1094.2	1346.45	1199.94	1329.1	1370.83	1201.24	720.494	1058.43	1431.9	1859.65	1515.52	1231.85
	855.747	791.196	317.738	382.198	324.459	305.703	787.397	938.09	525.701	702.07	635.354	609.934	900.931	1092.08	782.739	959.847	655.826	492.082	1063.14	1295.23	1152.04	1285.91	1324.51	1161.7	702.062	1019.36	1396.93	1814.1	1460.44	1190.85
	833.912	772.138	310.425	374.419	316.915	300.171	766.077	910.791	508.416	680.636	611.229	591.461	871.411	1043.4	762.864	936.656	634.299	474.129	1032.71	1243.97	1109.37	1248.54	1278.59	1125.66	681.433	988.36	1367.09	1775.01	1412.29	1144.92
	813.196	753.994	303.626	366.923	309.686	294.882	746.205	885.413	491.868	660.075	588.425	574.396	844.474	997.771	744.717	914.895	613.692	458.335	1003.49	1197.06	1069.15	1211.66	1235.56	1090.82	662.905	958.178	1338.14	1736.77	1365.34	1103.95
	791.744	737.051	297.793	359.955	301.817	289.348	726.894	861.487	474.761	639.692	565.792	557.027	815.956	949.404	730.246	890.027	589.729	446.432	974.676	1156.98	1026.78	1170.42	1195.82	1052.79	648.597	921.545	1302.56	1691.28	1312.95	1072.25
	769.891	717.636	290.728	351.813	294.54	283.758	706.143	835.276	457.998	617.8	542.411	540.347	788.433	904.486	710.114	867.869	569.935	430.637	944.13	1109.44	987.485	1133.69	1150.84	1017.25	628.116	894.062	1273.54	1652.14	1267.09	1027.81
	748.043	699.601	284.547	344.167	286.716	277.923	686.752	810.603	441.055	596.405	519.822	523.533	760.492	858.093	693.93	843.338	547.343	418.901	915.18	1071.59	946.799	1094.41	1110.33	979.485	612.882	861.743	1238.55	1606.78	1218.21	992.915
	726.267	679.077	277.4	335.99	279.852	272.202	667.035	784.12	425.324	573.858	497.255	508.26	736.215	817.635	671.979	822.364	530.451	403.046	884.753	1028.48	910.541	1059.39	1064.72	945.527	593.003	839.198	1211.54	1569.36	1176.98	945.57
	705.841	662.962	272.148	328.878	272.596	266.567	649.512	762.088	409.478	553.771	477.245	493.35	712.059	776.776	658.742	798.151	508.565	395.305	858.055	998.372	873.534	1021.81	1029.55	908.898	581.099	807.426	1174.82	1522.28	1131.28	918.631
	684.845	644.551	266.186	321.129	265.646	260.712	631.526	738.811	393.954	532.549	456.779	478.976	688.47	737.887	640.993	775.883	489.636	384.768	828.923	962.366	838.417	985.36	989.969	873.907	565.519	781.935	1143.07	1480.18	1088.35	883.472
	664.255	625.25	259.835	313.465	259.255	255.072	613.468	715.42	379.767	511.075	436.913	465.817	667.555	704.531	619.68	755.68	475.084	372.262	801.56	926.113	805.972	951.948	949.552	841.494	547.882	762.377	1115.53	1443.15	1051.59	843.578
	644.961	610.655	255.219	306.482	252.476	249.343	597.451	695.442	364.916	493.016	419.291	451.675	644.549	669.584	608.152	731.04	454.156	368.906	778.844	903.788	772.449	918.462	919.604	807.039	538.712	733.682	1078.45	1395.57	1011.81	822.82
	624.564	589.981	248.809	299.011	246.62	243.861	580.938	672.065	351.861	472.011	400.481	440.27	627.163	641.418	584.888	713.287	442.825	355.663	750.985	867.936	743.338	886.772	878.513	777.57	521.843	719.098	1054.3	1362.22	979.74	781.397
	605.202	575.737	244.406	291.828	239.938	237.903	565.269	652.237	337.117	454.137	384.055	426.579	605.463	608.846	573.676	687.808	421.539	354.359	728.482	846.943	711.058	853.426	849.853	742.962	513.359	690.476	1014.38	1311.15	941.438	763.235
	585.033	556.065	238.392	284.489	234.115	232.333	549.123	630.03	324.348	433.714	366.497	415.295	588.908	583.085	551.364	668.824	409.902	343.882	702.236	814.236	682.548	821.702	811.31	713.258	498.48	675.319	987.444	1274.87	910.165	726.931
	566.488	538.289	232.908	277.768	228.864	227.08	533.938	609.917	312.538	415.043	350.71	404.519	573.638	560.816	531.08	650.157	398.836	335.607	679.777	786.484	655.776	792.136	777.713	685.599	485.471	660.293	960.331	1239.55	881.483	697.055
	548.842	524.676	228.52	270.858	222.924	221.541	519.274	591.425	299.267	399.23	336.661	391.573	555.177	536.107	518.662	626.699	381.38	335.582	661.206	767.794	627.573	763.698	752.243	655.28	477.073	637.286	924.142	1193.27	851.022	680.448
	529.865	505.596	222.954	264.022	217.749	216.457	504.781	570.724	287.889	381.18	321.121	381.595	541.901	516.31	497.612	609.191	371.243	326.902	637.648	736.898	602.272	733.754	717.203	629.276	465.628	624.185	898.393	1159.11	823.506	650.392
	512.306	491.403	218.257	257.146	211.886	211.109	490.102	551.904	275.423	365.577	308.034	368.964	525.298	494.84	483.557	586.477	355.635	326.705	619.85	717.613	575.534	706.145	691.375	600.979	456.707	603.432	862.731	1113.31	796.207	632.741
	494.11	472.581	212.655	250.576	206.98	206.299	475.831	532.258	265.031	348.022	293.873	359.268	514.357	478.715	461.416	570	347.683	318.212	598.157	687.875	551.55	677.789	657.845	577.316	445.445	592.582	837.767	1081.3	771.672	604.147
	477.948	457.382	207.763	244.336	202.071	201.655	462.006	514.631	254.55	332.913	281.945	348.15	502.244	463.056	444.258	551.596	337.149	315.024	581.404	666.324	528.066	652.331	631.684	553.978	435.992	578.076	808.51	1044.73	748.4	584.566
	462.472	444.158	203.127	237.995	197.064	197.02	448.841	497.672	243.901	319.695	271.184	336.738	489.846	446.545	430.685	532.743	324.295	314.997	565.735	645.64	505.594	626.976	608.539	531.12	428.424	561.566	778.309	1005.57	724.635	569.827
	445.824	425.813	197.761	231.861	192.677	192.858	435.634	479.48	235.026	304.45	258.704	327.749	482.377	435.151	409.99	518.281	318.363	306.969	547.408	616.247	484.328	601.116	578.124	511.816	419.224	552.55	756.029	978.166	703.021	545.097
	431.33	414.631	193.122	225.616	187.186	188.237	422.201	463.297	224.581	292.588	249.991	314.636	469.279	419.154	398.205	497.587	304.65	310.4	534.798	601.978	462.486	577.528	559.587	490.03	411.36	534.456	722.068	934.799	681.867	534.367
	415.439	395.659	187.669	219.6	183.037	184.35	409.363	445.866	216.745	277.594	238.242	306.179	464.252	409.94	376.801	485.544	300.699	300.982	517.198	571.291	442.101	552.585	529.036	473.917	402.659	527.646	701.939	911.741	661.066	509.797
	401.148	381.738	182.569	213.376	178.112	180.177	396.008	429.598	207.683	264.969	229.164	294.327	455.688	397.182	361.687	469.014	290.87	299.784	503.386	551.1	421.311	528.713	507.21	455.853	394.354	514.033	673.095	876.687	640.108	495.114
	386.984	367.694	177.602	207.25	173.379	175.977	383.314	413.996	199.161	253.007	220.315	283.855	449.391	385.496	346.795	454.261	282.333	297.475	489.421	527.507	402.419	504.144	485.41	439.876	387.349	501.861	648.411	845.531	618.545	480.656
	373.391	350.712	172.503	201.536	169.25	172.429	371.438	398.377	192.426	240.731	210.668	274.421	445.539	377.782	329.503	442.314	278.332	290.762	476.193	502.744	384.24	482.81	460.709	426.507	379.565	493.844	627.543	823.398	600.11	461.248
	361.775	342.557	167.892	195.642	164.041	168.291	359.03	384.972	184.087	231.856	205.764	261.47	436.057	364.042	320.493	424.934	266.278	295.479	466.016	492.37	367.409	460.755	448.497	411.41	372.096	478.221	597.965	784.253	581.322	455.331
	348.716	324.873	162.865	189.859	160.036	164.758	347.706	370.258	178.18	219.726	196.309	253.093	434.455	357.187	303.171	415.48	263.624	287.059	453.026	465.122	349.9	439.397	423.821	400.904	365.139	471.812	580.044	767.229	562.4	435.745
	337.003	314.681	157.933	183.992	154.969	160.58	335.8	356.997	171.003	210.548	190.82	242.142	429.611	344.391	293.077	402.133	253.534	287.672	441.454	447.507	334.073	416.081	409.376	389.142	358.56	458.488	555.98	734.948	540.928	426.676
	324.958	298.999	152.962	178.055	150.611	156.945	324.326	343.065	164.942	199.733	183.008	232.258	427.266	336.734	278.629	391.173	249.615	281.993	429.908	426.559	318.005	395.973	389.128	378.689	351.017	450.061	535.043	714.401	522.674	410.738
	313.83	284.908	148.132	172.482	146.286	153.175	313.686	329.85	159.501	190.229	176.107	222.888	425.298	327.926	266.816	381.338	244.27	277.481	419.459	405.884	303.085	375.888	371.138	369.574	344.399	440.774	516.141	694.307	503.598	396.354
	303.915	276.25	143.428	166.824	141.592	149.542	302.279	317.974	153.209	182.428	172.548	211.647	419.713	317.751	257.941	367.501	236.306	278.19	409.32	397.18	290.224	356.339	360.486	359.541	336.353	429.381	492.606	664.911	486.245	388.808
	293.028	261.854	138.761	161.253	137.132	145.415	292.509	305.92	148.512	173.498	165.48	203.746	419.233	308.98	247.482	359.694	231.955	272.224	399.752	373.918	276.015	336.121	343.367	352.707	331.007	420.591	477.665	649.515	466.064	374.314
	283.317	253.018	134.029	155.679	132.567	141.804	281.456	294.433	142.909	166.05	162.082	193.513	415.405	299.254	239.082	347.686	224.539	271.041	389.08	364.537	264.261	317.164	333.024	344.182	322.957	409.771	456.008	622.639	447.994	365.691
	273.381	237.523	129.415	150.072	128.193	137.791	271.959	282.1	138.549	157.053	154.856	184.9	414.488	291.035	229.07	340.431	220.92	264.263	380.319	344.046	250.545	299.568	315.957	336.457	316.555	401.341	439.46	610.692	429.722	349.17
	264.044	229.006	124.883	144.761	123.641	133.993	261.823	271.19	133.698	150.445	151.439	175.743	411.096	281.948	222.171	329.378	214.197	262.268	370.284	334.276	240.481	281.516	306.445	329.167	309.08	391.059	421.549	587.22	411.425	340.287
	254.847	218.587	120.423	139.575	119.292	130.032	252.528	260.54	129.454	143.736	146.9	167.645	408.578	273.285	215.642	320.334	208.778	258.371	361.453	321.083	229.936	264.338	295.407	322.712	302.431	381.36	406.548	569.558	393.257	329.185
	246.332	207.208	116.25	134.322	115.108	126.126	243.58	250.051	125.552	136.722	141.866	159.537	405.452	264.854	208.934	312.372	204.152	253.472	353.585	307.85	218.988	248.316	284.055	315.588	295.666	372.078	391.14	555.782	376.675	316.423
	237.674	200.089	112.039	129.423	110.979	122.602	234.152	240.018	121.359	131.139	139.233	151.654	401.744	257.381	203.076	302.037	197.538	250.267	343.362	301.559	211.2	233.045	276.399	308.77	287.428	362.5	375.243	533.824	359.369	307.309
	229.224	188.819	107.988	124.287	106.719	118.555	225.76	229.865	117.825	124.498	133.92	143.988	398.023	248.66	197.884	294.689	193.111	244.956	336.095	288.243	200.856	217.904	265.569	301.46	280.966	353.061	361.045	522.853	343.143	294.007
	220.978	182.004	104.083	119.696	102.81	115.201	217.262	220.366	114.192	119.588	130.881	137.044	393.717	242.076	193.216	284.958	187.163	241.139	326.452	281.898	194.031	204.564	258.252	295.184	273.229	343.986	348.094	503.809	326.865	284.705
	212.396	172.097	100.13	115.234	98.589	111.06	209.407	211.084	111.392	114.317	126.239	130.465	390.319	233.03	189.507	279.511	181.81	235.535	318.857	269.393	185.423	190.412	248.649	289.377	266.052	332.997	337.899	490.966	309.198	271.495
	205.195	163.563	96.6574	110.381	94.843	107.581	201.134	201.663	108.038	108.559	122.254	122.923	383.442	225.843	185.245	270.413	177.053	230.666	311.327	262.216	177.034	177.84	240.977	280.302	258.596	323.998	323.387	478.435	295.723	259.771
	197.577	158.733	93.4004	106.311	91.647	104.652	193.338	193.043	104.763	104.401	119.829	117.15	377.507	221.916	180.549	259.86	170.895	226.236	301.351	259.828	172.422	167.719	235.304	273.324	250.209	316.055	311.943	459.667	281.149	251.062
	190.147	149.491	90.1674	102.062	87.686	100.845	186.364	184.712	102.472	99.2825	115.268	110.772	371.279	213.075	178.246	254.863	166.648	220.676	295.432	248.825	163.844	155.468	227.026	265.662	243.558	305.81	301.388	451.775	267.396	238.104
	182.204	144.089	87.0574	98.2504	84.298	97.723	179.31	176.498	99.6975	95.6165	112.15	105.647	364.943	208.297	174.789	245.964	160.862	215.637	285.888	243.897	158.936	146.127	220.546	259.706	235.459	296.742	292.926	434.667	252.405	229.121
	175.217	136.387	84.1314	94.3514	80.793	94.194	172.455	168.313	97.4685	91.0005	108.244	99.4103	357.491	200.829	172.171	240.277	155.953	209.79	278.898	235.892	152.063	136.164	213.44	250.677	227.708	286.695	282.71	424.387	239.484	216.079
	168.122	130.769	81.5254	90.5944	77.606	91.114	165.875	160.72	94.9725	87.0845	104.987	94.2953	349.61	195.825	169.216	232.201	150.887	204.389	270.609	230.687	146.74	127.615	207.354	242.91	220.068	277.669	273.859	410.723	226.753	206.314
	161.491	125.285	79.0924	87.2064	74.657	88.063	159.62	153.446	92.8185	83.2235	101.769	89.2643	341.448	191.161	166.1	225.13	145.743	198.798	263.011	225.773	141.813	120.013	201.434	234.346	212.328	269.093	265.326	398.896	214.875	195.591
	154.042	118.892	76.6594	83.8884	71.167	84.788	153.913	146.848	91.0435	79.9805	98.5773	84.9623	333.599	183.983	164.778	220.605	142.01	193.171	255.157	217.98	135.638	110.883	194.606	229.158	205.217	258.442	259.475	387.35	202.08	186.711
	147.789	116.343	74.9454	80.6874	68.795	82.418	148.506	139.391	88.1315	76.6845	95.3283	80.9253	323.763	184.351	159.699	208.001	135.565	188.471	246.468	215.547	132.684	107.655	189.475	220.506	197.573	252.742	251.357	371.815	191.865	179.693
	141.722	108.886	72.6574	77.6724	65.548	79.023	143.122	133.41	87.0875	72.9545	92.3383	75.6133	315.631	175.144	159.294	207.527	132.787	182.063	240.458	206.906	125.904	98.6703	183.613	211.588	190.772	241.568	243.631	365.517	182.119	167.155
	135.609	106.285	71.2434	74.8404	63.184	76.64	138.379	127.016	84.5315	70.1395	89.2193	72.4573	306.019	174.632	155.011	196.844	127.241	177.422	232.472	203.25	122.772	95.5303	178.185	204.586	183.954	235.133	237.502	350.994	172.153	161.262
	129.458	100.158	69.2804	72.2634	60.219	73.427	133.456	121.623	83.3875	67.2935	86.8583	68.6293	298.003	167.018	153.666	195.674	124.277	170.929	224.913	196.553	117.752	88.4063	172.208	198.092	176.63	224.448	232.673	341.067	161.477	151.265
	123.769	95.525	67.7184	69.4984	57.529	70.729	128.803	115.923	81.6955	64.0915	84.5113	64.7373	288.617	162.587	151.453	190.513	120.989	165.415	218.081	190.363	112.576	82.7423	166.982	190.308	170.304	216.188	225.636	331.552	153.665	143.269
	118.454	93.7489	66.6504	67.1804	55.533	68.198	124.94	110.003	79.0485	61.3975	80.9483	61.7313	277.913	163.414	146.188	179.55	114.779	160.822	211.829	186.027	110.054	82.1663	162.293	181.487	163.979	210.835	219.419	318.885	145.833	137.189
	112.986	87.93	64.8584	64.6674	52.759	65.313	120.419	105.246	78.0245	58.6455	79.5113	58.0213	270.204	156.021	145.511	179.481	113.489	154.652	204.587	178.899	104.546	75.0673	157.173	175.246	158.016	200.835	213.391	310.637	138.689	128.798
	107.629	86.2339	64.1274	62.5044	50.597	63.009	117.158	100.119	75.3585	56.7505	76.3793	56.3713	260.532	155.689	140.389	169.749	108.287	150.675	198.2	173.948	101.778	74.4553	151.587	170.425	152.568	195.145	209.417	297.449	130.212	125.714
	102.719	81.3709	62.5864	60.1344	48.089	60.279	112.901	95.624	74.0355	54.0605	75.0453	53.1753	252.512	149.999	138.748	168.155	106.589	144.757	191.285	167.645	97.0233	68.8353	146.592	164.267	146.7	186.417	203.501	288.546	124.041	118.26
	98.1189	77.4149	61.0184	58.1324	46.03	57.628	108.967	91.3479	72.5425	51.6725	73.3203	50.2973	244.236	145.451	136.149	165.738	104.093	138.888	184.564	162.325	93.6823	65.4463	142.387	157.269	140.789	178.341	198.021	278.635	118.402	110.873
	93.389	76.4699	60.5564	56.1594	43.969	55.545	106.347	86.612	69.5105	50.0225	70.0793	49.0393	234.045	146.349	130.293	154.829	98.799	135.812	180.607	156.034	90.2953	65.7283	137.009	152.934	136.932	173.903	193.426	267.251	112.006	109.647
	89.209	71.337	58.5904	54.1764	41.985	52.981	101.95	82.9769	68.7305	47.3915	69.6493	45.6433	228.112	140.247	129.707	156.791	98.8689	129.273	173.826	150.641	86.2463	59.7563	133.468	146.1	131.582	165.349	186.253	260.251	109.524	101.154
	84.87	69.6889	58.1824	52.2884	39.942	50.912	99.415	79.2149	66.0505	46.2905	67.3433	45.2403	219.772	137.278	124.046	149.739	94.626	125.856	168.335	144.926	83.6363	60.1463	127.772	144.83	127.325	159.98	184.038	247.615	101.55	100.557
	80.9359	66.5189	56.6464	50.3854	38.067	48.67	95.7019	75.4489	64.2565	43.9375	66.0123	42.7193	212.136	135.043	121.451	146.054	92.855	120.857	163.527	139.002	79.3873	56.2883	123.603	139.047	123.256	153.56	176.925	239.823	99.3677	95.1737
	77.2369	64.0389	55.3854	48.7604	36.451	46.558	92.552	72.0899	62.3795	42.2235	64.3443	41.1133	204.833	131.863	117.805	142.524	90.2909	116.248	158.806	134.046	76.6163	54.7373	119.708	134.446	119.139	147.611	171.566	230.519	95.9577	90.9317
	73.605	61.8389	54.3564	46.9784	34.705	44.688	89.6959	68.8839	60.1795	40.7845	62.8233	39.9683	197.786	128.904	113.783	138.097	87.7789	112.262	154.401	128.382	73.4033	53.2603	115.243	131.759	115.774	142.221	166.89	221.229	92.1987	88.6577
	70.1489	57.5919	52.4684	45.1054	33.3	42.584	85.3699	66.0229	59.0785	38.5905	62.9923	37.9873	194.189	123.055	111.714	140.252	88.199	106.387	146.925	124.392	70.8143	49.1193	111.458	128.86	110.959	135.354	161.245	212.803	91.0967	82.6917
	66.9749	57.8139	52.1214	43.6154	31.634	41.011	83.951	62.9329	55.8865	37.9805	59.8403	37.9443	185.185	122.344	105.61	130.289	82.962	104.274	146.407	117.879	67.3583	50.7493	106.907	126.402	109.337	132.501	157.065	203.809	85.7057	83.9987
	63.7929	54.76	50.2374	41.9744	30.369	39.146	80.242	60.2489	54.3245	36.0345	59.3783	36.2643	180.405	119.211	103.185	129.283	82.3839	99.334	141.115	113.393	64.2723	47.0673	102.876	123.699	105.672	126.755	151.005	196.6	85.3987	79.3557
	61.0489	53.3019	49.0924	40.5754	29.15	37.527	77.7279	57.7319	52.1905	34.8785	57.6523	35.5823	174.57	115.688	99.076	125.787	79.883	95.634	137.885	109.065	61.8663	46.6983	99.5066	120.887	103.076	122.42	146.075	188.313	83.1297	77.1397
	58.3949	50.9549	47.7024	38.8674	27.964	36.02	74.6729	55.3789	50.2895	33.4595	57.1233	34.7463	170.355	110.999	95.629	123.913	78.651	91.5939	132.715	104.337	59.3053	44.8093	95.3986	119.924	100.14	118.05	141.789	180.306	81.4287	74.7657
	55.4309	48.6309	45.6744	37.5144	27.159	34.273	71.0549	52.7339	48.6745	31.7675	56.0753	33.4593	166.43	108.936	92.651	122.763	77.6	86.954	128.608	101.036	56.9023	42.2593	91.6506	116.99	96.9188	112.921	135.483	174.174	82.4957	70.1697
	53.5429	48.4899	44.9984	36.1524	25.974	33.103	69.8299	50.8239	45.9915	31.3765	53.8673	33.5943	160.397	104.539	87.848	116.89	74.0089	84.545	126.904	95.651	54.2463	43.3503	88.5966	115.395	95.7259	110.662	132.053	166.205	78.2357	71.2747
	50.8979	46.2069	42.8374	34.9024	25.335	31.557	66.295	48.5319	44.4605	29.7645	52.9643	32.3863	156.968	102.376	85.132	116.15	73.108	80.189	122.465	92.6051	52.1723	40.7723	84.9826	113.207	92.6868	105.802	126.271	160.805	79.7537	66.8147
	49.1179	45.6159	41.8964	33.5094	24.45	30.407	64.6429	46.5499	42.2275	29.0955	51.3903	32.3863	152.891	97.1606	81.14	112.315	70.566	77.225	119.873	88.1411	49.9013	41.0343	81.9886	111.429	91.1568	103.624	122.58	153.276	76.9567	66.5867
	47.0299	43.7319	40.1464	31.9804	23.738	29.202	61.6859	44.5169	40.3835	27.7225	50.8723	31.6933	150.601	93.3876	78.169	111.034	69.95	73.279	115.154	84.359	47.5893	38.9743	78.0455	111.077	88.7659	100.682	118.58	147.437	77.0577	64.2717
	44.9549	43.0269	38.5374	31.1014	23.301	28.013	59.608	42.3079	38.5515	26.9925	48.8283	31.3343	146.529	91.2336	74.846	107.922	67.4729	70.1399	113.507	81.734	45.8253	38.4453	75.3315	107.818	87.0699	97.1158	113.563	142.634	76.9447	61.9337
	43.6419	42.3059	37.3284	29.8804	22.658	27.049	58.0009	40.7569	36.4345	26.3275	47.4543	31.1263	143.185	86.3946	71.703	104.892	65.449	67.346	109.982	77.52	43.9633	38.2243	73.0695	106.067	85.6858	95.4049	110.445	136.64	75.0827	61.6397
	41.2249	40.1499	35.1374	28.8994	22.385	25.749	54.4919	38.608	35.1275	24.8865	46.4823	30.2473	142.408	83.7326	69.036	105.834	64.7829	63.356	104.861	76.032	42.8383	36.5013	69.7336	104.381	82.5279	91.4449	105.867	132.549	77.9647	56.7887
	40.4719	40.6189	34.4204	27.7254	21.791	25.027	54.051	36.9779	32.7185	24.7985	44.7653	30.6143	138.909	78.0356	65.894	100.607	62.192	61.076	103.59	70.965	40.6083	36.8243	67.7725	101.77	82.1319	91.5429	103.239	126.048	73.6247	58.6447
	38.4479	38.989	32.3854	26.8614	21.475	23.985	51.212	34.929	31.2525	23.6555	43.5823	29.8513	137.143	75.6576	63.276	100.013	61.1549	57.659	99.1401	69.0751	39.3033	35.4833	64.6755	99.9366	79.9778	88.3898	99.4939	122.655	75.4977	55.2647
	37.048	38.9729	31.1534	26.1104	21.27	23.21	50.0879	32.9669	29.4335	23.4145	41.5903	29.9263	133.783	72.5746	60.356	95.922	58.715	55.249	98.358	66.2961	37.8213	35.0403	62.7306	96.3605	79.0978	86.4769	95.9138	118.336	73.4647	54.8157
	35.8659	37.9759	29.6404	25.1544	20.871	22.4	48.1429	31.3969	27.7735	22.6385	40.5333	29.4593	132.323	68.5446	58.054	94.551	57.668	52.401	94.074	63.2671	36.3983	34.3343	60.5196	94.5645	77.3898	85.4018	93.3728	114.09	73.1557	53.6067
	34.263	36.5359	27.9164	24.2304	20.48	21.525	45.7009	29.5949	26.4525	21.5355	39.6653	28.8673	133.107	64.5516	56.052	95.298	57.175	49.092	88.87	61.1121	35.0003	33.5093	57.8395	92.8886	74.8509	84.2669	90.7309	110.01	74.6367	50.5077
	32.8479	36.813	26.9414	23.6984	20.555	20.857	44.956	27.7529	24.7215	21.6835	37.1563	28.9433	128.61	61.7826	53.189	90.153	53.7199	47.5949	88.2961	58.8571	34.5643	33.4243	57.1615	87.2125	74.4279	81.4018	86.8099	106.334	71.6887	50.5827
	31.614	35.4669	25.2614	22.8514	20.028	20.117	42.7259	26.111	23.4375	20.6895	36.2943	28.2113	128.584	58.3546	51.438	90.35	53.421	44.45	83.437	56.6061	32.7763	32.4993	54.4885	85.7945	72.3888	80.8648	84.6839	102.847	72.4557	48.5047
	30.3889	35.5309	24.2404	22.2394	19.993	19.476	41.8899	24.349	21.9625	20.6695	34.4853	28.0643	125.032	55.8536	48.955	85.751	51.2919	42.4999	82.8841	54.3141	31.9963	31.4473	53.1776	81.5546	71.6328	79.1578	81.8029	99.2309	69.5737	48.4147
	28.9629	34.2099	22.7824	21.4734	19.539	18.84	39.8789	22.8699	20.8565	19.6835	33.3883	27.3203	125.659	51.7906	47.515	86.8	50.307	39.965	76.6431	52.462	30.8203	31.3133	51.3176	78.8185	69.2659	78.4869	79.3068	95.4689	70.5397	45.7147
	27.995	33.6809	21.5784	20.8234	19.243	18.238	38.6499	21.307	19.6755	19.2585	31.9573	26.7823	123.696	49.1986	45.703	84.334	49.217	37.6279	74.466	49.9661	29.5103	30.2223	49.6585	75.6595	67.9018	77.7768	76.9689	92.0908	68.8707	45.0887
	26.7999	33.4509	20.6774	20.3084	19.216	17.656	37.7409	19.9119	18.5875	19.0855	30.2423	26.4563	120.753	46.9386	43.519	80.888	47.069	36.0389	73.162	48.3151	29.2173	29.2313	48.9076	71.2055	66.7648	75.6108	73.9498	88.7849	66.2527	44.8087
	25.4299	32.0949	19.3294	19.7184	18.636	17.134	35.8639	18.4849	17.8145	18.0965	28.9373	25.5263	120.756	44.2746	42.275	81.922	46.115	33.824	67.8191	47.2551	27.7763	29.1483	47.0365	68.4565	64.7389	74.8639	71.4798	85.9169	67.0397	42.3817
	24.5169	32.004	18.5334	19.1194	18.591	16.554	35.2719	17.2349	16.7375	18.0095	27.6383	25.2243	118.123	41.4646	40.579	78.285	44.309	32.183	66.1951	44.8691	27.5113	27.7173	46.2655	64.2566	63.1609	73.5599	68.7899	81.7979	63.5117	42.2857
	23.4539	31.0109	17.4134	18.5854	18.091	16.059	33.9179	15.938	15.9675	17.3185	26.4283	24.3223	117.098	39.1686	39.485	78.055	43.5359	30.1669	62.2521	43.304	26.0223	27.0713	44.6456	61.4486	61.4059	73.1469	66.4949	78.8739	62.9237	40.8077
	22.4009	30.5259	16.5934	18.0904	17.925	15.499	32.9459	14.8509	15.2095	16.9925	25.0253	23.6743	114.457	37.4446	37.734	75.309	41.879	28.685	60.2801	41.8941	25.5683	25.9373	43.6955	57.6525	59.8759	71.3749	63.8258	75.5289	60.5037	40.2807
	21.1869	29.8829	15.6914	17.6504	17.669	15.071	31.849	13.736	14.6535	16.5025	23.6483	22.9353	112.402	36.1616	36.021	73.596	40.379	27.2919	57.971	41.3571	24.8003	25.0143	42.7565	54.3125	58.4718	69.4569	61.2218	72.6839	58.9187	39.3247
	20.0139	28.879	14.7744	17.2224	17.08	14.703	30.5379	12.6139	14.1665	15.8045	22.3453	21.9143	111.098	34.4736	35.038	73.557	39.2679	25.764	53.9331	40.673	23.4823	24.6413	41.2525	51.2696	56.7769	68.6679	58.7149	69.9889	58.1607	37.8697
	19.3279	28.4449	14.1634	16.5354	16.917	14.089	30.084	11.92	13.4495	15.5915	21.5123	21.5533	108.733	31.3776	34.027	71.228	37.303	24.435	51.1651	37.9281	23.7803	23.0133	40.5416	47.5785	53.8588	67.1578	55.6058	65.6048	54.2177	37.6527
	18.2009	27.602	13.2154	16.2974	16.407	13.76	28.8839	10.9079	13.1135	15.0705	19.9963	20.3963	106.109	31.3686	32.412	69.754	36.547	23.2649	49.2691	38.1871	21.9643	22.2783	39.3895	45.0755	53.2269	65.6338	53.4358	63.2529	53.3177	36.7407
	17.4429	26.998	12.6104	15.6914	16.207	13.192	28.2309	10.3349	12.6645	14.7335	19.1893	19.9023	103.732	28.8926	31.323	67.909	34.531	22.142	46.4611	36.2681	22.1743	21.0203	38.3325	41.8745	50.5569	63.8088	50.5829	59.4218	50.1507	36.4317
	16.2809	26.2819	11.8594	15.4374	15.777	12.816	27.1539	9.41295	12.3645	14.2245	17.8663	18.8953	101.431	28.8276	29.886	66.6	33.5089	21.194	44.426	36.706	20.6643	20.1513	37.5605	39.4815	49.7548	62.1019	48.2719	56.8659	49.1027	35.5037
	15.6599	25.26	11.2064	14.9294	15.25	12.364	26.5169	8.74495	11.9015	13.8375	17.0743	18.1573	99.1216	26.4576	29.94	66.373	32.549	20.258	40.8781	34.4511	19.7593	19.2263	36.1726	37.0665	46.9448	61.6058	45.5198	54.0758	46.8747	34.7987
	14.7969	24.9369	10.6234	14.4354	15.18	11.874	25.9129	8.33195	11.6265	13.6495	16.3783	17.6203	95.8956	25.4016	27.839	62.724	30.531	19.41	40.0681	33.837	20.1083	17.5693	35.5936	34.3346	45.1909	58.5799	43.4298	50.2548	43.5357	35.0677
	13.6419	23.8319	10.0324	14.1294	14.479	11.594	24.554	7.57095	11.4235	13.0195	14.8953	16.5383	93.5866	25.1076	26.743	63.057	29.1219	18.685	36.9661	34.9931	18.5923	17.4203	34.3475	32.0566	44.0449	56.8069	40.6798	47.9079	42.7527	33.8547
	13.1069	23.2249	9.5384	13.5334	14.344	11.109	24.182	7.31195	11.1165	12.8425	14.6183	16.1363	90.5956	22.8336	25.707	60.313	27.374	17.851	35.391	32.8411	18.9813	15.8843	33.0686	29.9125	41.3058	54.6448	38.7389	44.3978	39.3317	34.1327
	12.0769	22.2699	8.9334	13.2764	13.661	10.75	23.2109	6.54795	10.7255	12.4145	13.4503	15.2623	87.9716	22.5386	25.198	60.136	26.736	17.587	32.8171	32.8411	17.1853	15.1793	32.3085	28.2265	40.1109	53.6229	36.2429	42.3999	38.5137	32.9757
	11.4219	21.4569	8.4704	12.7894	13.347	10.403	22.5049	6.28795	10.5565	12.1155	12.8763	14.6673	84.6676	20.8096	24.045	58.218	24.925	16.97	31.0381	32.016	17.2183	14.2993	30.7745	26.2495	37.6258	51.1768	34.2869	39.3309	35.7447	32.9947
	10.6819	20.8449	7.9664	12.3834	13.087	10.029	21.7919	5.95195	10.3545	11.8795	12.3003	14.1063	81.7606	19.8796	22.603	55.822	23.447	16.466	29.8841	31.7161	16.7353	13.2093	30.0016	24.5435	36.1489	48.7679	32.5519	36.5019	33.5577	33.0537
	9.84095	20.0089	7.5104	12.0714	12.472	9.681	20.7839	5.41495	10.1605	11.4675	11.2483	13.3693	78.9856	19.5636	21.729	55.36	22.3599	16.219	27.7421	32.3841	15.5053	12.7333	29.1225	22.9806	35.0189	47.1058	30.4278	34.3939	32.4307	32.1497
	9.35095	19.0969	7.1254	11.5144	12.194	9.344	20.3739	5.31595	9.9735	11.0575	11.3443	13.0503	76.3336	17.1726	21.013	53.618	20.639	15.739	26.3451	30.1441	15.9023	11.6153	27.5175	21.6465	32.0898	44.4559	28.8779	31.9738	29.7727	32.3217
	8.42895	18.1669	6.7574	11.2434	11.437	9.093	19.1639	4.72295	9.7605	10.7095	10.0953	12.2513	72.9016	17.0706	20.359	53.657	19.769	15.762	23.9181	31.1511	14.5093	11.5003	26.4215	20.2785	30.9839	43.0848	26.6829	30.1679	28.9667	31.0077
	8.06595	17.6299	6.3554	10.7674	11.451	8.877	18.8639	4.84995	9.7315	10.5305	10.3153	12.0133	70.2716	15.0936	18.678	50.059	18.101	15.375	23.7971	29.8591	14.8183	10.4663	25.0746	19.1236	29.0648	40.1549	25.9409	27.3139	26.3627	31.9397
	7.25895	16.8059	6.0244	10.4804	10.844	8.641	17.8569	4.40895	9.6405	10.1695	9.4033	11.3653	67.0296	14.5566	18.021	49.67	17.103	15.316	21.7501	30.4181	13.8963	10.2693	24.0055	17.8805	27.8469	38.4559	24.0829	25.7249	25.2337	30.9097
	6.51095	16.0109	5.7134	10.1654	10.203	8.403	16.8629	4.03295	9.4745	9.7225	8.5623	10.8423	63.8646	13.9186	17.469	49.45	16.246	15.393	19.8641	30.5341	13.1313	10.0093	22.9965	16.7315	26.4459	36.8659	22.3869	24.3458	24.1427	29.7807
	6.09595	15.3159	5.3114	9.7014	10.135	8.236	16.712	4.17995	9.4125	9.3695	9.0773	10.6833	61.6026	11.6556	16.071	46.475	14.781	15.201	19.7981	28.3611	13.4313	9.1893	21.4355	15.8995	24.3859	33.9729	21.8709	22.2629	21.9407	30.5137
	5.35295	14.6229	5.0964	9.4554	9.437	8.046	15.3849	3.80595	9.4755	9.0095	7.8763	10.0113	58.3116	11.7836	15.501	46.723	13.78	14.906	17.4291	30.0561	12.6853	9.3343	20.5356	14.7955	23.7709	32.4499	20.1209	20.9869	21.1007	28.9767
	4.91595	13.9879	4.7714	9.0774	9.282	7.885	15.1449	3.90395	9.3585	8.7335	8.0993	9.8183	55.9406	9.9366	14.155	44.217	12.638	14.869	17.1971	28.7211	12.5793	8.8793	19.1985	14.0165	22.2469	30.0549	19.4499	19.1859	19.5697	29.2877
	4.33995	13.1409	4.5584	8.8224	8.679	7.676	14.1769	3.63895	9.3215	8.3575	7.2683	9.2973	52.4676	9.3806	13.802	44.238	11.882	14.961	15.2591	28.9741	12.0673	9.0863	18.0155	13.1136	20.9269	28.4308	17.9259	18.2899	18.6257	28.0457
	3.78995	12.4709	4.1674	8.4994	8.223	7.525	13.5519	3.46695	9.0805	7.9055	6.9763	9.0143	49.6646	8.2846	12.916	43.065	11.339	15.361	14.5241	27.7961	11.6213	8.8963	17.1165	12.3585	19.4948	26.7388	16.9798	17.3518	17.6217	27.0597
	3.35095	12.0989	3.9594	8.1914	7.985	7.36	12.9699	3.58495	9.1255	7.7055	6.7323	8.6833	47.2676	7.4086	11.702	41.115	10.15	14.864	13.7291	28.0371	11.3683	8.7413	16.1185	11.5545	18.8608	24.7869	16.0339	15.8788	16.4457	26.7317
	2.95895	11.3559	3.8084	7.9504	7.48	7.284	11.977	3.47795	9.1835	7.2985	5.9813	8.2293	44.0456	6.9356	11.323	41.243	9.30695	14.686	11.9841	28.4401	11.1943	9.0663	14.9626	10.8575	17.7208	23.1399	14.6519	15.0879	15.6337	25.5677
	2.58795	11.0429	3.4514	7.7344	7.389	7.17	11.8629	3.69795	9.0665	6.9135	6.4183	7.9923	43.0806	5.4156	9.778	38.39	8.19795	14.044	12.1871	27.2311	11.1333	8.6263	14.1915	10.4115	17.3559	20.7489	14.6119	13.6699	14.6197	25.9457
	2.13295	9.96995	3.3244	7.4664	6.632	6.915	10.6799	3.24995	8.7835	6.5235	5.1613	7.6403	38.1696	5.2306	9.887	39.746	8.43895	15.185	10.0561	26.8991	10.6793	9.4523	13.0765	9.74655	15.0618	20.0029	12.7919	13.6598	14.2077	23.4847
	1.80395	9.77295	3.0764	7.2634	6.479	6.828	10.3859	3.44295	8.6935	6.1515	5.3403	7.3493	36.9766	4.1386	8.541	37.329	7.35095	14.393	9.91305	26.3311	10.5903	9.1343	12.4445	9.23755	14.9699	17.9929	12.4128	12.4259	13.4097	23.4667
	1.52195	9.25495	2.9334	7.0664	6.179	6.715	9.72595	3.45895	8.6195	5.8735	4.8713	7.0623	34.3186	3.6266	7.783	36.328	6.63395	14.179	8.80305	26.3951	10.3803	9.3463	11.6315	8.68955	14.1769	16.6429	11.1909	11.6219	12.7417	22.6407
	1.18595	8.65395	2.7974	6.8284	5.729	6.534	8.77695	3.34795	8.4395	5.5075	4.0643	6.7263	31.3936	3.7596	7.541	36.437	6.28795	14.047	7.61405	26.5941	10.0253	9.5373	11.1546	8.21355	13.1619	15.6979	9.73385	11.3178	12.3467	20.8557
	1.00495	8.47795	2.4894	6.7264	5.634	6.405	8.86695	3.41095	8.0115	5.1055	4.6023	6.5513	30.4796	2.1806	5.941	33.4	5.68995	13.637	7.93005	24.7391	10.0313	9.2323	10.5495	7.94255	12.9948	13.7079	9.96485	10.2839	11.8957	20.9267
	0.75795	7.66295	2.5014	6.4404	5.17	6.189	7.73095	3.22995	7.8155	4.8285	3.5053	6.2353	26.9406	2.5256	5.884	34.121	5.61695	13.886	6.35805	25.205	9.7893	9.7513	9.99055	7.54355	11.4738	13.1609	8.11685	10.1448	11.5387	18.9467
	0.54895	7.47395	2.4074	6.3634	4.975	6.194	7.49595	3.27295	7.7045	4.3565	3.6593	5.8083	25.6736	1.6976	5.064	32.898	4.59595	12.372	5.58805	24.4441	10.1053	9.9493	9.42555	7.17955	11.7189	11.3389	7.89185	9.11185	11.2407	19.0597
	0.40395	6.98895	2.2894	6.1234	4.751	5.965	6.82195	3.31595	7.2865	4.1755	3.0613	5.6953	23.2806	1.8416	4.397	31.565	4.39495	12.731	5.04205	24.5251	9.4323	9.7273	9.18655	6.78755	10.7148	10.9019	6.25785	8.76985	10.9897	17.4077
	0.25895	6.45095	2.2114	5.9144	4.473	5.76	6.21595	3.13295	6.9185	3.8175	2.7283	5.4493	21.1646	1.4566	3.859	30.978	4.42795	12.527	4.36605	23.6571	9.5123	9.9053	8.90355	6.66455	9.85485	9.74385	5.58785	8.49785	10.6617	16.3227
	0.18895	6.28795	2.0604	5.7994	4.308	5.643	6.00495	3.14395	6.5405	3.4565	2.7143	5.2233	19.8556	1.0156	2.982	29.233	3.90395	11.774	4.01605	22.8391	9.3073	9.6363	8.60855	6.38055	9.84885	8.70385	5.13885	7.89185	10.5707	15.6027
	0.05395	5.70395	2.1664	5.5604	4.023	5.487	5.22395	3.15295	6.2205	3.2045	2.0473	4.9693	17.6286	1.4386	2.833	29.163	3.73795	11.533	3.07405	23.138	9.0823	9.8133	8.31955	6.23055	8.88485	8.06985	3.62085	7.49885	10.3537	14.3607
	0.03795	5.75995	1.9964	5.5054	3.893	5.367	5.29495	3.08695	5.8665	2.8415	2.4013	4.7373	17.0986	0.7066	1.87	26.777	3.16195	10.447	2.76505	21.9561	8.9673	9.4233	8.25555	5.96455	9.58885	6.83585	3.73785	6.60085	10.2997	14.0987
	-0.03005	5.11195	2.1014	5.2164	3.625	5.201	4.46395	3.01695	5.4875	2.6525	1.6703	4.5663	14.6116	0.9066	1.596	26.867	3.31295	10.567	1.93305	21.9721	8.8613	9.6783	8.03655	5.80655	8.15885	6.49585	2.31185	6.63385	10.0717	12.8837
	0.02995	4.88795	2.0094	5.0014	3.47	5.015	4.11095	2.88495	5.1355	2.3485	1.5483	4.3913	13.1366	0.4526	1.01	25.675	3.25095	10.045	1.49305	20.9111	8.8023	9.4813	7.98855	5.69455	7.86585	5.72185	1.91885	6.46185	9.8527	12.0327
	-0.06605	4.69095	1.9664	4.8364	3.244	4.884	3.72595	2.92695	4.8115	2.0615	1.4003	4.1563	12.1376	0.8346	0.734	24.856	2.92995	9.22595	1.10405	20.8351	8.3773	9.0803	7.91555	5.54155	7.90285	5.06585	1.22985	5.90785	9.9667	11.1057
	-0.03105	4.28795	2.0164	4.5844	3.056	4.753	3.20195	2.94595	4.4495	1.8685	0.9913	4.0383	10.6016	0.9166	0.283	24.128	3.09895	9.14995	0.52205	20.6301	8.1683	9.0153	7.81255	5.43855	7.00485	4.60885	0.28585	5.75185	9.6807	10.3727
	-0.05605	4.48895	1.9004	4.5114	2.936	4.609	3.31695	2.84895	4.2725	1.4975	1.2673	3.7573	10.0026	0.5836	-0.113	22.859	2.45695	7.52595	-0.18595	19.5371	7.9773	8.7183	7.68755	5.16655	8.23685	3.69485	0.58085	4.79985	9.6937	10.1567
	0.20495	3.97395	1.8864	4.1444	2.775	4.362	2.60895	2.78295	3.8265	1.4165	0.7673	3.8313	8.6316	0.4576	-0.769	21.788	3.17095	8.30895	-0.27795	19.1961	7.7643	8.2433	7.90955	5.26655	6.69485	3.62285	-0.29615	5.42685	9.3217	8.8997
	0.25695	3.99095	1.7994	4.0484	2.602	4.208	2.61395	2.71295	3.6365	1.1805	0.7773	3.5663	7.7806	-0.0274	-1.297	20.618	2.99995	7.24395	-1.13495	18.4371	7.6223	8.2183	7.78155	4.94655	7.21985	2.95185	-0.25015	4.78785	9.0207	8.7737
	0.18895	3.67195	1.8314	3.8174	2.411	4.103	2.14895	2.78595	3.3685	0.9535	0.5403	3.4063	6.6666	0.3906	-1.355	20.689	3.10295	6.78295	-1.42995	18.3571	7.3393	7.9253	7.67455	4.93755	6.57585	2.52685	-0.84215	4.62185	8.9127	7.9977
	0.23695	3.39995	1.8194	3.6504	2.236	3.995	1.79995	2.90395	3.1515	0.7995	0.3343	3.2883	5.8706	0.4826	-1.819	20.182	3.25795	6.58995	-1.76295	18.2431	6.9123	7.6013	7.68555	4.75955	6.03885	2.27385	-1.14815	4.64085	8.7267	7.4947
	0.54295	3.74195	1.5424	3.4814	2.164	3.718	2.03595	2.48695	2.9685	0.6355	0.5593	3.2143	5.6646	-0.4524	-2.426	17.942	3.07495	5.41895	-2.50595	16.6001	6.6963	7.0123	7.69055	4.55055	7.60485	1.69985	-0.43415	3.94285	8.3537	7.0037
	0.57495	3.06895	1.6444	3.2284	1.952	3.731	1.26895	2.79495	2.6765	0.4955	0.1393	3.1223	4.5526	-0.0434	-2.71	18.561	3.67595	5.77995	-2.52495	17.0061	6.3613	6.6363	7.67255	4.48755	5.52385	1.69285	-1.13215	4.74485	8.0097	6.3377
	0.50295	3.34195	1.4614	3.1714	1.855	3.511	1.51095	2.66895	2.6105	0.3255	0.2943	2.8763	4.3126	-0.4244	-3.099	17.281	3.22495	4.57095	-3.30995	16.2161	5.9023	6.4273	7.50755	4.12755	7.01085	1.13685	-0.63815	3.63085	7.8317	6.2557
	0.50995	2.94795	1.4814	3.0194	1.682	3.438	1.09495	2.73595	2.4075	0.2105	0.1593	2.7863	3.4746	-0.4164	-3.384	17.609	3.67495	4.37195	-3.52295	16.0271	5.7173	6.1693	7.36555	4.08755	5.86385	0.89385	-0.84615	3.86285	7.3197	5.7637
	0.77495	2.90195	1.3434	2.9154	1.573	3.173	0.96795	2.65095	2.2325	0.1185	0.1023	2.6993	3.3366	-1.0764	-4.037	16.446	3.93295	4.04395	-4.03095	15.2481	5.3883	5.7253	7.34555	3.82055	5.91285	0.80485	-0.47415	4.05685	6.7247	5.5197
	0.84995	2.88895	1.1744	2.7374	1.488	2.957	0.96795	2.41895	2.1365	-0.0035	0.1283	2.5873	3.1816	-1.4494	-4.381	15.527	4.00195	3.31195	-4.49995	14.3211	5.0083	5.3213	7.20255	3.65155	6.49385	0.46185	-0.18215	3.50185	6.3567	5.0117
	0.82595	2.47095	1.1474	2.6624	1.373	2.877	0.59695	2.69295	1.9385	-0.1135	0.0473	2.4053	2.8506	-1.4444	-4.805	15.935	4.27495	3.46195	-4.60695	14.4691	4.6573	5.0223	7.10655	3.48255	5.15485	0.34085	-0.15815	3.83885	5.8967	4.8777
	0.77495	2.79595	0.8714	2.5684	1.307	2.605	0.91895	2.38995	1.9355	-0.2085	0.1643	2.2313	3.0916	-1.8264	-5.22	14.493	3.81095	2.43195	-5.15695	13.4241	4.0843	4.5963	6.83155	3.17755	6.93785	0.12585	0.46385	2.83185	5.6127	4.5457
	0.90395	2.28895	0.8224	2.4504	1.211	2.542	0.46695	2.47095	1.7125	-0.2225	0.1633	2.1633	2.7336	-2.1214	-5.605	15.042	4.40595	2.48795	-5.19895	13.1261	4.0253	4.3443	6.69055	3.15155	5.26585	-0.06215	0.45785	3.33085	4.8597	4.2737
	1.07995	2.31095	0.6864	2.3894	1.134	2.237	0.48095	2.35695	1.5585	-0.2655	0.1683	2.0193	3.0576	-2.7684	-6.171	14.028	4.45295	1.97095	-5.72295	12.324	3.6163	3.9283	6.44555	2.77855	5.71485	-0.07215	1.07385	3.29385	4.2297	4.2037
	0.91095	2.13895	0.6364	2.3364	1.037	2.093	0.37495	2.35495	1.5015	-0.3335	0.2633	1.8113	2.6966	-3.0324	-6.456	14.401	4.50995	1.30795	-6.01295	11.8831	3.4793	3.9983	6.01455	2.57555	5.08885	-0.41115	1.24185	2.84185	3.5067	4.1657
	0.96795	1.85395	0.4184	2.2824	0.993	1.949	0.17695	2.37195	1.2775	-0.3755	0.2813	1.6693	3.0806	-3.2684	-6.892	14.296	4.58295	1.56295	-5.93895	11.5211	3.0623	3.5143	5.90655	2.37255	4.43485	-0.53415	1.43285	2.79885	3.1097	3.8807
	0.73195	2.03595	0.1364	2.2064	0.891	1.691	0.48695	2.12295	1.3165	-0.4125	0.4193	1.4403	3.6646	-3.2984	-7.311	13.359	3.93495	0.73495	-6.21195	10.6711	2.5063	3.1793	5.41655	2.19455	6.11585	-0.47515	1.82885	1.78485	2.8417	3.5517
	1.20095	1.56795	0.1554	2.1554	0.841	1.627	-0.02905	2.10295	1.0805	-0.3985	0.4383	1.3273	3.3936	-4.3154	-7.733	13.662	4.84095	0.52795	-6.36395	10.0091	2.6243	3.0093	5.18055	1.91355	4.08185	-0.81915	2.09185	2.47385	1.7597	3.5267
	0.85195	1.62795	-0.1256	2.0904	0.735	1.355	0.18395	1.98595	1.0265	-0.4375	0.5883	1.0543	4.1436	-4.1324	-8.158	13.119	4.13095	0.16795	-6.41995	9.50905	1.9133	2.6523	4.74255	1.72355	5.15585	-0.73515	2.34785	1.53085	1.5937	3.3017
	0.79595	1.37195	-0.1896	2.0954	0.695	1.206	-0.08005	1.98995	0.9345	-0.4155	0.7273	0.8653	4.0906	-4.6024	-8.452	13.66	4.19995	-0.03405	-6.36195	9.04705	1.8433	2.6913	4.42555	1.56455	4.05685	-1.02515	2.40685	1.26685	0.8887	3.2537
	0.83495	1.35595	-0.2496	2.0724	0.659	0.922	-0.18805	1.97295	0.8175	-0.4215	0.7083	0.6013	4.5726	-5.1264	-8.896	13.19	4.12895	-0.34805	-6.57095	8.48605	1.5273	2.5453	4.08055	1.10655	3.95485	-1.10815	2.74985	0.97485	0.3507	3.3847
	1.00295	1.21195	-0.4626	1.9494	0.58	0.72	-0.25305	1.79495	0.7105	-0.3925	0.7273	0.4353	5.4156	-5.5124	-9.325	12.364	4.11395	-0.66705	-6.54995	7.67505	1.1073	2.0553	3.67355	0.96455	4.40185	-1.03715	2.96085	0.80885	-0.0723	2.9977
	0.75395	0.97595	-0.5116	1.9534	0.547	0.753	-0.49105	1.82195	0.6275	-0.3965	1.0173	0.2443	5.0006	-5.7804	-9.496	13.357	3.96095	-0.93505	-6.26795	7.36805	1.0423	2.1733	3.36155	0.71355	3.12985	-1.50115	2.92985	0.26785	-0.6673	2.9847
	0.63595	1.05195	-0.7166	1.8284	0.479	0.411	-0.44705	1.68095	0.6285	-0.3825	0.9123	-0.0067	6.1346	-5.8424	-9.98	12.185	3.43895	-1.21105	-6.30295	6.70905	0.4773	1.8363	2.84655	0.55955	4.23685	-1.20015	2.98185	-0.32515	-0.8773	2.7637
	0.55595	0.81395	-0.7756	1.8124	0.477	0.338	-0.72505	1.76295	0.4475	-0.3665	1.1333	-0.2047	6.0486	-6.2304	-10.202	12.97	3.30795	-1.20105	-6.07195	6.49305	0.3543	1.7803	2.62555	0.26255	2.92585	-1.51915	3.00685	-0.56615	-1.3043	2.8347
	0.64295	0.63695	-0.9166	1.7154	0.422	0.226	-0.77805	1.51595	0.4385	-0.3865	1.0763	-0.4047	6.6136	-6.5944	-10.472	12.201	3.44995	-1.58005	-5.79595	5.74905	0.0453	1.6033	2.17355	0.06155	3.19885	-1.65815	3.01085	-0.87415	-1.7333	2.5217
	0.51395	0.66895	-0.9606	1.6064	0.394	0.025	-0.98605	1.59395	0.4145	-0.3675	1.0573	-0.6407	6.9686	-6.8614	-10.746	12.007	3.11195	-1.77405	-5.75595	5.45805	-0.2117	1.5003	1.86055	-0.27545	2.94185	-1.72815	3.10085	-1.31215	-1.9343	2.6007
	0.27295	0.37595	-1.1196	1.6084	0.334	0.064	-1.12605	1.49095	0.3575	-0.4065	1.3473	-0.7447	6.6466	-6.9394	-10.846	12.707	2.72995	-1.87605	-5.20095	5.12905	-0.3897	1.4423	1.66955	-0.40745	2.15685	-2.04715	2.80885	-1.86415	-2.2033	2.4677
	0.19895	0.42595	-1.1736	1.3664	0.264	-0.192	-1.23605	1.48695	0.4335	-0.3585	1.0723	-0.9997	7.7806	-7.1304	-11.29	11.19	2.45195	-2.13705	-5.29595	4.78405	-0.7947	1.2163	1.13555	-0.66045	2.95985	-1.76815	2.89085	-2.07415	-2.3473	2.4057
	0.02995	0.09195	-1.2916	1.3774	0.236	-0.157	-1.39105	1.43395	0.3145	-0.4445	1.3383	-1.0687	7.1646	-7.2924	-11.314	12.114	2.21695	-2.12705	-4.65095	4.50805	-0.8937	1.0963	1.08155	-0.85845	1.90285	-2.22815	2.63785	-2.60615	-2.5223	2.3867
	0.03095	-0.04305	-1.2766	1.2214	0.174	-0.286	-1.45505	1.32995	0.4085	-0.3635	1.1163	-1.2747	7.8316	-7.5824	-11.556	10.967	2.24895	-2.41305	-4.33395	4.24205	-1.2077	0.9753	0.67555	-1.03645	2.37185	-2.27715	2.64785	-2.69715	-2.7363	2.2177
	-0.18105	-0.18005	-1.3486	1.0804	0.158	-0.388	-1.64805	1.39095	0.3885	-0.4395	1.2083	-1.4037	7.8386	-7.6744	-11.761	11.164	1.61695	-2.30605	-4.17395	4.14105	-1.3987	0.6963	0.47455	-1.28345	1.87685	-2.30615	2.39985	-3.09215	-2.6923	2.3917
	-0.57805	-0.34505	-1.3866	1.0034	0.06	-0.366	-1.73505	1.26995	0.4055	-0.4375	1.2693	-1.5487	7.3936	-7.8034	-11.776	11.542	1.34495	-2.56205	-3.79195	3.92705	-1.6357	1.0213	0.38855	-1.53045	1.32385	-2.69815	2.24685	-3.81015	-2.7303	2.3667
	-0.62905	-0.46105	-1.4306	0.7614	0.03	-0.532	-1.76805	1.25695	0.5675	-0.4195	0.9393	-1.6197	8.2506	-7.9334	-12.232	9.87	1.11395	-2.55105	-3.70595	3.72805	-1.9377	0.6253	-0.00845	-1.61245	1.92585	-2.35915	2.12885	-3.72615	-2.6633	2.3617
	-0.56705	-0.90505	-1.5176	0.6814	0.005	-0.471	-1.78405	1.13795	0.3945	-0.4995	0.9843	-1.7037	7.6176	-8.2944	-12.03	10.261	1.33095	-2.29005	-2.72595	3.76505	-2.0367	0.2843	0.02755	-1.87545	1.36885	-2.95715	2.18385	-4.00015	-2.5383	2.3807

## Sheet: wt spd2 norm
1	0.902243	0.797072	0.316452	0.343796	0.358504	0.291194	0.816422	1.00643	0.579556	0.723289	0.751609	0.72146	1.09486	1.40336	0.864467	1.02994	0.791431	0.647698	1.13258	1.71733	1.47764	1.37598	1.52431	1.24105	0.795958	1.20893	1.39788	1.74565	1.57066	1.37154
2	0.90198	0.795757	0.315838	0.343446	0.358679	0.290406	0.81388	1.00626	0.579731	0.721624	0.751171	0.721811	1.09407	1.40231	0.861049	1.0288	0.790204	0.645594	1.13145	1.71207	1.47484	1.37142	1.52317	1.24052	0.792102	1.20779	1.39552	1.74547	1.56926	1.37128
3	0.899438	0.79418	0.315268	0.34292	0.356838	0.289091	0.810462	1.00626	0.578197	0.719082	0.749287	0.71962	1.08771	1.39617	0.855352	1.02604	0.78661	0.643008	1.12641	1.70397	1.46647	1.36603	1.51835	1.23785	0.786624	1.20332	1.38982	1.74175	1.56527	1.36786
4	0.895792	0.791603	0.314489	0.342429	0.354858	0.288144	0.807798	1.00296	0.576401	0.716733	0.746386	0.715886	1.08154	1.38944	0.850584	1.02138	0.782456	0.638898	1.12175	1.69476	1.45826	1.36147	1.51193	1.2339	0.782356	1.19806	1.38425	1.73745	1.56172	1.36208
5	0.891405	0.787928	0.313121	0.342014	0.352486	0.287221	0.805321	0.99676	0.574297	0.714525	0.742465	0.711089	1.07537	1.38256	0.845887	1.01556	0.777496	0.633412	1.11731	1.68365	1.44939	1.35725	1.50401	1.22904	0.778196	1.19201	1.37872	1.73239	1.55819	1.35509
6	0.884329	0.783137	0.311333	0.341027	0.348635	0.285585	0.801505	0.989147	0.570581	0.710581	0.736675	0.703809	1.06515	1.37063	0.838753	1.00701	0.770186	0.626418	1.10885	1.66789	1.43463	1.3502	1.49179	1.22172	0.77233	1.18178	1.3701	1.72386	1.55152	1.34442
7	0.877275	0.777576	0.309265	0.339823	0.344754	0.283755	0.795816	0.981267	0.566487	0.705625	0.7304	0.696628	1.05476	1.35882	0.830033	0.997936	0.762528	0.618211	1.09963	1.64765	1.41781	1.34012	1.47844	1.21396	0.763978	1.1704	1.36053	1.71517	1.54281	1.33399
8	0.868763	0.771422	0.306957	0.338348	0.340231	0.281378	0.789428	0.973053	0.561647	0.700064	0.723067	0.688069	1.04093	1.34291	0.819331	0.987735	0.752926	0.609077	1.08891	1.62543	1.3981	1.32893	1.46319	1.20443	0.754576	1.15734	1.34842	1.70416	1.53247	1.32144
9	0.858772	0.763956	0.304144	0.336635	0.335153	0.278737	0.781541	0.96306	0.55603	0.693604	0.714261	0.67784	1.02453	1.32392	0.806685	0.97536	0.741537	0.598017	1.07654	1.59855	1.37517	1.31557	1.44514	1.19292	0.743148	1.14216	1.33389	1.69142	1.52009	1.30547
10	0.848142	0.755718	0.300989	0.335007	0.329907	0.27612	0.774141	0.950965	0.550296	0.68733	0.704733	0.66716	1.0085	1.30497	0.794791	0.962388	0.729968	0.58626	1.06434	1.57117	1.35225	1.3027	1.42576	1.1808	0.732618	1.12637	1.31981	1.67791	1.50776	1.28847
11	0.836872	0.747178	0.297779	0.332928	0.324303	0.273357	0.766446	0.938224	0.543622	0.680262	0.694456	0.655605	0.991502	1.28404	0.782413	0.948284	0.71778	0.574377	1.05051	1.54255	1.32725	1.28832	1.4048	1.16733	0.721833	1.10843	1.30517	1.66237	1.4933	1.26994
12	0.825359	0.738089	0.294289	0.330474	0.318736	0.270456	0.757001	0.925328	0.536469	0.672402	0.683642	0.643897	0.973988	1.26245	0.769353	0.933836	0.705224	0.561721	1.036	1.50994	1.30082	1.27226	1.38268	1.15324	0.709379	1.08995	1.28948	1.64642	1.47673	1.25069
13	0.812953	0.728457	0.290685	0.327906	0.312711	0.267198	0.746799	0.912101	0.528399	0.663762	0.671933	0.631241	0.953824	1.2371	0.754852	0.919033	0.691326	0.548302	1.02056	1.4757	1.27196	1.25327	1.35923	1.13723	0.696353	1.06916	1.27186	1.62833	1.45676	1.23073
14	0.798756	0.717447	0.286379	0.324698	0.306178	0.263584	0.734724	0.896314	0.518961	0.653815	0.658206	0.616724	0.931264	1.20852	0.73894	0.901802	0.675636	0.533062	1.00291	1.43573	1.23959	1.23286	1.33198	1.11882	0.681246	1.04621	1.25276	1.60797	1.434	1.20634
15	0.784308	0.705932	0.281937	0.32175	0.299791	0.259946	0.723147	0.879365	0.509697	0.644243	0.643937	0.602338	0.908929	1.17955	0.723427	0.884425	0.659911	0.517828	0.985728	1.39673	1.20771	1.21218	1.304	1.09979	0.667092	1.02275	1.23358	1.58705	1.41123	1.18116
16	0.770356	0.694815	0.277633	0.318453	0.293692	0.256445	0.711559	0.863208	0.500079	0.634486	0.630005	0.588368	0.887226	1.1504	0.708624	0.867534	0.644549	0.5033	0.96827	1.35837	1.17637	1.19128	1.27644	1.08056	0.653225	0.999346	1.21476	1.56533	1.3875	1.1561
17	0.756136	0.683306	0.273054	0.314757	0.287689	0.252916	0.698755	0.84641	0.490022	0.623845	0.615435	0.574214	0.86522	1.12035	0.693674	0.850312	0.628986	0.488328	0.950245	1.31769	1.14415	1.16917	1.24783	1.06052	0.638596	0.975595	1.19519	1.54298	1.36161	1.12969
18	0.741308	0.671381	0.268521	0.310958	0.281258	0.24909	0.685527	0.829278	0.479094	0.612479	0.599976	0.559437	0.841886	1.08739	0.678472	0.832904	0.612411	0.473156	0.93134	1.27654	1.11019	1.14388	1.21835	1.03855	0.624191	0.949338	1.17431	1.51849	1.3317	1.10366
19	0.725369	0.65837	0.263188	0.306373	0.274899	0.245165	0.67051	0.809984	0.467023	0.6	0.582974	0.543383	0.817002	1.05253	0.662142	0.814155	0.595147	0.456737	0.91092	1.23057	1.07464	1.11913	1.18556	1.0151	0.607627	0.923337	1.15358	1.49347	1.30074	1.07285
20	0.70971	0.645685	0.258304	0.302271	0.268518	0.241285	0.656452	0.791409	0.455314	0.587917	0.566228	0.528349	0.792995	1.01777	0.647079	0.796159	0.57804	0.441756	0.891283	1.18854	1.04001	1.09258	1.15415	0.991555	0.593154	0.89601	1.13233	1.46753	1.2683	1.04485
21	0.694678	0.633294	0.253377	0.297866	0.262697	0.23762	0.642302	0.772985	0.443795	0.57596	0.549914	0.513895	0.769988	0.983818	0.632453	0.77881	0.561672	0.427133	0.871575	1.14681	1.00724	1.06832	1.12297	0.968403	0.578249	0.870895	1.11193	1.44191	1.23762	1.01516
22	0.678385	0.619942	0.248198	0.293246	0.25644	0.233599	0.627456	0.7533	0.431314	0.562553	0.532294	0.498528	0.745443	0.94644	0.617686	0.760065	0.543759	0.412076	0.850645	1.10453	0.971847	1.03976	1.08993	0.942745	0.563691	0.842837	1.08891	1.4132	1.20204	0.985111
23	0.662928	0.607012	0.242977	0.288251	0.250631	0.229834	0.612118	0.734224	0.418861	0.548866	0.51514	0.483857	0.722192	0.910505	0.603056	0.742531	0.527086	0.397396	0.829905	1.06255	0.938336	1.01318	1.05753	0.917944	0.548348	0.817446	1.06773	1.3863	1.16766	0.954003
24	0.647885	0.594383	0.237914	0.283343	0.245085	0.226129	0.597392	0.715519	0.406685	0.535469	0.498258	0.469777	0.700072	0.875977	0.589105	0.725912	0.511025	0.383624	0.809571	1.02243	0.906243	0.987139	1.02584	0.893656	0.533707	0.793158	1.04764	1.36042	1.1339	0.924009
25	0.632577	0.581938	0.233206	0.278687	0.239319	0.222354	0.583086	0.697321	0.394441	0.522016	0.481408	0.455992	0.67804	0.840437	0.576576	0.708814	0.494268	0.371325	0.78923	0.985664	0.87374	0.958803	0.995361	0.86815	0.521029	0.766252	1.02525	1.33191	1.09772	0.897346
26	0.616437	0.568146	0.227754	0.273178	0.233588	0.218451	0.567197	0.677246	0.381597	0.507372	0.463421	0.441786	0.654881	0.803915	0.561709	0.691482	0.477789	0.357297	0.767183	0.94405	0.84132	0.931884	0.961137	0.842232	0.505165	0.742108	1.00396	1.30387	1.06259	0.863696
27	0.599996	0.554737	0.222778	0.267974	0.22749	0.21434	0.552074	0.65773	0.368589	0.492248	0.445471	0.427648	0.631676	0.765702	0.548808	0.672985	0.459824	0.345017	0.74541	0.908133	0.807739	0.901601	0.928661	0.814515	0.492242	0.714714	0.979441	1.27193	1.02397	0.834947
28	0.584687	0.541375	0.217651	0.26252	0.222201	0.210461	0.537125	0.63859	0.35647	0.47722	0.428556	0.414696	0.610979	0.73157	0.534873	0.656725	0.444731	0.33243	0.72407	0.872193	0.777824	0.875398	0.896466	0.789239	0.477778	0.692976	0.958519	1.24453	0.990211	0.802747
29	0.570162	0.528653	0.212884	0.257264	0.217132	0.206753	0.523192	0.620796	0.344867	0.462804	0.412567	0.402731	0.592092	0.699574	0.522149	0.641467	0.430282	0.321356	0.703585	0.839304	0.749618	0.849538	0.8663	0.764815	0.464788	0.671815	0.938218	1.21772	0.95729	0.774021
30	0.555121	0.516774	0.208794	0.252378	0.211615	0.202873	0.509653	0.604021	0.332872	0.448512	0.396698	0.390553	0.572097	0.665663	0.512003	0.624031	0.413481	0.31301	0.683382	0.811204	0.719912	0.820624	0.838433	0.738152	0.454756	0.64613	0.913271	1.18582	0.920556	0.751793
31	0.539799	0.503162	0.203841	0.24667	0.206513	0.198953	0.495103	0.585643	0.321119	0.433163	0.380305	0.378858	0.5528	0.634169	0.497888	0.608496	0.399603	0.301936	0.661965	0.777872	0.692363	0.794875	0.806896	0.713235	0.440396	0.62686	0.892927	1.15838	0.888405	0.720635
32	0.524481	0.490517	0.199507	0.241309	0.201027	0.194862	0.481508	0.568344	0.309241	0.418162	0.364467	0.367069	0.533209	0.601641	0.48654	0.591296	0.383763	0.293707	0.641667	0.751331	0.663837	0.767331	0.778491	0.686753	0.429714	0.6042	0.868397	1.12657	0.854131	0.69617
33	0.509213	0.476126	0.194496	0.235575	0.196215	0.190851	0.467683	0.549776	0.29821	0.402354	0.348644	0.35636	0.516188	0.573274	0.47115	0.57659	0.371919	0.282591	0.620334	0.721105	0.638415	0.742776	0.746513	0.662944	0.415777	0.588393	0.849458	1.10034	0.825228	0.662974
34	0.494892	0.464828	0.190813	0.230589	0.191127	0.1869	0.455397	0.534329	0.287101	0.38827	0.334615	0.345906	0.499251	0.544627	0.461869	0.559614	0.356574	0.277163	0.601615	0.699996	0.612468	0.716428	0.721854	0.637262	0.40743	0.566117	0.823714	1.06733	0.79318	0.644087
35	0.480171	0.451919	0.186633	0.225156	0.186254	0.182795	0.442787	0.518008	0.276216	0.37339	0.320265	0.335828	0.482712	0.51736	0.449424	0.544001	0.343302	0.269775	0.581189	0.674751	0.587846	0.690873	0.694104	0.612729	0.396507	0.548244	0.80145	1.03781	0.763086	0.619435
36	0.465734	0.438386	0.18218	0.219782	0.181773	0.178841	0.430125	0.501608	0.266269	0.358334	0.306336	0.326602	0.468048	0.493973	0.434481	0.529836	0.333099	0.261007	0.562004	0.649333	0.565097	0.667447	0.665766	0.590003	0.384141	0.534531	0.782137	1.01185	0.737308	0.591464
37	0.452206	0.428153	0.178944	0.214886	0.17702	0.174824	0.418895	0.4876	0.255857	0.345672	0.293981	0.316687	0.451917	0.46947	0.426398	0.51256	0.318426	0.258654	0.546077	0.63368	0.541593	0.643968	0.644769	0.565845	0.377711	0.514412	0.756145	0.978486	0.709419	0.57691
38	0.437905	0.413658	0.17445	0.209648	0.172915	0.17098	0.407317	0.47121	0.246703	0.330944	0.280792	0.30869	0.439727	0.449722	0.410087	0.500112	0.310481	0.249369	0.526544	0.608543	0.521182	0.621749	0.615958	0.545183	0.365884	0.504187	0.739209	0.955104	0.686932	0.547867
39	0.42433	0.403671	0.171363	0.204612	0.16823	0.166803	0.396331	0.457308	0.236365	0.318412	0.269276	0.299091	0.424513	0.426885	0.402226	0.482248	0.295557	0.248454	0.510766	0.593824	0.49855	0.598369	0.595864	0.520918	0.359935	0.484119	0.711222	0.919295	0.660077	0.535133
40	0.410189	0.389878	0.167146	0.199466	0.164147	0.162897	0.385011	0.441738	0.227412	0.304094	0.256965	0.291179	0.412905	0.408823	0.386582	0.468938	0.287398	0.241109	0.492364	0.570891	0.47856	0.576126	0.56884	0.500092	0.349503	0.473491	0.692334	0.89386	0.638151	0.509678
41	0.397186	0.377415	0.163301	0.194754	0.160465	0.159214	0.374364	0.427636	0.219132	0.291002	0.245896	0.283624	0.402199	0.393209	0.37236	0.45585	0.279639	0.235307	0.476617	0.551434	0.459789	0.555397	0.545283	0.480699	0.340382	0.462956	0.673324	0.869093	0.618041	0.488731
42	0.384814	0.36787	0.160224	0.189909	0.1563	0.155331	0.364082	0.41467	0.209827	0.279915	0.236046	0.274547	0.389255	0.375884	0.363653	0.439402	0.2674	0.235289	0.463596	0.538329	0.440015	0.535458	0.527426	0.459441	0.334494	0.446825	0.647951	0.83665	0.596683	0.477087
43	0.371508	0.354492	0.156322	0.185116	0.152672	0.151766	0.353921	0.400156	0.201849	0.26726	0.22515	0.267551	0.379947	0.362004	0.348894	0.427127	0.260292	0.229203	0.447079	0.516667	0.422276	0.514463	0.502858	0.441209	0.326469	0.437639	0.629897	0.812698	0.577391	0.456014
44	0.359197	0.344541	0.153028	0.180295	0.148561	0.148016	0.343629	0.386961	0.19311	0.256319	0.215974	0.258695	0.368306	0.346951	0.33904	0.411201	0.249349	0.229065	0.4346	0.503145	0.403529	0.495105	0.484749	0.421369	0.320214	0.423089	0.604893	0.780581	0.55825	0.443638
45	0.346439	0.331344	0.149101	0.175689	0.145121	0.144644	0.333623	0.373186	0.185824	0.244011	0.206046	0.251897	0.360635	0.335645	0.323516	0.399648	0.243774	0.22311	0.41939	0.482295	0.386713	0.475224	0.46124	0.404778	0.312318	0.415481	0.58739	0.75814	0.541048	0.42359
46	0.335107	0.320688	0.145671	0.171313	0.14168	0.141388	0.32393	0.360827	0.178474	0.233418	0.197682	0.244101	0.352142	0.324666	0.311486	0.386745	0.236388	0.220875	0.407644	0.467185	0.370247	0.457374	0.442897	0.388414	0.30569	0.405311	0.566877	0.7325	0.524731	0.409861
47	0.324256	0.311416	0.14242	0.166868	0.138169	0.138138	0.314699	0.348937	0.171008	0.22415	0.190138	0.2361	0.343449	0.313089	0.301969	0.373526	0.227375	0.220856	0.396658	0.452683	0.354491	0.439597	0.426669	0.372388	0.300384	0.393735	0.545702	0.705042	0.508069	0.399527
48	0.312584	0.298553	0.138658	0.162567	0.135093	0.13522	0.305439	0.336181	0.164785	0.213461	0.181387	0.229797	0.338212	0.3051	0.287459	0.363386	0.223216	0.215227	0.383808	0.432074	0.339581	0.421465	0.405344	0.358853	0.293934	0.387413	0.53008	0.685829	0.492914	0.382188
49	0.302422	0.290713	0.135405	0.158188	0.131243	0.13198	0.296021	0.324835	0.157462	0.205144	0.175278	0.220603	0.329029	0.293884	0.279196	0.348877	0.213602	0.217633	0.374967	0.422069	0.324267	0.404927	0.392347	0.343578	0.28842	0.374727	0.506269	0.655423	0.478082	0.374665
50	0.29128	0.277411	0.131582	0.15397	0.128334	0.129255	0.28702	0.312613	0.151968	0.194631	0.167041	0.214674	0.325504	0.287424	0.264189	0.340433	0.210831	0.21103	0.362627	0.400554	0.309974	0.387438	0.370927	0.332281	0.282319	0.369952	0.492156	0.639256	0.463498	0.357438
51	0.28126	0.267651	0.128006	0.149606	0.124881	0.126329	0.277656	0.301207	0.145614	0.185779	0.160676	0.206364	0.3195	0.278479	0.253592	0.328843	0.20394	0.21019	0.352943	0.386397	0.295397	0.370701	0.355624	0.319615	0.276496	0.360408	0.471932	0.614678	0.448804	0.347143
52	0.271329	0.257804	0.124524	0.145311	0.121563	0.123384	0.268756	0.290268	0.13964	0.177393	0.154471	0.199022	0.315085	0.270285	0.243151	0.318499	0.197954	0.208571	0.343151	0.369855	0.282151	0.353475	0.340339	0.308413	0.271585	0.351874	0.454625	0.592833	0.433685	0.337006
53	0.261798	0.245897	0.120949	0.141305	0.118668	0.120896	0.260429	0.279317	0.134917	0.168786	0.147707	0.192407	0.312384	0.264877	0.231027	0.310123	0.195149	0.203864	0.333877	0.352493	0.269405	0.338516	0.32302	0.29904	0.266127	0.346252	0.439994	0.577315	0.420759	0.323398
54	0.253654	0.24018	0.117716	0.137172	0.115015	0.117995	0.251729	0.269918	0.129071	0.162563	0.144269	0.183327	0.305736	0.255243	0.22471	0.297937	0.186697	0.207171	0.326741	0.345219	0.257604	0.323053	0.314458	0.288455	0.26089	0.335299	0.419256	0.549869	0.407586	0.319249
55	0.244498	0.227781	0.114191	0.133118	0.112207	0.115518	0.24379	0.259602	0.124928	0.154059	0.13764	0.177453	0.304612	0.250437	0.212565	0.291309	0.184837	0.201268	0.317634	0.326115	0.245328	0.308078	0.297157	0.281089	0.256013	0.330805	0.406691	0.537933	0.39432	0.305517
56	0.236285	0.220635	0.110733	0.129004	0.108655	0.112589	0.235442	0.250304	0.119897	0.147623	0.133791	0.169775	0.301216	0.241465	0.205487	0.281951	0.177762	0.201698	0.30952	0.313764	0.234231	0.29173	0.287029	0.272842	0.2514	0.321463	0.389818	0.5153	0.379265	0.299158
57	0.22784	0.209639	0.107248	0.124841	0.105599	0.11004	0.227397	0.240536	0.115647	0.140041	0.128314	0.162845	0.299572	0.236097	0.195357	0.274266	0.175014	0.197716	0.301425	0.299077	0.222965	0.277632	0.272832	0.265513	0.246111	0.315555	0.375139	0.500893	0.366466	0.287984
58	0.220038	0.19976	0.103861	0.120934	0.102567	0.107397	0.219937	0.23127	0.111832	0.133377	0.123475	0.156275	0.298192	0.229921	0.187075	0.26737	0.171267	0.194552	0.294099	0.284581	0.212504	0.263549	0.260218	0.259122	0.241471	0.309043	0.361886	0.486805	0.353091	0.277898
59	0.213086	0.193689	0.100563	0.116967	0.0992755	0.10485	0.211939	0.222943	0.10742	0.127907	0.12098	0.148394	0.294276	0.222787	0.180852	0.257669	0.165683	0.195049	0.28699	0.278478	0.203487	0.249843	0.25275	0.252087	0.23583	0.301055	0.345384	0.466194	0.340924	0.272608
60	0.205453	0.183596	0.0972908	0.113061	0.0961484	0.101956	0.205089	0.214492	0.104127	0.121646	0.116024	0.142854	0.29394	0.216637	0.173519	0.252195	0.162632	0.190866	0.280281	0.262168	0.193525	0.235667	0.240747	0.247296	0.232081	0.294892	0.334909	0.455399	0.326775	0.262445
61	0.198644	0.1774	0.093973	0.109153	0.0929477	0.0994241	0.197339	0.206438	0.100199	0.116424	0.113642	0.135679	0.291256	0.209818	0.167629	0.243776	0.157433	0.190037	0.272799	0.255591	0.185284	0.222376	0.233495	0.241319	0.226437	0.287306	0.319724	0.436555	0.314105	0.256399
62	0.191678	0.166536	0.090738	0.105221	0.0898809	0.0966104	0.190681	0.197791	0.0971423	0.110115	0.108576	0.129641	0.290613	0.204055	0.16061	0.238689	0.154895	0.185285	0.266656	0.241224	0.175667	0.210039	0.221529	0.235902	0.221949	0.281395	0.308122	0.428179	0.301294	0.244816
63	0.185131	0.160565	0.0875604	0.101498	0.0866894	0.0939475	0.183574	0.190141	0.093741	0.105483	0.10618	0.12322	0.288235	0.197684	0.155772	0.230939	0.150182	0.183886	0.25962	0.234374	0.16861	0.197382	0.21486	0.230791	0.216707	0.274186	0.295564	0.411722	0.288465	0.238588
64	0.178683	0.15326	0.0844334	0.0978616	0.0836401	0.0911703	0.177057	0.182674	0.0907647	0.100779	0.102997	0.117542	0.286469	0.19161	0.151195	0.224598	0.146382	0.181154	0.253428	0.225123	0.161217	0.185338	0.207121	0.226265	0.212046	0.267386	0.285046	0.399338	0.275727	0.230804
65	0.172713	0.145281	0.0815075	0.0941785	0.0807065	0.0884317	0.170783	0.17532	0.0880296	0.0958613	0.0994678	0.111858	0.284277	0.185699	0.146491	0.219016	0.143139	0.177719	0.247912	0.215845	0.153541	0.174104	0.199161	0.22127	0.207302	0.260878	0.274243	0.38968	0.264101	0.221856
66	0.166642	0.14029	0.078555	0.0907436	0.0778115	0.0859609	0.164173	0.168286	0.0850897	0.0919468	0.0976217	0.106331	0.281678	0.180459	0.142384	0.211769	0.138501	0.175472	0.240744	0.211434	0.14808	0.163397	0.193793	0.21649	0.201526	0.254162	0.263097	0.374284	0.251967	0.215466
67	0.160718	0.132388	0.0757147	0.0871426	0.0748247	0.0831234	0.158289	0.161167	0.0826119	0.0872906	0.0938966	0.100956	0.279069	0.174345	0.138744	0.206618	0.135397	0.171748	0.235649	0.202098	0.140828	0.152781	0.1862	0.211365	0.196996	0.247544	0.253142	0.366592	0.24059	0.206139
68	0.154936	0.12761	0.0729768	0.0839236	0.072084	0.0807718	0.152331	0.154507	0.0800647	0.083848	0.0917658	0.0960869	0.27605	0.169728	0.135471	0.199795	0.131227	0.169072	0.228888	0.197649	0.136043	0.143428	0.18107	0.206964	0.191571	0.241181	0.244062	0.353239	0.229177	0.199617
69	0.148919	0.120664	0.0702052	0.0807952	0.0691245	0.0778683	0.146823	0.147999	0.0781015	0.0801516	0.0885111	0.0914741	0.273667	0.163386	0.13287	0.195976	0.127474	0.165142	0.223563	0.188882	0.130007	0.133505	0.174337	0.202893	0.186539	0.233477	0.236914	0.344235	0.21679	0.190355
70	0.14387	0.11468	0.0677701	0.0773925	0.066498	0.0754291	0.141023	0.141393	0.0757499	0.0761151	0.0857171	0.0861861	0.268845	0.158347	0.129882	0.189597	0.124138	0.161729	0.218283	0.18385	0.124125	0.124691	0.168958	0.19653	0.181311	0.227167	0.226739	0.335449	0.207342	0.182135
71	0.138529	0.111294	0.0654865	0.0745389	0.0642572	0.0733755	0.135557	0.13535	0.0734536	0.0731998	0.0840168	0.0821385	0.264684	0.155593	0.12659	0.182198	0.119821	0.158623	0.211289	0.182175	0.120892	0.117594	0.16498	0.191637	0.175431	0.221598	0.218715	0.32229	0.197124	0.176029
72	0.133319	0.104814	0.0632198	0.0715598	0.06148	0.0707062	0.130667	0.129508	0.0718473	0.0696107	0.0808189	0.0776666	0.260317	0.149395	0.124975	0.178694	0.116843	0.154724	0.207139	0.174461	0.114877	0.109005	0.159176	0.186265	0.170768	0.214415	0.211314	0.316756	0.187481	0.166943
73	0.12775	0.101026	0.0610392	0.068887	0.0591045	0.0685173	0.125721	0.123749	0.0699017	0.0670403	0.0786328	0.0740733	0.255875	0.146045	0.122551	0.172455	0.112786	0.151191	0.200447	0.171005	0.111436	0.102455	0.154633	0.182089	0.165089	0.208057	0.205381	0.304761	0.17697	0.160645
74	0.122851	0.095626	0.0589877	0.0661533	0.056647	0.066043	0.120915	0.118011	0.0683388	0.0638039	0.0758941	0.0697003	0.25065	0.140808	0.120716	0.168467	0.109344	0.147092	0.195546	0.165393	0.106617	0.0954699	0.14965	0.175759	0.159655	0.201013	0.198219	0.297554	0.167911	0.151501
75	0.117877	0.091687	0.0571605	0.0635191	0.0544125	0.0638834	0.116301	0.112687	0.0665888	0.0610582	0.0736105	0.066114	0.245124	0.1373	0.118644	0.162805	0.105793	0.143305	0.189734	0.161743	0.102885	0.0894759	0.145383	0.170313	0.154298	0.194684	0.192013	0.287973	0.158985	0.144654
76	0.113227	0.087842	0.0554547	0.0611437	0.0523448	0.0617443	0.111916	0.107587	0.0650785	0.0583511	0.0713543	0.0625866	0.239402	0.13403	0.116459	0.157847	0.102186	0.139385	0.184407	0.158298	0.0994306	0.0841458	0.141233	0.164308	0.148871	0.188671	0.18603	0.279681	0.150657	0.137136
77	0.108005	0.0833596	0.0537488	0.0588173	0.0498979	0.0594481	0.107914	0.102961	0.063834	0.0560773	0.0691162	0.0595703	0.233899	0.128997	0.115532	0.154674	0.0995685	0.135439	0.1789	0.152834	0.0951011	0.0777444	0.136445	0.160671	0.143885	0.181203	0.181928	0.271586	0.141686	0.13091
78	0.10362	0.0815724	0.052547	0.056573	0.0482348	0.0577864	0.104123	0.0977322	0.0617923	0.0537664	0.0668383	0.0567398	0.227002	0.129255	0.111971	0.145837	0.0950497	0.132144	0.172808	0.151128	0.0930299	0.0754812	0.132848	0.154605	0.138526	0.177207	0.176236	0.260693	0.134524	0.125989
79	0.0993666	0.076344	0.0509428	0.054459	0.0459582	0.055406	0.100348	0.0935387	0.0610603	0.0511511	0.0647419	0.0530153	0.2213	0.1228	0.111687	0.145505	0.0931019	0.127651	0.168594	0.14507	0.0882762	0.0691815	0.128738	0.148352	0.133757	0.169372	0.170819	0.256278	0.12769	0.117198
80	0.0950805	0.0745204	0.0499514	0.0524734	0.0443007	0.0537352	0.0970227	0.0890557	0.0592682	0.0491774	0.062555	0.0508025	0.214561	0.122441	0.108684	0.138015	0.0892134	0.124397	0.162995	0.142506	0.0860803	0.0669799	0.124932	0.143443	0.128977	0.16486	0.166521	0.246095	0.120703	0.113067
81	0.0907678	0.0702245	0.0485751	0.0506666	0.0422218	0.0514824	0.093571	0.0852744	0.0584661	0.047182	0.0608996	0.0481186	0.208941	0.117102	0.107741	0.137194	0.0871352	0.119845	0.157695	0.137811	0.0825606	0.061985	0.120741	0.138889	0.123842	0.157369	0.163136	0.239135	0.113217	0.106057
82	0.0867791	0.0669761	0.0474799	0.0487279	0.0403357	0.0495908	0.0903086	0.0812779	0.0572798	0.044937	0.059254	0.0453898	0.20236	0.113996	0.106189	0.133576	0.0848299	0.115979	0.152905	0.133471	0.0789315	0.0580137	0.117077	0.133432	0.119406	0.151577	0.158202	0.232463	0.10774	0.100451
83	0.0830525	0.0657309	0.0467311	0.0471027	0.0389363	0.0478162	0.0876001	0.0771272	0.0554239	0.0430481	0.0567559	0.0432821	0.194855	0.114575	0.102498	0.125889	0.0804758	0.112758	0.148521	0.130431	0.0771632	0.0576099	0.113789	0.127247	0.114972	0.147824	0.153843	0.223582	0.102249	0.0961882
84	0.0792187	0.061651	0.0454747	0.0453407	0.0369913	0.0457934	0.0844303	0.0737919	0.0547059	0.0411186	0.0557484	0.0406809	0.18945	0.109392	0.102023	0.125841	0.0795714	0.108432	0.143444	0.125433	0.0733013	0.0526325	0.1102	0.122871	0.110791	0.140813	0.149616	0.217799	0.0972399	0.0903049
85	0.0754627	0.0604619	0.0449621	0.0438242	0.0354755	0.044178	0.0821438	0.0701972	0.0528367	0.0397899	0.0535524	0.039524	0.182668	0.109159	0.098432	0.119017	0.0759241	0.105644	0.138966	0.121962	0.0713606	0.0522034	0.106283	0.119491	0.106971	0.136823	0.14683	0.208553	0.0912963	0.0881426
86	0.0720201	0.0570522	0.0438817	0.0421625	0.033717	0.0422639	0.0791591	0.0670455	0.0519091	0.0379038	0.0526171	0.0372832	0.177045	0.10517	0.0972814	0.1179	0.0747335	0.101495	0.134117	0.117542	0.0680267	0.048263	0.102781	0.115173	0.102857	0.130704	0.142682	0.20231	0.0869696	0.0829163
87	0.0687949	0.0542785	0.0427823	0.0407588	0.0322734	0.0404052	0.0764008	0.0640475	0.0508623	0.0362295	0.0514076	0.0352653	0.171243	0.101981	0.0954592	0.116205	0.0729835	0.0973796	0.129405	0.113812	0.0656842	0.0458869	0.0998326	0.110267	0.0987124	0.125041	0.13884	0.195361	0.0830159	0.077737
88	0.0654785	0.053616	0.0424584	0.0393755	0.0308283	0.0389447	0.0745638	0.0607269	0.0487364	0.0350727	0.0491352	0.0343833	0.164097	0.102611	0.0913533	0.108556	0.0692717	0.0952229	0.12663	0.109401	0.0633094	0.0460846	0.0960618	0.107227	0.0960081	0.12193	0.135618	0.18738	0.0785314	0.0768774
89	0.0625477	0.050017	0.0410799	0.0379851	0.0294373	0.037147	0.0714809	0.0581783	0.0481895	0.033228	0.0488337	0.0320022	0.159938	0.0983322	0.0909425	0.109932	0.0693207	0.0906381	0.121876	0.10562	0.0604705	0.0418974	0.0935791	0.102436	0.092257	0.115932	0.130589	0.182472	0.0767912	0.0709227
90	0.0595055	0.0488615	0.0407939	0.0366614	0.0280048	0.0356963	0.0697036	0.0555406	0.0463105	0.032456	0.0472169	0.0317197	0.15409	0.0962505	0.0869733	0.104988	0.0663458	0.0882423	0.118026	0.101613	0.0586406	0.0421708	0.0895854	0.101545	0.0892722	0.112168	0.129036	0.173612	0.0712003	0.0705041
91	0.0567472	0.0466389	0.0397169	0.0353271	0.0266902	0.0341244	0.0671002	0.0529001	0.0450526	0.0308062	0.0462837	0.0299521	0.148736	0.0946834	0.0851539	0.102404	0.0651041	0.0847373	0.114655	0.0974596	0.0556614	0.0394658	0.0866624	0.0974908	0.0864193	0.107667	0.124049	0.168149	0.0696704	0.0667299
92	0.0541537	0.0449001	0.0388328	0.0341877	0.0255572	0.0326436	0.0648917	0.050545	0.0437366	0.0296045	0.0451142	0.0288261	0.143616	0.0924538	0.0825975	0.0999289	0.0633064	0.0815058	0.111345	0.0939847	0.0537186	0.0383784	0.0839315	0.0942648	0.0835327	0.103496	0.120291	0.161625	0.0672795	0.0637556
93	0.0516072	0.0433576	0.0381113	0.0329383	0.024333	0.0313324	0.0628892	0.0482971	0.0421941	0.0285955	0.0440478	0.0280233	0.138675	0.0903792	0.0797775	0.096825	0.0615451	0.0787111	0.108256	0.0900135	0.0514658	0.0373428	0.0808009	0.0923809	0.0811734	0.0997164	0.117013	0.155112	0.064644	0.0621612
94	0.0491841	0.0403799	0.0367876	0.0316251	0.0233479	0.0298572	0.0598561	0.0462912	0.0414222	0.0270572	0.0441663	0.0266343	0.136153	0.0862782	0.0783269	0.0983359	0.0618396	0.0745919	0.103015	0.0872159	0.0496506	0.0344394	0.0781471	0.0903483	0.0777974	0.0949017	0.113055	0.149204	0.0638713	0.0579783
95	0.0469587	0.0405355	0.0365443	0.0305804	0.0221798	0.0287544	0.0588612	0.0441247	0.0391841	0.0266296	0.0419563	0.0266042	0.12984	0.0857797	0.0740471	0.0913505	0.0581677	0.0731104	0.102651	0.0826494	0.0472274	0.0355822	0.0749562	0.0886249	0.0766602	0.0929013	0.110124	0.142898	0.0600915	0.0588946
96	0.0447276	0.0383943	0.0352233	0.0294298	0.0212928	0.0274467	0.0562606	0.0422428	0.0380889	0.0252651	0.0416324	0.0254263	0.126488	0.083583	0.0723469	0.0906452	0.0577625	0.0696468	0.0989411	0.0795041	0.0450637	0.0330007	0.0721299	0.0867297	0.0740905	0.0888726	0.105875	0.137844	0.0598762	0.0556393
97	0.0428037	0.037372	0.0344205	0.0284489	0.0204382	0.0263116	0.054498	0.040478	0.0365927	0.0244546	0.0404222	0.0249481	0.122397	0.0811129	0.0694659	0.088194	0.0560089	0.0670526	0.0966764	0.0764696	0.0433768	0.0327419	0.0697678	0.0847581	0.0722704	0.0858332	0.102419	0.132033	0.0582854	0.0540855
98	0.0409429	0.0357264	0.0334459	0.0272514	0.0196066	0.025255	0.052356	0.0388283	0.0352599	0.0234597	0.0400513	0.0243619	0.119442	0.0778253	0.0670491	0.0868801	0.0551451	0.06422	0.0930515	0.0731546	0.0415812	0.0314175	0.0668875	0.0840829	0.0702118	0.0827692	0.0994135	0.126419	0.0570927	0.052421
99	0.0388647	0.034097	0.032024	0.0263028	0.0190422	0.0240301	0.0498193	0.0369738	0.0341275	0.0222734	0.0393165	0.0234596	0.11669	0.0763788	0.0649611	0.0860738	0.0544082	0.0609667	0.0901719	0.0708402	0.0398963	0.0296296	0.0642596	0.0820258	0.0679534	0.0791731	0.0949921	0.12212	0.0578408	0.0491986
100	0.037541	0.0339981	0.0315501	0.0253478	0.0182113	0.0232098	0.0489604	0.0356346	0.0322464	0.0219992	0.0377684	0.0235542	0.11246	0.0732959	0.0615935	0.081956	0.0518905	0.0592776	0.0889772	0.0670645	0.0380341	0.0303945	0.0621184	0.0809075	0.067117	0.0775892	0.0925872	0.116532	0.054854	0.0499734
101	0.0356865	0.0323974	0.0300349	0.0244714	0.0177633	0.0221258	0.0464819	0.0340276	0.0311729	0.020869	0.0371353	0.0227073	0.110056	0.0717794	0.0596892	0.0814371	0.0512587	0.0562235	0.0858648	0.0649289	0.03658	0.028587	0.0595845	0.0793734	0.0649862	0.0741817	0.0885332	0.112746	0.0559183	0.0468463
102	0.0344384	0.0319831	0.0293751	0.0234947	0.0171428	0.0213195	0.0453236	0.0326379	0.0296073	0.0203999	0.0360317	0.0227073	0.107197	0.0681229	0.0568903	0.0787483	0.0494764	0.0541453	0.0840475	0.061799	0.0349877	0.0287707	0.0574853	0.0781267	0.0639135	0.0726546	0.0859453	0.107467	0.0539572	0.0466864
103	0.0329745	0.0306621	0.0281481	0.0224227	0.0166436	0.0204746	0.0432503	0.0312125	0.0283144	0.0194373	0.0356685	0.0222214	0.105592	0.0654776	0.0548072	0.0778501	0.0490445	0.0513786	0.0807388	0.0591473	0.0333666	0.0273263	0.0547207	0.0778799	0.0622371	0.0705918	0.0831408	0.103374	0.054028	0.0450633
104	0.0315196	0.0301678	0.02702	0.0218064	0.0163372	0.019641	0.0417934	0.0296637	0.0270299	0.0189255	0.0342354	0.0219697	0.102737	0.0639673	0.0524773	0.0756682	0.0473078	0.0491778	0.0795841	0.0573068	0.0321298	0.0269554	0.0528178	0.0755949	0.0610479	0.0680916	0.0796232	0.100006	0.0539488	0.043424
105	0.030599	0.0296623	0.0261723	0.0209503	0.0158864	0.0189651	0.0406666	0.0285762	0.0255456	0.0184592	0.033272	0.0218238	0.100392	0.0605745	0.0502737	0.0735437	0.0458887	0.0472188	0.0771125	0.0543522	0.0308243	0.0268005	0.0512318	0.0743672	0.0600776	0.0668919	0.077437	0.0958033	0.0526433	0.0432179
106	0.0289044	0.0281506	0.0246362	0.0202625	0.015695	0.0180536	0.0382064	0.0270695	0.0246292	0.0174489	0.0325905	0.0212075	0.0998473	0.0587081	0.0484037	0.0742042	0.0454218	0.0444212	0.073522	0.0533089	0.0300355	0.0255924	0.0488928	0.0731851	0.0578634	0.0641154	0.0742272	0.092935	0.054664	0.0398167
107	0.0283764	0.0284795	0.0241334	0.0194393	0.0152785	0.0175474	0.0378972	0.0259266	0.0229402	0.0173872	0.0313866	0.0214648	0.097394	0.0547137	0.0462008	0.0705393	0.0436051	0.0428226	0.0726309	0.0497563	0.028472	0.0258189	0.0475179	0.0713545	0.0575857	0.0641841	0.0723846	0.0883769	0.051621	0.041118
108	0.0269573	0.0273366	0.0227066	0.0188335	0.0150569	0.0168168	0.0359066	0.02449	0.0219123	0.0165858	0.0305572	0.0209299	0.0961558	0.0530464	0.0443652	0.0701229	0.042878	0.0404269	0.0695108	0.0484311	0.027557	0.0248787	0.0453465	0.0700693	0.0560755	0.0619734	0.0697589	0.0859979	0.0529343	0.0387482
109	0.0259757	0.0273254	0.0218428	0.018307	0.0149132	0.0162734	0.0351185	0.0231144	0.0206369	0.0164168	0.0291605	0.0209825	0.0938	0.0508848	0.0423179	0.0672545	0.0411673	0.0387371	0.0689625	0.0464827	0.0265179	0.0245681	0.0439827	0.067562	0.0554585	0.0606322	0.0672488	0.0829697	0.0515089	0.0384333
110	0.025147	0.0266264	0.020782	0.0176367	0.0146334	0.0157055	0.0337548	0.0220136	0.019473	0.0158727	0.0284194	0.020655	0.0927763	0.0480592	0.0407038	0.0662933	0.0404332	0.0367403	0.0659589	0.0443589	0.0255202	0.0240731	0.0424325	0.0663028	0.0542609	0.0598784	0.0654672	0.0799927	0.0512922	0.0375857
111	0.024023	0.0256167	0.0195732	0.0169888	0.0143593	0.015092	0.0320427	0.0207501	0.0185468	0.0150993	0.0278108	0.0202399	0.093326	0.0452596	0.0393002	0.066817	0.0400875	0.0344202	0.0623101	0.042848	0.02454	0.0234946	0.0405535	0.0651277	0.0524807	0.0590827	0.0636148	0.077132	0.0523306	0.0354128
112	0.0230309	0.0258109	0.0188896	0.0166158	0.0144119	0.0146236	0.0315203	0.0194586	0.0173332	0.0152031	0.0260517	0.0202932	0.090173	0.0433181	0.0372928	0.0632097	0.0376651	0.0333706	0.0619077	0.0412669	0.0242343	0.023435	0.0400781	0.061148	0.0521842	0.0570739	0.0608656	0.0745547	0.0502636	0.0354654
113	0.0221657	0.0248672	0.0177117	0.016022	0.0140424	0.0141048	0.0299568	0.0183074	0.0164329	0.0145062	0.0254473	0.01978	0.0901548	0.0409146	0.0360651	0.0633478	0.0374554	0.0311655	0.0585009	0.0396886	0.0229807	0.0227865	0.038204	0.0601538	0.0507545	0.0566974	0.059375	0.0721098	0.0508014	0.0340085
114	0.0213068	0.0249121	0.0169959	0.0155929	0.0140178	0.0136554	0.0293706	0.017072	0.0153987	0.0144922	0.0241789	0.0196769	0.0876644	0.0391611	0.0343242	0.0601232	0.0359627	0.0297983	0.0581131	0.0380816	0.0224338	0.0220489	0.0372848	0.057181	0.0502245	0.0555005	0.0573551	0.0695745	0.0487807	0.0339454
115	0.020307	0.0239859	0.0159736	0.0150558	0.0136995	0.0132094	0.0279606	0.016035	0.0146233	0.0138008	0.0234098	0.0191553	0.088104	0.0363123	0.0333146	0.0608587	0.0352721	0.0280209	0.0537373	0.0367831	0.0216093	0.0219549	0.0359807	0.0552626	0.0485649	0.0550301	0.055605	0.0669368	0.049458	0.0320523
116	0.0196283	0.023615	0.0151294	0.0146001	0.013492	0.0127873	0.0270989	0.0149391	0.0137952	0.0135029	0.0224065	0.0187781	0.0867276	0.034495	0.0320441	0.0591297	0.0345079	0.0263824	0.0522109	0.0350331	0.0206908	0.02119	0.0348175	0.0530478	0.0476085	0.0545323	0.0539658	0.0645684	0.0482878	0.0316134
117	0.0187905	0.0234537	0.0144977	0.014239	0.0134731	0.0123793	0.0264616	0.013961	0.0130324	0.0133816	0.021204	0.0185495	0.0846642	0.0329104	0.0305128	0.0567136	0.0330018	0.0252683	0.0512967	0.0338755	0.0204853	0.0204952	0.0342909	0.0499249	0.0468113	0.0530136	0.051849	0.0622504	0.0464523	0.0314171
118	0.0178299	0.022503	0.0135526	0.0138253	0.0130664	0.0120133	0.0251456	0.0129605	0.0124904	0.0126881	0.020289	0.0178974	0.0846663	0.0310426	0.0296406	0.0574386	0.0323329	0.0237152	0.0475505	0.0331323	0.019475	0.020437	0.0329791	0.0479975	0.0453908	0.0524899	0.0501172	0.0602395	0.0470041	0.0297154
119	0.0171898	0.0224392	0.0129945	0.0134053	0.0130348	0.0116066	0.0247305	0.0120841	0.0117353	0.0126271	0.0193783	0.0176857	0.0828202	0.0290724	0.0284515	0.0548886	0.0310667	0.0225647	0.0464118	0.0314594	0.0192892	0.0194336	0.0324385	0.0450527	0.0442844	0.0515756	0.0482311	0.0573515	0.0445304	0.0296481
120	0.0164444	0.0217429	0.0122092	0.0130309	0.0126843	0.0112596	0.0237811	0.0111747	0.0111954	0.0121427	0.0185299	0.0170533	0.0821015	0.0274626	0.0276844	0.0547273	0.0305247	0.0211512	0.0436473	0.0303621	0.0182452	0.0189807	0.0313027	0.0430839	0.0430539	0.051286	0.046622	0.0553014	0.0441182	0.0286118
121	0.0157061	0.0214029	0.0116343	0.0126839	0.0125679	0.0108669	0.0230996	0.0104126	0.010664	0.0119141	0.0175462	0.0165989	0.0802498	0.0262538	0.0264567	0.052802	0.0293629	0.0201121	0.0422646	0.0293735	0.0179269	0.0181856	0.0306366	0.0404224	0.0419812	0.0500436	0.0447507	0.0529561	0.0424214	0.0282423
122	0.014855	0.0209521	0.0110018	0.0123754	0.0123884	0.0105668	0.0223305	0.00963079	0.0102741	0.0115705	0.0165807	0.0160808	0.078809	0.0253543	0.0252557	0.0516009	0.0283112	0.0191354	0.0406457	0.028997	0.0173884	0.0175385	0.0299782	0.0380806	0.0409968	0.0486988	0.0429249	0.0509614	0.0413101	0.027572
123	0.0140325	0.0202481	0.0103589	0.0120753	0.0119754	0.0103088	0.0214113	0.00884411	0.00993267	0.0110811	0.0156671	0.0153649	0.0778947	0.0241707	0.0245665	0.0515736	0.0275322	0.0180641	0.0378145	0.0285174	0.0164643	0.0172769	0.0289237	0.035947	0.0398084	0.0481456	0.0411672	0.0490718	0.0407787	0.0265519
124	0.0135516	0.0199438	0.00993049	0.0115936	0.0118611	0.00987833	0.021093	0.00835752	0.00942995	0.0109318	0.0150831	0.0151118	0.0762365	0.022	0.0238576	0.0499406	0.0261545	0.0171323	0.0358737	0.0265928	0.0166733	0.0161355	0.0284252	0.0333591	0.0377625	0.0470869	0.0389874	0.045998	0.0380141	0.0263997
125	0.0127614	0.0193528	0.00926581	0.0114267	0.0115036	0.00964765	0.0202516	0.00764797	0.00919437	0.0105665	0.0140202	0.0143006	0.0743967	0.0219937	0.0227253	0.0489072	0.0256244	0.0163119	0.0345444	0.0267744	0.0154	0.0156202	0.0276175	0.0316042	0.0373193	0.0460184	0.0374659	0.044349	0.037383	0.0257603
126	0.0122299	0.0189293	0.00884163	0.0110018	0.0113633	0.00924941	0.0197938	0.00724622	0.00887956	0.0103302	0.0134543	0.0139543	0.0727301	0.0202577	0.0219617	0.0476136	0.0242109	0.0155246	0.0325756	0.0254289	0.0155472	0.0147381	0.0268764	0.0293598	0.0354473	0.0447388	0.0354655	0.0416629	0.0351625	0.0255436
127	0.0114152	0.0184273	0.00831507	0.0108237	0.0110618	0.00898578	0.0190387	0.00659977	0.00866922	0.00997333	0.0125267	0.0132482	0.0711168	0.0202121	0.0209542	0.0466958	0.0234944	0.0148599	0.0311488	0.025736	0.0144885	0.0141288	0.0263351	0.027682	0.034885	0.0435419	0.0338452	0.0398708	0.0344277	0.024893
128	0.0109798	0.0177107	0.00785723	0.0104676	0.0106923	0.00866887	0.018592	0.00613141	0.00834459	0.00970199	0.0119714	0.0127308	0.0694979	0.0185504	0.0209921	0.0465366	0.0228213	0.0142036	0.0286611	0.0241549	0.013854	0.0134803	0.0253619	0.0259888	0.0329148	0.0431942	0.0319157	0.0379146	0.0328656	0.0243987
129	0.0103747	0.0174842	0.00744847	0.0101212	0.0106433	0.00832531	0.0181685	0.00584184	0.00815178	0.00957018	0.0114834	0.0123543	0.067236	0.01781	0.019519	0.0439782	0.0214064	0.013609	0.0280932	0.0237244	0.0140987	0.0123185	0.024956	0.0240732	0.031685	0.0410725	0.0304503	0.0352356	0.0305245	0.0245873
130	0.00956488	0.0167095	0.00703409	0.00990665	0.0101518	0.00812899	0.0172157	0.00530828	0.00800945	0.00912846	0.0104437	0.0115956	0.0656171	0.0176039	0.0187505	0.0442116	0.0204185	0.0131007	0.0259183	0.0245349	0.0130358	0.012214	0.0240824	0.0224761	0.0308815	0.0398294	0.0285222	0.03359	0.0299755	0.0237368
131	0.00918978	0.0162839	0.00668773	0.00948878	0.0100571	0.00778894	0.0169549	0.00512668	0.0077942	0.00900436	0.0102494	0.0113138	0.06352	0.0160095	0.0180241	0.0422877	0.0191929	0.012516	0.024814	0.0230261	0.0133085	0.0111371	0.0231856	0.0209728	0.0289611	0.0383136	0.0271613	0.031129	0.0275769	0.0239317
132	0.0084676	0.0156143	0.00626354	0.00930858	0.00957824	0.00753723	0.0162741	0.00459101	0.00752005	0.00870427	0.00943051	0.010701	0.0616802	0.0158027	0.0176673	0.0421636	0.0187456	0.0123309	0.0230093	0.0230261	0.0120493	0.0106428	0.0226527	0.0197907	0.0281232	0.037597	0.0254112	0.0297281	0.0270034	0.0231205
133	0.00800836	0.0150443	0.00593892	0.00896713	0.00935808	0.00729393	0.0157791	0.00440872	0.00740156	0.00849463	0.00902806	0.0102838	0.0593636	0.0145904	0.0168589	0.0408188	0.0174758	0.0118983	0.0217619	0.0224477	0.0120724	0.0100258	0.0215772	0.0184045	0.0263809	0.035882	0.0240398	0.0275763	0.025062	0.0231338
134	0.00748952	0.0146152	0.00558554	0.00868247	0.00917579	0.00703171	0.0152792	0.00417314	0.00725993	0.00832916	0.0086242	0.00989046	0.0573254	0.0139383	0.0158478	0.0391389	0.0164395	0.0115449	0.0209528	0.0222373	0.0117337	0.00926154	0.0210352	0.0172084	0.0253453	0.034193	0.0228233	0.0255928	0.0235286	0.0231752
135	0.00689986	0.014029	0.00526582	0.00846371	0.00874459	0.00678771	0.0145724	0.00379662	0.00712391	0.0080403	0.00788661	0.00937372	0.0553798	0.0137168	0.015235	0.038815	0.0156774	0.0113717	0.019451	0.0227057	0.0108713	0.0089278	0.0204189	0.0161125	0.024553	0.0330277	0.0213341	0.0241148	0.0227384	0.0225414
136	0.0065563	0.0133896	0.00499589	0.00807318	0.00854967	0.00655143	0.0142849	0.00372721	0.0069928	0.00775283	0.00795392	0.00915006	0.0535204	0.0120404	0.014733	0.0375936	0.0144707	0.0110352	0.0184715	0.0211351	0.0111497	0.00814392	0.0192936	0.0151772	0.0224994	0.0311697	0.0202473	0.0224181	0.0208748	0.022662
137	0.00590985	0.0127375	0.00473787	0.00788317	0.00801891	0.00637544	0.0134366	0.00331144	0.00684345	0.00750883	0.00707819	0.00858985	0.0511141	0.0119688	0.0142745	0.0376209	0.0138608	0.0110513	0.0167698	0.0218412	0.010173	0.00806329	0.0185251	0.0142181	0.0217239	0.0302084	0.0187083	0.0211518	0.0203096	0.0217407
138	0.00565534	0.012361	0.00445601	0.00754943	0.00802873	0.006224	0.0132262	0.00340048	0.00682312	0.00738333	0.00723244	0.00842298	0.0492701	0.0105827	0.0130958	0.0350982	0.0126913	0.01078	0.016685	0.0209353	0.0103897	0.00733832	0.0175807	0.0134082	0.0203785	0.0281541	0.0181881	0.0191508	0.0184839	0.0223941
139	0.00508952	0.0117833	0.00422393	0.0073482	0.00760314	0.00605853	0.0125202	0.00309128	0.00675932	0.00713022	0.00659301	0.00796864	0.046997	0.0102062	0.0126352	0.0348255	0.0119915	0.0107386	0.0152498	0.0213272	0.00974322	0.00720019	0.0168312	0.0125367	0.0195245	0.0269628	0.0168854	0.0180367	0.0176923	0.021672
140	0.00456507	0.0112259	0.00400588	0.00712734	0.00715371	0.00589166	0.0118232	0.00282765	0.00664293	0.00681681	0.00600335	0.00760194	0.0447779	0.00975885	0.0122482	0.0346713	0.0113906	0.0107926	0.0139274	0.0214086	0.00920685	0.0070179	0.0161237	0.0117311	0.0185422	0.025848	0.0156963	0.0170698	0.0169274	0.0208804
141	0.0042741	0.0107386	0.00372402	0.00680202	0.00710603	0.00577457	0.0117174	0.00293072	0.00659946	0.00656931	0.00636444	0.00749046	0.0431919	0.00817218	0.011268	0.0325854	0.0103635	0.010658	0.0138812	0.019885	0.00941719	0.00644296	0.0150293	0.0111478	0.0170978	0.0238196	0.0153345	0.0156093	0.0153834	0.0213943
142	0.00375315	0.0102527	0.00357328	0.00662954	0.00661664	0.00564135	0.010787	0.00266849	0.00664363	0.0063169	0.00552237	0.0070193	0.0408845	0.00826192	0.0108683	0.0327593	0.00966164	0.0104511	0.0122202	0.0210734	0.00889414	0.00654463	0.0143982	0.0103737	0.0166666	0.0227518	0.0141075	0.0147147	0.0147945	0.0203167
143	0.00344676	0.00980748	0.00334541	0.00636451	0.00650796	0.00552847	0.0106187	0.00273721	0.0065616	0.00612339	0.00567872	0.00688398	0.0392221	0.00696692	0.0099246	0.0310022	0.00886094	0.0104252	0.0120575	0.0201374	0.00881982	0.00622561	0.0134608	0.00982753	0.0155981	0.0210726	0.013637	0.0134519	0.0137211	0.0205347
144	0.0030429	0.00921361	0.00319607	0.00618572	0.00608517	0.00538193	0.00993999	0.0025514	0.00653565	0.00585976	0.00509608	0.00651869	0.036787	0.00657709	0.0096771	0.0310169	0.00833088	0.0104897	0.0106987	0.0203148	0.00846084	0.00637075	0.0126314	0.0091944	0.0146726	0.0199339	0.0125685	0.0128237	0.0130592	0.0196639
145	0.00265728	0.00874385	0.00292192	0.00595925	0.00576545	0.00527606	0.00950178	0.00243081	0.00636668	0.00554284	0.00489135	0.00632026	0.0348217	0.00580864	0.00905589	0.0301945	0.00795016	0.0107701	0.0101834	0.0194889	0.00814813	0.00623753	0.0120011	0.00866504	0.0136686	0.0187476	0.0119052	0.012166	0.0123552	0.0189726
146	0.00234948	0.00848303	0.00277608	0.0057433	0.00559858	0.00516037	0.00909372	0.00251354	0.00639823	0.00540262	0.00472027	0.00608819	0.0331411	0.00519445	0.00820471	0.0288273	0.00711651	0.0104217	0.00962595	0.0196578	0.00797074	0.00612885	0.0113013	0.00810133	0.0132241	0.017379	0.0112419	0.0111333	0.0115307	0.0187426
147	0.00207463	0.00796208	0.00267021	0.00557432	0.00524451	0.00510709	0.00839749	0.00243852	0.0064389	0.00511725	0.00419371	0.00576987	0.030882	0.00486281	0.00793898	0.028917	0.00652545	0.0102969	0.00840247	0.0199404	0.00784874	0.00635672	0.0104908	0.00761264	0.0124248	0.0162242	0.010273	0.0105787	0.0109614	0.0179265
148	0.00181451	0.00774263	0.00241991	0.00542288	0.00518071	0.00502716	0.00831756	0.00259277	0.00635686	0.00484731	0.00450011	0.0056037	0.0302054	0.00379708	0.00685572	0.0269167	0.00574789	0.00984674	0.0085448	0.0190927	0.00780598	0.00604822	0.00995023	0.00729993	0.0121688	0.0145478	0.0102449	0.00958445	0.0102504	0.0181915
149	0.00149549	0.00699031	0.00233086	0.00523497	0.00464994	0.00484837	0.00748811	0.00227866	0.00615844	0.00457387	0.00361878	0.0053569	0.0267621	0.00366737	0.00693215	0.0278674	0.00591687	0.0106467	0.00705067	0.0188599	0.00748766	0.00662736	0.00916846	0.00683367	0.0105604	0.0140247	0.00896885	0.00957743	0.00996155	0.016466
150	0.00126482	0.00685218	0.00215698	0.00509264	0.00454267	0.00478737	0.00728198	0.00241398	0.00609534	0.00431305	0.00374429	0.00515287	0.0259257	0.00290173	0.00598842	0.0261728	0.00515403	0.0100914	0.00695041	0.0184617	0.00742526	0.0064044	0.00872534	0.00647679	0.0104959	0.0126155	0.00870312	0.00871223	0.00940204	0.0164534
151	0.0010671	0.00648899	0.00205672	0.00495452	0.00433233	0.00470814	0.00681923	0.0024252	0.00604346	0.00411813	0.00341545	0.00495164	0.0240621	0.00254275	0.00545695	0.0254709	0.00465131	0.00994139	0.00617215	0.0185066	0.00727802	0.00655304	0.00815532	0.00609257	0.00993992	0.0116689	0.00784633	0.00814852	0.00893368	0.0158742
152	0.000831514	0.00606761	0.00196136	0.00478765	0.00401682	0.00458123	0.00615385	0.00234737	0.00591725	0.00386152	0.00284963	0.00471606	0.0220112	0.002636	0.00528728	0.0255474	0.00440872	0.00984884	0.0053385	0.0186461	0.00702911	0.00668696	0.00782087	0.00575883	0.00922827	0.0110064	0.00682477	0.00793537	0.00865674	0.0146227
153	0.000704608	0.00594421	0.00174541	0.00471613	0.00395021	0.00449079	0.00621695	0.00239155	0.00561716	0.00357966	0.00322685	0.00459336	0.0213704	0.0015289	0.00416546	0.023418	0.00398944	0.00956138	0.00556006	0.0173455	0.00703332	0.00647311	0.00739669	0.00556882	0.00911118	0.00961109	0.00698673	0.00721039	0.00834052	0.0146725
154	0.000531427	0.00537278	0.00175383	0.00451561	0.00362488	0.00433934	0.00542046	0.00226464	0.00547974	0.00338544	0.0024577	0.0043718	0.0188891	0.00177079	0.00412549	0.0239235	0.00393825	0.00973596	0.00445787	0.0176722	0.00686365	0.006837	0.00700475	0.00528907	0.00804475	0.00922757	0.00569103	0.00711294	0.00809022	0.0132842
155	0.000384889	0.00524027	0.00168792	0.00446162	0.00348816	0.00434285	0.00525569	0.00229479	0.00540191	0.00305451	0.00256567	0.00407242	0.0180007	0.00119025	0.00355056	0.023066	0.00322239	0.00867444	0.00391799	0.0171386	0.00708521	0.00697583	0.00660861	0.00503385	0.00821653	0.00795009	0.00553327	0.00638866	0.00788128	0.0133635
156	0.000283225	0.00490022	0.00160518	0.00429335	0.0033311	0.00418229	0.00478313	0.00232494	0.00510884	0.0029276	0.00214639	0.00399319	0.0163229	0.00129121	0.0030829	0.0221314	0.00308146	0.00892615	0.00353517	0.0171954	0.00661334	0.00682018	0.00644104	0.00475901	0.00751258	0.0076437	0.00438761	0.00614887	0.00770529	0.0122052
157	0.00018156	0.004523	0.0015505	0.00414681	0.00313619	0.00403855	0.00435824	0.00219663	0.00485082	0.00267659	0.00191291	0.00382071	0.0148393	0.00102128	0.00270569	0.0217198	0.0031046	0.00878312	0.0030612	0.0165868	0.00666943	0.00694498	0.00624261	0.00467277	0.00690961	0.00683178	0.00391785	0.00595816	0.00747532	0.0114445
158	0.00013248	0.00440872	0.00144462	0.00406618	0.0030205	0.00395652	0.0042103	0.00220434	0.00458579	0.00242348	0.0019031	0.00366225	0.0139215	0.000712075	0.00209079	0.0204964	0.00273721	0.00825516	0.0028158	0.0160133	0.0065257	0.00675637	0.00603578	0.00447364	0.0069054	0.0061026	0.00360304	0.00553327	0.00741152	0.0109396
159	3.78264e-05	0.00399925	0.00151894	0.00389861	0.00282068	0.00384714	0.00366271	0.00221065	0.00436143	0.0022468	0.00143544	0.00348416	0.0123601	0.00100866	0.00198632	0.0204473	0.00262082	0.00808618	0.00215533	0.016223	0.00636794	0.00688047	0.00583315	0.00436847	0.0062295	0.00565808	0.00253871	0.00525773	0.00725937	0.0100688
160	2.66082e-05	0.00403852	0.00139975	0.00386004	0.00272953	0.00376301	0.00371249	0.00216438	0.00411322	0.00199228	0.00168364	0.0033215	0.0119885	0.000495424	0.00131113	0.0187744	0.00221696	0.00732475	0.00193868	0.0153942	0.00628731	0.00660703	0.00578828	0.00418197	0.0067231	0.00479287	0.00262075	0.0046281	0.00722151	0.00988513
161	-2.10692e-05	0.00358418	0.00147337	0.00365741	0.00254162	0.00364662	0.00312984	0.0021153	0.00384749	0.00185977	0.00117111	0.0032016	0.0102447	0.000635651	0.00111902	0.0188375	0.00232283	0.00740889	0.00135533	0.0154054	0.00621299	0.00678582	0.00563473	0.00407119	0.00572048	0.00455448	0.00162092	0.00465124	0.00706165	0.00903325
162	2.09991e-05	0.00342713	0.00140887	0.00350667	0.00243295	0.0035162	0.00288234	0.00202275	0.00360069	0.00164662	0.00108557	0.00307891	0.00921056	0.000317335	0.000708149	0.0180017	0.00227936	0.00704289	0.00104683	0.0146615	0.00617162	0.0066477	0.00560107	0.00399266	0.00551504	0.0040118	0.00134538	0.00453065	0.0069081	0.00843658
163	-4.63101e-05	0.003289	0.00137872	0.00339098	0.00227449	0.00342436	0.0026124	0.00205219	0.00337352	0.0014454	0.000981803	0.00291414	0.00851013	0.000585169	0.000514635	0.0174275	0.0020543	0.00646866	0.000774091	0.0146082	0.00587364	0.00636654	0.00554989	0.00388539	0.00554099	0.00355186	0.000862294	0.00414222	0.00698803	0.00778662
164	-2.17703e-05	0.00300644	0.00141377	0.0032143	0.00214268	0.00333251	0.00224501	0.00206552	0.00311971	0.00131008	0.000695038	0.0028314	0.00743318	0.000642663	0.000198422	0.016917	0.00217279	0.00641537	0.000366029	0.0144645	0.0057271	0.00632097	0.00547767	0.00381317	0.00491136	0.00323144	0.00020042	0.00403284	0.0067875	0.00727269
165	-3.92988e-05	0.00314737	0.00133244	0.00316311	0.00205854	0.00323154	0.00232564	0.00199751	0.00299561	0.00104995	0.000888552	0.00263438	0.0070132	0.000409184	-7.92285e-05	0.0160273	0.00172266	0.00527673	-0.000130377	0.0136982	0.00559318	0.00611273	0.00539003	0.00362246	0.00577517	0.0025906	0.000407256	0.00336536	0.00679662	0.00712124
166	0.000143698	0.00278629	0.00132263	0.00290579	0.00194566	0.00305836	0.00182923	0.00195123	0.0026829	0.000993161	0.000537983	0.00268627	0.00605194	0.000320841	-0.000539175	0.0152764	0.00222327	0.00582572	-0.000194881	0.0134591	0.00544384	0.00577969	0.00554568	0.00369258	0.00469401	0.00254012	-0.000207642	0.00380497	0.00653579	0.00623991
167	0.000180157	0.00279821	0.00126163	0.00283849	0.00182436	0.00295039	0.00183274	0.00190215	0.00254969	0.000827693	0.000544994	0.00250047	0.00545527	-1.92112e-05	-0.000909375	0.0144561	0.00210338	0.00507901	-0.000795756	0.0129269	0.00534428	0.00576216	0.00545594	0.00346821	0.00506211	0.00206965	-0.00017539	0.00335694	0.00632475	0.00615157
168	0.00013248	0.00257454	0.00128406	0.00267652	0.00169044	0.00287677	0.00150671	0.00195333	0.00236178	0.000668535	0.000378825	0.00238828	0.0046742	0.000273864	-0.000950041	0.0145058	0.00217559	0.00475578	-0.00100259	0.0128708	0.00514586	0.00555673	0.00538092	0.0034619	0.00461058	0.00177167	-0.000590463	0.00324055	0.00624903	0.00560749
169	0.000166135	0.00238383	0.00127565	0.00255943	0.00156774	0.00280104	0.00126201	0.00203607	0.00220964	0.000560559	0.00023439	0.00230555	0.0041161	0.000338369	-0.00127537	0.0141504	0.00228427	0.00462046	-0.00123607	0.0127909	0.00484647	0.00532956	0.00538863	0.0033371	0.00423406	0.00159428	-0.000805011	0.00325387	0.00611862	0.00525482
170	0.000380683	0.00262362	0.00108143	0.00244094	0.00151726	0.00260683	0.00142748	0.00174369	0.00208133	0.000445573	0.000392146	0.00225367	0.00397166	-0.000317195	-0.00170096	0.0125798	0.00215596	0.00379943	-0.00175702	0.0116389	0.00469503	0.00491659	0.00539213	0.00319056	0.00533205	0.00119183	-0.000304399	0.00276448	0.00585709	0.00491056
171	0.000403119	0.00215176	0.00115295	0.00226355	0.00136862	0.00261594	0.000889709	0.00195964	0.00187659	0.000347414	9.76685e-05	0.00218916	0.003192	-3.04294e-05	-0.00190008	0.0130138	0.00257735	0.00405254	-0.00177034	0.0119236	0.00446015	0.00465296	0.00537951	0.00314639	0.00387298	0.00118692	-0.000793793	0.00332679	0.0056159	0.0044436
172	0.000352637	0.00234317	0.00102464	0.00222359	0.00130061	0.00246169	0.00105938	0.0018713	0.00183032	0.00022822	0.000206345	0.00201668	0.00302373	-0.000297563	-0.00217283	0.0121164	0.00226113	0.00320486	-0.00232073	0.0113697	0.00413832	0.00450642	0.00526383	0.00289398	0.00491557	0.000797088	-0.000447431	0.00254573	0.0054911	0.00438611
173	0.000357545	0.00206692	0.00103867	0.00211701	0.00117931	0.00241051	0.000767711	0.00191828	0.00168799	0.000147589	0.000111691	0.00195358	0.00243617	-0.000291954	-0.00237265	0.0123463	0.00257665	0.00306534	-0.00247007	0.0112372	0.00400861	0.00432553	0.00516426	0.00286593	0.00411137	0.000626712	-0.000593268	0.00270839	0.00513212	0.00404115
174	0.000543347	0.00203467	0.000941908	0.0020441	0.00110289	0.00222471	0.000678666	0.00185868	0.00156529	8.30848e-05	7.17264e-05	0.00189258	0.00233942	-0.000754704	-0.00283049	0.0115309	0.00275754	0.00283537	-0.00282625	0.010691	0.00377794	0.00401422	0.00515024	0.00267873	0.00414572	0.000564311	-0.000332444	0.00284441	0.00471494	0.00387007
175	0.000595932	0.00202555	0.000823416	0.00191929	0.00104329	0.00207326	0.000678666	0.00169602	0.00149798	-2.45398e-06	8.9956e-05	0.00181405	0.00223074	-0.00101623	-0.00307168	0.0108866	0.00280592	0.00232213	-0.00315508	0.010041	0.00351151	0.00373096	0.00504998	0.00256024	0.00455308	0.00032382	-0.000127712	0.00245528	0.00445692	0.00351389
176	0.000579105	0.00173248	0.000804485	0.00186671	0.000962662	0.00201717	0.000418544	0.00188813	0.00135916	-7.95791e-05	3.31638e-05	0.00168645	0.00199866	-0.00101272	-0.00336897	0.0111726	0.00299733	0.0024273	-0.00323011	0.0101448	0.00326541	0.00352132	0.00498267	0.00244175	0.00361426	0.000238983	-0.000110885	0.00269156	0.0041344	0.00341994
177	0.000543347	0.00196035	0.000610971	0.0018008	0.000916387	0.00182646	0.00064431	0.00167568	0.00135705	-0.000146187	0.000115197	0.00156445	0.00216764	-0.00128056	-0.00365994	0.0101616	0.002672	0.00170513	-0.00361573	0.00941211	0.00286366	0.00322264	0.00478986	0.0022279	0.00486439	8.82382e-05	0.000325223	0.00198552	0.00393527	0.00318716
178	0.000633793	0.00160487	0.000576616	0.00171807	0.000849078	0.00178229	0.000327396	0.00173248	0.0012007	-0.000156003	0.000114496	0.00151677	0.00191663	-0.00148739	-0.00392988	0.0105465	0.00308918	0.0017444	-0.00364518	0.00920317	0.00282229	0.00304595	0.004691	0.00220967	0.00369209	-4.35757e-05	0.000321016	0.00233538	0.00340732	0.00299645
179	0.000757194	0.00162029	0.000481261	0.0016753	0.00079509	0.00156844	0.000337212	0.00165255	0.00109272	-0.000186152	0.000118001	0.00141581	0.0021438	-0.00194103	-0.00432672	0.00983556	0.00312213	0.00138191	-0.00401258	0.00864085	0.00253552	0.00275428	0.00451922	0.00194815	0.0040069	-5.05871e-05	0.000752917	0.00230944	0.0029656	0.00294737
180	0.000638701	0.0014997	0.000446204	0.00163814	0.00072708	0.00146748	0.000262892	0.00165114	0.00105276	-0.000233829	0.00018461	0.00126997	0.00189069	-0.00212613	-0.00452654	0.0100971	0.0031621	0.000917053	-0.00421591	0.00833165	0.00243947	0.00280336	0.00421703	0.00180581	0.00356798	-0.000288273	0.000870708	0.00199253	0.00245868	0.00292073
181	0.000678666	0.00129987	0.000293356	0.00160028	0.00069623	0.00136652	0.000124066	0.00166306	0.000895703	-0.000263277	0.00019723	0.00117041	0.00215992	-0.0022916	-0.00483224	0.0100235	0.00321328	0.00109584	-0.00416402	0.00807784	0.00214709	0.00246401	0.0041413	0.00166348	0.00310944	-0.000374513	0.00100462	0.00196238	0.00218033	0.0027209
182	0.000513198	0.00142748	9.56352e-05	0.00154699	0.000624714	0.00118562	0.000341419	0.00148848	0.000923048	-0.000289219	0.000293987	0.00100985	0.00256939	-0.00231263	-0.00512602	0.0093665	0.00275894	0.000515301	-0.00435543	0.00748187	0.00175726	0.00222913	0.00379775	0.00153868	0.00428805	-0.000333146	0.00128228	0.00125143	0.00199242	0.00249023
183	0.000842031	0.00109935	0.000108957	0.00151123	0.000589657	0.00114075	-2.0368e-05	0.00147446	0.000757579	-0.000279403	0.000307309	0.00093062	0.00237938	-0.00302569	-0.0054219	0.00957894	0.00339417	0.000370166	-0.004462	0.00701772	0.00184	0.00210993	0.00363228	0.00134166	0.00286194	-0.000574337	0.00146667	0.00173451	0.00123379	0.0024727
184	0.000597334	0.00114142	-8.80629e-05	0.00146566	0.000515336	0.000950041	0.000128974	0.00139242	0.000719718	-0.000306748	0.000412479	0.000739209	0.00290523	-0.00289738	-0.00571988	0.00919822	0.00289636	0.000117756	-0.00450127	0.00666715	0.00134149	0.00185963	0.00332518	0.00120845	0.00361496	-0.000515441	0.00164617	0.00107334	0.0011174	0.00231495
185	0.00055807	0.000961926	-0.000132936	0.00146916	0.000487291	0.000845572	-5.61261e-05	0.00139523	0.000655213	-0.000291323	0.000509937	0.000606694	0.00286807	-0.00322692	-0.00592601	0.00957754	0.00294474	-2.38737e-05	-0.0044606	0.00634323	0.00129241	0.00188697	0.00310292	0.00109696	0.00284441	-0.000718771	0.00168753	0.000888236	0.000623101	0.00228129
186	0.000585415	0.000950708	-0.000175004	0.00145304	0.00046205	0.000646449	-0.000131849	0.00138331	0.00057318	-0.000295529	0.000496616	0.000421594	0.00320602	-0.00359431	-0.00623732	0.009248	0.00289496	-0.000244031	-0.00460714	0.00594989	0.00107085	0.00178461	0.00286103	0.000775844	0.00277289	-0.000776966	0.00192802	0.000683504	0.000245889	0.00237314
187	0.000703206	0.000849744	-0.000324346	0.0013668	0.00040666	0.000504819	-0.000177423	0.00125851	0.000498158	-0.000275197	0.000509937	0.000305205	0.00379708	-0.00386495	-0.00653811	0.00866887	0.00288444	-0.000467694	-0.00459242	0.00538127	0.00077637	0.00144105	0.00257566	0.000676282	0.0030863	-0.000727185	0.00207596	0.000567115	-5.06922e-05	0.0021018
188	0.000528623	0.000684275	-0.000358702	0.0013696	0.000383522	0.000527957	-0.000344294	0.00127744	0.000439964	-0.000278001	0.000713267	0.000171288	0.00350611	-0.00405286	-0.006658	0.00936509	0.00277717	-0.000655599	-0.0043947	0.00516602	0.000730796	0.00152378	0.00235691	0.000500297	0.00219446	-0.00105251	0.00205423	0.0001878	-0.000467869	0.00209269
189	0.000445888	0.000737562	-0.000502435	0.00128196	0.000335845	0.000288168	-0.000313444	0.00117858	0.000440665	-0.000268185	0.000639648	-4.69762e-06	0.0043012	-0.00409633	-0.00699735	0.00854336	0.00241118	-0.000849113	-0.00441924	0.00470397	0.000334653	0.0012875	0.00199582	0.000392322	0.00297061	-0.00084147	0.00209069	-0.000227975	-0.000615108	0.00193773
190	0.000389797	0.000570691	-0.000543802	0.00127074	0.000334443	0.000236985	-0.00050836	0.00123607	0.000313759	-0.000256967	0.000794599	-0.000143523	0.0042409	-0.00436837	-0.00715301	0.00909375	0.00231933	-0.000842101	-0.00425727	0.00455252	0.000248413	0.00124824	0.00184087	0.000184084	0.00205142	-0.00106513	0.00210822	-0.000396949	-0.000914494	0.00198751
191	0.000450796	0.00044659	-0.000642663	0.00120273	0.00029588	0.000158457	-0.00054552	0.00106289	0.000307449	-0.00027099	0.000754634	-0.00028375	0.00463704	-0.00462358	-0.00734231	0.00855458	0.00241889	-0.00110783	-0.00406376	0.00403088	3.17615e-05	0.00112413	0.00152396	4.3155e-05	0.00224283	-0.00116259	0.00211102	-0.000612899	-0.00121528	0.00176806
192	0.00036035	0.000469026	-0.000673513	0.00112631	0.000276248	1.75284e-05	-0.000691357	0.00111758	0.000290622	-0.000257668	0.000741313	-0.000449219	0.00488595	-0.00481079	-0.00753442	0.00841856	0.00218191	-0.00124385	-0.00403571	0.00382684	-0.000148431	0.00105192	0.0013045	-0.000193128	0.00206264	-0.00121167	0.00217412	-0.000919998	-0.00135621	0.00182345
193	0.000191376	0.000263593	-0.000784994	0.00112771	0.00023418	4.48728e-05	-0.000789516	0.00104536	0.000250657	-0.000285012	0.000944643	-0.000522137	0.00466018	-0.00486547	-0.00760454	0.00890936	0.00191407	-0.00131537	-0.00364658	0.00359617	-0.000273233	0.00101125	0.00117058	-0.000285679	0.00151225	-0.00143533	0.00196939	-0.00130703	-0.00154482	0.0017302
194	0.000139491	0.00029865	-0.000822855	0.000958034	0.0001851	-0.000134618	-0.000866641	0.00104256	0.000303943	-0.000251358	0.00075183	-0.000700927	0.00545527	-0.00499939	-0.00791584	0.00784573	0.00171915	-0.00149837	-0.00371319	0.00335428	-0.000557194	0.000852794	0.000796177	-0.000463066	0.00207526	-0.00123972	0.00202688	-0.00145426	-0.00164578	0.00168673
195	2.09991e-05	6.44696e-05	-0.000905589	0.000965747	0.000165468	-0.000110079	-0.000975317	0.0010054	0.000220508	-0.000311656	0.000938332	-0.000749306	0.00502337	-0.00511298	-0.00793267	0.00849358	0.00155439	-0.00149135	-0.00326096	0.00316076	-0.000626607	0.000768657	0.000758315	-0.000601892	0.00133416	-0.00156224	0.0018495	-0.00182727	-0.00176848	0.00167341
196	2.17002e-05	-3.0184e-05	-0.000895072	0.000856369	0.000121998	-0.000200525	-0.00102019	0.000932478	0.000286415	-0.000254864	0.00078268	-0.00089374	0.00549103	-0.00531631	-0.00810235	0.00768938	0.00157682	-0.00169188	-0.0030387	0.00297426	-0.000846764	0.000683819	0.000473653	-0.000726694	0.00166299	-0.0015966	0.00185651	-0.00189107	-0.00191852	0.00155491
197	-0.000126941	-0.00012624	-0.000945554	0.000757509	0.00011078	-0.000272041	-0.00115551	0.000975247	0.000272392	-0.00030815	0.000847185	-0.000984187	0.00549594	-0.00538081	-0.00824608	0.0078275	0.0011337	-0.00161686	-0.00292651	0.00290345	-0.000980681	0.000488202	0.000332725	-0.000899875	0.00131593	-0.00161693	0.00168263	-0.00216802	-0.00188767	0.00167691
198	-0.000405293	-0.000241928	-0.000972197	0.000703521	4.20683e-05	-0.000256616	-0.00121651	0.00089041	0.000284311	-0.000306748	0.000889954	-0.00108585	0.00518393	-0.00547126	-0.0082566	0.00809253	0.000942995	-0.00179635	-0.00265868	0.0027534	-0.00114685	0.000716072	0.000272427	-0.00107306	0.000928201	-0.00189177	0.00157535	-0.00267144	-0.00191432	0.00165938
199	-0.000441051	-0.000323259	-0.00100305	0.000533846	2.10341e-05	-0.000373005	-0.00123965	0.000881295	0.000397896	-0.000294127	0.000658579	-0.00113563	0.00578481	-0.0055624	-0.00857631	0.00692023	0.000781032	-0.00178864	-0.00259838	0.00261388	-0.00135859	0.000438421	-5.92461e-06	-0.00113055	0.00135029	-0.00165409	0.00149262	-0.00261254	-0.00186734	0.00165588
200	-0.00039758	-0.000634565	-0.00106405	0.000477755	3.50569e-06	-0.000330236	-0.00125086	0.00079786	0.000276599	-0.000350218	0.00069013	-0.00119453	0.00534099	-0.00581552	-0.00843469	0.00719437	0.000933179	-0.00160564	-0.00191127	0.00263982	-0.00142801	0.000199333	1.93163e-05	-0.00131495	0.000959752	-0.00207337	0.00153118	-0.00280466	-0.0017797	0.0016692

## Sheet: wt spd2 mirror
200	-0.00039758	-0.000634565	-0.00106405	0.000477755	3.50569e-06	-0.000330236	-0.00125086	0.00079786	0.000276599	-0.000350218	0.00069013	-0.00119453	0.00534099	-0.00581552	-0.00843469	0.00719437	0.000933179	-0.00160564	-0.00191127	0.00263982	-0.00142801	0.000199333	1.93163e-05	-0.00131495	0.000959752	-0.00207337	0.00153118	-0.00280466	-0.0017797	0.0016692
199	-0.000441051	-0.000323259	-0.00100305	0.000533846	2.10341e-05	-0.000373005	-0.00123965	0.000881295	0.000397896	-0.000294127	0.000658579	-0.00113563	0.00578481	-0.0055624	-0.00857631	0.00692023	0.000781032	-0.00178864	-0.00259838	0.00261388	-0.00135859	0.000438421	-5.92461e-06	-0.00113055	0.00135029	-0.00165409	0.00149262	-0.00261254	-0.00186734	0.00165588
198	-0.000405293	-0.000241928	-0.000972197	0.000703521	4.20683e-05	-0.000256616	-0.00121651	0.00089041	0.000284311	-0.000306748	0.000889954	-0.00108585	0.00518393	-0.00547126	-0.0082566	0.00809253	0.000942995	-0.00179635	-0.00265868	0.0027534	-0.00114685	0.000716072	0.000272427	-0.00107306	0.000928201	-0.00189177	0.00157535	-0.00267144	-0.00191432	0.00165938
197	-0.000126941	-0.00012624	-0.000945554	0.000757509	0.00011078	-0.000272041	-0.00115551	0.000975247	0.000272392	-0.00030815	0.000847185	-0.000984187	0.00549594	-0.00538081	-0.00824608	0.0078275	0.0011337	-0.00161686	-0.00292651	0.00290345	-0.000980681	0.000488202	0.000332725	-0.000899875	0.00131593	-0.00161693	0.00168263	-0.00216802	-0.00188767	0.00167691
196	2.17002e-05	-3.0184e-05	-0.000895072	0.000856369	0.000121998	-0.000200525	-0.00102019	0.000932478	0.000286415	-0.000254864	0.00078268	-0.00089374	0.00549103	-0.00531631	-0.00810235	0.00768938	0.00157682	-0.00169188	-0.0030387	0.00297426	-0.000846764	0.000683819	0.000473653	-0.000726694	0.00166299	-0.0015966	0.00185651	-0.00189107	-0.00191852	0.00155491
195	2.09991e-05	6.44696e-05	-0.000905589	0.000965747	0.000165468	-0.000110079	-0.000975317	0.0010054	0.000220508	-0.000311656	0.000938332	-0.000749306	0.00502337	-0.00511298	-0.00793267	0.00849358	0.00155439	-0.00149135	-0.00326096	0.00316076	-0.000626607	0.000768657	0.000758315	-0.000601892	0.00133416	-0.00156224	0.0018495	-0.00182727	-0.00176848	0.00167341
194	0.000139491	0.00029865	-0.000822855	0.000958034	0.0001851	-0.000134618	-0.000866641	0.00104256	0.000303943	-0.000251358	0.00075183	-0.000700927	0.00545527	-0.00499939	-0.00791584	0.00784573	0.00171915	-0.00149837	-0.00371319	0.00335428	-0.000557194	0.000852794	0.000796177	-0.000463066	0.00207526	-0.00123972	0.00202688	-0.00145426	-0.00164578	0.00168673
193	0.000191376	0.000263593	-0.000784994	0.00112771	0.00023418	4.48728e-05	-0.000789516	0.00104536	0.000250657	-0.000285012	0.000944643	-0.000522137	0.00466018	-0.00486547	-0.00760454	0.00890936	0.00191407	-0.00131537	-0.00364658	0.00359617	-0.000273233	0.00101125	0.00117058	-0.000285679	0.00151225	-0.00143533	0.00196939	-0.00130703	-0.00154482	0.0017302
192	0.00036035	0.000469026	-0.000673513	0.00112631	0.000276248	1.75284e-05	-0.000691357	0.00111758	0.000290622	-0.000257668	0.000741313	-0.000449219	0.00488595	-0.00481079	-0.00753442	0.00841856	0.00218191	-0.00124385	-0.00403571	0.00382684	-0.000148431	0.00105192	0.0013045	-0.000193128	0.00206264	-0.00121167	0.00217412	-0.000919998	-0.00135621	0.00182345
191	0.000450796	0.00044659	-0.000642663	0.00120273	0.00029588	0.000158457	-0.00054552	0.00106289	0.000307449	-0.00027099	0.000754634	-0.00028375	0.00463704	-0.00462358	-0.00734231	0.00855458	0.00241889	-0.00110783	-0.00406376	0.00403088	3.17615e-05	0.00112413	0.00152396	4.3155e-05	0.00224283	-0.00116259	0.00211102	-0.000612899	-0.00121528	0.00176806
190	0.000389797	0.000570691	-0.000543802	0.00127074	0.000334443	0.000236985	-0.00050836	0.00123607	0.000313759	-0.000256967	0.000794599	-0.000143523	0.0042409	-0.00436837	-0.00715301	0.00909375	0.00231933	-0.000842101	-0.00425727	0.00455252	0.000248413	0.00124824	0.00184087	0.000184084	0.00205142	-0.00106513	0.00210822	-0.000396949	-0.000914494	0.00198751
189	0.000445888	0.000737562	-0.000502435	0.00128196	0.000335845	0.000288168	-0.000313444	0.00117858	0.000440665	-0.000268185	0.000639648	-4.69762e-06	0.0043012	-0.00409633	-0.00699735	0.00854336	0.00241118	-0.000849113	-0.00441924	0.00470397	0.000334653	0.0012875	0.00199582	0.000392322	0.00297061	-0.00084147	0.00209069	-0.000227975	-0.000615108	0.00193773
188	0.000528623	0.000684275	-0.000358702	0.0013696	0.000383522	0.000527957	-0.000344294	0.00127744	0.000439964	-0.000278001	0.000713267	0.000171288	0.00350611	-0.00405286	-0.006658	0.00936509	0.00277717	-0.000655599	-0.0043947	0.00516602	0.000730796	0.00152378	0.00235691	0.000500297	0.00219446	-0.00105251	0.00205423	0.0001878	-0.000467869	0.00209269
187	0.000703206	0.000849744	-0.000324346	0.0013668	0.00040666	0.000504819	-0.000177423	0.00125851	0.000498158	-0.000275197	0.000509937	0.000305205	0.00379708	-0.00386495	-0.00653811	0.00866887	0.00288444	-0.000467694	-0.00459242	0.00538127	0.00077637	0.00144105	0.00257566	0.000676282	0.0030863	-0.000727185	0.00207596	0.000567115	-5.06922e-05	0.0021018
186	0.000585415	0.000950708	-0.000175004	0.00145304	0.00046205	0.000646449	-0.000131849	0.00138331	0.00057318	-0.000295529	0.000496616	0.000421594	0.00320602	-0.00359431	-0.00623732	0.009248	0.00289496	-0.000244031	-0.00460714	0.00594989	0.00107085	0.00178461	0.00286103	0.000775844	0.00277289	-0.000776966	0.00192802	0.000683504	0.000245889	0.00237314
185	0.00055807	0.000961926	-0.000132936	0.00146916	0.000487291	0.000845572	-5.61261e-05	0.00139523	0.000655213	-0.000291323	0.000509937	0.000606694	0.00286807	-0.00322692	-0.00592601	0.00957754	0.00294474	-2.38737e-05	-0.0044606	0.00634323	0.00129241	0.00188697	0.00310292	0.00109696	0.00284441	-0.000718771	0.00168753	0.000888236	0.000623101	0.00228129
184	0.000597334	0.00114142	-8.80629e-05	0.00146566	0.000515336	0.000950041	0.000128974	0.00139242	0.000719718	-0.000306748	0.000412479	0.000739209	0.00290523	-0.00289738	-0.00571988	0.00919822	0.00289636	0.000117756	-0.00450127	0.00666715	0.00134149	0.00185963	0.00332518	0.00120845	0.00361496	-0.000515441	0.00164617	0.00107334	0.0011174	0.00231495
183	0.000842031	0.00109935	0.000108957	0.00151123	0.000589657	0.00114075	-2.0368e-05	0.00147446	0.000757579	-0.000279403	0.000307309	0.00093062	0.00237938	-0.00302569	-0.0054219	0.00957894	0.00339417	0.000370166	-0.004462	0.00701772	0.00184	0.00210993	0.00363228	0.00134166	0.00286194	-0.000574337	0.00146667	0.00173451	0.00123379	0.0024727
182	0.000513198	0.00142748	9.56352e-05	0.00154699	0.000624714	0.00118562	0.000341419	0.00148848	0.000923048	-0.000289219	0.000293987	0.00100985	0.00256939	-0.00231263	-0.00512602	0.0093665	0.00275894	0.000515301	-0.00435543	0.00748187	0.00175726	0.00222913	0.00379775	0.00153868	0.00428805	-0.000333146	0.00128228	0.00125143	0.00199242	0.00249023
181	0.000678666	0.00129987	0.000293356	0.00160028	0.00069623	0.00136652	0.000124066	0.00166306	0.000895703	-0.000263277	0.00019723	0.00117041	0.00215992	-0.0022916	-0.00483224	0.0100235	0.00321328	0.00109584	-0.00416402	0.00807784	0.00214709	0.00246401	0.0041413	0.00166348	0.00310944	-0.000374513	0.00100462	0.00196238	0.00218033	0.0027209
180	0.000638701	0.0014997	0.000446204	0.00163814	0.00072708	0.00146748	0.000262892	0.00165114	0.00105276	-0.000233829	0.00018461	0.00126997	0.00189069	-0.00212613	-0.00452654	0.0100971	0.0031621	0.000917053	-0.00421591	0.00833165	0.00243947	0.00280336	0.00421703	0.00180581	0.00356798	-0.000288273	0.000870708	0.00199253	0.00245868	0.00292073
179	0.000757194	0.00162029	0.000481261	0.0016753	0.00079509	0.00156844	0.000337212	0.00165255	0.00109272	-0.000186152	0.000118001	0.00141581	0.0021438	-0.00194103	-0.00432672	0.00983556	0.00312213	0.00138191	-0.00401258	0.00864085	0.00253552	0.00275428	0.00451922	0.00194815	0.0040069	-5.05871e-05	0.000752917	0.00230944	0.0029656	0.00294737
178	0.000633793	0.00160487	0.000576616	0.00171807	0.000849078	0.00178229	0.000327396	0.00173248	0.0012007	-0.000156003	0.000114496	0.00151677	0.00191663	-0.00148739	-0.00392988	0.0105465	0.00308918	0.0017444	-0.00364518	0.00920317	0.00282229	0.00304595	0.004691	0.00220967	0.00369209	-4.35757e-05	0.000321016	0.00233538	0.00340732	0.00299645
177	0.000543347	0.00196035	0.000610971	0.0018008	0.000916387	0.00182646	0.00064431	0.00167568	0.00135705	-0.000146187	0.000115197	0.00156445	0.00216764	-0.00128056	-0.00365994	0.0101616	0.002672	0.00170513	-0.00361573	0.00941211	0.00286366	0.00322264	0.00478986	0.0022279	0.00486439	8.82382e-05	0.000325223	0.00198552	0.00393527	0.00318716
176	0.000579105	0.00173248	0.000804485	0.00186671	0.000962662	0.00201717	0.000418544	0.00188813	0.00135916	-7.95791e-05	3.31638e-05	0.00168645	0.00199866	-0.00101272	-0.00336897	0.0111726	0.00299733	0.0024273	-0.00323011	0.0101448	0.00326541	0.00352132	0.00498267	0.00244175	0.00361426	0.000238983	-0.000110885	0.00269156	0.0041344	0.00341994
175	0.000595932	0.00202555	0.000823416	0.00191929	0.00104329	0.00207326	0.000678666	0.00169602	0.00149798	-2.45398e-06	8.9956e-05	0.00181405	0.00223074	-0.00101623	-0.00307168	0.0108866	0.00280592	0.00232213	-0.00315508	0.010041	0.00351151	0.00373096	0.00504998	0.00256024	0.00455308	0.00032382	-0.000127712	0.00245528	0.00445692	0.00351389
174	0.000543347	0.00203467	0.000941908	0.0020441	0.00110289	0.00222471	0.000678666	0.00185868	0.00156529	8.30848e-05	7.17264e-05	0.00189258	0.00233942	-0.000754704	-0.00283049	0.0115309	0.00275754	0.00283537	-0.00282625	0.010691	0.00377794	0.00401422	0.00515024	0.00267873	0.00414572	0.000564311	-0.000332444	0.00284441	0.00471494	0.00387007
173	0.000357545	0.00206692	0.00103867	0.00211701	0.00117931	0.00241051	0.000767711	0.00191828	0.00168799	0.000147589	0.000111691	0.00195358	0.00243617	-0.000291954	-0.00237265	0.0123463	0.00257665	0.00306534	-0.00247007	0.0112372	0.00400861	0.00432553	0.00516426	0.00286593	0.00411137	0.000626712	-0.000593268	0.00270839	0.00513212	0.00404115
172	0.000352637	0.00234317	0.00102464	0.00222359	0.00130061	0.00246169	0.00105938	0.0018713	0.00183032	0.00022822	0.000206345	0.00201668	0.00302373	-0.000297563	-0.00217283	0.0121164	0.00226113	0.00320486	-0.00232073	0.0113697	0.00413832	0.00450642	0.00526383	0.00289398	0.00491557	0.000797088	-0.000447431	0.00254573	0.0054911	0.00438611
171	0.000403119	0.00215176	0.00115295	0.00226355	0.00136862	0.00261594	0.000889709	0.00195964	0.00187659	0.000347414	9.76685e-05	0.00218916	0.003192	-3.04294e-05	-0.00190008	0.0130138	0.00257735	0.00405254	-0.00177034	0.0119236	0.00446015	0.00465296	0.00537951	0.00314639	0.00387298	0.00118692	-0.000793793	0.00332679	0.0056159	0.0044436
170	0.000380683	0.00262362	0.00108143	0.00244094	0.00151726	0.00260683	0.00142748	0.00174369	0.00208133	0.000445573	0.000392146	0.00225367	0.00397166	-0.000317195	-0.00170096	0.0125798	0.00215596	0.00379943	-0.00175702	0.0116389	0.00469503	0.00491659	0.00539213	0.00319056	0.00533205	0.00119183	-0.000304399	0.00276448	0.00585709	0.00491056
169	0.000166135	0.00238383	0.00127565	0.00255943	0.00156774	0.00280104	0.00126201	0.00203607	0.00220964	0.000560559	0.00023439	0.00230555	0.0041161	0.000338369	-0.00127537	0.0141504	0.00228427	0.00462046	-0.00123607	0.0127909	0.00484647	0.00532956	0.00538863	0.0033371	0.00423406	0.00159428	-0.000805011	0.00325387	0.00611862	0.00525482
168	0.00013248	0.00257454	0.00128406	0.00267652	0.00169044	0.00287677	0.00150671	0.00195333	0.00236178	0.000668535	0.000378825	0.00238828	0.0046742	0.000273864	-0.000950041	0.0145058	0.00217559	0.00475578	-0.00100259	0.0128708	0.00514586	0.00555673	0.00538092	0.0034619	0.00461058	0.00177167	-0.000590463	0.00324055	0.00624903	0.00560749
167	0.000180157	0.00279821	0.00126163	0.00283849	0.00182436	0.00295039	0.00183274	0.00190215	0.00254969	0.000827693	0.000544994	0.00250047	0.00545527	-1.92112e-05	-0.000909375	0.0144561	0.00210338	0.00507901	-0.000795756	0.0129269	0.00534428	0.00576216	0.00545594	0.00346821	0.00506211	0.00206965	-0.00017539	0.00335694	0.00632475	0.00615157
166	0.000143698	0.00278629	0.00132263	0.00290579	0.00194566	0.00305836	0.00182923	0.00195123	0.0026829	0.000993161	0.000537983	0.00268627	0.00605194	0.000320841	-0.000539175	0.0152764	0.00222327	0.00582572	-0.000194881	0.0134591	0.00544384	0.00577969	0.00554568	0.00369258	0.00469401	0.00254012	-0.000207642	0.00380497	0.00653579	0.00623991
165	-3.92988e-05	0.00314737	0.00133244	0.00316311	0.00205854	0.00323154	0.00232564	0.00199751	0.00299561	0.00104995	0.000888552	0.00263438	0.0070132	0.000409184	-7.92285e-05	0.0160273	0.00172266	0.00527673	-0.000130377	0.0136982	0.00559318	0.00611273	0.00539003	0.00362246	0.00577517	0.0025906	0.000407256	0.00336536	0.00679662	0.00712124
164	-2.17703e-05	0.00300644	0.00141377	0.0032143	0.00214268	0.00333251	0.00224501	0.00206552	0.00311971	0.00131008	0.000695038	0.0028314	0.00743318	0.000642663	0.000198422	0.016917	0.00217279	0.00641537	0.000366029	0.0144645	0.0057271	0.00632097	0.00547767	0.00381317	0.00491136	0.00323144	0.00020042	0.00403284	0.0067875	0.00727269
163	-4.63101e-05	0.003289	0.00137872	0.00339098	0.00227449	0.00342436	0.0026124	0.00205219	0.00337352	0.0014454	0.000981803	0.00291414	0.00851013	0.000585169	0.000514635	0.0174275	0.0020543	0.00646866	0.000774091	0.0146082	0.00587364	0.00636654	0.00554989	0.00388539	0.00554099	0.00355186	0.000862294	0.00414222	0.00698803	0.00778662
162	2.09991e-05	0.00342713	0.00140887	0.00350667	0.00243295	0.0035162	0.00288234	0.00202275	0.00360069	0.00164662	0.00108557	0.00307891	0.00921056	0.000317335	0.000708149	0.0180017	0.00227936	0.00704289	0.00104683	0.0146615	0.00617162	0.0066477	0.00560107	0.00399266	0.00551504	0.0040118	0.00134538	0.00453065	0.0069081	0.00843658
161	-2.10692e-05	0.00358418	0.00147337	0.00365741	0.00254162	0.00364662	0.00312984	0.0021153	0.00384749	0.00185977	0.00117111	0.0032016	0.0102447	0.000635651	0.00111902	0.0188375	0.00232283	0.00740889	0.00135533	0.0154054	0.00621299	0.00678582	0.00563473	0.00407119	0.00572048	0.00455448	0.00162092	0.00465124	0.00706165	0.00903325
160	2.66082e-05	0.00403852	0.00139975	0.00386004	0.00272953	0.00376301	0.00371249	0.00216438	0.00411322	0.00199228	0.00168364	0.0033215	0.0119885	0.000495424	0.00131113	0.0187744	0.00221696	0.00732475	0.00193868	0.0153942	0.00628731	0.00660703	0.00578828	0.00418197	0.0067231	0.00479287	0.00262075	0.0046281	0.00722151	0.00988513
159	3.78264e-05	0.00399925	0.00151894	0.00389861	0.00282068	0.00384714	0.00366271	0.00221065	0.00436143	0.0022468	0.00143544	0.00348416	0.0123601	0.00100866	0.00198632	0.0204473	0.00262082	0.00808618	0.00215533	0.016223	0.00636794	0.00688047	0.00583315	0.00436847	0.0062295	0.00565808	0.00253871	0.00525773	0.00725937	0.0100688
158	0.00013248	0.00440872	0.00144462	0.00406618	0.0030205	0.00395652	0.0042103	0.00220434	0.00458579	0.00242348	0.0019031	0.00366225	0.0139215	0.000712075	0.00209079	0.0204964	0.00273721	0.00825516	0.0028158	0.0160133	0.0065257	0.00675637	0.00603578	0.00447364	0.0069054	0.0061026	0.00360304	0.00553327	0.00741152	0.0109396
157	0.00018156	0.004523	0.0015505	0.00414681	0.00313619	0.00403855	0.00435824	0.00219663	0.00485082	0.00267659	0.00191291	0.00382071	0.0148393	0.00102128	0.00270569	0.0217198	0.0031046	0.00878312	0.0030612	0.0165868	0.00666943	0.00694498	0.00624261	0.00467277	0.00690961	0.00683178	0.00391785	0.00595816	0.00747532	0.0114445
156	0.000283225	0.00490022	0.00160518	0.00429335	0.0033311	0.00418229	0.00478313	0.00232494	0.00510884	0.0029276	0.00214639	0.00399319	0.0163229	0.00129121	0.0030829	0.0221314	0.00308146	0.00892615	0.00353517	0.0171954	0.00661334	0.00682018	0.00644104	0.00475901	0.00751258	0.0076437	0.00438761	0.00614887	0.00770529	0.0122052
155	0.000384889	0.00524027	0.00168792	0.00446162	0.00348816	0.00434285	0.00525569	0.00229479	0.00540191	0.00305451	0.00256567	0.00407242	0.0180007	0.00119025	0.00355056	0.023066	0.00322239	0.00867444	0.00391799	0.0171386	0.00708521	0.00697583	0.00660861	0.00503385	0.00821653	0.00795009	0.00553327	0.00638866	0.00788128	0.0133635
154	0.000531427	0.00537278	0.00175383	0.00451561	0.00362488	0.00433934	0.00542046	0.00226464	0.00547974	0.00338544	0.0024577	0.0043718	0.0188891	0.00177079	0.00412549	0.0239235	0.00393825	0.00973596	0.00445787	0.0176722	0.00686365	0.006837	0.00700475	0.00528907	0.00804475	0.00922757	0.00569103	0.00711294	0.00809022	0.0132842
153	0.000704608	0.00594421	0.00174541	0.00471613	0.00395021	0.00449079	0.00621695	0.00239155	0.00561716	0.00357966	0.00322685	0.00459336	0.0213704	0.0015289	0.00416546	0.023418	0.00398944	0.00956138	0.00556006	0.0173455	0.00703332	0.00647311	0.00739669	0.00556882	0.00911118	0.00961109	0.00698673	0.00721039	0.00834052	0.0146725
152	0.000831514	0.00606761	0.00196136	0.00478765	0.00401682	0.00458123	0.00615385	0.00234737	0.00591725	0.00386152	0.00284963	0.00471606	0.0220112	0.002636	0.00528728	0.0255474	0.00440872	0.00984884	0.0053385	0.0186461	0.00702911	0.00668696	0.00782087	0.00575883	0.00922827	0.0110064	0.00682477	0.00793537	0.00865674	0.0146227
151	0.0010671	0.00648899	0.00205672	0.00495452	0.00433233	0.00470814	0.00681923	0.0024252	0.00604346	0.00411813	0.00341545	0.00495164	0.0240621	0.00254275	0.00545695	0.0254709	0.00465131	0.00994139	0.00617215	0.0185066	0.00727802	0.00655304	0.00815532	0.00609257	0.00993992	0.0116689	0.00784633	0.00814852	0.00893368	0.0158742
150	0.00126482	0.00685218	0.00215698	0.00509264	0.00454267	0.00478737	0.00728198	0.00241398	0.00609534	0.00431305	0.00374429	0.00515287	0.0259257	0.00290173	0.00598842	0.0261728	0.00515403	0.0100914	0.00695041	0.0184617	0.00742526	0.0064044	0.00872534	0.00647679	0.0104959	0.0126155	0.00870312	0.00871223	0.00940204	0.0164534
149	0.00149549	0.00699031	0.00233086	0.00523497	0.00464994	0.00484837	0.00748811	0.00227866	0.00615844	0.00457387	0.00361878	0.0053569	0.0267621	0.00366737	0.00693215	0.0278674	0.00591687	0.0106467	0.00705067	0.0188599	0.00748766	0.00662736	0.00916846	0.00683367	0.0105604	0.0140247	0.00896885	0.00957743	0.00996155	0.016466
148	0.00181451	0.00774263	0.00241991	0.00542288	0.00518071	0.00502716	0.00831756	0.00259277	0.00635686	0.00484731	0.00450011	0.0056037	0.0302054	0.00379708	0.00685572	0.0269167	0.00574789	0.00984674	0.0085448	0.0190927	0.00780598	0.00604822	0.00995023	0.00729993	0.0121688	0.0145478	0.0102449	0.00958445	0.0102504	0.0181915
147	0.00207463	0.00796208	0.00267021	0.00557432	0.00524451	0.00510709	0.00839749	0.00243852	0.0064389	0.00511725	0.00419371	0.00576987	0.030882	0.00486281	0.00793898	0.028917	0.00652545	0.0102969	0.00840247	0.0199404	0.00784874	0.00635672	0.0104908	0.00761264	0.0124248	0.0162242	0.010273	0.0105787	0.0109614	0.0179265
146	0.00234948	0.00848303	0.00277608	0.0057433	0.00559858	0.00516037	0.00909372	0.00251354	0.00639823	0.00540262	0.00472027	0.00608819	0.0331411	0.00519445	0.00820471	0.0288273	0.00711651	0.0104217	0.00962595	0.0196578	0.00797074	0.00612885	0.0113013	0.00810133	0.0132241	0.017379	0.0112419	0.0111333	0.0115307	0.0187426
145	0.00265728	0.00874385	0.00292192	0.00595925	0.00576545	0.00527606	0.00950178	0.00243081	0.00636668	0.00554284	0.00489135	0.00632026	0.0348217	0.00580864	0.00905589	0.0301945	0.00795016	0.0107701	0.0101834	0.0194889	0.00814813	0.00623753	0.0120011	0.00866504	0.0136686	0.0187476	0.0119052	0.012166	0.0123552	0.0189726
144	0.0030429	0.00921361	0.00319607	0.00618572	0.00608517	0.00538193	0.00993999	0.0025514	0.00653565	0.00585976	0.00509608	0.00651869	0.036787	0.00657709	0.0096771	0.0310169	0.00833088	0.0104897	0.0106987	0.0203148	0.00846084	0.00637075	0.0126314	0.0091944	0.0146726	0.0199339	0.0125685	0.0128237	0.0130592	0.0196639
143	0.00344676	0.00980748	0.00334541	0.00636451	0.00650796	0.00552847	0.0106187	0.00273721	0.0065616	0.00612339	0.00567872	0.00688398	0.0392221	0.00696692	0.0099246	0.0310022	0.00886094	0.0104252	0.0120575	0.0201374	0.00881982	0.00622561	0.0134608	0.00982753	0.0155981	0.0210726	0.013637	0.0134519	0.0137211	0.0205347
142	0.00375315	0.0102527	0.00357328	0.00662954	0.00661664	0.00564135	0.010787	0.00266849	0.00664363	0.0063169	0.00552237	0.0070193	0.0408845	0.00826192	0.0108683	0.0327593	0.00966164	0.0104511	0.0122202	0.0210734	0.00889414	0.00654463	0.0143982	0.0103737	0.0166666	0.0227518	0.0141075	0.0147147	0.0147945	0.0203167
141	0.0042741	0.0107386	0.00372402	0.00680202	0.00710603	0.00577457	0.0117174	0.00293072	0.00659946	0.00656931	0.00636444	0.00749046	0.0431919	0.00817218	0.011268	0.0325854	0.0103635	0.010658	0.0138812	0.019885	0.00941719	0.00644296	0.0150293	0.0111478	0.0170978	0.0238196	0.0153345	0.0156093	0.0153834	0.0213943
140	0.00456507	0.0112259	0.00400588	0.00712734	0.00715371	0.00589166	0.0118232	0.00282765	0.00664293	0.00681681	0.00600335	0.00760194	0.0447779	0.00975885	0.0122482	0.0346713	0.0113906	0.0107926	0.0139274	0.0214086	0.00920685	0.0070179	0.0161237	0.0117311	0.0185422	0.025848	0.0156963	0.0170698	0.0169274	0.0208804
139	0.00508952	0.0117833	0.00422393	0.0073482	0.00760314	0.00605853	0.0125202	0.00309128	0.00675932	0.00713022	0.00659301	0.00796864	0.046997	0.0102062	0.0126352	0.0348255	0.0119915	0.0107386	0.0152498	0.0213272	0.00974322	0.00720019	0.0168312	0.0125367	0.0195245	0.0269628	0.0168854	0.0180367	0.0176923	0.021672
138	0.00565534	0.012361	0.00445601	0.00754943	0.00802873	0.006224	0.0132262	0.00340048	0.00682312	0.00738333	0.00723244	0.00842298	0.0492701	0.0105827	0.0130958	0.0350982	0.0126913	0.01078	0.016685	0.0209353	0.0103897	0.00733832	0.0175807	0.0134082	0.0203785	0.0281541	0.0181881	0.0191508	0.0184839	0.0223941
137	0.00590985	0.0127375	0.00473787	0.00788317	0.00801891	0.00637544	0.0134366	0.00331144	0.00684345	0.00750883	0.00707819	0.00858985	0.0511141	0.0119688	0.0142745	0.0376209	0.0138608	0.0110513	0.0167698	0.0218412	0.010173	0.00806329	0.0185251	0.0142181	0.0217239	0.0302084	0.0187083	0.0211518	0.0203096	0.0217407
136	0.0065563	0.0133896	0.00499589	0.00807318	0.00854967	0.00655143	0.0142849	0.00372721	0.0069928	0.00775283	0.00795392	0.00915006	0.0535204	0.0120404	0.014733	0.0375936	0.0144707	0.0110352	0.0184715	0.0211351	0.0111497	0.00814392	0.0192936	0.0151772	0.0224994	0.0311697	0.0202473	0.0224181	0.0208748	0.022662
135	0.00689986	0.014029	0.00526582	0.00846371	0.00874459	0.00678771	0.0145724	0.00379662	0.00712391	0.0080403	0.00788661	0.00937372	0.0553798	0.0137168	0.015235	0.038815	0.0156774	0.0113717	0.019451	0.0227057	0.0108713	0.0089278	0.0204189	0.0161125	0.024553	0.0330277	0.0213341	0.0241148	0.0227384	0.0225414
134	0.00748952	0.0146152	0.00558554	0.00868247	0.00917579	0.00703171	0.0152792	0.00417314	0.00725993	0.00832916	0.0086242	0.00989046	0.0573254	0.0139383	0.0158478	0.0391389	0.0164395	0.0115449	0.0209528	0.0222373	0.0117337	0.00926154	0.0210352	0.0172084	0.0253453	0.034193	0.0228233	0.0255928	0.0235286	0.0231752
133	0.00800836	0.0150443	0.00593892	0.00896713	0.00935808	0.00729393	0.0157791	0.00440872	0.00740156	0.00849463	0.00902806	0.0102838	0.0593636	0.0145904	0.0168589	0.0408188	0.0174758	0.0118983	0.0217619	0.0224477	0.0120724	0.0100258	0.0215772	0.0184045	0.0263809	0.035882	0.0240398	0.0275763	0.025062	0.0231338
132	0.0084676	0.0156143	0.00626354	0.00930858	0.00957824	0.00753723	0.0162741	0.00459101	0.00752005	0.00870427	0.00943051	0.010701	0.0616802	0.0158027	0.0176673	0.0421636	0.0187456	0.0123309	0.0230093	0.0230261	0.0120493	0.0106428	0.0226527	0.0197907	0.0281232	0.037597	0.0254112	0.0297281	0.0270034	0.0231205
131	0.00918978	0.0162839	0.00668773	0.00948878	0.0100571	0.00778894	0.0169549	0.00512668	0.0077942	0.00900436	0.0102494	0.0113138	0.06352	0.0160095	0.0180241	0.0422877	0.0191929	0.012516	0.024814	0.0230261	0.0133085	0.0111371	0.0231856	0.0209728	0.0289611	0.0383136	0.0271613	0.031129	0.0275769	0.0239317
130	0.00956488	0.0167095	0.00703409	0.00990665	0.0101518	0.00812899	0.0172157	0.00530828	0.00800945	0.00912846	0.0104437	0.0115956	0.0656171	0.0176039	0.0187505	0.0442116	0.0204185	0.0131007	0.0259183	0.0245349	0.0130358	0.012214	0.0240824	0.0224761	0.0308815	0.0398294	0.0285222	0.03359	0.0299755	0.0237368
129	0.0103747	0.0174842	0.00744847	0.0101212	0.0106433	0.00832531	0.0181685	0.00584184	0.00815178	0.00957018	0.0114834	0.0123543	0.067236	0.01781	0.019519	0.0439782	0.0214064	0.013609	0.0280932	0.0237244	0.0140987	0.0123185	0.024956	0.0240732	0.031685	0.0410725	0.0304503	0.0352356	0.0305245	0.0245873
128	0.0109798	0.0177107	0.00785723	0.0104676	0.0106923	0.00866887	0.018592	0.00613141	0.00834459	0.00970199	0.0119714	0.0127308	0.0694979	0.0185504	0.0209921	0.0465366	0.0228213	0.0142036	0.0286611	0.0241549	0.013854	0.0134803	0.0253619	0.0259888	0.0329148	0.0431942	0.0319157	0.0379146	0.0328656	0.0243987
127	0.0114152	0.0184273	0.00831507	0.0108237	0.0110618	0.00898578	0.0190387	0.00659977	0.00866922	0.00997333	0.0125267	0.0132482	0.0711168	0.0202121	0.0209542	0.0466958	0.0234944	0.0148599	0.0311488	0.025736	0.0144885	0.0141288	0.0263351	0.027682	0.034885	0.0435419	0.0338452	0.0398708	0.0344277	0.024893
126	0.0122299	0.0189293	0.00884163	0.0110018	0.0113633	0.00924941	0.0197938	0.00724622	0.00887956	0.0103302	0.0134543	0.0139543	0.0727301	0.0202577	0.0219617	0.0476136	0.0242109	0.0155246	0.0325756	0.0254289	0.0155472	0.0147381	0.0268764	0.0293598	0.0354473	0.0447388	0.0354655	0.0416629	0.0351625	0.0255436
125	0.0127614	0.0193528	0.00926581	0.0114267	0.0115036	0.00964765	0.0202516	0.00764797	0.00919437	0.0105665	0.0140202	0.0143006	0.0743967	0.0219937	0.0227253	0.0489072	0.0256244	0.0163119	0.0345444	0.0267744	0.0154	0.0156202	0.0276175	0.0316042	0.0373193	0.0460184	0.0374659	0.044349	0.037383	0.0257603
124	0.0135516	0.0199438	0.00993049	0.0115936	0.0118611	0.00987833	0.021093	0.00835752	0.00942995	0.0109318	0.0150831	0.0151118	0.0762365	0.022	0.0238576	0.0499406	0.0261545	0.0171323	0.0358737	0.0265928	0.0166733	0.0161355	0.0284252	0.0333591	0.0377625	0.0470869	0.0389874	0.045998	0.0380141	0.0263997
123	0.0140325	0.0202481	0.0103589	0.0120753	0.0119754	0.0103088	0.0214113	0.00884411	0.00993267	0.0110811	0.0156671	0.0153649	0.0778947	0.0241707	0.0245665	0.0515736	0.0275322	0.0180641	0.0378145	0.0285174	0.0164643	0.0172769	0.0289237	0.035947	0.0398084	0.0481456	0.0411672	0.0490718	0.0407787	0.0265519
122	0.014855	0.0209521	0.0110018	0.0123754	0.0123884	0.0105668	0.0223305	0.00963079	0.0102741	0.0115705	0.0165807	0.0160808	0.078809	0.0253543	0.0252557	0.0516009	0.0283112	0.0191354	0.0406457	0.028997	0.0173884	0.0175385	0.0299782	0.0380806	0.0409968	0.0486988	0.0429249	0.0509614	0.0413101	0.027572
121	0.0157061	0.0214029	0.0116343	0.0126839	0.0125679	0.0108669	0.0230996	0.0104126	0.010664	0.0119141	0.0175462	0.0165989	0.0802498	0.0262538	0.0264567	0.052802	0.0293629	0.0201121	0.0422646	0.0293735	0.0179269	0.0181856	0.0306366	0.0404224	0.0419812	0.0500436	0.0447507	0.0529561	0.0424214	0.0282423
120	0.0164444	0.0217429	0.0122092	0.0130309	0.0126843	0.0112596	0.0237811	0.0111747	0.0111954	0.0121427	0.0185299	0.0170533	0.0821015	0.0274626	0.0276844	0.0547273	0.0305247	0.0211512	0.0436473	0.0303621	0.0182452	0.0189807	0.0313027	0.0430839	0.0430539	0.051286	0.046622	0.0553014	0.0441182	0.0286118
119	0.0171898	0.0224392	0.0129945	0.0134053	0.0130348	0.0116066	0.0247305	0.0120841	0.0117353	0.0126271	0.0193783	0.0176857	0.0828202	0.0290724	0.0284515	0.0548886	0.0310667	0.0225647	0.0464118	0.0314594	0.0192892	0.0194336	0.0324385	0.0450527	0.0442844	0.0515756	0.0482311	0.0573515	0.0445304	0.0296481
118	0.0178299	0.022503	0.0135526	0.0138253	0.0130664	0.0120133	0.0251456	0.0129605	0.0124904	0.0126881	0.020289	0.0178974	0.0846663	0.0310426	0.0296406	0.0574386	0.0323329	0.0237152	0.0475505	0.0331323	0.019475	0.020437	0.0329791	0.0479975	0.0453908	0.0524899	0.0501172	0.0602395	0.0470041	0.0297154
117	0.0187905	0.0234537	0.0144977	0.014239	0.0134731	0.0123793	0.0264616	0.013961	0.0130324	0.0133816	0.021204	0.0185495	0.0846642	0.0329104	0.0305128	0.0567136	0.0330018	0.0252683	0.0512967	0.0338755	0.0204853	0.0204952	0.0342909	0.0499249	0.0468113	0.0530136	0.051849	0.0622504	0.0464523	0.0314171
116	0.0196283	0.023615	0.0151294	0.0146001	0.013492	0.0127873	0.0270989	0.0149391	0.0137952	0.0135029	0.0224065	0.0187781	0.0867276	0.034495	0.0320441	0.0591297	0.0345079	0.0263824	0.0522109	0.0350331	0.0206908	0.02119	0.0348175	0.0530478	0.0476085	0.0545323	0.0539658	0.0645684	0.0482878	0.0316134
115	0.020307	0.0239859	0.0159736	0.0150558	0.0136995	0.0132094	0.0279606	0.016035	0.0146233	0.0138008	0.0234098	0.0191553	0.088104	0.0363123	0.0333146	0.0608587	0.0352721	0.0280209	0.0537373	0.0367831	0.0216093	0.0219549	0.0359807	0.0552626	0.0485649	0.0550301	0.055605	0.0669368	0.049458	0.0320523
114	0.0213068	0.0249121	0.0169959	0.0155929	0.0140178	0.0136554	0.0293706	0.017072	0.0153987	0.0144922	0.0241789	0.0196769	0.0876644	0.0391611	0.0343242	0.0601232	0.0359627	0.0297983	0.0581131	0.0380816	0.0224338	0.0220489	0.0372848	0.057181	0.0502245	0.0555005	0.0573551	0.0695745	0.0487807	0.0339454
113	0.0221657	0.0248672	0.0177117	0.016022	0.0140424	0.0141048	0.0299568	0.0183074	0.0164329	0.0145062	0.0254473	0.01978	0.0901548	0.0409146	0.0360651	0.0633478	0.0374554	0.0311655	0.0585009	0.0396886	0.0229807	0.0227865	0.038204	0.0601538	0.0507545	0.0566974	0.059375	0.0721098	0.0508014	0.0340085
112	0.0230309	0.0258109	0.0188896	0.0166158	0.0144119	0.0146236	0.0315203	0.0194586	0.0173332	0.0152031	0.0260517	0.0202932	0.090173	0.0433181	0.0372928	0.0632097	0.0376651	0.0333706	0.0619077	0.0412669	0.0242343	0.023435	0.0400781	0.061148	0.0521842	0.0570739	0.0608656	0.0745547	0.0502636	0.0354654
111	0.024023	0.0256167	0.0195732	0.0169888	0.0143593	0.015092	0.0320427	0.0207501	0.0185468	0.0150993	0.0278108	0.0202399	0.093326	0.0452596	0.0393002	0.066817	0.0400875	0.0344202	0.0623101	0.042848	0.02454	0.0234946	0.0405535	0.0651277	0.0524807	0.0590827	0.0636148	0.077132	0.0523306	0.0354128
110	0.025147	0.0266264	0.020782	0.0176367	0.0146334	0.0157055	0.0337548	0.0220136	0.019473	0.0158727	0.0284194	0.020655	0.0927763	0.0480592	0.0407038	0.0662933	0.0404332	0.0367403	0.0659589	0.0443589	0.0255202	0.0240731	0.0424325	0.0663028	0.0542609	0.0598784	0.0654672	0.0799927	0.0512922	0.0375857
109	0.0259757	0.0273254	0.0218428	0.018307	0.0149132	0.0162734	0.0351185	0.0231144	0.0206369	0.0164168	0.0291605	0.0209825	0.0938	0.0508848	0.0423179	0.0672545	0.0411673	0.0387371	0.0689625	0.0464827	0.0265179	0.0245681	0.0439827	0.067562	0.0554585	0.0606322	0.0672488	0.0829697	0.0515089	0.0384333
108	0.0269573	0.0273366	0.0227066	0.0188335	0.0150569	0.0168168	0.0359066	0.02449	0.0219123	0.0165858	0.0305572	0.0209299	0.0961558	0.0530464	0.0443652	0.0701229	0.042878	0.0404269	0.0695108	0.0484311	0.027557	0.0248787	0.0453465	0.0700693	0.0560755	0.0619734	0.0697589	0.0859979	0.0529343	0.0387482
107	0.0283764	0.0284795	0.0241334	0.0194393	0.0152785	0.0175474	0.0378972	0.0259266	0.0229402	0.0173872	0.0313866	0.0214648	0.097394	0.0547137	0.0462008	0.0705393	0.0436051	0.0428226	0.0726309	0.0497563	0.028472	0.0258189	0.0475179	0.0713545	0.0575857	0.0641841	0.0723846	0.0883769	0.051621	0.041118
106	0.0289044	0.0281506	0.0246362	0.0202625	0.015695	0.0180536	0.0382064	0.0270695	0.0246292	0.0174489	0.0325905	0.0212075	0.0998473	0.0587081	0.0484037	0.0742042	0.0454218	0.0444212	0.073522	0.0533089	0.0300355	0.0255924	0.0488928	0.0731851	0.0578634	0.0641154	0.0742272	0.092935	0.054664	0.0398167
105	0.030599	0.0296623	0.0261723	0.0209503	0.0158864	0.0189651	0.0406666	0.0285762	0.0255456	0.0184592	0.033272	0.0218238	0.100392	0.0605745	0.0502737	0.0735437	0.0458887	0.0472188	0.0771125	0.0543522	0.0308243	0.0268005	0.0512318	0.0743672	0.0600776	0.0668919	0.077437	0.0958033	0.0526433	0.0432179
104	0.0315196	0.0301678	0.02702	0.0218064	0.0163372	0.019641	0.0417934	0.0296637	0.0270299	0.0189255	0.0342354	0.0219697	0.102737	0.0639673	0.0524773	0.0756682	0.0473078	0.0491778	0.0795841	0.0573068	0.0321298	0.0269554	0.0528178	0.0755949	0.0610479	0.0680916	0.0796232	0.100006	0.0539488	0.043424
103	0.0329745	0.0306621	0.0281481	0.0224227	0.0166436	0.0204746	0.0432503	0.0312125	0.0283144	0.0194373	0.0356685	0.0222214	0.105592	0.0654776	0.0548072	0.0778501	0.0490445	0.0513786	0.0807388	0.0591473	0.0333666	0.0273263	0.0547207	0.0778799	0.0622371	0.0705918	0.0831408	0.103374	0.054028	0.0450633
102	0.0344384	0.0319831	0.0293751	0.0234947	0.0171428	0.0213195	0.0453236	0.0326379	0.0296073	0.0203999	0.0360317	0.0227073	0.107197	0.0681229	0.0568903	0.0787483	0.0494764	0.0541453	0.0840475	0.061799	0.0349877	0.0287707	0.0574853	0.0781267	0.0639135	0.0726546	0.0859453	0.107467	0.0539572	0.0466864
101	0.0356865	0.0323974	0.0300349	0.0244714	0.0177633	0.0221258	0.0464819	0.0340276	0.0311729	0.020869	0.0371353	0.0227073	0.110056	0.0717794	0.0596892	0.0814371	0.0512587	0.0562235	0.0858648	0.0649289	0.03658	0.028587	0.0595845	0.0793734	0.0649862	0.0741817	0.0885332	0.112746	0.0559183	0.0468463
100	0.037541	0.0339981	0.0315501	0.0253478	0.0182113	0.0232098	0.0489604	0.0356346	0.0322464	0.0219992	0.0377684	0.0235542	0.11246	0.0732959	0.0615935	0.081956	0.0518905	0.0592776	0.0889772	0.0670645	0.0380341	0.0303945	0.0621184	0.0809075	0.067117	0.0775892	0.0925872	0.116532	0.054854	0.0499734
99	0.0388647	0.034097	0.032024	0.0263028	0.0190422	0.0240301	0.0498193	0.0369738	0.0341275	0.0222734	0.0393165	0.0234596	0.11669	0.0763788	0.0649611	0.0860738	0.0544082	0.0609667	0.0901719	0.0708402	0.0398963	0.0296296	0.0642596	0.0820258	0.0679534	0.0791731	0.0949921	0.12212	0.0578408	0.0491986
98	0.0409429	0.0357264	0.0334459	0.0272514	0.0196066	0.025255	0.052356	0.0388283	0.0352599	0.0234597	0.0400513	0.0243619	0.119442	0.0778253	0.0670491	0.0868801	0.0551451	0.06422	0.0930515	0.0731546	0.0415812	0.0314175	0.0668875	0.0840829	0.0702118	0.0827692	0.0994135	0.126419	0.0570927	0.052421
97	0.0428037	0.037372	0.0344205	0.0284489	0.0204382	0.0263116	0.054498	0.040478	0.0365927	0.0244546	0.0404222	0.0249481	0.122397	0.0811129	0.0694659	0.088194	0.0560089	0.0670526	0.0966764	0.0764696	0.0433768	0.0327419	0.0697678	0.0847581	0.0722704	0.0858332	0.102419	0.132033	0.0582854	0.0540855
96	0.0447276	0.0383943	0.0352233	0.0294298	0.0212928	0.0274467	0.0562606	0.0422428	0.0380889	0.0252651	0.0416324	0.0254263	0.126488	0.083583	0.0723469	0.0906452	0.0577625	0.0696468	0.0989411	0.0795041	0.0450637	0.0330007	0.0721299	0.0867297	0.0740905	0.0888726	0.105875	0.137844	0.0598762	0.0556393
95	0.0469587	0.0405355	0.0365443	0.0305804	0.0221798	0.0287544	0.0588612	0.0441247	0.0391841	0.0266296	0.0419563	0.0266042	0.12984	0.0857797	0.0740471	0.0913505	0.0581677	0.0731104	0.102651	0.0826494	0.0472274	0.0355822	0.0749562	0.0886249	0.0766602	0.0929013	0.110124	0.142898	0.0600915	0.0588946
94	0.0491841	0.0403799	0.0367876	0.0316251	0.0233479	0.0298572	0.0598561	0.0462912	0.0414222	0.0270572	0.0441663	0.0266343	0.136153	0.0862782	0.0783269	0.0983359	0.0618396	0.0745919	0.103015	0.0872159	0.0496506	0.0344394	0.0781471	0.0903483	0.0777974	0.0949017	0.113055	0.149204	0.0638713	0.0579783
93	0.0516072	0.0433576	0.0381113	0.0329383	0.024333	0.0313324	0.0628892	0.0482971	0.0421941	0.0285955	0.0440478	0.0280233	0.138675	0.0903792	0.0797775	0.096825	0.0615451	0.0787111	0.108256	0.0900135	0.0514658	0.0373428	0.0808009	0.0923809	0.0811734	0.0997164	0.117013	0.155112	0.064644	0.0621612
92	0.0541537	0.0449001	0.0388328	0.0341877	0.0255572	0.0326436	0.0648917	0.050545	0.0437366	0.0296045	0.0451142	0.0288261	0.143616	0.0924538	0.0825975	0.0999289	0.0633064	0.0815058	0.111345	0.0939847	0.0537186	0.0383784	0.0839315	0.0942648	0.0835327	0.103496	0.120291	0.161625	0.0672795	0.0637556
91	0.0567472	0.0466389	0.0397169	0.0353271	0.0266902	0.0341244	0.0671002	0.0529001	0.0450526	0.0308062	0.0462837	0.0299521	0.148736	0.0946834	0.0851539	0.102404	0.0651041	0.0847373	0.114655	0.0974596	0.0556614	0.0394658	0.0866624	0.0974908	0.0864193	0.107667	0.124049	0.168149	0.0696704	0.0667299
90	0.0595055	0.0488615	0.0407939	0.0366614	0.0280048	0.0356963	0.0697036	0.0555406	0.0463105	0.032456	0.0472169	0.0317197	0.15409	0.0962505	0.0869733	0.104988	0.0663458	0.0882423	0.118026	0.101613	0.0586406	0.0421708	0.0895854	0.101545	0.0892722	0.112168	0.129036	0.173612	0.0712003	0.0705041
89	0.0625477	0.050017	0.0410799	0.0379851	0.0294373	0.037147	0.0714809	0.0581783	0.0481895	0.033228	0.0488337	0.0320022	0.159938	0.0983322	0.0909425	0.109932	0.0693207	0.0906381	0.121876	0.10562	0.0604705	0.0418974	0.0935791	0.102436	0.092257	0.115932	0.130589	0.182472	0.0767912	0.0709227
88	0.0654785	0.053616	0.0424584	0.0393755	0.0308283	0.0389447	0.0745638	0.0607269	0.0487364	0.0350727	0.0491352	0.0343833	0.164097	0.102611	0.0913533	0.108556	0.0692717	0.0952229	0.12663	0.109401	0.0633094	0.0460846	0.0960618	0.107227	0.0960081	0.12193	0.135618	0.18738	0.0785314	0.0768774
87	0.0687949	0.0542785	0.0427823	0.0407588	0.0322734	0.0404052	0.0764008	0.0640475	0.0508623	0.0362295	0.0514076	0.0352653	0.171243	0.101981	0.0954592	0.116205	0.0729835	0.0973796	0.129405	0.113812	0.0656842	0.0458869	0.0998326	0.110267	0.0987124	0.125041	0.13884	0.195361	0.0830159	0.077737
86	0.0720201	0.0570522	0.0438817	0.0421625	0.033717	0.0422639	0.0791591	0.0670455	0.0519091	0.0379038	0.0526171	0.0372832	0.177045	0.10517	0.0972814	0.1179	0.0747335	0.101495	0.134117	0.117542	0.0680267	0.048263	0.102781	0.115173	0.102857	0.130704	0.142682	0.20231	0.0869696	0.0829163
85	0.0754627	0.0604619	0.0449621	0.0438242	0.0354755	0.044178	0.0821438	0.0701972	0.0528367	0.0397899	0.0535524	0.039524	0.182668	0.109159	0.098432	0.119017	0.0759241	0.105644	0.138966	0.121962	0.0713606	0.0522034	0.106283	0.119491	0.106971	0.136823	0.14683	0.208553	0.0912963	0.0881426
84	0.0792187	0.061651	0.0454747	0.0453407	0.0369913	0.0457934	0.0844303	0.0737919	0.0547059	0.0411186	0.0557484	0.0406809	0.18945	0.109392	0.102023	0.125841	0.0795714	0.108432	0.143444	0.125433	0.0733013	0.0526325	0.1102	0.122871	0.110791	0.140813	0.149616	0.217799	0.0972399	0.0903049
83	0.0830525	0.0657309	0.0467311	0.0471027	0.0389363	0.0478162	0.0876001	0.0771272	0.0554239	0.0430481	0.0567559	0.0432821	0.194855	0.114575	0.102498	0.125889	0.0804758	0.112758	0.148521	0.130431	0.0771632	0.0576099	0.113789	0.127247	0.114972	0.147824	0.153843	0.223582	0.102249	0.0961882
82	0.0867791	0.0669761	0.0474799	0.0487279	0.0403357	0.0495908	0.0903086	0.0812779	0.0572798	0.044937	0.059254	0.0453898	0.20236	0.113996	0.106189	0.133576	0.0848299	0.115979	0.152905	0.133471	0.0789315	0.0580137	0.117077	0.133432	0.119406	0.151577	0.158202	0.232463	0.10774	0.100451
81	0.0907678	0.0702245	0.0485751	0.0506666	0.0422218	0.0514824	0.093571	0.0852744	0.0584661	0.047182	0.0608996	0.0481186	0.208941	0.117102	0.107741	0.137194	0.0871352	0.119845	0.157695	0.137811	0.0825606	0.061985	0.120741	0.138889	0.123842	0.157369	0.163136	0.239135	0.113217	0.106057
80	0.0950805	0.0745204	0.0499514	0.0524734	0.0443007	0.0537352	0.0970227	0.0890557	0.0592682	0.0491774	0.062555	0.0508025	0.214561	0.122441	0.108684	0.138015	0.0892134	0.124397	0.162995	0.142506	0.0860803	0.0669799	0.124932	0.143443	0.128977	0.16486	0.166521	0.246095	0.120703	0.113067
79	0.0993666	0.076344	0.0509428	0.054459	0.0459582	0.055406	0.100348	0.0935387	0.0610603	0.0511511	0.0647419	0.0530153	0.2213	0.1228	0.111687	0.145505	0.0931019	0.127651	0.168594	0.14507	0.0882762	0.0691815	0.128738	0.148352	0.133757	0.169372	0.170819	0.256278	0.12769	0.117198
78	0.10362	0.0815724	0.052547	0.056573	0.0482348	0.0577864	0.104123	0.0977322	0.0617923	0.0537664	0.0668383	0.0567398	0.227002	0.129255	0.111971	0.145837	0.0950497	0.132144	0.172808	0.151128	0.0930299	0.0754812	0.132848	0.154605	0.138526	0.177207	0.176236	0.260693	0.134524	0.125989
77	0.108005	0.0833596	0.0537488	0.0588173	0.0498979	0.0594481	0.107914	0.102961	0.063834	0.0560773	0.0691162	0.0595703	0.233899	0.128997	0.115532	0.154674	0.0995685	0.135439	0.1789	0.152834	0.0951011	0.0777444	0.136445	0.160671	0.143885	0.181203	0.181928	0.271586	0.141686	0.13091
76	0.113227	0.087842	0.0554547	0.0611437	0.0523448	0.0617443	0.111916	0.107587	0.0650785	0.0583511	0.0713543	0.0625866	0.239402	0.13403	0.116459	0.157847	0.102186	0.139385	0.184407	0.158298	0.0994306	0.0841458	0.141233	0.164308	0.148871	0.188671	0.18603	0.279681	0.150657	0.137136
75	0.117877	0.091687	0.0571605	0.0635191	0.0544125	0.0638834	0.116301	0.112687	0.0665888	0.0610582	0.0736105	0.066114	0.245124	0.1373	0.118644	0.162805	0.105793	0.143305	0.189734	0.161743	0.102885	0.0894759	0.145383	0.170313	0.154298	0.194684	0.192013	0.287973	0.158985	0.144654
74	0.122851	0.095626	0.0589877	0.0661533	0.056647	0.066043	0.120915	0.118011	0.0683388	0.0638039	0.0758941	0.0697003	0.25065	0.140808	0.120716	0.168467	0.109344	0.147092	0.195546	0.165393	0.106617	0.0954699	0.14965	0.175759	0.159655	0.201013	0.198219	0.297554	0.167911	0.151501
73	0.12775	0.101026	0.0610392	0.068887	0.0591045	0.0685173	0.125721	0.123749	0.0699017	0.0670403	0.0786328	0.0740733	0.255875	0.146045	0.122551	0.172455	0.112786	0.151191	0.200447	0.171005	0.111436	0.102455	0.154633	0.182089	0.165089	0.208057	0.205381	0.304761	0.17697	0.160645
72	0.133319	0.104814	0.0632198	0.0715598	0.06148	0.0707062	0.130667	0.129508	0.0718473	0.0696107	0.0808189	0.0776666	0.260317	0.149395	0.124975	0.178694	0.116843	0.154724	0.207139	0.174461	0.114877	0.109005	0.159176	0.186265	0.170768	0.214415	0.211314	0.316756	0.187481	0.166943
71	0.138529	0.111294	0.0654865	0.0745389	0.0642572	0.0733755	0.135557	0.13535	0.0734536	0.0731998	0.0840168	0.0821385	0.264684	0.155593	0.12659	0.182198	0.119821	0.158623	0.211289	0.182175	0.120892	0.117594	0.16498	0.191637	0.175431	0.221598	0.218715	0.32229	0.197124	0.176029
70	0.14387	0.11468	0.0677701	0.0773925	0.066498	0.0754291	0.141023	0.141393	0.0757499	0.0761151	0.0857171	0.0861861	0.268845	0.158347	0.129882	0.189597	0.124138	0.161729	0.218283	0.18385	0.124125	0.124691	0.168958	0.19653	0.181311	0.227167	0.226739	0.335449	0.207342	0.182135
69	0.148919	0.120664	0.0702052	0.0807952	0.0691245	0.0778683	0.146823	0.147999	0.0781015	0.0801516	0.0885111	0.0914741	0.273667	0.163386	0.13287	0.195976	0.127474	0.165142	0.223563	0.188882	0.130007	0.133505	0.174337	0.202893	0.186539	0.233477	0.236914	0.344235	0.21679	0.190355
68	0.154936	0.12761	0.0729768	0.0839236	0.072084	0.0807718	0.152331	0.154507	0.0800647	0.083848	0.0917658	0.0960869	0.27605	0.169728	0.135471	0.199795	0.131227	0.169072	0.228888	0.197649	0.136043	0.143428	0.18107	0.206964	0.191571	0.241181	0.244062	0.353239	0.229177	0.199617
67	0.160718	0.132388	0.0757147	0.0871426	0.0748247	0.0831234	0.158289	0.161167	0.0826119	0.0872906	0.0938966	0.100956	0.279069	0.174345	0.138744	0.206618	0.135397	0.171748	0.235649	0.202098	0.140828	0.152781	0.1862	0.211365	0.196996	0.247544	0.253142	0.366592	0.24059	0.206139
66	0.166642	0.14029	0.078555	0.0907436	0.0778115	0.0859609	0.164173	0.168286	0.0850897	0.0919468	0.0976217	0.106331	0.281678	0.180459	0.142384	0.211769	0.138501	0.175472	0.240744	0.211434	0.14808	0.163397	0.193793	0.21649	0.201526	0.254162	0.263097	0.374284	0.251967	0.215466
65	0.172713	0.145281	0.0815075	0.0941785	0.0807065	0.0884317	0.170783	0.17532	0.0880296	0.0958613	0.0994678	0.111858	0.284277	0.185699	0.146491	0.219016	0.143139	0.177719	0.247912	0.215845	0.153541	0.174104	0.199161	0.22127	0.207302	0.260878	0.274243	0.38968	0.264101	0.221856
64	0.178683	0.15326	0.0844334	0.0978616	0.0836401	0.0911703	0.177057	0.182674	0.0907647	0.100779	0.102997	0.117542	0.286469	0.19161	0.151195	0.224598	0.146382	0.181154	0.253428	0.225123	0.161217	0.185338	0.207121	0.226265	0.212046	0.267386	0.285046	0.399338	0.275727	0.230804
63	0.185131	0.160565	0.0875604	0.101498	0.0866894	0.0939475	0.183574	0.190141	0.093741	0.105483	0.10618	0.12322	0.288235	0.197684	0.155772	0.230939	0.150182	0.183886	0.25962	0.234374	0.16861	0.197382	0.21486	0.230791	0.216707	0.274186	0.295564	0.411722	0.288465	0.238588
62	0.191678	0.166536	0.090738	0.105221	0.0898809	0.0966104	0.190681	0.197791	0.0971423	0.110115	0.108576	0.129641	0.290613	0.204055	0.16061	0.238689	0.154895	0.185285	0.266656	0.241224	0.175667	0.210039	0.221529	0.235902	0.221949	0.281395	0.308122	0.428179	0.301294	0.244816
61	0.198644	0.1774	0.093973	0.109153	0.0929477	0.0994241	0.197339	0.206438	0.100199	0.116424	0.113642	0.135679	0.291256	0.209818	0.167629	0.243776	0.157433	0.190037	0.272799	0.255591	0.185284	0.222376	0.233495	0.241319	0.226437	0.287306	0.319724	0.436555	0.314105	0.256399
60	0.205453	0.183596	0.0972908	0.113061	0.0961484	0.101956	0.205089	0.214492	0.104127	0.121646	0.116024	0.142854	0.29394	0.216637	0.173519	0.252195	0.162632	0.190866	0.280281	0.262168	0.193525	0.235667	0.240747	0.247296	0.232081	0.294892	0.334909	0.455399	0.326775	0.262445
59	0.213086	0.193689	0.100563	0.116967	0.0992755	0.10485	0.211939	0.222943	0.10742	0.127907	0.12098	0.148394	0.294276	0.222787	0.180852	0.257669	0.165683	0.195049	0.28699	0.278478	0.203487	0.249843	0.25275	0.252087	0.23583	0.301055	0.345384	0.466194	0.340924	0.272608
58	0.220038	0.19976	0.103861	0.120934	0.102567	0.107397	0.219937	0.23127	0.111832	0.133377	0.123475	0.156275	0.298192	0.229921	0.187075	0.26737	0.171267	0.194552	0.294099	0.284581	0.212504	0.263549	0.260218	0.259122	0.241471	0.309043	0.361886	0.486805	0.353091	0.277898
57	0.22784	0.209639	0.107248	0.124841	0.105599	0.11004	0.227397	0.240536	0.115647	0.140041	0.128314	0.162845	0.299572	0.236097	0.195357	0.274266	0.175014	0.197716	0.301425	0.299077	0.222965	0.277632	0.272832	0.265513	0.246111	0.315555	0.375139	0.500893	0.366466	0.287984
56	0.236285	0.220635	0.110733	0.129004	0.108655	0.112589	0.235442	0.250304	0.119897	0.147623	0.133791	0.169775	0.301216	0.241465	0.205487	0.281951	0.177762	0.201698	0.30952	0.313764	0.234231	0.29173	0.287029	0.272842	0.2514	0.321463	0.389818	0.5153	0.379265	0.299158
55	0.244498	0.227781	0.114191	0.133118	0.112207	0.115518	0.24379	0.259602	0.124928	0.154059	0.13764	0.177453	0.304612	0.250437	0.212565	0.291309	0.184837	0.201268	0.317634	0.326115	0.245328	0.308078	0.297157	0.281089	0.256013	0.330805	0.406691	0.537933	0.39432	0.305517
54	0.253654	0.24018	0.117716	0.137172	0.115015	0.117995	0.251729	0.269918	0.129071	0.162563	0.144269	0.183327	0.305736	0.255243	0.22471	0.297937	0.186697	0.207171	0.326741	0.345219	0.257604	0.323053	0.314458	0.288455	0.26089	0.335299	0.419256	0.549869	0.407586	0.319249
53	0.261798	0.245897	0.120949	0.141305	0.118668	0.120896	0.260429	0.279317	0.134917	0.168786	0.147707	0.192407	0.312384	0.264877	0.231027	0.310123	0.195149	0.203864	0.333877	0.352493	0.269405	0.338516	0.32302	0.29904	0.266127	0.346252	0.439994	0.577315	0.420759	0.323398
52	0.271329	0.257804	0.124524	0.145311	0.121563	0.123384	0.268756	0.290268	0.13964	0.177393	0.154471	0.199022	0.315085	0.270285	0.243151	0.318499	0.197954	0.208571	0.343151	0.369855	0.282151	0.353475	0.340339	0.308413	0.271585	0.351874	0.454625	0.592833	0.433685	0.337006
51	0.28126	0.267651	0.128006	0.149606	0.124881	0.126329	0.277656	0.301207	0.145614	0.185779	0.160676	0.206364	0.3195	0.278479	0.253592	0.328843	0.20394	0.21019	0.352943	0.386397	0.295397	0.370701	0.355624	0.319615	0.276496	0.360408	0.471932	0.614678	0.448804	0.347143
50	0.29128	0.277411	0.131582	0.15397	0.128334	0.129255	0.28702	0.312613	0.151968	0.194631	0.167041	0.214674	0.325504	0.287424	0.264189	0.340433	0.210831	0.21103	0.362627	0.400554	0.309974	0.387438	0.370927	0.332281	0.282319	0.369952	0.492156	0.639256	0.463498	0.357438
49	0.302422	0.290713	0.135405	0.158188	0.131243	0.13198	0.296021	0.324835	0.157462	0.205144	0.175278	0.220603	0.329029	0.293884	0.279196	0.348877	0.213602	0.217633	0.374967	0.422069	0.324267	0.404927	0.392347	0.343578	0.28842	0.374727	0.506269	0.655423	0.478082	0.374665
48	0.312584	0.298553	0.138658	0.162567	0.135093	0.13522	0.305439	0.336181	0.164785	0.213461	0.181387	0.229797	0.338212	0.3051	0.287459	0.363386	0.223216	0.215227	0.383808	0.432074	0.339581	0.421465	0.405344	0.358853	0.293934	0.387413	0.53008	0.685829	0.492914	0.382188
47	0.324256	0.311416	0.14242	0.166868	0.138169	0.138138	0.314699	0.348937	0.171008	0.22415	0.190138	0.2361	0.343449	0.313089	0.301969	0.373526	0.227375	0.220856	0.396658	0.452683	0.354491	0.439597	0.426669	0.372388	0.300384	0.393735	0.545702	0.705042	0.508069	0.399527
46	0.335107	0.320688	0.145671	0.171313	0.14168	0.141388	0.32393	0.360827	0.178474	0.233418	0.197682	0.244101	0.352142	0.324666	0.311486	0.386745	0.236388	0.220875	0.407644	0.467185	0.370247	0.457374	0.442897	0.388414	0.30569	0.405311	0.566877	0.7325	0.524731	0.409861
45	0.346439	0.331344	0.149101	0.175689	0.145121	0.144644	0.333623	0.373186	0.185824	0.244011	0.206046	0.251897	0.360635	0.335645	0.323516	0.399648	0.243774	0.22311	0.41939	0.482295	0.386713	0.475224	0.46124	0.404778	0.312318	0.415481	0.58739	0.75814	0.541048	0.42359
44	0.359197	0.344541	0.153028	0.180295	0.148561	0.148016	0.343629	0.386961	0.19311	0.256319	0.215974	0.258695	0.368306	0.346951	0.33904	0.411201	0.249349	0.229065	0.4346	0.503145	0.403529	0.495105	0.484749	0.421369	0.320214	0.423089	0.604893	0.780581	0.55825	0.443638
43	0.371508	0.354492	0.156322	0.185116	0.152672	0.151766	0.353921	0.400156	0.201849	0.26726	0.22515	0.267551	0.379947	0.362004	0.348894	0.427127	0.260292	0.229203	0.447079	0.516667	0.422276	0.514463	0.502858	0.441209	0.326469	0.437639	0.629897	0.812698	0.577391	0.456014
42	0.384814	0.36787	0.160224	0.189909	0.1563	0.155331	0.364082	0.41467	0.209827	0.279915	0.236046	0.274547	0.389255	0.375884	0.363653	0.439402	0.2674	0.235289	0.463596	0.538329	0.440015	0.535458	0.527426	0.459441	0.334494	0.446825	0.647951	0.83665	0.596683	0.477087
41	0.397186	0.377415	0.163301	0.194754	0.160465	0.159214	0.374364	0.427636	0.219132	0.291002	0.245896	0.283624	0.402199	0.393209	0.37236	0.45585	0.279639	0.235307	0.476617	0.551434	0.459789	0.555397	0.545283	0.480699	0.340382	0.462956	0.673324	0.869093	0.618041	0.488731
40	0.410189	0.389878	0.167146	0.199466	0.164147	0.162897	0.385011	0.441738	0.227412	0.304094	0.256965	0.291179	0.412905	0.408823	0.386582	0.468938	0.287398	0.241109	0.492364	0.570891	0.47856	0.576126	0.56884	0.500092	0.349503	0.473491	0.692334	0.89386	0.638151	0.509678
39	0.42433	0.403671	0.171363	0.204612	0.16823	0.166803	0.396331	0.457308	0.236365	0.318412	0.269276	0.299091	0.424513	0.426885	0.402226	0.482248	0.295557	0.248454	0.510766	0.593824	0.49855	0.598369	0.595864	0.520918	0.359935	0.484119	0.711222	0.919295	0.660077	0.535133
38	0.437905	0.413658	0.17445	0.209648	0.172915	0.17098	0.407317	0.47121	0.246703	0.330944	0.280792	0.30869	0.439727	0.449722	0.410087	0.500112	0.310481	0.249369	0.526544	0.608543	0.521182	0.621749	0.615958	0.545183	0.365884	0.504187	0.739209	0.955104	0.686932	0.547867
37	0.452206	0.428153	0.178944	0.214886	0.17702	0.174824	0.418895	0.4876	0.255857	0.345672	0.293981	0.316687	0.451917	0.46947	0.426398	0.51256	0.318426	0.258654	0.546077	0.63368	0.541593	0.643968	0.644769	0.565845	0.377711	0.514412	0.756145	0.978486	0.709419	0.57691
36	0.465734	0.438386	0.18218	0.219782	0.181773	0.178841	0.430125	0.501608	0.266269	0.358334	0.306336	0.326602	0.468048	0.493973	0.434481	0.529836	0.333099	0.261007	0.562004	0.649333	0.565097	0.667447	0.665766	0.590003	0.384141	0.534531	0.782137	1.01185	0.737308	0.591464
35	0.480171	0.451919	0.186633	0.225156	0.186254	0.182795	0.442787	0.518008	0.276216	0.37339	0.320265	0.335828	0.482712	0.51736	0.449424	0.544001	0.343302	0.269775	0.581189	0.674751	0.587846	0.690873	0.694104	0.612729	0.396507	0.548244	0.80145	1.03781	0.763086	0.619435
34	0.494892	0.464828	0.190813	0.230589	0.191127	0.1869	0.455397	0.534329	0.287101	0.38827	0.334615	0.345906	0.499251	0.544627	0.461869	0.559614	0.356574	0.277163	0.601615	0.699996	0.612468	0.716428	0.721854	0.637262	0.40743	0.566117	0.823714	1.06733	0.79318	0.644087
33	0.509213	0.476126	0.194496	0.235575	0.196215	0.190851	0.467683	0.549776	0.29821	0.402354	0.348644	0.35636	0.516188	0.573274	0.47115	0.57659	0.371919	0.282591	0.620334	0.721105	0.638415	0.742776	0.746513	0.662944	0.415777	0.588393	0.849458	1.10034	0.825228	0.662974
32	0.524481	0.490517	0.199507	0.241309	0.201027	0.194862	0.481508	0.568344	0.309241	0.418162	0.364467	0.367069	0.533209	0.601641	0.48654	0.591296	0.383763	0.293707	0.641667	0.751331	0.663837	0.767331	0.778491	0.686753	0.429714	0.6042	0.868397	1.12657	0.854131	0.69617
31	0.539799	0.503162	0.203841	0.24667	0.206513	0.198953	0.495103	0.585643	0.321119	0.433163	0.380305	0.378858	0.5528	0.634169	0.497888	0.608496	0.399603	0.301936	0.661965	0.777872	0.692363	0.794875	0.806896	0.713235	0.440396	0.62686	0.892927	1.15838	0.888405	0.720635
30	0.555121	0.516774	0.208794	0.252378	0.211615	0.202873	0.509653	0.604021	0.332872	0.448512	0.396698	0.390553	0.572097	0.665663	0.512003	0.624031	0.413481	0.31301	0.683382	0.811204	0.719912	0.820624	0.838433	0.738152	0.454756	0.64613	0.913271	1.18582	0.920556	0.751793
29	0.570162	0.528653	0.212884	0.257264	0.217132	0.206753	0.523192	0.620796	0.344867	0.462804	0.412567	0.402731	0.592092	0.699574	0.522149	0.641467	0.430282	0.321356	0.703585	0.839304	0.749618	0.849538	0.8663	0.764815	0.464788	0.671815	0.938218	1.21772	0.95729	0.774021
28	0.584687	0.541375	0.217651	0.26252	0.222201	0.210461	0.537125	0.63859	0.35647	0.47722	0.428556	0.414696	0.610979	0.73157	0.534873	0.656725	0.444731	0.33243	0.72407	0.872193	0.777824	0.875398	0.896466	0.789239	0.477778	0.692976	0.958519	1.24453	0.990211	0.802747
27	0.599996	0.554737	0.222778	0.267974	0.22749	0.21434	0.552074	0.65773	0.368589	0.492248	0.445471	0.427648	0.631676	0.765702	0.548808	0.672985	0.459824	0.345017	0.74541	0.908133	0.807739	0.901601	0.928661	0.814515	0.492242	0.714714	0.979441	1.27193	1.02397	0.834947
26	0.616437	0.568146	0.227754	0.273178	0.233588	0.218451	0.567197	0.677246	0.381597	0.507372	0.463421	0.441786	0.654881	0.803915	0.561709	0.691482	0.477789	0.357297	0.767183	0.94405	0.84132	0.931884	0.961137	0.842232	0.505165	0.742108	1.00396	1.30387	1.06259	0.863696
25	0.632577	0.581938	0.233206	0.278687	0.239319	0.222354	0.583086	0.697321	0.394441	0.522016	0.481408	0.455992	0.67804	0.840437	0.576576	0.708814	0.494268	0.371325	0.78923	0.985664	0.87374	0.958803	0.995361	0.86815	0.521029	0.766252	1.02525	1.33191	1.09772	0.897346
24	0.647885	0.594383	0.237914	0.283343	0.245085	0.226129	0.597392	0.715519	0.406685	0.535469	0.498258	0.469777	0.700072	0.875977	0.589105	0.725912	0.511025	0.383624	0.809571	1.02243	0.906243	0.987139	1.02584	0.893656	0.533707	0.793158	1.04764	1.36042	1.1339	0.924009
23	0.662928	0.607012	0.242977	0.288251	0.250631	0.229834	0.612118	0.734224	0.418861	0.548866	0.51514	0.483857	0.722192	0.910505	0.603056	0.742531	0.527086	0.397396	0.829905	1.06255	0.938336	1.01318	1.05753	0.917944	0.548348	0.817446	1.06773	1.3863	1.16766	0.954003
22	0.678385	0.619942	0.248198	0.293246	0.25644	0.233599	0.627456	0.7533	0.431314	0.562553	0.532294	0.498528	0.745443	0.94644	0.617686	0.760065	0.543759	0.412076	0.850645	1.10453	0.971847	1.03976	1.08993	0.942745	0.563691	0.842837	1.08891	1.4132	1.20204	0.985111
21	0.694678	0.633294	0.253377	0.297866	0.262697	0.23762	0.642302	0.772985	0.443795	0.57596	0.549914	0.513895	0.769988	0.983818	0.632453	0.77881	0.561672	0.427133	0.871575	1.14681	1.00724	1.06832	1.12297	0.968403	0.578249	0.870895	1.11193	1.44191	1.23762	1.01516
20	0.70971	0.645685	0.258304	0.302271	0.268518	0.241285	0.656452	0.791409	0.455314	0.587917	0.566228	0.528349	0.792995	1.01777	0.647079	0.796159	0.57804	0.441756	0.891283	1.18854	1.04001	1.09258	1.15415	0.991555	0.593154	0.89601	1.13233	1.46753	1.2683	1.04485
19	0.725369	0.65837	0.263188	0.306373	0.274899	0.245165	0.67051	0.809984	0.467023	0.6	0.582974	0.543383	0.817002	1.05253	0.662142	0.814155	0.595147	0.456737	0.91092	1.23057	1.07464	1.11913	1.18556	1.0151	0.607627	0.923337	1.15358	1.49347	1.30074	1.07285
18	0.741308	0.671381	0.268521	0.310958	0.281258	0.24909	0.685527	0.829278	0.479094	0.612479	0.599976	0.559437	0.841886	1.08739	0.678472	0.832904	0.612411	0.473156	0.93134	1.27654	1.11019	1.14388	1.21835	1.03855	0.624191	0.949338	1.17431	1.51849	1.3317	1.10366
17	0.756136	0.683306	0.273054	0.314757	0.287689	0.252916	0.698755	0.84641	0.490022	0.623845	0.615435	0.574214	0.86522	1.12035	0.693674	0.850312	0.628986	0.488328	0.950245	1.31769	1.14415	1.16917	1.24783	1.06052	0.638596	0.975595	1.19519	1.54298	1.36161	1.12969
16	0.770356	0.694815	0.277633	0.318453	0.293692	0.256445	0.711559	0.863208	0.500079	0.634486	0.630005	0.588368	0.887226	1.1504	0.708624	0.867534	0.644549	0.5033	0.96827	1.35837	1.17637	1.19128	1.27644	1.08056	0.653225	0.999346	1.21476	1.56533	1.3875	1.1561
15	0.784308	0.705932	0.281937	0.32175	0.299791	0.259946	0.723147	0.879365	0.509697	0.644243	0.643937	0.602338	0.908929	1.17955	0.723427	0.884425	0.659911	0.517828	0.985728	1.39673	1.20771	1.21218	1.304	1.09979	0.667092	1.02275	1.23358	1.58705	1.41123	1.18116
14	0.798756	0.717447	0.286379	0.324698	0.306178	0.263584	0.734724	0.896314	0.518961	0.653815	0.658206	0.616724	0.931264	1.20852	0.73894	0.901802	0.675636	0.533062	1.00291	1.43573	1.23959	1.23286	1.33198	1.11882	0.681246	1.04621	1.25276	1.60797	1.434	1.20634
13	0.812953	0.728457	0.290685	0.327906	0.312711	0.267198	0.746799	0.912101	0.528399	0.663762	0.671933	0.631241	0.953824	1.2371	0.754852	0.919033	0.691326	0.548302	1.02056	1.4757	1.27196	1.25327	1.35923	1.13723	0.696353	1.06916	1.27186	1.62833	1.45676	1.23073
12	0.825359	0.738089	0.294289	0.330474	0.318736	0.270456	0.757001	0.925328	0.536469	0.672402	0.683642	0.643897	0.973988	1.26245	0.769353	0.933836	0.705224	0.561721	1.036	1.50994	1.30082	1.27226	1.38268	1.15324	0.709379	1.08995	1.28948	1.64642	1.47673	1.25069
11	0.836872	0.747178	0.297779	0.332928	0.324303	0.273357	0.766446	0.938224	0.543622	0.680262	0.694456	0.655605	0.991502	1.28404	0.782413	0.948284	0.71778	0.574377	1.05051	1.54255	1.32725	1.28832	1.4048	1.16733	0.721833	1.10843	1.30517	1.66237	1.4933	1.26994
10	0.848142	0.755718	0.300989	0.335007	0.329907	0.27612	0.774141	0.950965	0.550296	0.68733	0.704733	0.66716	1.0085	1.30497	0.794791	0.962388	0.729968	0.58626	1.06434	1.57117	1.35225	1.3027	1.42576	1.1808	0.732618	1.12637	1.31981	1.67791	1.50776	1.28847
9	0.858772	0.763956	0.304144	0.336635	0.335153	0.278737	0.781541	0.96306	0.55603	0.693604	0.714261	0.67784	1.02453	1.32392	0.806685	0.97536	0.741537	0.598017	1.07654	1.59855	1.37517	1.31557	1.44514	1.19292	0.743148	1.14216	1.33389	1.69142	1.52009	1.30547
8	0.868763	0.771422	0.306957	0.338348	0.340231	0.281378	0.789428	0.973053	0.561647	0.700064	0.723067	0.688069	1.04093	1.34291	0.819331	0.987735	0.752926	0.609077	1.08891	1.62543	1.3981	1.32893	1.46319	1.20443	0.754576	1.15734	1.34842	1.70416	1.53247	1.32144
7	0.877275	0.777576	0.309265	0.339823	0.344754	0.283755	0.795816	0.981267	0.566487	0.705625	0.7304	0.696628	1.05476	1.35882	0.830033	0.997936	0.762528	0.618211	1.09963	1.64765	1.41781	1.34012	1.47844	1.21396	0.763978	1.1704	1.36053	1.71517	1.54281	1.33399
6	0.884329	0.783137	0.311333	0.341027	0.348635	0.285585	0.801505	0.989147	0.570581	0.710581	0.736675	0.703809	1.06515	1.37063	0.838753	1.00701	0.770186	0.626418	1.10885	1.66789	1.43463	1.3502	1.49179	1.22172	0.77233	1.18178	1.3701	1.72386	1.55152	1.34442
5	0.891405	0.787928	0.313121	0.342014	0.352486	0.287221	0.805321	0.99676	0.574297	0.714525	0.742465	0.711089	1.07537	1.38256	0.845887	1.01556	0.777496	0.633412	1.11731	1.68365	1.44939	1.35725	1.50401	1.22904	0.778196	1.19201	1.37872	1.73239	1.55819	1.35509
4	0.895792	0.791603	0.314489	0.342429	0.354858	0.288144	0.807798	1.00296	0.576401	0.716733	0.746386	0.715886	1.08154	1.38944	0.850584	1.02138	0.782456	0.638898	1.12175	1.69476	1.45826	1.36147	1.51193	1.2339	0.782356	1.19806	1.38425	1.73745	1.56172	1.36208
3	0.899438	0.79418	0.315268	0.34292	0.356838	0.289091	0.810462	1.00626	0.578197	0.719082	0.749287	0.71962	1.08771	1.39617	0.855352	1.02604	0.78661	0.643008	1.12641	1.70397	1.46647	1.36603	1.51835	1.23785	0.786624	1.20332	1.38982	1.74175	1.56527	1.36786
2	0.90198	0.795757	0.315838	0.343446	0.358679	0.290406	0.81388	1.00626	0.579731	0.721624	0.751171	0.721811	1.09407	1.40231	0.861049	1.0288	0.790204	0.645594	1.13145	1.71207	1.47484	1.37142	1.52317	1.24052	0.792102	1.20779	1.39552	1.74547	1.56926	1.37128
1	0.902243	0.797072	0.316452	0.343796	0.358504	0.291194	0.816422	1.00643	0.579556	0.723289	0.751609	0.72146	1.09486	1.40336	0.864467	1.02994	0.791431	0.647698	1.13258	1.71733	1.47764	1.37598	1.52431	1.24105	0.795958	1.20893	1.39788	1.74565	1.57066	1.37154
1	0.902243	0.797072	0.316452	0.343796	0.358504	0.291194	0.816422	1.00643	0.579556	0.723289	0.751609	0.72146	1.09486	1.40336	0.864467	1.02994	0.791431	0.647698	1.13258	1.71733	1.47764	1.37598	1.52431	1.24105	0.795958	1.20893	1.39788	1.74565	1.57066	1.37154
2	0.90198	0.795757	0.315838	0.343446	0.358679	0.290406	0.81388	1.00626	0.579731	0.721624	0.751171	0.721811	1.09407	1.40231	0.861049	1.0288	0.790204	0.645594	1.13145	1.71207	1.47484	1.37142	1.52317	1.24052	0.792102	1.20779	1.39552	1.74547	1.56926	1.37128
3	0.899438	0.79418	0.315268	0.34292	0.356838	0.289091	0.810462	1.00626	0.578197	0.719082	0.749287	0.71962	1.08771	1.39617	0.855352	1.02604	0.78661	0.643008	1.12641	1.70397	1.46647	1.36603	1.51835	1.23785	0.786624	1.20332	1.38982	1.74175	1.56527	1.36786
4	0.895792	0.791603	0.314489	0.342429	0.354858	0.288144	0.807798	1.00296	0.576401	0.716733	0.746386	0.715886	1.08154	1.38944	0.850584	1.02138	0.782456	0.638898	1.12175	1.69476	1.45826	1.36147	1.51193	1.2339	0.782356	1.19806	1.38425	1.73745	1.56172	1.36208
5	0.891405	0.787928	0.313121	0.342014	0.352486	0.287221	0.805321	0.99676	0.574297	0.714525	0.742465	0.711089	1.07537	1.38256	0.845887	1.01556	0.777496	0.633412	1.11731	1.68365	1.44939	1.35725	1.50401	1.22904	0.778196	1.19201	1.37872	1.73239	1.55819	1.35509
6	0.884329	0.783137	0.311333	0.341027	0.348635	0.285585	0.801505	0.989147	0.570581	0.710581	0.736675	0.703809	1.06515	1.37063	0.838753	1.00701	0.770186	0.626418	1.10885	1.66789	1.43463	1.3502	1.49179	1.22172	0.77233	1.18178	1.3701	1.72386	1.55152	1.34442
7	0.877275	0.777576	0.309265	0.339823	0.344754	0.283755	0.795816	0.981267	0.566487	0.705625	0.7304	0.696628	1.05476	1.35882	0.830033	0.997936	0.762528	0.618211	1.09963	1.64765	1.41781	1.34012	1.47844	1.21396	0.763978	1.1704	1.36053	1.71517	1.54281	1.33399
8	0.868763	0.771422	0.306957	0.338348	0.340231	0.281378	0.789428	0.973053	0.561647	0.700064	0.723067	0.688069	1.04093	1.34291	0.819331	0.987735	0.752926	0.609077	1.08891	1.62543	1.3981	1.32893	1.46319	1.20443	0.754576	1.15734	1.34842	1.70416	1.53247	1.32144
9	0.858772	0.763956	0.304144	0.336635	0.335153	0.278737	0.781541	0.96306	0.55603	0.693604	0.714261	0.67784	1.02453	1.32392	0.806685	0.97536	0.741537	0.598017	1.07654	1.59855	1.37517	1.31557	1.44514	1.19292	0.743148	1.14216	1.33389	1.69142	1.52009	1.30547
10	0.848142	0.755718	0.300989	0.335007	0.329907	0.27612	0.774141	0.950965	0.550296	0.68733	0.704733	0.66716	1.0085	1.30497	0.794791	0.962388	0.729968	0.58626	1.06434	1.57117	1.35225	1.3027	1.42576	1.1808	0.732618	1.12637	1.31981	1.67791	1.50776	1.28847
11	0.836872	0.747178	0.297779	0.332928	0.324303	0.273357	0.766446	0.938224	0.543622	0.680262	0.694456	0.655605	0.991502	1.28404	0.782413	0.948284	0.71778	0.574377	1.05051	1.54255	1.32725	1.28832	1.4048	1.16733	0.721833	1.10843	1.30517	1.66237	1.4933	1.26994
12	0.825359	0.738089	0.294289	0.330474	0.318736	0.270456	0.757001	0.925328	0.536469	0.672402	0.683642	0.643897	0.973988	1.26245	0.769353	0.933836	0.705224	0.561721	1.036	1.50994	1.30082	1.27226	1.38268	1.15324	0.709379	1.08995	1.28948	1.64642	1.47673	1.25069
13	0.812953	0.728457	0.290685	0.327906	0.312711	0.267198	0.746799	0.912101	0.528399	0.663762	0.671933	0.631241	0.953824	1.2371	0.754852	0.919033	0.691326	0.548302	1.02056	1.4757	1.27196	1.25327	1.35923	1.13723	0.696353	1.06916	1.27186	1.62833	1.45676	1.23073
14	0.798756	0.717447	0.286379	0.324698	0.306178	0.263584	0.734724	0.896314	0.518961	0.653815	0.658206	0.616724	0.931264	1.20852	0.73894	0.901802	0.675636	0.533062	1.00291	1.43573	1.23959	1.23286	1.33198	1.11882	0.681246	1.04621	1.25276	1.60797	1.434	1.20634
15	0.784308	0.705932	0.281937	0.32175	0.299791	0.259946	0.723147	0.879365	0.509697	0.644243	0.643937	0.602338	0.908929	1.17955	0.723427	0.884425	0.659911	0.517828	0.985728	1.39673	1.20771	1.21218	1.304	1.09979	0.667092	1.02275	1.23358	1.58705	1.41123	1.18116
16	0.770356	0.694815	0.277633	0.318453	0.293692	0.256445	0.711559	0.863208	0.500079	0.634486	0.630005	0.588368	0.887226	1.1504	0.708624	0.867534	0.644549	0.5033	0.96827	1.35837	1.17637	1.19128	1.27644	1.08056	0.653225	0.999346	1.21476	1.56533	1.3875	1.1561
17	0.756136	0.683306	0.273054	0.314757	0.287689	0.252916	0.698755	0.84641	0.490022	0.623845	0.615435	0.574214	0.86522	1.12035	0.693674	0.850312	0.628986	0.488328	0.950245	1.31769	1.14415	1.16917	1.24783	1.06052	0.638596	0.975595	1.19519	1.54298	1.36161	1.12969
18	0.741308	0.671381	0.268521	0.310958	0.281258	0.24909	0.685527	0.829278	0.479094	0.612479	0.599976	0.559437	0.841886	1.08739	0.678472	0.832904	0.612411	0.473156	0.93134	1.27654	1.11019	1.14388	1.21835	1.03855	0.624191	0.949338	1.17431	1.51849	1.3317	1.10366
19	0.725369	0.65837	0.263188	0.306373	0.274899	0.245165	0.67051	0.809984	0.467023	0.6	0.582974	0.543383	0.817002	1.05253	0.662142	0.814155	0.595147	0.456737	0.91092	1.23057	1.07464	1.11913	1.18556	1.0151	0.607627	0.923337	1.15358	1.49347	1.30074	1.07285
20	0.70971	0.645685	0.258304	0.302271	0.268518	0.241285	0.656452	0.791409	0.455314	0.587917	0.566228	0.528349	0.792995	1.01777	0.647079	0.796159	0.57804	0.441756	0.891283	1.18854	1.04001	1.09258	1.15415	0.991555	0.593154	0.89601	1.13233	1.46753	1.2683	1.04485
21	0.694678	0.633294	0.253377	0.297866	0.262697	0.23762	0.642302	0.772985	0.443795	0.57596	0.549914	0.513895	0.769988	0.983818	0.632453	0.77881	0.561672	0.427133	0.871575	1.14681	1.00724	1.06832	1.12297	0.968403	0.578249	0.870895	1.11193	1.44191	1.23762	1.01516
22	0.678385	0.619942	0.248198	0.293246	0.25644	0.233599	0.627456	0.7533	0.431314	0.562553	0.532294	0.498528	0.745443	0.94644	0.617686	0.760065	0.543759	0.412076	0.850645	1.10453	0.971847	1.03976	1.08993	0.942745	0.563691	0.842837	1.08891	1.4132	1.20204	0.985111
23	0.662928	0.607012	0.242977	0.288251	0.250631	0.229834	0.612118	0.734224	0.418861	0.548866	0.51514	0.483857	0.722192	0.910505	0.603056	0.742531	0.527086	0.397396	0.829905	1.06255	0.938336	1.01318	1.05753	0.917944	0.548348	0.817446	1.06773	1.3863	1.16766	0.954003
24	0.647885	0.594383	0.237914	0.283343	0.245085	0.226129	0.597392	0.715519	0.406685	0.535469	0.498258	0.469777	0.700072	0.875977	0.589105	0.725912	0.511025	0.383624	0.809571	1.02243	0.906243	0.987139	1.02584	0.893656	0.533707	0.793158	1.04764	1.36042	1.1339	0.924009
25	0.632577	0.581938	0.233206	0.278687	0.239319	0.222354	0.583086	0.697321	0.394441	0.522016	0.481408	0.455992	0.67804	0.840437	0.576576	0.708814	0.494268	0.371325	0.78923	0.985664	0.87374	0.958803	0.995361	0.86815	0.521029	0.766252	1.02525	1.33191	1.09772	0.897346
26	0.616437	0.568146	0.227754	0.273178	0.233588	0.218451	0.567197	0.677246	0.381597	0.507372	0.463421	0.441786	0.654881	0.803915	0.561709	0.691482	0.477789	0.357297	0.767183	0.94405	0.84132	0.931884	0.961137	0.842232	0.505165	0.742108	1.00396	1.30387	1.06259	0.863696
27	0.599996	0.554737	0.222778	0.267974	0.22749	0.21434	0.552074	0.65773	0.368589	0.492248	0.445471	0.427648	0.631676	0.765702	0.548808	0.672985	0.459824	0.345017	0.74541	0.908133	0.807739	0.901601	0.928661	0.814515	0.492242	0.714714	0.979441	1.27193	1.02397	0.834947
28	0.584687	0.541375	0.217651	0.26252	0.222201	0.210461	0.537125	0.63859	0.35647	0.47722	0.428556	0.414696	0.610979	0.73157	0.534873	0.656725	0.444731	0.33243	0.72407	0.872193	0.777824	0.875398	0.896466	0.789239	0.477778	0.692976	0.958519	1.24453	0.990211	0.802747
29	0.570162	0.528653	0.212884	0.257264	0.217132	0.206753	0.523192	0.620796	0.344867	0.462804	0.412567	0.402731	0.592092	0.699574	0.522149	0.641467	0.430282	0.321356	0.703585	0.839304	0.749618	0.849538	0.8663	0.764815	0.464788	0.671815	0.938218	1.21772	0.95729	0.774021
30	0.555121	0.516774	0.208794	0.252378	0.211615	0.202873	0.509653	0.604021	0.332872	0.448512	0.396698	0.390553	0.572097	0.665663	0.512003	0.624031	0.413481	0.31301	0.683382	0.811204	0.719912	0.820624	0.838433	0.738152	0.454756	0.64613	0.913271	1.18582	0.920556	0.751793
31	0.539799	0.503162	0.203841	0.24667	0.206513	0.198953	0.495103	0.585643	0.321119	0.433163	0.380305	0.378858	0.5528	0.634169	0.497888	0.608496	0.399603	0.301936	0.661965	0.777872	0.692363	0.794875	0.806896	0.713235	0.440396	0.62686	0.892927	1.15838	0.888405	0.720635
32	0.524481	0.490517	0.199507	0.241309	0.201027	0.194862	0.481508	0.568344	0.309241	0.418162	0.364467	0.367069	0.533209	0.601641	0.48654	0.591296	0.383763	0.293707	0.641667	0.751331	0.663837	0.767331	0.778491	0.686753	0.429714	0.6042	0.868397	1.12657	0.854131	0.69617
33	0.509213	0.476126	0.194496	0.235575	0.196215	0.190851	0.467683	0.549776	0.29821	0.402354	0.348644	0.35636	0.516188	0.573274	0.47115	0.57659	0.371919	0.282591	0.620334	0.721105	0.638415	0.742776	0.746513	0.662944	0.415777	0.588393	0.849458	1.10034	0.825228	0.662974
34	0.494892	0.464828	0.190813	0.230589	0.191127	0.1869	0.455397	0.534329	0.287101	0.38827	0.334615	0.345906	0.499251	0.544627	0.461869	0.559614	0.356574	0.277163	0.601615	0.699996	0.612468	0.716428	0.721854	0.637262	0.40743	0.566117	0.823714	1.06733	0.79318	0.644087
35	0.480171	0.451919	0.186633	0.225156	0.186254	0.182795	0.442787	0.518008	0.276216	0.37339	0.320265	0.335828	0.482712	0.51736	0.449424	0.544001	0.343302	0.269775	0.581189	0.674751	0.587846	0.690873	0.694104	0.612729	0.396507	0.548244	0.80145	1.03781	0.763086	0.619435
36	0.465734	0.438386	0.18218	0.219782	0.181773	0.178841	0.430125	0.501608	0.266269	0.358334	0.306336	0.326602	0.468048	0.493973	0.434481	0.529836	0.333099	0.261007	0.562004	0.649333	0.565097	0.667447	0.665766	0.590003	0.384141	0.534531	0.782137	1.01185	0.737308	0.591464
37	0.452206	0.428153	0.178944	0.214886	0.17702	0.174824	0.418895	0.4876	0.255857	0.345672	0.293981	0.316687	0.451917	0.46947	0.426398	0.51256	0.318426	0.258654	0.546077	0.63368	0.541593	0.643968	0.644769	0.565845	0.377711	0.514412	0.756145	0.978486	0.709419	0.57691
38	0.437905	0.413658	0.17445	0.209648	0.172915	0.17098	0.407317	0.47121	0.246703	0.330944	0.280792	0.30869	0.439727	0.449722	0.410087	0.500112	0.310481	0.249369	0.526544	0.608543	0.521182	0.621749	0.615958	0.545183	0.365884	0.504187	0.739209	0.955104	0.686932	0.547867
39	0.42433	0.403671	0.171363	0.204612	0.16823	0.166803	0.396331	0.457308	0.236365	0.318412	0.269276	0.299091	0.424513	0.426885	0.402226	0.482248	0.295557	0.248454	0.510766	0.593824	0.49855	0.598369	0.595864	0.520918	0.359935	0.484119	0.711222	0.919295	0.660077	0.535133
40	0.410189	0.389878	0.167146	0.199466	0.164147	0.162897	0.385011	0.441738	0.227412	0.304094	0.256965	0.291179	0.412905	0.408823	0.386582	0.468938	0.287398	0.241109	0.492364	0.570891	0.47856	0.576126	0.56884	0.500092	0.349503	0.473491	0.692334	0.89386	0.638151	0.509678
41	0.397186	0.377415	0.163301	0.194754	0.160465	0.159214	0.374364	0.427636	0.219132	0.291002	0.245896	0.283624	0.402199	0.393209	0.37236	0.45585	0.279639	0.235307	0.476617	0.551434	0.459789	0.555397	0.545283	0.480699	0.340382	0.462956	0.673324	0.869093	0.618041	0.488731
42	0.384814	0.36787	0.160224	0.189909	0.1563	0.155331	0.364082	0.41467	0.209827	0.279915	0.236046	0.274547	0.389255	0.375884	0.363653	0.439402	0.2674	0.235289	0.463596	0.538329	0.440015	0.535458	0.527426	0.459441	0.334494	0.446825	0.647951	0.83665	0.596683	0.477087
43	0.371508	0.354492	0.156322	0.185116	0.152672	0.151766	0.353921	0.400156	0.201849	0.26726	0.22515	0.267551	0.379947	0.362004	0.348894	0.427127	0.260292	0.229203	0.447079	0.516667	0.422276	0.514463	0.502858	0.441209	0.326469	0.437639	0.629897	0.812698	0.577391	0.456014
44	0.359197	0.344541	0.153028	0.180295	0.148561	0.148016	0.343629	0.386961	0.19311	0.256319	0.215974	0.258695	0.368306	0.346951	0.33904	0.411201	0.249349	0.229065	0.4346	0.503145	0.403529	0.495105	0.484749	0.421369	0.320214	0.423089	0.604893	0.780581	0.55825	0.443638
45	0.346439	0.331344	0.149101	0.175689	0.145121	0.144644	0.333623	0.373186	0.185824	0.244011	0.206046	0.251897	0.360635	0.335645	0.323516	0.399648	0.243774	0.22311	0.41939	0.482295	0.386713	0.475224	0.46124	0.404778	0.312318	0.415481	0.58739	0.75814	0.541048	0.42359
46	0.335107	0.320688	0.145671	0.171313	0.14168	0.141388	0.32393	0.360827	0.178474	0.233418	0.197682	0.244101	0.352142	0.324666	0.311486	0.386745	0.236388	0.220875	0.407644	0.467185	0.370247	0.457374	0.442897	0.388414	0.30569	0.405311	0.566877	0.7325	0.524731	0.409861
47	0.324256	0.311416	0.14242	0.166868	0.138169	0.138138	0.314699	0.348937	0.171008	0.22415	0.190138	0.2361	0.343449	0.313089	0.301969	0.373526	0.227375	0.220856	0.396658	0.452683	0.354491	0.439597	0.426669	0.372388	0.300384	0.393735	0.545702	0.705042	0.508069	0.399527
48	0.312584	0.298553	0.138658	0.162567	0.135093	0.13522	0.305439	0.336181	0.164785	0.213461	0.181387	0.229797	0.338212	0.3051	0.287459	0.363386	0.223216	0.215227	0.383808	0.432074	0.339581	0.421465	0.405344	0.358853	0.293934	0.387413	0.53008	0.685829	0.492914	0.382188
49	0.302422	0.290713	0.135405	0.158188	0.131243	0.13198	0.296021	0.324835	0.157462	0.205144	0.175278	0.220603	0.329029	0.293884	0.279196	0.348877	0.213602	0.217633	0.374967	0.422069	0.324267	0.404927	0.392347	0.343578	0.28842	0.374727	0.506269	0.655423	0.478082	0.374665
50	0.29128	0.277411	0.131582	0.15397	0.128334	0.129255	0.28702	0.312613	0.151968	0.194631	0.167041	0.214674	0.325504	0.287424	0.264189	0.340433	0.210831	0.21103	0.362627	0.400554	0.309974	0.387438	0.370927	0.332281	0.282319	0.369952	0.492156	0.639256	0.463498	0.357438
51	0.28126	0.267651	0.128006	0.149606	0.124881	0.126329	0.277656	0.301207	0.145614	0.185779	0.160676	0.206364	0.3195	0.278479	0.253592	0.328843	0.20394	0.21019	0.352943	0.386397	0.295397	0.370701	0.355624	0.319615	0.276496	0.360408	0.471932	0.614678	0.448804	0.347143
52	0.271329	0.257804	0.124524	0.145311	0.121563	0.123384	0.268756	0.290268	0.13964	0.177393	0.154471	0.199022	0.315085	0.270285	0.243151	0.318499	0.197954	0.208571	0.343151	0.369855	0.282151	0.353475	0.340339	0.308413	0.271585	0.351874	0.454625	0.592833	0.433685	0.337006
53	0.261798	0.245897	0.120949	0.141305	0.118668	0.120896	0.260429	0.279317	0.134917	0.168786	0.147707	0.192407	0.312384	0.264877	0.231027	0.310123	0.195149	0.203864	0.333877	0.352493	0.269405	0.338516	0.32302	0.29904	0.266127	0.346252	0.439994	0.577315	0.420759	0.323398
54	0.253654	0.24018	0.117716	0.137172	0.115015	0.117995	0.251729	0.269918	0.129071	0.162563	0.144269	0.183327	0.305736	0.255243	0.22471	0.297937	0.186697	0.207171	0.326741	0.345219	0.257604	0.323053	0.314458	0.288455	0.26089	0.335299	0.419256	0.549869	0.407586	0.319249
55	0.244498	0.227781	0.114191	0.133118	0.112207	0.115518	0.24379	0.259602	0.124928	0.154059	0.13764	0.177453	0.304612	0.250437	0.212565	0.291309	0.184837	0.201268	0.317634	0.326115	0.245328	0.308078	0.297157	0.281089	0.256013	0.330805	0.406691	0.537933	0.39432	0.305517
56	0.236285	0.220635	0.110733	0.129004	0.108655	0.112589	0.235442	0.250304	0.119897	0.147623	0.133791	0.169775	0.301216	0.241465	0.205487	0.281951	0.177762	0.201698	0.30952	0.313764	0.234231	0.29173	0.287029	0.272842	0.2514	0.321463	0.389818	0.5153	0.379265	0.299158
57	0.22784	0.209639	0.107248	0.124841	0.105599	0.11004	0.227397	0.240536	0.115647	0.140041	0.128314	0.162845	0.299572	0.236097	0.195357	0.274266	0.175014	0.197716	0.301425	0.299077	0.222965	0.277632	0.272832	0.265513	0.246111	0.315555	0.375139	0.500893	0.366466	0.287984
58	0.220038	0.19976	0.103861	0.120934	0.102567	0.107397	0.219937	0.23127	0.111832	0.133377	0.123475	0.156275	0.298192	0.229921	0.187075	0.26737	0.171267	0.194552	0.294099	0.284581	0.212504	0.263549	0.260218	0.259122	0.241471	0.309043	0.361886	0.486805	0.353091	0.277898
59	0.213086	0.193689	0.100563	0.116967	0.0992755	0.10485	0.211939	0.222943	0.10742	0.127907	0.12098	0.148394	0.294276	0.222787	0.180852	0.257669	0.165683	0.195049	0.28699	0.278478	0.203487	0.249843	0.25275	0.252087	0.23583	0.301055	0.345384	0.466194	0.340924	0.272608
60	0.205453	0.183596	0.0972908	0.113061	0.0961484	0.101956	0.205089	0.214492	0.104127	0.121646	0.116024	0.142854	0.29394	0.216637	0.173519	0.252195	0.162632	0.190866	0.280281	0.262168	0.193525	0.235667	0.240747	0.247296	0.232081	0.294892	0.334909	0.455399	0.326775	0.262445
61	0.198644	0.1774	0.0939731	0.109153	0.0929477	0.0994241	0.197339	0.206438	0.100199	0.116424	0.113642	0.135679	0.291256	0.209818	0.167629	0.243776	0.157433	0.190037	0.272799	0.255591	0.185284	0.222376	0.233495	0.241319	0.226437	0.287306	0.319724	0.436555	0.314105	0.256399
62	0.191678	0.166536	0.090738	0.105221	0.0898809	0.0966104	0.190681	0.197791	0.0971423	0.110115	0.108576	0.129641	0.290613	0.204055	0.16061	0.238689	0.154895	0.185285	0.266656	0.241224	0.175667	0.210039	0.221529	0.235902	0.221949	0.281395	0.308122	0.428179	0.301294	0.244816
63	0.185131	0.160565	0.0875604	0.101498	0.0866894	0.0939475	0.183574	0.190141	0.093741	0.105483	0.10618	0.12322	0.288235	0.197684	0.155772	0.230939	0.150182	0.183886	0.25962	0.234374	0.16861	0.197382	0.21486	0.230791	0.216707	0.274186	0.295564	0.411722	0.288465	0.238588
64	0.178683	0.15326	0.0844334	0.0978616	0.0836401	0.0911703	0.177057	0.182674	0.0907647	0.100779	0.102997	0.117542	0.286469	0.19161	0.151195	0.224598	0.146382	0.181154	0.253428	0.225123	0.161217	0.185338	0.207121	0.226265	0.212046	0.267386	0.285046	0.399338	0.275727	0.230804
65	0.172713	0.145281	0.0815075	0.0941785	0.0807065	0.0884317	0.170783	0.17532	0.0880296	0.0958613	0.0994678	0.111858	0.284277	0.185699	0.146491	0.219016	0.143139	0.177719	0.247912	0.215845	0.153541	0.174104	0.199161	0.22127	0.207302	0.260878	0.274243	0.38968	0.264101	0.221856
66	0.166642	0.14029	0.078555	0.0907436	0.0778115	0.0859609	0.164173	0.168286	0.0850897	0.0919468	0.0976217	0.106331	0.281678	0.180459	0.142384	0.211769	0.138501	0.175472	0.240744	0.211434	0.14808	0.163397	0.193793	0.21649	0.201526	0.254162	0.263097	0.374284	0.251967	0.215466
67	0.160718	0.132388	0.0757147	0.0871426	0.0748247	0.0831234	0.158289	0.161167	0.0826119	0.0872906	0.0938966	0.100956	0.279069	0.174345	0.138744	0.206618	0.135397	0.171748	0.235649	0.202098	0.140828	0.152781	0.1862	0.211365	0.196996	0.247544	0.253142	0.366592	0.24059	0.206139
68	0.154936	0.12761	0.0729768	0.0839236	0.072084	0.0807718	0.152331	0.154507	0.0800647	0.083848	0.0917658	0.0960869	0.27605	0.169728	0.135471	0.199795	0.131227	0.169072	0.228888	0.197649	0.136043	0.143428	0.18107	0.206964	0.191571	0.241181	0.244062	0.353239	0.229177	0.199617
69	0.148919	0.120664	0.0702052	0.0807952	0.0691245	0.0778683	0.146823	0.147999	0.0781015	0.0801516	0.0885111	0.0914741	0.273667	0.163386	0.13287	0.195976	0.127474	0.165142	0.223563	0.188882	0.130007	0.133505	0.174337	0.202893	0.186539	0.233477	0.236914	0.344235	0.21679	0.190355
70	0.14387	0.11468	0.0677701	0.0773925	0.066498	0.0754291	0.141023	0.141393	0.0757499	0.0761151	0.0857171	0.0861861	0.268845	0.158347	0.129882	0.189597	0.124138	0.161729	0.218283	0.18385	0.124125	0.124691	0.168958	0.19653	0.181311	0.227167	0.226739	0.335449	0.207342	0.182135
71	0.138529	0.111294	0.0654865	0.0745389	0.0642572	0.0733754	0.135557	0.13535	0.0734536	0.0731998	0.0840168	0.0821385	0.264684	0.155593	0.12659	0.182198	0.119821	0.158623	0.211289	0.182175	0.120892	0.117594	0.16498	0.191637	0.175431	0.221598	0.218715	0.32229	0.197124	0.176029
72	0.133319	0.104814	0.0632198	0.0715598	0.0614799	0.0707062	0.130667	0.129508	0.0718473	0.0696107	0.0808189	0.0776666	0.260317	0.149395	0.124975	0.178694	0.116843	0.154724	0.207139	0.174461	0.114877	0.109005	0.159176	0.186265	0.170768	0.214415	0.211314	0.316756	0.187481	0.166943
73	0.12775	0.101026	0.0610392	0.068887	0.0591045	0.0685173	0.125721	0.123749	0.0699017	0.0670403	0.0786328	0.0740733	0.255875	0.146045	0.122551	0.172455	0.112786	0.151191	0.200447	0.171005	0.111436	0.102455	0.154633	0.182089	0.165089	0.208057	0.205381	0.304761	0.17697	0.160645
74	0.122851	0.095626	0.0589877	0.0661533	0.056647	0.066043	0.120915	0.118011	0.0683388	0.0638039	0.0758941	0.0697003	0.25065	0.140808	0.120716	0.168467	0.109344	0.147092	0.195546	0.165393	0.106617	0.0954699	0.14965	0.175759	0.159655	0.201013	0.198219	0.297554	0.167911	0.151501
75	0.117877	0.091687	0.0571605	0.0635191	0.0544125	0.0638834	0.116301	0.112687	0.0665888	0.0610582	0.0736105	0.066114	0.245124	0.1373	0.118644	0.162805	0.105793	0.143305	0.189734	0.161743	0.102885	0.0894759	0.145383	0.170313	0.154298	0.194684	0.192013	0.287973	0.158985	0.144654
76	0.113227	0.087842	0.0554547	0.0611437	0.0523448	0.0617443	0.111916	0.107587	0.0650785	0.0583511	0.0713543	0.0625866	0.239402	0.13403	0.116459	0.157847	0.102186	0.139385	0.184407	0.158298	0.0994306	0.0841458	0.141233	0.164308	0.148871	0.188671	0.18603	0.279681	0.150657	0.137136
77	0.108005	0.0833596	0.0537488	0.0588173	0.0498979	0.0594481	0.107914	0.102961	0.063834	0.0560773	0.0691163	0.0595703	0.233899	0.128997	0.115532	0.154674	0.0995685	0.135439	0.1789	0.152834	0.0951011	0.0777444	0.136445	0.160671	0.143885	0.181203	0.181928	0.271586	0.141686	0.13091
78	0.10362	0.0815724	0.052547	0.056573	0.0482348	0.0577864	0.104123	0.0977322	0.0617923	0.0537664	0.0668383	0.0567398	0.227002	0.129255	0.111971	0.145837	0.0950497	0.132144	0.172808	0.151128	0.0930299	0.0754812	0.132848	0.154605	0.138526	0.177207	0.176236	0.260693	0.134524	0.125989
79	0.0993666	0.076344	0.0509428	0.054459	0.0459582	0.055406	0.100348	0.0935387	0.0610603	0.0511511	0.0647419	0.0530153	0.2213	0.1228	0.111687	0.145505	0.0931019	0.127651	0.168594	0.14507	0.0882762	0.0691815	0.128738	0.148352	0.133757	0.169372	0.170819	0.256278	0.12769	0.117198
80	0.0950805	0.0745204	0.0499514	0.0524734	0.0443007	0.0537352	0.0970227	0.0890557	0.0592682	0.0491774	0.062555	0.0508025	0.214561	0.122441	0.108684	0.138015	0.0892134	0.124397	0.162995	0.142506	0.0860803	0.0669799	0.124932	0.143443	0.128977	0.16486	0.166521	0.246095	0.120703	0.113067
81	0.0907678	0.0702245	0.0485751	0.0506666	0.0422218	0.0514824	0.093571	0.0852744	0.0584661	0.047182	0.0608996	0.0481186	0.208941	0.117102	0.107741	0.137194	0.0871352	0.119845	0.157695	0.137811	0.0825606	0.061985	0.120741	0.138889	0.123842	0.157369	0.163136	0.239135	0.113217	0.106057
82	0.0867791	0.0669761	0.0474799	0.0487279	0.0403357	0.0495908	0.0903086	0.0812779	0.0572798	0.044937	0.059254	0.0453898	0.20236	0.113996	0.106189	0.133576	0.0848299	0.115979	0.152905	0.133471	0.0789315	0.0580137	0.117077	0.133432	0.119406	0.151577	0.158202	0.232463	0.10774	0.100451
83	0.0830525	0.0657309	0.0467311	0.0471027	0.0389363	0.0478162	0.0876001	0.0771272	0.0554239	0.0430481	0.0567559	0.0432821	0.194855	0.114575	0.102498	0.125889	0.0804758	0.112758	0.148521	0.130431	0.0771632	0.0576099	0.113789	0.127247	0.114972	0.147824	0.153843	0.223582	0.102249	0.0961882
84	0.0792187	0.061651	0.0454747	0.0453407	0.0369913	0.0457934	0.0844303	0.0737919	0.0547059	0.0411186	0.0557484	0.0406809	0.18945	0.109392	0.102023	0.125841	0.0795714	0.108432	0.143444	0.125433	0.0733013	0.0526325	0.1102	0.122871	0.110791	0.140813	0.149616	0.217799	0.0972399	0.0903049
85	0.0754627	0.0604619	0.0449621	0.0438242	0.0354755	0.044178	0.0821438	0.0701972	0.0528367	0.0397899	0.0535524	0.039524	0.182668	0.109159	0.098432	0.119017	0.0759241	0.105644	0.138966	0.121962	0.0713606	0.0522034	0.106283	0.119491	0.106971	0.136823	0.14683	0.208553	0.0912963	0.0881426
86	0.0720201	0.0570522	0.0438817	0.0421625	0.033717	0.0422639	0.0791591	0.0670455	0.0519091	0.0379038	0.0526171	0.0372832	0.177045	0.10517	0.0972814	0.1179	0.0747335	0.101495	0.134117	0.117542	0.0680267	0.048263	0.102781	0.115173	0.102857	0.130704	0.142682	0.20231	0.0869696	0.0829163
87	0.0687949	0.0542785	0.0427823	0.0407588	0.0322734	0.0404052	0.0764008	0.0640475	0.0508623	0.0362295	0.0514076	0.0352653	0.171243	0.101981	0.0954592	0.116205	0.0729835	0.0973796	0.129405	0.113812	0.0656842	0.0458869	0.0998326	0.110267	0.0987124	0.125041	0.13884	0.195361	0.0830159	0.077737
88	0.0654785	0.053616	0.0424584	0.0393755	0.0308283	0.0389447	0.0745638	0.0607269	0.0487364	0.0350727	0.0491352	0.0343833	0.164097	0.102611	0.0913533	0.108556	0.0692717	0.0952229	0.12663	0.109401	0.0633094	0.0460846	0.0960618	0.107227	0.0960081	0.12193	0.135618	0.18738	0.0785314	0.0768774
89	0.0625477	0.050017	0.0410799	0.0379851	0.0294373	0.037147	0.0714809	0.0581783	0.0481895	0.033228	0.0488337	0.0320022	0.159938	0.0983322	0.0909425	0.109932	0.0693207	0.0906381	0.121876	0.10562	0.0604705	0.0418974	0.0935791	0.102436	0.092257	0.115932	0.130589	0.182472	0.0767912	0.0709227
90	0.0595055	0.0488615	0.0407939	0.0366614	0.0280048	0.0356963	0.0697036	0.0555406	0.0463105	0.032456	0.0472169	0.0317197	0.15409	0.0962505	0.0869733	0.104988	0.0663458	0.0882423	0.118026	0.101613	0.0586406	0.0421708	0.0895854	0.101545	0.0892722	0.112168	0.129036	0.173612	0.0712003	0.0705041
91	0.0567472	0.0466389	0.0397169	0.0353271	0.0266902	0.0341244	0.0671002	0.0529001	0.0450526	0.0308062	0.0462837	0.0299521	0.148736	0.0946834	0.0851539	0.102404	0.0651041	0.0847374	0.114655	0.0974596	0.0556614	0.0394658	0.0866624	0.0974908	0.0864193	0.107667	0.124049	0.168149	0.0696704	0.0667299
92	0.0541537	0.0449001	0.0388328	0.0341877	0.0255572	0.0326436	0.0648917	0.050545	0.0437366	0.0296045	0.0451142	0.0288261	0.143616	0.0924538	0.0825975	0.0999289	0.0633064	0.0815058	0.111345	0.0939847	0.0537186	0.0383784	0.0839315	0.0942648	0.0835327	0.103496	0.120291	0.161625	0.0672795	0.0637556
93	0.0516072	0.0433576	0.0381113	0.0329383	0.024333	0.0313324	0.0628892	0.0482971	0.0421941	0.0285955	0.0440478	0.0280233	0.138675	0.0903792	0.0797775	0.096825	0.0615451	0.0787111	0.108256	0.0900135	0.0514658	0.0373428	0.0808009	0.0923809	0.0811734	0.0997164	0.117013	0.155112	0.064644	0.0621612
94	0.0491841	0.0403799	0.0367876	0.0316251	0.0233479	0.0298572	0.0598561	0.0462912	0.0414222	0.0270573	0.0441663	0.0266343	0.136153	0.0862782	0.0783269	0.0983359	0.0618396	0.0745919	0.103015	0.0872159	0.0496506	0.0344394	0.0781471	0.0903483	0.0777974	0.0949017	0.113055	0.149204	0.0638713	0.0579783
95	0.0469587	0.0405355	0.0365443	0.0305804	0.0221798	0.0287544	0.0588612	0.0441247	0.0391841	0.0266296	0.0419563	0.0266042	0.12984	0.0857797	0.0740471	0.0913505	0.0581677	0.0731104	0.102651	0.0826494	0.0472274	0.0355822	0.0749562	0.0886249	0.0766602	0.0929013	0.110124	0.142898	0.0600915	0.0588946
96	0.0447276	0.0383943	0.0352233	0.0294298	0.0212928	0.0274467	0.0562606	0.0422428	0.0380889	0.0252651	0.0416324	0.0254263	0.126488	0.083583	0.0723469	0.0906452	0.0577625	0.0696468	0.0989411	0.0795041	0.0450637	0.0330007	0.0721299	0.0867297	0.0740905	0.0888726	0.105875	0.137844	0.0598762	0.0556393
97	0.0428037	0.037372	0.0344205	0.0284489	0.0204382	0.0263116	0.054498	0.040478	0.0365927	0.0244546	0.0404222	0.0249481	0.122397	0.0811129	0.0694659	0.088194	0.0560089	0.0670526	0.0966764	0.0764696	0.0433768	0.0327419	0.0697678	0.0847581	0.0722704	0.0858332	0.102419	0.132033	0.0582854	0.0540855
98	0.0409429	0.0357264	0.0334459	0.0272514	0.0196066	0.025255	0.052356	0.0388283	0.0352599	0.0234597	0.0400513	0.0243619	0.119442	0.0778253	0.0670491	0.0868801	0.0551451	0.06422	0.0930515	0.0731546	0.0415812	0.0314175	0.0668875	0.0840829	0.0702118	0.0827692	0.0994135	0.126419	0.0570927	0.052421
99	0.0388647	0.034097	0.032024	0.0263028	0.0190422	0.0240301	0.0498193	0.0369738	0.0341275	0.0222734	0.0393165	0.0234596	0.11669	0.0763788	0.0649611	0.0860738	0.0544082	0.0609667	0.0901719	0.0708402	0.0398963	0.0296296	0.0642596	0.0820258	0.0679534	0.0791731	0.0949921	0.12212	0.0578408	0.0491986
100	0.037541	0.0339981	0.0315501	0.0253478	0.0182113	0.0232098	0.0489604	0.0356346	0.0322464	0.0219992	0.0377684	0.0235542	0.11246	0.0732959	0.0615935	0.081956	0.0518905	0.0592776	0.0889772	0.0670645	0.0380341	0.0303945	0.0621184	0.0809075	0.067117	0.0775892	0.0925872	0.116532	0.054854	0.0499734
101	0.0356865	0.0323974	0.0300349	0.0244714	0.0177633	0.0221258	0.0464819	0.0340276	0.0311729	0.020869	0.0371353	0.0227073	0.110056	0.0717794	0.0596892	0.0814371	0.0512587	0.0562235	0.0858648	0.0649289	0.03658	0.028587	0.0595845	0.0793734	0.0649862	0.0741817	0.0885332	0.112746	0.0559183	0.0468463
102	0.0344384	0.0319831	0.0293751	0.0234947	0.0171428	0.0213195	0.0453236	0.0326379	0.0296073	0.0203999	0.0360317	0.0227073	0.107197	0.0681229	0.0568903	0.0787483	0.0494764	0.0541453	0.0840475	0.061799	0.0349877	0.0287707	0.0574853	0.0781267	0.0639135	0.0726546	0.0859453	0.107467	0.0539572	0.0466864
103	0.0329745	0.0306621	0.0281482	0.0224227	0.0166436	0.0204746	0.0432503	0.0312125	0.0283144	0.0194373	0.0356685	0.0222214	0.105592	0.0654776	0.0548072	0.0778501	0.0490445	0.0513786	0.0807388	0.0591473	0.0333666	0.0273263	0.0547207	0.0778799	0.0622371	0.0705918	0.0831408	0.103374	0.0540281	0.0450633
104	0.0315196	0.0301678	0.02702	0.0218064	0.0163372	0.019641	0.0417934	0.0296637	0.0270299	0.0189255	0.0342354	0.0219697	0.102737	0.0639673	0.0524773	0.0756682	0.0473078	0.0491778	0.0795841	0.0573068	0.0321298	0.0269554	0.0528178	0.0755949	0.0610479	0.0680916	0.0796232	0.100006	0.0539488	0.043424
105	0.030599	0.0296623	0.0261723	0.0209503	0.0158864	0.0189651	0.0406666	0.0285762	0.0255456	0.0184592	0.033272	0.0218238	0.100392	0.0605745	0.0502737	0.0735437	0.0458887	0.0472188	0.0771125	0.0543522	0.0308243	0.0268005	0.0512318	0.0743672	0.0600776	0.0668919	0.077437	0.0958033	0.0526433	0.0432179
106	0.0289044	0.0281506	0.0246362	0.0202625	0.015695	0.0180536	0.0382064	0.0270695	0.0246292	0.0174489	0.0325905	0.0212075	0.0998473	0.0587081	0.0484037	0.0742042	0.0454218	0.0444212	0.073522	0.0533089	0.0300355	0.0255924	0.0488928	0.0731851	0.0578634	0.0641154	0.0742272	0.092935	0.054664	0.0398167
107	0.0283764	0.0284795	0.0241334	0.0194393	0.0152785	0.0175474	0.0378972	0.0259266	0.0229402	0.0173872	0.0313866	0.0214648	0.097394	0.0547137	0.0462008	0.0705393	0.0436051	0.0428226	0.0726309	0.0497563	0.028472	0.0258189	0.0475179	0.0713545	0.0575857	0.0641841	0.0723846	0.0883769	0.051621	0.041118
108	0.0269573	0.0273366	0.0227066	0.0188335	0.0150569	0.0168168	0.0359066	0.02449	0.0219123	0.0165858	0.0305572	0.0209299	0.0961558	0.0530464	0.0443652	0.0701229	0.042878	0.0404269	0.0695108	0.0484311	0.027557	0.0248787	0.0453465	0.0700693	0.0560755	0.0619734	0.0697589	0.0859979	0.0529343	0.0387482
109	0.0259757	0.0273254	0.0218428	0.018307	0.0149132	0.0162734	0.0351185	0.0231144	0.0206369	0.0164168	0.0291605	0.0209825	0.0938	0.0508848	0.0423179	0.0672545	0.0411673	0.0387371	0.0689625	0.0464827	0.0265179	0.0245681	0.0439827	0.067562	0.0554585	0.0606322	0.0672488	0.0829697	0.0515089	0.0384333
110	0.025147	0.0266264	0.020782	0.0176367	0.0146334	0.0157055	0.0337548	0.0220136	0.019473	0.0158727	0.0284194	0.020655	0.0927763	0.0480592	0.0407038	0.0662933	0.0404332	0.0367403	0.0659589	0.0443589	0.0255202	0.0240731	0.0424325	0.0663028	0.0542609	0.0598784	0.0654672	0.0799927	0.0512922	0.0375857
111	0.024023	0.0256167	0.0195732	0.0169888	0.0143593	0.015092	0.0320427	0.0207501	0.0185468	0.0150993	0.0278108	0.0202399	0.093326	0.0452596	0.0393002	0.066817	0.0400875	0.0344202	0.0623101	0.042848	0.02454	0.0234946	0.0405535	0.0651277	0.0524807	0.0590827	0.0636148	0.077132	0.0523306	0.0354128
112	0.0230309	0.0258109	0.0188896	0.0166158	0.0144119	0.0146236	0.0315203	0.0194586	0.0173332	0.0152031	0.0260517	0.0202932	0.090173	0.0433181	0.0372928	0.0632097	0.0376651	0.0333706	0.0619077	0.0412669	0.0242343	0.023435	0.0400781	0.061148	0.0521842	0.0570739	0.0608656	0.0745547	0.0502636	0.0354654
113	0.0221657	0.0248672	0.0177117	0.016022	0.0140424	0.0141048	0.0299568	0.0183074	0.0164329	0.0145062	0.0254473	0.01978	0.0901548	0.0409146	0.0360651	0.0633478	0.0374554	0.0311655	0.0585009	0.0396886	0.0229807	0.0227865	0.038204	0.0601538	0.0507545	0.0566974	0.059375	0.0721098	0.0508014	0.0340085
114	0.0213068	0.0249121	0.0169959	0.0155929	0.0140178	0.0136554	0.0293706	0.017072	0.0153987	0.0144922	0.0241789	0.0196769	0.0876644	0.0391611	0.0343242	0.0601232	0.0359627	0.0297983	0.0581131	0.0380816	0.0224338	0.0220489	0.0372848	0.057181	0.0502245	0.0555005	0.0573551	0.0695745	0.0487807	0.0339454
115	0.020307	0.0239859	0.0159736	0.0150558	0.0136995	0.0132094	0.0279606	0.016035	0.0146233	0.0138008	0.0234098	0.0191553	0.088104	0.0363123	0.0333146	0.0608587	0.0352721	0.0280209	0.0537373	0.0367831	0.0216093	0.0219549	0.0359807	0.0552626	0.0485649	0.0550301	0.055605	0.0669368	0.049458	0.0320523
116	0.0196283	0.023615	0.0151294	0.0146001	0.013492	0.0127873	0.0270989	0.0149391	0.0137952	0.0135029	0.0224065	0.0187781	0.0867276	0.034495	0.0320441	0.0591297	0.0345079	0.0263824	0.0522109	0.0350331	0.0206908	0.02119	0.0348175	0.0530478	0.0476085	0.0545323	0.0539658	0.0645684	0.0482878	0.0316134
117	0.0187905	0.0234537	0.0144977	0.014239	0.0134731	0.0123793	0.0264616	0.013961	0.0130324	0.0133816	0.021204	0.0185495	0.0846642	0.0329104	0.0305128	0.0567136	0.0330018	0.0252683	0.0512967	0.0338755	0.0204853	0.0204952	0.0342909	0.0499249	0.0468113	0.0530136	0.051849	0.0622504	0.0464523	0.0314171
118	0.0178299	0.022503	0.0135526	0.0138253	0.0130664	0.0120133	0.0251456	0.0129605	0.0124904	0.0126881	0.020289	0.0178974	0.0846663	0.0310426	0.0296406	0.0574386	0.0323329	0.0237152	0.0475505	0.0331323	0.019475	0.020437	0.0329791	0.0479975	0.0453908	0.0524899	0.0501172	0.0602395	0.0470041	0.0297154
119	0.0171898	0.0224392	0.0129945	0.0134053	0.0130348	0.0116066	0.0247305	0.0120841	0.0117353	0.0126271	0.0193783	0.0176857	0.0828202	0.0290724	0.0284515	0.0548886	0.0310667	0.0225647	0.0464118	0.0314594	0.0192892	0.0194336	0.0324385	0.0450527	0.0442844	0.0515756	0.0482311	0.0573515	0.0445304	0.0296481
120	0.0164444	0.0217429	0.0122092	0.0130309	0.0126843	0.0112596	0.0237811	0.0111747	0.0111954	0.0121427	0.0185299	0.0170533	0.0821015	0.0274626	0.0276844	0.0547273	0.0305247	0.0211512	0.0436473	0.0303621	0.0182452	0.0189807	0.0313027	0.0430839	0.0430539	0.051286	0.046622	0.0553014	0.0441182	0.0286118
121	0.0157061	0.0214029	0.0116343	0.0126839	0.0125679	0.0108669	0.0230996	0.0104126	0.010664	0.0119141	0.0175462	0.0165989	0.0802498	0.0262538	0.0264567	0.052802	0.0293629	0.0201121	0.0422646	0.0293735	0.0179269	0.0181856	0.0306366	0.0404224	0.0419812	0.0500436	0.0447507	0.0529561	0.0424214	0.0282423
122	0.014855	0.0209521	0.0110018	0.0123754	0.0123884	0.0105668	0.0223305	0.00963079	0.0102741	0.0115705	0.0165807	0.0160808	0.078809	0.0253543	0.0252557	0.0516009	0.0283112	0.0191354	0.0406457	0.028997	0.0173884	0.0175385	0.0299782	0.0380806	0.0409968	0.0486988	0.0429249	0.0509614	0.0413101	0.027572
123	0.0140325	0.0202481	0.0103589	0.0120753	0.0119754	0.0103088	0.0214113	0.00884411	0.00993267	0.0110811	0.0156671	0.0153649	0.0778947	0.0241707	0.0245665	0.0515736	0.0275322	0.0180641	0.0378145	0.0285174	0.0164643	0.0172769	0.0289237	0.035947	0.0398084	0.0481456	0.0411672	0.0490718	0.0407787	0.0265519
124	0.0135516	0.0199438	0.00993049	0.0115936	0.0118611	0.00987833	0.021093	0.00835752	0.00942995	0.0109318	0.0150831	0.0151118	0.0762365	0.022	0.0238576	0.0499406	0.0261545	0.0171323	0.0358737	0.0265928	0.0166733	0.0161355	0.0284252	0.0333591	0.0377625	0.0470869	0.0389874	0.045998	0.0380141	0.0263997
125	0.0127614	0.0193528	0.00926581	0.0114267	0.0115036	0.00964765	0.0202516	0.00764797	0.00919437	0.0105665	0.0140202	0.0143006	0.0743967	0.0219937	0.0227253	0.0489072	0.0256244	0.0163119	0.0345444	0.0267744	0.0154	0.0156202	0.0276175	0.0316042	0.0373193	0.0460184	0.0374659	0.0443489	0.037383	0.0257603
126	0.0122299	0.0189293	0.00884163	0.0110018	0.0113633	0.00924941	0.0197938	0.00724622	0.00887956	0.0103302	0.0134543	0.0139543	0.0727301	0.0202577	0.0219617	0.0476136	0.0242109	0.0155246	0.0325756	0.0254289	0.0155472	0.0147381	0.0268764	0.0293598	0.0354473	0.0447388	0.0354655	0.0416629	0.0351625	0.0255436
127	0.0114152	0.0184273	0.00831507	0.0108237	0.0110618	0.00898578	0.0190387	0.00659977	0.00866922	0.00997333	0.0125267	0.0132482	0.0711168	0.0202121	0.0209542	0.0466958	0.0234944	0.0148599	0.0311488	0.025736	0.0144885	0.0141288	0.0263351	0.027682	0.034885	0.0435419	0.0338452	0.0398708	0.0344277	0.024893
128	0.0109798	0.0177107	0.00785723	0.0104676	0.0106923	0.00866886	0.018592	0.00613141	0.00834459	0.00970199	0.0119714	0.0127308	0.0694979	0.0185504	0.0209921	0.0465366	0.0228213	0.0142036	0.0286611	0.0241549	0.013854	0.0134803	0.0253619	0.0259888	0.0329148	0.0431942	0.0319157	0.0379146	0.0328656	0.0243987
129	0.0103747	0.0174842	0.00744846	0.0101212	0.0106433	0.00832531	0.0181685	0.00584184	0.00815178	0.00957018	0.0114834	0.0123543	0.067236	0.01781	0.019519	0.0439782	0.0214064	0.013609	0.0280932	0.0237244	0.0140987	0.0123185	0.024956	0.0240732	0.031685	0.0410725	0.0304503	0.0352356	0.0305245	0.0245873
130	0.00956488	0.0167095	0.00703409	0.00990665	0.0101518	0.00812899	0.0172157	0.00530828	0.00800945	0.00912846	0.0104437	0.0115956	0.0656171	0.0176039	0.0187505	0.0442116	0.0204185	0.0131007	0.0259183	0.0245349	0.0130358	0.012214	0.0240824	0.0224761	0.0308815	0.0398294	0.0285222	0.03359	0.0299755	0.0237368
131	0.00918978	0.0162839	0.00668773	0.00948877	0.0100571	0.00778894	0.0169549	0.00512668	0.0077942	0.00900436	0.0102494	0.0113138	0.06352	0.0160095	0.0180241	0.0422877	0.0191929	0.012516	0.024814	0.0230261	0.0133085	0.0111371	0.0231856	0.0209728	0.0289611	0.0383136	0.0271613	0.031129	0.0275769	0.0239317
132	0.0084676	0.0156143	0.00626354	0.00930858	0.00957824	0.00753723	0.0162741	0.00459101	0.00752005	0.00870427	0.00943051	0.010701	0.0616802	0.0158027	0.0176673	0.0421636	0.0187456	0.0123309	0.0230093	0.0230261	0.0120493	0.0106428	0.0226527	0.0197907	0.0281232	0.037597	0.0254112	0.0297281	0.0270034	0.0231205
133	0.00800836	0.0150443	0.00593892	0.00896713	0.00935808	0.00729393	0.0157791	0.00440872	0.00740156	0.00849463	0.00902806	0.0102838	0.0593636	0.0145904	0.0168589	0.0408188	0.0174758	0.0118983	0.0217619	0.0224477	0.0120724	0.0100258	0.0215772	0.0184045	0.0263809	0.035882	0.0240398	0.0275763	0.025062	0.0231338
134	0.00748952	0.0146152	0.00558554	0.00868247	0.00917579	0.00703171	0.0152792	0.00417314	0.00725993	0.00832916	0.0086242	0.00989046	0.0573254	0.0139383	0.0158478	0.0391389	0.0164395	0.0115449	0.0209528	0.0222373	0.0117337	0.00926154	0.0210352	0.0172084	0.0253453	0.034193	0.0228233	0.0255928	0.0235286	0.0231752
135	0.00689986	0.014029	0.00526582	0.00846371	0.00874459	0.00678771	0.0145724	0.00379663	0.00712391	0.00804029	0.00788661	0.00937372	0.0553798	0.0137168	0.015235	0.038815	0.0156774	0.0113717	0.019451	0.0227057	0.0108713	0.0089278	0.0204189	0.0161125	0.024553	0.0330277	0.0213341	0.0241148	0.0227384	0.0225414
136	0.0065563	0.0133896	0.00499589	0.00807318	0.00854967	0.00655143	0.0142849	0.00372721	0.0069928	0.00775283	0.00795392	0.00915006	0.0535204	0.0120404	0.014733	0.0375936	0.0144707	0.0110352	0.0184715	0.0211351	0.0111497	0.00814392	0.0192936	0.0151772	0.0224994	0.0311697	0.0202473	0.0224181	0.0208748	0.022662
137	0.00590985	0.0127375	0.00473787	0.00788317	0.00801891	0.00637544	0.0134366	0.00331144	0.00684345	0.00750883	0.00707819	0.00858985	0.0511141	0.0119688	0.0142745	0.0376209	0.0138608	0.0110513	0.0167698	0.0218412	0.010173	0.00806329	0.0185251	0.0142181	0.0217239	0.0302084	0.0187083	0.0211518	0.0203096	0.0217407
138	0.00565534	0.012361	0.00445601	0.00754943	0.00802873	0.006224	0.0132262	0.00340048	0.00682312	0.00738333	0.00723244	0.00842298	0.0492701	0.0105827	0.0130958	0.0350982	0.0126913	0.01078	0.016685	0.0209353	0.0103897	0.00733832	0.0175807	0.0134082	0.0203785	0.0281541	0.0181881	0.0191508	0.0184839	0.0223941
139	0.00508952	0.0117833	0.00422393	0.0073482	0.00760314	0.00605853	0.0125202	0.00309128	0.00675932	0.00713022	0.00659301	0.00796864	0.046997	0.0102062	0.0126352	0.0348255	0.0119915	0.0107386	0.0152498	0.0213272	0.00974322	0.00720019	0.0168312	0.0125367	0.0195245	0.0269628	0.0168854	0.0180367	0.0176923	0.021672
140	0.00456507	0.0112259	0.00400588	0.00712734	0.00715371	0.00589166	0.0118232	0.00282765	0.00664293	0.00681681	0.00600335	0.00760194	0.0447779	0.00975885	0.0122482	0.0346713	0.0113906	0.0107926	0.0139274	0.0214086	0.00920685	0.0070179	0.0161237	0.0117311	0.0185422	0.025848	0.0156963	0.0170698	0.0169274	0.0208804
141	0.0042741	0.0107386	0.00372402	0.00680202	0.00710603	0.00577457	0.0117174	0.00293072	0.00659946	0.00656931	0.00636444	0.00749046	0.0431919	0.00817218	0.011268	0.0325854	0.0103635	0.010658	0.0138812	0.019885	0.00941719	0.00644296	0.0150293	0.0111478	0.0170978	0.0238196	0.0153345	0.0156093	0.0153834	0.0213943
142	0.00375315	0.0102527	0.00357328	0.00662954	0.00661664	0.00564135	0.010787	0.00266849	0.00664363	0.0063169	0.00552237	0.0070193	0.0408845	0.00826192	0.0108683	0.0327593	0.00966164	0.0104511	0.0122202	0.0210734	0.00889414	0.00654463	0.0143982	0.0103737	0.0166666	0.0227518	0.0141075	0.0147147	0.0147945	0.0203167
143	0.00344676	0.00980748	0.00334541	0.00636451	0.00650796	0.00552847	0.0106187	0.00273721	0.0065616	0.00612339	0.00567872	0.00688398	0.0392221	0.00696692	0.0099246	0.0310022	0.00886094	0.0104252	0.0120575	0.0201374	0.00881982	0.00622561	0.0134608	0.00982753	0.0155981	0.0210726	0.013637	0.0134519	0.0137211	0.0205347
144	0.0030429	0.00921361	0.00319607	0.00618572	0.00608517	0.00538193	0.00993999	0.00255141	0.00653565	0.00585976	0.00509608	0.00651869	0.036787	0.00657709	0.0096771	0.0310169	0.00833088	0.0104897	0.0106987	0.0203148	0.00846084	0.00637075	0.0126314	0.0091944	0.0146726	0.0199339	0.0125685	0.0128237	0.0130592	0.0196639
145	0.00265728	0.00874385	0.00292192	0.00595925	0.00576545	0.00527606	0.00950178	0.00243081	0.00636668	0.00554284	0.00489135	0.00632027	0.0348217	0.00580864	0.00905589	0.0301945	0.00795016	0.0107701	0.0101834	0.0194889	0.00814813	0.00623753	0.0120011	0.00866504	0.0136686	0.0187476	0.0119052	0.012166	0.0123552	0.0189726
146	0.00234948	0.00848303	0.00277608	0.0057433	0.00559858	0.00516037	0.00909372	0.00251354	0.00639823	0.00540262	0.00472027	0.00608819	0.0331411	0.00519445	0.00820471	0.0288273	0.00711651	0.0104217	0.00962595	0.0196578	0.00797074	0.00612885	0.0113013	0.00810133	0.0132241	0.017379	0.0112419	0.0111333	0.0115307	0.0187426
147	0.00207463	0.00796208	0.00267021	0.00557432	0.00524451	0.00510709	0.00839749	0.00243852	0.0064389	0.00511725	0.00419371	0.00576987	0.030882	0.00486281	0.00793898	0.028917	0.00652545	0.0102969	0.00840247	0.0199404	0.00784874	0.00635672	0.0104908	0.00761264	0.0124248	0.0162242	0.010273	0.0105787	0.0109614	0.0179265
148	0.00181451	0.00774263	0.00241991	0.00542288	0.00518071	0.00502716	0.00831756	0.00259277	0.00635686	0.00484731	0.00450011	0.0056037	0.0302054	0.00379708	0.00685572	0.0269167	0.00574789	0.00984674	0.0085448	0.0190927	0.00780597	0.00604822	0.00995023	0.00729993	0.0121688	0.0145478	0.0102449	0.00958445	0.0102504	0.0181915
149	0.00149549	0.00699031	0.00233086	0.00523497	0.00464994	0.00484837	0.00748811	0.00227866	0.00615844	0.00457387	0.00361878	0.0053569	0.0267621	0.00366737	0.00693215	0.0278674	0.00591687	0.0106467	0.00705068	0.0188599	0.00748766	0.00662736	0.00916846	0.00683367	0.0105604	0.0140248	0.00896885	0.00957743	0.00996155	0.016466
150	0.00126482	0.00685218	0.00215698	0.00509264	0.00454267	0.00478737	0.00728198	0.00241398	0.00609534	0.00431305	0.00374428	0.00515287	0.0259257	0.00290173	0.00598842	0.0261728	0.00515403	0.0100914	0.00695041	0.0184617	0.00742526	0.0064044	0.00872534	0.00647679	0.0104959	0.0126155	0.00870312	0.00871223	0.00940204	0.0164534
151	0.0010671	0.00648899	0.00205672	0.00495452	0.00433233	0.00470814	0.00681923	0.0024252	0.00604345	0.00411813	0.00341545	0.00495164	0.0240621	0.00254275	0.00545695	0.0254709	0.00465131	0.0099414	0.00617215	0.0185066	0.00727802	0.00655304	0.00815532	0.00609257	0.00993992	0.0116689	0.00784633	0.00814852	0.00893369	0.0158742
152	0.000831514	0.00606761	0.00196136	0.00478765	0.00401682	0.00458123	0.00615385	0.00234737	0.00591725	0.00386151	0.00284963	0.00471606	0.0220112	0.002636	0.00528728	0.0255473	0.00440872	0.00984885	0.0053385	0.0186461	0.00702911	0.00668696	0.00782087	0.00575883	0.00922827	0.0110064	0.00682477	0.00793537	0.00865674	0.0146227
153	0.000704608	0.00594421	0.00174541	0.00471613	0.00395021	0.00449079	0.00621695	0.00239155	0.00561716	0.00357966	0.00322684	0.00459336	0.0213704	0.0015289	0.00416546	0.023418	0.00398944	0.00956138	0.00556006	0.0173455	0.00703332	0.00647311	0.00739669	0.00556882	0.00911118	0.00961109	0.00698673	0.00721039	0.00834052	0.0146725
154	0.000531427	0.00537278	0.00175383	0.00451561	0.00362488	0.00433934	0.00542046	0.00226464	0.00547974	0.00338544	0.0024577	0.0043718	0.0188891	0.00177079	0.00412549	0.0239235	0.00393825	0.00973596	0.00445787	0.0176722	0.00686365	0.006837	0.00700475	0.00528907	0.00804475	0.00922757	0.00569103	0.00711294	0.00809022	0.0132842
155	0.000384889	0.00524027	0.00168792	0.00446162	0.00348816	0.00434285	0.00525569	0.00229479	0.00540192	0.00305451	0.00256567	0.00407242	0.0180007	0.00119025	0.00355056	0.023066	0.00322239	0.00867444	0.00391799	0.0171386	0.00708521	0.00697583	0.00660861	0.00503385	0.00821653	0.00795009	0.00553327	0.00638866	0.00788128	0.0133635
[truncated: 45 more rows]

## Sheet: cons spd2 minus back
	cons2-1		cons2-2		cons2-3		cons2-4		cons2-5		cons1-1		cons1-2		cons1-3		cons1-4		cons1-5		cons3-1		cons3-2		cons3-3		cons3-4		cons3-5
[truncated: 200 more rows]

[truncated: 14 more sheets: cons spd2 norm, cons spd2 mirror, cons spd2 normy norm, cons spd2 normy mirror, wtytub minus back (2), wtytub norm, wtytub mirror, conytub minus back (2), consytub norm, cons ytub mirror, cons ytub normy norm, cons ytub normy mirror, max, distances]
