# Supplementary material for: Evidence that a positive feedback loop drives centrosome maturation in fly embryos
Source: eLife. 2019 Sep 9;8:e50130. doi: 10.7554/eLife.50130 (PMC6733597; doi:10.7554/eLife.50130)
Supplement: Figure 8—source data 1. [file elife-50130-fig8-data1.xlsx]

## Sheet: cons
cons spd-2 dynamics embryo number 2
0	3.516	2.163	4.395	2.063	1.831	1.817	2.794	3.458	2.264	4.957	4.063	2.014	1.774	1.854	1.957	3.716	3.095	2.12	4.948	2.367	2.327	2.003	2.765	2.287	2.169	3.315	5.246	4.16	2.914	2.885	3.387	1.777	2.427	1.639	2.679	2.877	2.53	2.888	4.648	6.034	2.003	2.149	2.871	3.991	4.318	3.241	4.444	2.524	6.272
1	4.203	1.84	2.344	1.607	2.384	1.413	2.67	3.372	2.221	4.989	4.086	2.484	2.089	2.178	1.971	4.123	3.983	2.728	4.699	3.241	2.914	1.822	2.49	2.003	2.487	3.126	5.054	3.246	3.014	1.799	3.728	2.089	2.395	2.221	2.937	3.418	2.817	2.957	4.607	4.871	2.083	2.436	2.493	4.315	4.507	3.467	4.527	2.556	5.301
2	3.994	2.281	2.479	2.321	2.186	1.728	3.103	3.106	2.659	5.49	3.951	2.533	2.424	1.971	2.066	4.097	3.84	2.819	4.006	3.734	1.751	1.989	3.112	2.215	2	3.794	5.252	3.023	2.86	1.797	4.023	2.777	2.384	2.295	3.241	3.45	2.464	2.98	5.275	4.711	2.206	2.963	2.55	4.335	2.785	3.221	3.937	2.851	2.587
3	5.103	2.378	2.246	2.481	2.696	1.774	2.834	3.613	2.418	4.232	3.444	2.49	2.324	2	2.544	4.034	2.501	2.997	3.67	3.587	2.186	2.166	3.484	2.218	1.817	3.476	4.774	3.003	2.679	1.553	3.567	3.029	2.748	1.862	3.585	2.378	1.834	2.891	4.739	5.152	2.433	2.573	2.719	4.287	2.779	3.562	4.183	3.358	2.971
4	4.868	2.496	2.37	2.479	1.802	1.819	2.857	4.181	2.473	4.238	3.891	2.249	2.496	1.722	2.708	4.739	2.742	2.642	3.49	3.063	2.235	2.45	3.1	2.269	1.768	2.794	4.762	3.006	2.507	1.911	4.418	2.974	2.458	1.98	3.897	2.825	1.636	3.123	5.126	5.676	2.12	2.619	2.318	4.017	3.04	2.507	3.857	3.731	3.16
5	5.327	2.355	3.014	2.868	1.682	1.834	2.885	3.937	2.805	4.307	3.685	2.742	2.103	1.544	2.897	4.734	2.562	2.825	3.258	3.132	2.249	2.447	3.152	2.163	1.825	3.436	4.582	3.054	2.708	1.656	4.424	2.645	2.421	2.08	3.782	3.117	1.585	2.496	4.971	5.794	2.284	2.404	2.519	3.883	2.885	2.699	3.788	3.974	3.582
6	4.779	2.473	2.756	2.507	1.908	1.837	3.226	4.221	2.734	4.791	3.991	3.304	2.238	1.513	2.937	5.178	2.67	3.02	2.235	3.049	2.507	2.324	3.201	2.642	1.825	3.181	5.115	3.415	2.496	1.576	3.754	2.625	2.241	2.481	3.602	2.883	1.774	3.275	5.221	4.481	2.309	2.92	2.613	4.112	3.458	2.413	3.877	3.676	2.966
7	5.152	2.501	2.854	1.533	1.862	1.977	3.057	4.252	2.708	4.642	4.481	3.011	1.9	1.808	3.289	5.223	2.619	2.564	2.166	3.175	2.341	2.143	3.45	2.673	2.307	3.077	5.633	3.057	2.195	2.023	4.223	2.745	2.438	2.476	2.954	2.579	1.711	3.226	5.117	4.828	1.754	2.562	3.221	4.195	3.212	2.014	3.883	3.842	2.771
8	4.539	1.94	3.198	2.98	1.86	2.587	3.072	4.825	2.536	5.393	4.017	3.195	1.845	1.67	3.292	4.587	2.567	2.713	2.026	3.88	2.269	2.232	2.668	3.135	1.926	3.289	5.086	3.596	2.175	2.364	4.547	2.811	2.358	2.636	2.415	2.447	1.564	3.057	4.837	4.805	1.977	2.639	3.499	4.266	3.192	2.092	4.006	3.679	3.223
9	4.404	2.218	2.937	2.713	2.252	2.602	2.713	4.659	2.739	4.765	4.324	3.507	1.934	1.983	3.011	4.946	2.513	2.994	1.751	4.14	2.375	2.172	2.954	2.719	2.742	3.464	4.765	3.768	2.625	2.272	4.516	3.175	2.241	2.473	2.464	2.765	2.04	3.14	4.155	4.966	2.032	2.699	3.404	4.089	3.092	2.218	3.688	3.679	3.381
10	4.946	2.206	3.209	2.169	1.974	2.774	3.006	4.55	2.943	4.596	4.355	3.533	1.828	2.192	3.605	4.653	2.903	2.576	1.868	3.653	2.562	2.372	3.077	2.805	3.003	3.281	4.476	3.513	2.673	2.307	4.347	3.052	1.977	2.722	2.585	2.957	2.169	3.221	4.109	4.98	2.149	3.206	2.908	4.032	3.175	2.685	3.811	3.252	3.447
11	4.37	2.493	3.378	2.032	2.155	2.599	3.221	4.573	2.794	4.693	4.352	3.223	1.596	2.418	3.387	4.324	2.625	2.129	1.957	3.567	2.37	2.16	3.258	2.9	3.117	3.539	5.117	3.441	2.885	2.47	4.467	3.284	2.375	2.55	2.986	2.619	2.301	3.47	4.186	4.547	2.33	2.903	3.097	3.963	3.143	2.573	3.734	2.911	2.88
12	4.653	3.074	3.032	2.212	2.447	2.542	3.395	4.203	3.066	4.106	4.02	3.264	1.593	2.02	3.169	4.381	2.642	2.923	1.725	3.178	2.244	2.244	3.287	2.94	3.186	2.957	4.559	3.327	2.484	2.275	4.822	3.238	2.556	2.53	2.567	2.777	2.186	3.135	3.599	4.401	2.143	2.762	3.029	3.868	3.049	2.59	3.696	2.966	2.696
13	4.33	3.057	2.711	2.427	2.195	2.375	2.166	3.914	2.897	3.777	4.069	3.149	1.633	2.395	3.238	4.043	2.458	3.135	1.742	3.097	2.516	2.923	3.201	3.112	2.782	3.103	4.567	3.441	2.415	1.777	4.648	3.166	2.722	2.628	2.57	3.077	2.43	3.441	3.507	4.347	2.117	2.269	3.149	3.456	3.095	2.799	3.544	2.874	3.232
14	4.014	3.708	2.095	2.278	2.731	2.261	2.226	3.479	2.877	4.189	3.991	3.16	1.702	2.84	3.201	4.06	2.433	2.857	1.825	3.135	2.433	2.926	3.02	2.931	2.195	3.06	5.046	3.083	2.218	1.845	4.034	2.802	2.542	2.808	3.1	2.716	2.146	3.516	4.14	4.215	2.054	2.496	3.08	3.94	3.212	2.883	3.67	2.501	3.576
15	3.384	3.817	1.96	2.41	2.968	2.169	2.249	4.192	2.536	3.96	4.112	3.017	1.496	2.559	3.169	3.848	2.06	3.04	1.834	3.203	2.381	2.914	3.307	2.493	2.281	2.822	5.378	3.198	2.152	2.499	3.854	2.788	2.797	3.04	2.47	2.994	1.822	3.562	4.378	4.372	2.163	2.719	3.06	4.046	3.069	2.605	3.903	2.573	4.097
16	3.149	3.96	2.117	2.149	3.421	2.662	2.41	3.928	2.711	4.364	3.891	3.63	1.794	2.289	3.244	3.817	2.372	2.613	1.894	3.232	2.372	2.779	3.284	2.393	2.754	3.092	5.215	3.364	2.372	1.908	3.883	2.725	2.719	3.052	2.49	2.636	2.45	2.851	4.255	4.206	2.063	2.736	3.287	3.539	3.258	2.166	3.573	2.636	3.86
17	2.659	3.997	2.115	2.046	2.467	2.335	1.957	4.579	2.636	4.456	3.736	3.241	1.67	1.794	3.238	2.582	2.132	2.539	1.556	3.155	2.295	3.011	3.097	2.53	2.656	3.229	4.822	3.347	1.88	2.009	3.851	2.994	2.997	3.026	2.229	2.467	3.077	2.269	3.553	4.074	1.496	2.914	3.04	3.232	3.172	4.135	3.544	3.014	3.573
18	2.848	3.954	2.02	2.332	2.284	2.123	1.799	4.017	2.628	4.095	4.095	3.063	1.61	1.871	2.613	2.539	2.424	2.705	1.579	2.653	2.146	2.842	3.367	2.567	2.327	3.645	4.719	3.395	1.539	2.553	3.166	2.67	2.848	2.607	2.109	2.215	3.086	2.175	3.725	4.006	1.527	3.192	3.129	2.797	2.917	2.894	3.57	3.375	3.132
19	2.616	3.404	2.166	2.198	2.51	1.963	1.814	4.275	2.951	3.338	3.928	2.92	1.693	2.473	2.479	2.61	2.39	2.722	1.516	2.943	1.874	3.272	3.607	2.327	2.052	2.997	4.946	3.215	1.605	2.103	3.189	2.16	3.295	2.355	1.716	2.143	3.043	1.994	3.61	3.12	1.493	3.324	3.447	3.55	2.989	2.513	3.378	3.155	2.834
20	2.401	3.017	2.668	2.642	2.39	2.034	1.791	4.192	2.86	3.599	4.138	3.083	1.828	2.287	2.158	2.751	2.195	2.45	1.854	2.504	2.198	3.301	3.639	2.708	2.115	3.206	4.55	3.155	1.564	2.086	2.946	2.304	3.381	1.819	1.716	2.166	3.206	1.983	3.129	3.026	1.387	3.387	3.244	3.527	3.023	2.43	3.779	3.736	2.616
21	3.275	2.974	2.771	3.587	3.026	2.441	1.716	4.547	3.06	3.768	4.905	3.433	1.734	2.238	2.479	2.891	2.315	2.289	1.736	2.579	2.175	3.146	3.903	2.937	2.582	2.903	4.682	3.12	2.135	1.877	2.854	2.387	4.229	2.117	1.811	2.092	3.003	2.029	3.077	3.158	1.393	3.665	3.799	4.246	3.246	1.983	4.421	3.668	2.96
22	3.146	3.02	3.335	3.587	3.427	2.355	1.997	4.865	3.206	3.41	4.957	3.745	1.513	2.398	2.461	3.057	2.037	2.318	2.289	2.513	2.086	2.542	4.003	3.029	1.579	4.032	4.765	3.011	2.344	2.415	2.484	2.034	4.132	2.461	1.957	2.163	3.467	2.112	3.364	3.33	1.401	3.567	4.372	4.564	2.897	2.851	5.393	3.215	3.493
[truncated: 26 more columns]

## Sheet: wt
wt spd-2 dynamics embryo number 13
0	12.135	19.069	16.112	13.817	11.504	16.702	10.748	11.914	10.705	12.249	13.914	14.567	7.521	10.799	12.41	15.1	10.564	17.436	16.722	14.476	11.834	15.089	14.352	12.957	18.069	18.378	15.605	14.997	15.49	11.501	17.072	11.418	17.791	5.954	4.983	11.771	21.931	8.046	13.943	21.304	13.937	22.585	8.576	15.742	5.653	13.424	19.278	17.797	11.527
1	13.539	19.705	17.708	15.1	13.977	13.358	12.413	12.567	11.791	15.069	19.189	16.456	7.246	12.728	13.501	17.284	12.301	18.656	17.946	13.676	13.885	14.822	14.685	12.476	17.433	16.834	16.41	17.02	16.407	13.138	18.054	13.026	18.229	7.559	10.444	11.332	14.573	8.662	15.304	21.648	15.158	15.934	9.562	16.888	6.605	15.063	19.479	18.559	12.232
2	15.074	21.221	19.613	18.504	13.874	16.613	13.734	14.106	8.665	16.533	19.745	17.67	9.178	12.968	14.077	17.456	12.636	20.619	20.189	15.052	16.129	16.736	15.957	14.324	18.648	17.607	17.02	17.384	19.1	12.837	18.476	13.49	20.126	7.109	16.372	14.948	16.473	11.201	17.754	14.358	18.771	15.705	11.143	17.822	7.341	16.51	21.619	19.903	12.241
3	14.989	21.777	20.1	20.304	17.183	22.567	15.358	13.115	7.768	16.788	17.215	19.699	12.88	15.957	15.782	19.642	15.458	21.708	21.702	18.043	15.665	18.479	16.39	15.61	18.986	18.619	18.702	19.321	19.986	13.693	19.897	13.877	21.39	6.831	15.808	17.685	18.393	13.573	17.037	13.797	19.499	15.542	10.837	19.779	7.146	17.705	23.536	21.014	12.713
4	17.519	22.808	22.521	21.149	18.607	23.754	14.673	14.834	7.676	18.315	21.713	19.722	15.668	17.209	18.14	19.266	13.808	21.923	22.264	18.943	16.258	17.903	16.298	17.069	18.854	19.857	19.742	20.542	21.642	14.55	22.023	16.16	23.129	7.029	15.811	19.817	20.352	11.186	17.292	14.957	18.65	16.049	11.57	19.375	7.183	18.862	26.086	22.203	13.86
5	16.628	21.951	22.679	21.966	20.407	24.261	17.203	16.327	10.728	17.908	18.16	21.966	16.628	18.67	19.143	20.688	14.321	22.888	23.069	21.223	16.35	17.53	17.845	19.433	19.716	20.238	20.453	20.521	22.413	15.854	22.98	19.281	24.272	8.668	19.484	21.266	21.542	11.765	18.261	15.011	20.63	17.928	14.63	21.501	7.745	20.335	26.401	22.395	17.312
6	18.771	23.029	22.352	22.481	23.728	24.711	16.321	17.166	10.691	19.032	20.484	20.077	17.547	19.046	17.014	21.622	14.487	24.736	24.742	22.146	16.375	19.527	18.35	17.682	18.92	20.115	20.011	21.189	24.917	17.238	24.716	20.089	25.292	10.172	19.991	24.037	20.739	13.069	17.734	15.04	22.768	18.968	14.163	21.908	8.633	20.691	27.438	23.135	18.33
7	18.559	24.53	23.656	22.493	27.799	24.223	15.983	17.04	10.163	19.103	21.146	20.888	19.467	18.928	18.556	20.576	16.997	24.966	24.825	21.393	19.083	20.645	19.112	16.679	18.504	20.309	20.097	22.991	23.484	17.086	22.37	21.152	24.991	8.372	18.069	25.241	23.453	13.61	18.003	16.072	22.504	20.401	14.281	22.063	10.117	21.04	26.16	23.521	19.771
8	20.163	25.86	25.332	24.951	29.413	22.84	16.421	18.149	11.355	19.499	21.914	20.865	19.097	21.266	19.143	22.61	15.633	25.355	26.304	20.785	18.023	20.699	19.189	17.53	18.585	21.587	21.96	22.358	24.378	17.616	21.077	21.579	24.891	10.232	15.533	23.587	21.734	15.665	19.011	16.02	23.172	19.639	14.691	21.16	9.441	22.307	28.424	22.123	19.61
9	21.275	25.862	25.725	26.218	28.877	24.175	15.441	17.625	10.656	19.785	23.109	21.553	20.37	20.14	18.931	23.215	14.673	25.413	23.928	20.613	18.45	20.934	18.728	17.774	19.344	21.96	20.754	21.307	22.576	18.269	20.444	23.656	25.083	10.616	17.163	20.805	21.55	13.602	19.112	16.883	23.438	20.43	13.418	21.59	11.963	22.94	27.16	24.96	20.762
10	19.711	24.914	23.997	26.41	26.344	24.877	15.418	18.797	9.338	19.63	22.527	21.083	19.441	20.238	18.126	22.731	15.212	22.682	22.845	21.713	19.84	21.519	18.771	18.155	17.516	21.751	21.361	22.9	22.238	16.811	21.421	22	24.149	9.751	20.06	23.57	21.178	15.441	19.315	17.865	23.911	19.074	14.711	20.393	10.077	23.049	28.364	25.275	21.453
11	20.115	24.126	22.782	23.994	26.324	24.857	14.728	16.963	9.037	18.716	22.109	20.63	18.536	19.716	16.845	21.582	16.16	24.811	22.719	19.65	16.777	20.782	18.802	17.682	15.883	22.143	21.782	22.619	22.725	16.415	20.84	20.699	23.095	9.668	18.521	21.47	19.347	14.513	18.453	16.057	22.398	19.65	12.711	20.39	10.659	22.43	25.971	23.928	19.914
12	19.255	21.908	22.828	25.908	25.493	23.96	14.605	17.914	7.04	18.968	22.407	19.143	20.696	19.255	16.639	22.375	16.639	24.367	22.246	19.696	17.246	20.63	17.857	18.126	17.573	21.659	20.968	20.971	22.928	15.616	18.991	19.768	22.361	8.284	18.966	23.249	20.407	13.158	18.433	15.292	19.436	19.49	13.67	18.699	10.573	20.427	25.43	22.745	20.054
13	19.315	24.292	23.097	22.596	20.593	20.395	14.605	17.501	6.436	17.556	20.791	18.009	20.441	18.089	15.596	22.928	16.441	23.083	21.719	17.842	16.931	20.436	18.186	16.989	19.338	19.957	21.298	22.181	21.645	14.605	17.871	21.39	21.877	7.854	19.404	19.891	19.461	10.968	17.407	14.828	18.298	17.35	13.579	18.9	10.117	21.238	24.974	22.172	18.479
14	18.04	21.911	21.642	19.759	19.235	19.756	12.089	16.344	6.547	15.771	18.255	17.272	19.347	16.43	15.533	21.014	15.089	19.547	19	15.189	14.883	18.384	16.736	16.685	17.94	16.851	18.138	19.023	19.957	13.63	16.547	18.418	20.072	6.269	18.877	21.63	18.083	12.496	14.905	14.014	17.479	16.479	12.756	16.831	7.983	19.163	23.848	19.596	17.023
15	17.186	18.848	19.063	17.705	15.226	18.109	11.905	15.926	5.802	14.264	17.487	15.825	16.648	16.183	14.659	19.63	15.398	18.519	17.971	15.547	13.458	17.556	15.774	15.049	16.845	16.407	17.221	17.765	19.862	12.639	14.493	18.364	18.702	6.521	18.384	19.175	18.1	11.983	14.885	12.501	15.768	14.344	10.636	16.152	6.788	16.467	22.235	19.911	15.39
16	16.315	17.579	17.45	17.14	14.198	16.16	12.33	15.255	5.9	15.43	15.765	16.309	15.318	15.768	13.126	18.628	13.08	18.026	15.713	14.854	12.785	16.444	16.203	12.691	14.808	15.032	16.679	15.146	17.639	11.393	12.702	15.066	18.089	7.986	18.009	17.656	15.464	9.605	13.966	12.433	15.281	12.499	8.332	14.559	7.986	15.149	20.395	17.458	14.281
17	13.123	15.86	15.857	15.487	13.524	15.699	11.175	13.905	5.831	12.926	14.163	15.564	12.676	14.152	12.926	17.722	10.47	16.192	15.203	14.453	12.037	15.295	14.771	11.994	13.507	12.934	15.585	13.785	15.897	10.774	11.986	13.003	15.61	15.759	16.519	14.828	14.089	9.49	12.009	10.905	15.862	13.734	9.327	11.605	10.284	13.628	19.312	17.04	12.1
18	12.493	15.258	14.67	16.123	14.725	15.166	11.407	13.138	5.805	11.37	12.619	12.393	12.57	12.057	13.009	15.771	10.307	17.241	13.679	13.06	11.054	13.304	13.851	10.745	12.768	13.86	15.083	14.281	14.347	10.507	12.504	13.309	15.605	11.45	15.02	12.126	13.361	8.774	11.467	10.453	11.954	13.135	9.009	10.934	8.805	13.519	17.937	15.289	11.054
19	13.046	14.917	14.427	14.487	13.708	13.407	11.774	13.034	5.817	12.433	11.146	11.782	11.917	11.814	10.989	15.401	9.994	16.086	15.089	13.974	11.519	13.63	12.888	10.989	12.112	12.126	15.774	13.645	14.169	11.089	11.874	13.479	14.983	10.573	15.782	10.272	13.252	9.04	11	10.083	12.246	12.292	8.968	12.344	9.152	14.123	17.02	14.825	10.344
20	12.797	14.676	14.381	14.788	14.186	13.453	11.258	12.564	8.862	11.307	11.347	12.622	12.264	11.467	10.501	15.527	9.198	15.848	14.739	13.479	11.318	12.487	12.364	10.309	12.51	13.756	15.258	13.544	14.871	12.017	11.312	12.774	15.59	13.195	15.126	12.914	14.198	10.748	11.037	10.255	12.14	11.579	9.438	12.582	8.45	13.461	17.287	17.026	8.768
21	12.536	14.519	15.049	14.642	15.264	11.547	11.032	13.06	11.092	11.321	12.458	13.037	9.926	11.989	11.438	13.734	7.235	15.874	15.255	14.433	11	11.868	13.438	11.61	11.713	15.476	15.791	14.309	14.456	11.043	13.914	16.45	15.576	9.946	16.203	12.868	13.327	11.524	11.447	9.716	12.751	11.467	10.713	13.705	5.885	14.355	16.542	15.309	9.364
[truncated: 106 more columns]
