# Supplementary material for: Evidence that a positive feedback loop drives centrosome maturation in fly embryos
Source: eLife. 2019 Sep 9;8:e50130. doi: 10.7554/eLife.50130 (PMC6733597; doi:10.7554/eLife.50130)
Supplement: Figure 8—source data 2. [file elife-50130-fig8-data2.xlsx]

## Sheet: wt data
wt 1
0	10.415	5.977	14.653	8.375	10.209	5.897	7.476	8.562	10.232	8.301	6.779	9.195	10.264	13.295	11.731	5.415	20.421	10.777	11.725	8.699	10.006	12.052	11.052	10.974	8.848	10.413	10.04	12.034	9.206	8.628	8.905	8.682	20.203	12.501	17.203	11.86	11.685	12.88	8.181	8.458	7.67	20.59	8.665	10.682	5.441	11.722	7.077	9.226	9.739
1	12.226	7.622	16.295	8.613	10.989	5.831	7.771	9.673	11.355	10.332	6.585	10.799	11.427	10.739	13.181	6.264	21.53	11.533	12.398	8.805	10.971	13.831	10.88	11.619	9.676	10.235	11.951	12.842	10.481	7.321	10.054	8.653	21.688	14.115	12.123	11.688	13.292	13.413	8.759	8.642	8.711	13.198	9.679	11.986	8.642	11.728	9.493	10.679	11.203
2	12.433	9.782	10.602	9.479	11.908	8.12	9.401	10.771	13.203	12.1	6.404	11.989	12.272	12.605	13.765	7.307	22.249	11.668	14.693	8.894	12.155	15.831	10.928	11.676	11.003	11.751	12.971	12.693	11.155	9.47	8.986	9.711	18.278	11.51	12.023	10.633	14.513	14.544	9.957	9.014	10.309	14.261	10.759	13.097	12.868	12.748	9.275	10.888	10.685
3	13.312	9.705	12.126	10.828	12.238	7.871	9.037	11.458	14.542	13.613	10.464	12.88	13.616	12.378	14.728	7.51	16.983	12.731	16.355	8.883	13.951	17.582	11.175	15.648	11.734	12.461	13.501	13.427	12.212	9.418	9.848	9.983	15.069	15.868	13.117	9.977	14.315	14.911	9.524	9.215	11.198	14.074	11.266	14.774	13.819	12.963	9.289	12.559	12.066
4	14.126	10.585	13.057	11.983	12.39	9.513	11.493	11.905	14.894	14.258	12.209	12.037	14.931	13.421	17.083	9.264	16.831	13.424	17.731	8.562	14.08	17.94	11.395	14.011	12.135	13.393	13.722	13.785	13.163	10.728	10.496	8.567	15.911	16.152	13.96	10.573	16.602	15.255	10.169	10.338	11.805	13.499	12.026	15.476	13.705	14.582	9.971	12.023	14.871
5	15.817	11.45	15.092	12.232	13.04	10.542	13.361	12.02	16.375	13.556	17.046	13.765	14.84	14.418	18.989	10.702	16.444	15.112	18.639	8.441	14.688	18.361	11.974	11.183	12.788	14.009	13.991	14.742	13.309	11.123	11.484	10.59	17.533	18.705	15.719	10.47	16.427	17.384	11.083	11.742	11.607	16.868	12.94	14.344	14.043	14.616	11.229	11.315	15.212
6	14.797	10.831	17.45	14.304	13.195	12.395	14.149	12.742	16.934	13.203	14.14	13.536	16.653	15.825	18.865	11.074	16.467	16	18.261	8.567	15.169	19.261	11.61	12.407	13.433	15.332	15.287	14.739	13.212	13.086	12.364	10.862	17.172	19.335	15.458	11.461	17.393	17.158	12.281	12.126	12.539	18.129	12.521	14.295	13.63	14.097	10.842	11.794	15.235
7	15.372	11.593	17.189	15.573	14.49	12.771	15.006	12.954	17.049	14.461	15.327	14.281	16.533	18.716	18.576	11.782	18.169	15.779	18.069	9.845	15.203	20.02	12.994	13.387	12.911	15.189	14.946	15.544	13.461	13.238	13.083	11.39	17.052	20.149	15.928	13.765	17.278	17.487	12.272	12.765	12.659	20.284	13.415	15.49	13.066	14.275	11.639	13.126	15.92
8	14.794	11.808	18.602	14.539	15.003	13.496	13.991	13.221	16.934	15.269	13.888	15.559	18.341	19.685	19.47	12.742	16.599	16.771	16.845	9.401	14.347	19.301	12.799	13.96	13.556	15.602	16.507	14.905	13.453	13.464	13.135	10.814	19.53	18.562	15.579	13.04	17.817	18.433	12.676	12.957	12.539	19.648	14.61	15.415	14.252	14.59	11.854	14.074	16.501
9	16.731	11.287	19.258	14.493	14.149	14.539	14.974	13.275	19.364	14.51	12.398	17.438	19.304	17.401	18.418	12.421	18.542	17.269	17.441	9.043	14.997	19.553	12.496	14.748	15.175	17.017	16.378	15.292	13.817	13.774	13.974	10.782	16.923	19.673	14.788	14.12	17.92	18.223	11.731	11.754	12.49	19.37	14.447	16.464	14.931	14.585	11.43	13.642	16.063
10	16.183	11.315	17.255	14.774	15.513	14.986	14.126	13.433	19.049	14.476	11.754	16.521	18.679	17.908	17.937	13.364	18.266	15.479	19.862	9.183	14.994	20.33	12.384	15.923	14.837	16.788	16.708	14.963	12.083	14.149	13.444	13.814	16.943	17.533	15.172	14.066	18.321	18.756	12.754	12.246	13.046	19.123	14.074	16.619	15.103	15.381	12.989	14.628	16.163
11	16.129	11.095	18.166	15.897	15.745	14.324	14.716	13.453	18	14.891	11.808	18.708	19.321	18.37	17.828	13.688	19.493	15.774	17.937	9.181	14.799	19.845	11.639	13.146	14.43	15.831	16.547	14.404	14.831	12.332	14.229	14.719	17.473	17.842	14.9	13.914	18.135	18.364	13.318	13.198	14.169	18.011	14.12	16.33	17.67	15.183	13.393	16.183	16.774
12	16.822	10.805	16.269	16.415	15.92	13.562	14.645	13.539	18.172	14.779	9.653	18.046	18.88	18.579	17.372	12.066	19.622	15.908	17.923	9.04	14.45	19.642	12.077	14.937	14.719	15.467	16.301	15.057	14.691	13.152	13.779	14.421	17.464	16.607	15.146	14.123	17.441	18.069	14.504	11.702	16.143	15.395	13.39	15.885	16.67	16.705	12.633	16.777	15.914
13	15.831	11.404	16.831	16.215	14.358	14.848	13.132	11.808	17.499	14.433	12.261	17.768	18.771	17.372	16.923	11.209	19.628	15.278	17.521	7.868	14.524	19.103	10.874	13.92	15.1	15.132	16.017	13.539	14.006	13.699	13.086	13.871	17.484	19.461	14.461	12.977	17.665	17.378	13.923	13.043	15.576	14.971	14.444	16.223	14.653	16.39	12.688	16.691	16.352
14	15.387	10.378	16.484	15.16	14.599	15.218	12.275	13.398	17.315	14.527	10.046	18.642	18.057	18.404	18.284	11.02	18.553	15.582	17.146	6.258	14.181	18.585	11.361	15.797	15.032	15.585	16.355	10.335	13.264	15.338	13.026	13.779	16.45	18.307	14.072	13.556	16.963	18.711	12.917	13.966	15.536	14.854	14.172	17.805	15.696	17.37	12.811	16.275	14.61
15	8.725	10.33	15.951	14.742	13.748	15.37	12.865	11.808	17.825	14.668	8.441	16.436	17.911	17.905	16.086	11.109	18.321	15.607	16.289	5.074	14.496	19.097	11.659	14.593	13.456	13.731	15.736	10.797	12.711	14.287	13.994	14.112	16.871	18.438	14.155	13.183	15.596	16.966	11.728	13.307	15.338	14.948	14.427	15.742	14.946	16.14	12.808	15.504	13.613
16	12.811	11.504	14.828	15.287	12.401	13.951	12.186	11.705	15.668	13.095	5.066	16.656	16.175	15.693	16.109	9.063	17.255	15.458	15.315	4.908	13.135	17.324	10.997	12.989	12.883	12.802	14.937	10.338	13.335	12.046	4.479	15.642	15.891	16.08	13.287	13.032	14.149	16.47	11.968	12.719	14.831	14.175	14.054	16.352	8.679	13.178	12.564	14.387	14.587
17	13.67	11.862	14.384	14.527	10.12	12.579	13.438	10.705	13.229	11.991	10.734	14.35	14.229	15.453	14.98	9.501	16.384	14.739	14.751	3.668	12.662	17.782	9.255	11.43	12.865	11.636	15.785	9.648	13.994	11.676	11.054	14.238	14.152	17.742	11.963	11.014	14.576	15.47	11.158	11.814	14.023	15.046	11.883	14.656	14.728	10.324	11.444	12.372	13.971
18	13.367	11.046	12.395	13.335	9.312	12.344	10.688	10.086	11.135	10.585	9.745	11.983	12.88	10.662	14.272	8.53	12.983	13.304	13.06	3.281	11.198	15.418	8.625	10.009	10.713	9.785	13.458	8.017	12.341	9.533	10.295	13.421	13.427	16.367	11.138	9.957	10.9	13.885	9.39	9.825	10.708	13.582	11.295	14.089	12.894	8.883	11.103	10.163	11.946
19	12.433	9.032	11.513	11.98	8.788	11.08	10.1	10.106	10.02	9.146	9.066	13.014	10.765	9.175	11.599	7.665	12.014	11.367	9.931	2.642	10.582	13.367	7.728	9.662	9.467	9.046	11.822	7.338	12.14	8.516	8.926	10.307	13.639	13.648	10.295	9.307	9.201	12.083	7.129	9.341	9.006	11.295	10.51	11.45	8.246	7.948	10.046	9.252	10.722
20	11.003	8.198	10.272	11.415	7.544	9.745	8.756	8.862	9.249	7.814	8.246	13.02	9.768	8.203	9.372	6.375	11.318	9.203	9.278	2.811	10.516	11.499	6.479	8.372	8.851	9.364	9.542	7.553	10.226	7.358	7.86	9.017	11.08	12.284	8.676	9.16	8.341	11.625	7.029	8.88	8.203	11.67	9.665	10.888	7.229	8.02	8.089	7.94	8.436
21	9.748	8.266	9.928	9.484	7.865	8.736	7.734	9.029	8.032	6.951	9.393	12.301	8.802	7.731	8.404	6.241	10.037	8.378	8.536	2.805	8.937	10.238	5.713	7.307	6.653	8.484	8.905	6.401	8.931	6.633	6.931	8.433	9.971	12.67	8.304	8.547	7.751	9.931	6.069	8.241	7.341	9.845	9.246	9.017	6.756	7.693	7.47	7.613	7.095
22	9.178	7.307	8.619	8.639	8.083	8.011	7.249	8.862	8.364	6.943	9.699	9.845	8.814	6.851	7.003	5.696	8.582	7.433	8.679	3.278	8.928	9.736	5.771	6.203	5.797	8.395	7.458	6.587	8.842	5.937	7.163	7.014	9.138	12.461	7.218	7.857	7.198	10.117	5.862	7.123	7.229	8.221	8.527	8.547	6.55	6.822	6.298	7.003	7.436
23	9.424	7.321	8.352	9.501	8.335	6.9	7.077	9.476	7.633	6.67	11.479	9.957	8.421	6.123	6.691	5.493	8.845	7.851	9.49	3.799	8.275	9.284	7.585	6.318	5.862	9.129	6.35	7.513	7.229	6.582	6.232	5.415	9.226	9.991	7.513	8.077	6.696	9.226	6.324	7.994	7.011	8.496	8.736	8.705	6.51	7.269	5.954	7.556	8.364
wt2
0	16.966	16.479	28.372	10.845	15.648	11.321	33.195	13.384	12.086	28.516	14.564	15.582	12.41	11.249	13.877	15.779	27.149	11.481	16.266	13.481	15.556	15.676	16.513	33.65	13.862	15.851	13.132	11.135	15.633	24.479	14.086	13.605	16.874	17.754	13.229	13.338	15.67	11.971	11.731	16.759	13.553	17.278	11.169	12.739	8.246	15.639	18.011	16.269	6.352
1	17.983	17.418	15.169	10.817	16.765	11.103	33.158	14.616	13.341	20.418	13.831	18.593	15.693	11.977	13.762	16.691	28.934	12.854	17.149	15.304	17.971	16.842	17.252	31.851	13.077	16.172	15.599	10.937	15.954	14.656	14.37	12.244	11.043	15.648	13.854	12.602	15.43	13.255	13.395	17.436	15.639	18.41	14.287	12.84	8.711	16.628	18.622	16.235	5.109
2	18.014	18.685	14.504	12.665	16.244	11.456	27.436	15.86	12.885	18.963	13.88	16.914	16.318	16.287	15.908	18.96	30.201	13.948	19.642	16.049	15.797	18.332	18.358	21.284	12.33	17.785	15.02	11.375	16.819	15.261	15.089	12.653	14.103	17.1	14.802	13.083	18.564	12.797	15.622	18.103	15.53	19.009	14.722	14.438	9.413	16.057	18.659	16.648	7.834
3	17.533	17.59	12.47	12.756	16.381	17.003	16.564	16.519	14.029	19.53	15.244	17.215	17.453	14.327	20.418	19.138	20.53	15.834	19.877	19.221	16.754	20.35	17.877	19.542	10.808	18.218	14.668	11.218	17.791	14.848	16.083	13.759	17.447	13.991	16.977	12.811	17.865	10.221	15.332	18.138	15.456	19.484	16.192	16.951	10.88	18.146	18.344	16.241	9.384
4	19.321	18.324	12.203	12.536	13.957	17.011	13.67	16.095	11.986	20.708	15.848	16.762	18.261	15.479	17.668	19.734	19.33	17.768	19.848	19.16	17.805	20.731	19.808	19.358	8.719	17.461	14.937	12.232	19.424	15.782	16.401	16.673	16.854	13.805	15.926	13.298	18.888	9.665	15.968	17.791	15.252	19.905	15.49	17.433	12.375	18.931	20.238	15.659	9.384
5	18.264	19.112	13.046	14.94	10.88	16.908	13.324	15.292	8.613	22.427	16.954	18.304	18.347	16.547	13.88	20.777	20.447	18.246	22.542	19.84	19.481	20.98	20.1	21.716	9.103	17.593	15.39	12.542	19.668	15.754	18.278	17.564	15.825	16.616	16.946	14.269	20.017	12.037	16.986	19.318	15.865	20.117	16.421	17.186	12.381	20.736	18.138	18.756	9.585
6	18.201	19.198	15.593	15.501	12.845	17.221	12.756	14.218	10.049	25.203	17.484	19.742	12.407	20.032	12.797	21.616	20.324	17.656	22.152	21.264	20.364	21.51	18.937	21.381	10.178	18.404	16.086	6.883	20.347	17.066	21.095	19.51	15.026	20.533	19.077	15.037	19.779	11.009	17.083	19.713	16.117	21.275	14.785	19.395	9.077	21.785	19.484	21.539	11.367
7	16.046	19.238	16.553	15.716	13.797	17.069	8.226	13.768	12.218	25.736	17.625	20.026	13.705	19.212	11.261	21.903	19.817	19.146	23.487	21.605	19.831	21.857	18.556	21.602	9.842	19.845	18.771	6.731	20.963	17.04	20.158	19.407	14.799	20.427	20.885	15.095	20.338	11.842	16.338	19.361	16.135	24.96	17.367	20.221	8.728	23.573	19.458	21.009	11.679
8	13.745	20.223	15.785	15.358	13.986	18.734	7.914	13.395	12.521	26.579	17.665	18.252	19.782	21.573	11.192	21.318	19.857	20.063	21.84	21.756	21.825	21.424	18.244	20.378	11.648	17.625	19.877	10.123	21.066	17.384	22.943	18.444	13.699	21.123	22.046	13.622	21.223	14.106	15.341	18.341	17.662	23.688	19.149	19.914	13.521	21.819	20.103	21.095	12.123
9	15.544	20.966	16.736	14.668	14.398	19.49	6.095	11.745	14.96	26.521	18.095	16.444	20.387	22.857	10.146	21.705	21.284	20.705	22.158	21.636	21.192	21.295	20.117	21.521	13.054	18.129	20.55	11.052	19.817	17.719	19.103	19.175	15	20.762	21.622	10.834	20.106	14.387	16.043	15.934	17.146	24.169	18.805	18.857	13.418	21.57	19.928	22.017	12.063
10	16.513	22.04	17.057	14.218	13.739	18.585	6.235	14.722	14.593	26.851	17.968	16.352	20.378	20.854	11.201	22.573	20.298	19.582	22.352	21.728	20.499	21.711	19.009	23.842	13.616	18.817	17.797	11.696	19.791	17.201	17.828	19.003	15.318	22.625	22.805	11.418	20.45	13.877	14.453	16.533	17.57	24.986	17.983	17.315	13.51	22.736	20.943	22.456	11.45
11	18.049	20.344	16.238	13.074	13.742	19.244	6.126	15.516	15.135	25.295	17.052	16.418	20.249	21.607	12.367	22.673	19.696	19.504	22.032	22.229	23.622	20.994	17.957	23.072	12.946	17.587	16.229	13.109	21.221	17.192	16.994	18.169	16.169	22.43	22.679	12.344	18.364	12.994	13.301	16.616	16.246	23.562	17.559	17.49	13.756	22.593	20.418	20.252	11.229
12	15.049	20.37	14.499	13.04	14.264	18.625	5.501	14.41	13.845	23.934	15.928	16.894	20.441	18.143	10.963	21.63	19.404	18.281	22.897	19.501	21.845	19.57	17.711	20.501	12.897	17.473	15.361	13.014	20.387	17.307	15.292	17.246	15.851	19.241	19.266	9.711	20.977	13.473	12.533	15.57	15.779	22	17.201	15.728	14.186	20.728	19.456	17.817	11.183
13	14.573	19.461	14.258	12.656	12.192	18.421	6.146	12.301	14.166	22.249	13.825	17.421	17.607	16.026	12.057	22.645	16.731	17.943	20.37	18.842	23.152	19.221	17.172	18.777	10.499	17.719	14.307	11.957	17.762	17.032	15.032	15.656	12.888	18.155	17.132	10.057	19.642	12.862	12.931	13.937	15.599	19.249	15.115	14.845	13.974	20.212	19.825	18.347	10.112
14	14.338	19.395	14.181	12.828	13.278	15.029	6.825	11.011	12.968	18.536	13.607	16.59	15.739	15.797	9.155	18.324	14.759	15.926	18.074	17.946	21.387	17.86	16.479	16.917	9.61	14.284	13.791	8.917	17.665	13.622	14.117	14.479	12.12	16.653	15.009	11.355	17.206	11.287	12.536	12.777	13.155	17.765	13.994	12.444	11.479	16.421	17.968	15.095	9.951
15	12.756	16.163	14.172	12.407	11.499	14.372	6.55	7.467	11.461	18.364	12.84	15.642	15.447	14.702	8.315	18.206	13.754	14.117	17.682	15.931	18.567	16.095	15.057	14.324	7.736	14.819	12.817	7.693	16.169	13.713	12.957	12.404	11.774	17.143	15.53	9.791	16.367	10.931	12.244	11.605	12.404	16.395	13.332	11.413	9.693	15.719	16.421	14.37	8.507
16	10.67	15.768	12.934	11.705	9.496	11.9	5.564	8.372	7.814	15.49	11.699	14.639	13.682	12.848	6.716	13.96	12.567	14.074	16.602	14.427	17.229	15.327	12.9	12.711	5.903	11.266	11.722	5.398	14.951	11.587	11.364	11.883	10.384	15.372	14.719	10.026	16.734	10.238	10.865	11.106	11.883	15.814	13.567	8.868	8.587	13.943	15.607	13.235	7.774
17	9.238	14.45	11.874	10.917	8.756	11.072	4.1	8.493	5.587	15.034	11.072	11.788	14.41	11.719	6.47	12.332	12.338	12.739	14.341	13.246	16.244	14.814	12.797	11.963	6.298	10.507	11.553	5.616	15.542	10.238	10.413	11.759	9.186	13.874	12.676	7.192	15.032	9.96	9.605	9.711	10.192	14.668	12.499	9.163	6.774	12.407	12.607	12.364	6.593
18	8.289	12.152	11.696	10.63	7.986	12.123	3.533	8.026	5.891	13.507	10.347	11.731	13.951	10.642	6.175	10.716	10.745	12.358	13.622	12.189	14.57	13.782	12.181	10.822	6.189	9.135	11.123	7.35	13.653	9.911	9.84	9.777	9.155	12.447	13.401	6.811	13.484	8.837	9.544	9.496	9.811	11.728	10.854	8.705	6.613	11.659	11.587	12.857	5.848
19	8.352	11.888	11.43	11.092	7.905	11.109	3.496	8.218	6.063	13.53	10.203	11.278	12.817	11.189	5.519	9.401	11.275	12.083	13.433	12.077	13.788	12.484	11.774	11.479	5.456	9.828	10.47	6.748	12.223	9.751	9.344	8.596	10.206	12.576	12.628	8.169	13.37	8.35	9.06	10.112	9.146	13.874	10.481	8.203	6.593	10.745	10.713	11.441	5.968
20	8.249	11.616	12.682	10.295	6.479	11.298	9.375	6.596	5.384	14.43	10.281	12.011	12.269	11.817	5.438	10.61	11.67	12.665	12.926	11.12	12.871	12.229	11.37	8.928	6.467	10.298	10.327	7.699	11.905	11.149	8.424	8.112	8.989	13.249	12.625	9.215	12.639	9.951	8.817	9.53	9.731	11.991	11.092	8.458	6.791	3.831	10.94	11.874	7.739
21	7.905	12.894	12.453	9.822	5.67	11.123	9.226	7.393	5.115	14.057	11.599	11.84	13.069	11.903	6.782	9.628	11.719	12.771	12.109	12.295	13.063	13.1	11.894	8.888	5.903	10.473	11.206	6.854	13.393	12.378	8.424	8.163	10.186	13.398	10.888	9.607	13.241	9.146	8.705	6.94	8.963	12.178	10.943	8.427	7.074	4.206	10.725	11.281	8.017
wt3
0	12.756	12.648	10.006	14.665	10.493	13.166	11.533	26.585	12.255	9.536	16.665	11.289	11.926	24.542	14.186	15.029	16.799	29.203	24.67	26.51	5.885	11.183	13.117	26.172	5.35	12.607	12.258	20.092	9.384	12.447	12.822	9.458	9.387	10.971	13.069	14.415	20.221	11.034	11.372	13.725	11.063	13.321	11.077	13.209	16.616	9.619	11.043	26.894	12.734
1	12.092	13.309	12.57	15.229	10.65	14.441	12.123	19.699	15.029	10.023	17.112	10.536	11.96	21.585	14.524	17.201	16.218	21.837	26.499	26.272	9.668	14.754	14.112	28.003	10.384	11.628	13.553	18.393	11.275	13.648	14.788	10.241	10.347	12.645	11.782	16.665	18.708	12.854	10.427	15.335	10.742	15.86	10.026	15.149	13.501	12.865	12.344	15.149	15.077
2	12.96	15.891	14.209	16.705	11.94	14.175	12.352	17.355	15.456	11.278	19.175	9.404	13.9	15.504	15.493	18.587	16.888	18.734	28.639	20.195	9.834	14.994	14.533	21.41	11.146	12.017	15.066	19.35	13.676	13.401	16.261	13.08	11.086	13.914	11.178	16.238	19.206	15.536	7.748	17.659	12.544	15.997	13.524	15.181	14.894	15.226	13.266	15.547	14.679
3	14.324	18.232	16.312	21.341	11.043	16.054	14.158	19.163	16.143	13.02	18.693	9.991	14.499	16.599	16.49	19.315	18.347	19.229	28.868	20.089	9.461	16.092	14.968	18.616	12.069	13.264	15.971	20.928	15.628	12.095	16.215	14.476	15.315	13.791	13.779	19.255	18.928	15.47	5.49	16.791	13.865	17.897	15.338	17.553	16.47	14.814	15.782	19.398	13.559
4	14.883	19.132	15.458	20.685	13.923	16.754	15.298	20.123	14.891	14.014	20.582	9.702	16.375	18.226	18.158	22.35	19.501	20.734	25.759	22.562	10.894	16.049	17.318	19.682	12.275	13.716	16.989	22.198	17.384	13.794	18.593	18.702	15.123	14.785	14.951	19.235	17.487	15.98	7.734	19.401	13.252	17.559	15.662	18.616	20.029	10.45	18.501	19.547	14.292
5	16.181	19.424	14.338	20.92	14.427	17.447	16.496	20.768	15.438	18.587	23.178	11.04	17.006	20.249	18.923	20.556	20.662	22.521	18.266	22.212	11	20.989	18.711	19.536	14.195	15.12	19.309	24.372	19.885	15.395	18.685	17.367	14.865	17.195	16.158	21.009	15.616	17.241	11.309	20.172	10.616	18.539	17.934	18.708	20.341	10.41	16.593	21.63	15.756
6	17.312	21.129	15.149	20.344	16.556	16.831	15.02	22.063	14.04	19.221	24.393	12.117	17.536	21.215	19.501	22.321	23.903	23.685	17.825	22.923	9.648	18.089	21.192	20.152	13.986	14.43	18.814	24.602	23.413	17.324	20.748	19.074	15.811	18.461	18.112	19.45	11.67	18.524	11.562	21.553	8.507	19.682	17.808	18.756	22.481	10.791	15.788	22.043	16.587
7	18.095	20.642	14.564	18.49	14.742	18.023	15.926	22.544	10.106	19.754	25.562	15.476	17.115	22.367	20.865	22.559	23.381	24.33	17.138	22.39	10.521	16.991	20.605	21.865	14.642	13.708	19.413	24.175	22.077	18.582	18.542	18.613	18.49	20.653	19.883	20.934	9.074	20.223	13.195	21.691	9.441	21.057	19.143	19.295	20.92	12.894	18.822	22.871	19.456
8	19.109	21.444	15.057	18.693	14.977	17.547	15.94	23.59	12.567	19.928	25.928	18.223	17.43	23.579	22.679	23.152	24.292	23.112	17.04	22.046	13.593	16.928	22.375	22.825	15.241	16.559	20.175	26.716	22.991	16.797	19.484	17.484	17.393	20.241	21.736	21.642	11.178	20.129	14.264	21.241	8.433	20.928	20.579	18.937	23.014	11.734	16.51	24.103	19.946
9	19.88	22.358	17.04	19.352	15.533	19.272	15.519	23.971	14.53	18.854	26.109	19.372	17.619	23.221	22.009	21.92	23.195	22.734	17.868	21.126	14.166	18.083	21.934	20.567	16.487	16.215	19.616	26.1	23.693	17.458	19.476	16.613	18.364	18.931	22.235	22.424	15.421	20.504	14.109	20.748	10.94	21.249	22.043	18.499	22.186	11.281	16.45	24.269	19.375
10	20	23.287	17.834	20.424	14.481	18.183	14.223	22.711	13.656	19.289	24.705	19.175	16.997	21.029	20.966	22.06	24.564	22.292	17.799	21.797	12.344	21.278	22.817	22.418	15.521	14.192	19.175	24.802	22.052	17.003	19.123	14.029	18.338	19.908	20.891	21.338	19.51	18.67	14.117	21.413	10.894	19.372	19.318	17.381	22.052	13.278	15.708	23.711	16.94
11	20.138	22.252	18.59	19.14	14.903	19.327	14.513	22.069	17.524	18.539	24.556	18.166	19.12	21.235	21.052	20.92	22.521	21.453	18.564	21.705	13.579	19.089	22.341	24.61	14.751	14.02	19.476	25.797	24.02	17.398	19.295	16.112	15.943	19.269	19.516	20.777	17.883	19.218	13.564	20.834	9.553	21.352	20.192	17.169	21.298	13.447	17.957	23.169	11.272
12	18.885	22.51	17.198	20.556	12.957	18.158	14.166	21.39	17.35	18.375	24.779	20.94	18.436	18.977	20.573	17.977	22.438	20.948	17.997	22.352	11.911	15.433	20.536	22.676	14.347	13.599	18.765	24.639	21.871	15.032	21.407	15.582	16.59	18.401	20.017	20.516	14.244	18.865	13.198	21.613	12.304	20.974	19.215	17.874	20.891	13.891	15.192	22.745	10.653
13	18.473	21.613	17.266	21.874	13.189	17.304	19.123	22.593	13.653	17.722	23.576	18.284	17.556	19.828	19.966	19.734	21.372	20.47	17.009	22.209	10.235	12.049	20.275	21.974	14.599	13.656	17.384	25.04	21.077	14.501	19.579	15.006	15.971	18.951	18.507	20.642	10.797	18.934	13.524	19.845	12.212	20.324	18.547	17.504	20.135	9.63	13.441	21.625	10.894
14	16.049	21.41	16.375	21.123	12.708	15.659	17.215	20.235	12.33	15.934	22.857	16.576	16.585	18.819	18.201	18.573	21.559	20.928	16.126	21.298	6.04	12.564	19.903	19.375	13.467	11.063	17.112	24.347	20.831	13.135	18.613	13.805	15.029	17.756	16.238	21.312	10.799	17.407	12.284	18.722	12.458	18.662	18.9	15.117	19.67	9.673	12.986	20.622	8.364
15	14.928	20.461	15.524	18.02	12.218	11.192	15.45	19.115	10.415	14.037	20.226	13.682	14.656	16.693	17.688	17.057	20.006	19.301	14.883	18.648	4.241	11.275	17.169	17.562	12.043	9.097	15.226	21.026	17.934	11.874	16.926	10.891	14.089	15.593	15.155	18.338	8.688	14.825	12.628	17.865	10.951	17.991	15.923	14.822	18.12	9.421	10.862	19.264	7.215
16	14.739	17.98	13.232	15.642	11.51	7.897	14.473	17.527	8.034	14.324	19.645	14.215	14.433	16.186	16.768	15.052	17.378	18.433	15.51	15.628	9.143	9.284	16.762	16.401	13.032	6.229	14.691	18.547	19.381	12.527	17.292	10.152	14.794	14.14	13.897	16.143	11.705	15.582	10.341	17.292	8.92	16.476	20.103	13.45	15.673	11.209	10.642	18.206	7.011
17	12.857	18.559	12.057	12.968	11.172	5.731	12.361	15.923	8.221	11.424	17.894	12.315	13.183	13.312	15.885	12.41	15.178	15.387	13.699	15.404	7.885	8.361	15.436	14.708	11.868	7.682	13.799	16.327	14.421	10.65	15.544	8.662	13.473	13.198	12.699	13.957	16.126	12.9	8.745	15.066	7.387	14.716	10.905	11.61	13.705	11.355	9.837	15.777	7.381
18	11.324	14.461	9.02	11.258	10.166	5.235	10.43	14.696	6.819	9.642	14.997	12.484	11.725	11.066	14.484	11.817	12.192	12.544	11.266	14.628	6.974	8.407	13.358	13.673	9.35	7.335	11.37	14.883	12.957	9.934	13.702	7.84	12.315	10.951	12.625	11.309	14.96	11.398	8.788	15.98	6.504	12.94	8.983	6.097	12.39	13.421	8.713	14.67	8.244
19	9.971	12.994	7.599	11.507	9.894	4.673	8.12	12.301	7.9	8.923	15.138	9.203	11.129	10.235	12.318	10.387	10.977	12.47	10.602	11.785	6.997	7.481	11.98	13.387	10.524	7.974	10.513	11.928	12.181	8.977	13.032	7.258	10.484	9.252	11.943	11.519	13.258	10.046	7.799	13.287	7.238	12.954	13.315	5.335	11.358	13.089	8.585	13	7.711
20	9.241	12.467	7.444	8.848	7.84	4.874	8.032	10.971	7.679	8.963	13.865	8.372	10.928	9.791	12.493	10.556	10.347	11.45	8.874	10.905	6.298	8.963	11.822	13.203	8.834	7.877	10.318	10.722	12.639	9.41	11.023	6.358	10.35	7.814	10.499	11.312	12.017	9.352	8.238	12.542	7.281	10.642	12.742	4.765	10.195	14.052	8.754	12.662	6.479
21	8.327	11.35	8.931	8.914	9.679	4.728	6.699	10.436	9.097	9.095	13.201	7.966	10.037	9.447	11.241	10.14	10.186	11.645	8.819	9.625	6.378	9.696	11.55	11.407	7.88	8.117	10.923	10.398	10.501	9.659	10.691	6.559	11.367	7.814	10.504	10.788	11.095	9.622	8.619	12.244	7.146	10.665	6.799	5.713	9.891	13.605	8.401	12.163	5.986
22	9.155	13.484	9.479	8.705	10.384	6.014	6.696	10.484	9.831	10.292	14.129	7.129	11.074	9.596	10.934	12.496	11.026	11.507	9.06	10.255	5.977	12.258	11.951	12.218	8.04	6.014	11.481	10.593	9.771	10.648	10.708	7.473	12.968	7.725	11.02	11.264	11.272	9.633	9.301	12.166	6.983	10.533	6.384	6.98	9.152	14.181	7.931	12.791	8.077
wt4
0	6.98	8.172	7.926	8.567	6.352	5.88	7.289	8.074	6.633	8.98	8.255	7.295	6.642	15.057	7.811	7.496	6.335	10.888	8.888	9.352	9.963	3.779	7.59	8.023	7.08	4.802	7.711	9.198	7.96	9.398	3.848	7.169	9.926	2.762	4.135	8.043	6.874	7.662	8.905	5.791	11.069	4.06	9.883	9.229	5.877	7.585	5.725	7.877	8.054
1	8.37	9.845	9.547	9.579	6.421	6.192	7.341	8.301	7.524	8.937	9.166	7.473	4.384	15.009	8.891	8.539	7.086	9.218	9.006	9.745	8.206	2.61	9.375	7.57	8.223	4.946	8.404	9.304	8.559	10.464	4.295	8.381	8.713	3.046	4.653	9.232	7.158	8.361	9.971	7.501	12.923	5.304	9.751	9.716	7.438	7.756	7.163	9.57	8.57
2	8.493	10.705	10.054	9.656	6.433	7.023	7.771	9	7.883	8.178	8.771	8.284	4.834	11.215	10.321	9.768	8.309	10.169	9.186	10.473	8.656	4.493	9.372	8.183	7.579	5.92	10.057	11.304	9.35	10.86	4.754	7.888	9.086	3.014	4.722	10.642	8.372	9.203	9.771	8.716	10.123	6.143	11.481	10.599	7.917	8.905	7.817	9.791	9.387
3	8.556	11.338	10.59	9.212	6.404	7.905	8.96	9.444	8.802	8.802	9.47	8.587	4.195	9.765	11.344	9.871	9.054	9.361	9.774	10.513	8.954	3.519	10.493	8.029	5.51	7.341	10.284	11.848	9.877	12.51	5.989	8.527	8.977	3.203	6.298	10.897	8.103	9.335	10.521	9.59	13.307	7.436	13.232	11.275	8.699	8.679	10.206	8.636	8.986
4	9.456	12.08	11.834	9.244	7.585	7.289	9.756	10.527	8.682	11.1	9.951	8.914	5.092	10.258	11.923	10.223	9.57	9.693	12.51	12.14	8.347	2.96	10.178	8.702	4.238	8.877	10.854	11.524	9.888	12.625	6.791	9.258	9.057	3.304	7.668	10.837	7.905	9.725	10.88	9.713	8.387	7.135	13.983	11.052	8.593	9.103	8.499	10.625	9.16
5	10.802	12.063	11.851	12.997	8.39	7.845	9.527	11.433	9.312	10.553	9.143	10.504	6.559	10.126	11.347	11.321	11.974	10.974	11.496	11.533	8.378	8.934	11.393	9.203	5.533	8.576	11.009	12.341	12.521	13.742	5.645	8.98	9.266	4.072	7.45	11.169	9.103	10.415	12.751	10.937	8.014	7.066	14.768	14.441	9.37	9.129	9.223	8.619	9.347
6	10.831	13.06	12.175	14.931	9.395	8.605	10.943	11.587	9.705	9.966	9.361	11.418	7.628	10.226	13.017	11.487	12.201	10.716	11.708	13.736	10.017	9.679	11.745	10.209	8.235	9.501	12.811	14.358	13.648	14.779	6.444	10.865	10.052	5.536	3.516	10.693	7.622	11.126	12.493	10.885	9.112	7.605	14.553	14.029	10.103	8.731	9.464	10.728	10.84
7	11.003	13.473	12.089	14.335	12.08	7.905	12.175	12.261	10.06	9.464	10.112	11.06	6.771	10.905	13.321	11.524	13.937	11.547	11.923	14.576	10.946	11.862	12.241	11.066	8.903	11.195	14.387	13.625	14.115	14.877	5.407	12.355	11.507	6.367	2.37	10.874	8.181	13.605	12.622	10.453	8.957	10.997	14.507	14.112	11.797	9.92	9.868	11.281	10.885
8	10.441	14.186	13.16	14.278	12.576	8.765	13.553	13.817	10.536	10.032	10.917	11.845	5.596	11.341	13.029	12.338	13.464	10.352	12.278	15.539	13.103	12.092	12.854	11.602	9.16	10.705	14.524	14.596	14.355	14.814	6.192	12.868	12.923	6.762	2.986	11.45	7.57	13.696	11.693	12.109	9.585	12.278	14.33	15.616	12.244	10.372	8.65	11.957	11.493
9	10.198	15.046	13.484	13.37	13.321	8.708	13.464	13.235	11.206	10.232	11.307	11.954	5.891	11.96	13.883	13.029	13.309	10.355	12.914	15.819	13.436	12.218	13.372	12.146	8.722	9.966	15.295	15.358	15.072	15.842	6.358	12.433	13.447	7.189	5.857	12.393	7.312	14.719	11.748	12.298	10.648	12.771	15.436	15.837	12.871	11.146	9.504	11.785	11.685
10	9.794	14.819	14.731	14.84	12.032	10.057	13.304	13.903	11.244	10.47	11.372	12.708	6.504	11.98	14.479	13.519	13.195	10.046	13.143	16.006	13.713	15.725	14.799	12.338	8.96	10.092	16.289	15.934	14.891	14.206	6.848	11.53	13.198	7.877	6.662	12.802	7.524	14.98	12.221	11.49	9.418	12.926	15.688	16.854	12.928	12.206	8.917	11.261	13.504
11	10.135	14.659	14.888	15.069	12.622	9.711	13.312	13.169	10.688	9.003	10.734	13.453	6.633	12.587	13.865	13.192	13.587	9.994	12.375	16.487	13.175	15.633	14.951	11.619	8.461	10.888	15.745	15.65	14.822	15.35	7.301	12.516	13.774	7.576	8.607	14.203	6.708	14.739	12.335	11.822	8.828	15.387	16.668	16.384	12.883	12.708	9.989	12.046	13.914
12	9.791	14.713	14.447	13.799	13.344	9.596	13.645	13.304	11.077	8.702	10.309	13.206	4.754	12.149	13.983	13.241	13.298	11.499	13.679	15.223	14.195	15.84	14.848	11.739	8.848	10.37	14.37	15.418	15.496	15.438	7.994	12.708	12.819	7.269	7.946	14.567	7.054	14.203	12.335	12.069	9.129	15.708	16.688	15.619	12.309	12.1	10.249	11.768	13.837
13	9.074	14.728	13.691	14.218	12.799	9.702	13.04	12.765	11.223	7.33	10.438	13.054	5.026	11.759	13.307	12.152	13.719	12.158	14.467	16.16	12.579	15.032	13.874	11.524	8.688	10.828	14.12	15.421	14.046	14.579	7.713	12.407	12	7.487	8.046	14.897	8.009	14.327	12.673	11.986	9.676	15.115	16.324	14.954	11.556	11.885	12.871	10.702	14.395
14	8.865	14.129	15.613	13.582	12.974	9.304	11.923	11.788	10.934	6.659	10.613	11.536	4.487	10.888	13.734	12.433	13.003	12.453	13.063	15.814	12.436	15.754	12.848	11.083	8.149	11.014	14.656	15.123	13.693	14.115	6.673	11.67	11.06	6.372	5.777	14.848	8.023	14.593	12.266	12.046	9.252	13.272	14.378	14.59	12.166	11.587	12.45	10.421	13.625
15	9.083	14.221	13.47	13.871	10.934	8.619	12.338	12.08	10.573	6.619	10.547	10.946	3.931	10.453	13.719	11.536	12.521	13.645	13.473	14.59	11.473	11.195	12.567	11.507	7.771	10.731	13.186	14.507	13.298	14.516	6.521	11.321	10.788	6.473	4.438	13.032	7.605	13.539	12.183	11.315	8.937	13.398	13.481	14.152	10.794	11.688	11.458	9.321	13.132
16	8.725	12.891	12.289	12.888	10.229	8.484	11.006	11.487	9.851	5.255	9.481	10.304	3.977	10.063	13.172	11.361	10.857	12.593	11.255	14.246	10.542	10.089	10.991	9.794	7.751	9.453	12.352	13.971	12.032	12.656	5.206	10.496	10.226	5.315	4.398	11.991	6.361	12.814	11.287	11.192	8.722	12.521	12.077	13.387	9.777	10.779	10.413	8.779	11.928
17	8.126	13.533	10.946	12.229	9.195	7.891	10.441	10.983	9.857	5.994	9.02	10.241	3.676	10.129	10.894	10.719	9.702	12.676	10.507	12.759	9.126	9.026	10.633	8.206	5.754	9.255	11.401	13.029	11.745	11.708	5.152	10.057	9.639	3.421	3.186	10.35	6.496	11.527	9.206	9.739	7.33	10.897	11.255	12.527	8.527	10.063	9.066	7.765	10.911
18	8.02	10.802	9.814	11.582	8.562	8.275	9.358	9.665	10.132	4.301	9.169	9.418	3.186	9.407	9.774	10.232	8.226	10.011	9.444	12.364	7.693	11.229	10.705	7.481	4.883	7.905	11.407	11.731	10.464	10.805	4.851	9.249	9.149	2.08	3.587	9.92	6.86	10.768	8.628	9.9	6.404	9.367	9.857	11.479	7.668	10.63	7.052	8.352	9.467
19	7.874	10.321	8.748	10.049	6.364	6.699	8.974	8.728	8.954	5.183	7.828	8.378	2.656	7.848	8.782	9.559	8.183	8.221	9.212	10.696	7.673	9.375	8.88	7.178	4.567	5.524	9.461	10.699	9.848	10.034	4.037	8.35	8.395	4.521	3.547	9.341	6.791	10.59	7.206	8.367	5.605	8.393	9.289	8.914	7.023	9.232	6.458	7.201	8.034
20	6.765	9.198	7.252	7.172	6.951	6.433	8.318	7.146	7.427	5.006	7.272	6.266	2.504	6.951	8.607	9.106	8.352	7.401	7.825	9.716	7.676	8.226	8.049	6.049	3.908	5.957	8.885	9.963	8.653	9.358	3.501	8.284	7.974	4.903	3.556	8.539	6.501	9.06	6.708	7.84	4.92	6.759	8.321	8.186	6.819	7.264	6.533	7.103	7.186
21	6.387	8.484	7.845	6.519	6.705	6.138	7.639	6.129	6.957	4.682	6.817	5.854	2.702	6.676	8.032	7.739	7.871	7.017	6.885	8.954	6.607	8.527	7.676	6.201	4.401	5.96	7.951	9.398	8.41	8.903	2.86	7.232	7.817	5.032	3.851	8.338	5.911	8.602	6.636	7.258	5.312	6.633	7.731	7.198	6.458	6.759	5.828	6.742	7.358
22	6.536	8.63	7.55	6.195	6.092	5.736	7.43	5.765	6.206	5.198	7.129	5.117	2.751	5.934	7.49	7.57	7.622	7.284	7.252	9.662	6.625	7.209	6.934	6.261	4.682	6.037	7.57	9.132	7.653	8.897	2.857	7.573	7.212	4.057	3.926	8.954	7.034	8.682	6.318	7.536	4.719	5.258	8	7.106	6.398	6.312	6.232	6.625	6.777
wt5
0	12.378	8.301	6.668	12.146	3.797	5.685	7.496	10.521	11.275	9.702	11.464	10.321	10.232	9.37	9.55	9.607	10.223	9.35	8.089	8.401	8.622	9.954	5.126	10.143	10.699	10.759	3.659	3.393	12.12	10.937	11.347	7.966	9.527	6.321	9.172	10.653	9.521	14.352	19.43	12.367	3.897	8.711	1.903	9.009	10.032	12.266	15.318	9.524	9.831
1	13.143	12.367	6.989	11.819	3.41	11.355	7.605	12.573	12.287	10.255	11.693	10.819	11.728	10.479	10.639	9.616	11.272	10.054	7.84	9.367	9.063	4.175	4.788	11.613	11.487	11.857	2.986	2.842	12.977	11.587	11.519	8.309	10.499	7.917	10.453	9.499	10.837	13.785	12.487	11.926	4.974	10.653	5.046	9.49	11.777	13.593	17.559	9.679	9.705
2	14.338	12.897	8.951	10.596	4.12	5.693	5.728	12.63	13.281	10.696	12.069	13.527	11.501	11.023	11.304	10.332	11.934	10.289	8.496	9.244	10	7.983	4.312	11.777	11.029	11.14	2.304	4.768	13.946	11.659	12.272	6.828	9.685	10.582	10.112	10.02	6.613	16.797	12.716	13.447	4.206	12.943	4.281	9.971	11.542	14.59	17.722	10.083	10.453
3	14.367	15.888	9.951	10.536	6.289	3.458	8.172	14.567	14.573	12.51	14.321	12.903	11.828	10.948	11.049	10.53	12.307	11.424	9.309	10.923	11.023	12.504	5.834	14.138	12.318	12.487	4.258	8.223	14.415	12.817	13.143	7.774	10.968	10.682	9.456	12.418	8.344	21.112	12.441	15.057	3.676	15.599	4.49	11.258	12.851	15.395	10.441	11.903	11.034
4	14.966	15.123	10.123	11.464	12.12	11.166	9.86	14.029	16.046	11.754	14.444	13.335	14.713	11.957	13.928	10.596	12.926	12.037	9.759	10.868	11.756	13.665	6.731	13.029	13.536	13.536	6.246	10.607	13.55	13.203	14.209	7.794	11.166	11.751	9.625	12.218	8.639	21.691	13.828	14.484	3.619	14.768	3.837	12.192	14.266	16.264	11.307	11.223	11.797
5	16.436	9.103	11.905	11.579	5.665	10.777	6.848	16.169	16.931	11.086	14.307	14.16	14.473	12.888	11.479	10.387	14.006	17.258	10.014	13.169	13.052	13.083	8.47	14.181	14.88	15.788	8.281	10.524	13.842	13.212	14.066	10.143	11.536	12.149	12.026	13.189	7.676	21.074	14.135	14.771	6.544	17.307	2.685	13.246	13.158	16.567	12.352	12.705	11.198
6	17.716	7.802	12.57	11.599	4.149	5.98	7	16.292	17.106	10.937	13.734	14.897	15.218	12.516	10.713	11.782	15.547	16.407	11.163	14.751	12.848	12.98	10.582	12.808	15.759	16.418	9.51	11.602	14.238	14.186	15.278	10.768	12.521	13.39	12.097	12.865	8.04	14.593	16.367	15.129	6.481	16.181	2.702	13.258	13.241	15.65	13.977	12.547	11.768
7	18.221	7.903	13.401	12.762	4.135	6.573	6.88	17.702	20.736	10.691	14.341	15.613	15.759	12.564	10.043	13.519	17.289	17.479	12.991	14.785	10.771	7.347	11.576	12.777	16.47	16.754	11.708	11.702	14.364	14.914	16.212	12.072	11.352	14.212	12.756	12.891	8.564	12.854	15.656	15.536	9.318	14.347	3.066	15.229	13.536	16.436	14.825	12.811	12.802
8	19.756	8.53	14.092	12.814	4.284	11.731	5.799	18.415	20.481	9.914	15.802	16.221	15.223	12.857	10.14	13.189	16.914	18.971	12.183	14.854	8.989	15.275	11.49	13.656	18.656	18.097	12.946	11.404	15.378	16.327	16.779	12.203	12.928	13.989	12.808	13.905	8.653	14.894	15.61	15.957	9.037	14.653	2.579	15.261	12.585	18.189	14.719	13.438	14.304
9	19.926	9.011	15.842	14.539	5.504	12.415	6.232	18.47	22.226	8.43	16.487	16.49	15.579	13.45	10.923	14.069	15.086	18.639	12.883	14.862	8.352	15.842	12.129	13.802	19.33	18.344	12.923	11.103	16.054	15.158	16.636	12.748	13.602	15.754	12.719	13.679	8.521	14.805	15.115	17.315	10.289	15.307	2.37	14.126	11.576	17.691	15.375	14.797	14.244
10	20.072	8.504	16.957	13.756	6.255	16.467	5.547	19.943	23.017	7.67	18.14	17.877	15.444	15.355	10.516	15.937	16.903	19.725	14.066	15.573	7.542	16.264	12.57	14.963	19.192	18.745	12.974	11.894	15.229	15.762	16.232	14.381	14.937	15.92	11.891	15.596	7.794	14.106	14.264	17.642	10.943	15.911	2.35	15.55	12.298	17.192	16.47	15.436	15.791
11	20.181	11.702	16.149	14.613	6.327	18.765	5.143	19.295	23.367	6.968	18.88	18.407	15.883	14.054	10.12	14.994	17.559	19.777	14.424	15.315	7.556	16.84	12.35	15.229	19.458	18.713	12.759	10.186	15.576	17.562	16.335	15.659	15.868	17.203	10.524	14.513	8.221	13.696	13.713	18.066	11.948	15.777	1.814	16.779	11.702	18.533	17.421	14.831	15.324
12	18.908	13.885	17.676	13.765	7.43	13.748	5.034	19.94	23	7.593	18.845	17.585	17.814	15.55	9.221	15.484	17.367	18.533	14.484	14.994	7.946	16.516	12.269	15.45	18.779	17.9	12.977	10.742	15.456	17.115	15.232	15.851	15.487	16.862	10.381	15.49	8.57	14.023	13.393	17.693	11.808	14.711	1.934	16.854	11.894	17.602	17.318	14.756	14.908
13	19.625	11.166	17.696	13.676	6.645	11.318	4.883	18.092	22.195	7.785	17.046	18.762	16.02	14.258	8.914	13.903	17.198	18.287	14.12	13.579	6.891	16.244	11.983	14.458	20.192	18.51	12.542	10.092	14.908	16.805	16.991	13.699	16.057	17.057	12.401	15.496	7.917	14.59	13.951	17.284	12.436	14.195	2.183	15.705	11	17.361	16.713	13.223	13.625
14	18.567	10.37	16.433	12.266	6.143	9.49	5.043	17.203	20.636	6.358	15.837	17.562	14.828	14.284	8.387	14.37	17.613	17.923	13.155	13.215	6.688	15.458	10.47	15.352	17.84	17.447	11.923	10.436	14.069	16.974	16.126	13.679	15.35	15.332	10.951	14.696	7.109	14.504	11.582	16.923	12.304	13.891	2.198	15.072	11.223	16.739	15.831	12.278	12.232
15	16.834	7.289	17.017	12.811	8.135	8.278	5.269	17.653	20.066	6.189	15.891	15.851	14.599	14.054	9.613	14.198	17.08	14.461	13.212	12.883	5.905	14.857	10.937	14	16.398	15.711	10.619	10.41	14.771	16.226	15.309	13.206	15.014	13.931	10.215	14.51	7.172	14.582	11.536	15.874	11.372	13.817	1.903	15.421	11.221	16.481	16.41	12.074	12.501
16	16.192	7.135	12.602	11.628	8.066	13.218	5.682	16.37	18.332	6.499	14.361	13.639	14.49	11.903	8.129	13.155	16.264	13.851	11.756	12.032	5.375	13.473	9.662	13.407	14.877	15.779	9.344	10.258	13.762	14.481	13.883	11.911	14.808	13.415	8.908	13.728	6.433	14.479	10.479	14.65	11.049	12.742	3	13.88	10.163	14.539	15.731	11.203	12.312
17	14.453	7.054	10.421	9.318	4.384	11.344	5.719	14.622	15.287	5.986	13.719	12.315	13.911	12.327	7.782	10.908	14.547	11.693	10.765	11.381	4.768	12.622	8.928	12.885	12.885	14.679	9.484	9.536	13.547	15.266	12.232	10.186	13.587	13.484	8.401	13.295	5.295	11.834	8.639	12.865	10.384	12.298	2.378	12.759	9.238	13.742	14.189	9.226	10.582
18	11.106	5.181	10.86	8.181	2.822	5.708	4.169	13.579	14.063	5.728	12.585	11.662	11.774	10.198	5.648	10.854	11.427	11.172	10.103	9.966	4.318	11.146	9.026	10.788	12.103	13.074	8.278	9.33	12.33	11.605	10.052	8.146	11.937	11.636	8.072	11.794	5.375	11.163	7.553	11.427	8.544	10.702	2.206	12.281	8.501	11.616	12.381	8.246	8.413
19	10.547	4.287	8.931	7.493	1.819	6.292	4.043	11.203	12.719	5.312	10.722	10.304	9.235	7.946	4.679	8.097	11.08	7.43	8.567	8.479	3.633	9.539	8.278	9.994	9.96	10.86	5.966	8.301	10.951	9.648	9.828	7.562	10.384	10.364	7.739	11.023	5.596	10.438	6.782	9.842	7.324	10.218	2.178	10.648	6.837	10.235	11.175	7.619	7.077
20	9.562	3.842	8.797	8.255	2.212	4.897	3.762	9.92	10.479	4.754	10.951	10.226	8.37	8.33	4.928	6.894	9.556	7.238	7.1	7.791	3.499	8.831	7.384	9.149	8.719	9.946	5.682	7.814	9.115	9.487	9.244	7.55	10.037	9.258	7.748	8.585	5.355	8.309	5.837	8.35	6.544	8.92	5.347	9.567	5.762	9.45	8.759	6.636	8.195
21	8.874	4.327	8.201	6.834	1.931	3.481	4.143	10.086	9.361	4.421	10.496	9.53	8.602	8.037	5.003	6.811	8.676	6.052	6.628	7.774	3.573	8.183	7.252	8.822	8.453	8.805	4.98	7.123	8.501	8.458	9.57	8.011	9.315	8.742	7.845	9.289	4.754	7.84	5.645	8.544	6.003	9.436	5.473	9.513	6.152	8.997	7.808	6.45	7.754
22	9.301	4.338	8.178	7.223	1.877	2.146	3.441	9.865	9.077	4.616	9.622	9.381	9.029	8.685	5.418	6.487	7.519	5.287	6.424	7.682	3.711	8.255	8.264	8.355	9.777	8.307	4.759	7.794	9.447	9.456	9.636	7.395	8.65	9.129	7.269	9.132	4.842	7.814	5.688	8.375	6.052	8.559	4.261	8.372	6.223	8.742	7.172	6.544	6.16
23	10.464	5.668	8.579	7.917	2.842	5.567	4.014	10.341	9.636	4.467	10.14	10.309	9.235	9.097	4.923	7.149	7.032	5.049	5.851	8.473	4.751	16.117	8.98	8.822	10.023	8.513	4.519	8.235	9.725	9.971	9.613	7.261	9.129	10.418	7.742	7.888	5.662	8.318	5.805	8.923	6.35	10.181	4.871	8.315	7.083	9.029	7.289	7.708	7.244
wt6
0	12.195	14.106	11.768	12.822	25.682	10.203	13.501	14.138	13.585	10.235	13.711	9.115	9.587	14.097	11.722	13.052	11.132	13.315	8.702	11.304	12.908	10.241	12.754	4.378	16.298	11.917	11.567	5.126	10.499	9.676	12.848	15.35	8.097	8.553	14.613	9.301	13.842	16.619	12.43	12.404	10.653	14.628	14.516	13.249	10.418	14.436	8.324	12.96	11.702
1	13.754	14.722	13.501	12.579	16.633	10.897	13.464	11.725	15.401	10.203	14.126	4.547	10.553	14.779	11.851	13.997	10.968	13.605	9.209	12.453	14.361	10.298	14.315	14.264	14.464	11.954	7.722	5.324	9.791	8.665	14.441	15.943	8.106	9.003	15.375	10.579	14.149	13.837	12.742	12.84	12.845	15.292	10.16	14.47	5.986	12.132	10.456	14.819	13.138
2	14.926	16.229	14.513	13.817	16.003	11.573	14.298	13.112	15.791	11.117	15.665	4.355	11.129	16.751	12.39	15.711	13.097	15.685	8.043	12.587	15.344	11.02	14.327	15.794	13.974	13.748	14.066	7.284	9.897	9.086	15.072	17.183	8.496	9.335	16.831	12.814	17.88	14.653	12.347	12.544	13.682	15.725	11.238	15.487	8.957	16.287	11.238	15.67	13.447
3	18.02	18.51	14.762	13.587	17.255	12.189	16.963	11.312	17.074	12.212	16.84	5.347	12.716	17.496	14.9	16.533	14.009	16.241	9.221	14.003	16.441	13.636	15.923	15.805	15.708	14.212	16.324	13.344	10.84	11.109	16.149	14.034	10.951	11.433	18.926	13.825	18.37	15.98	13.069	13.132	13.458	16.315	10.705	16.691	8.464	17.699	11.92	16.149	16.043
4	16.648	18.903	17.427	13.123	16.358	13.009	18.003	15.977	18.413	13.464	14.817	7.934	14.782	17.573	15.519	18.762	12.576	17.521	10.172	13.605	15.997	14.616	17.284	16.203	16.189	13.722	12.117	14.682	9.582	15.51	16.819	13.817	13.556	12.713	20.628	13.054	18.845	15.966	14.659	16.092	15.06	17.9	11.203	18.447	7.917	18.699	12.444	17.181	16.607
5	18.284	18.908	19.186	14.903	18.066	13.117	19.837	17.759	22.086	14.576	17.762	8.054	13.994	19.659	15.825	20.659	13.754	18.401	10.926	14.702	16.831	14.547	20.628	15.691	16.699	14.066	4.275	16.206	11.424	13.166	18.479	15.175	12.309	11.768	20.968	13.86	19.252	16.404	14.708	17.585	14.989	19.493	11.321	19.831	8.04	20.407	12.845	16.521	16.201
6	18.244	18.768	19.341	17.063	21.223	12.825	20.203	18.479	22.287	13.665	17.696	8.888	15.192	19.521	17.47	19.287	15.831	18.421	11.066	14.158	16.891	14.908	21.143	14.499	17.633	15.226	2.971	14.596	13.688	13.054	19.688	15.524	11.352	13.117	21.138	13.877	20.848	16.765	15.908	18.837	15.582	19.132	11.891	21.848	6.14	21.238	12.917	17.628	15.481
7	18.206	13.327	18.172	15.997	22.241	14.395	20.195	17.865	21.106	13.974	18.63	10.734	15.559	20.734	17.232	20.547	16.96	18.453	12.398	15.215	18.246	14.519	20.209	16.834	19.14	15.607	18.762	13.229	15.378	9.169	19.338	17.559	13.009	13.702	21.937	15.017	20.04	18.533	15.794	17.739	15.705	19.275	12.421	21.802	13.894	21.378	13.974	18.427	14.845
8	17.665	11.762	19.04	16.358	21.298	15.229	20.407	18.023	22.579	16.037	20.593	11.341	15.905	21.212	17.347	21.06	17.252	18.648	13.032	15.688	17.539	13.951	20.33	16.885	20.344	15.295	18.421	12.862	14.479	7.648	19.579	18.51	12.436	12.711	22.705	15.358	18.934	19.954	14.613	18.421	15.633	19.499	15.504	22.923	13.301	21.152	14.585	18.731	15.229
9	15.966	12.077	18.344	16.516	19.94	14.564	19.762	16.332	23.842	13.822	18.734	11.877	17.106	20.02	17.172	22.788	16.868	18.822	13.802	16.155	18.851	13.456	19.971	16.986	19.066	15.805	18.08	16.335	14.077	8.774	20.034	17.126	11.854	13.613	21.619	14.731	18.215	18.854	13.011	20.163	15.112	19.281	14.625	21.327	12.556	19.691	15.209	18.332	15.897
10	15.095	12.077	20.484	15.943	20.272	14.284	20.467	12.854	21.054	12.628	16.834	11.238	17.223	20.521	18.579	21.272	16.166	19.12	13.957	14.37	17.51	12.163	18.943	16.395	20.553	15.43	17.203	16.129	13.209	7.656	18.158	16.567	10.765	14.066	21.129	14.759	18.324	18.705	12.719	18.948	14.39	20.991	15.427	21.539	13.765	19.822	15.032	17.848	15.467
11	14.914	12.332	16.745	15.1	18.221	14.831	19.261	13.725	21.794	12.117	18.585	11.069	16.447	19.097	16.848	20.636	14.682	17.341	13.771	14.135	17.705	10.501	17.59	15.41	18.633	14.115	14.321	15.003	12.576	6.585	17.049	15.39	12.401	12.163	20.934	13.358	18.521	18.003	12.754	17.562	15.261	19.057	16.582	21.401	12.201	18.149	15.519	17.768	14.493
12	13.295	10.977	15.436	14.312	17.716	13.447	19.536	11.41	19.479	11.934	16.891	9.355	15.413	17.754	16.983	19.504	13.911	17.648	12.238	13.367	16.851	10.387	16.888	14.582	16.55	14.117	15.364	14.292	11.166	5.063	17.484	14.513	11.077	14.731	18.579	13.774	16.335	18.954	13.352	17.324	13.484	16.857	13.96	20.032	12.209	20.103	16.109	17.275	14.138
13	14.281	10.473	13.447	13.668	16.017	12.679	15.765	9.576	17.527	12.074	13.278	9.734	14.361	15.327	14.083	16.53	13.02	16.155	9.983	11.04	16.358	10.163	15.318	12.238	14.92	13.891	12.734	14.719	11.381	4.968	15.994	13.622	11.181	12.421	17.332	11.665	15.576	16.693	10.92	15.682	12.149	14.261	13.782	16.788	10.808	15.441	14.642	15.86	12.14
14	11.605	7.805	13.415	11.794	14.696	11.183	15.344	9.668	15.862	10.923	13.175	7.794	12.705	14.393	13.123	14.436	12.883	14.009	9.573	10.106	14.53	8.691	14.436	11.628	15.567	11.837	12.009	12.226	9.616	4.16	14.135	12.779	10.315	12.244	15.596	11.367	14.155	14.476	9.946	14.014	11.103	13.223	10.315	15.639	10.261	15.178	11.516	15.126	11.378
15	10.607	7.39	13.146	9.957	14.003	10.622	13.341	8.152	13.272	9.195	12.109	7.046	10.55	13.88	11.41	15.103	9	13.805	6.487	9.656	12.272	8.98	13.092	11.559	12.037	10.585	11.963	13.12	8.645	3.742	12.822	10.487	9.731	10.289	13.456	9.338	12.579	15.043	9.183	14.401	9.229	11.203	10.765	16.476	8.63	13.897	11.937	13.785	12.324
16	9.057	6.324	10.711	9.481	10.817	10.702	11.61	9.04	11.914	7.742	10.745	5.381	8.352	11.728	10.092	12.728	8.072	11.636	6.96	9.9	10.817	8.92	11.622	10.169	11.983	10.289	5.602	10.788	8.278	4.946	11.355	10.576	7.716	9.421	11.562	8.759	10.968	11.393	8.049	12.897	8.765	9.926	6.771	11.831	7.146	11.39	10.427	11.516	11.129
17	7.745	5.931	11.011	8.06	9.808	10.261	11.613	8.53	11.14	7.585	9.315	3.759	7.542	10.719	8.579	11.61	7.37	9.751	6.281	9.332	9.427	7.117	10.02	8.209	10.567	8.662	4.57	9.077	7.748	5.12	10.129	9.106	6.212	7.307	11.178	7.619	9.381	10.547	8.198	11.9	7.774	10.089	4.745	10.47	5.848	10.954	9.289	9.977	9.67
18	7.189	6.083	9.937	8.046	9.903	7.539	10.911	7.183	10.685	6.178	9.261	5.513	7.292	9.791	7.857	10.94	5.501	8.358	5.748	8.53	8.756	6.539	9.458	7.665	10.384	8.332	3.994	3.258	7.341	4.817	8.848	8.315	5.117	6.209	10.739	8.688	7.814	9.106	7.619	10.241	7.209	9.444	6.805	9.467	4.324	9.642	9.066	9.106	8.418
19	6.45	6.195	10.092	7.229	9.295	7.845	10.616	7.928	10.39	6.072	8.751	3.745	6.473	9.817	7.797	10.309	5.903	8.266	6.16	9.115	8.547	6.596	9.599	8.332	8.94	8.037	3.16	5.097	7.074	4.235	8.381	7.785	5.1	6.602	10.41	7.625	7.542	9.04	6.977	9.926	7.378	9.143	7.65	9.054	3.499	8.857	7.375	9.198	8.129
20	6.484	6.501	9.805	6.84	9.281	7.799	10.453	7.777	10.407	2.734	9.398	5.077	6.926	10.33	7.693	9.625	5.931	8.96	6.564	9.613	8.88	7.536	9.642	8.63	8.596	6.977	6.077	2.951	6.785	3.564	8.825	8.395	4.567	5.971	11.499	7.112	8.765	8.905	7.613	9.203	7.645	9.172	7.092	9.931	4.206	7.794	8.648	9.261	8.559
wt7
0	10.619	14.688	13.493	10.473	12.117	7.659	12.713	17.673	10.16	16.063	10.808	15.074	12.003	31.358	16.966	11.779	10.639	16.327	16.57	12.45	9.605	12.304	11.605	14.33	10.43	11.507	11.287	11.602	15.054	15.415	13.613	15.544	12.679	8.421	10.556	20.029	14.292	15.192	14.106	6.229	13.777	14.083	13.98	9.249	20.668	13.931	21.046	9.854	9.639
1	12.355	13.032	11.576	11.089	11.908	8.739	13.43	10.971	11.249	17.908	13.255	15.524	12.808	16.003	17.501	13.112	10.989	17.02	15.054	12.797	10.335	10.178	13.67	15.138	6.802	14.711	13.521	12.244	15.467	16.817	15.645	16.461	13.771	9.481	13.527	15.109	15.338	16.269	14.215	5.713	13.934	15.636	15.891	9.931	17.375	13.473	17.688	10.089	9.521
2	13.052	14.372	11.814	12.304	14.533	9.092	14.292	9.685	11.968	17.424	12.421	16.765	12.421	16.011	18.562	14.98	13.682	17.98	17.436	14.086	12.516	15.765	13.736	16.567	18.155	16.266	14.132	12.745	17.41	17.862	16.415	17.547	14.057	9.209	13.974	16.235	16.364	16.324	16.771	5.244	15.619	17.401	16.63	11.16	13.241	13.43	19.35	11.49	13.052
3	14.327	15.94	12.395	12.834	16.516	10.625	15	10.691	14.117	18.324	14.163	18.117	12.894	17.948	21.53	12.828	13.029	18.186	17.685	14.484	14.415	18.264	15.817	18.143	20.043	19.645	14.877	13.08	17.977	18.868	17.014	14.771	16.94	9.633	14.923	18.043	14.513	18.115	16.711	9.427	18.903	19.289	18.966	13.808	14.338	15.232	20.238	14.295	13.665
4	13.158	16.229	13.123	13.751	18.948	13.123	12.968	13.39	14.152	19.888	13.47	20.759	12.805	19.149	21.109	15.957	13.51	19.811	19.006	15.63	12.02	16.676	16.479	19.467	19.272	18.779	14.436	12.619	20.289	22.149	18.871	16.189	15.713	9.479	15.837	17.86	18.258	18.713	18.017	11.705	19.756	19.011	19.782	21.143	16.066	16.862	21.315	12.943	9.304
5	13.862	19.109	16.223	16.636	19.275	13.395	11.92	13.436	14.734	20.275	15.765	20.126	15.779	20.547	23.937	18.464	14.819	19.135	21.576	16.014	11.822	19.857	16.903	18.029	16.218	18.126	12.206	14.163	21.957	22.946	18.516	20.077	17.55	11.278	19.02	19.848	19.559	19.378	21.232	15.559	20.633	19.67	21.645	14.897	15.797	16.458	23.178	12.642	9.963
6	14.338	18.779	13.797	15.625	18.92	12.937	15.312	15.387	15.625	21.98	15.281	21.754	14.39	19.524	23.762	15.656	13.593	16.218	23.49	16.41	12.659	17.602	17.092	19.648	22.155	19.037	11.599	12.573	23.994	22.725	16.622	21.269	20.08	13.682	18.436	18.109	18.521	19.799	17.461	14.822	20.527	21	20.874	16.622	16.613	16.951	25.178	11.51	18.628
7	14.461	18.894	15.246	17.158	21.481	12.246	10.481	15.367	14.754	22.585	14.12	20.799	15.989	20.602	24.289	16.716	13.006	13.779	22.04	16.129	8.524	18.691	17.318	17.676	21.92	20.576	10.063	12.668	24.181	21.218	21.516	23.138	20.751	15.1	19.923	21.702	17.665	18.636	20.312	13.312	21.206	21.903	22.926	14.719	15.484	19.656	24.264	12.914	18.436
8	13.708	18.547	14.496	15.132	23.527	11.499	14.665	16.04	14.911	22.653	14.808	23.095	12.67	16.779	25.292	19.59	13.994	4.891	21.496	14.937	13.587	21.069	18.195	20.636	22.579	17.854	11.771	12.169	26.143	24.768	23.576	23.564	20.447	15.069	21.309	24.049	18	20.527	19.802	16.269	20.782	20.453	23.458	15.172	20.527	20.307	24.765	14.172	17.905
9	9.699	20.266	15.914	18.332	22.854	10.221	14.109	16.507	15.109	22.59	17.848	21.519	11.011	11.206	23.593	15.65	14.974	7.413	21.318	14.355	11.123	21.436	17.444	22.115	22.719	17.138	11.691	14.252	27.53	24.822	24.086	23.215	19.951	13.994	18.785	25.851	18.292	19.289	17.903	18.026	22.181	19.203	22.347	15.106	19.705	20.011	27.332	10.854	17.103
10	6.43	19.45	14.287	16.971	22.206	8.84	9.562	15.393	13.797	22.255	16.39	19.447	13.223	19.155	22.817	15.848	14.759	11.842	23.029	12.782	9.212	21.928	17.705	23.241	23.178	16.539	8.135	10.169	25.963	24.579	21.782	22.198	20.06	14.791	20.169	21.862	17.407	19.837	18.848	13.249	22.384	19.395	22.493	18.587	17.94	20.759	24.888	10.593	15.415
11	5.504	18.304	12.937	15.097	20.65	6.347	9.946	13.183	13.35	20.834	16.415	20.519	16.123	19.705	22.521	14.126	14.077	15.069	22.312	12.777	4.665	20.272	17.837	21.854	23.034	14.481	10.095	8.897	25.235	23.908	19.499	23.026	19.888	15.725	19.842	23.003	17.499	18.447	18.851	13.132	21.756	20.585	23.106	17.622	18.991	19.585	23.441	11.725	13.665
12	5.398	16.613	13.516	15.106	19.989	5.911	11.074	12.47	13.619	21.238	17.731	19.301	15.052	19.966	21.166	12.653	11.771	16.679	20.67	16.433	9.264	19.837	16.771	22.226	21.415	14.562	11.433	7.974	23.731	22.702	18.596	20.281	19.731	14.931	19.304	22.645	17.65	18.656	17.765	11.708	20.521	19.994	23.487	15.014	18.636	20.487	22.527	11.361	13.911
13	7.069	15.903	11.728	16.109	18.994	5.404	14.289	14.255	10.914	20.736	16.195	20.622	14.401	19.117	20.39	12.745	11.897	17.88	19.883	12.771	10.129	18.358	17.046	20.63	18.759	14.424	9.129	8.622	23.315	22.152	19.665	20.307	18.656	13.92	19.436	23.759	16.129	17.295	17.865	13.327	19.799	18.9	22.923	13.679	14.765	18.221	20.94	11.221	13.461
14	7.745	15.258	10.854	15.037	19.12	4.725	14.003	12.905	11.229	19.109	14.212	18.983	13.095	17.424	19.536	12.989	12.292	16.393	18.192	11.484	11.415	17.648	16.192	18.848	17.768	14.539	7.805	9.304	21.284	19.59	17.496	19.195	17.195	16.192	16.272	20.639	17.361	16.332	15.765	10.281	18.894	16.613	20.911	11.33	14.98	17.011	19.725	8.35	13.278
15	7.375	15.072	10.516	12.524	16.266	6.771	13.851	11.562	10.556	18.788	11.811	18.436	11.991	17.375	18.524	13.994	13.135	15.026	18.097	11.725	11.212	16.47	15.203	17.378	16.653	15.338	6.172	10.166	19.255	17.877	16.281	17.771	17.135	16.613	13.115	19.246	17.37	16.848	14.034	10.103	17.361	16.84	18.292	12.616	13.971	15.842	19.862	10.501	14.633
16	5.937	15.533	9.401	12.734	14.779	4.607	13.628	10.722	10.413	18.244	11.997	15.894	12.255	14.163	16.576	11.771	11.054	15.828	15.163	12.169	9.229	15.252	14.037	14.914	15.544	15.63	5.493	8.599	18.284	17.934	16.384	15.642	16.473	14.395	11.395	16.238	17.1	13.63	14.229	9.914	17.479	15.338	17.249	11.212	11.848	14.576	18.736	11.292	11.344
17	5.037	15.138	9.16	11.255	15.917	4.335	10.905	10.252	8.628	18.066	10.367	14.777	8.519	12.854	15.14	11.284	9.453	13.966	16.066	13.097	8.533	13.653	12.676	15.04	14.35	14.645	6.264	6.722	15.665	14.057	16.069	16.811	14.45	14.249	10.481	15.481	15.384	11.728	13.223	9.788	15.246	15.186	16.092	10.708	11.479	13.974	16.719	10.143	11.017
18	5.281	14.361	9.318	12.312	15.668	5.347	9.249	8.994	8.722	15.782	8.716	14.713	8.149	9.398	15.066	10.201	8.943	13.464	15.61	11.456	7.688	13.653	12.865	15.049	11.215	15.928	4.997	5.765	15.734	15.155	15.375	15.716	14.865	14.871	10.765	14.679	12.069	11.716	12.226	9.006	13.533	14.117	14.547	9.364	12.312	13.774	15.06	11.203	11.84
19	6.47	12.625	8.679	11.436	15.467	4.811	7.9	7.928	8.673	13.304	7.96	15.476	7.1	8.837	14.14	10.393	9.049	12.585	13.324	12.046	7.957	12.862	12.797	14.438	13.607	12.639	5.768	6.198	15.189	14.679	13.215	15.587	13.905	12.117	10.158	14.453	10.868	11.006	11.94	8.656	13.183	14.668	14.774	8.407	11.857	12.748	14.874	11.398	11.642
20	7.186	13.175	11.011	12.152	15.564	4.768	7.888	7.407	9.447	13.997	8.493	15.186	6.797	11.461	13.636	10.453	9.235	14.103	14.501	12.266	8.842	13.467	11.871	14.014	15.109	11.289	6.45	6.55	15.069	13.777	13.579	16.258	13.871	12.126	10.616	15.186	11.355	11.854	13.086	9.146	13.719	13.639	15.249	9.04	12.501	13.648	15.212	11.032	10.272
wt8
0	6.722	6.212	2.817	1.874	7.355	6.751	6.519	4.372	8.57	6.805	7.089	4.192	6.625	7.183	5.928	7.017	8.447	7.344	5.089	6.968	8.238	3.739	8.725	6.685	6.648	5.648	7.066	8.284	6.504	6.845	5.719	5.88	4.971	5.828	6.499	6.55	6.112	4.819	1.877	6.685	4.768	3.779	9.135	3.645	7.966	7.332	4.759	6.799	5.212
1	6.146	6.436	2.688	2.123	7.384	6.854	7.347	5.699	8.662	6.298	6.393	4.731	7.252	7.072	6.946	7.258	8.977	7.762	5.378	7.135	8.384	4.593	8.238	7.264	6.519	5.464	6.903	9.564	6.628	8.436	6.315	6.112	5.797	6.181	6.908	6.16	6.544	5.106	3.814	7.117	5.461	5.559	10.235	3.699	7.476	8.467	4.395	6.599	5.756
2	7.115	7.126	4.178	2.628	8.212	7.074	7.192	5.192	8.593	7.424	6.223	5.45	8.223	7.223	6.966	7.768	9.186	7.883	5.937	8.367	8.842	5.55	9.16	7.011	6.831	6.255	7.713	9.375	5.295	9.275	6.894	6.67	6.453	6.436	7.96	6.65	6.361	5.344	4.352	6.851	5.656	3.602	10.668	3.983	7.436	9.688	5.441	6.928	5.768
3	9.077	6.905	6.097	2.536	7.642	7.751	7.232	5.289	9.805	8.049	6.782	7.438	8.596	7.84	5.928	8.622	8.639	8.315	6.628	8.407	9.223	4.444	9.304	7.129	7.092	7.33	7.691	9.648	5.587	9.665	7.244	6.367	6.874	6.269	8.682	7.046	6.693	5.226	4.034	6.877	7.029	3.501	9.172	4.533	8.226	9.705	5.599	6.321	5.375
4	9.37	4.894	9.289	4.745	9.146	7.665	7.221	6.086	10.768	7.421	6.556	8.579	8.246	8.037	6.189	8.195	10.656	8.576	6.808	7.069	10.011	5.146	9.358	9.335	6.971	7.559	7.991	10.407	4.937	10.516	6.258	7.519	6.854	4.622	8.41	6.61	7.072	5.413	3.754	8.232	6.146	5.851	9.292	5.762	8.089	8.765	6.289	7.355	5.249
5	9.367	3.756	10.206	5.914	9.991	8.848	8.129	5.235	10.16	7.991	8.315	8.074	8.914	6.519	4.066	8.989	9.811	8.725	7.146	6.84	9.146	4.963	10.003	7.616	5.96	8.616	8.579	10.344	6.547	10.074	6.378	8.456	6.573	5.14	8.12	6.828	7.02	6.312	4.077	8.799	6.831	8.415	9.966	7.169	8.688	11	6.453	9.934	6.146
6	8.593	3.84	9.175	6.183	9.702	9.221	9.08	6.587	9.579	8.877	8.129	6.725	8.834	7.433	2.702	9.046	11.619	8.711	6.957	6.387	10.032	4.364	9.138	9.218	7.1	8.054	8.49	10.865	5.963	10.848	6.682	9.616	7.215	5.014	8.501	7.736	8.341	7.275	3.582	9.579	7.011	9.576	11.258	5.37	8.917	10.315	6.994	9.223	5.834
7	8.616	4.911	9.799	5.871	9.106	8.756	9.375	7.971	8.585	8.209	7.138	7.533	8.433	7.616	6.166	8.123	11.138	8.728	6.003	6.791	8.974	4.728	10.066	9.183	7.974	8.295	7.903	10.126	7.917	11.607	7.112	10.819	7.172	5.481	8.63	8.014	9.292	6.711	3.258	10.054	7.037	9.255	11.255	4.676	9.069	8.865	7.074	8.968	5.527
8	7.625	4.596	10.324	6.246	9.02	8.951	9.971	8.805	9.579	9.063	7.519	8.189	9.814	7.777	6.023	9.702	10.986	9.464	6.269	7.115	8.983	5.438	9.166	9.593	9.032	8.983	9.232	11.12	9.656	11.034	6.189	10.713	7.367	5.47	8.739	8.777	9.16	7.163	3.298	10.129	6.642	9.089	11.484	4.61	9.117	8.986	8.43	8.642	6.361
9	8.052	4.372	11.072	6.9	8.653	9.235	9.954	8.138	10.289	8.685	8.275	5.991	9.923	7.728	4.691	9.685	11.676	8.736	7.301	6.759	10.023	5.401	9.083	10.61	8.911	9.628	8.819	11.378	8.117	10.943	6.713	10.851	8.092	5.338	8.258	9.149	8.911	7.043	3.034	10.905	7.375	9.507	11.344	4.848	8.702	9.143	7.994	8.734	6.395
10	7.914	4.53	12.017	5.049	8.596	9.797	8.736	7.011	9.994	8.914	8.032	5.192	10.544	8.278	6.519	9.292	10.619	8.338	7.183	7.891	9.871	6.653	9.61	9.106	9.1	9.249	8.903	11.682	9.054	10.963	7.054	9.903	7.974	5.324	8.994	9.249	9.355	7.808	3.424	10.676	7.553	11.011	10.762	5.524	8.456	9.384	7.963	9.106	6.209
11	8.029	4.372	11.12	2.928	8.708	9.464	10.109	6.421	9.143	9.865	8.223	5.1	10.398	7.791	7.011	9.278	10.321	9.052	7.49	8.716	9.954	6.066	10.576	7.779	8.235	9.662	8.504	11.292	6.708	10.496	7.516	9.668	8.814	4.877	9.181	8.438	10.017	7.072	3.605	10.387	7.542	9.034	11.074	4.264	8.195	9.003	7.845	8.702	6.298
12	6.931	4.238	11.599	2.189	8.734	9.699	9.275	5.759	9.275	8.481	7.562	4.894	9.544	7.94	6.106	8.905	10.679	9.218	7.08	8.613	10.542	5.642	10.542	8.029	7.785	8.53	8.226	11.183	5.894	10.427	7.685	8.241	7.897	4.782	9.734	8.149	9.378	7.198	5.169	9.989	7.722	9.341	8.963	5.223	7.67	8.986	8.049	8.848	6.149
13	7.289	3.905	10.587	2.533	8.997	9.289	8.642	5.054	8.745	8.43	8.06	5.163	9.971	7.186	6.023	8.685	9.559	8.768	7.436	7.484	10.077	5.713	10.436	8.877	8.367	8.713	7.857	10.676	5.908	9.903	7.298	8.318	8.782	4.218	9.206	8.112	8.848	7.312	4.934	9.754	7.917	4.315	8.989	4.238	7.441	8.805	7.166	8.527	6.132
14	6.298	2.115	9.828	2.307	8.974	9.02	7.865	5.421	8.736	7.464	6.986	4.791	9.504	7.441	5.484	7.484	9.521	8.275	6.926	8.84	9.819	5.673	10.662	8.519	7.785	8.708	7.736	10.991	5.295	8.436	6.971	8.074	7.524	3.848	9.438	8.542	9.241	7.278	5.837	9.052	7.905	3.759	9.358	3.903	7.444	7.811	6.295	8.395	7.103
15	6.61	2.963	8.387	8.499	8.378	8.573	8.934	5.1	8.519	7.269	6.722	9.209	8.209	7.444	6.33	7.318	8.602	7.989	6.35	7.255	8.883	5.951	10.754	9.043	7.16	8.338	7.014	9.739	5.126	9.229	6.453	8.484	7.301	4.143	10.077	8.166	9.381	7.756	5.948	9.344	8.971	2.355	8.189	1.731	7.358	8.069	6.393	8.229	7.026
16	6.16	1.742	6.868	3.943	8.054	7.372	7.152	2.845	6.808	7.16	6.862	5.722	8.321	7.395	7.659	7.195	8.218	7.519	5.573	5.401	8.456	4.347	8.266	8.777	7.218	6.163	7.278	9.742	5.043	7.819	5.834	7.312	6.596	4.653	7.02	7.398	7.226	5.573	6.072	8.917	7.112	3.997	8.252	3.106	6.854	7.433	6.209	6.923	4.61
17	5.192	1.685	7.272	1.954	7.519	6.181	6.521	2.599	5.642	7.129	6.318	5.754	7.427	6.948	7.309	6.169	7.235	6.169	4.745	4.834	7.215	3.327	7.198	7.713	6.86	6.957	7.734	8.201	3.908	6.88	5.564	6.559	5.613	4.218	6.407	7.307	6.418	5.851	6.272	6.138	5.725	3.731	8.074	3.112	4.691	6.138	5.181	6.458	4.387
18	4.759	2.003	5.928	2	6.55	5.662	6.203	2.066	5.493	6.106	5.696	4.539	6.493	6.155	5.696	5.928	6.619	6.129	4.897	4.295	6.805	3.433	6.513	6.441	5.98	6.473	6.398	7.195	3.954	5.897	4.828	6.805	5.261	4.083	6.183	6.447	5.923	5.235	5.607	5.321	5.052	3.607	6.968	2.797	2.699	6.264	4.682	5.533	3.788
19	4.848	1.645	7.819	2.966	5.206	5.378	5.699	2.467	5.16	5.785	4.166	4.226	5.424	5.576	5.009	5.046	5.799	6.066	4.622	4.287	6.235	3.576	5.868	5.232	5.089	5	6.269	6.072	3.914	6.123	4.53	6.39	5.467	4.295	5.562	5.564	5.398	4.794	4.53	5.269	4.928	3.768	6.421	3.095	3.06	5.722	5.057	4.966	3.845
20	4.897	1.819	7.077	1.705	5.516	5.235	5.605	2.622	4.516	5.599	4.192	4.539	4.55	5.166	4.203	4.533	4.957	6.063	4.39	5.226	4.989	3.994	5.395	4.582	4.825	5.206	5.438	5.37	3.828	6.226	4.831	5.06	4.817	4.665	5.596	5.272	4.934	4.943	3.822	5.484	4.648	3.771	5.607	3.175	3.192	4.845	4.808	4.67	3.143
21	4.55	3.45	5.507	1.88	5.593	5.232	6.324	2.536	4.765	5.364	4.046	5.507	4.84	5.685	4.034	4.622	5.232	5.246	4.404	4.914	4.742	4.542	4.931	4.467	4.467	5.069	4.989	5.112	3.438	5.943	4.865	4.759	4.917	4.49	6.309	5.519	5.321	5.997	2.201	5.808	4.424	4.94	4.819	3.301	3.264	5.275	5.585	3.748	3.493
wt9
0	7.149	11.172	8.112	8.513	11.046	10.424	10.536	11.903	12.037	10.544	8.542	7.765	11.705	5.355	9.034	9.986	12.143	10.201	9.407	6.209	8.41	6.639	6.997	8.983	3.94	9.547	10.235	6.352	6.516	10.292	6.903	7.444	8.418	3.527	8.47	10.711	11.106	8.55	11.014	13.633	9.521	10.731	5.037	9.943	9.026	10.782	8.98	9.361	11.45
1	6.533	10.063	9.115	9.135	11.097	10.734	10.284	12.785	11.854	10.032	10.312	8.768	12.499	6.484	9.65	9.35	10.854	10.066	11.258	8.284	8.665	7.436	7.117	9.43	2.693	10.725	10.948	2.032	7.269	10.851	7.63	9.43	8.991	5.61	8.928	11.37	12.264	7.596	10.59	14.596	9.424	12.175	5.696	9.782	10.986	11.458	7.367	8.759	12.587
2	6.625	11.453	9.112	8.501	11.321	11.691	10.791	14.1	12.662	11.089	9.911	9.585	14.057	6.307	10.387	10.765	12.06	10.516	11.321	7.381	7.1	9.183	7.728	9.172	8.963	11.218	11.693	6.576	7.656	11.831	7.521	11.37	9.052	5.063	9.281	11.607	13.106	7.883	12.98	13.516	10.097	11.788	7.186	9.883	12.312	11.501	9.06	9.493	11.968
3	5.831	11.029	10.186	3.9	12.264	12.96	12.057	14.441	14.547	11.507	11.298	10.41	12.845	7.241	10.51	11.261	12.35	11.344	11.702	9.095	7.934	9.585	9.777	7.395	9.364	11.424	12.991	4.613	9.433	11.201	8.16	12.092	9.479	5.937	10.292	12.083	13.189	7.645	14.155	16.149	10.387	9.304	9.756	10.06	13.074	11.232	9.089	9.854	13.628
4	10.86	12.754	9.493	6.799	12.885	13.479	11.074	15.246	13.845	12.312	10.705	11.066	13.917	7.284	10.791	11.43	11.527	11.562	10.579	10.762	7.261	9.057	11.814	6.487	2.966	10.619	12.372	3.943	8.951	10.633	2.868	11.401	9.673	2.685	11.367	12.676	15.398	7.88	14.484	15.35	11.722	11.937	6.673	11.393	14.633	10.562	9.258	10.845	14.341
5	10.894	13.226	6.599	6.461	6.318	12.255	11.837	15.524	13.117	13.215	11.779	11.519	14.115	9.135	12.456	10.625	7.771	11.725	12.361	10.524	7.473	9.032	8.593	7.269	3.708	10.817	12.026	5.427	7.9	10.533	7.593	12.682	8.521	11.659	10.192	13.487	14.424	9.696	14.711	16.55	10.934	9.862	8.754	11.126	13.567	12.413	9.221	12.88	13.946
6	11.98	13.602	5.808	6.45	7.203	12.158	12.874	15.659	13.046	12.874	11.447	11.384	14.393	8.928	12.16	11.501	8.464	12.685	13.258	8.453	8.295	9.436	8.438	8.052	6.905	10.238	12.619	7.905	7.926	11.579	11.51	12.645	10.12	3.103	11.083	13.39	13.871	7.553	14.501	15.261	10.209	9.854	2.774	11.034	14.364	13.407	9.433	12.791	13.55
7	11.937	13.074	5.794	6.556	6.347	13.464	13.298	15.103	14.734	12.656	12.43	10.88	13.84	9.149	12.754	12.037	7.926	12.679	12.885	8.662	8.436	9.467	7.883	7.438	5.092	9.496	12.874	8.375	8.241	10.53	6.547	12.562	9.375	4.948	11.567	11.989	13.748	6.636	15.605	15.066	10.456	8.908	4.172	11.046	14.41	13.691	9.375	12.777	14.206
8	11.438	13.39	5.307	6.937	6.521	12.88	14.304	14.287	13.98	12.691	11.47	10.143	13.476	9.501	11.756	12.275	8.06	13.301	13.115	8.825	7.02	10.238	8.117	7.593	7.983	9.725	13.029	7.86	5.41	12.077	3.994	11.636	8.923	4.456	10.974	12.072	12.782	6.734	14.315	14.415	10.785	9.04	8.244	10.986	13.699	13.553	9.607	12.006	14.946
9	10.562	12.275	5.513	2.983	7.372	12.395	12.711	13.61	14.367	12.327	11.321	9.802	13.994	9.37	12.249	12.289	8.206	13.178	12.828	9.166	5.387	10.04	8.691	8.106	10.261	9.444	12.596	6.937	4.639	11.802	3.765	13.372	9.086	4.244	10.65	11.115	13.037	6.501	14.003	13.676	9.883	9.117	8.206	10.785	14.418	11.622	9.519	12.16	14.851
10	10.33	12.275	5.825	2.613	7.688	12.905	12.779	12.865	14.189	12.364	11.782	10.269	13.04	8.98	11.92	11.659	9.516	12.206	12.289	8.745	2.513	9.914	9.301	5.295	9.971	8.728	13.201	5.848	4.496	12.183	2.458	13.344	9.218	4.742	11.367	9.682	11.963	7.063	13.808	13.705	8.693	9.381	8.301	11.129	13.587	12.203	9.178	12.166	14.115
11	9.307	11.504	5.851	6.427	7.481	12.427	12.398	12.567	13.278	11.679	10.673	10.072	13.367	8.304	11.771	10.057	8.943	11.582	11.1	8.461	6.238	10.003	9.433	8.04	9.908	9.948	13.138	6.418	5.335	11.292	5.983	12.347	8.619	4.851	10.708	11.258	12.573	6.43	12.241	12.573	10.083	10.089	8.195	9.874	12.43	10.957	9.556	10.691	13.209
12	9.857	10.198	6.12	4.372	7.421	11.255	11.607	11.946	12.527	10.155	9.883	9.653	12.67	8.097	10.61	10.212	8.845	10.347	10.37	8.152	4.499	9.527	8.318	8.246	10.98	9.135	13.014	5.077	5.284	10.9	2.527	11.994	8.725	5.619	10.212	9.736	10.679	6.284	12.777	11.885	9.874	9.149	6.287	9.768	12.046	11.14	9.441	9.713	12.874
13	9.891	10.358	5.673	6.467	6.986	11.1	11.249	10.702	12.989	9.115	9.321	9.49	12.143	6.817	9.908	9.115	7.536	10.115	9.808	7.837	4.372	8.825	7.688	7.284	10.802	8.115	10.831	5.072	5.556	9.281	2.344	9.47	8.731	7.361	10.324	9.077	10.983	6.149	12.375	11.923	9.352	8.218	7.479	9.751	11.946	10.848	9.582	9.112	11.444
14	7.307	8.782	4.797	5.547	5.991	9.003	9.696	8.765	11.307	7.656	8.407	8.719	9.797	5.817	9.736	8.513	6.599	8.865	8.095	7.1	7.39	8.052	7.479	8.072	4.198	7.295	9.799	5.14	4.966	8.923	4.026	8.871	8	5.948	9.189	7.822	9.135	6.02	10.805	10.894	8.673	7.203	7.779	8.923	9.722	9.579	7.688	8.307	10.659
15	5.633	8.298	4.754	4.817	5.418	7.699	8.725	8.751	10.023	7.808	8.017	7.771	8.521	5.269	7.642	7.963	6.387	8.192	7.633	6.653	8.33	7.802	7.372	5.977	2.851	6.553	7.957	4.679	6.55	7.785	2.84	8.08	6.828	5.593	8.682	6.934	7.963	5.375	9.542	10.1	7.521	7.691	5.06	8.59	8.782	9.126	6.097	7.92	9.032
16	6.183	7.96	4.341	4.209	5.536	7.318	8.318	8.361	9.828	6.966	7.287	7.404	7.822	4.633	7.298	6.756	5.682	8.023	6.315	5.926	6.126	7.158	6.407	4.393	3.533	5.894	7.745	3.891	5.742	7.129	3.602	7.272	5.991	5.421	7.971	6.375	7.458	4.501	9.166	8.883	7.272	7.043	4.562	7.679	8.246	8.212	6.017	7.653	8.252
17	5.719	7.719	4.106	3.616	4.458	7.006	7.931	8.344	9.046	6.415	7.395	7.246	7.562	4.587	7.163	6.35	4.994	8.026	5.917	6.404	5.438	6.066	5.966	3.865	3.668	5.607	7.748	3.974	5.226	7.034	3.158	7.487	5.699	4.226	6.966	5.888	7.246	4.201	8.728	7.943	7.779	5.957	3.183	7.951	7.659	7.817	5.865	7.805	8.223
18	5.37	8.186	3.181	3.693	4.782	7.791	8.344	8.183	10.602	6.659	6.974	7.716	7.711	4.476	7.725	6.711	4.67	8.272	6.206	6.848	6.43	6.433	6.487	2.395	3.668	6.215	8.052	3.209	5.825	6.774	4.484	8.447	6.083	3.106	7.195	4.98	8.384	4.04	9.057	7.693	7.791	6.032	4.135	7.607	8.476	8.318	5.817	7.616	8.791
wt10
0	11.003	10.673	6.931	10.418	14.713	13.745	19.287	22.198	13.066	7.713	17.831	13.842	16.731	12.069	4.84	13.914	10.596	14.957	13.788	12.132	15.745	20.994	13.209	12.123	12.229	10.043	13.971	12.968	8.547	12.811	12.218	17.212	16.438	17.155	5.934	20.077	19.384	8.158	16.011	15.977	13.189	14.183	8.613	9.404	12.195	12.123	16.628	14.037	15.977
1	10.92	12.014	7.33	14.567	16.911	15.481	20.533	18.155	10.45	8.891	17.464	14.375	19.481	12.865	5.851	14.587	11.739	12.063	16.874	12.702	12.458	19.212	15.315	11.298	12.625	10.791	14.768	12.049	9.931	13.885	14.272	18.458	17.628	17.309	5.682	18.65	18.327	9.16	16.384	16.45	14.335	14.711	8.765	12.948	13.304	13.845	16.04	14.963	16.172
2	13.656	14.026	10.315	16.716	18.496	14.352	20.501	19.928	10.874	9.123	17.132	15.456	18.957	13.997	5.745	16.158	10.315	14.138	17.011	12.582	12.811	17.152	16.585	13.427	13.553	12.074	15.181	12.539	10.682	16.593	13.883	18.785	17.436	18.797	6.261	19.811	17.298	14.682	16.155	16.96	15.788	13.645	6.994	18.307	15.181	14.845	17.436	16.077	17.307
3	15.994	15.178	9.553	10.063	20.731	16.192	22.507	18.43	11.315	10.436	14.258	17.261	19.857	16.547	5.777	16.533	10.55	12.08	19.126	13.335	12.287	17.877	15.542	13.387	14.848	12.473	15.883	14.393	11.097	17.616	13.751	19.696	17.43	20.585	6.393	15.201	18.871	13.499	14.372	18.648	15.052	14.728	6.149	18.029	15.645	16.57	18.728	17.143	18.424
4	14.877	14.98	11.049	12.321	19.699	16.845	23.771	20.897	12.685	10.785	13.04	18.794	21.65	17.736	6.255	17.668	11.209	10.991	18.201	14.095	13.968	18.074	16.126	14.811	16.384	9.653	16.748	12.679	13.034	16.519	15.258	20.14	18.837	20.711	7.559	14.862	20.209	14.891	15.857	17.791	15.367	14.123	5.808	12.476	17.201	16.539	17.785	19.51	19.287
5	10.321	15.59	7.562	11.438	17.192	17.819	24.96	22.765	13.542	10.587	16.203	17.883	20.504	19.35	7.86	18.45	13.103	17.799	20.521	14.851	18.103	15.284	17.585	16.968	16.539	11.395	18	11.324	14.02	18.928	17.616	21.679	20.026	20.212	7.983	16.742	21.04	13.054	16.751	19.309	16.238	13.115	4.659	9.255	17.135	17.195	15.802	21.642	21.862
6	9.57	15.181	10.052	9.519	17.404	18.049	25.57	23.097	13.794	10.948	17.272	18.948	21.519	20.255	11.166	17.693	13.338	20.146	21.45	15.269	18.324	11.539	16.777	19.564	17.195	12.613	17.897	11.195	14.602	19.384	19.335	22.562	21.931	21.513	9.178	16.926	22.275	10.779	17.805	23.04	16.163	14.186	5.387	8.699	16.688	17.673	15.986	20.98	22.934
7	10.679	17.358	10.269	8.57	17.862	18.639	29.86	24.1	13.891	10.163	20.307	19.802	23.567	19.456	9.172	16.063	13.974	19.736	22.209	14.728	18.057	15.86	17.47	20.086	16.367	11.699	18.493	13.877	14.481	17.562	19.837	22.951	22.143	21.496	9.424	18.851	22.003	13.097	19.504	21.576	18.473	17.338	5.444	8.731	15.928	19.762	17.029	18.544	23.344
8	13.544	17.559	11.112	10.006	18.112	19.564	27.169	25.287	14.874	11.35	21.318	19.837	24.201	19.501	9.43	17.315	12.335	19.799	23.585	14.47	18.301	18.633	18.106	19.817	16.711	12.716	18.501	15.006	15.891	18.189	18.817	22.762	23.822	22.183	9.014	18.37	23.562	15.673	18.676	21.819	18.192	17.321	5.923	7.791	16.785	20.819	16.88	18.642	24.731
9	16.086	17.221	11.258	14.295	17.642	19.404	25.751	22.994	14.791	10.937	22.911	20.722	22.344	19.857	8.808	17.636	13.582	20.37	22.768	14.914	16.255	20.762	17.708	18.029	17.246	11.536	19.206	16.034	12.693	19.834	16.874	22.318	21.685	22.37	9.774	17.361	21.948	16.782	20.278	22.109	18.819	17.819	4.862	7.845	16.292	19.195	19.865	18.9	23.046
10	14.903	17.189	10.639	13.871	18.08	19.897	23.865	22.977	13.86	14.246	22.215	20.607	22.693	20.567	9.656	16.605	13.106	16.759	23.04	14.338	15.361	20.464	17.324	17.375	17.562	10.507	18.387	15.473	11.246	18.244	15.665	23.175	22.172	22.682	9.834	17.788	21.017	15.628	20.931	20.771	16.493	16.203	5.086	8.493	15.805	18.181	21.152	18.209	22.47
11	16	16.968	10.914	8.384	17.977	18.275	25.158	23.524	13.003	13.352	21.971	20.37	22.072	18.387	9.034	16.404	11.602	15.032	20.39	14.519	14.35	18.278	16.292	15.046	17.917	10.639	17.244	16.814	10.777	18.53	15.825	22.444	21.573	22.287	9.06	18.014	19.877	11.851	18.063	21.304	15.628	16.404	4.722	7.759	17.307	17.281	21.504	17.481	22.252
12	15.14	15.556	10.226	12.089	16.911	17.854	23.35	21.607	13.275	14.112	23.476	19.163	20.186	18.645	9.169	15.049	12.679	14.662	18.014	13.602	13.819	18.39	15.536	14.662	15.914	10.47	19.393	10.264	9.98	16.754	14.418	20.639	18.842	21.499	6.762	16.682	17.713	5.791	18.874	19.934	16.335	14.897	4.834	7.221	17.332	15.819	20.344	16.135	20.438
13	14.275	14.307	9.805	7.189	14.837	16.625	19.797	19.049	13.387	12.648	22.269	16.842	18.066	16.53	5.98	13.754	11.711	10.115	16.648	13.507	12.395	18.375	14.178	13.599	16.166	10.645	18.112	13.562	11.461	15.819	13.51	19.648	17.066	18.464	6.198	14.309	16.905	5.049	17.665	18.097	14.178	13.232	4.871	6.602	15.284	14.427	17.143	15.358	18.822
14	13.791	12.427	8.67	5.542	13.974	15.456	20.066	17.883	14.404	11.84	19.467	14.587	17.685	15.212	20.854	11.209	9.544	7.819	14.88	12.797	10.35	16.676	15.301	13.914	12.702	9.232	17.928	9.115	9.771	14.582	12.797	18.072	17.083	18.94	5.278	13.619	16.479	3.57	18.553	15.845	14.868	11.974	5.135	10	13.991	13.181	16.33	13.309	17.705
15	12.092	11.67	9.08	5.057	13.521	14.579	18.734	14.926	13.713	10.673	15.811	11.914	16.034	13.94	25.456	11.335	9.292	8.685	14.974	11.573	9.785	15.054	16.605	12.905	11.438	12.605	16.799	11.178	10.602	14.135	11.937	16.189	15.487	17.266	5.659	12.782	14.542	4.908	13.458	13.754	13.464	9.347	4.61	11.662	13.39	12.774	7.848	13.186	17.344
16	10.261	10.762	6.693	4.585	12.739	13.484	18.181	15.069	13.092	7.971	14.645	11.587	14.264	12.45	26.55	9.719	8.103	7.215	13.547	11.249	8.994	13.264	15.135	12.745	11.734	14.129	14.691	9.453	10.845	12.693	9.897	14.484	15.14	17.046	5.275	10.146	13.696	6.178	11.596	11.914	12.384	9.318	4.046	13.249	12.722	12.049	8.453	12.034	15.696
17	9.252	10.324	7.413	5.768	11.934	12.888	17.897	13.622	10.602	7.974	12.957	11.238	14	12.37	24.653	9.966	7.072	6.705	12.897	11.006	7.842	10.971	13.693	12.576	10.378	9.123	13.04	9.493	8.693	12.014	8.35	14.324	14.593	15.745	5.103	9.86	13.954	6.264	10.636	11.762	11.344	8.424	4.501	10.401	12.307	11.198	10.745	11.665	14.954
18	8.734	10.481	6.415	6.636	12.215	12.645	16.026	14.484	8.788	7.716	12.539	10.943	13.63	13.341	24.521	9.911	7.596	7.673	13.427	12.183	7.788	9.415	13.1	12.977	10.665	8.596	12.696	9.599	9.862	12.347	8.126	13.261	13.799	14.129	4.378	9.791	13.682	8.685	10.937	12.556	11.074	8.155	4.109	8.186	10.951	11.089	10.699	11.903	14.88
19	8.307	10.249	7.986	6.287	14.496	11.934	14.885	14.238	8.487	7.742	12.347	11.447	13.862	14.195	28.862	9.152	7.089	10.413	12.496	12.802	7.934	8.516	12.327	14.097	10.318	7.453	13.074	9.516	11.327	12.16	8.238	14.444	14.103	14.37	3.556	9.029	13.146	6.751	10.656	11.98	11.149	7.837	4.069	7.186	11.08	11.203	4.931	11.198	14.453
20	8.536	11.375	8.57	7.235	13.198	12.083	15.868	14.885	10.774	7.481	10.298	12.888	16.639	12.387	28.642	10.456	8.811	12.524	13.556	12.845	8.63	10.066	12.605	15.241	11.427	9.195	12.845	8.986	11.994	12.582	8.917	16.542	14.086	14.605	4.436	9.567	14.029	6.791	10.883	12.903	12.189	7.301	3.914	5.335	10.017	11.527	8.556	11.181	16.622
wt11
0	11.582	18.473	12.484	16.037	11.903	9.868	11.304	5.269	14.436	13.218	11.544	6.739	13.662	13.802	12.519	26.063	13.037	13.41	13.032	6.811	10.885	10.223	12.487	11.553	14.117	13.106	11.688	10.358	12.215	14.911	13.754	13.014	5.994	12	13.175	8.367	12.444	13.275	14.799	10.851	11.043	12.86	12.341	9.269	10.946	13.573	12.736	9.407	9.117
1	12.991	14.914	11.427	16.937	14.679	10.484	12.553	7.67	14.817	13.645	11.003	5.43	13.358	13.272	13.309	27.914	12.41	15.607	13.352	10.063	8.871	10.387	13.61	13.014	13.98	12.464	14.312	10.602	14.682	15.59	14.696	13.519	6.777	14.585	15.653	10.851	14.255	16.266	15.65	11.977	11.444	14.295	12.37	11.003	11.948	13.605	14.097	13.47	10.868
2	13.129	16.576	11.066	17.745	14.837	12.318	15.298	9.41	18.241	14.318	11.556	9.779	16.676	13.722	14.281	15.003	12.693	16.499	16.06	11.209	10.524	12.458	14.805	14.418	15.57	13.04	12.699	12.914	19.756	17.361	14.484	14.625	6.593	14.822	16.41	11.43	14.693	15.521	16.934	13.819	13.877	13.811	14.564	11.765	12.977	14.418	16.708	10.115	11.461
3	12.479	17.865	13.39	17.504	16.221	10.155	16.542	10.381	17.066	14.805	12.034	8.94	17.017	16.123	15.527	14.659	14.086	16.768	16.748	6.138	15.235	15.917	16.126	14.734	15.983	12.808	13.011	15.476	13.203	19.398	18.573	13.011	8.516	15.874	15.819	10.668	16.083	16.585	17.917	14.693	15.384	14.456	16.258	12.814	13.937	15.123	18.877	11.883	12.06
4	14.96	20.751	14.931	16.587	17.181	15.59	18.33	10.854	18.92	15.261	12.673	6.914	16.808	17.092	16.9	17.582	16.903	19.1	18.026	17.183	16.183	14.874	18.788	18.931	18.725	14.888	13.447	14.593	5.656	20.092	17.378	12.943	8.304	18.364	18.496	15.547	19.269	18.917	18.37	16.289	15.65	17.074	17.115	12.057	17.066	16.989	19.332	14.662	13.811
5	15.797	21.96	12.63	19.341	19.404	15.461	17.063	8.822	18.112	12.759	10.814	7.573	17.519	17.295	17.238	18.691	15.032	19.991	19.158	14.951	15.688	17.33	18.917	16.808	17.725	17.195	15.352	15.825	5.536	20.547	19.003	14.819	13.436	19.404	17.722	17.854	16.943	20.739	19.742	17.791	15.799	18.418	17.458	14.842	18.057	19.96	20.352	12.814	14.954
6	16.779	22.289	20.381	20.67	17.41	14.994	16.636	13.499	20.917	17.837	12.375	7.407	19.708	20.032	18.146	21.519	15.052	18.034	20.347	8.175	15.433	15.292	21.51	19.774	17.842	17.748	18.12	18.779	7.622	18.888	20.519	18.393	12.249	19.083	15.559	18.461	15.266	22.45	19.209	17.928	15.642	18.705	16.521	14.814	17.533	19.759	20.481	14.622	15.702
7	19.086	23.132	18.43	20.88	17.479	14.986	16.831	18.232	20.791	18.352	18.135	12.06	19.006	18.885	18.539	20.447	17.212	19.089	20.911	6.871	16.37	17.049	19.375	20.361	17.951	16.751	18.238	17.521	8.814	19.186	21.476	16.212	9.954	20.519	17.258	15.834	19.33	21.668	20.352	20.011	16.926	21.183	16.894	14.006	18.542	20.693	24.304	18.063	15.103
8	15.501	23.054	19.006	18.917	17.513	15.817	17.857	19.94	20.751	17.043	20.447	12.819	20.335	17.954	17.562	19.172	17.61	18.029	18.378	11.209	15.739	16.754	19.923	18.499	18.304	16.226	16.754	15.633	10.103	18.206	21.943	15.493	9.607	21.077	16.61	15.693	17.894	23.355	19.513	20.275	16.668	19.774	18.132	13.777	18.126	18.381	22.467	16.049	15.244
9	14.808	23.218	17.447	18.699	16.668	15.702	17.132	17.825	17.513	16.057	15.713	14.63	19.372	17.278	16.897	17.415	17.235	17.622	17.599	12.977	15.052	15.146	17.415	18.989	18.344	15.911	15.47	16.39	10.914	19.077	20.029	15.372	9.484	20.112	16.708	15.931	15.069	21.579	15.989	18.521	17.226	19.745	17.851	12.547	17.158	19.192	22.1	14.143	15.052
10	15.35	19.748	16.223	17.559	18.155	15.223	15.08	16.9	16.977	13.665	13.771	16.189	19.066	15.954	16.791	17.181	16.67	17.493	18.183	12.014	14.481	12.665	16.229	18.183	15.883	14.08	14.946	15.309	11.338	18.029	18.198	14.175	8.232	17.937	15.871	14.539	15.304	22.135	16.762	16.55	15.605	19.407	17.567	12.307	15.673	17.914	20.728	13.791	14.725
11	16.095	19.57	14.963	15.811	16.444	15.218	14.163	13.754	15.98	15.08	13.587	14.246	15.794	15.521	16.544	17.292	13.92	16.736	16.739	10.08	13.052	11.12	15.258	17.98	15.542	10.178	14.868	15.123	13.261	16.86	16.203	12.633	7.762	17.166	15.556	13.032	14.61	19.226	16.937	15.324	15.258	17.418	15.911	13.089	15.189	18.189	19.797	13.413	13.332
12	13.934	17.287	13.96	14.937	14.989	13.521	13.977	12.55	14.109	13.622	11.742	12.559	14.516	14.585	14.851	14.544	11.802	15.788	14.499	8.894	11.799	10.292	13.822	15.633	13.914	10.811	13.47	13.63	12.874	15.261	14.375	12.218	6.613	15.926	12.49	10.507	13.143	15.226	14.521	13.447	14.367	15.894	13.756	11.301	12.461	16.61	17.656	12.805	12.06
13	12.413	16.341	13.633	12.255	14.378	11.513	12.321	11	14.384	11.355	9.046	9.977	13.017	13.88	14.221	13.244	11.576	14.696	14.129	9.88	12.054	10.782	13.335	14.676	13.393	10.453	12.126	13.023	11.146	14.734	13.751	12.324	6.309	14.923	11.948	11.676	13.708	16.077	12.862	12.195	13.693	15.266	12.112	11.937	12.559	14.691	16.175	13.029	11.691
14	11.218	14.404	12.487	12.905	14.481	11.639	11.456	10.364	13.728	10.046	9.404	8.762	13.049	13.662	13.014	13.728	11.413	15.404	12.281	7.94	11.192	10.172	11.957	13.301	12.244	11.398	13.384	13.072	11.84	14.398	12.163	11.43	8.593	14.582	11.499	11.223	12.908	15.092	12.436	13.14	12.997	14.307	9.788	9.756	12.613	14.65	15.521	10.834	11.476
15	10.527	12.536	12.989	12.026	12.928	9.862	11.926	8.917	11.745	9.547	9.215	7.762	12.278	12.521	12.739	13.272	10.318	13.06	10.287	6.47	9.372	10.103	11.458	11.605	11.066	12.006	11.877	12.636	9.418	12.65	11.327	10.057	7.51	13.662	9.877	11.06	10.536	13.619	11.811	12.811	13.241	12.352	10.166	10.338	12.103	13.656	14.785	7.178	10.175
16	10.169	11.026	12.564	11.1	11.269	11.269	9.923	9.215	9.481	7.851	8.195	7.619	10.181	10.367	12.819	12.447	10.032	11.977	10.524	7.052	9.994	9.814	10.298	9.917	10.312	11.47	10.728	10.324	9.052	11.831	11.779	10.166	7.602	13.321	9.805	11.954	10.155	13.375	10.129	10.754	11.504	12.281	10.054	10.221	12.029	11.994	12.312	6.997	8.467
17	9.057	10.499	12.393	9.911	11.573	9.731	9.33	8.527	9.507	7.891	8.189	7.605	11.352	10.576	11.12	10.553	10.367	12.731	9.868	7.705	12.077	8.805	10.006	9.607	10.521	10.41	9.948	10.536	8.521	11.928	10.06	10.04	6.074	11.33	8.937	10.338	9.381	11.533	9.648	11.095	10.716	12.536	10.054	9.682	10.983	11.476	12.582	7.653	9.579
18	8.556	10.731	7.625	10.02	11.67	10.195	8.908	8.974	10.444	7.476	8.65	8.221	8.332	9.705	12.35	11.295	10.427	11.989	10.229	7.324	13.115	9.444	10.653	10.711	10.951	10.287	9.917	11.307	8.673	11.991	10.625	10.731	6.421	13.166	9.782	11.639	9.106	11.378	10.424	11.65	9.731	9.897	10.754	9.312	10.748	11.602	12.628	7.054	10.519
19	9.708	11.037	12.077	9.043	13.238	11.372	10.252	10.639	11.699	10.315	10.691	8.097	10.994	10.521	13.192	11.613	9.716	12.585	11.705	8.524	11.759	10.421	11.401	11.903	11.507	10.109	11.521	14.266	7.507	12.092	10.367	12.112	6.696	13.461	9.241	11.052	10.198	13.266	10.169	12.607	12.08	10.768	11.063	8.883	10.951	10.94	13.092	9.782	10.467
wt12
0	15.476	12.596	13.507	10.358	12.183	7.135	10.16	10.221	12.579	13.774	11.711	10.888	8.825	11.069	12.673	12.797	5.51	8.633	15.06	4.375	17.014	29.553	7.926	7.676	23.968	16.292	12.559	9.777	10.877	12.029	6.607	13.9	10.252	10.788	28.109	14.653	9.063	19.415	13.527	11.762	10.754	13.458	8.957	10.862	6.003	24.685	6.201	10.971	12.811
1	16.393	13.447	17.106	13.782	13.158	9.963	8.642	12.43	13.607	16.212	13.579	12.149	10.926	14.206	12.994	12.415	7.292	9.636	18.215	4.112	17.519	17.201	11.183	8.304	17.413	17.742	15.765	10.398	10.917	14.152	9.289	14.014	12.648	10.797	20.292	16.146	10.321	11.848	15.275	13.653	10.802	14.017	9.679	11.261	3.688	18.421	7.149	11.719	13.341
2	17.223	14.696	17.645	16.109	16.868	11.59	4.725	13.252	15.395	18.155	15.189	13.544	11.556	16.241	14.398	12.966	8.301	11.883	22.089	9.014	18.424	15.682	12.201	8.195	11.547	19.221	17.9	8.65	13.309	16.496	6.029	15.223	12.097	11.521	18.759	17.519	10.665	13.645	17.126	13.143	13.332	13.619	11.132	11.034	6.198	20.441	6.668	12.049	15.897
3	19.212	15.507	21.447	14.946	16.229	12.748	10.564	15.885	14.989	18.284	16.378	16.828	11.857	17.332	16.573	14.84	9.269	15.043	21.244	11.155	20.92	16.725	14.865	9.501	15.215	20.582	17.074	10.799	13.67	19.413	8.401	15.851	12.957	10.579	18.851	19.797	11.458	14.877	18.556	14.754	15.903	15.822	10.765	10.129	7.997	20.885	4.069	15.063	16.923
4	20.229	15.255	22.138	14.977	15.974	11.822	10.994	17.96	14.585	21.67	17.716	17.487	13.284	14.307	16.968	14.438	8.458	16.805	23.734	7.782	22.324	19.272	16.244	12.014	17.172	20.897	15.782	13.175	14.602	15.989	12.163	15.017	15.47	10.883	19.596	19.593	12.192	15.241	20.255	16.739	16.037	17.413	11.163	10.636	11.453	23.284	5.203	16.524	18.539
5	19.347	14.215	20.212	15.642	16.246	7.364	11.673	17.662	16.516	19.163	16.791	14.679	14.183	16.364	19.112	16.61	9.484	19.209	24.117	4.794	21.725	18.934	16.989	10.375	17.41	24.169	19.35	14.14	16.819	13.599	16.198	17.418	15.418	10.751	18.169	20.851	12.607	16.516	20.648	17.799	17.106	15.55	11.642	12.928	12.244	21.235	7.713	18.607	19.51
6	20.467	14.725	20.304	16.195	16.582	7.043	11.304	18.711	17.347	20.381	19.573	15.834	18.45	19.229	18.372	16.825	12.656	18.312	24.946	9.888	21.53	20.814	15.206	10.043	17.9	23.014	20.751	12.476	19.705	13.685	13.175	13.318	15.885	11.96	19.413	22.206	12.722	17.312	21.427	17.123	18.799	14.553	13.129	12.656	16.55	17.556	11.711	20.324	20.966
7	21.269	16.003	20.481	16.049	18.092	4.946	10.605	20.739	17.504	21.682	19.49	16.676	19.344	18.143	19.547	17.347	16.318	16.186	23.662	20.378	21.215	22.633	14.481	11.381	17.026	22.742	18.524	15.805	19.499	16.321	12.083	13.564	16.585	17.444	20.493	22.109	13.398	15.679	20.112	18.986	18.633	17.289	14.226	11.473	14.51	19.576	14.791	19.418	22.166
8	22.261	17.633	18.943	14.725	18.344	5.484	11.576	22.117	17.186	21.493	18.367	20.338	18.51	18.971	15.802	19.258	18.691	18.189	23.914	14.201	23.278	22.613	14.742	12.115	17.524	22.739	19.966	16.092	17.994	18.894	11.129	14.072	17.043	15.84	21.745	20.905	15.61	15.043	23.341	20.479	17.587	20.421	14.605	14.931	16.095	20.123	14.622	19.473	20.805
9	22.662	19.421	13.218	16.117	18.865	10.037	14.367	21.997	15.696	21.212	20.424	21.791	18.037	18.289	17.364	20.55	17.364	18.226	24.977	5.605	23.934	21.57	14.977	14.848	16.96	21.857	18.648	15.92	16.195	17.92	12.372	14.983	16.805	15.722	20.822	21.092	16.963	17.415	23.779	22.074	17.842	18.908	14.393	17.393	9.166	21.458	13.779	20.645	21.166
10	23.559	19.573	7.258	18.989	18.461	12.994	15.212	22.877	17.484	21.722	18.648	21.347	19.086	19.032	17.92	20.335	23.596	18.132	25.997	4.029	25.59	21.172	14.628	17.355	19.799	21.203	21.289	15.493	18.393	17.312	11.983	14.014	17.229	15.493	21.034	22.971	16.905	18.35	22.937	21.476	17.659	20.994	14.327	17.037	11.53	22.834	13.779	21.903	20.341
11	22.152	19.266	18.077	21.189	20.292	18.436	15.218	22.132	17.415	22.352	19.189	22.02	20.573	20.785	18.08	21.324	24.318	19.487	24.974	4.636	25.395	21.117	15.49	18.023	21.229	21.579	20.587	14.974	18.032	19.223	13.464	14.172	17.255	16.387	22.794	22.897	17.845	18.172	22.158	23.751	18.736	20.754	14.705	16.86	14.948	23.751	15.86	21.977	19.946
12	22.61	18.837	7.799	20.527	21.387	18.533	16.032	20.645	18.553	21.123	18.865	22.209	20.991	20.562	17.61	21.699	24.771	18.736	26.47	5.891	25.713	22.261	16.883	16.691	21.295	21.129	19.284	16.682	19.361	19.046	13.066	14.521	19.132	16.659	21.739	24.926	17.003	18.049	23.67	20.043	22.287	20.266	15.974	17.312	14.054	22.456	14.567	21.324	21.37
13	23.367	18.424	6.607	19.891	19.436	16.447	15.719	19.519	18.794	21.14	18.129	21.748	18.304	20.547	17.077	20.06	24.433	19.748	25.61	4.9	24.633	22.579	14.9	15.653	22.433	23.476	20.212	16.436	19.427	18.94	13.559	14.768	17.02	15.94	21.335	24.032	15.94	16.04	23.648	20.533	19.928	19.476	16.424	16.183	13.192	22.564	15.401	19.404	22.106
14	22.696	18.576	22.616	18.45	18.923	17.335	15.103	19.335	18.819	20.235	18.493	17.476	16.834	20.986	17.103	15.573	25.607	17.791	24.731	4.499	23.931	23.158	16.481	16.143	21.04	22.077	19.201	16.138	21.169	18.636	15.006	13.501	17.785	16.189	21.579	21.453	15.424	16.819	23.447	20.218	20.51	20.006	15.605	16.264	11.203	21.688	15.473	20.309	20.946
15	20.903	15.57	22.834	18.381	18.602	14.957	14.135	18.653	17.516	18.708	18.745	20.266	13.034	20.378	15.983	20.381	19.688	16.461	24	4.946	23.619	21.84	13.693	15.989	19.865	20.1	18.37	14.994	20.103	16.189	13.931	15.238	17.183	16.338	21.083	18.401	15.401	16.444	20.149	19.877	18.481	19.04	14.633	15.51	11.255	20.083	14.321	20.765	21.997
16	19.33	15.195	19.39	16.779	17.318	13.307	14.189	16.831	17.358	17.728	17.049	17.372	12.249	18.264	14.186	17.011	16.794	15.284	22.607	6.404	21.258	21.352	13.052	15.275	13.433	18.387	18.458	15.662	18.467	15.665	13.41	12.074	15.08	13.479	19.092	16.865	13.739	15.61	19.143	18.264	17.774	17.327	13.527	14.645	5.946	18.567	16.203	19.751	19.564
17	17.43	14.109	17.324	12.736	16.35	12.834	11.341	16.453	16.332	16.186	17.447	16.516	11.206	15.307	12.96	15.14	10.989	12.364	20.178	5.989	21.688	18.665	12.742	11.361	13.745	16.734	17.126	14.556	12.476	13.811	12.238	15.218	15.003	9.92	16.926	15.487	10.805	16.524	17.447	16.158	14.722	15.278	13.378	14.192	5.842	15.43	12.398	16.421	16.934
18	15.837	10.298	14.576	7.779	13.258	10.344	9.544	14.84	13.324	13.983	15.298	14.344	11.814	11.983	13.166	13.951	12.779	11.275	17.874	9.272	19.309	17.387	11.728	8.65	11.736	15.905	14.095	13.146	13.103	12.521	10.444	10.324	12.794	7.476	13.289	13.1	9.966	14.011	16.619	15.229	14.473	12.235	12.871	12.181	7.057	14.842	8.309	14.479	14.756
19	13.851	9.862	13.361	6.241	12.639	7.401	9.868	13.63	13.954	12.301	13.556	13.032	10.453	8.57	12.35	11.593	10.808	9.756	14.779	10.458	15.774	14.728	10.407	6.862	12.132	13.524	12.218	11.53	11.415	12.178	9.298	5.716	12.39	6.006	12.768	14.244	9.685	11.519	12.619	13.628	12.401	13.734	10.052	8.585	7.415	13.269	7.865	13.011	14.192
20	12.447	7.968	12.289	5.954	11.722	6.756	8.521	12.831	10.596	12.819	12.252	12.33	9.201	6.948	11.163	11.779	11.43	9.977	13.805	9.989	16.201	14.117	9.109	7.41	11.246	12.576	11.14	10.261	10.954	11.393	8.043	5.201	10.713	5.321	11.908	13.014	9.06	11.57	11.57	11.181	12.054	12.026	9.057	8.195	8.441	11.295	7.891	12.08	13.814
21	12.235	7.736	12.344	6.811	11.269	8.923	8.862	11.788	9.318	12.636	11.862	12.318	8.788	6.295	10.736	11.083	11.516	8.954	12.49	7.777	14.02	13.011	9.083	6.436	9.301	12.198	10.63	9.837	10.017	10.771	8.287	4.524	10.198	3.868	10.487	11.413	8.493	11.203	12.06	11.307	11.381	10.226	8.43	6.888	8.301	11.095	6.966	11.097	13.266
22	12.069	8.43	12.951	9.375	11.292	14.387	9.384	12.249	8.719	12.41	11.722	12.854	9.149	6.974	11.155	10.198	9.441	9.312	12.352	7.246	13.94	13.421	9.246	7.332	9.628	12.143	11.017	9.977	7.023	11.02	9.083	6.607	10.009	5.98	11.559	11.178	9.613	11.16	11.928	11.092	12.135	9.53	8.645	6.679	5.39	9.026	10.011	11.252	12.828
wt13
0	12.135	19.069	16.112	13.817	11.504	16.702	10.748	11.914	10.705	12.249	13.914	14.567	7.521	10.799	12.41	15.1	10.564	17.436	16.722	14.476	11.834	15.089	14.352	12.957	18.069	18.378	15.605	14.997	15.49	11.501	17.072	11.418	17.791	5.954	4.983	11.771	21.931	8.046	13.943	21.304	13.937	22.585	8.576	15.742	5.653	13.424	19.278	17.797	11.527
1	13.539	19.705	17.708	15.1	13.977	13.358	12.413	12.567	11.791	15.069	19.189	16.456	7.246	12.728	13.501	17.284	12.301	18.656	17.946	13.676	13.885	14.822	14.685	12.476	17.433	16.834	16.41	17.02	16.407	13.138	18.054	13.026	18.229	7.559	10.444	11.332	14.573	8.662	15.304	21.648	15.158	15.934	9.562	16.888	6.605	15.063	19.479	18.559	12.232
2	15.074	21.221	19.613	18.504	13.874	16.613	13.734	14.106	8.665	16.533	19.745	17.67	9.178	12.968	14.077	17.456	12.636	20.619	20.189	15.052	16.129	16.736	15.957	14.324	18.648	17.607	17.02	17.384	19.1	12.837	18.476	13.49	20.126	7.109	16.372	14.948	16.473	11.201	17.754	14.358	18.771	15.705	11.143	17.822	7.341	16.51	21.619	19.903	12.241
3	14.989	21.777	20.1	20.304	17.183	22.567	15.358	13.115	7.768	16.788	17.215	19.699	12.88	15.957	15.782	19.642	15.458	21.708	21.702	18.043	15.665	18.479	16.39	15.61	18.986	18.619	18.702	19.321	19.986	13.693	19.897	13.877	21.39	6.831	15.808	17.685	18.393	13.573	17.037	13.797	19.499	15.542	10.837	19.779	7.146	17.705	23.536	21.014	12.713
4	17.519	22.808	22.521	21.149	18.607	23.754	14.673	14.834	7.676	18.315	21.713	19.722	15.668	17.209	18.14	19.266	13.808	21.923	22.264	18.943	16.258	17.903	16.298	17.069	18.854	19.857	19.742	20.542	21.642	14.55	22.023	16.16	23.129	7.029	15.811	19.817	20.352	11.186	17.292	14.957	18.65	16.049	11.57	19.375	7.183	18.862	26.086	22.203	13.86
5	16.628	21.951	22.679	21.966	20.407	24.261	17.203	16.327	10.728	17.908	18.16	21.966	16.628	18.67	19.143	20.688	14.321	22.888	23.069	21.223	16.35	17.53	17.845	19.433	19.716	20.238	20.453	20.521	22.413	15.854	22.98	19.281	24.272	8.668	19.484	21.266	21.542	11.765	18.261	15.011	20.63	17.928	14.63	21.501	7.745	20.335	26.401	22.395	17.312
6	18.771	23.029	22.352	22.481	23.728	24.711	16.321	17.166	10.691	19.032	20.484	20.077	17.547	19.046	17.014	21.622	14.487	24.736	24.742	22.146	16.375	19.527	18.35	17.682	18.92	20.115	20.011	21.189	24.917	17.238	24.716	20.089	25.292	10.172	19.991	24.037	20.739	13.069	17.734	15.04	22.768	18.968	14.163	21.908	8.633	20.691	27.438	23.135	18.33
7	18.559	24.53	23.656	22.493	27.799	24.223	15.983	17.04	10.163	19.103	21.146	20.888	19.467	18.928	18.556	20.576	16.997	24.966	24.825	21.393	19.083	20.645	19.112	16.679	18.504	20.309	20.097	22.991	23.484	17.086	22.37	21.152	24.991	8.372	18.069	25.241	23.453	13.61	18.003	16.072	22.504	20.401	14.281	22.063	10.117	21.04	26.16	23.521	19.771
8	20.163	25.86	25.332	24.951	29.413	22.84	16.421	18.149	11.355	19.499	21.914	20.865	19.097	21.266	19.143	22.61	15.633	25.355	26.304	20.785	18.023	20.699	19.189	17.53	18.585	21.587	21.96	22.358	24.378	17.616	21.077	21.579	24.891	10.232	15.533	23.587	21.734	15.665	19.011	16.02	23.172	19.639	14.691	21.16	9.441	22.307	28.424	22.123	19.61
9	21.275	25.862	25.725	26.218	28.877	24.175	15.441	17.625	10.656	19.785	23.109	21.553	20.37	20.14	18.931	23.215	14.673	25.413	23.928	20.613	18.45	20.934	18.728	17.774	19.344	21.96	20.754	21.307	22.576	18.269	20.444	23.656	25.083	10.616	17.163	20.805	21.55	13.602	19.112	16.883	23.438	20.43	13.418	21.59	11.963	22.94	27.16	24.96	20.762
10	19.711	24.914	23.997	26.41	26.344	24.877	15.418	18.797	9.338	19.63	22.527	21.083	19.441	20.238	18.126	22.731	15.212	22.682	22.845	21.713	19.84	21.519	18.771	18.155	17.516	21.751	21.361	22.9	22.238	16.811	21.421	22	24.149	9.751	20.06	23.57	21.178	15.441	19.315	17.865	23.911	19.074	14.711	20.393	10.077	23.049	28.364	25.275	21.453
11	20.115	24.126	22.782	23.994	26.324	24.857	14.728	16.963	9.037	18.716	22.109	20.63	18.536	19.716	16.845	21.582	16.16	24.811	22.719	19.65	16.777	20.782	18.802	17.682	15.883	22.143	21.782	22.619	22.725	16.415	20.84	20.699	23.095	9.668	18.521	21.47	19.347	14.513	18.453	16.057	22.398	19.65	12.711	20.39	10.659	22.43	25.971	23.928	19.914
12	19.255	21.908	22.828	25.908	25.493	23.96	14.605	17.914	7.04	18.968	22.407	19.143	20.696	19.255	16.639	22.375	16.639	24.367	22.246	19.696	17.246	20.63	17.857	18.126	17.573	21.659	20.968	20.971	22.928	15.616	18.991	19.768	22.361	8.284	18.966	23.249	20.407	13.158	18.433	15.292	19.436	19.49	13.67	18.699	10.573	20.427	25.43	22.745	20.054
13	19.315	24.292	23.097	22.596	20.593	20.395	14.605	17.501	6.436	17.556	20.791	18.009	20.441	18.089	15.596	22.928	16.441	23.083	21.719	17.842	16.931	20.436	18.186	16.989	19.338	19.957	21.298	22.181	21.645	14.605	17.871	21.39	21.877	7.854	19.404	19.891	19.461	10.968	17.407	14.828	18.298	17.35	13.579	18.9	10.117	21.238	24.974	22.172	18.479
14	18.04	21.911	21.642	19.759	19.235	19.756	12.089	16.344	6.547	15.771	18.255	17.272	19.347	16.43	15.533	21.014	15.089	19.547	19	15.189	14.883	18.384	16.736	16.685	17.94	16.851	18.138	19.023	19.957	13.63	16.547	18.418	20.072	6.269	18.877	21.63	18.083	12.496	14.905	14.014	17.479	16.479	12.756	16.831	7.983	19.163	23.848	19.596	17.023
15	17.186	18.848	19.063	17.705	15.226	18.109	11.905	15.926	5.802	14.264	17.487	15.825	16.648	16.183	14.659	19.63	15.398	18.519	17.971	15.547	13.458	17.556	15.774	15.049	16.845	16.407	17.221	17.765	19.862	12.639	14.493	18.364	18.702	6.521	18.384	19.175	18.1	11.983	14.885	12.501	15.768	14.344	10.636	16.152	6.788	16.467	22.235	19.911	15.39
16	16.315	17.579	17.45	17.14	14.198	16.16	12.33	15.255	5.9	15.43	15.765	16.309	15.318	15.768	13.126	18.628	13.08	18.026	15.713	14.854	12.785	16.444	16.203	12.691	14.808	15.032	16.679	15.146	17.639	11.393	12.702	15.066	18.089	7.986	18.009	17.656	15.464	9.605	13.966	12.433	15.281	12.499	8.332	14.559	7.986	15.149	20.395	17.458	14.281
17	13.123	15.86	15.857	15.487	13.524	15.699	11.175	13.905	5.831	12.926	14.163	15.564	12.676	14.152	12.926	17.722	10.47	16.192	15.203	14.453	12.037	15.295	14.771	11.994	13.507	12.934	15.585	13.785	15.897	10.774	11.986	13.003	15.61	15.759	16.519	14.828	14.089	9.49	12.009	10.905	15.862	13.734	9.327	11.605	10.284	13.628	19.312	17.04	12.1
18	12.493	15.258	14.67	16.123	14.725	15.166	11.407	13.138	5.805	11.37	12.619	12.393	12.57	12.057	13.009	15.771	10.307	17.241	13.679	13.06	11.054	13.304	13.851	10.745	12.768	13.86	15.083	14.281	14.347	10.507	12.504	13.309	15.605	11.45	15.02	12.126	13.361	8.774	11.467	10.453	11.954	13.135	9.009	10.934	8.805	13.519	17.937	15.289	11.054
19	13.046	14.917	14.427	14.487	13.708	13.407	11.774	13.034	5.817	12.433	11.146	11.782	11.917	11.814	10.989	15.401	9.994	16.086	15.089	13.974	11.519	13.63	12.888	10.989	12.112	12.126	15.774	13.645	14.169	11.089	11.874	13.479	14.983	10.573	15.782	10.272	13.252	9.04	11	10.083	12.246	12.292	8.968	12.344	9.152	14.123	17.02	14.825	10.344
20	12.797	14.676	14.381	14.788	14.186	13.453	11.258	12.564	8.862	11.307	11.347	12.622	12.264	11.467	10.501	15.527	9.198	15.848	14.739	13.479	11.318	12.487	12.364	10.309	12.51	13.756	15.258	13.544	14.871	12.017	11.312	12.774	15.59	13.195	15.126	12.914	14.198	10.748	11.037	10.255	12.14	11.579	9.438	12.582	8.45	13.461	17.287	17.026	8.768
21	12.536	14.519	15.049	14.642	15.264	11.547	11.032	13.06	11.092	11.321	12.458	13.037	9.926	11.989	11.438	13.734	7.235	15.874	15.255	14.433	11	11.868	13.438	11.61	11.713	15.476	15.791	14.309	14.456	11.043	13.914	16.45	15.576	9.946	16.203	12.868	13.327	11.524	11.447	9.716	12.751	11.467	10.713	13.705	5.885	14.355	16.542	15.309	9.364
wt14
0	2.791	9.092	11.037	9.441	8.292	12.381	11.559	7.828	10.923	4.696	11.258	10.607	10.722	5.441	8.344	7.785	7.054	7.332	9.352	6.539	9.63	4.728	9.089	8.699	7.903	10.911	10.797	10.98	12.404	20.774	10.083	5.963	9.544	10.083	10.645	11.264	7.183	9.837	7.862	2.628	10.948	6.917	10.335	10.447	8.756	10.994	5.963	10.539	7.573
1	2.63	9.235	12.33	10.679	9.977	11.702	13.307	8.189	11.622	5.501	11.178	11.14	9.862	6.054	9.579	6.266	7.106	9.49	11.163	7.052	9.685	5.072	9.315	10.192	7.232	11.628	12.413	8.636	11.88	20.212	11.367	7.43	10.089	10.338	11.332	12.421	7.292	10.905	8.415	3.716	9.052	7.989	11.579	11.347	9.479	10.688	4.318	11.212	7.06
2	3.424	10.258	15.198	12.819	9.665	13.02	13.278	11.45	13.034	5.309	11.851	11.983	10.072	6.077	9.582	5.84	7.037	10.238	12.009	8.837	7.857	6.212	10.487	10.693	7.519	11.963	13.014	7.848	12.33	15.777	12.175	8.384	10.934	11.35	12.043	12.521	7.991	10.622	10.418	4.201	5.467	9.45	12.467	12.616	9.693	11.046	6.046	13.564	11.673
3	3.089	12.364	15.699	13.358	10.226	14.521	13.734	10.521	12.49	5.719	12.937	13.324	11.275	7.321	9.642	8.891	8.287	10.421	11.848	9.493	5.516	8.381	11.355	10.665	8.716	12.765	13.312	8.774	13.266	14.857	12.011	9.289	11.991	11.473	12.862	13.903	6.682	11.564	10.53	4.149	6.745	10.43	12.61	13.235	11.089	10.39	5.713	14.264	11.447
4	3.049	13.037	15.759	13.487	11.954	14.736	14.885	10.51	12.837	5.862	12.656	12.946	10.312	8.854	9.731	10.587	9.582	10.682	12.229	11.33	6.06	9.433	12.361	11.387	9.765	13.576	14.195	9.284	14.464	13.842	12.633	8.98	12.057	13.682	13.106	15.307	8.292	11.576	10.799	3.246	9.845	11.043	14.046	12.911	11.14	13.009	7.768	14.797	12.997
5	8.011	14.857	15.539	14.931	12.421	14.1	15.295	9.991	14.203	5.642	13.264	12.441	11.458	7.937	10.845	11.905	9.971	10.682	11.768	10.421	7.287	10.877	11.556	10.954	11.14	13.788	14.662	8.261	14.499	14.163	14.083	10.931	12.86	13.665	13.748	13.799	9.338	11.788	11.639	3.258	12.246	10.083	15.155	13.003	12.074	13.407	8.037	14.453	13.352
6	11.375	13.868	15.163	14.989	14.155	14.702	14.212	11.991	15.201	5.848	13.622	10.711	11.819	7.441	9.756	11.066	10.785	11.645	12.272	11.831	9.779	10.221	12.129	12.043	6.562	14.367	14.822	8.731	14.499	15.083	14.387	9.883	12.464	13.711	12.493	12.484	11.097	12.516	9.92	2.974	12.771	9.149	13.785	12.14	13.559	12.622	9.576	14.63	12.719
7	12.33	14.123	16.178	15.625	14.014	15.711	13.218	13.06	14.564	6.636	13.854	10.378	11.765	9.195	10.301	11.782	13.12	9.908	11.372	11.542	10.868	11.467	11.481	11.645	3.198	14.266	14.88	9.659	15.272	16.203	16.097	7.602	12.748	13.665	11.782	13.473	12.074	11.759	10.834	8.628	13.269	8.676	14.825	11.851	12.605	14.255	8.805	14.948	11.307
8	9.963	13.883	16.831	16.112	14.782	15.911	13.696	10.785	14.307	7.645	12.854	13.152	12.564	9.539	11.521	11.731	11.593	11.705	11.533	12.708	10.201	12.226	11.017	11.567	8.725	15.464	16.095	10.748	15.576	14.84	15.888	6.57	12.728	13.12	12.158	13.808	13.433	13.097	12.682	6.043	13.324	9.797	15.364	14.324	12.857	14.143	6.762	16.235	12.966
9	11.289	13.971	14.917	15.63	13.779	16.083	13.736	10.619	14.877	6.542	10.619	12.547	11.868	7.699	10.504	13.011	11.774	10.003	11.49	12.393	7.292	13.186	10.966	12.097	4.009	15.218	14.997	11.149	14.699	15.814	15.158	5.699	14.026	13.023	12.077	14.223	12.713	12.665	12.616	3.771	12.883	9.315	15.135	13.166	12.917	13.143	7.759	15.745	14.479
10	9.928	12.877	14.779	14.88	13.974	15.347	14.484	12.739	14.413	4.648	11.49	13.08	12.129	7.576	10.172	12.94	12.106	11.381	12.049	12.241	8.023	11.98	10.854	12.685	8.542	14.636	14.963	9.585	13.493	15.41	14.762	6.736	12.444	12.966	12.94	13.722	13.636	12.596	13.507	4.258	14.166	10.095	14.41	12.659	12.092	11.905	8.573	16.765	12.871
11	9.731	13.181	13.742	14.564	13.421	14.98	14.779	12.825	13.693	3.877	11.155	13.229	12.223	6.814	9.883	12.43	10.713	11.811	11.418	12.817	9.96	11.814	11.613	13.327	7.837	15.146	14.284	10.169	13.673	14.206	14.782	6.069	11.693	13.668	12.361	13.602	13.602	14.198	11.894	7.315	13.977	10.427	13.407	12.854	12.547	11.198	7.943	16.676	12.358
12	12.218	12.974	13.656	13.88	12.567	13.49	13.163	11.593	12.622	3.926	10.519	11.834	10.132	5.072	9.636	12.109	11.023	11.785	10.229	12.625	9.407	11.582	11.026	11.645	5.344	13.573	14.255	8.716	13.132	13.364	13.086	5.739	11.375	12.398	12.309	12.665	11.607	12.682	11.639	7.097	11.977	9.736	12.438	13.587	12.143	10.648	8.427	15.596	12.126
13	8.481	13.046	12.289	12.16	11.169	13.358	10.971	10.461	12.791	3.544	9.55	11.186	8.126	3.533	9.92	10.166	9.189	9.072	11.04	12.158	8.301	9.619	9.877	11.223	4.146	12.665	15	8.109	11.708	12.456	12.327	5.344	10.049	10.756	11.51	12.433	12.083	9.948	11.943	5.86	10.785	9.209	10.656	12.212	10.825	9.473	7.519	14.596	11.464
14	4.688	9.702	12.221	10.722	9.579	10.499	10.06	10.281	12.097	3.57	8.212	7.106	7.756	3.152	8.593	9.642	9.003	8.682	8.61	9.673	7.097	9.963	9.653	9.295	3.759	10.817	12.633	7.086	10.034	11.304	11.542	5.562	9.837	10.43	10.335	11.665	10.894	9.57	10.774	5.132	9.347	8.284	7.946	10.914	9.186	3.172	7.825	12.338	9.504
15	2.665	9.65	9.997	9.221	8.244	8.865	8.951	9.289	10.407	3.395	7.338	10.848	7.785	2.811	7.587	8.352	9.304	8.401	6.57	7.765	6.576	7.883	8.201	8.095	5.172	8.527	10.16	6.278	9.585	9.112	10.198	4.734	8.132	9.201	8.542	10.61	9.192	8.186	8.708	4.61	8.309	7.052	5.877	8.198	8.086	4.759	6.513	10.246	7.734
16	3.163	8.564	8.779	8.499	7.854	7.756	8.261	8.172	9.095	2.782	6.639	8.67	5.393	2.834	6.662	7.633	8.034	6.656	6.926	7.43	5.908	5.123	7.387	6.994	3.974	7.673	10.289	5.805	9.287	8.413	9.066	4.865	6.65	8.266	7.195	8.791	7.777	7.441	7.616	4.797	7.444	5.857	5.799	6.456	6.418	4.774	6.218	9.751	6.917
17	3.94	8.791	8.94	8.175	7.476	6.891	7.441	8.874	8.438	3.126	6.077	8.158	5.458	2.665	6.642	7.003	7.619	6.917	6.797	7.06	5.221	6.903	6.822	6.579	6.731	7.519	8.779	5.851	9.138	7.576	7.983	5.562	6.318	7.086	6.762	7.991	7.344	6.748	7.754	5.117	7.129	4.891	5.266	5.871	6.026	5.309	6.713	8.842	6.318
18	4.023	7.696	8.321	8.762	7.542	7.054	7.777	7.032	8.685	4.172	5.957	7.67	5.341	3.41	6.756	7.203	7.923	6.006	6.659	7.112	5.375	6.189	6.828	6.799	4.487	6.865	8.542	6.203	8.143	7.662	7.043	6.596	6.02	7.393	6.931	7.891	7.289	6.693	6.33	5.186	7.458	5.221	4.966	6.181	5.639	4.238	6.785	8.533	6.255
19	4.103	7.413	8.891	9.908	9.126	7.223	8.152	7.026	8.822	4.579	6.338	7.785	5.097	5.049	6.562	7.98	8.53	6.364	6.676	7.464	5.771	6.209	6.479	7.332	5.45	7.097	9.011	7.057	8.37	7.974	7.315	6.229	6.461	7.011	7.054	8.129	8.166	8.304	6.221	5.756	7.648	5.994	5.017	6.519	6.908	5.135	4.149	9.269	7
[truncated: 122 more columns]

## Sheet: wt norm
wt 1
0	0.91441	0.524765	1.2865	0.735303	0.896324	0.517741	0.656374	0.751721	0.898343	0.728806	0.595179	0.807297	0.901153	1.16727	1.02995	0.475423	1.79291	0.946193	1.02942	0.76375	0.878501	1.05813	0.970337	0.963489	0.776832	0.914235	0.881486	1.05655	0.808263	0.757516	0.781836	0.762257	1.77377	1.09756	1.51038	1.04128	1.02591	1.13083	0.718271	0.742591	0.673406	1.80775	0.760765	0.937852	0.477706	1.02916	0.621342	0.810019	0.855059
1	1.07341	0.669192	1.43066	0.756199	0.964806	0.511947	0.682274	0.849264	0.99694	0.907123	0.578146	0.948124	1.00326	0.942856	1.15726	0.549963	1.89028	1.01257	1.08851	0.773056	0.963225	1.21433	0.955236	1.02012	0.849528	0.898607	1.04927	1.12749	0.920205	0.642765	0.882715	0.759711	1.90415	1.23926	1.06437	1.02618	1.167	1.17763	0.769018	0.758745	0.764803	1.15875	0.849791	1.05234	0.758745	1.02969	0.833461	0.937589	0.983594
2	1.09159	0.858834	0.930828	0.832232	1.04549	0.712915	0.825384	0.945666	1.15919	1.06235	0.562255	1.0526	1.07745	1.10669	1.20853	0.641536	1.9534	1.02442	1.29001	0.78087	1.06718	1.38992	0.95945	1.02512	0.966035	1.03171	1.13882	1.11441	0.97938	0.831442	0.788948	0.852601	1.60476	1.01055	1.05559	0.93355	1.2742	1.27693	0.874199	0.791406	0.905104	1.25208	0.944612	1.14988	1.12978	1.11924	0.814321	0.955938	0.938115
3	1.16876	0.852074	1.06463	0.95067	1.07446	0.691053	0.793425	1.00598	1.27675	1.19519	0.918712	1.13083	1.19545	1.08676	1.29308	0.659359	1.49106	1.11775	1.43593	0.779904	1.22486	1.54365	0.981136	1.37385	1.03021	1.09404	1.18535	1.17886	1.07218	0.826876	0.864629	0.876482	1.32302	1.39317	1.15164	0.875955	1.25682	1.30915	0.836183	0.809053	0.983155	1.23566	0.989126	1.29712	1.21327	1.13812	0.81555	1.10265	1.05936
4	1.24023	0.929336	1.14637	1.05208	1.08781	0.835217	1.00906	1.04523	1.30765	1.25182	1.07192	1.05682	1.3109	1.17833	1.49984	0.813355	1.47772	1.17859	1.55674	0.751721	1.23619	1.57509	1.00045	1.23013	1.06542	1.17587	1.20476	1.21029	1.15568	0.941891	0.921522	0.75216	1.39694	1.4181	1.22565	0.928282	1.45761	1.33935	0.892812	0.90765	1.03645	1.18518	1.05585	1.35875	1.20326	1.28026	0.875428	1.05559	1.30564
5	1.38869	1.00528	1.32504	1.07394	1.14488	0.92556	1.17306	1.05532	1.43768	1.19018	1.49659	1.20853	1.30291	1.26586	1.66719	0.939608	1.44374	1.32679	1.63646	0.741098	1.28957	1.61205	1.05129	0.981839	1.12275	1.22995	1.22837	1.29431	1.1685	0.976571	1.00827	0.929775	1.53935	1.64225	1.38009	0.919239	1.44225	1.52627	0.973059	1.03092	1.01906	1.48097	1.1361	1.25937	1.23294	1.28325	0.985877	0.993428	1.33557
6	1.29914	0.950934	1.53206	1.25585	1.15849	1.08825	1.24225	1.11871	1.48676	1.15919	1.24146	1.18843	1.46209	1.38939	1.6563	0.972269	1.44576	1.40476	1.60327	0.75216	1.3318	1.69107	1.01933	1.0893	1.17938	1.34611	1.34216	1.29405	1.15998	1.14892	1.08553	0.953656	1.50766	1.69756	1.35717	1.00625	1.52706	1.50643	1.07824	1.06463	1.10089	1.59168	1.09931	1.25506	1.19668	1.23768	0.9519	1.03548	1.33759
7	1.34962	1.01784	1.50915	1.36727	1.27218	1.12126	1.31749	1.13733	1.49686	1.26964	1.34567	1.25383	1.45155	1.64322	1.63092	1.03443	1.59519	1.38536	1.58641	0.864366	1.33478	1.7577	1.14084	1.17534	1.13355	1.33355	1.31222	1.36472	1.18184	1.16226	1.14865	1.00001	1.49712	1.76903	1.39844	1.20853	1.51696	1.53531	1.07745	1.12073	1.11143	1.78088	1.1778	1.35998	1.14716	1.25331	1.02187	1.15243	1.39773
8	1.29888	1.03671	1.63321	1.27649	1.31722	1.18491	1.22837	1.16077	1.48676	1.34058	1.21933	1.36604	1.61029	1.72829	1.70942	1.11871	1.45735	1.47245	1.47895	0.825384	1.25963	1.69458	1.12372	1.22565	1.19018	1.36982	1.44927	1.30862	1.18114	1.1821	1.15322	0.949441	1.71468	1.6297	1.3678	1.14488	1.56429	1.61837	1.11292	1.13759	1.10089	1.72504	1.28272	1.3534	1.25129	1.28096	1.04075	1.23566	1.44875
9	1.46894	0.990969	1.6908	1.27245	1.24225	1.27649	1.31468	1.16551	1.70011	1.27394	1.08851	1.53101	1.69484	1.52776	1.61705	1.09053	1.62794	1.51617	1.53127	0.793952	1.3167	1.7167	1.09712	1.29484	1.33233	1.49405	1.43795	1.3426	1.2131	1.20932	1.22688	0.946632	1.4858	1.72724	1.29835	1.2397	1.57333	1.59993	1.02995	1.03197	1.09659	1.70064	1.26841	1.4455	1.3109	1.28053	1.00352	1.19773	1.41029
10	1.42083	0.993428	1.51494	1.29712	1.362	1.31573	1.24023	1.17938	1.67245	1.27096	1.03197	1.4505	1.63997	1.57228	1.57482	1.17332	1.60371	1.35902	1.74383	0.806244	1.31643	1.78492	1.08728	1.398	1.30265	1.47394	1.46692	1.31371	1.06086	1.24225	1.18035	1.21283	1.48755	1.53935	1.33206	1.23496	1.60854	1.64673	1.11977	1.07517	1.14541	1.67895	1.23566	1.45911	1.326	1.35041	1.1404	1.2843	1.41907
11	1.41608	0.974112	1.59493	1.39572	1.38237	1.25761	1.29203	1.18114	1.58035	1.30739	1.03671	1.64251	1.69633	1.61284	1.56525	1.20177	1.71144	1.38492	1.57482	0.806068	1.29931	1.74234	1.02187	1.15418	1.26692	1.38992	1.45278	1.26463	1.30212	1.08272	1.24927	1.29229	1.53408	1.56648	1.30818	1.22161	1.59221	1.61231	1.16929	1.15875	1.244	1.58132	1.2397	1.43373	1.55138	1.33303	1.17587	1.42083	1.47271
12	1.47693	0.948651	1.42838	1.44119	1.39773	1.19071	1.28579	1.18869	1.59545	1.29756	0.847508	1.58439	1.65762	1.63119	1.52522	1.05936	1.72276	1.39668	1.57359	0.793689	1.26867	1.72452	1.06033	1.31143	1.29229	1.35796	1.43119	1.32197	1.28983	1.15471	1.20976	1.26613	1.53329	1.45805	1.32978	1.23996	1.53127	1.58641	1.27341	1.02741	1.41731	1.35164	1.17561	1.39466	1.46358	1.46666	1.10914	1.47298	1.39721
13	1.38992	1.00124	1.47772	1.42364	1.2606	1.30362	1.15296	1.03671	1.53637	1.26718	1.07648	1.55998	1.64805	1.52522	1.4858	0.984121	1.72329	1.34137	1.5383	0.69079	1.27517	1.67719	0.954709	1.22214	1.32574	1.32855	1.40625	1.18869	1.22969	1.20274	1.14892	1.21784	1.53505	1.70863	1.26964	1.13935	1.55094	1.52574	1.2224	1.14514	1.36753	1.31442	1.26815	1.42434	1.2865	1.439	1.11397	1.46543	1.43566
14	1.35094	0.911162	1.44725	1.33101	1.28175	1.3361	1.07771	1.17631	1.52021	1.27543	0.882013	1.63672	1.58536	1.61582	1.60529	0.967528	1.62891	1.36806	1.50537	0.549436	1.24506	1.63172	0.997466	1.38694	1.31977	1.36832	1.43593	0.907386	1.16454	1.34664	1.14365	1.20976	1.44427	1.60731	1.23549	1.19018	1.48931	1.64278	1.13408	1.22618	1.36402	1.30414	1.24427	1.56323	1.37807	1.52504	1.12477	1.4289	1.28272
15	0.766032	0.906947	1.40046	1.29431	1.20704	1.34945	1.12951	1.03671	1.56499	1.28781	0.741098	1.44304	1.57254	1.57201	1.41231	0.975342	1.60854	1.37025	1.43013	0.445484	1.27271	1.67667	1.02363	1.28123	1.1814	1.20555	1.38158	0.947949	1.11599	1.25436	1.22864	1.239	1.48123	1.61881	1.24277	1.15743	1.36929	1.48957	1.02969	1.16832	1.34664	1.3124	1.26665	1.38211	1.31222	1.41705	1.12451	1.36121	1.19519
16	1.12477	1.01002	1.30186	1.34216	1.08878	1.22486	1.0699	1.02767	1.37561	1.14971	0.444782	1.46235	1.42012	1.3778	1.41433	0.795708	1.51494	1.35717	1.34462	0.43091	1.15322	1.521	0.965508	1.1404	1.13109	1.12398	1.31143	0.90765	1.17078	1.05761	0.393245	1.37333	1.39519	1.41178	1.16656	1.14418	1.24225	1.44602	1.05076	1.1167	1.30212	1.24453	1.2339	1.43566	0.761994	1.15699	1.10309	1.26314	1.2807
17	1.20019	1.04145	1.26288	1.27543	0.88851	1.1044	1.17982	0.939871	1.16147	1.05278	0.942417	1.25989	1.24927	1.35673	1.31521	0.834163	1.43847	1.29405	1.2951	0.322041	1.11169	1.56121	0.812565	1.00352	1.12951	1.02161	1.38588	0.847069	1.22864	1.02512	0.970513	1.25006	1.24251	1.5577	1.05032	0.967001	1.27974	1.35823	0.979644	1.03724	1.23118	1.321	1.0433	1.28676	1.29308	0.906421	1.00475	1.08623	1.22662
18	1.17359	0.96981	1.08825	1.17078	0.81757	1.08377	0.938379	0.885525	0.977624	0.929336	0.855586	1.05208	1.13083	0.936096	1.25304	0.748912	1.13987	1.16806	1.14663	0.288063	0.983155	1.35366	0.757253	0.878764	0.940574	0.859098	1.18158	0.703872	1.08351	0.836973	0.903874	1.17833	1.17886	1.43698	0.977888	0.874199	0.956992	1.21907	0.824418	0.86261	0.940135	1.19246	0.991672	1.23698	1.13206	0.779904	0.974815	0.892285	1.04883
19	1.09159	0.792986	1.01081	1.05181	0.771564	0.972795	0.886754	0.887281	0.87973	0.802995	0.795971	1.1426	0.945139	0.805541	1.01836	0.672967	1.0548	0.997993	0.871916	0.231961	0.929072	1.17359	0.678498	0.848299	0.831178	0.794215	1.03794	0.644257	1.06586	0.747683	0.78368	0.904928	1.19747	1.19826	0.903874	0.817131	0.807824	1.06086	0.625908	0.820116	0.790704	0.991672	0.922751	1.00528	0.723978	0.697814	0.882013	0.812302	0.941364
20	0.966035	0.719763	0.901855	1.00221	0.662344	0.855586	0.768754	0.778061	0.812038	0.686049	0.723978	1.14312	0.857605	0.720202	0.822837	0.559709	0.993691	0.808	0.814584	0.246799	0.923278	1.00958	0.568839	0.73504	0.777095	0.822135	0.837763	0.663134	0.897816	0.646013	0.690088	0.791669	0.972795	1.0785	0.76173	0.804224	0.732318	1.02064	0.617128	0.779641	0.720202	1.0246	0.848562	0.955938	0.634688	0.704135	0.710193	0.697112	0.740659
21	0.855849	0.725733	0.871653	0.832671	0.690527	0.766998	0.679025	0.792723	0.705189	0.61028	0.824681	1.08	0.772793	0.678762	0.73785	0.547944	0.881223	0.735567	0.749439	0.246272	0.784646	0.89887	0.501587	0.641536	0.584116	0.744873	0.781836	0.561991	0.784119	0.58236	0.608524	0.740396	0.875428	1.11239	0.72907	0.750405	0.680518	0.871916	0.532843	0.723539	0.644521	0.864366	0.811775	0.791669	0.593159	0.675426	0.655847	0.668402	0.622923
22	0.805805	0.641536	0.756726	0.758482	0.709667	0.703345	0.636443	0.778061	0.734338	0.609577	0.851547	0.864366	0.773846	0.6015	0.614845	0.500094	0.753477	0.652598	0.761994	0.2878	0.783855	0.854796	0.506679	0.544607	0.508962	0.737059	0.654793	0.578322	0.776305	0.521253	0.628893	0.615811	0.802293	1.09404	0.633722	0.689824	0.631966	0.888246	0.514668	0.625381	0.634688	0.721783	0.748649	0.750405	0.575073	0.598954	0.552948	0.614845	0.652862
23	0.827403	0.642765	0.733284	0.834163	0.731791	0.605802	0.621342	0.831968	0.670158	0.585609	1.00783	0.874199	0.739342	0.537584	0.587453	0.482271	0.776568	0.689298	0.833198	0.333542	0.726524	0.815111	0.665943	0.554704	0.514668	0.801503	0.557514	0.659622	0.634688	0.577883	0.547154	0.475423	0.810019	0.877184	0.659622	0.70914	0.587892	0.810019	0.555231	0.701853	0.615548	0.745927	0.766998	0.764277	0.571561	0.638199	0.522746	0.663397	0.734338
wt2
0	1.48957	1.44681	2.49099	0.952163	1.37385	0.993955	2.91444	1.17508	1.06112	2.50363	1.27868	1.36806	1.08957	0.987633	1.21836	1.38536	2.38361	1.008	1.42811	1.1836	1.36578	1.37631	1.4498	2.95438	1.21705	1.39168	1.15296	0.977624	1.37254	2.14919	1.23671	1.19448	1.48149	1.55876	1.16147	1.17104	1.37579	1.05102	1.02995	1.4714	1.18992	1.51696	0.980609	1.11845	0.723978	1.37306	1.58132	1.42838	0.557689
1	1.57886	1.52926	1.3318	0.949705	1.47192	0.974815	2.91119	1.28325	1.17131	1.79265	1.21433	1.63242	1.3778	1.05155	1.20827	1.46543	2.54033	1.12855	1.50564	1.34365	1.57781	1.47868	1.51468	2.79644	1.14813	1.41986	1.36955	0.96024	1.40072	1.28676	1.26165	1.07499	0.969547	1.37385	1.21635	1.10642	1.35471	1.16375	1.17605	1.53084	1.37306	1.61635	1.25436	1.12732	0.764803	1.4599	1.63496	1.42539	0.448557
2	1.58158	1.64049	1.27341	1.11195	1.42618	1.00581	2.40881	1.39247	1.13127	1.6649	1.21863	1.48501	1.43268	1.42996	1.39668	1.66464	2.65157	1.2246	1.72452	1.40906	1.38694	1.6095	1.61179	1.86868	1.08254	1.56148	1.31872	0.998696	1.47666	1.33988	1.32478	1.1109	1.23821	1.50134	1.29958	1.14865	1.62987	1.12354	1.37157	1.5894	1.36349	1.66894	1.29255	1.26762	0.826437	1.40976	1.63821	1.46165	0.687805
3	1.53935	1.54436	1.09483	1.11994	1.43821	1.49282	1.45428	1.45033	1.23171	1.71468	1.33838	1.51143	1.53233	1.25787	1.79265	1.68027	1.80248	1.39018	1.74515	1.68755	1.47096	1.78668	1.56955	1.71574	0.948915	1.59949	1.28781	0.984911	1.562	1.30362	1.41205	1.208	1.5318	1.22837	1.49054	1.12477	1.5685	0.897377	1.34611	1.59247	1.357	1.71064	1.42162	1.48825	0.955236	1.59317	1.61056	1.42592	0.823891
4	1.69633	1.6088	1.07139	1.10063	1.22539	1.49352	1.20019	1.4131	1.05234	1.81811	1.39141	1.47166	1.60327	1.35902	1.5512	1.73259	1.69712	1.55998	1.7426	1.6822	1.56323	1.82013	1.73909	1.69958	0.765506	1.53303	1.31143	1.07394	1.70538	1.38562	1.43997	1.46385	1.47974	1.21204	1.39826	1.16753	1.65832	0.848562	1.40195	1.562	1.33909	1.74761	1.35998	1.53057	1.08649	1.66209	1.77684	1.37482	0.823891
5	1.60353	1.67798	1.14541	1.31169	0.955236	1.48448	1.16981	1.3426	0.756199	1.96903	1.48852	1.60704	1.61082	1.45278	1.21863	1.82417	1.79519	1.60195	1.97913	1.7419	1.71038	1.84199	1.76473	1.90661	0.79922	1.54462	1.3512	1.10116	1.7268	1.38316	1.60476	1.54207	1.38939	1.45884	1.48782	1.25278	1.75744	1.05682	1.49133	1.69607	1.39291	1.76622	1.44172	1.50889	1.08702	1.82057	1.59247	1.64673	0.841538
6	1.598	1.68553	1.36903	1.36095	1.12776	1.51196	1.11994	1.2483	0.882276	2.21276	1.53505	1.7333	1.0893	1.75876	1.12354	1.89783	1.78439	1.55015	1.94489	1.86692	1.78791	1.88852	1.66262	1.8772	0.893602	1.61582	1.41231	0.60431	1.78641	1.49835	1.85209	1.71293	1.31924	1.80274	1.67491	1.32021	1.73655	0.966562	1.49984	1.73075	1.41503	1.86789	1.29808	1.70283	0.796937	1.91267	1.71064	1.89107	0.997993
7	1.4088	1.68905	1.45331	1.37982	1.21134	1.49861	0.722222	1.20879	1.07271	2.25955	1.54743	1.75823	1.20326	1.68676	0.988687	1.92303	1.73988	1.68097	2.0621	1.89686	1.74111	1.91899	1.62917	1.8966	0.864102	1.74234	1.64805	0.590964	1.8405	1.49607	1.76982	1.70388	1.29931	1.79344	1.83365	1.3253	1.78562	1.0397	1.43443	1.69985	1.41661	2.19142	1.52478	1.77535	0.766296	2.06965	1.70836	1.84454	1.02539
8	1.20678	1.77553	1.38588	1.34839	1.22793	1.6448	0.694829	1.17605	1.09931	2.33357	1.55094	1.60248	1.73681	1.89405	0.982629	1.87167	1.74339	1.76148	1.9175	1.91012	1.91618	1.88097	1.60178	1.78914	1.02266	1.54743	1.74515	0.888773	1.84954	1.52627	2.01434	1.61934	1.20274	1.85454	1.93558	1.19598	1.86332	1.23847	1.3469	1.61029	1.55068	2.07975	1.68123	1.7484	1.18711	1.91565	1.76499	1.85209	1.06437
9	1.36472	1.84076	1.46938	1.28781	1.26411	1.71117	0.535125	1.03118	1.31345	2.32848	1.58869	1.44374	1.78993	2.00679	0.890793	1.90564	1.86868	1.81785	1.94542	1.89958	1.8606	1.86965	1.76622	1.88949	1.14611	1.59168	1.80424	0.970337	1.73988	1.55568	1.67719	1.68352	1.31696	1.82285	1.89836	0.951197	1.76525	1.26314	1.40853	1.39896	1.50537	2.12198	1.65103	1.6556	1.17807	1.89379	1.74963	1.93304	1.0591
10	1.4498	1.93506	1.49756	1.2483	1.20625	1.63172	0.547417	1.29255	1.28123	2.35745	1.57754	1.43566	1.78914	1.83093	0.983419	1.98185	1.78211	1.71925	1.96245	1.90766	1.79976	1.90617	1.66894	2.09327	1.19545	1.65208	1.56253	1.02688	1.7376	1.5102	1.56525	1.66841	1.34488	1.98642	2.00222	1.00247	1.79546	1.21836	1.26894	1.45155	1.5426	2.19371	1.57886	1.52021	1.18614	1.99616	1.83874	1.97158	1.00528
11	1.58466	1.78615	1.42565	1.14786	1.20651	1.68957	0.537847	1.36226	1.32881	2.22084	1.49712	1.44146	1.77781	1.89704	1.08579	1.99063	1.72926	1.7124	1.93435	1.95165	2.07395	1.84322	1.57658	2.02566	1.13663	1.54409	1.42486	1.15094	1.86315	1.50941	1.49203	1.59519	1.4196	1.9693	1.99116	1.08377	1.61231	1.14084	1.16779	1.45884	1.42636	2.06868	1.54163	1.53558	1.20774	1.98361	1.79265	1.77807	0.985877
12	1.32126	1.78843	1.27297	1.14488	1.25234	1.63523	0.482974	1.26516	1.21556	2.10134	1.39844	1.48325	1.79467	1.59291	0.962523	1.89906	1.70362	1.60502	2.0103	1.71214	1.91793	1.7182	1.55498	1.79993	1.13232	1.53408	1.34866	1.1426	1.78993	1.51951	1.3426	1.51415	1.39168	1.68931	1.69151	0.852601	1.84173	1.18289	1.10037	1.36701	1.38536	1.93154	1.5102	1.38088	1.24549	1.81986	1.70819	1.56429	0.981839
13	1.27947	1.70863	1.25182	1.11116	1.07043	1.61732	0.539603	1.08	1.24374	1.9534	1.2138	1.52952	1.54585	1.40704	1.05857	1.98817	1.46894	1.57535	1.78843	1.65428	2.03269	1.68755	1.50766	1.64857	0.921785	1.55568	1.25612	1.04979	1.55946	1.49537	1.31977	1.37456	1.13153	1.59396	1.50415	0.882979	1.72452	1.12925	1.13531	1.22363	1.36955	1.69001	1.32706	1.30335	1.22688	1.77456	1.74058	1.61082	0.887807
14	1.25884	1.70283	1.24506	1.12627	1.16577	1.31951	0.599217	0.966737	1.13856	1.62741	1.19466	1.45656	1.38184	1.38694	0.803785	1.6088	1.2958	1.39826	1.58685	1.57561	1.87772	1.56806	1.44681	1.48527	0.843733	1.2541	1.21081	0.78289	1.55094	1.19598	1.23944	1.27122	1.0641	1.46209	1.31775	0.99694	1.51064	0.990969	1.10063	1.12179	1.15498	1.55972	1.22864	1.09255	1.00783	1.44172	1.57754	1.3253	0.873672
15	1.11994	1.41907	1.24427	1.0893	1.00958	1.26182	0.575073	0.655583	1.00625	1.61231	1.12732	1.37333	1.35621	1.2908	0.730036	1.59844	1.20757	1.23944	1.55243	1.3987	1.63013	1.4131	1.32197	1.25761	0.679201	1.30107	1.1253	0.675426	1.4196	1.20397	1.13759	1.08904	1.03373	1.50511	1.36349	0.859625	1.43698	0.959714	1.07499	1.01889	1.08904	1.43944	1.17052	1.00203	0.85102	1.38009	1.44172	1.26165	0.746893
16	0.936798	1.38439	1.13557	1.02767	0.833724	1.04479	0.488505	0.73504	0.686049	1.35998	1.02714	1.28527	1.20124	1.12802	0.589647	1.22565	1.10335	1.23566	1.45761	1.26665	1.51266	1.34567	1.13259	1.11599	0.518268	0.989126	1.02916	0.47393	1.31266	1.01731	0.99773	1.0433	0.911688	1.34962	1.29229	0.880257	1.4692	0.89887	0.953919	0.975078	1.0433	1.38843	1.19115	0.778588	0.753916	1.22416	1.37025	1.162	0.682537
17	0.811073	1.26867	1.04251	0.958484	0.768754	0.972093	0.359969	0.745663	0.490524	1.31995	0.972093	1.03496	1.26516	1.0289	0.568049	1.08272	1.08324	1.11845	1.2591	1.16296	1.42618	1.30063	1.12354	1.05032	0.552948	0.922487	1.01432	0.49307	1.36455	0.89887	0.914235	1.03241	0.806507	1.2181	1.11292	0.631439	1.31977	0.874462	0.843294	0.852601	0.894831	1.28781	1.09738	0.804488	0.59474	1.0893	1.10686	1.08553	0.578848
18	0.727753	1.06691	1.02688	0.933287	0.70115	1.06437	0.310188	0.704662	0.517215	1.18588	0.90844	1.02995	1.22486	0.93434	0.542149	0.940837	0.943383	1.085	1.19598	1.07016	1.27921	1.21002	1.06946	0.950144	0.543378	0.802029	0.976571	0.645311	1.1987	0.87016	0.863927	0.858395	0.803785	1.09281	1.17657	0.597988	1.18386	0.775866	0.837939	0.833724	0.86138	1.02969	0.952953	0.764277	0.580604	1.02363	1.01731	1.12881	0.513439
19	0.733284	1.04374	1.00352	0.973849	0.694039	0.975342	0.30694	0.721519	0.532316	1.1879	0.895797	0.990179	1.1253	0.982365	0.484554	0.825384	0.989916	1.06086	1.17938	1.06033	1.21055	1.09606	1.03373	1.00783	0.479023	0.862873	0.919239	0.592457	1.07315	0.856113	0.820379	0.754707	0.89606	1.10414	1.10871	0.717217	1.17385	0.733108	0.795445	0.887807	0.802995	1.2181	0.920205	0.720202	0.578848	0.943383	0.940574	1.00449	0.523975
20	0.724241	1.01985	1.11345	0.903874	0.568839	0.991935	0.823101	0.579112	0.472701	1.26692	0.902645	1.05453	1.07719	1.0375	0.477442	0.931531	1.0246	1.11195	1.13487	0.976307	1.13004	1.07367	0.998257	0.783855	0.567786	0.904138	0.906684	0.675952	1.04523	0.978853	0.739605	0.712213	0.789211	1.16323	1.10844	0.809053	1.10967	0.873672	0.77411	0.836709	0.854357	1.05278	0.973849	0.742591	0.596232	0.336352	0.960504	1.04251	0.679464
21	0.694039	1.13206	1.09334	0.862346	0.497811	0.976571	0.810019	0.649086	0.449084	1.23417	1.01836	1.03952	1.14742	1.04505	0.595442	0.845314	1.0289	1.12126	1.06314	1.07947	1.1469	1.15015	1.04426	0.780343	0.518268	0.919502	0.983858	0.601764	1.17587	1.08676	0.739605	0.71669	0.894305	1.17631	0.955938	0.84347	1.16253	0.802995	0.764277	0.609314	0.786928	1.0692	0.960767	0.739869	0.621079	0.369276	0.941627	0.990443	0.703872
wt3
0	1.11994	1.11046	0.878501	1.28755	0.921258	1.15594	1.01257	2.33409	1.07596	0.837236	1.46314	0.991145	1.04707	2.15472	1.24549	1.31951	1.47491	2.56395	2.16596	2.32751	0.516688	0.981839	1.15164	2.29783	0.469716	1.10686	1.07622	1.76403	0.823891	1.09281	1.12574	0.830388	0.824154	0.963225	1.14742	1.2656	1.77535	0.968757	0.998432	1.20502	0.971303	1.16955	0.972532	1.15972	1.45884	0.844523	0.969547	2.36122	1.11801
1	1.06165	1.1685	1.10361	1.33707	0.935043	1.26788	1.06437	1.72952	1.31951	0.879994	1.50239	0.925034	1.05006	1.89511	1.27517	1.5102	1.4239	1.91723	2.32654	2.30661	0.848825	1.29536	1.239	2.45859	0.911688	1.02091	1.18992	1.61486	0.989916	1.19826	1.29835	0.899133	0.90844	1.1102	1.03443	1.46314	1.64251	1.12855	0.915464	1.34637	0.94312	1.39247	0.880257	1.33004	1.18535	1.12951	1.08377	1.33004	1.32372
2	1.13785	1.39519	1.24751	1.46666	1.0483	1.24453	1.08447	1.52372	1.357	0.990179	1.68352	0.825647	1.22038	1.36121	1.36025	1.63189	1.48272	1.6448	2.51443	1.77307	0.8634	1.31643	1.27596	1.87974	0.97859	1.05506	1.32276	1.69888	1.20072	1.17657	1.42767	1.14839	0.973322	1.22161	0.9814	1.42565	1.68624	1.36402	0.680254	1.55041	1.10133	1.4045	1.18737	1.33285	1.30765	1.3368	1.16472	1.36499	1.28878
3	1.25761	1.60072	1.43215	1.87368	0.969547	1.4095	1.24304	1.68246	1.41731	1.14312	1.6412	0.877184	1.27297	1.45735	1.44778	1.69581	1.61082	1.68826	2.53454	1.76376	0.830651	1.41284	1.31415	1.63444	1.05963	1.16454	1.40221	1.83742	1.3721	1.06191	1.42364	1.27096	1.34462	1.21081	1.20976	1.69054	1.66183	1.35823	0.482008	1.47421	1.21731	1.57131	1.34664	1.54111	1.44602	1.30063	1.38562	1.70309	1.19045
4	1.30669	1.67974	1.35717	1.81609	1.2224	1.47096	1.34312	1.76675	1.30739	1.23039	1.80705	0.851811	1.43768	1.6002	1.59423	1.96227	1.71214	1.82039	2.26157	1.98089	0.956465	1.40906	1.52048	1.72803	1.07771	1.20423	1.49159	1.94893	1.52627	1.21108	1.63242	1.64199	1.32776	1.29808	1.31266	1.68878	1.53531	1.403	0.679025	1.70336	1.16349	1.54163	1.37508	1.63444	1.75849	0.917483	1.62434	1.71618	1.2548
5	1.42065	1.70538	1.25884	1.83672	1.26665	1.5318	1.44831	1.82338	1.35542	1.63189	2.03497	0.969284	1.49308	1.77781	1.66139	1.80476	1.81407	1.97729	1.60371	1.95016	0.965772	1.84278	1.64278	1.71521	1.24628	1.3275	1.69528	2.1398	1.74585	1.35164	1.64049	1.52478	1.30511	1.50968	1.41863	1.84454	1.37104	1.51372	0.992901	1.77105	0.932057	1.62768	1.57456	1.64251	1.78589	0.913971	1.45682	1.89906	1.38334
6	1.51995	1.85507	1.33004	1.78615	1.45357	1.47772	1.31872	1.93707	1.23268	1.68755	2.14164	1.06384	1.53962	1.86262	1.71214	1.95973	2.09862	2.07948	1.56499	2.01258	0.847069	1.58817	1.8606	1.76929	1.22793	1.26692	1.65182	2.15999	2.0556	1.521	1.82162	1.67465	1.38816	1.62083	1.59019	1.70766	1.0246	1.62636	1.01511	1.8923	0.746893	1.72803	1.5635	1.64673	1.97377	0.947422	1.38615	1.93532	1.4563
7	1.58869	1.81231	1.27868	1.62337	1.29431	1.58237	1.39826	1.97931	0.887281	1.73435	2.24428	1.35875	1.50265	1.96376	1.83189	1.98062	2.05279	2.13611	1.50467	1.96578	0.923717	1.49177	1.80907	1.91969	1.28553	1.20353	1.70441	2.1225	1.9383	1.63145	1.62794	1.63417	1.62337	1.81328	1.74568	1.83795	0.796674	1.77553	1.15849	1.90441	0.828895	1.84875	1.68071	1.69405	1.83672	1.13206	1.65252	2.00801	1.70819
8	1.67772	1.88273	1.32197	1.6412	1.31494	1.54058	1.39949	2.07114	1.10335	1.74963	2.27641	1.59993	1.53031	2.07018	1.99116	2.03269	2.13277	2.02917	1.49607	1.93558	1.19343	1.48623	1.96447	2.00398	1.33812	1.45384	1.77131	2.3456	2.01855	1.47473	1.71064	1.53505	1.52706	1.77711	1.90836	1.90011	0.9814	1.76727	1.25234	1.8649	0.740396	1.83742	1.80678	1.66262	2.02057	1.03021	1.44954	2.11618	1.75121
9	1.74541	1.96297	1.49607	1.69906	1.36376	1.69203	1.36253	2.10459	1.2757	1.65533	2.2923	1.70081	1.5469	2.03874	1.93233	1.92452	2.03646	1.99599	1.56876	1.85481	1.24374	1.58764	1.92575	1.80573	1.44752	1.42364	1.72223	2.29151	2.08018	1.53277	1.70994	1.45858	1.61231	1.66209	1.95218	1.96877	1.35392	1.8002	1.23873	1.82162	0.960504	1.86561	1.93532	1.62416	1.94787	0.990443	1.44427	2.13076	1.70107
10	1.75595	2.04454	1.56578	1.79317	1.27139	1.59642	1.24874	1.99397	1.19896	1.69352	2.16904	1.68352	1.49229	1.84629	1.84076	1.93681	2.15666	1.95718	1.56271	1.91372	1.08377	1.86815	2.00327	1.96824	1.3627	1.24602	1.68352	2.17755	1.93611	1.49282	1.67895	1.23171	1.61003	1.74787	1.83418	1.87342	1.71293	1.63918	1.23944	1.88001	0.956465	1.70081	1.69607	1.52601	1.93611	1.16577	1.37912	2.08176	1.48729
11	1.76806	1.95367	1.63215	1.68044	1.30844	1.69686	1.2742	1.9376	1.53856	1.62768	2.15595	1.59493	1.67869	1.86438	1.84831	1.83672	1.97729	1.88352	1.62987	1.90564	1.1922	1.67596	1.96148	2.16069	1.2951	1.23092	1.70994	2.26491	2.10889	1.5275	1.69405	1.41459	1.39975	1.69177	1.71345	1.82417	1.57008	1.68729	1.19088	1.82917	0.838729	1.87465	1.77281	1.50739	1.86991	1.18061	1.57658	2.03418	0.989653
12	1.65805	1.97632	1.50994	1.80476	1.13759	1.59423	1.24374	1.87799	1.52329	1.61328	2.17553	1.83848	1.61863	1.66613	1.80626	1.57833	1.97	1.83918	1.58009	1.96245	1.04576	1.35498	1.80301	1.99089	1.25963	1.19396	1.64752	2.16324	1.92022	1.31977	1.87948	1.36806	1.45656	1.61556	1.75744	1.80125	1.25059	1.6563	1.15875	1.89757	1.08026	1.84146	1.68703	1.56929	1.83418	1.21959	1.33382	1.99695	0.935306
13	1.62188	1.89757	1.51591	1.92048	1.15796	1.51925	1.67895	1.98361	1.1987	1.55595	2.06991	1.60529	1.54137	1.74085	1.75296	1.73259	1.87641	1.79721	1.49335	1.94989	0.898607	1.05787	1.78009	1.92926	1.28175	1.19896	1.52627	2.19845	1.85051	1.27315	1.71899	1.31749	1.40221	1.66385	1.62487	1.81231	0.947949	1.66236	1.18737	1.74234	1.07218	1.78439	1.62838	1.53681	1.7678	0.845489	1.18009	1.89862	0.956465
14	1.40906	1.87974	1.43768	1.85454	1.11573	1.37482	1.51143	1.77658	1.08254	1.39896	2.00679	1.45533	1.45612	1.65226	1.598	1.63066	1.89282	1.83742	1.41582	1.86991	0.530296	1.10309	1.74743	1.70107	1.18237	0.971303	1.50239	2.1376	1.82891	1.15322	1.63417	1.21204	1.31951	1.55893	1.42565	1.87114	0.948124	1.52829	1.0785	1.64374	1.09378	1.63848	1.65937	1.32723	1.72698	0.849264	1.14014	1.81056	0.734338
15	1.31064	1.79642	1.36297	1.58211	1.07271	0.982629	1.35647	1.67825	0.91441	1.23241	1.77579	1.20124	1.28676	1.4656	1.55296	1.49756	1.75648	1.69458	1.30669	1.63725	0.372349	0.989916	1.50739	1.5419	1.05734	0.798693	1.3368	1.84603	1.57456	1.04251	1.48606	0.956202	1.23698	1.36903	1.33057	1.61003	0.762784	1.3016	1.10871	1.5685	0.96147	1.57956	1.398	1.30133	1.59089	0.827139	0.953656	1.69133	0.633458
16	1.29405	1.5786	1.16174	1.37333	1.01055	0.693336	1.27069	1.53883	0.705364	1.25761	1.72478	1.24804	1.26718	1.42109	1.47219	1.32153	1.52574	1.61837	1.36174	1.3721	0.802732	0.815111	1.47166	1.43997	1.14418	0.54689	1.28983	1.62838	1.7016	1.09984	1.51819	0.891319	1.29888	1.24146	1.22012	1.41731	1.02767	1.36806	0.907913	1.51819	0.783153	1.44655	1.76499	1.18088	1.37605	0.984121	0.93434	1.59844	0.615548
17	1.12881	1.62943	1.05857	1.13856	0.980873	0.503167	1.08526	1.398	0.721783	1.003	1.57105	1.08123	1.15743	1.16876	1.39466	1.08957	1.33259	1.35094	1.20274	1.35243	0.692283	0.734074	1.35524	1.29132	1.04198	0.67446	1.21152	1.43347	1.26613	0.935043	1.36472	0.760501	1.18289	1.15875	1.11494	1.22539	1.41582	1.13259	0.767788	1.32276	0.64856	1.29203	0.957431	1.01933	1.20326	0.99694	0.863663	1.38518	0.648033
18	0.994218	1.26964	0.791933	0.988423	0.892549	0.459619	0.915727	1.29027	0.598691	0.846543	1.3167	1.09606	1.02942	0.971566	1.27166	1.0375	1.07043	1.10133	0.989126	1.2843	0.612299	0.738113	1.1728	1.20045	0.820906	0.643994	0.998257	1.30669	1.13759	0.87218	1.203	0.688332	1.08123	0.96147	1.10844	0.992901	1.31345	1.00071	0.771564	1.403	0.571034	1.1361	0.788684	0.535301	1.08781	1.17833	0.764979	1.28799	0.723802
19	0.875428	1.14084	0.667173	1.01028	0.868668	0.410277	0.712915	1.08	0.6936	0.783416	1.32908	0.808	0.977097	0.898607	1.08149	0.911952	0.963752	1.09483	0.930828	1.03469	0.614319	0.656812	1.05181	1.17534	0.92398	0.700097	0.923014	1.04725	1.06946	0.788157	1.14418	0.637234	0.920468	0.812302	1.04856	1.01134	1.16402	0.882013	0.684732	1.16656	0.635478	1.13733	1.16902	0.468399	0.997203	1.14918	0.753741	1.14137	0.677006
20	0.811336	1.09457	0.653564	0.776832	0.688332	0.427925	0.705189	0.963225	0.674196	0.786928	1.21731	0.73504	0.95945	0.859625	1.09685	0.92679	0.90844	1.00528	0.779114	0.957431	0.552948	0.786928	1.03794	1.15919	0.775602	0.69158	0.905894	0.941364	1.10967	0.826174	0.967791	0.558216	0.908703	0.686049	0.921785	0.993164	1.05506	0.821081	0.723275	1.10116	0.639253	0.93434	1.11871	0.418355	0.895095	1.23373	0.768579	1.11169	0.568839
21	0.731089	0.996501	0.784119	0.782626	0.849791	0.415106	0.588155	0.916254	0.798693	0.798518	1.15901	0.699394	0.881223	0.829422	0.986931	0.890266	0.894305	1.0224	0.774285	0.84505	0.559972	0.851284	1.01406	1.00151	0.691844	0.712652	0.959011	0.912918	0.921961	0.848035	0.938642	0.575863	0.997993	0.686049	0.922224	0.947159	0.974112	0.844787	0.756726	1.07499	0.6274	0.936359	0.596935	0.501587	0.868404	1.19448	0.737586	1.06788	0.525555
22	0.803785	1.18386	0.832232	0.764277	0.911688	0.528014	0.587892	0.920468	0.863136	0.903611	1.24049	0.625908	0.972269	0.842504	0.959977	1.09712	0.968054	1.01028	0.795445	0.900363	0.524765	1.07622	1.04927	1.07271	0.705891	0.528014	1.008	0.930038	0.857869	0.934867	0.940135	0.65611	1.13856	0.678235	0.967528	0.98895	0.989653	0.845753	0.816604	1.06814	0.613089	0.92477	0.560499	0.612826	0.803522	1.24506	0.696321	1.12302	0.70914
wt4
0	0.612826	0.717481	0.695882	0.75216	0.557689	0.516249	0.639955	0.708876	0.58236	0.788421	0.724768	0.640482	0.58315	1.32197	0.685786	0.658129	0.556197	0.955938	0.780343	0.821081	0.874726	0.331786	0.666382	0.704399	0.621606	0.421603	0.677006	0.807561	0.698867	0.82512	0.337844	0.62942	0.871477	0.242496	0.363042	0.706155	0.603519	0.672704	0.781836	0.508435	0.97183	0.356458	0.867702	0.810282	0.515985	0.665943	0.50264	0.69158	0.70712
1	0.734864	0.864366	0.838202	0.841011	0.563747	0.543642	0.644521	0.728806	0.660588	0.784646	0.804751	0.65611	0.384904	1.31775	0.780607	0.749702	0.622133	0.809317	0.790704	0.855586	0.720466	0.229151	0.823101	0.664626	0.721958	0.434246	0.73785	0.816867	0.751458	0.918712	0.37709	0.73583	0.764979	0.267431	0.408521	0.810546	0.628454	0.734074	0.875428	0.658568	1.13461	0.465678	0.856113	0.85304	0.653037	0.680957	0.628893	0.840221	0.752424
2	0.745663	0.939871	0.882715	0.847772	0.564801	0.616601	0.682274	0.790177	0.692107	0.718007	0.770071	0.727314	0.424413	0.984648	0.906157	0.857605	0.729509	0.892812	0.806507	0.919502	0.759974	0.394474	0.822837	0.718446	0.665417	0.519761	0.882979	0.992462	0.820906	0.95348	0.417389	0.692546	0.797727	0.264621	0.414579	0.93434	0.73504	0.808	0.857869	0.765242	0.888773	0.53934	1.008	0.930565	0.695092	0.781836	0.686312	0.859625	0.824154
3	0.751195	0.995447	0.929775	0.80879	0.562255	0.694039	0.786665	0.829159	0.772793	0.772793	0.831442	0.753916	0.36831	0.857342	0.995974	0.866648	0.794918	0.821872	0.858132	0.923014	0.786138	0.308959	0.921258	0.704925	0.483764	0.644521	0.902909	1.04022	0.867175	1.09835	0.525819	0.748649	0.788157	0.281215	0.552948	0.956728	0.711422	0.819589	0.923717	0.841977	1.16832	0.652862	1.16174	0.989916	0.76375	0.761994	0.89606	0.758219	0.788948
4	0.830212	1.06059	1.03899	0.811599	0.665943	0.639955	0.856552	0.924243	0.762257	0.974551	0.873672	0.782626	0.447064	0.900626	1.04681	0.897553	0.840221	0.85102	1.09835	1.06586	0.732845	0.25988	0.893602	0.764013	0.372085	0.779378	0.952953	1.01178	0.868141	1.10844	0.596232	0.812829	0.795181	0.290083	0.673231	0.951461	0.694039	0.85383	0.955236	0.852776	0.736357	0.626435	1.22767	0.970337	0.754443	0.79922	0.74619	0.932848	0.804224
5	0.948388	1.0591	1.04049	1.1411	0.73662	0.688771	0.836446	1.00379	0.81757	0.926526	0.802732	0.922224	0.575863	0.889037	0.996237	0.993955	1.05129	0.963489	1.00932	1.01257	0.735567	0.784382	1.00028	0.808	0.485783	0.752951	0.966562	1.08351	1.09931	1.20651	0.495616	0.788421	0.813531	0.357511	0.654091	0.980609	0.79922	0.91441	1.1195	0.96024	0.703609	0.620377	1.29659	1.26788	0.822662	0.801503	0.809756	0.756726	0.820642
6	0.950934	1.14663	1.06893	1.3109	0.824857	0.755497	0.960767	1.01731	0.852074	0.874989	0.821872	1.00247	0.669719	0.897816	1.14286	1.00853	1.07122	0.940837	1.02793	1.20599	0.879467	0.849791	1.03118	0.896324	0.723012	0.834163	1.12477	1.2606	1.19826	1.29756	0.565767	0.953919	0.88254	0.486047	0.308696	0.938818	0.669192	0.976834	1.09685	0.955675	0.80001	0.667699	1.27772	1.23171	0.887017	0.766559	0.830915	0.941891	0.951724
7	0.966035	1.18289	1.06138	1.25858	1.06059	0.694039	1.06893	1.07648	0.883242	0.830915	0.887807	0.971039	0.594476	0.957431	1.16955	1.01178	1.22363	1.0138	1.04681	1.27974	0.961031	1.04145	1.07473	0.971566	0.78166	0.982892	1.26314	1.19624	1.23926	1.30616	0.474721	1.08474	1.01028	0.559006	0.20808	0.954709	0.718271	1.19448	1.10818	0.917746	0.786401	0.965508	1.27368	1.239	1.03575	0.87095	0.866385	0.990443	0.955675
8	0.916693	1.24549	1.15541	1.25357	1.10414	0.769544	1.18992	1.2131	0.925034	0.880784	0.958484	1.03996	0.491314	0.995711	1.14391	1.08324	1.1821	0.908879	1.07798	1.36428	1.15041	1.06165	1.12855	1.01863	0.804224	0.939871	1.27517	1.28149	1.26033	1.30063	0.543642	1.12978	1.13461	0.593686	0.262163	1.00528	0.664626	1.20247	1.02662	1.06314	0.841538	1.07798	1.25814	1.37104	1.07499	0.910635	0.759448	1.04979	1.00906
9	0.895358	1.321	1.18386	1.17385	1.16955	0.76454	1.1821	1.162	0.983858	0.898343	0.992725	1.04953	0.517215	1.05006	1.21889	1.14391	1.1685	0.909142	1.13382	1.38887	1.17965	1.07271	1.17403	1.06639	0.765769	0.874989	1.34286	1.34839	1.32328	1.39089	0.558216	1.09159	1.18061	0.631176	0.514229	1.08807	0.641975	1.29229	1.03144	1.07973	0.934867	1.12126	1.35524	1.39045	1.13004	0.97859	0.834427	1.03469	1.02591
10	0.859888	1.30107	1.29334	1.30291	1.05638	0.882979	1.16806	1.22065	0.987194	0.919239	0.998432	1.11573	0.571034	1.05181	1.27122	1.18693	1.15849	0.882013	1.15392	1.40529	1.20397	1.38061	1.29931	1.08324	0.786665	0.886052	1.43013	1.39896	1.30739	1.24725	0.601237	1.0123	1.15875	0.69158	0.584906	1.12398	0.660588	1.31521	1.07297	1.00879	0.826876	1.13487	1.37737	1.47974	1.13505	1.07166	0.78289	0.988687	1.18562
11	0.889827	1.28702	1.30713	1.32302	1.10818	0.852601	1.16876	1.1562	0.938379	0.79044	0.942417	1.18114	0.58236	1.10511	1.21731	1.15822	1.1929	0.877447	1.08649	1.44752	1.15673	1.37254	1.31266	1.02012	0.742854	0.955938	1.38237	1.37403	1.30133	1.34769	0.641009	1.09887	1.20932	0.665153	0.755672	1.24699	0.588945	1.29405	1.08298	1.03794	0.775076	1.35094	1.46341	1.43847	1.13109	1.11573	0.877008	1.05761	1.22161
12	0.859625	1.29176	1.26841	1.21152	1.17157	0.842504	1.198	1.16806	0.972532	0.764013	0.905104	1.15945	0.417389	1.06665	1.22767	1.16253	1.16753	1.00958	1.20098	1.33654	1.24628	1.39071	1.30362	1.03065	0.776832	0.910459	1.26165	1.35366	1.36051	1.35542	0.701853	1.11573	1.12548	0.638199	0.697638	1.27894	0.619323	1.24699	1.08298	1.05963	0.801503	1.37912	1.46516	1.37131	1.0807	1.06235	0.899836	1.0332	1.21485
13	0.796674	1.29308	1.20203	1.2483	1.12372	0.851811	1.14488	1.12073	0.98535	0.643555	0.916429	1.14611	0.44127	1.03241	1.16832	1.06691	1.20449	1.06744	1.27017	1.41881	1.1044	1.31977	1.2181	1.01178	0.762784	0.95067	1.2397	1.35392	1.2332	1.28	0.677181	1.0893	1.05357	0.657339	0.706418	1.30792	0.70317	1.25787	1.11266	1.05234	0.849528	1.32706	1.43321	1.31292	1.01459	1.04347	1.13004	0.939608	1.26384
14	0.778324	1.24049	1.37078	1.19246	1.13908	0.816867	1.04681	1.03496	0.959977	0.584643	0.931794	1.01283	0.393947	0.955938	1.20581	1.09159	1.14163	1.09334	1.1469	1.38843	1.09185	1.38316	1.12802	0.973059	0.715461	0.967001	1.28676	1.32776	1.20221	1.23926	0.585872	1.0246	0.971039	0.559445	0.507206	1.30362	0.704399	1.28123	1.07692	1.05761	0.812302	1.16525	1.26235	1.28096	1.06814	1.01731	1.09308	0.914937	1.19624
15	0.797464	1.24857	1.18263	1.21784	0.959977	0.756726	1.08324	1.06059	0.928282	0.581131	0.925999	0.961031	0.345132	0.917746	1.20449	1.01283	1.09931	1.198	1.18289	1.28096	1.0073	0.982892	1.10335	1.01028	0.682274	0.942154	1.1577	1.27368	1.16753	1.27447	0.572527	0.993955	0.947159	0.568313	0.389645	1.14418	0.667699	1.18869	1.06964	0.993428	0.784646	1.17631	1.1836	1.24251	0.947685	1.02618	1.00598	0.81836	1.15296
16	0.766032	1.1318	1.07894	1.13153	0.89808	0.744873	0.966298	1.00853	0.864892	0.461375	0.832407	0.904665	0.34917	0.883505	1.15647	0.997466	0.953217	1.10563	0.98816	1.25076	0.92556	0.885788	0.964981	0.859888	0.680518	0.829949	1.08447	1.22662	1.05638	1.11116	0.457073	0.921522	0.897816	0.466643	0.386133	1.05278	0.558479	1.12504	0.990969	0.982629	0.765769	1.09931	1.06033	1.17534	0.858395	0.946368	0.914235	0.770774	1.04725
17	0.713442	1.18816	0.961031	1.07367	0.807297	0.692809	0.916693	0.964279	0.865419	0.526258	0.791933	0.899133	0.322743	0.8893	0.956465	0.941101	0.851811	1.11292	0.922487	1.12021	0.801239	0.79246	0.93355	0.720466	0.505186	0.812565	1.00098	1.14391	1.03118	1.02793	0.452332	0.882979	0.846279	0.300355	0.279723	0.908703	0.570332	1.01204	0.808263	0.855059	0.643555	0.956728	0.98816	1.09984	0.748649	0.883505	0.795971	0.681747	0.957958
18	0.704135	0.948388	0.861644	1.01687	0.751721	0.726524	0.821608	0.848562	0.889563	0.377617	0.805015	0.826876	0.279723	0.82591	0.858132	0.898343	0.722222	0.87894	0.829159	1.08553	0.675426	0.985877	0.939871	0.656812	0.428715	0.694039	1.00151	1.02995	0.918712	0.948651	0.425905	0.812038	0.803259	0.182619	0.314929	0.87095	0.60229	0.945403	0.757516	0.869194	0.562255	0.822398	0.865419	1.00783	0.673231	0.933287	0.619147	0.733284	0.831178
19	0.691317	0.906157	0.768052	0.882276	0.558743	0.588155	0.787894	0.766296	0.786138	0.455054	0.687278	0.735567	0.23319	0.689034	0.771037	0.839256	0.718446	0.721783	0.80879	0.939081	0.67367	0.823101	0.779641	0.63021	0.400971	0.484993	0.830651	0.939345	0.864629	0.880959	0.354438	0.733108	0.737059	0.396932	0.311417	0.820116	0.596232	0.929775	0.632668	0.734601	0.492105	0.736884	0.81555	0.782626	0.616601	0.810546	0.566996	0.632229	0.705364
20	0.59395	0.807561	0.636707	0.629683	0.61028	0.564801	0.730299	0.6274	0.652071	0.439514	0.638463	0.550139	0.219845	0.61028	0.755672	0.799483	0.733284	0.649789	0.687015	0.85304	0.673933	0.722222	0.706681	0.531087	0.343112	0.523009	0.78008	0.874726	0.759711	0.821608	0.307379	0.727314	0.700097	0.430471	0.312208	0.749702	0.570771	0.795445	0.588945	0.688332	0.431963	0.593423	0.730562	0.71871	0.598691	0.63776	0.573581	0.623625	0.630912
21	0.560762	0.744873	0.688771	0.572351	0.588682	0.538901	0.670684	0.53811	0.610807	0.411068	0.598515	0.513966	0.237229	0.586136	0.705189	0.679464	0.691053	0.616074	0.604485	0.786138	0.580078	0.748649	0.673933	0.544432	0.386396	0.523273	0.698077	0.82512	0.738376	0.78166	0.251101	0.634951	0.686312	0.441797	0.338108	0.732055	0.518971	0.755233	0.582624	0.637234	0.46638	0.58236	0.678762	0.631966	0.566996	0.593423	0.511683	0.59193	0.646013
22	0.573844	0.757692	0.662871	0.543905	0.534862	0.503606	0.652335	0.506152	0.544871	0.456371	0.625908	0.449259	0.241531	0.52099	0.657603	0.664626	0.669192	0.639516	0.636707	0.848299	0.581658	0.632932	0.608787	0.5497	0.411068	0.530033	0.664626	0.801766	0.671914	0.781134	0.250837	0.66489	0.633195	0.356194	0.344693	0.786138	0.617567	0.762257	0.554704	0.661641	0.414316	0.461639	0.702379	0.623888	0.561728	0.554177	0.547154	0.581658	0.595003
wt5
0	1.08676	0.728806	0.585433	1.06639	0.333367	0.499128	0.658129	0.923717	0.989916	0.851811	1.00651	0.906157	0.898343	0.822662	0.838465	0.84347	0.897553	0.820906	0.710193	0.737586	0.756989	0.873936	0.45005	0.890529	0.939345	0.944612	0.321251	0.297897	1.0641	0.96024	0.996237	0.699394	0.836446	0.554967	0.805278	0.935306	0.835919	1.26007	1.7059	1.08579	0.342147	0.764803	0.167078	0.790967	0.880784	1.07692	1.34488	0.836183	0.863136
1	1.15392	1.08579	0.613616	1.03768	0.299389	0.99694	0.667699	1.10388	1.07877	0.900363	1.02662	0.94988	1.02969	0.920029	0.934077	0.84426	0.989653	0.882715	0.688332	0.822398	0.795708	0.366554	0.420374	1.01959	1.00853	1.04101	0.262163	0.24952	1.13935	1.01731	1.01134	0.729509	0.921785	0.695092	0.917746	0.833988	0.951461	1.21029	1.09633	1.04707	0.436704	0.935306	0.443026	0.833198	1.03399	1.19343	1.54163	0.849791	0.852074
2	1.25884	1.13232	0.785875	0.930301	0.361725	0.499831	0.502904	1.10888	1.16604	0.939081	1.05963	1.18764	1.00976	0.967791	0.992462	0.907123	1.04777	0.903348	0.745927	0.811599	0.877974	0.700887	0.378582	1.03399	0.968318	0.978063	0.202285	0.418618	1.22442	1.02363	1.07745	0.599481	0.850318	0.929072	0.887807	0.87973	0.580604	1.47473	1.11643	1.18061	0.369276	1.13636	0.375861	0.875428	1.01336	1.28096	1.55595	0.885261	0.917746
3	1.26139	1.39493	0.873672	0.925034	0.552158	0.303603	0.717481	1.27894	1.27947	1.09835	1.25735	1.13285	1.03847	0.961206	0.970074	0.924507	1.08052	1.003	0.817306	0.959011	0.967791	1.09782	0.51221	1.24128	1.08149	1.09633	0.373841	0.721958	1.2656	1.1253	1.15392	0.682537	0.962962	0.937852	0.830212	1.09027	0.732582	1.85358	1.09229	1.32197	0.322743	1.36955	0.39421	0.988423	1.12828	1.35164	0.916693	1.04505	0.968757
4	1.31398	1.32776	0.888773	1.00651	1.0641	0.980346	0.865683	1.23171	1.4088	1.03197	1.26815	1.17078	1.29176	1.04979	1.22284	0.930301	1.13487	1.05682	0.856815	0.954182	1.03215	1.19975	0.590964	1.14391	1.18843	1.18843	0.548383	0.931267	1.18966	1.15919	1.24751	0.684293	0.980346	1.03171	0.84505	1.07271	0.758482	1.90441	1.21406	1.27166	0.317739	1.29659	0.336879	1.07043	1.25252	1.42794	0.992725	0.98535	1.03575
5	1.44304	0.79922	1.04523	1.01661	0.497372	0.946193	0.601237	1.4196	1.4865	0.973322	1.25612	1.24321	1.27069	1.13153	1.00783	0.911952	1.22969	1.51521	0.879203	1.1562	1.14593	1.14865	0.743644	1.24506	1.30643	1.38615	0.72705	0.92398	1.21529	1.15998	1.23496	0.890529	1.01283	1.06665	1.05585	1.15796	0.673933	1.85024	1.24102	1.29686	0.574546	1.51951	0.235736	1.16296	1.15524	1.45454	1.08447	1.11547	0.983155
6	1.55542	0.684995	1.10361	1.01836	0.364271	0.525029	0.614582	1.4304	1.50186	0.96024	1.20581	1.30792	1.3361	1.09887	0.940574	1.03443	1.36499	1.44049	0.980083	1.2951	1.12802	1.13961	0.929072	1.12451	1.3836	1.44146	0.834953	1.01863	1.25006	1.24549	1.34137	0.945403	1.09931	1.17561	1.06209	1.12951	0.705891	1.28123	1.43698	1.32829	0.569015	1.42065	0.237229	1.16402	1.16253	1.37403	1.22714	1.10159	1.0332
7	1.59976	0.693863	1.17657	1.12047	0.363042	0.577092	0.604046	1.55419	1.82057	0.938642	1.2591	1.37078	1.3836	1.10309	0.881749	1.18693	1.51793	1.53461	1.14058	1.29808	0.945666	0.645048	1.01634	1.12179	1.44602	1.47096	1.02793	1.02741	1.26112	1.30941	1.42337	1.05989	0.996676	1.24778	1.11994	1.1318	0.751897	1.12855	1.37456	1.36402	0.818096	1.25963	0.269187	1.33707	1.18843	1.44304	1.3016	1.12477	1.12398
8	1.73453	0.748912	1.23724	1.12504	0.376124	1.02995	0.509137	1.61679	1.79818	0.870424	1.38737	1.42416	1.33654	1.12881	0.890266	1.15796	1.48501	1.6656	1.06964	1.30414	0.789211	1.34111	1.00879	1.19896	1.63795	1.58887	1.13663	1.00124	1.35015	1.43347	1.47315	1.07139	1.13505	1.2282	1.12451	1.22082	0.759711	1.30765	1.37052	1.40098	0.793425	1.2865	0.22643	1.33988	1.10493	1.59695	1.29229	1.17982	1.25585
9	1.74945	0.791143	1.39089	1.27649	0.483237	1.09	0.547154	1.62162	1.95139	0.740132	1.44752	1.44778	1.3678	1.18088	0.959011	1.23522	1.32451	1.63646	1.13109	1.30485	0.733284	1.39089	1.06489	1.21178	1.69712	1.61056	1.13461	0.974815	1.4095	1.33083	1.4606	1.11924	1.19422	1.38316	1.1167	1.20098	0.748122	1.29984	1.32706	1.52021	0.903348	1.34392	0.20808	1.24023	1.01634	1.55322	1.34989	1.29914	1.25059
10	1.76227	0.746629	1.48878	1.20774	0.549173	1.44576	0.487012	1.75094	2.02083	0.673406	1.59265	1.56955	1.35594	1.34813	0.923278	1.39923	1.48404	1.7318	1.23496	1.36727	0.662168	1.42794	1.10361	1.31371	1.68501	1.64576	1.13908	1.04426	1.33707	1.38386	1.42513	1.26261	1.31143	1.39773	1.044	1.36929	0.684293	1.23847	1.25234	1.54892	0.960767	1.39694	0.206324	1.36525	1.07973	1.50941	1.44602	1.35524	1.38641
11	1.77184	1.02741	1.41784	1.28298	0.555494	1.64752	0.451542	1.69405	2.05156	0.611772	1.65762	1.61609	1.39449	1.2339	0.88851	1.31643	1.54163	1.73637	1.26639	1.34462	0.663397	1.47851	1.0843	1.33707	1.70836	1.64295	1.12021	0.894305	1.36753	1.5419	1.43417	1.37482	1.39317	1.51038	0.92398	1.2742	0.721783	1.20247	1.20397	1.58615	1.049	1.38518	0.159265	1.47315	1.02741	1.62715	1.52952	1.30212	1.34541
12	1.66007	1.21907	1.55191	1.20853	0.652335	1.20704	0.441972	1.75068	2.01934	0.666646	1.65454	1.54392	1.56402	1.36525	0.80958	1.35946	1.52478	1.62715	1.27166	1.31643	0.697638	1.45006	1.07719	1.35647	1.64875	1.57157	1.13935	0.94312	1.357	1.50265	1.33733	1.39168	1.35972	1.48044	0.911425	1.35998	0.752424	1.23118	1.17587	1.5534	1.03671	1.29159	0.1698	1.47974	1.04426	1.54541	1.52048	1.29554	1.30888
13	1.72302	0.980346	1.55366	1.20072	0.583414	0.993691	0.428715	1.58843	1.94866	0.683503	1.49659	1.64726	1.40651	1.25182	0.782626	1.22065	1.50994	1.60555	1.2397	1.1922	0.605012	1.42618	1.05208	1.26938	1.77281	1.62513	1.10116	0.886052	1.30888	1.47544	1.49177	1.20274	1.40976	1.49756	1.08878	1.36051	0.695092	1.28096	1.22486	1.51749	1.09185	1.24628	0.191662	1.37886	0.965772	1.52425	1.46736	1.16095	1.19624
14	1.63013	0.910459	1.44277	1.07692	0.53934	0.833198	0.442762	1.51038	1.81179	0.558216	1.39045	1.5419	1.30186	1.2541	0.736357	1.26165	1.54638	1.57359	1.15498	1.16024	0.587189	1.35717	0.919239	1.34787	1.56631	1.5318	1.04681	0.916254	1.23522	1.49027	1.41582	1.20098	1.34769	1.34611	0.96147	1.29027	0.624152	1.27341	1.01687	1.4858	1.08026	1.21959	0.192979	1.32328	0.98535	1.46964	1.38992	1.07798	1.07394
15	1.47798	0.639955	1.49405	1.12477	0.714232	0.726787	0.462605	1.54989	1.76174	0.543378	1.39519	1.39168	1.28175	1.2339	0.843997	1.24655	1.49958	1.26964	1.15998	1.13109	0.518444	1.30441	0.96024	1.22916	1.4397	1.37939	0.932321	0.913971	1.29686	1.4246	1.34409	1.15945	1.31819	1.22311	0.896851	1.27394	0.629683	1.28026	1.01283	1.3937	0.998432	1.2131	0.167078	1.35392	0.985175	1.44699	1.44076	1.06007	1.09756
16	1.42162	0.626435	1.10642	1.02091	0.708174	1.16051	0.498865	1.43724	1.6095	0.570595	1.26086	1.19747	1.27218	1.04505	0.713705	1.15498	1.42794	1.21608	1.03215	1.05638	0.471911	1.18289	0.848299	1.1771	1.30616	1.38536	0.820379	0.900626	1.20827	1.27139	1.21889	1.04576	1.3001	1.1778	0.782099	1.20528	0.564801	1.27122	0.920029	1.28623	0.970074	1.11871	0.263392	1.21863	0.892285	1.27649	1.38114	0.983594	1.08096
17	1.26894	0.619323	0.914937	0.818096	0.384904	0.995974	0.502113	1.28377	1.34216	0.525555	1.20449	1.08123	1.22135	1.08228	0.68324	0.957694	1.27719	1.02662	0.945139	0.999222	0.418618	1.10818	0.783855	1.13127	1.13127	1.28878	0.832671	0.837236	1.18939	1.34032	1.07394	0.894305	1.1929	1.18386	0.737586	1.16727	0.464887	1.03899	0.758482	1.12951	0.911688	1.07973	0.208782	1.12021	0.811073	1.20651	1.24576	0.810019	0.929072
18	0.975078	0.454878	0.95348	0.718271	0.247764	0.501148	0.366027	1.1922	1.2347	0.502904	1.10493	1.02389	1.03373	0.895358	0.49588	0.952953	1.00326	0.980873	0.887017	0.874989	0.379109	0.97859	0.79246	0.947159	1.06261	1.14786	0.726787	0.81915	1.08254	1.01889	0.88254	0.715198	1.04804	1.02161	0.708701	1.03548	0.471911	0.980083	0.663134	1.00326	0.750141	0.939608	0.193681	1.07824	0.746366	1.01985	1.08702	0.723978	0.73864
19	0.925999	0.376388	0.784119	0.657866	0.159704	0.552421	0.354965	0.983594	1.1167	0.46638	0.941364	0.904665	0.810809	0.697638	0.410804	0.710896	0.972795	0.652335	0.75216	0.744434	0.318968	0.8375	0.726787	0.877447	0.874462	0.95348	0.523799	0.728806	0.96147	0.847069	0.862873	0.663924	0.911688	0.909932	0.679464	0.967791	0.491314	0.916429	0.595442	0.864102	0.643028	0.897114	0.191223	0.934867	0.600271	0.898607	0.981136	0.668929	0.621342
20	0.839519	0.337318	0.772354	0.724768	0.194208	0.429944	0.330294	0.87095	0.920029	0.417389	0.96147	0.897816	0.734864	0.731352	0.432666	0.605275	0.838992	0.635478	0.623362	0.68403	0.307203	0.775339	0.648296	0.803259	0.765506	0.873233	0.498865	0.686049	0.800273	0.832934	0.811599	0.662871	0.881223	0.812829	0.680254	0.753741	0.470155	0.729509	0.512474	0.733108	0.574546	0.783153	0.469453	0.839958	0.505889	0.829686	0.769018	0.582624	0.7195
21	0.779114	0.379899	0.720027	0.600008	0.169537	0.305623	0.363745	0.885525	0.821872	0.388152	0.921522	0.836709	0.755233	0.705628	0.43925	0.597988	0.76173	0.53135	0.581921	0.682537	0.3137	0.718446	0.636707	0.774549	0.742152	0.773056	0.437231	0.625381	0.746366	0.742591	0.840221	0.703345	0.817833	0.767525	0.688771	0.81555	0.417389	0.688332	0.495616	0.750141	0.527048	0.828456	0.480515	0.835217	0.54013	0.789913	0.685522	0.566293	0.680781
22	0.816604	0.380865	0.718007	0.634161	0.164796	0.188413	0.302111	0.866122	0.796937	0.405273	0.844787	0.823628	0.792723	0.762521	0.475686	0.569542	0.660149	0.464185	0.564011	0.67446	0.325816	0.724768	0.725558	0.733547	0.858395	0.729333	0.417828	0.684293	0.829422	0.830212	0.846016	0.649262	0.759448	0.801503	0.638199	0.801766	0.425115	0.686049	0.499392	0.735303	0.53135	0.751458	0.374105	0.73504	0.546363	0.767525	0.629683	0.574546	0.540832
23	0.918712	0.497636	0.753214	0.695092	0.24952	0.488768	0.352419	0.907913	0.846016	0.392191	0.890266	0.905104	0.810809	0.798693	0.432227	0.627664	0.617391	0.443289	0.513703	0.743908	0.417126	1.41503	0.788421	0.774549	0.879994	0.747419	0.396757	0.723012	0.85383	0.875428	0.843997	0.637497	0.801503	0.914674	0.679728	0.692546	0.497109	0.730299	0.509664	0.783416	0.557514	0.893866	0.427661	0.730036	0.621869	0.792723	0.639955	0.676743	0.636005
wt6
0	1.07069	1.23847	1.0332	1.12574	2.25481	0.895797	1.18535	1.24128	1.19273	0.898607	1.20379	0.800273	0.841714	1.23768	1.02916	1.14593	0.977361	1.16902	0.764013	0.992462	1.13329	0.899133	1.11977	0.384377	1.43092	1.04628	1.01555	0.45005	0.921785	0.849528	1.12802	1.34769	0.710896	0.750931	1.28298	0.816604	1.21529	1.45911	1.09132	1.08904	0.935306	1.2843	1.27447	1.16323	0.914674	1.26744	0.730826	1.13785	1.02741
1	1.20757	1.29255	1.18535	1.1044	1.46033	0.956728	1.1821	1.02942	1.35217	0.895797	1.24023	0.399215	0.926526	1.29756	1.04049	1.2289	0.962962	1.19448	0.808526	1.09334	1.26086	0.904138	1.25682	1.25234	1.2699	1.04953	0.677972	0.467433	0.859625	0.760765	1.26788	1.39975	0.711686	0.79044	1.34989	0.928809	1.24225	1.21485	1.11871	1.12732	1.12776	1.3426	0.892022	1.27043	0.525555	1.06516	0.91801	1.30107	1.15348
2	1.31046	1.42486	1.2742	1.2131	1.40502	1.01608	1.25533	1.1512	1.38641	0.976044	1.37535	0.382358	0.977097	1.47069	1.08781	1.37939	1.14988	1.3771	0.706155	1.10511	1.34716	0.967528	1.25787	1.38667	1.22688	1.20704	1.23496	0.639516	0.868931	0.797727	1.32328	1.50862	0.745927	0.819589	1.47772	1.12504	1.56982	1.2865	1.08403	1.10133	1.20124	1.38061	0.986667	1.35972	0.786401	1.42996	0.986667	1.37579	1.18061
3	1.58211	1.62513	1.29607	1.1929	1.51494	1.07016	1.48931	0.993164	1.49905	1.07218	1.47851	0.469453	1.11643	1.5361	1.30818	1.45155	1.22995	1.42592	0.80958	1.22943	1.44348	1.19721	1.398	1.38764	1.37912	1.24778	1.43321	1.17157	0.951724	0.975342	1.41784	1.23215	0.96147	1.00379	1.66165	1.2138	1.61284	1.403	1.14742	1.15296	1.18158	1.43241	0.939871	1.46543	0.743117	1.55393	1.04655	1.41784	1.40853
4	1.46165	1.65963	1.53005	1.15217	1.43619	1.14216	1.58062	1.40274	1.61661	1.1821	1.30089	0.696585	1.29782	1.54286	1.36253	1.64726	1.10414	1.5383	0.893075	1.19448	1.4045	1.28325	1.51749	1.42258	1.42135	1.20476	1.06384	1.28904	0.841275	1.36174	1.47666	1.2131	1.19018	1.11617	1.81109	1.14611	1.65454	1.40177	1.28702	1.41284	1.32223	1.57157	0.983594	1.6196	0.695092	1.64172	1.09255	1.50845	1.45805
5	1.60529	1.66007	1.68448	1.30844	1.58615	1.15164	1.74164	1.55919	1.93909	1.27974	1.55946	0.70712	1.22864	1.72601	1.38939	1.81381	1.20757	1.61556	0.959275	1.2908	1.47772	1.27719	1.81109	1.37763	1.46613	1.23496	0.375334	1.42284	1.003	1.15594	1.62241	1.33233	1.0807	1.0332	1.84094	1.21687	1.69028	1.44023	1.29132	1.54392	1.316	1.71144	0.993955	1.74111	0.705891	1.79168	1.12776	1.4505	1.42241
6	1.60178	1.64778	1.69809	1.49809	1.86332	1.126	1.77377	1.62241	1.95674	1.19975	1.55366	0.780343	1.33382	1.71389	1.53382	1.69335	1.38992	1.61732	0.971566	1.24304	1.48299	1.30888	1.8563	1.27297	1.54813	1.3368	0.260846	1.28149	1.20177	1.14611	1.72856	1.36297	0.996676	1.15164	1.85586	1.21836	1.8304	1.47192	1.39668	1.65384	1.36806	1.67974	1.044	1.9182	0.539076	1.86464	1.13408	1.54769	1.35919
7	1.59844	1.17008	1.59545	1.4045	1.9527	1.26384	1.77307	1.5685	1.85305	1.22688	1.63567	0.942417	1.36604	1.82039	1.51293	1.80397	1.48904	1.62013	1.08851	1.33584	1.60195	1.27473	1.7743	1.47798	1.68044	1.37025	1.64726	1.16147	1.35015	0.805015	1.69783	1.54163	1.14216	1.203	1.92601	1.31845	1.75946	1.62715	1.38667	1.55744	1.37886	1.6923	1.09053	1.91416	1.21986	1.87693	1.22688	1.61784	1.30335
8	1.55094	1.03267	1.67166	1.43619	1.86991	1.33707	1.79168	1.58237	1.98238	1.40801	1.80801	0.995711	1.39642	1.86236	1.52302	1.84901	1.51468	1.63725	1.14418	1.37737	1.53988	1.22486	1.78492	1.48246	1.78615	1.34286	1.61732	1.12925	1.27122	0.671475	1.71899	1.62513	1.09185	1.11599	1.99344	1.34839	1.66236	1.75191	1.28298	1.61732	1.37254	1.71196	1.36121	2.01258	1.16779	1.85709	1.28053	1.64453	1.33707
9	1.40177	1.06033	1.61056	1.45006	1.75068	1.27868	1.73505	1.43391	2.09327	1.21354	1.6448	1.04277	1.50186	1.7577	1.50766	2.00073	1.48097	1.65252	1.21178	1.41837	1.65507	1.1814	1.7534	1.49133	1.67395	1.38764	1.58738	1.43417	1.23592	0.770335	1.75893	1.50362	1.04075	1.19519	1.89809	1.29334	1.59923	1.65533	1.14233	1.77026	1.32679	1.69282	1.28404	1.87246	1.10238	1.72882	1.33531	1.6095	1.39572
10	1.3253	1.06033	1.79844	1.39975	1.77983	1.2541	1.79695	1.12855	1.84849	1.10871	1.47798	0.986667	1.51213	1.80169	1.63119	1.86763	1.41933	1.67869	1.22539	1.26165	1.53733	1.06788	1.66315	1.43944	1.8045	1.35471	1.51038	1.41608	1.15972	0.672177	1.59423	1.45454	0.945139	1.23496	1.85507	1.2958	1.6088	1.64225	1.1167	1.66359	1.2634	1.84296	1.35445	1.89107	1.20853	1.74032	1.31977	1.56701	1.35796
11	1.30941	1.08272	1.47017	1.32574	1.59976	1.30212	1.69107	1.20502	1.91346	1.06384	1.63172	0.97183	1.444	1.67667	1.47921	1.81179	1.28904	1.5225	1.20906	1.24102	1.55445	0.921961	1.54436	1.35296	1.63593	1.23926	1.25735	1.31722	1.10414	0.578146	1.49686	1.3512	1.08878	1.06788	1.83795	1.1728	1.6261	1.58062	1.11977	1.5419	1.33988	1.67316	1.45586	1.87895	1.07122	1.59344	1.36253	1.55998	1.27245
12	1.16727	0.963752	1.35524	1.25656	1.55542	1.18061	1.71521	1.00177	1.71021	1.04777	1.48299	0.821345	1.35322	1.55876	1.49106	1.7124	1.22135	1.54945	1.07446	1.17359	1.47947	0.911952	1.48272	1.28026	1.45305	1.23944	1.34892	1.2548	0.980346	0.444518	1.53505	1.2742	0.972532	1.29334	1.63119	1.20932	1.43417	1.66411	1.17227	1.521	1.18386	1.48	1.22565	1.75876	1.07192	1.76499	1.41433	1.5167	1.24128
13	1.25383	0.919502	1.18061	1.20002	1.40625	1.11318	1.38413	0.840748	1.53883	1.06007	1.16577	0.85462	1.26086	1.34567	1.23645	1.45129	1.14312	1.41837	0.876482	0.969284	1.43619	0.892285	1.34488	1.07446	1.30994	1.21959	1.11801	1.29229	0.999222	0.436178	1.40423	1.19598	0.981663	1.09053	1.5217	1.02416	1.36753	1.4656	0.958748	1.37684	1.06665	1.25208	1.21002	1.47394	0.948915	1.35568	1.28553	1.39247	1.06586
14	1.01889	0.685259	1.1778	1.03548	1.29027	0.981839	1.34716	0.848825	1.39264	0.959011	1.15673	0.684293	1.11547	1.26367	1.15217	1.26744	1.13109	1.22995	0.840485	0.887281	1.2757	0.763047	1.26744	1.02091	1.36674	1.03926	1.05436	1.07341	0.84426	0.365237	1.24102	1.12196	0.90563	1.07499	1.36929	0.997993	1.24277	1.27096	0.873233	1.23039	0.974815	1.16095	0.90563	1.37306	0.900889	1.33259	1.01108	1.32802	0.998959
15	0.931267	0.648823	1.15418	0.874199	1.22943	0.932584	1.17131	0.715725	1.16525	0.807297	1.06314	0.618621	0.926263	1.21863	1.00177	1.326	0.790177	1.21204	0.569542	0.847772	1.07745	0.788421	1.14944	1.01485	1.05682	0.929336	1.05032	1.1519	0.759009	0.328538	1.12574	0.920732	0.854357	0.903348	1.1814	0.819852	1.1044	1.32074	0.806244	1.26437	0.810282	0.983594	0.945139	1.44655	0.757692	1.22012	1.04804	1.21029	1.08202
16	0.795181	0.555231	0.940398	0.832407	0.949705	0.939608	1.01933	0.793689	1.04602	0.679728	0.943383	0.472438	0.733284	1.02969	0.886052	1.11749	0.708701	1.02161	0.61107	0.869194	0.949705	0.783153	1.02038	0.892812	1.05208	0.903348	0.491841	0.947159	0.726787	0.434246	0.99694	0.928546	0.677445	0.827139	1.01511	0.769018	0.962962	1.00028	0.706681	1.13232	0.769544	0.871477	0.594476	1.03873	0.6274	1.00001	0.915464	1.01108	0.977097
17	0.679991	0.520726	0.966737	0.707647	0.861117	0.900889	1.01959	0.748912	0.978063	0.665943	0.817833	0.33003	0.662168	0.941101	0.753214	1.01933	0.647067	0.856113	0.551456	0.819326	0.827666	0.624854	0.87973	0.720729	0.927755	0.760501	0.401234	0.796937	0.680254	0.449523	0.8893	0.799483	0.545398	0.641536	0.9814	0.668929	0.823628	0.925999	0.719763	1.04479	0.682537	0.885788	0.416599	0.919239	0.513439	0.961733	0.81555	0.875955	0.849001
18	0.631176	0.534072	0.872443	0.706418	0.869458	0.661905	0.957958	0.630649	0.938115	0.542412	0.813092	0.484027	0.640219	0.859625	0.689824	0.960504	0.482974	0.733811	0.50466	0.748912	0.768754	0.574107	0.830388	0.672967	0.911688	0.731528	0.350663	0.286044	0.644521	0.42292	0.776832	0.730036	0.449259	0.545134	0.942856	0.762784	0.686049	0.799483	0.668929	0.899133	0.632932	0.829159	0.597461	0.831178	0.379636	0.846543	0.795971	0.799483	0.739079
19	0.566293	0.543905	0.886052	0.634688	0.816077	0.688771	0.932057	0.696058	0.912215	0.533106	0.768315	0.328801	0.568313	0.861907	0.684556	0.905104	0.518268	0.725733	0.540832	0.800273	0.750405	0.579112	0.842767	0.731528	0.784909	0.705628	0.27744	0.447503	0.621079	0.371822	0.73583	0.683503	0.447767	0.579639	0.913971	0.669455	0.662168	0.793689	0.612563	0.871477	0.647769	0.802732	0.67165	0.794918	0.307203	0.777622	0.647506	0.807561	0.713705
20	0.569278	0.570771	0.860854	0.600534	0.814848	0.684732	0.917746	0.682801	0.913708	0.240038	0.82512	0.445747	0.608085	0.906947	0.675426	0.84505	0.520726	0.786665	0.576302	0.843997	0.779641	0.661641	0.846543	0.757692	0.754707	0.612563	0.533545	0.25909	0.595705	0.31291	0.774812	0.737059	0.400971	0.524238	1.00958	0.624415	0.769544	0.781836	0.668402	0.808	0.671211	0.805278	0.622659	0.871916	0.369276	0.684293	0.759272	0.813092	0.751458
wt7
0	0.932321	1.28957	1.18465	0.919502	1.06384	0.67244	1.11617	1.55164	0.892022	1.41029	0.948915	1.32346	1.05383	2.75315	1.48957	1.03417	0.934077	1.43347	1.4548	1.09308	0.843294	1.08026	1.01889	1.25814	0.915727	1.01028	0.990969	1.01863	1.3217	1.3534	1.19519	1.36472	1.11318	0.739342	0.92679	1.75849	1.2548	1.33382	1.23847	0.54689	1.20959	1.23645	1.22741	0.812038	1.8146	1.22311	1.84778	0.865156	0.846279
1	1.08474	1.14418	1.01634	0.973586	1.04549	0.767262	1.17912	0.963225	0.987633	1.57228	1.16375	1.36297	1.12451	1.40502	1.53654	1.1512	0.964806	1.49431	1.3217	1.12354	0.907386	0.893602	1.20019	1.32908	0.597198	1.29159	1.18711	1.07499	1.35796	1.47649	1.37359	1.44523	1.20906	0.832407	1.18764	1.32653	1.34664	1.42838	1.24804	0.501587	1.22337	1.3728	1.39519	0.871916	1.52548	1.18289	1.55296	0.885788	0.835919
2	1.14593	1.26182	1.03724	1.08026	1.27596	0.798254	1.2548	0.850318	1.05076	1.52978	1.09053	1.47192	1.09053	1.40572	1.6297	1.31521	1.20124	1.5786	1.53084	1.23671	1.09887	1.38413	1.20599	1.45454	1.59396	1.42811	1.24075	1.11898	1.52855	1.56824	1.44119	1.54058	1.23417	0.808526	1.22688	1.42539	1.43672	1.43321	1.47245	0.46041	1.37131	1.52776	1.46007	0.979819	1.16253	1.17912	1.69888	1.00879	1.14593
3	1.25787	1.39949	1.08825	1.12679	1.45006	0.932848	1.31696	0.938642	1.23944	1.6088	1.24347	1.59063	1.13206	1.57579	1.89028	1.12627	1.14391	1.59668	1.5527	1.27166	1.2656	1.60353	1.38869	1.59291	1.75972	1.72478	1.30616	1.14839	1.57833	1.65656	1.49379	1.29686	1.48729	0.845753	1.3102	1.58413	1.2742	1.59045	1.46718	0.827666	1.65963	1.69352	1.66517	1.21231	1.25884	1.33733	1.77684	1.25506	1.19975
4	1.15524	1.42486	1.15217	1.2073	1.66359	1.15217	1.13856	1.17561	1.24251	1.74612	1.18263	1.82259	1.12425	1.68123	1.85332	1.40098	1.18614	1.73935	1.66868	1.37227	1.05532	1.46411	1.44681	1.70915	1.69203	1.64875	1.26744	1.10792	1.78132	1.94463	1.65683	1.42135	1.37956	0.832232	1.39045	1.56806	1.60301	1.64295	1.58185	1.02767	1.73453	1.66912	1.73681	1.8563	1.41055	1.48044	1.8714	1.13636	0.816867
5	1.21705	1.67772	1.42434	1.4606	1.6923	1.17605	1.04655	1.17965	1.29361	1.78009	1.38413	1.76701	1.38536	1.80397	2.10161	1.62109	1.30107	1.68	1.89432	1.40599	1.03794	1.74339	1.48404	1.5829	1.4239	1.59142	1.07166	1.24347	1.92777	2.0146	1.62566	1.76271	1.54084	0.990179	1.66991	1.7426	1.71723	1.70134	1.86411	1.36604	1.81152	1.72698	1.90038	1.30792	1.38694	1.44497	2.03497	1.10993	0.874726
6	1.25884	1.64875	1.21134	1.37183	1.66113	1.13584	1.34435	1.35094	1.37183	1.92979	1.34163	1.90995	1.2634	1.71416	2.08624	1.37456	1.19343	1.4239	2.06236	1.44076	1.11143	1.54541	1.50063	1.72504	1.94515	1.6714	1.01836	1.10388	2.10661	1.9952	1.45937	1.86736	1.76297	1.20124	1.61863	1.58992	1.6261	1.7383	1.53303	1.30133	1.80222	1.84375	1.83268	1.45937	1.45858	1.48825	2.21056	1.01055	1.63549
7	1.26964	1.65884	1.33856	1.50643	1.88598	1.07517	0.920205	1.34918	1.29536	1.9829	1.2397	1.8261	1.40379	1.8088	2.13251	1.46762	1.14189	1.20976	1.93506	1.41608	0.748385	1.64102	1.52048	1.55191	1.92452	1.80652	0.883505	1.11222	2.12303	1.86289	1.88905	2.03146	1.82188	1.32574	1.74919	1.90538	1.55094	1.63619	1.78334	1.16876	1.86183	1.92303	2.01284	1.29229	1.35946	1.72575	2.13032	1.13382	1.61863
8	1.20353	1.62838	1.27271	1.32855	2.06561	1.00958	1.28755	1.40827	1.30915	1.98887	1.3001	2.02768	1.11239	1.47315	2.22057	1.71995	1.22864	0.429417	1.88729	1.31143	1.1929	1.8498	1.59747	1.81179	1.98238	1.56754	1.03346	1.06841	2.29529	2.17457	2.06991	2.06886	1.79519	1.32302	1.87088	2.11144	1.58035	1.80222	1.73856	1.42838	1.82461	1.79572	2.05955	1.33206	1.80222	1.7829	2.1743	1.24427	1.57201
9	0.851547	1.7793	1.39721	1.6095	2.00652	0.897377	1.23873	1.44927	1.32653	1.98334	1.56701	1.88931	0.966737	0.983858	2.0714	1.37403	1.31468	0.650842	1.87167	1.26033	0.976571	1.88203	1.53154	1.94164	1.99467	1.50467	1.02644	1.25129	2.41706	2.17931	2.11469	2.03822	1.75165	1.22864	1.64927	2.26965	1.60599	1.69352	1.57184	1.58264	1.94743	1.68597	1.96201	1.32627	1.73005	1.75691	2.39968	0.952953	1.5016
10	0.564537	1.70766	1.25436	1.49001	1.94963	0.776129	0.839519	1.35147	1.21134	1.95393	1.439	1.7074	1.16095	1.68176	2.00327	1.39141	1.2958	1.0397	2.02189	1.12223	0.80879	1.92522	1.55445	2.0405	2.03497	1.45208	0.714232	0.892812	2.27948	2.15797	1.9124	1.94893	1.76122	1.29861	1.77079	1.91943	1.52829	1.74164	1.65481	1.16323	1.96526	1.70283	1.97483	1.63189	1.57509	1.82259	2.1851	0.930038	1.3534
11	0.483237	1.60704	1.13584	1.32548	1.81302	0.55725	0.873233	1.15743	1.1721	1.82917	1.44119	1.80152	1.41556	1.73005	1.97729	1.24023	1.23592	1.32302	1.95894	1.12179	0.409575	1.77983	1.56604	1.91872	2.02233	1.27139	0.886315	0.781134	2.21557	2.09906	1.71196	2.02162	1.74612	1.38061	1.74208	2.0196	1.53637	1.6196	1.65507	1.15296	1.91012	1.80731	2.02865	1.54717	1.66736	1.71951	2.05806	1.02942	1.19975
12	0.47393	1.45858	1.18667	1.32627	1.75498	0.518971	0.972269	1.09483	1.19571	1.86464	1.55674	1.69458	1.32153	1.75296	1.85832	1.1109	1.03346	1.46437	1.81477	1.44277	0.813355	1.74164	1.47245	1.95139	1.88018	1.27851	1.00379	0.700097	2.08352	1.99318	1.63268	1.78062	1.73233	1.3109	1.69484	1.98817	1.54962	1.63795	1.55972	1.02793	1.80169	1.75542	2.0621	1.31819	1.63619	1.79871	1.97781	0.997466	1.22135
13	0.62064	1.39624	1.02969	1.41433	1.66762	0.474457	1.25454	1.25155	0.958221	1.82057	1.42188	1.81056	1.26437	1.67842	1.79019	1.11898	1.04453	1.56982	1.74568	1.12126	0.8893	1.61179	1.49659	1.81126	1.64699	1.26639	0.801503	0.756989	2.047	1.94489	1.72654	1.7829	1.63795	1.22214	1.70643	2.08598	1.41608	1.51846	1.5685	1.17008	1.7383	1.65937	2.01258	1.20098	1.29633	1.59976	1.83848	0.985175	1.18184
14	0.679991	1.33961	0.952953	1.32021	1.67869	0.414843	1.22943	1.13303	0.985877	1.67772	1.24778	1.66666	1.14971	1.52978	1.71521	1.1404	1.07921	1.43926	1.59721	1.00827	1.00221	1.54945	1.42162	1.65481	1.55998	1.27649	0.685259	0.816867	1.86868	1.71995	1.5361	1.68527	1.50968	1.42162	1.42864	1.81205	1.52425	1.43391	1.38413	0.902645	1.65884	1.45858	1.83593	0.994745	1.31521	1.49352	1.7318	0.733108	1.16577
15	0.647506	1.32328	0.923278	1.09957	1.42811	0.594476	1.21608	1.01511	0.92679	1.64954	1.03698	1.61863	1.05278	1.52548	1.62636	1.22864	1.15322	1.31924	1.58887	1.02942	0.984385	1.44602	1.33478	1.52574	1.46209	1.34664	0.541886	0.892549	1.69054	1.56955	1.42943	1.56025	1.50441	1.45858	1.15146	1.68975	1.52504	1.47921	1.23215	0.887017	1.52425	1.47851	1.60599	1.10765	1.22662	1.39089	1.74383	0.921961	1.28474
16	0.521253	1.36376	0.825384	1.11801	1.29756	0.404483	1.1965	0.941364	0.914235	1.60178	1.05331	1.39545	1.07596	1.24347	1.45533	1.03346	0.970513	1.38966	1.33127	1.06841	0.810282	1.33909	1.23241	1.30941	1.36472	1.37227	0.482271	0.75497	1.60529	1.57456	1.43847	1.37333	1.44629	1.26384	1.00045	1.42565	1.50134	1.19668	1.24927	0.870424	1.53461	1.34664	1.51442	0.984385	1.04022	1.27974	1.64497	0.991408	0.995974
17	0.442236	1.32908	0.804224	0.98816	1.39747	0.380602	0.957431	0.900099	0.757516	1.58615	0.910196	1.29738	0.747946	1.12855	1.32925	0.990706	0.829949	1.22618	1.41055	1.14988	0.749175	1.1987	1.11292	1.32047	1.25989	1.28579	0.549963	0.590174	1.37535	1.23417	1.41082	1.47596	1.26867	1.25103	0.920205	1.35919	1.35068	1.02969	1.16095	0.859361	1.33856	1.33329	1.41284	0.940135	1.00783	1.22688	1.46789	0.890529	0.967264
18	0.463658	1.26086	0.818096	1.08096	1.37561	0.469453	0.812038	0.78965	0.765769	1.38562	0.765242	1.29176	0.715461	0.82512	1.32276	0.895621	0.785172	1.1821	1.37052	1.00581	0.674987	1.1987	1.12951	1.32126	0.984648	1.39844	0.438724	0.506152	1.3814	1.33057	1.34989	1.37982	1.30511	1.30564	0.945139	1.28878	1.05963	1.02863	1.07341	0.790704	1.18816	1.23944	1.27719	0.822135	1.08096	1.20932	1.32223	0.983594	1.03952
19	0.568049	1.10844	0.761994	1.00405	1.35796	0.422393	0.6936	0.696058	0.761467	1.16806	0.698867	1.35875	0.623362	0.775866	1.24146	0.912479	0.794479	1.10493	1.16981	1.05761	0.698604	1.12925	1.12354	1.26762	1.19466	1.10967	0.506416	0.544168	1.33355	1.28878	1.16024	1.3685	1.22082	1.06384	0.891846	1.26894	0.954182	0.966298	1.0483	0.759974	1.15743	1.28781	1.29712	0.738113	1.04101	1.11924	1.3059	1.00071	1.02214
20	0.630912	1.15673	0.966737	1.06691	1.36648	0.418618	0.692546	0.650315	0.829422	1.2289	0.745663	1.33329	0.596759	1.00625	1.19721	0.917746	0.810809	1.23821	1.27315	1.07692	0.776305	1.18237	1.04224	1.23039	1.32653	0.991145	0.566293	0.575073	1.32302	1.20959	1.1922	1.42741	1.21784	1.06463	0.932057	1.33329	0.99694	1.04075	1.14892	0.802995	1.20449	1.19747	1.33882	0.793689	1.09756	1.19826	1.33557	0.968581	0.901855
wt8
0	0.590174	0.545398	0.247325	0.164532	0.64575	0.59272	0.572351	0.38385	0.752424	0.597461	0.622396	0.368047	0.581658	0.630649	0.520463	0.616074	0.741625	0.644784	0.446801	0.611772	0.723275	0.328275	0.766032	0.586926	0.583677	0.49588	0.620377	0.727314	0.571034	0.600973	0.502113	0.516249	0.436441	0.511683	0.570595	0.575073	0.536618	0.423096	0.164796	0.586926	0.418618	0.331786	0.802029	0.320022	0.699394	0.643731	0.417828	0.596935	0.4576
1	0.539603	0.565064	0.235999	0.186394	0.648296	0.601764	0.645048	0.500357	0.760501	0.552948	0.561289	0.41537	0.636707	0.620903	0.609841	0.637234	0.788157	0.681484	0.472175	0.626435	0.736094	0.403254	0.723275	0.63776	0.572351	0.479725	0.606066	0.839695	0.581921	0.740659	0.554441	0.536618	0.508962	0.542676	0.606505	0.540832	0.574546	0.448294	0.334859	0.624854	0.479462	0.488066	0.898607	0.324763	0.656374	0.743381	0.38587	0.579375	0.505362
2	0.624679	0.625644	0.366818	0.230732	0.720992	0.621079	0.631439	0.455844	0.754443	0.651808	0.546363	0.478496	0.721958	0.634161	0.611597	0.68201	0.806507	0.692107	0.521253	0.734601	0.776305	0.487276	0.804224	0.615548	0.599744	0.549173	0.677181	0.823101	0.464887	0.814321	0.605275	0.585609	0.566557	0.565064	0.698867	0.583853	0.558479	0.469189	0.382094	0.6015	0.496582	0.316246	0.936623	0.349697	0.652862	0.850581	0.477706	0.608261	0.506416
3	0.796937	0.606241	0.535301	0.222654	0.670948	0.680518	0.634951	0.464361	0.860854	0.706681	0.595442	0.653037	0.754707	0.688332	0.520463	0.756989	0.758482	0.730036	0.581921	0.738113	0.809756	0.390172	0.816867	0.625908	0.622659	0.643555	0.67525	0.847069	0.490524	0.848562	0.636005	0.559006	0.603519	0.550402	0.762257	0.618621	0.587628	0.458829	0.354175	0.603783	0.617128	0.307379	0.805278	0.397986	0.722222	0.852074	0.491578	0.554967	0.471911
4	0.822662	0.429681	0.81555	0.416599	0.802995	0.672967	0.633985	0.534335	0.945403	0.651545	0.5756	0.753214	0.723978	0.705628	0.543378	0.7195	0.935569	0.752951	0.597725	0.62064	0.87894	0.451806	0.821608	0.819589	0.612036	0.663661	0.701589	0.913708	0.433456	0.923278	0.549436	0.660149	0.601764	0.4058	0.738376	0.580341	0.620903	0.475247	0.329592	0.722748	0.539603	0.513703	0.815814	0.505889	0.710193	0.769544	0.552158	0.64575	0.460849
5	0.822398	0.329767	0.89606	0.519234	0.877184	0.776832	0.713705	0.459619	0.892022	0.701589	0.730036	0.708876	0.782626	0.572351	0.356984	0.789211	0.86138	0.766032	0.6274	0.600534	0.802995	0.435739	0.878238	0.668665	0.523273	0.756463	0.753214	0.908176	0.57481	0.884471	0.559972	0.742415	0.577092	0.451279	0.712915	0.599481	0.616338	0.554177	0.35795	0.772529	0.599744	0.738815	0.874989	0.62942	0.762784	0.965772	0.566557	0.87218	0.539603
6	0.754443	0.337142	0.805541	0.542851	0.851811	0.80958	0.797201	0.578322	0.841011	0.779378	0.713705	0.590438	0.775602	0.652598	0.237229	0.794215	1.02012	0.764803	0.610807	0.560762	0.880784	0.383148	0.802293	0.809317	0.623362	0.70712	0.7454	0.953919	0.523536	0.952426	0.586662	0.84426	0.633458	0.440216	0.746366	0.679201	0.732318	0.638726	0.31449	0.841011	0.615548	0.840748	0.988423	0.471472	0.78289	0.90563	0.614055	0.809756	0.51221
7	0.756463	0.431173	0.860327	0.515459	0.799483	0.768754	0.823101	0.699833	0.753741	0.720729	0.626698	0.661378	0.740396	0.668665	0.541359	0.713178	0.977888	0.766296	0.527048	0.596232	0.787894	0.415106	0.883769	0.806244	0.700097	0.72828	0.693863	0.889037	0.695092	1.01906	0.624415	0.94988	0.629683	0.481218	0.757692	0.703609	0.815814	0.589208	0.286044	0.882715	0.61783	0.812565	0.98816	0.410541	0.796235	0.778324	0.621079	0.787367	0.485256
8	0.669455	0.403517	0.906421	0.548383	0.791933	0.785875	0.875428	0.773056	0.841011	0.795708	0.660149	0.718973	0.861644	0.682801	0.528804	0.851811	0.964542	0.830915	0.550402	0.624679	0.788684	0.477442	0.804751	0.842241	0.792986	0.788684	0.810546	0.976307	0.847772	0.968757	0.543378	0.940574	0.646804	0.480252	0.767262	0.770598	0.804224	0.628893	0.289556	0.8893	0.58315	0.797991	1.00827	0.404746	0.800449	0.788948	0.740132	0.758745	0.558479
9	0.706945	0.38385	0.972093	0.605802	0.759711	0.810809	0.873936	0.714495	0.903348	0.762521	0.726524	0.525994	0.871214	0.678498	0.411858	0.850318	1.02512	0.766998	0.641009	0.593423	0.879994	0.474194	0.797464	0.931531	0.782363	0.845314	0.774285	0.998959	0.712652	0.960767	0.589384	0.95269	0.710457	0.468663	0.725031	0.803259	0.782363	0.618357	0.266377	0.957431	0.647506	0.83469	0.995974	0.425642	0.764013	0.802732	0.701853	0.766823	0.561464
10	0.694829	0.397722	1.05506	0.443289	0.754707	0.860151	0.766998	0.615548	0.877447	0.782626	0.705189	0.455844	0.925736	0.726787	0.572351	0.815814	0.932321	0.732055	0.630649	0.692809	0.866648	0.584116	0.843733	0.799483	0.798957	0.812038	0.78166	1.02565	0.794918	0.962523	0.619323	0.869458	0.700097	0.467433	0.78965	0.812038	0.821345	0.685522	0.300618	0.937325	0.663134	0.966737	0.944876	0.484993	0.742415	0.823891	0.699131	0.799483	0.545134
11	0.704925	0.38385	0.976307	0.257071	0.76454	0.830915	0.887544	0.563747	0.802732	0.866122	0.721958	0.447767	0.912918	0.68403	0.615548	0.814584	0.906157	0.794742	0.657603	0.765242	0.873936	0.532579	0.928546	0.682976	0.723012	0.848299	0.746629	0.991408	0.588945	0.921522	0.659885	0.848825	0.773846	0.428188	0.806068	0.740835	0.879467	0.620903	0.31651	0.911952	0.662168	0.793162	0.972269	0.374368	0.7195	0.79044	0.688771	0.764013	0.552948
12	0.608524	0.372085	1.01836	0.192189	0.766823	0.851547	0.814321	0.505625	0.814321	0.74461	0.663924	0.429681	0.837939	0.697112	0.536091	0.781836	0.937589	0.809317	0.621606	0.756199	0.92556	0.495353	0.92556	0.704925	0.683503	0.748912	0.722222	0.981839	0.517478	0.915464	0.674723	0.723539	0.693336	0.419847	0.85462	0.715461	0.823364	0.631966	0.453825	0.877008	0.677972	0.820116	0.786928	0.458566	0.673406	0.788948	0.706681	0.776832	0.539866
13	0.639955	0.342849	0.929511	0.222391	0.789913	0.81555	0.758745	0.443728	0.767788	0.740132	0.707647	0.453298	0.875428	0.630912	0.528804	0.762521	0.839256	0.769808	0.652862	0.657076	0.884735	0.501587	0.916254	0.779378	0.734601	0.764979	0.689824	0.937325	0.518707	0.869458	0.640746	0.730299	0.771037	0.37033	0.808263	0.712213	0.776832	0.641975	0.433192	0.856376	0.695092	0.378846	0.789211	0.372085	0.653301	0.773056	0.629156	0.748649	0.538374
14	0.552948	0.185692	0.862873	0.202549	0.787894	0.791933	0.690527	0.47595	0.766998	0.65532	0.613353	0.420637	0.834427	0.653301	0.481481	0.657076	0.835919	0.726524	0.608085	0.776129	0.862083	0.498075	0.936096	0.747946	0.683503	0.76454	0.679201	0.964981	0.464887	0.740659	0.612036	0.708876	0.660588	0.337844	0.828632	0.749966	0.811336	0.63899	0.512474	0.794742	0.694039	0.33003	0.821608	0.342673	0.653564	0.685786	0.552685	0.737059	0.623625
15	0.580341	0.260144	0.736357	0.74619	0.735567	0.752687	0.784382	0.447767	0.747946	0.638199	0.590174	0.808526	0.720729	0.653564	0.555758	0.642502	0.755233	0.701414	0.557514	0.63697	0.779904	0.522482	0.944173	0.793952	0.62863	0.732055	0.615811	0.855059	0.45005	0.810282	0.566557	0.744873	0.641009	0.363745	0.884735	0.716954	0.823628	0.680957	0.522219	0.820379	0.787631	0.206763	0.718973	0.151977	0.646013	0.708437	0.561289	0.722485	0.616865
16	0.540832	0.152943	0.602993	0.346185	0.70712	0.647243	0.627927	0.249784	0.597725	0.62863	0.602466	0.502377	0.730562	0.649262	0.67244	0.631702	0.721519	0.660149	0.489295	0.474194	0.742415	0.381655	0.725733	0.770598	0.633722	0.541095	0.63899	0.855322	0.442762	0.686488	0.51221	0.641975	0.579112	0.408521	0.616338	0.649525	0.634424	0.489295	0.533106	0.78289	0.624415	0.350926	0.724504	0.272699	0.601764	0.652598	0.545134	0.607822	0.404746
17	0.455844	0.147939	0.638463	0.171556	0.660149	0.542676	0.572527	0.228185	0.495353	0.625908	0.554704	0.505186	0.652071	0.610016	0.641711	0.541622	0.635214	0.541622	0.416599	0.424413	0.633458	0.292102	0.631966	0.677181	0.60229	0.610807	0.679025	0.720027	0.343112	0.604046	0.488505	0.575863	0.492807	0.37033	0.562518	0.641536	0.563484	0.513703	0.550665	0.538901	0.50264	0.327572	0.708876	0.273226	0.411858	0.538901	0.454878	0.566996	0.385167
18	0.417828	0.175858	0.520463	0.175595	0.575073	0.497109	0.544607	0.181389	0.482271	0.536091	0.500094	0.398512	0.570069	0.540393	0.500094	0.520463	0.581131	0.53811	0.429944	0.37709	0.597461	0.301409	0.571825	0.565503	0.525029	0.568313	0.561728	0.631702	0.347151	0.517741	0.423886	0.597461	0.461902	0.358477	0.542851	0.56603	0.520024	0.459619	0.49228	0.46717	0.443553	0.316685	0.611772	0.245569	0.236965	0.549963	0.411068	0.485783	0.332577
19	0.425642	0.144427	0.686488	0.260407	0.457073	0.472175	0.500357	0.216596	0.453035	0.507908	0.365764	0.371032	0.476213	0.489558	0.439777	0.443026	0.509137	0.532579	0.4058	0.376388	0.547417	0.313964	0.515195	0.459356	0.446801	0.438987	0.550402	0.533106	0.343639	0.537584	0.397722	0.561026	0.479988	0.37709	0.488329	0.488505	0.47393	0.420901	0.397722	0.462605	0.432666	0.330821	0.563747	0.271733	0.26866	0.502377	0.443992	0.436002	0.337581
20	0.429944	0.159704	0.621342	0.149695	0.484291	0.459619	0.492105	0.230205	0.396493	0.491578	0.368047	0.398512	0.399478	0.453561	0.369013	0.397986	0.435212	0.532316	0.385431	0.458829	0.438021	0.350663	0.473667	0.402288	0.423623	0.457073	0.477442	0.471472	0.336089	0.546627	0.424149	0.444255	0.42292	0.409575	0.491314	0.462868	0.433192	0.433983	0.335562	0.481481	0.408082	0.331084	0.49228	0.278757	0.280249	0.425378	0.42213	0.410014	0.275947
21	0.399478	0.302901	0.4835	0.165059	0.491051	0.459356	0.555231	0.222654	0.418355	0.470945	0.355228	0.4835	0.42494	0.499128	0.354175	0.4058	0.459356	0.460585	0.38666	0.431437	0.416335	0.398776	0.432929	0.392191	0.392191	0.445045	0.438021	0.44882	0.301848	0.52178	0.427134	0.417828	0.4317	0.39421	0.553914	0.484554	0.46717	0.526521	0.193242	0.509927	0.388416	0.433719	0.423096	0.289819	0.286571	0.463131	0.490349	0.329065	0.306676
wt9
0	0.627664	0.980873	0.712213	0.747419	0.96981	0.9152	0.925034	1.04505	1.05682	0.925736	0.749966	0.681747	1.02767	0.470155	0.793162	0.876745	1.06612	0.895621	0.82591	0.545134	0.738376	0.582887	0.614319	0.788684	0.345922	0.838202	0.898607	0.557689	0.572088	0.903611	0.606066	0.653564	0.739079	0.309661	0.743644	0.940398	0.975078	0.750668	0.967001	1.19694	0.835919	0.942154	0.442236	0.87297	0.79246	0.946632	0.788421	0.821872	1.00528
1	0.573581	0.883505	0.800273	0.802029	0.974288	0.942417	0.902909	1.12249	1.04075	0.880784	0.905367	0.769808	1.09738	0.569278	0.847245	0.820906	0.952953	0.883769	0.988423	0.727314	0.760765	0.652862	0.624854	0.82793	0.236438	0.941627	0.961206	0.178404	0.638199	0.95269	0.669894	0.82793	0.789387	0.492544	0.783855	0.998257	1.07675	0.666909	0.929775	1.28149	0.827403	1.06893	0.500094	0.858834	0.964542	1.00598	0.646804	0.769018	1.10511
2	0.581658	1.00554	0.80001	0.746366	0.993955	1.02644	0.947422	1.23794	1.11169	0.973586	0.87016	0.841538	1.23417	0.553738	0.911952	0.945139	1.05884	0.923278	0.993955	0.648033	0.623362	0.806244	0.678498	0.805278	0.786928	0.984911	1.02662	0.577356	0.672177	1.03873	0.660324	0.998257	0.794742	0.444518	0.814848	1.01906	1.15067	0.692107	1.13961	1.18667	0.886491	1.03496	0.630912	0.867702	1.08096	1.00976	0.795445	0.833461	1.05076
3	0.511947	0.968318	0.894305	0.34241	1.07675	1.13785	1.05857	1.26788	1.27719	1.01028	0.991935	0.913971	1.12776	0.635741	0.922751	0.988687	1.0843	0.995974	1.02741	0.798518	0.696585	0.841538	0.858395	0.649262	0.822135	1.003	1.14058	0.405009	0.828193	0.983419	0.716427	1.06165	0.832232	0.521253	0.903611	1.06086	1.15796	0.671211	1.24277	1.41784	0.911952	0.816867	0.856552	0.883242	1.14786	0.986141	0.797991	0.865156	1.1965
4	0.95348	1.11977	0.833461	0.596935	1.13127	1.18342	0.972269	1.33856	1.21556	1.08096	0.939871	0.971566	1.22188	0.639516	0.947422	1.00352	1.01204	1.01511	0.928809	0.944876	0.637497	0.795181	1.03724	0.569542	0.260407	0.932321	1.08623	0.346185	0.785875	0.93355	0.251803	1.00098	0.849264	0.235736	0.997993	1.11292	1.3519	0.691844	1.27166	1.34769	1.02916	1.04804	0.585872	1.00028	1.28474	0.927316	0.812829	0.952163	1.2591
5	0.956465	1.16121	0.579375	0.567259	0.554704	1.07596	1.03926	1.36297	1.15164	1.16024	1.03417	1.01134	1.23926	0.802029	1.0936	0.932848	0.682274	1.02942	1.08526	0.92398	0.65611	0.792986	0.754443	0.638199	0.325553	0.949705	1.05585	0.476477	0.6936	0.92477	0.666646	1.11345	0.748122	1.02363	0.894831	1.18412	1.26639	0.851284	1.29159	1.45305	0.959977	0.865858	0.768579	0.976834	1.19115	1.08983	0.80958	1.13083	1.22442
6	1.05181	1.19422	0.509927	0.566293	0.632405	1.06744	1.1303	1.37482	1.14541	1.1303	1.00502	0.999486	1.26367	0.783855	1.06762	1.00976	0.743117	1.11371	1.16402	0.742152	0.72828	0.828456	0.740835	0.706945	0.606241	0.89887	1.10792	0.694039	0.695882	1.01661	1.01055	1.1102	0.88851	0.272435	0.973059	1.17561	1.21784	0.663134	1.27315	1.33988	0.896324	0.865156	0.24355	0.968757	1.26112	1.1771	0.828193	1.12302	1.18966
7	1.04804	1.14786	0.508698	0.5756	0.55725	1.1821	1.16753	1.326	1.29361	1.11116	1.09132	0.955236	1.21512	0.803259	1.11977	1.05682	0.695882	1.11318	1.13127	0.760501	0.740659	0.831178	0.692107	0.653037	0.447064	0.833724	1.1303	0.735303	0.723539	0.924507	0.57481	1.10291	0.823101	0.434422	1.01555	1.0526	1.20704	0.582624	1.37008	1.32276	0.91801	0.782099	0.366291	0.96981	1.26516	1.20203	0.823101	1.12179	1.24725
8	1.00423	1.17561	0.465941	0.609051	0.572527	1.13083	1.25585	1.25436	1.22741	1.11424	1.00704	0.890529	1.18316	0.834163	1.03215	1.07771	0.707647	1.16779	1.15146	0.774812	0.616338	0.89887	0.712652	0.666646	0.700887	0.85383	1.14391	0.690088	0.474984	1.06033	0.350663	1.02161	0.783416	0.391225	0.963489	1.05989	1.12223	0.591228	1.25682	1.2656	0.946895	0.793689	0.723802	0.964542	1.20274	1.18992	0.84347	1.0541	1.31222
9	0.927316	1.07771	0.484027	0.2619	0.647243	1.08825	1.11599	1.19492	1.26139	1.08228	0.993955	0.86059	1.22864	0.822662	1.07543	1.07894	0.720466	1.15699	1.12627	0.804751	0.472965	0.881486	0.763047	0.711686	0.900889	0.829159	1.1059	0.609051	0.407292	1.03619	0.330557	1.17403	0.797727	0.372612	0.935043	0.975868	1.14461	0.570771	1.22943	1.20072	0.867702	0.800449	0.720466	0.946895	1.26586	1.02038	0.835744	1.06762	1.30388
10	0.906947	1.07771	0.51142	0.229415	0.674987	1.13303	1.12196	1.12951	1.24576	1.08553	1.03443	0.901592	1.14488	0.788421	1.04655	1.02363	0.83548	1.07166	1.07894	0.767788	0.220635	0.870424	0.816604	0.464887	0.875428	0.766296	1.15901	0.513439	0.394737	1.06964	0.215806	1.17157	0.809317	0.416335	0.997993	0.850055	1.05032	0.620113	1.21231	1.20326	0.763223	0.823628	0.728806	0.977097	1.1929	1.07139	0.805805	1.06814	1.23926
11	0.817131	1.01002	0.513703	0.564274	0.656812	1.09106	1.08851	1.10335	1.16577	1.02539	0.937062	0.884296	1.17359	0.72907	1.03346	0.882979	0.785172	1.01687	0.974551	0.742854	0.54768	0.878238	0.828193	0.705891	0.869897	0.873409	1.15348	0.563484	0.468399	0.991408	0.525292	1.08403	0.756726	0.425905	0.940135	0.988423	1.10388	0.564537	1.07473	1.10388	0.885261	0.885788	0.7195	0.866912	1.09132	0.961996	0.838992	0.938642	1.15972
12	0.865419	0.895358	0.53732	0.38385	0.651545	0.98816	1.01906	1.04883	1.09984	0.891583	0.867702	0.847508	1.11239	0.710896	0.931531	0.896587	0.776568	0.90844	0.910459	0.715725	0.395001	0.836446	0.730299	0.723978	0.964016	0.802029	1.1426	0.445747	0.463922	0.956992	0.221864	1.05304	0.766032	0.493334	0.896587	0.854796	0.937589	0.551719	1.12179	1.04347	0.866912	0.803259	0.551982	0.857605	1.05761	0.978063	0.828895	0.852776	1.1303
13	0.868404	0.909406	0.498075	0.567786	0.613353	0.974551	0.987633	0.939608	1.1404	0.800273	0.81836	0.833198	1.06612	0.598515	0.869897	0.800273	0.661641	0.888071	0.861117	0.688068	0.38385	0.774812	0.674987	0.639516	0.948388	0.712476	0.950934	0.445309	0.487802	0.814848	0.205797	0.831442	0.766559	0.646277	0.906421	0.796937	0.964279	0.539866	1.08649	1.04681	0.821081	0.721519	0.656637	0.856113	1.04883	0.952426	0.841275	0.80001	1.00475
14	0.641536	0.771037	0.421164	0.487012	0.525994	0.79044	0.851284	0.769544	0.992725	0.672177	0.738113	0.765506	0.860151	0.510718	0.854796	0.747419	0.579375	0.778324	0.71072	0.623362	0.648823	0.706945	0.656637	0.708701	0.368574	0.640482	0.860327	0.451279	0.436002	0.783416	0.353472	0.778851	0.702379	0.522219	0.80677	0.686751	0.802029	0.52854	0.948651	0.956465	0.761467	0.632405	0.682976	0.783416	0.853567	0.841011	0.674987	0.729333	0.935833
15	0.494563	0.728543	0.417389	0.42292	0.475686	0.675952	0.766032	0.768315	0.879994	0.685522	0.703872	0.682274	0.748122	0.462605	0.670948	0.699131	0.560762	0.719236	0.670158	0.584116	0.731352	0.684995	0.647243	0.524765	0.25031	0.575336	0.698604	0.410804	0.575073	0.683503	0.249345	0.709403	0.599481	0.491051	0.762257	0.608787	0.699131	0.471911	0.837763	0.886754	0.660324	0.67525	0.444255	0.75418	0.771037	0.801239	0.535301	0.695356	0.792986
16	0.542851	0.698867	0.381129	0.369539	0.486047	0.642502	0.730299	0.734074	0.862873	0.611597	0.63978	0.650052	0.686751	0.406765	0.640746	0.593159	0.498865	0.704399	0.554441	0.520288	0.537847	0.628454	0.562518	0.385694	0.310188	0.517478	0.679991	0.34162	0.504133	0.625908	0.316246	0.638463	0.525994	0.47595	0.699833	0.559709	0.654793	0.395176	0.804751	0.779904	0.638463	0.618357	0.400532	0.674196	0.723978	0.720992	0.528277	0.671914	0.724504
17	0.502113	0.677708	0.360496	0.317475	0.391401	0.615109	0.696321	0.732582	0.794215	0.56322	0.649262	0.63618	0.663924	0.402727	0.628893	0.557514	0.43846	0.704662	0.519497	0.562255	0.477442	0.532579	0.523799	0.339337	0.322041	0.49228	0.680254	0.348907	0.458829	0.617567	0.277264	0.657339	0.500357	0.371032	0.611597	0.516951	0.63618	0.368837	0.766296	0.697375	0.682976	0.523009	0.279459	0.698077	0.67244	0.686312	0.514932	0.685259	0.721958
18	0.471472	0.71871	0.279284	0.324236	0.419847	0.68403	0.732582	0.718446	0.930828	0.584643	0.612299	0.677445	0.677006	0.392981	0.678235	0.589208	0.410014	0.72626	0.544871	0.601237	0.564537	0.564801	0.569542	0.210275	0.322041	0.545661	0.706945	0.281742	0.51142	0.59474	0.393684	0.741625	0.534072	0.272699	0.631702	0.437231	0.736094	0.354702	0.795181	0.675426	0.68403	0.529594	0.363042	0.667875	0.744171	0.730299	0.510718	0.668665	0.771827
wt10
0	0.966035	0.937062	0.608524	0.914674	1.29176	1.20678	1.69335	1.94893	1.14716	0.677181	1.56552	1.21529	1.46894	1.05963	0.42494	1.22161	0.930301	1.31319	1.21055	1.06516	1.38237	1.84322	1.15972	1.06437	1.07367	0.881749	1.22662	1.13856	0.750405	1.12477	1.07271	1.51117	1.44321	1.50616	0.52099	1.76271	1.70187	0.716251	1.40572	1.40274	1.15796	1.24523	0.756199	0.825647	1.07069	1.06437	1.4599	1.23241	1.40274
1	0.958748	1.0548	0.643555	1.27894	1.48474	1.35919	1.80274	1.59396	0.917483	0.780607	1.53329	1.26209	1.71038	1.12951	0.513703	1.2807	1.03065	1.0591	1.48149	1.1152	1.09378	1.68676	1.34462	0.991935	1.10844	0.947422	1.29659	1.05787	0.871916	1.21907	1.25304	1.62056	1.54769	1.51969	0.498865	1.63742	1.60906	0.804224	1.43847	1.44427	1.25858	1.29159	0.769544	1.1368	1.16806	1.21556	1.40827	1.31371	1.41986
2	1.19896	1.23145	0.90563	1.46762	1.6239	1.26007	1.79993	1.74963	0.954709	0.800976	1.50415	1.357	1.66438	1.2289	0.504396	1.41863	0.90563	1.24128	1.49352	1.10467	1.12477	1.5059	1.45612	1.17886	1.18992	1.06007	1.33285	1.10089	0.937852	1.45682	1.21889	1.64927	1.53084	1.65033	0.5497	1.73935	1.51872	1.28904	1.41837	1.48904	1.38615	1.198	0.614055	1.60731	1.33285	1.30335	1.53084	1.41152	1.51951
3	1.40423	1.33259	0.838729	0.883505	1.82013	1.42162	1.97606	1.61811	0.993428	0.916254	1.25182	1.51547	1.74339	1.45278	0.507206	1.45155	0.926263	1.06059	1.67921	1.17078	1.07877	1.56955	1.36455	1.17534	1.30362	1.0951	1.39449	1.26367	0.974288	1.54664	1.2073	1.72926	1.53031	1.80731	0.561289	1.33461	1.65683	1.18518	1.26182	1.63725	1.32153	1.29308	0.539866	1.5829	1.37359	1.4548	1.64427	1.50511	1.61758
4	1.30616	1.31521	0.970074	1.08175	1.72952	1.47895	2.08703	1.8347	1.11371	0.946895	1.14488	1.65006	1.90081	1.55718	0.549173	1.5512	0.984121	0.964981	1.598	1.2375	1.22635	1.58685	1.41582	1.30037	1.43847	0.847508	1.47043	1.11318	1.14435	1.45033	1.33961	1.76824	1.65384	1.81837	0.663661	1.30485	1.7743	1.30739	1.3922	1.562	1.34918	1.23996	0.509927	1.09536	1.5102	1.45208	1.56148	1.71293	1.69335
5	0.906157	1.36876	0.663924	1.00423	1.50941	1.56446	2.19142	1.99871	1.18895	0.929511	1.42258	1.57008	1.8002	1.69888	0.690088	1.61986	1.15041	1.56271	1.80169	1.30388	1.5894	1.3419	1.54392	1.48975	1.45208	1.00045	1.58035	0.994218	1.23092	1.66183	1.54664	1.90336	1.75823	1.77456	0.700887	1.4699	1.84726	1.14611	1.47069	1.69528	1.42565	1.15146	0.409048	0.812565	1.50441	1.50968	1.38737	1.90011	1.91943
6	0.840221	1.33285	0.88254	0.835744	1.52803	1.58466	2.24498	2.02786	1.21108	0.961206	1.51644	1.66359	1.88931	1.77834	0.980346	1.5534	1.17104	1.76877	1.88325	1.34058	1.6088	1.01309	1.47298	1.71767	1.50968	1.10739	1.57131	0.982892	1.28202	1.70187	1.69756	1.98089	1.92549	1.88879	0.805805	1.48606	1.95569	0.946368	1.56323	2.02285	1.41907	1.24549	0.472965	0.76375	1.46516	1.55164	1.40353	1.84199	2.01355
7	0.937589	1.52399	0.901592	0.752424	1.56824	1.63646	2.62163	2.11592	1.21959	0.892285	1.7829	1.73856	2.06912	1.70819	0.805278	1.41029	1.22688	1.73277	1.94989	1.29308	1.58536	1.39247	1.53382	1.7635	1.43698	1.02714	1.62364	1.21836	1.27139	1.5419	1.74164	2.01504	1.9441	1.88729	0.827403	1.65507	1.93181	1.14988	1.7124	1.89432	1.62188	1.52223	0.477969	0.766559	1.39844	1.73505	1.4951	1.62812	2.04954
8	1.18913	1.54163	0.975605	0.878501	1.59019	1.71767	2.38537	2.22013	1.3059	0.996501	1.87167	1.74164	2.12479	1.71214	0.82793	1.52021	1.08298	1.7383	2.0707	1.27043	1.60678	1.63593	1.58966	1.73988	1.46718	1.11643	1.62434	1.31749	1.39519	1.59695	1.65208	1.99844	2.09151	1.94761	0.791406	1.61284	2.06868	1.37605	1.6397	1.91565	1.59721	1.52074	0.520024	0.68403	1.47368	1.82785	1.48202	1.63672	2.17132
9	1.41231	1.51196	0.988423	1.25506	1.54892	1.70362	2.26087	2.01881	1.29861	0.96024	2.01153	1.81934	1.96175	1.74339	0.77332	1.5484	1.19246	1.78843	1.99897	1.30941	1.42715	1.82285	1.55472	1.5829	1.51415	1.01283	1.68624	1.40774	1.11441	1.74137	1.48149	1.95946	1.90389	1.96403	0.858132	1.52425	1.92698	1.47342	1.78036	1.94111	1.65226	1.56446	0.426871	0.688771	1.4304	1.68527	1.7441	1.65937	2.02338
10	1.30844	1.50915	0.934077	1.21784	1.58738	1.74691	2.09529	2.01732	1.21687	1.25076	1.95042	1.80924	1.99239	1.80573	0.847772	1.45788	1.15067	1.4714	2.02285	1.25884	1.34866	1.79669	1.521	1.52548	1.5419	0.922487	1.61433	1.35849	0.98737	1.60178	1.37535	2.03471	1.94664	1.99142	0.8634	1.56174	1.84524	1.3721	1.83769	1.82364	1.44804	1.42258	0.446538	0.745663	1.38764	1.59624	1.85709	1.5987	1.97281
11	1.40476	1.48975	0.958221	0.736094	1.57833	1.6045	2.20881	2.06535	1.14163	1.17227	1.929	1.78843	1.93786	1.61433	0.793162	1.44023	1.01863	1.31977	1.79019	1.27473	1.25989	1.60476	1.4304	1.321	1.57307	0.934077	1.51398	1.47623	0.946193	1.62689	1.38939	1.97053	1.89405	1.95674	0.795445	1.58158	1.74515	1.04049	1.58588	1.87044	1.3721	1.44023	0.414579	0.68122	1.51951	1.51723	1.888	1.53479	1.95367
12	1.32925	1.36578	0.897816	1.06138	1.48474	1.56754	2.05007	1.89704	1.16551	1.239	2.06113	1.68246	1.77228	1.63698	0.805015	1.32126	1.11318	1.28729	1.58158	1.19422	1.21327	1.61459	1.36402	1.28729	1.39721	0.919239	1.70266	0.901153	0.876218	1.47096	1.26586	1.81205	1.65428	1.88756	0.593686	1.46464	1.55516	0.508435	1.65709	1.75015	1.43417	1.30792	0.424413	0.633985	1.5217	1.38887	1.78615	1.41661	1.7944
13	1.25331	1.25612	0.860854	0.631176	1.30265	1.45963	1.73813	1.67245	1.17534	1.11046	1.95516	1.47868	1.58615	1.45129	0.525029	1.20757	1.0282	0.888071	1.46165	1.18588	1.08825	1.61328	1.24479	1.19396	1.41933	0.934604	1.59019	1.19071	1.00625	1.38887	1.18614	1.72504	1.49835	1.62109	0.544168	1.25629	1.48422	0.443289	1.55094	1.58887	1.24479	1.16174	0.427661	0.579639	1.3419	1.26665	1.50511	1.34839	1.65252
14	1.21081	1.09106	0.761204	0.486573	1.22688	1.357	1.76174	1.57008	1.26463	1.03952	1.70915	1.2807	1.5527	1.33557	1.83093	0.984121	0.837939	0.686488	1.30643	1.12354	0.908703	1.46411	1.34339	1.22161	1.1152	0.810546	1.57403	0.800273	0.857869	1.28026	1.12354	1.58667	1.49984	1.66288	0.463395	1.19571	1.44681	0.313437	1.62891	1.39115	1.30537	1.05129	0.45084	0.877974	1.22837	1.15726	1.43373	1.1685	1.55445
15	1.06165	1.0246	0.797201	0.443992	1.18711	1.28	1.6448	1.31046	1.20397	0.937062	1.38816	1.04602	1.40774	1.2239	2.23497	0.995184	0.815814	0.762521	1.31468	1.01608	0.859098	1.3217	1.45788	1.13303	1.00423	1.10669	1.47491	0.9814	0.930828	1.24102	1.04804	1.42135	1.35972	1.51591	0.496846	1.12223	1.27675	0.43091	1.18158	1.20757	1.1821	0.820642	0.404746	1.02389	1.17561	1.12152	0.689034	1.1577	1.52276
16	0.900889	0.944876	0.587628	0.402551	1.11845	1.18386	1.59624	1.32302	1.14944	0.699833	1.28579	1.01731	1.25234	1.09308	2.33102	0.853303	0.711422	0.633458	1.18939	0.987633	0.78965	1.16454	1.32881	1.11898	1.03021	1.24049	1.28983	0.829949	0.952163	1.11441	0.868931	1.27166	1.32925	1.49659	0.463131	0.890793	1.20247	0.542412	1.0181	1.04602	1.08728	0.818096	0.355228	1.16323	1.11696	1.05787	0.742152	1.05655	1.37807
17	0.812302	0.906421	0.650842	0.506416	1.04777	1.13153	1.57131	1.19598	0.930828	0.700097	1.13759	0.986667	1.22916	1.08605	2.16447	0.874989	0.620903	0.588682	1.13232	0.966298	0.688507	0.963225	1.20221	1.10414	0.911162	0.800976	1.14488	0.833461	0.763223	1.0548	0.733108	1.25761	1.28123	1.38237	0.44803	0.865683	1.22513	0.549963	0.933813	1.03267	0.995974	0.739605	0.395176	0.913181	1.08052	0.983155	0.943383	1.02416	1.31292
18	0.766823	0.920205	0.56322	0.582624	1.07245	1.1102	1.40704	1.27166	0.771564	0.677445	1.10089	0.960767	1.19668	1.17131	2.15288	0.87016	0.666909	0.67367	1.17886	1.06964	0.683766	0.826613	1.15015	1.13935	0.936359	0.754707	1.11468	0.842767	0.865858	1.08403	0.713442	1.16428	1.21152	1.24049	0.384377	0.859625	1.20124	0.762521	0.96024	1.10238	0.972269	0.715988	0.36076	0.71871	0.96147	0.973586	0.939345	1.04505	1.30643
19	0.729333	0.899836	0.70115	0.551982	1.27271	1.04777	1.30686	1.25006	0.745137	0.679728	1.08403	1.00502	1.21705	1.24628	2.53401	0.803522	0.622396	0.914235	1.09712	1.12398	0.696585	0.747683	1.08228	1.23768	0.905894	0.654354	1.14786	0.83548	0.994481	1.06762	0.723275	1.26815	1.23821	1.26165	0.312208	0.792723	1.15418	0.59272	0.935569	1.05181	0.978853	0.688068	0.357248	0.630912	0.972795	0.983594	0.432929	0.983155	1.26894
20	0.749439	0.998696	0.752424	0.635214	1.15875	1.06086	1.39317	1.30686	0.945929	0.656812	0.904138	1.13153	1.46086	1.08755	2.51469	0.91801	0.773583	1.09957	1.19018	1.12776	0.757692	0.883769	1.10669	1.33812	1.00326	0.807297	1.12776	0.788948	1.05304	1.10467	0.78289	1.45234	1.23671	1.28228	0.389469	0.839958	1.23171	0.596232	0.955499	1.13285	1.07016	0.641009	0.343639	0.468399	0.879467	1.01204	0.751195	0.981663	1.45937
wt11
0	1.01687	1.62188	1.09606	1.40801	1.04505	0.866385	0.992462	0.462605	1.26744	1.16051	1.01353	0.591667	1.19949	1.21178	1.09914	2.28826	1.14461	1.17736	1.14418	0.597988	0.955675	0.897553	1.09633	1.01432	1.23944	1.15067	1.02618	0.909406	1.07245	1.30915	1.20757	1.1426	0.526258	1.05357	1.15673	0.734601	1.09255	1.16551	1.29931	0.95269	0.969547	1.12907	1.08351	0.813794	0.961031	1.19167	1.11819	0.82591	0.800449
1	1.14058	1.30941	1.00326	1.48702	1.28878	0.920468	1.10212	0.673406	1.30089	1.198	0.966035	0.47674	1.1728	1.16525	1.1685	2.45078	1.08957	1.37025	1.17227	0.883505	0.778851	0.911952	1.19492	1.1426	1.22741	1.09431	1.25656	0.930828	1.28904	1.36876	1.29027	1.18693	0.595003	1.28053	1.37429	0.95269	1.25155	1.42811	1.37403	1.05155	1.00475	1.25506	1.08605	0.966035	1.049	1.19448	1.23768	1.18263	0.954182
2	1.15269	1.45533	0.971566	1.55797	1.30265	1.08149	1.34312	0.826174	1.60151	1.25708	1.01459	0.858571	1.46411	1.20476	1.25383	1.31722	1.11441	1.44857	1.41003	0.984121	0.92398	1.09378	1.29984	1.26586	1.36701	1.14488	1.11494	1.13382	1.73453	1.52425	1.27166	1.28404	0.578848	1.30133	1.44076	1.00352	1.29001	1.3627	1.48676	1.21327	1.21836	1.21257	1.27868	1.03294	1.13935	1.26586	1.46692	0.888071	1.00625
3	1.09562	1.5685	1.17561	1.53681	1.42416	0.891583	1.45234	0.911425	1.49835	1.29984	1.05655	0.784909	1.49405	1.41556	1.36323	1.28702	1.23671	1.47219	1.47043	0.538901	1.33759	1.39747	1.41582	1.29361	1.40327	1.12451	1.14233	1.35875	1.15919	1.70309	1.63066	1.14233	0.747683	1.3937	1.38887	0.936623	1.41205	1.45612	1.57307	1.29001	1.35068	1.2692	1.42741	1.12504	1.22363	1.32776	1.65735	1.0433	1.05884
4	1.31345	1.82188	1.3109	1.4563	1.50845	1.36876	1.60933	0.952953	1.66113	1.33988	1.11266	0.607031	1.4757	1.50063	1.48378	1.54365	1.48404	1.67693	1.58264	1.50862	1.42083	1.3059	1.64954	1.66209	1.64401	1.30713	1.18061	1.28123	0.496582	1.76403	1.52574	1.13636	0.72907	1.61231	1.6239	1.36499	1.69177	1.66086	1.61284	1.43013	1.37403	1.49905	1.50265	1.05857	1.49835	1.49159	1.6973	1.28729	1.21257
5	1.38694	1.92803	1.10888	1.69809	1.70362	1.35744	1.49809	0.774549	1.59019	1.12021	0.949441	0.66489	1.53812	1.51846	1.51345	1.64102	1.31977	1.75516	1.68202	1.31266	1.37737	1.52153	1.66086	1.4757	1.55621	1.50968	1.34787	1.38939	0.486047	1.80397	1.66841	1.30107	1.17965	1.70362	1.55595	1.56754	1.48755	1.82083	1.7333	1.562	1.38711	1.61705	1.53277	1.30309	1.58536	1.75244	1.78685	1.12504	1.31292
6	1.47315	1.95692	1.7894	1.81477	1.52855	1.31643	1.4606	1.18518	1.83646	1.56604	1.08649	0.650315	1.73031	1.75876	1.59317	1.88931	1.32153	1.58334	1.78641	0.717744	1.35498	1.3426	1.88852	1.73611	1.56648	1.55823	1.59089	1.64875	0.669192	1.65832	1.80152	1.61486	1.07543	1.67544	1.36604	1.62083	1.34032	1.97105	1.6865	1.57403	1.37333	1.64225	1.4505	1.30063	1.53935	1.73479	1.79818	1.28377	1.3786
7	1.6757	2.03093	1.61811	1.83321	1.53461	1.31573	1.47772	1.60072	1.8254	1.61126	1.59221	1.05884	1.66868	1.65805	1.62768	1.79519	1.51117	1.67596	1.83593	0.603256	1.43724	1.49686	1.70107	1.78764	1.57605	1.47069	1.60125	1.5383	0.773846	1.68448	1.88554	1.42337	0.873936	1.80152	1.51521	1.39018	1.69712	1.90239	1.78685	1.75691	1.48606	1.85981	1.48325	1.22969	1.62794	1.81679	2.13383	1.58588	1.326
8	1.36095	2.02408	1.66868	1.66086	1.5376	1.38869	1.5678	1.75068	1.82188	1.49633	1.79519	1.12548	1.78536	1.57631	1.5419	1.68325	1.54611	1.5829	1.61354	0.984121	1.38184	1.47096	1.74919	1.62416	1.60704	1.4246	1.47096	1.37254	0.887017	1.59844	1.92654	1.36025	0.84347	1.85051	1.45832	1.3778	1.57105	2.05051	1.71319	1.78009	1.46341	1.73611	1.59194	1.20959	1.59142	1.6138	1.97254	1.40906	1.33838
9	1.3001	2.03848	1.5318	1.64172	1.46341	1.3786	1.50415	1.56499	1.5376	1.40976	1.37956	1.28448	1.70081	1.51696	1.48351	1.52899	1.51319	1.54717	1.54515	1.13935	1.32153	1.32978	1.52899	1.66719	1.61056	1.39694	1.35823	1.439	0.958221	1.67491	1.75849	1.34962	0.832671	1.76578	1.46692	1.3987	1.32302	1.89458	1.40379	1.6261	1.5124	1.73356	1.56727	1.10159	1.50643	1.68501	1.94032	1.24172	1.32153
10	1.34769	1.73382	1.42434	1.54163	1.59396	1.33654	1.32399	1.48378	1.49054	1.19975	1.20906	1.42135	1.67395	1.40072	1.47421	1.50845	1.46358	1.53584	1.59642	1.0548	1.27139	1.11195	1.42486	1.59642	1.39449	1.23619	1.31222	1.34409	0.995447	1.5829	1.59774	1.24453	0.722748	1.57482	1.39343	1.27649	1.34365	1.9434	1.47166	1.45305	1.37008	1.70388	1.54234	1.08052	1.37605	1.5728	1.81986	1.21081	1.29282
11	1.4131	1.7182	1.31371	1.38816	1.44374	1.3361	1.24347	1.20757	1.403	1.32399	1.1929	1.25076	1.38667	1.3627	1.45252	1.51819	1.22214	1.46938	1.46964	0.884998	1.14593	0.976307	1.33961	1.5786	1.36455	0.893602	1.30537	1.32776	1.16428	1.48026	1.42258	1.10914	0.681484	1.50713	1.36578	1.14418	1.28272	1.68799	1.48702	1.34541	1.33961	1.52926	1.39694	1.14918	1.33355	1.59695	1.73813	1.17763	1.17052
12	1.22337	1.51775	1.22565	1.31143	1.316	1.18711	1.22714	1.10186	1.23873	1.19598	1.03092	1.10265	1.27447	1.28053	1.30388	1.27693	1.03619	1.38615	1.27297	0.78087	1.03592	0.903611	1.21354	1.37254	1.22161	0.949178	1.18263	1.19668	1.1303	1.33988	1.26209	1.07271	0.580604	1.39826	1.09659	0.922487	1.15392	1.3368	1.27491	1.18061	1.26139	1.39545	1.20774	0.992199	1.09404	1.45832	1.55015	1.12425	1.05884
13	1.08983	1.4347	1.19694	1.07596	1.26235	1.01081	1.08175	0.965772	1.26288	0.99694	0.794215	0.875955	1.14286	1.21863	1.24857	1.16279	1.01634	1.29027	1.24049	0.867438	1.05831	0.946632	1.17078	1.28851	1.17587	0.917746	1.06463	1.14339	0.97859	1.29361	1.2073	1.08202	0.553914	1.3102	1.049	1.02512	1.20353	1.41152	1.12925	1.07069	1.20221	1.34032	1.0634	1.04804	1.10265	1.28983	1.42012	1.14391	1.02644
14	0.984911	1.26463	1.09633	1.13303	1.27139	1.02187	1.00581	0.909932	1.20528	0.882013	0.825647	0.769281	1.14567	1.19949	1.1426	1.20528	1.00203	1.35243	1.07824	0.697112	0.982629	0.893075	1.04979	1.16779	1.07499	1.00071	1.17508	1.14769	1.03952	1.26411	1.06788	1.00352	0.754443	1.28026	1.00958	0.98535	1.13329	1.32504	1.09185	1.15366	1.1411	1.25612	0.859361	0.856552	1.10739	1.28623	1.3627	0.951197	1.00756
15	0.924243	1.10063	1.1404	1.05585	1.13505	0.865858	1.04707	0.78289	1.03118	0.838202	0.809053	0.681484	1.07798	1.09931	1.11845	1.16525	0.905894	1.14663	0.903172	0.568049	0.822837	0.887017	1.00598	1.01889	0.971566	1.0541	1.04277	1.10941	0.826876	1.11064	0.994481	0.882979	0.659359	1.19949	0.867175	0.971039	0.925034	1.19571	1.03698	1.12477	1.16253	1.08447	0.892549	0.90765	1.06261	1.19896	1.29808	0.63021	0.893339
16	0.892812	0.968054	1.10309	0.974551	0.989389	0.989389	0.871214	0.809053	0.832407	0.689298	0.7195	0.668929	0.893866	0.910196	1.12548	1.09281	0.880784	1.05155	0.92398	0.619147	0.877447	0.861644	0.904138	0.870687	0.905367	1.00704	0.941891	0.906421	0.794742	1.03873	1.03417	0.892549	0.667436	1.16955	0.860854	1.04953	0.891583	1.17429	0.8893	0.944173	1.01002	1.07824	0.882715	0.897377	1.05612	1.05304	1.08096	0.614319	0.743381
17	0.795181	0.921785	1.08807	0.87016	1.01608	0.854357	0.81915	0.748649	0.83469	0.692809	0.718973	0.667699	0.996676	0.928546	0.976307	0.926526	0.910196	1.11775	0.866385	0.676479	1.06033	0.773056	0.878501	0.84347	0.923717	0.913971	0.873409	0.925034	0.748122	1.04725	0.883242	0.881486	0.533282	0.994745	0.784646	0.90765	0.823628	1.01257	0.847069	0.974112	0.940837	1.10063	0.882715	0.850055	0.964279	1.00756	1.10467	0.671914	0.841011
18	0.751195	0.942154	0.669455	0.87973	1.0246	0.895095	0.782099	0.787894	0.916956	0.656374	0.759448	0.721783	0.731528	0.852074	1.0843	0.991672	0.915464	1.0526	0.89808	0.643028	1.15146	0.829159	0.935306	0.940398	0.96147	0.903172	0.870687	0.992725	0.761467	1.05278	0.932848	0.942154	0.563747	1.15594	0.858834	1.02187	0.799483	0.998959	0.9152	1.02284	0.854357	0.868931	0.944173	0.81757	0.943647	1.01863	1.10871	0.619323	0.923541
19	0.852337	0.96902	1.06033	0.793952	1.16226	0.998432	0.900099	0.934077	1.02714	0.90563	0.938642	0.710896	0.965245	0.923717	1.15822	1.01959	0.85304	1.10493	1.02767	0.748385	1.03241	0.914937	1.00098	1.04505	1.01028	0.887544	1.01151	1.25252	0.659095	1.06165	0.910196	1.0634	0.587892	1.18184	0.811336	0.970337	0.895358	1.16472	0.892812	1.10686	1.06059	0.945403	0.971303	0.779904	0.96147	0.960504	1.14944	0.858834	0.918976
wt12
0	1.35875	1.1059	1.18588	0.909406	1.06964	0.626435	0.892022	0.897377	1.1044	1.20932	1.0282	0.955938	0.774812	0.97183	1.11266	1.12354	0.483764	0.757955	1.32223	0.384114	1.49379	2.59468	0.695882	0.673933	2.10433	1.4304	1.10265	0.858395	0.954973	1.05612	0.580078	1.22038	0.900099	0.947159	2.4679	1.2865	0.795708	1.70459	1.18764	1.03267	0.944173	1.18158	0.786401	0.953656	0.527048	2.16728	0.544432	0.963225	1.12477
1	1.43926	1.18061	1.50186	1.21002	1.15524	0.874726	0.758745	1.09132	1.19466	1.42337	1.1922	1.06665	0.959275	1.24725	1.14084	1.09	0.640219	0.846016	1.59923	0.361023	1.53812	1.5102	0.981839	0.72907	1.52882	1.5577	1.38413	0.912918	0.958484	1.24251	0.81555	1.23039	1.11046	0.947949	1.78159	1.41758	0.906157	1.04022	1.34111	1.1987	0.948388	1.23066	0.849791	0.988687	0.323797	1.61732	0.627664	1.0289	1.17131
2	1.51213	1.29027	1.54919	1.41433	1.48097	1.01757	0.414843	1.16349	1.35164	1.59396	1.33355	1.18913	1.01459	1.42592	1.26411	1.13838	0.728806	1.0433	1.93936	0.791406	1.61758	1.37684	1.07122	0.7195	1.0138	1.68755	1.57157	0.759448	1.1685	1.44831	0.529331	1.33654	1.06209	1.01151	1.64699	1.53812	0.936359	1.198	1.50362	1.15392	1.17052	1.19571	0.977361	0.968757	0.544168	1.79467	0.585433	1.05787	1.39572
3	1.68676	1.36147	1.88299	1.31222	1.42486	1.11924	0.927492	1.39466	1.316	1.60529	1.43795	1.47745	1.04101	1.5217	1.45507	1.30291	0.813794	1.32074	1.86517	0.97938	1.83672	1.46841	1.30511	0.834163	1.33584	1.80705	1.49905	0.948124	1.20019	1.70441	0.737586	1.39168	1.13759	0.928809	1.65507	1.73813	1.00598	1.30616	1.62917	1.29536	1.39624	1.38913	0.945139	0.8893	0.702116	1.83365	0.357248	1.32249	1.4858
4	1.77605	1.33935	1.94366	1.31494	1.40248	1.03794	0.965245	1.57684	1.28053	1.90257	1.55542	1.53531	1.1663	1.25612	1.48975	1.26762	0.742591	1.47544	2.08378	0.68324	1.95999	1.69203	1.42618	1.0548	1.50766	1.8347	1.38562	1.15673	1.28202	1.40379	1.06788	1.31845	1.35823	0.955499	1.72048	1.72021	1.07043	1.33812	1.77834	1.46964	1.40801	1.52882	0.980083	0.933813	1.00554	2.04428	0.45681	1.45076	1.62768
5	1.69862	1.24804	1.77456	1.37333	1.42636	0.64654	1.02486	1.55068	1.45006	1.68246	1.47421	1.28878	1.24523	1.43672	1.67798	1.45832	0.832671	1.6865	2.11741	0.420901	1.9074	1.66236	1.49159	0.910898	1.52855	2.12198	1.69888	1.24146	1.47666	1.19396	1.42214	1.52926	1.35366	0.94391	1.59519	1.83066	1.10686	1.45006	1.81284	1.56271	1.50186	1.36525	1.02214	1.13505	1.07499	1.86438	0.677181	1.63365	1.71293
6	1.79695	1.29282	1.78264	1.42188	1.45586	0.618357	0.992462	1.64278	1.52302	1.7894	1.71846	1.39018	1.61986	1.68826	1.61301	1.47719	1.11116	1.60775	2.19019	0.868141	1.89028	1.82742	1.33505	0.881749	1.57157	2.02057	1.82188	1.09536	1.73005	1.20151	1.15673	1.16929	1.39466	1.05006	1.70441	1.94963	1.11696	1.51995	1.88124	1.50336	1.6505	1.27772	1.15269	1.11116	1.45305	1.54137	1.0282	1.78439	1.84076
7	1.86736	1.40502	1.79818	1.40906	1.58843	0.434246	0.931092	1.82083	1.53681	1.90362	1.71117	1.46411	1.69835	1.59291	1.71618	1.52302	1.43268	1.42109	2.07746	1.78914	1.86262	1.98712	1.27139	0.999222	1.49484	1.99669	1.62636	1.38764	1.71196	1.43294	1.06086	1.19088	1.45612	1.53154	1.79923	1.94111	1.17631	1.37658	1.76578	1.66692	1.63593	1.51793	1.24901	1.0073	1.27394	1.71872	1.29861	1.70485	1.94612
8	1.95446	1.54813	1.66315	1.29282	1.61056	0.481481	1.01634	1.94182	1.50889	1.88703	1.61258	1.78562	1.62513	1.6656	1.38737	1.6908	1.64102	1.59695	2.09959	1.24681	2.04375	1.98536	1.29431	1.06367	1.53856	1.99643	1.75296	1.41284	1.57983	1.65884	0.977097	1.23549	1.49633	1.39071	1.90915	1.83541	1.37052	1.32074	2.04928	1.798	1.54409	1.79291	1.28228	1.3109	1.4131	1.76675	1.28377	1.70968	1.82663
9	1.98967	1.70511	1.16051	1.41503	1.6563	0.881223	1.26139	1.93128	1.37807	1.86236	1.79317	1.91319	1.5836	1.60573	1.52451	1.80424	1.52451	1.6002	2.19292	0.492105	2.10134	1.89379	1.31494	1.30362	1.48904	1.91899	1.63725	1.39773	1.42188	1.57333	1.08623	1.31547	1.47544	1.38035	1.82812	1.85182	1.48931	1.52899	2.08773	1.93804	1.56648	1.66007	1.26367	1.52706	0.804751	1.88396	1.20976	1.81258	1.85832
10	2.06842	1.71846	0.637234	1.66719	1.62083	1.14084	1.33557	2.00854	1.53505	1.90714	1.63725	1.87421	1.6757	1.67096	1.57333	1.78536	2.07167	1.59194	2.28247	0.353736	2.24674	1.85885	1.2843	1.52372	1.7383	1.86157	1.86912	1.36025	1.61486	1.51995	1.05208	1.23039	1.51266	1.36025	1.84673	2.01679	1.48422	1.61108	2.01381	1.88554	1.55041	1.84322	1.25787	1.4958	1.0123	2.00477	1.20976	1.92303	1.78589
11	1.94489	1.69151	1.58711	1.86034	1.78159	1.61863	1.3361	1.94313	1.52899	1.96245	1.68474	1.9333	1.80626	1.82487	1.58738	1.87219	2.13506	1.71091	2.19265	0.407029	2.22962	1.85402	1.35998	1.58237	1.86385	1.89458	1.80749	1.31468	1.58316	1.68773	1.1821	1.24427	1.51494	1.43874	2.00125	2.0103	1.56674	1.59545	1.94542	2.08528	1.64497	1.82215	1.29106	1.48026	1.3124	2.08528	1.39247	1.92952	1.75121
12	1.9851	1.65384	0.684732	1.80222	1.87772	1.62715	1.40757	1.81258	1.62891	1.85454	1.6563	1.94989	1.84296	1.80529	1.54611	1.90512	2.17483	1.64497	2.324	0.517215	2.25754	1.95446	1.48228	1.46543	1.86965	1.85507	1.69309	1.46464	1.69985	1.67219	1.14716	1.27491	1.67974	1.46262	1.90863	2.18844	1.49282	1.58466	2.07816	1.75972	1.95674	1.7793	1.40248	1.51995	1.2339	1.97158	1.27894	1.87219	1.87623
13	2.05156	1.61758	0.580078	1.74638	1.70643	1.444	1.38009	1.71372	1.65006	1.85604	1.59168	1.90942	1.60704	1.80397	1.49932	1.76122	2.14515	1.73382	2.24849	0.430207	2.16271	1.98238	1.30818	1.37429	1.96956	2.06113	1.77456	1.44304	1.70564	1.66288	1.19045	1.29659	1.49431	1.39949	1.87316	2.10995	1.39949	1.40827	2.07623	1.80274	1.74963	1.70994	1.44198	1.42083	1.15822	1.98106	1.35217	1.70362	1.94085
14	1.99265	1.63092	1.98563	1.61986	1.66139	1.52197	1.326	1.69756	1.65226	1.77658	1.62364	1.53435	1.47798	1.84252	1.5016	1.36727	2.24823	1.562	2.17132	0.395001	2.10108	2.03321	1.44699	1.41731	1.84726	1.9383	1.6858	1.41687	1.85858	1.63619	1.31749	1.18535	1.56148	1.42135	1.89458	1.88352	1.35419	1.47666	2.05859	1.77509	1.80073	1.75648	1.37008	1.42794	0.983594	1.90415	1.35849	1.78308	1.839
15	1.83523	1.36701	2.00477	1.6138	1.63321	1.31319	1.24102	1.63769	1.53786	1.64251	1.64576	1.7793	1.14435	1.78914	1.40327	1.7894	1.72856	1.44523	2.10714	0.434246	2.07369	1.9175	1.20221	1.40379	1.7441	1.76473	1.61284	1.31643	1.76499	1.42135	1.22311	1.33786	1.50862	1.43443	1.85103	1.61556	1.35217	1.44374	1.76903	1.74515	1.62258	1.67166	1.28474	1.36174	0.98816	1.76324	1.25735	1.82311	1.93128
16	1.69712	1.33408	1.70239	1.47315	1.52048	1.16832	1.24576	1.47772	1.52399	1.55647	1.49686	1.52522	1.07543	1.60353	1.24549	1.49352	1.47447	1.3419	1.98484	0.562255	1.8664	1.87465	1.14593	1.34111	1.17938	1.61433	1.62056	1.37508	1.62135	1.37535	1.17736	1.06007	1.32399	1.18342	1.67623	1.4807	1.20625	1.37052	1.68071	1.60353	1.56051	1.52127	1.18764	1.28579	0.522043	1.63013	1.42258	1.73409	1.71767
17	1.53031	1.23873	1.521	1.11819	1.43549	1.12679	0.995711	1.44453	1.43391	1.42109	1.5318	1.45006	0.983858	1.34392	1.13785	1.32925	0.964806	1.08553	1.77158	0.525819	1.90415	1.63874	1.11871	0.997466	1.20678	1.4692	1.50362	1.27798	1.09536	1.21257	1.07446	1.3361	1.31722	0.87095	1.48606	1.35972	0.948651	1.45076	1.5318	1.41863	1.29255	1.34137	1.17455	1.24602	0.512913	1.35471	1.08851	1.44172	1.48676
18	1.39045	0.904138	1.27974	0.682976	1.16402	0.908176	0.837939	1.30291	1.16981	1.22767	1.34312	1.25937	1.03724	1.05208	1.15594	1.22486	1.12196	0.989916	1.56929	0.814058	1.69528	1.52653	1.02969	0.759448	1.03039	1.39642	1.2375	1.15418	1.15041	1.09931	0.916956	0.906421	1.12328	0.656374	1.16674	1.15015	0.874989	1.23013	1.45911	1.33707	1.27069	1.0742	1.13004	1.06946	0.619586	1.30309	0.729509	1.27122	1.29554
19	1.21608	0.865858	1.17306	0.547944	1.10967	0.649789	0.866385	1.19668	1.22513	1.08	1.19018	1.14418	0.917746	0.752424	1.0843	1.01784	0.948915	0.856552	1.29756	0.918185	1.38492	1.29308	0.913708	0.602466	1.06516	1.18737	1.07271	1.0123	1.00221	1.0692	0.81634	0.50185	1.08781	0.527311	1.121	1.25059	0.850318	1.01134	1.10792	1.1965	1.08878	1.20581	0.88254	0.753741	0.651018	1.16498	0.690527	1.14233	1.24602
20	1.09281	0.69957	1.07894	0.522746	1.02916	0.593159	0.748122	1.12653	0.930301	1.12548	1.07569	1.08254	0.807824	0.610016	0.980083	1.03417	1.00352	0.875955	1.21204	0.877008	1.42241	1.23944	0.799747	0.650579	0.98737	1.10414	0.978063	0.900889	0.961733	1.00028	0.706155	0.456634	0.940574	0.46717	1.04549	1.1426	0.795445	1.01582	1.01582	0.981663	1.05831	1.05585	0.795181	0.7195	0.741098	0.991672	0.692809	1.06059	1.21283
21	1.0742	0.679201	1.08377	0.597988	0.989389	0.783416	0.778061	1.03496	0.818096	1.10941	1.04145	1.08149	0.771564	0.552685	0.942593	0.973059	1.01108	0.786138	1.09659	0.682801	1.23092	1.14233	0.797464	0.565064	0.816604	1.07095	0.933287	0.863663	0.879467	0.945666	0.727577	0.397196	0.895358	0.3396	0.920732	1.00203	0.745663	0.983594	1.05884	0.992725	0.999222	0.897816	0.740132	0.604749	0.728806	0.974112	0.611597	0.974288	1.16472
22	1.05963	0.740132	1.13706	0.823101	0.991408	1.26314	0.823891	1.07543	0.765506	1.08957	1.02916	1.12855	0.803259	0.612299	0.97938	0.895358	0.828895	0.81757	1.08447	0.63618	1.2239	1.17833	0.811775	0.643731	0.845314	1.06612	0.967264	0.875955	0.616601	0.967528	0.797464	0.580078	0.878764	0.525029	1.01485	0.9814	0.843997	0.979819	1.04725	0.973849	1.06542	0.836709	0.759009	0.586399	0.473228	0.79246	0.87894	0.987897	1.12627
wt13
0	1.06542	1.67421	1.41459	1.2131	1.01002	1.46639	0.943647	1.04602	0.939871	1.07543	1.22161	1.27894	0.660324	0.948124	1.08957	1.32574	0.927492	1.53084	1.46815	1.27096	1.03899	1.32478	1.26007	1.13759	1.58641	1.61354	1.37008	1.3167	1.35998	1.00976	1.49888	1.00247	1.562	0.522746	0.437495	1.03346	1.92549	0.706418	1.22416	1.87044	1.22363	1.9829	0.752951	1.38211	0.496319	1.17859	1.69256	1.56253	1.01204
1	1.18869	1.73005	1.55472	1.32574	1.22714	1.1728	1.08983	1.10335	1.03522	1.32302	1.68474	1.44479	0.63618	1.11749	1.18535	1.51749	1.08	1.63795	1.57561	1.20072	1.21907	1.30133	1.28931	1.09536	1.53057	1.47798	1.44076	1.49431	1.44049	1.15348	1.58509	1.14365	1.60046	0.663661	0.916956	0.99492	1.27947	0.760501	1.34365	1.90064	1.33083	1.39896	0.839519	1.48272	0.579902	1.32249	1.71021	1.62943	1.07394
2	1.32346	1.86315	1.72197	1.6246	1.2181	1.45858	1.20581	1.23847	0.760765	1.45155	1.73356	1.55138	0.805805	1.13856	1.23592	1.53259	1.10941	1.81029	1.77254	1.32153	1.41608	1.46938	1.40098	1.25761	1.63725	1.54585	1.49431	1.52627	1.67693	1.12706	1.62215	1.18439	1.76701	0.624152	1.43742	1.3124	1.44629	0.983419	1.55876	1.2606	1.64805	1.37886	0.978327	1.56473	0.644521	1.44954	1.89809	1.74743	1.07473
3	1.316	1.91196	1.76473	1.78264	1.50862	1.98132	1.34839	1.15146	0.68201	1.47394	1.51143	1.72952	1.13083	1.40098	1.38562	1.72452	1.35717	1.90591	1.90538	1.58413	1.37535	1.62241	1.439	1.37052	1.66692	1.6347	1.64199	1.69633	1.75472	1.20221	1.74691	1.21836	1.87799	0.599744	1.3879	1.5527	1.61486	1.19167	1.4958	1.21134	1.71196	1.36455	0.951461	1.73655	0.6274	1.55445	2.0664	1.84497	1.11617
4	1.53812	2.00248	1.97729	1.85683	1.63365	2.08554	1.28825	1.30239	0.673933	1.60801	1.90635	1.73154	1.37561	1.51091	1.59265	1.69151	1.21231	1.92478	1.95472	1.66315	1.42741	1.57184	1.43092	1.49861	1.65533	1.74339	1.7333	1.80353	1.90011	1.27745	1.93356	1.41881	2.03067	0.617128	1.38816	1.73988	1.78685	0.982102	1.51819	1.31319	1.63742	1.40906	1.01582	1.70107	0.630649	1.65603	2.29028	1.94937	1.21687
5	1.4599	1.92724	1.99116	1.92856	1.79168	2.13005	1.51038	1.43347	0.941891	1.57228	1.5944	1.92856	1.4599	1.63918	1.68071	1.81635	1.25735	2.00951	2.0254	1.86332	1.43549	1.53909	1.56674	1.70617	1.73101	1.77684	1.79572	1.80169	1.9678	1.39194	2.01758	1.69282	2.13102	0.761028	1.71064	1.8671	1.89133	1.03294	1.60327	1.31793	1.81126	1.57403	1.28448	1.88773	0.679991	1.78536	2.31794	1.96622	1.51995
6	1.64805	2.02189	1.96245	1.97377	2.08326	2.16956	1.43294	1.50713	0.938642	1.67096	1.79844	1.76271	1.54058	1.67219	1.49379	1.89836	1.27192	2.17176	2.17228	1.94436	1.43768	1.71442	1.61108	1.55243	1.66113	1.76605	1.75691	1.86034	2.18765	1.51345	2.17	1.76376	2.22057	0.893075	1.75516	2.11039	1.82083	1.14742	1.557	1.32047	1.99897	1.66534	1.24347	1.92347	0.757955	1.81662	2.40899	2.03119	1.60933
7	1.62943	2.15367	2.07694	1.97483	2.44068	2.12672	1.40327	1.49607	0.892285	1.67719	1.85656	1.83391	1.70915	1.66183	1.62917	1.80652	1.49229	2.19195	2.17957	1.87825	1.67544	1.81258	1.67798	1.46437	1.6246	1.78308	1.76446	2.01855	2.06183	1.50011	1.96403	1.85709	2.19415	0.73504	1.58641	2.21609	2.05911	1.19492	1.58062	1.41108	1.97579	1.79116	1.25383	1.93707	0.888246	1.84726	2.29678	2.06508	1.73584
8	1.77026	2.27044	2.22408	2.19063	2.58239	2.00529	1.44172	1.59344	0.99694	1.71196	1.92399	1.83189	1.67667	1.8671	1.68071	1.9851	1.37254	2.2261	2.30942	1.82487	1.58237	1.81732	1.68474	1.53909	1.63172	1.89528	1.92803	1.96297	2.14033	1.54664	1.85051	1.89458	2.18537	0.898343	1.36376	2.07088	1.90819	1.37535	1.66912	1.40651	2.03444	1.72425	1.28983	1.85779	0.828895	1.9585	2.49555	1.94234	1.72171
9	1.86789	2.27062	2.25859	2.30187	2.53533	2.1225	1.35568	1.54743	0.935569	1.73707	2.02891	1.8923	1.78843	1.76824	1.66209	2.03822	1.28825	2.2312	2.10082	1.80977	1.61986	1.83795	1.64427	1.56051	1.69835	1.92803	1.82215	1.8707	1.98211	1.60397	1.79493	2.07694	2.20222	0.932057	1.50687	1.82663	1.89203	1.19422	1.67798	1.48228	2.0578	1.7937	1.17807	1.89555	1.05032	2.01407	2.38458	2.19142	1.82285
10	1.73057	2.18738	2.10687	2.31873	2.31294	2.18414	1.35366	1.65033	0.819852	1.72346	1.97781	1.85103	1.70687	1.77684	1.59142	1.99572	1.33557	1.99142	2.00573	1.90635	1.7419	1.88931	1.64805	1.59396	1.53786	1.90968	1.87544	2.01056	1.95244	1.47596	1.88071	1.93154	2.12022	0.856113	1.76122	2.06939	1.85937	1.35568	1.69581	1.5685	2.09932	1.67465	1.29159	1.79045	0.884735	2.02364	2.49029	2.21908	1.88352
11	1.76605	2.1182	2.0002	2.10661	2.31118	2.18238	1.29308	1.48931	0.793425	1.64322	1.94111	1.81126	1.62741	1.73101	1.47895	1.89484	1.41881	2.17834	1.99467	1.72522	1.47298	1.82461	1.65077	1.55243	1.39449	1.9441	1.9124	1.98589	1.9952	1.44119	1.8297	1.81732	2.02768	0.848825	1.6261	1.88501	1.69862	1.2742	1.62013	1.40976	1.96649	1.72522	1.11599	1.79019	0.935833	1.9693	2.28019	2.10082	1.7484
12	1.69054	1.92347	2.00424	2.27466	2.23822	2.10363	1.28228	1.5728	0.618094	1.66534	1.96728	1.68071	1.81706	1.69054	1.46086	1.96447	1.46086	2.13936	1.95314	1.72926	1.51415	1.81126	1.5678	1.59142	1.54286	1.9016	1.84094	1.8412	2.01302	1.37104	1.66736	1.73558	1.96324	0.727314	1.66517	2.0412	1.79168	1.15524	1.61837	1.3426	1.70643	1.71117	1.20019	1.64172	0.928282	1.79344	2.23269	1.99695	1.76069
13	1.69581	2.13277	2.02786	1.98387	1.80801	1.79063	1.28228	1.53654	0.565064	1.54137	1.8254	1.58114	1.79467	1.58817	1.36929	2.01302	1.44348	2.02663	1.90687	1.56648	1.4865	1.79423	1.59668	1.49159	1.69783	1.75217	1.86991	1.94743	1.90038	1.28228	1.56903	1.87799	1.92074	0.689561	1.70362	1.74638	1.70863	0.962962	1.52829	1.30186	1.60652	1.52329	1.1922	1.65937	0.888246	1.86464	2.19265	1.94664	1.62241
14	1.58387	1.92373	1.90011	1.73479	1.68878	1.73453	1.06138	1.43496	0.57481	1.38465	1.60274	1.51644	1.69862	1.44251	1.36376	1.84497	1.32478	1.71618	1.66815	1.33355	1.30669	1.61407	1.46938	1.4649	1.57509	1.47947	1.59247	1.67017	1.75217	1.19668	1.45278	1.61705	1.76227	0.550402	1.65735	1.89906	1.58764	1.09712	1.30862	1.23039	1.53461	1.44681	1.11994	1.47772	0.700887	1.68246	2.09379	1.72048	1.49458
15	1.50889	1.65481	1.67368	1.55445	1.3368	1.58992	1.04523	1.39826	0.509401	1.25234	1.53531	1.38939	1.46165	1.42083	1.28702	1.72346	1.3519	1.62592	1.57781	1.36499	1.18158	1.54137	1.38492	1.32126	1.47895	1.44049	1.51196	1.55972	1.74383	1.10967	1.27245	1.61231	1.64199	0.572527	1.61407	1.68352	1.58913	1.05208	1.30686	1.09756	1.38439	1.25937	0.933813	1.4181	0.595969	1.44576	1.95218	1.74813	1.3512
16	1.43241	1.54339	1.53206	1.50485	1.24655	1.41881	1.08254	1.33935	0.518005	1.35471	1.38413	1.43189	1.34488	1.38439	1.15243	1.63549	1.14839	1.58264	1.37956	1.30414	1.12249	1.44374	1.42258	1.11424	1.3001	1.31977	1.46437	1.32978	1.54866	1.00028	1.1152	1.32276	1.58817	0.70115	1.58114	1.55015	1.3577	0.843294	1.22618	1.09159	1.34163	1.09738	0.731528	1.27824	0.70115	1.33004	1.79063	1.53277	1.25383
17	1.15217	1.39247	1.3922	1.35972	1.18737	1.37833	0.981136	1.22082	0.511947	1.13487	1.24347	1.36648	1.11292	1.24251	1.13487	1.55595	0.919239	1.42162	1.33478	1.26894	1.05682	1.34286	1.29686	1.05304	1.18588	1.13557	1.36832	1.21029	1.39572	0.945929	1.05234	1.14163	1.37052	1.3836	1.45033	1.30186	1.23698	0.833198	1.05436	0.957431	1.39264	1.20581	0.818887	1.01889	0.902909	1.1965	1.69554	1.49607	1.06235
18	1.09685	1.33961	1.28799	1.41556	1.29282	1.33154	1.00151	1.15348	0.509664	0.998257	1.10792	1.08807	1.10361	1.05857	1.14216	1.38465	0.904928	1.51372	1.20098	1.14663	0.970513	1.16806	1.21608	0.943383	1.121	1.21687	1.32425	1.25383	1.25963	0.922487	1.09782	1.1685	1.37008	1.00528	1.31872	1.06463	1.17306	0.770335	1.00677	0.917746	1.04953	1.15322	0.790967	0.959977	0.773056	1.18693	1.57482	1.34233	0.970513
19	1.14541	1.30967	1.26665	1.27192	1.20353	1.1771	1.03373	1.14435	0.510718	1.09159	0.97859	1.03443	1.04628	1.03724	0.964806	1.35217	0.877447	1.41231	1.32478	1.22688	1.01134	1.19668	1.13153	0.964806	1.0634	1.06463	1.38492	1.198	1.244	0.973586	1.04251	1.18342	1.31547	0.928282	1.38562	0.901855	1.16349	0.793689	0.965772	0.885261	1.07517	1.07921	0.787367	1.08377	0.803522	1.23996	1.49431	1.3016	0.908176
20	1.12354	1.28851	1.26261	1.29835	1.24549	1.18114	0.988423	1.10309	0.778061	0.992725	0.996237	1.10818	1.07675	1.00677	0.921961	1.36323	0.807561	1.39141	1.29405	1.18342	0.993691	1.09633	1.08553	0.905104	1.09835	1.20774	1.33961	1.18913	1.30564	1.05506	0.993164	1.12152	1.36876	1.15849	1.32802	1.13382	1.24655	0.943647	0.96902	0.900363	1.06586	1.01661	0.828632	1.10467	0.741888	1.18184	1.51775	1.49484	0.769808
21	1.10063	1.27473	1.32126	1.28553	1.34014	1.0138	0.968581	1.14663	0.973849	0.993955	1.09378	1.14461	0.871477	1.0526	1.00423	1.20581	0.635214	1.3937	1.33935	1.26718	0.965772	1.04198	1.17982	1.01933	1.02837	1.35875	1.38641	1.25629	1.2692	0.969547	1.22161	1.44427	1.36753	0.873233	1.42258	1.12978	1.17008	1.01178	1.00502	0.85304	1.1195	1.00677	0.940574	1.20326	0.516688	1.26033	1.45234	1.34409	0.822135
wt14
0	0.245043	0.798254	0.96902	0.828895	0.728016	1.08702	1.01485	0.687278	0.959011	0.412297	0.988423	0.931267	0.941364	0.477706	0.732582	0.683503	0.619323	0.643731	0.821081	0.574107	0.845489	0.415106	0.797991	0.76375	0.693863	0.957958	0.947949	0.964016	1.08904	1.8239	0.885261	0.523536	0.837939	0.885261	0.934604	0.98895	0.630649	0.863663	0.690263	0.230732	0.961206	0.607295	0.907386	0.91722	0.768754	0.965245	0.523536	0.925297	0.66489
1	0.230907	0.810809	1.08254	0.937589	0.875955	1.02741	1.16832	0.718973	1.02038	0.482974	0.9814	0.978063	0.865858	0.531526	0.841011	0.550139	0.623888	0.833198	0.980083	0.619147	0.850318	0.445309	0.817833	0.894831	0.634951	1.02091	1.08983	0.758219	1.04303	1.77456	0.997993	0.652335	0.885788	0.90765	0.99492	1.09053	0.640219	0.957431	0.738815	0.326255	0.794742	0.701414	1.01661	0.996237	0.832232	0.938379	0.379109	0.984385	0.61985
2	0.300618	0.900626	1.33435	1.12548	0.848562	1.14312	1.16577	1.00528	1.14435	0.466116	1.04049	1.05208	0.884296	0.533545	0.841275	0.512737	0.61783	0.89887	1.05436	0.775866	0.689824	0.545398	0.920732	0.938818	0.660149	1.05032	1.1426	0.689034	1.08254	1.38518	1.06893	0.736094	0.959977	0.996501	1.05734	1.09931	0.701589	0.932584	0.914674	0.368837	0.479988	0.829686	1.09457	1.10765	0.85102	0.96981	0.530823	1.19088	1.02486
3	0.271206	1.08553	1.37833	1.1728	0.897816	1.27491	1.20581	0.923717	1.09659	0.502113	1.13584	1.16981	0.989916	0.642765	0.846543	0.780607	0.727577	0.914937	1.04022	0.833461	0.484291	0.73583	0.99694	0.936359	0.765242	1.12073	1.16876	0.770335	1.16472	1.30441	1.05453	0.81555	1.05278	1.0073	1.12925	1.22065	0.586662	1.01529	0.924507	0.364271	0.592194	0.915727	1.10713	1.162	0.973586	0.912215	0.501587	1.25234	1.00502
4	0.267694	1.14461	1.3836	1.18412	1.04953	1.29378	1.30686	0.922751	1.12706	0.514668	1.11116	1.13663	0.905367	0.777358	0.854357	0.929511	0.841275	0.937852	1.07367	0.994745	0.532052	0.828193	1.08526	0.999749	0.857342	1.19194	1.24628	0.815111	1.2699	1.21529	1.10914	0.788421	1.05857	1.20124	1.15067	1.34392	0.728016	1.01634	0.948124	0.28499	0.864366	0.969547	1.2332	1.13355	0.978063	1.14216	0.68201	1.29914	1.1411
5	0.703345	1.30441	1.36428	1.3109	1.09053	1.23794	1.34286	0.877184	1.24699	0.495353	1.16454	1.09229	1.00598	0.696848	0.952163	1.04523	0.875428	0.937852	1.0332	0.914937	0.63978	0.954973	1.01459	0.961733	0.978063	1.21055	1.28729	0.725294	1.27297	1.24347	1.23645	0.959714	1.12907	1.19975	1.20704	1.21152	0.819852	1.03496	1.02187	0.286044	1.07517	0.885261	1.33057	1.14163	1.06007	1.1771	0.705628	1.26894	1.17227
6	0.998696	1.21757	1.33127	1.316	1.24277	1.2908	1.24778	1.05278	1.33461	0.513439	1.19598	0.940398	1.03768	0.653301	0.856552	0.971566	0.946895	1.0224	1.07745	1.03873	0.858571	0.897377	1.06489	1.05734	0.576127	1.26139	1.30133	0.766559	1.27297	1.32425	1.26314	0.867702	1.09431	1.20379	1.09685	1.09606	0.974288	1.09887	0.87095	0.26111	1.12126	0.803259	1.21029	1.06586	1.19045	1.10818	0.840748	1.28448	1.1167
7	1.08254	1.23996	1.42039	1.37183	1.23039	1.37939	1.16051	1.14663	1.27868	0.582624	1.21635	0.911162	1.03294	0.807297	0.904401	1.03443	1.1519	0.869897	0.998432	1.01336	0.954182	1.00677	1.008	1.0224	0.280776	1.25252	1.30643	0.848035	1.34084	1.42258	1.41328	0.667436	1.11924	1.19975	1.03443	1.18289	1.06007	1.03241	0.951197	0.757516	1.16498	0.76173	1.3016	1.04049	1.10669	1.25155	0.773056	1.3124	0.992725
8	0.874726	1.21889	1.47772	1.41459	1.29782	1.39694	1.20247	0.946895	1.25612	0.671211	1.12855	1.15471	1.10309	0.8375	1.01151	1.02995	1.01784	1.02767	1.01257	1.11573	0.895621	1.07341	0.967264	1.01555	0.766032	1.3577	1.4131	0.943647	1.36753	1.30291	1.39493	0.576829	1.11749	1.1519	1.06744	1.21231	1.17938	1.14988	1.11345	0.53056	1.16981	0.860151	1.34892	1.25761	1.12881	1.24172	0.593686	1.42539	1.13838
9	0.991145	1.22662	1.30967	1.37227	1.20976	1.41205	1.20599	0.932321	1.30616	0.574371	0.932321	1.10159	1.04198	0.675952	0.922224	1.14233	1.03373	0.878238	1.00879	1.08807	0.640219	1.1577	0.962786	1.06209	0.35198	1.3361	1.3167	0.978853	1.29053	1.38843	1.33083	0.500357	1.23145	1.14339	1.06033	1.24874	1.11617	1.11195	1.10765	0.331084	1.13109	0.817833	1.32881	1.15594	1.13408	1.15392	0.68122	1.38237	1.27122
10	0.871653	1.13057	1.29756	1.30643	1.22688	1.34743	1.27166	1.11845	1.26542	0.408082	1.00879	1.14839	1.06489	0.665153	0.893075	1.1361	1.06288	0.999222	1.05787	1.07473	0.704399	1.05181	0.952953	1.11371	0.749966	1.285	1.31371	0.841538	1.18465	1.35296	1.29607	0.591403	1.09255	1.13838	1.1361	1.20476	1.19721	1.1059	1.18588	0.373841	1.24374	0.886315	1.26516	1.11143	1.06165	1.04523	0.752687	1.47192	1.13004
11	0.854357	1.15726	1.20651	1.27868	1.17833	1.31521	1.29756	1.126	1.20221	0.340391	0.97938	1.16147	1.07315	0.598252	0.867702	1.09132	0.940574	1.03698	1.00247	1.1253	0.874462	1.03724	1.01959	1.17008	0.688068	1.32978	1.2541	0.892812	1.20045	1.24725	1.29782	0.532843	1.02662	1.20002	1.08526	1.19422	1.19422	1.24655	1.04426	0.642238	1.22714	0.915464	1.1771	1.12855	1.10159	0.983155	0.697375	1.46411	1.085
12	1.07271	1.13908	1.19896	1.21863	1.10335	1.18439	1.15568	1.01784	1.10818	0.344693	0.923541	1.03899	0.889563	0.445309	0.846016	1.06314	0.967791	1.03469	0.89808	1.10844	0.82591	1.01687	0.968054	1.0224	0.469189	1.19167	1.25155	0.765242	1.15296	1.17332	1.14892	0.503869	0.998696	1.08851	1.0807	1.11195	1.01906	1.11345	1.02187	0.623098	1.05155	0.854796	1.09202	1.1929	1.06612	0.934867	0.739869	1.36929	1.06463
13	0.74461	1.14541	1.07894	1.06762	0.980609	1.1728	0.963225	0.918449	1.12302	0.311154	0.838465	0.982102	0.713442	0.310188	0.87095	0.892549	0.80677	0.796498	0.969284	1.06744	0.728806	0.844523	0.867175	0.98535	0.364008	1.11195	1.31696	0.711949	1.02793	1.0936	1.08228	0.469189	0.882276	0.944349	1.01055	1.09159	1.06086	0.873409	1.04856	0.514493	0.946895	0.808526	0.935569	1.07218	0.950407	0.831705	0.660149	1.28149	1.00651
14	0.411594	0.851811	1.07297	0.941364	0.841011	0.921785	0.883242	0.902645	1.06209	0.313437	0.720992	0.623888	0.680957	0.276737	0.754443	0.846543	0.79044	0.762257	0.755936	0.849264	0.623098	0.874726	0.847508	0.816077	0.33003	0.949705	1.10914	0.622133	0.880959	0.992462	1.01336	0.488329	0.863663	0.915727	0.907386	1.02416	0.956465	0.840221	0.945929	0.450576	0.820642	0.727314	0.697638	0.958221	0.806507	0.278493	0.687015	1.08324	0.834427
15	0.23398	0.847245	0.877711	0.80958	0.723802	0.778324	0.785875	0.81555	0.913708	0.298072	0.644257	0.952426	0.683503	0.246799	0.666119	0.733284	0.816867	0.737586	0.576829	0.681747	0.577356	0.692107	0.720027	0.71072	0.454088	0.748649	0.892022	0.551192	0.841538	0.80001	0.895358	0.415633	0.713969	0.807824	0.749966	0.931531	0.807034	0.71871	0.76454	0.404746	0.729509	0.619147	0.515985	0.719763	0.70993	0.417828	0.571825	0.899572	0.679025
16	0.277703	0.751897	0.770774	0.74619	0.689561	0.680957	0.725294	0.717481	0.798518	0.244252	0.582887	0.761204	0.473491	0.248818	0.584906	0.670158	0.705364	0.58438	0.608085	0.652335	0.518707	0.449786	0.64856	0.614055	0.348907	0.67367	0.903348	0.509664	0.815375	0.73864	0.795971	0.427134	0.583853	0.725733	0.631702	0.771827	0.682801	0.653301	0.668665	0.421164	0.653564	0.514229	0.509137	0.56682	0.563484	0.419145	0.545924	0.856113	0.607295
17	0.345922	0.771827	0.784909	0.717744	0.656374	0.605012	0.653301	0.779114	0.740835	0.274455	0.533545	0.716251	0.479198	0.23398	0.58315	0.614845	0.668929	0.607295	0.596759	0.61985	0.45839	0.606066	0.598954	0.577619	0.590964	0.660149	0.770774	0.513703	0.802293	0.665153	0.700887	0.488329	0.554704	0.622133	0.593686	0.701589	0.644784	0.592457	0.680781	0.449259	0.625908	0.429417	0.462341	0.515459	0.529067	0.466116	0.589384	0.776305	0.554704
18	0.353209	0.675689	0.730562	0.769281	0.662168	0.619323	0.682801	0.617391	0.762521	0.366291	0.523009	0.673406	0.468926	0.299389	0.593159	0.632405	0.695619	0.527311	0.584643	0.624415	0.471911	0.543378	0.599481	0.596935	0.393947	0.602729	0.749966	0.544607	0.714934	0.672704	0.618357	0.579112	0.52854	0.649086	0.608524	0.692809	0.639955	0.587628	0.555758	0.455317	0.654793	0.45839	0.436002	0.542676	0.49509	0.372085	0.595705	0.749175	0.549173
19	0.360233	0.650842	0.780607	0.869897	0.801239	0.634161	0.715725	0.616865	0.774549	0.402024	0.55646	0.683503	0.447503	0.443289	0.576127	0.700623	0.748912	0.558743	0.586136	0.65532	0.506679	0.545134	0.568839	0.643731	0.478496	0.623098	0.791143	0.619586	0.734864	0.700097	0.642238	0.54689	0.567259	0.615548	0.619323	0.713705	0.716954	0.72907	0.546188	0.505362	0.671475	0.526258	0.44048	0.572351	0.606505	0.45084	0.364271	0.813794	0.614582
[truncated: 122 more columns]

## Sheet: Sheet2
average initial intensity
wt1	10.5771
wt2	15.879
wt3	14.7076
wt4	7.79936
wt5	9.42201
wt6	11.6799
wt7	13.4905
wt8	6.20097
wt9	8.89577
wt10	13.0554
wt11	12.1185
wt12	12.2798
wt13	14.1743
wt14	9.17762
average	11.3899

## Sheet: cons data
cons1
0	4.92	1.903	5.077	3.249	3.266	2.851	2.613	4.266	5.332	3.9	4.129	3.487	4.814	3.393	3.656	2.874	3.888	2.35	5.619	2.814	5.539	2.94	6.576	1.977	3.991	3.287	3.264	2.668	6.275	4.65	3.08	2.395	4.112	2.928	3.576	2.957	6.295	4.708	2.653	4.885	4.418	4.364	6.685	2.834
1	2.258	1.682	4.92	2.948	3.771	4.252	1.662	4.53	5.665	2.052	4.989	4.51	4.808	3.599	4.321	3.533	2.332	2.665	5.052	3.438	4.513	3.278	6.109	2.289	3.619	3.272	4.501	2.307	3.797	4.126	3.444	2.825	5.14	3.636	3.966	3.146	6.229	5.126	2.831	5.851	5.203	5.398	7.533	3.579
2	2.616	2.639	4.504	2.974	4.464	3.659	2.633	4.003	3.946	2.275	3.387	3.275	4.12	3.461	4.344	5.378	4.842	4.436	4.023	3.41	4.043	5.742	3.966	3.493	3.837	4.736	3.009	2.092	5.143	3.705	5.759	2.765	4.344	4.946	3.888	5.756	5.312	4.88	3.252	6.077	4.484	3.461	3.61	4.453
3	2.324	1.903	5.158	4.043	7.562	3.438	1.874	4.066	5.138	1.946	5.682	4.387	4.691	5.9	3.862	5.47	6.063	3.903	5.138	2.948	3.318	3.049	3.725	2.564	3.404	3.628	3.103	2.029	5.255	4.195	5.206	3.175	4.315	4.479	5.774	5.032	3.65	3.218	5.57	5.983	4.524	4.072	5.169	4.467
4	2.934	1.771	4.367	4.046	5.009	3.742	1.593	7.653	4.014	2.908	3.298	4.9	4.235	6.934	3.576	4.625	5.264	4.802	3.719	2.931	3.172	2.928	3.908	2.928	4.327	5.9	3.788	2.997	3.994	3.258	3.862	4.636	3.178	5.287	5.149	5.527	6.089	5.934	3.625	5.968	2.736	4.315	5.221	4.255
5	3.685	3.169	4.298	4.937	4.645	3.547	1.519	5.361	6.725	1.874	3.163	4.358	3.665	4.633	4.556	8.135	5.246	3.381	6.212	2.605	3.413	2.854	5.014	2.966	4.645	3.456	2.241	3.221	6.605	3.648	4.433	3.817	3.35	4.235	4.45	5	5.341	4.312	3.069	5.298	1.971	3.201	4.479	4.335
6	3.473	3.203	3.926	4.441	4.364	3.172	1.673	5.685	6.269	1.891	3.1	4.387	4.12	4.072	3.702	7.132	5.725	3.524	4.573	3.054	4.135	2.318	3.759	1.951	4.372	3.599	2.504	3.269	6.659	4.186	4.53	3.842	3.711	3.994	4.304	5.352	4.96	3.613	2.937	5.372	1.587	3.163	4.837	4.61
7	2.957	2.785	1.848	5.41	6.673	2.585	2.45	4.55	4.169	4.097	2.914	4.751	3.708	6.347	4.06	5.057	4.126	2.278	3.966	2.914	2.811	4.052	3.06	2.195	5.115	4.997	2.404	1.487	4.848	3.742	3.542	2.914	3.628	4.278	4.679	5.246	4.181	4.074	3.751	3.341	4.372	3.814	3.622	4.946
8	3.077	2.513	2.246	5.819	6.983	2.355	2.14	4.96	4.628	4.788	3.117	4.659	3.705	6.229	3.682	5.215	3.968	2.539	4.138	2.805	2.659	3.636	3.032	2.097	4.616	5.172	2.507	1.765	4.802	4.433	3.616	2.63	3.748	4.788	5.032	5.802	3.871	4.106	4.599	3.057	4.063	3.957	3.593	5.123
9	3.126	3.046	2.315	6.023	7.169	2.699	2.034	5.562	4.562	4.135	2.819	5.149	3.49	6.358	3.516	4.691	3.819	2.158	4.209	2.946	2.372	3.797	3.536	2.501	5.023	5.501	2.599	1.986	4.891	4.427	3.642	2.633	3.854	4.266	5.536	5.756	4.132	3.736	4.971	3.218	4.639	3.911	3.332	4.516
10	2.808	3.192	1.828	5.49	7.255	2.613	2.307	5.43	4.825	4.648	3.246	4.315	3.35	5.745	2.9	4.845	4.037	2.169	4.364	3.129	2.284	3.762	3.536	2.47	4.547	5.731	1.63	2.166	5.046	4.123	3.762	2.897	3.467	4.725	4.98	5.55	3.742	3.51	4.146	3.166	3.885	3.822	3.65	3.662
11	3.146	2.607	1.458	5.49	7.917	2.65	2.347	5.04	4.516	4.501	2.986	4.324	3.828	6.063	3.593	4.88	3.963	2.126	4.198	3.143	2.209	3.367	3.607	2.447	4.284	5.318	1.587	2.885	5.04	3.742	3.255	2.943	3.527	4.805	5.33	5.444	2.851	3.742	4.696	2.378	3.395	4.252	3.742	2.968
12	2.473	1.9	1.711	5.166	6.562	2.473	2.304	5.33	4.421	4.983	3.12	4.401	3.458	6.266	2.673	4.854	4.063	2.261	3.367	3.218	1.851	3.252	3.072	2.516	3.381	5.129	1.653	3.33	4.742	2.991	2.43	3.301	3.653	4.553	4.94	4.693	1.845	4.226	4.438	1.808	3.367	4.659	3.496	2.178
13	1.968	1.536	1.553	4.181	6.06	2.309	1.659	4.974	4.189	4.407	3.418	3.628	2.685	5.848	2.011	4.871	4.41	2.756	3.395	2.957	1.779	3.665	2.418	2.49	2.817	5	1.705	3.742	4.676	2.711	2.192	3.487	2.851	4.077	4.077	3.295	1.794	3.966	3.854	1.874	2.989	4.553	3.645	1.991
14	1.653	1.702	1.527	3.14	5.825	2.06	1.722	4.854	4.135	3.645	3.41	3.178	2.327	6.272	2.117	4.16	3.968	2.903	2.928	2.794	1.831	3.536	1.934	2.779	2.57	4.822	1.519	3.785	4.169	2.129	2.049	3.092	2.461	4.149	3.53	3.203	1.559	3.963	3.983	2.006	2.765	4.544	3.436	1.805
15	1.553	2.372	1.625	3.023	5.026	2.246	2.026	4	3.1	3.275	3.905	3.1	2.355	6.16	1.951	3.926	3.527	1.926	2.837	2.556	1.544	3.011	1.808	2.255	2.914	3.986	2.029	3.645	3.756	1.774	2.074	3.072	2.143	3.284	2.928	3.223	1.633	3.544	4.178	1.868	2.539	4.112	3.381	1.759
16	1.519	2.381	1.547	2.679	4.736	2.017	1.756	3.865	2.665	3.158	2.542	2.573	2.453	5.444	1.685	3.585	3.788	1.928	2.65	2.246	1.582	3.404	1.619	3.782	2.395	3.404	2.052	3.1	2.871	2.034	1.825	1.96	1.865	2.63	2.931	2.639	1.679	3.178	4.063	1.725	2.573	3.794	3.229	1.885
17	1.53	3.725	1.805	2.819	4.596	1.957	1.928	3.914	2.685	3.009	3.668	2.794	2.513	4.822	2.077	3.63	3.788	1.656	2.774	2.281	1.825	4.318	2.989	3.931	1.711	3.467	2.212	3.304	2.957	1.968	1.96	2.894	1.997	2.513	3.152	2.834	1.702	3.55	4.014	1.648	2.736	4.103	2.774	1.885
18	1.636	4.269	1.834	2.782	4.513	2.117	2.103	3.722	2.387	3.063	3.215	2.957	2.711	4.937	2.014	3.37	3.599	1.834	2.86	2.014	1.837	4.212	3.788	3.788	1.751	3.751	1.986	3.372	2.622	1.883	2.158	3.052	1.977	2.544	2.957	3.086	1.874	3.977	3.447	2.037	2.891	4.55	2.418	2.003
19	1.734	4.45	2.266	3.04	5.02	2.232	2.713	4.006	2.765	3.891	3.596	3.155	2.928	5.16	2.132	3.854	3.582	1.842	3.112	1.782	2.037	3.355	4.189	3.556	1.748	4.249	1.817	3.186	2.756	1.616	2.398	2.983	2.252	2.728	3.011	3.14	1.673	4.272	3.35	2.046	2.762	4.393	2.149	2.616
20	2.037	2.49	2.221	3.375	5.043	2.232	5.304	4.232	3.08	3.633	3.951	3.332	2.897	5.272	2.564	3.828	3.298	2.014	3.332	1.725	2.284	3.845	2.865	3.203	2.009	3.822	1.814	3.444	3.149	1.948	2.481	3.049	2.464	2.926	3.636	3.433	1.837	4.123	3.332	2.123	2.9	4.799	2.759	2.398
cons2
0	3.516	2.163	4.395	2.063	1.831	1.817	2.794	3.458	2.264	4.957	4.063	2.014	1.774	1.854	1.957	3.716	3.095	2.12	4.948	2.367	2.327	2.003	2.765	2.287	2.169	3.315	5.246	4.16	2.914	2.885	3.387	1.777	2.427	1.639	2.679	2.877	2.53	2.888	4.648	6.034	2.003	2.149	2.871	3.991	4.318	3.241	4.444	2.524	6.272
1	4.203	1.84	2.344	1.607	2.384	1.413	2.67	3.372	2.221	4.989	4.086	2.484	2.089	2.178	1.971	4.123	3.983	2.728	4.699	3.241	2.914	1.822	2.49	2.003	2.487	3.126	5.054	3.246	3.014	1.799	3.728	2.089	2.395	2.221	2.937	3.418	2.817	2.957	4.607	4.871	2.083	2.436	2.493	4.315	4.507	3.467	4.527	2.556	5.301
2	3.994	2.281	2.479	2.321	2.186	1.728	3.103	3.106	2.659	5.49	3.951	2.533	2.424	1.971	2.066	4.097	3.84	2.819	4.006	3.734	1.751	1.989	3.112	2.215	2	3.794	5.252	3.023	2.86	1.797	4.023	2.777	2.384	2.295	3.241	3.45	2.464	2.98	5.275	4.711	2.206	2.963	2.55	4.335	2.785	3.221	3.937	2.851	2.587
3	5.103	2.378	2.246	2.481	2.696	1.774	2.834	3.613	2.418	4.232	3.444	2.49	2.324	2	2.544	4.034	2.501	2.997	3.67	3.587	2.186	2.166	3.484	2.218	1.817	3.476	4.774	3.003	2.679	1.553	3.567	3.029	2.748	1.862	3.585	2.378	1.834	2.891	4.739	5.152	2.433	2.573	2.719	4.287	2.779	3.562	4.183	3.358	2.971
4	4.868	2.496	2.37	2.479	1.802	1.819	2.857	4.181	2.473	4.238	3.891	2.249	2.496	1.722	2.708	4.739	2.742	2.642	3.49	3.063	2.235	2.45	3.1	2.269	1.768	2.794	4.762	3.006	2.507	1.911	4.418	2.974	2.458	1.98	3.897	2.825	1.636	3.123	5.126	5.676	2.12	2.619	2.318	4.017	3.04	2.507	3.857	3.731	3.16
5	5.327	2.355	3.014	2.868	1.682	1.834	2.885	3.937	2.805	4.307	3.685	2.742	2.103	1.544	2.897	4.734	2.562	2.825	3.258	3.132	2.249	2.447	3.152	2.163	1.825	3.436	4.582	3.054	2.708	1.656	4.424	2.645	2.421	2.08	3.782	3.117	1.585	2.496	4.971	5.794	2.284	2.404	2.519	3.883	2.885	2.699	3.788	3.974	3.582
6	4.779	2.473	2.756	2.507	1.908	1.837	3.226	4.221	2.734	4.791	3.991	3.304	2.238	1.513	2.937	5.178	2.67	3.02	2.235	3.049	2.507	2.324	3.201	2.642	1.825	3.181	5.115	3.415	2.496	1.576	3.754	2.625	2.241	2.481	3.602	2.883	1.774	3.275	5.221	4.481	2.309	2.92	2.613	4.112	3.458	2.413	3.877	3.676	2.966
7	5.152	2.501	2.854	1.533	1.862	1.977	3.057	4.252	2.708	4.642	4.481	3.011	1.9	1.808	3.289	5.223	2.619	2.564	2.166	3.175	2.341	2.143	3.45	2.673	2.307	3.077	5.633	3.057	2.195	2.023	4.223	2.745	2.438	2.476	2.954	2.579	1.711	3.226	5.117	4.828	1.754	2.562	3.221	4.195	3.212	2.014	3.883	3.842	2.771
8	4.539	1.94	3.198	2.98	1.86	2.587	3.072	4.825	2.536	5.393	4.017	3.195	1.845	1.67	3.292	4.587	2.567	2.713	2.026	3.88	2.269	2.232	2.668	3.135	1.926	3.289	5.086	3.596	2.175	2.364	4.547	2.811	2.358	2.636	2.415	2.447	1.564	3.057	4.837	4.805	1.977	2.639	3.499	4.266	3.192	2.092	4.006	3.679	3.223
9	4.404	2.218	2.937	2.713	2.252	2.602	2.713	4.659	2.739	4.765	4.324	3.507	1.934	1.983	3.011	4.946	2.513	2.994	1.751	4.14	2.375	2.172	2.954	2.719	2.742	3.464	4.765	3.768	2.625	2.272	4.516	3.175	2.241	2.473	2.464	2.765	2.04	3.14	4.155	4.966	2.032	2.699	3.404	4.089	3.092	2.218	3.688	3.679	3.381
10	4.946	2.206	3.209	2.169	1.974	2.774	3.006	4.55	2.943	4.596	4.355	3.533	1.828	2.192	3.605	4.653	2.903	2.576	1.868	3.653	2.562	2.372	3.077	2.805	3.003	3.281	4.476	3.513	2.673	2.307	4.347	3.052	1.977	2.722	2.585	2.957	2.169	3.221	4.109	4.98	2.149	3.206	2.908	4.032	3.175	2.685	3.811	3.252	3.447
11	4.37	2.493	3.378	2.032	2.155	2.599	3.221	4.573	2.794	4.693	4.352	3.223	1.596	2.418	3.387	4.324	2.625	2.129	1.957	3.567	2.37	2.16	3.258	2.9	3.117	3.539	5.117	3.441	2.885	2.47	4.467	3.284	2.375	2.55	2.986	2.619	2.301	3.47	4.186	4.547	2.33	2.903	3.097	3.963	3.143	2.573	3.734	2.911	2.88
12	4.653	3.074	3.032	2.212	2.447	2.542	3.395	4.203	3.066	4.106	4.02	3.264	1.593	2.02	3.169	4.381	2.642	2.923	1.725	3.178	2.244	2.244	3.287	2.94	3.186	2.957	4.559	3.327	2.484	2.275	4.822	3.238	2.556	2.53	2.567	2.777	2.186	3.135	3.599	4.401	2.143	2.762	3.029	3.868	3.049	2.59	3.696	2.966	2.696
13	4.33	3.057	2.711	2.427	2.195	2.375	2.166	3.914	2.897	3.777	4.069	3.149	1.633	2.395	3.238	4.043	2.458	3.135	1.742	3.097	2.516	2.923	3.201	3.112	2.782	3.103	4.567	3.441	2.415	1.777	4.648	3.166	2.722	2.628	2.57	3.077	2.43	3.441	3.507	4.347	2.117	2.269	3.149	3.456	3.095	2.799	3.544	2.874	3.232
14	4.014	3.708	2.095	2.278	2.731	2.261	2.226	3.479	2.877	4.189	3.991	3.16	1.702	2.84	3.201	4.06	2.433	2.857	1.825	3.135	2.433	2.926	3.02	2.931	2.195	3.06	5.046	3.083	2.218	1.845	4.034	2.802	2.542	2.808	3.1	2.716	2.146	3.516	4.14	4.215	2.054	2.496	3.08	3.94	3.212	2.883	3.67	2.501	3.576
15	3.384	3.817	1.96	2.41	2.968	2.169	2.249	4.192	2.536	3.96	4.112	3.017	1.496	2.559	3.169	3.848	2.06	3.04	1.834	3.203	2.381	2.914	3.307	2.493	2.281	2.822	5.378	3.198	2.152	2.499	3.854	2.788	2.797	3.04	2.47	2.994	1.822	3.562	4.378	4.372	2.163	2.719	3.06	4.046	3.069	2.605	3.903	2.573	4.097
16	3.149	3.96	2.117	2.149	3.421	2.662	2.41	3.928	2.711	4.364	3.891	3.63	1.794	2.289	3.244	3.817	2.372	2.613	1.894	3.232	2.372	2.779	3.284	2.393	2.754	3.092	5.215	3.364	2.372	1.908	3.883	2.725	2.719	3.052	2.49	2.636	2.45	2.851	4.255	4.206	2.063	2.736	3.287	3.539	3.258	2.166	3.573	2.636	3.86
17	2.659	3.997	2.115	2.046	2.467	2.335	1.957	4.579	2.636	4.456	3.736	3.241	1.67	1.794	3.238	2.582	2.132	2.539	1.556	3.155	2.295	3.011	3.097	2.53	2.656	3.229	4.822	3.347	1.88	2.009	3.851	2.994	2.997	3.026	2.229	2.467	3.077	2.269	3.553	4.074	1.496	2.914	3.04	3.232	3.172	4.135	3.544	3.014	3.573
18	2.848	3.954	2.02	2.332	2.284	2.123	1.799	4.017	2.628	4.095	4.095	3.063	1.61	1.871	2.613	2.539	2.424	2.705	1.579	2.653	2.146	2.842	3.367	2.567	2.327	3.645	4.719	3.395	1.539	2.553	3.166	2.67	2.848	2.607	2.109	2.215	3.086	2.175	3.725	4.006	1.527	3.192	3.129	2.797	2.917	2.894	3.57	3.375	3.132
19	2.616	3.404	2.166	2.198	2.51	1.963	1.814	4.275	2.951	3.338	3.928	2.92	1.693	2.473	2.479	2.61	2.39	2.722	1.516	2.943	1.874	3.272	3.607	2.327	2.052	2.997	4.946	3.215	1.605	2.103	3.189	2.16	3.295	2.355	1.716	2.143	3.043	1.994	3.61	3.12	1.493	3.324	3.447	3.55	2.989	2.513	3.378	3.155	2.834
20	2.401	3.017	2.668	2.642	2.39	2.034	1.791	4.192	2.86	3.599	4.138	3.083	1.828	2.287	2.158	2.751	2.195	2.45	1.854	2.504	2.198	3.301	3.639	2.708	2.115	3.206	4.55	3.155	1.564	2.086	2.946	2.304	3.381	1.819	1.716	2.166	3.206	1.983	3.129	3.026	1.387	3.387	3.244	3.527	3.023	2.43	3.779	3.736	2.616
21	3.275	2.974	2.771	3.587	3.026	2.441	1.716	4.547	3.06	3.768	4.905	3.433	1.734	2.238	2.479	2.891	2.315	2.289	1.736	2.579	2.175	3.146	3.903	2.937	2.582	2.903	4.682	3.12	2.135	1.877	2.854	2.387	4.229	2.117	1.811	2.092	3.003	2.029	3.077	3.158	1.393	3.665	3.799	4.246	3.246	1.983	4.421	3.668	2.96
22	3.146	3.02	3.335	3.587	3.427	2.355	1.997	4.865	3.206	3.41	4.957	3.745	1.513	2.398	2.461	3.057	2.037	2.318	2.289	2.513	2.086	2.542	4.003	3.029	1.579	4.032	4.765	3.011	2.344	2.415	2.484	2.034	4.132	2.461	1.957	2.163	3.467	2.112	3.364	3.33	1.401	3.567	4.372	4.564	2.897	2.851	5.393	3.215	3.493
cons3
0	1.877	1.736	3.587	3.605	5.35	3.158	5.788	5.413	5.725	1.673	2.771	3.344	2.467	3.149	5.636	2.685	3.96	3.43	7.731	2.748	4.699	3.926	3.092	2.436	5.777	2.292	3.049	2.854	2.504	3.117	3.923	3.063	1.65	3.447	6.415	5.705	5.639	2.948	2.562	2.14	2.971	8.837	2.914	5.96	2.301	3.811	4.143	2.539	4.994
1	2.066	1.926	4.229	2.152	4.756	3.905	5.261	5.438	5.375	1.782	3.195	3.544	2.814	3.186	6.052	3.143	3.808	3.802	6.246	2.567	4.155	3.865	2.662	2.725	4.513	1.736	3.378	2.937	3.037	3.619	4.08	3.364	1.903	3.375	5.937	5.344	5.37	2.768	3.315	1.725	2.418	5.983	2.92	6.393	1.943	3.888	4.318	2.94	4.501
2	2.341	2.573	4.304	3.092	5.49	3.736	5.556	5.645	5.636	1.963	4.464	3.748	2.874	4.361	5.57	3.095	4.421	3.215	5.865	3.066	5.378	3.88	3.865	2.539	4.401	1.65	3.676	3.158	3.117	3.567	4.115	3.662	4.049	3.891	6.132	6.63	5.484	3.072	2.871	1.98	4.567	6	3.132	6.358	2.218	4.009	4.086	3.364	4.645
3	3.407	2.607	4.003	4.166	4.679	1.94	5.908	5.527	5.96	1.688	3.802	4.456	3.593	3.026	5.341	3.287	4.02	3.032	5.974	3.063	5.309	4.719	5.287	2.424	4.103	1.564	4.109	3.656	3.659	4.436	4.579	3.636	2.67	4.166	6.713	6.628	5.602	3.352	2.63	2.089	4.023	6.49	3.372	6.507	2.126	4.413	2.562	3.02	5.178
4	4.479	2.963	4.238	2.731	4.9	3.126	6.885	5.33	6.407	3.908	2.868	4.206	3.759	3.301	6.203	2.427	4.192	3.304	5.358	3.421	4.619	4.656	5.436	2.221	4.854	4.287	3.395	1.633	4.083	4.218	4.639	4.344	2.731	4.622	6.487	7.046	5.476	3.822	2.567	2.352	3.61	6.266	2.765	5.934	3.496	5.542	3.057	3.307	4.848
5	4.461	2.831	4.14	2.152	4.166	1.559	5.072	5.605	7.381	4.862	2.948	3.625	1.338	3.023	5.891	2.96	3.751	3.828	6.524	3.341	4.587	5.223	5.003	1.564	4.673	3.602	3.39	1.516	4	4.501	4.691	4.335	1.845	4.716	7.003	7.814	3.731	3.241	3.272	2.668	2.817	6.083	1.496	6.138	4.57	5.533	4.052	4.84	4.063
6	4.438	2.307	4.16	3.266	3.41	2.223	5.536	5.673	6.401	5.1	1.908	4.046	3.653	3.63	6.206	1.221	4.845	2.725	5.593	3.814	4.493	5.226	4.175	1.298	4.777	4.946	2.527	1.544	4.003	5.232	5.092	4.054	3.281	5.321	6.341	6.854	3.032	4.215	3.567	1.241	1.499	6.547	1.381	6.261	3.361	4.774	5.241	4.862	4.943
7	4.181	4.679	3.696	2.931	4.341	3.218	6.418	5.794	7.438	5.324	1.762	3.696	3.461	4.307	5.238	2.123	5.046	3.206	5.536	3.754	4.395	4.968	5.556	1.562	4.476	4.828	2.676	3.398	3.384	5.077	4.43	3.891	1.129	5.487	6.648	7.192	2.567	3.905	4.378	1.51	3.55	5.926	2.797	5.908	2.731	4.991	4.344	5.51	6.146
8	3.9	4.848	3.292	4.298	4.645	4.794	5.934	5.983	5.777	5.774	2.453	4.074	3.467	5.622	6.083	2.1	4.628	4.143	6.642	4.049	3.607	4.582	5.84	1.244	4.754	6.097	2.304	3.559	3.734	4.556	3.086	4.49	1.372	5.378	7.152	7.708	2.762	3.264	3.198	1.332	5.487	5.307	5.02	5.444	4.415	5.61	3.633	5.175	5.181
9	3.499	3.814	3.413	3.731	4.009	4.668	6.178	5.756	1.421	5.264	1.759	3.092	4.493	5.96	5.797	2.169	3.605	2.126	5.622	3.845	2.35	4.587	5.074	1.693	5.564	6.026	2.88	3.155	3.819	4.149	5.398	3.754	1.968	5.473	7.009	6.65	2.908	3.45	4.304	2.845	4.648	5.189	4.9	4.633	4.536	5.688	3.857	4.751	5.011
10	1.117	1.751	3.888	3.163	4.08	3.59	6.487	4.797	2.163	5.53	1.47	3.605	3.774	5.865	5.418	1.845	4.132	1.868	5.994	4.169	2.029	4	5.519	1.679	4.914	5.43	3.41	3.521	3.424	4.685	5.138	3.318	2.96	5.473	6.582	6.582	2.734	4.304	4.696	3.731	4.997	4.195	4.415	4.885	5.083	5.473	4.209	4.742	6.92
11	1.851	1.98	3.756	4.186	3.905	4.593	6.043	5.052	6.223	5.908	1.562	2.622	4.309	5.639	5.865	1.891	4.195	1.542	5.37	4.143	2.189	4.648	4.673	1.057	4.931	5.765	3.613	3.092	4.43	3.837	6.057	3.06	2.461	5.713	6.797	6.997	2.599	2.98	4.673	3.539	4.625	4.195	3.685	3.857	4.275	5.745	3.905	4.599	5.951
12	2.825	1.607	4.258	4.023	3.983	5.201	6.063	6.198	5.097	7.054	1.533	3.367	7.258	6.206	4.88	6.814	5.47	2.246	6.47	5.415	1.811	4.742	4.599	1.994	5.691	4.871	3.49	3.195	3.691	4.014	5.281	4.235	3.662	5.077	4.814	6.61	2.553	4.206	5.865	4.278	5.926	4.181	3.871	2.238	4.146	4.484	3.914	5.607	5.378
13	2.954	3.711	4.235	8.338	4.926	7.077	5.212	6.152	4.57	5.043	1.877	2.808	5.066	5.788	5.851	5.438	6.166	2.034	6.138	7.576	3.926	4.249	6.433	2.693	6.178	7.304	2.917	6.9	3.292	6.129	6.61	2.352	3.86	6.33	5.381	6.903	3.84	3.871	5.633	4.527	5.957	5.003	4.802	2.138	4.811	2.375	2.095	7.542	5.84
14	1.487	2.1	2.072	7.103	4.266	7.542	3.516	6.55	1.771	5.536	4.364	4.39	6.221	8.84	5.149	7.579	7.599	4.951	5.676	5.109	4.98	3.954	3.736	1.98	6.691	8.275	5.135	6	1.931	7.344	4.613	2.857	3.203	5.006	5.653	2.705	3.564	5.223	7.1	6.358	6.023	6.917	5.951	2.665	5.08	5.45	1.668	8.602	5.676
15	2.808	2.112	4.917	6.696	4.198	4.009	1.874	3.59	2.026	6.295	2.785	3.473	6.215	5.854	6.607	8.321	7.748	4.49	4.802	1.166	4.436	5.567	5.39	1.106	6.728	5.269	5.281	7.149	1.966	4.991	6.605	2.874	1.415	4.691	5.501	3.017	6.384	5.043	8.132	4.794	10.16	6.731	6.12	2.934	4.86	5.12	4.241	6.272	7.341
16	2.341	1.986	3.461	5.754	4.352	2.957	4.14	3.427	5.289	4.708	3.504	5.017	5.642	3.756	6.51	7.473	6.828	3.112	2.009	5.393	2.249	3.871	3.221	1.562	6.771	5.375	3.613	6.415	1.407	4.533	5.052	2.264	3.917	2.117	7.218	2.289	5.711	5.278	4.375	5.209	3.312	3.057	5.791	3.622	4.106	6.734	4.163	6.521	5.335
17	3.536	2.599	3.138	5.109	3.241	2.931	3.186	2.47	3.146	6.143	2.043	4.785	6.613	3.636	6.355	7.304	6.845	2.307	2.129	4.309	1.665	2.499	2.971	1.37	6.467	5.957	2.264	6.39	4.404	3.731	4.797	2.072	4.324	2.304	6.645	2.235	5.324	4.682	5.043	4.115	2.759	2.16	5.384	3.9	4.662	5.622	2.742	5.415	5.395
18	3.092	2.35	3.447	4.725	2.544	3.206	2.963	2.585	2.41	6.026	2.613	4.625	5.937	3.954	6.519	6.59	7.688	2.668	2.289	4.255	1.905	2.811	3.593	2.272	6.725	5.599	2.029	6.989	5.16	3.693	4.699	3.633	1.685	2.327	6.438	2.57	5.229	4.596	5.605	4.095	4.564	2.659	5.481	3.418	4.968	5.86	2.639	6.014	5.539
19	5.693	1.997	3.542	5.375	2.754	2.974	3.229	2.765	3.009	6.364	2.307	5.077	6.166	4.636	8.338	7.375	8.756	3.842	2.693	4.897	1.957	3.135	3.146	2.309	6.493	6.415	2.917	6.788	3.653	3.86	6.453	3.602	5.865	2.12	6.673	2.966	6.155	4.679	6.189	5.029	6.96	3.029	5.696	3.799	5.759	6.61	2.327	6.708	5.779
20	4.126	2.903	4.968	10.023	2.739	6.453	3.977	3.37	7.481	6.355	2.355	2.923	6.364	6.39	7.344	8.794	8.948	4.473	3.003	5.355	1.393	3.648	5.725	1.957	7.266	6.289	3.049	9.49	4.315	5.768	5.719	4.043	5.708	2.711	7.544	3.261	7.183	6.745	6.427	5.255	6.172	2.63	6.266	3.665	6.344	5.398	4.819	9.564	7.547
21	5.006	1.579	7.049	9.421	4.284	2.04	2.433	4.782	8.903	5.092	3.278	1.344	2.444	8.785	6.562	6.605	8.96	2.616	2.837	4.931	3.232	4.587	6.501	2.017	8.983	8.424	3.53	8.974	1.464	3.636	6.834	2.963	6.616	2.88	6.685	3.341	5.871	7.444	7.851	2.808	6.831	4.246	7.006	4.524	5.312	4.602	4.232	7.255	8.261
cons4
0	4.444	3.146	2.218	2.719	2.802	2.759	2.361	3.728	2.539	2.765	3.501	3.066	3.521	2.702	2.768	4.307	3.851	1.728	3.393	3.166	4.327	4.699	3.086	2.734	3.129	2.808	2.802	2.751	3.51	2.883	2.438	4.149	2.625	5.287	1.407	3.361	2.398	3.292
1	4.12	3.585	1.957	3.587	1.599	2.519	2.699	3.135	2.564	2.914	3.052	2.593	3.032	3.138	2.398	4.582	5.542	1.943	3.175	2.885	3.966	3.138	2.854	2.874	3.533	2.487	3.407	2.756	3.533	2.599	2.172	2.65	2.788	3.728	2.049	3.88	2.705	3.212
2	3.696	3.132	2.725	3.327	1.642	2.304	2.381	3.149	2.232	3.258	3.298	2.782	3.711	3.427	2.453	3.966	5.774	2.461	2.166	2.966	4.226	3.387	2.828	3.126	4.355	2.679	4.052	2.493	3.014	2.693	2.074	2.868	3.003	4.1	1.948	4.573	2.693	3.032
3	2.539	3.602	1.862	3.751	2.736	1.49	2.364	2.797	3.198	3.771	4.318	2.507	3.307	3.516	2.513	3.347	5.613	2.642	2.736	2.771	4.244	3.888	2.12	3.181	4.052	3.281	4.221	2.057	3.244	3.61	4.287	3.195	1.725	4.39	1.754	5.026	2.582	2.524
4	2.831	3.304	1.794	4.143	2.645	1.805	3.115	2.473	3.587	3.751	4.948	2.688	3.39	3.605	3.069	2.456	5.467	2.344	1.891	2.181	4.845	3.828	1.596	3.112	3.842	3.221	3.928	3.307	3.507	2.519	1.777	4.648	2.851	3.504	1.401	5.215	3.479	1.636
5	3.332	2.802	2.312	4.808	2.203	1.771	2.951	2.456	2.845	4.092	3.954	3.057	2.977	3.135	2.734	2.347	3.473	3.189	5.112	2.527	4.619	4.149	1.367	2.582	3.521	2.407	5.413	2.748	3.123	3.39	2.249	3.011	2.957	4.338	2.779	5.123	2.923	1.719
6	3.258	1.742	3.009	3.905	1.997	2.08	3.398	2.845	3.788	4.983	4.387	3.014	3.095	2.831	2.143	1.805	5.745	3.923	3.295	1.496	3.513	4.679	1.456	2.957	3.501	3.384	5.206	2.407	3.186	2.808	2.264	3.203	2.802	3.983	1.711	5.321	4.553	2.112
7	2.991	1.544	2.871	5.433	2.951	1.759	3.14	3.049	3.481	3.582	5.032	3.759	2.857	2.722	2.587	1.421	2.974	4.35	3.533	1.573	4.822	4.699	1.774	3.335	4.914	1.59	5.315	2.501	3.857	2.258	2.516	1.825	2.481	3.341	1.203	2.802	3.189	1.653
8	3.083	3.255	2.421	4.453	1.851	1.788	2.785	3.628	4.02	5.166	4.324	2.931	3.301	3.332	2.132	1.734	1.991	3.493	4.378	1.447	4	5.264	1.45	5.026	4.639	2.103	6.046	2.046	3.501	2.544	2.516	1.754	3.797	3.688	1.361	3.246	5.33	2.203
9	3.057	3.029	3.069	4.994	2.625	3.138	3.146	3.573	1.625	4.135	3.375	4.92	2.771	3.063	3.266	1.318	1.484	4.762	3.115	2.871	7.16	4.908	1.774	5.599	4.229	1.883	5.149	1.564	3.519	2.582	2.819	2.963	3.458	3.39	1.332	4.458	4.115	2.14
10	3.132	3.888	2.201	5.499	3.304	2.456	3.648	4.287	1.249	3.398	4.095	4.077	4.751	2.948	3.195	2.235	1.693	3.553	1.756	3.84	5.951	4.885	2.246	4.722	3.954	2.774	5.003	2.946	3.123	1.441	1.41	2.33	1.762	4.63	2.808	4.633	4.169	2.576
11	2.398	3.238	2.94	3.905	1.668	3.404	2.725	2.948	1.519	2.877	2.96	4.284	4.828	2.622	3.819	2.261	2.868	1.734	1.401	2.762	3.441	4.032	3.109	2.662	3.622	3.063	4.238	2.181	4.169	2.186	2.39	4.974	1.424	2.467	2.069	3.415	2.928	3.55
12	1.415	3.08	3.195	4.281	1.238	4.364	4.106	2.599	5.585	3.456	2.731	1.788	2.582	2.702	3.579	2.476	5.605	2.335	2.527	1.86	4.98	3.779	3.842	4.587	3.831	2.395	2.903	2.539	2.759	1.476	2.338	4.441	1.65	3.825	1.527	2.848	3.607	1.539
13	1.464	2.183	4.358	5.375	2.241	3.946	3.095	2.596	3.542	2.822	3.464	2.037	2.98	2.209	1.438	2.516	6.215	2.109	2.264	2.341	4.871	3.255	3.599	2.774	3.562	1.736	2.564	1.722	4.395	3.544	2.106	6.049	3.249	3.335	2.765	3.195	5.458	1.845
14	1.782	2.997	3.888	3.02	1.794	2.765	3.676	2.923	3.301	3.269	3.375	1.779	2.166	2.115	1.719	1.894	5.854	2.029	1.728	2.688	4.249	2.888	3.607	2.728	3.656	1.854	2.903	1.905	2.825	2.533	2.731	5.582	3.946	1.98	2.275	3.129	4.55	2.261
15	2.275	2.49	2.865	3.203	1.699	1.994	3.487	3.155	3.811	2.765	4.862	1.779	3.464	3.212	2.049	4.759	4.605	2.476	1.639	3.473	4.88	3.484	4.284	3.117	2.713	1.616	2.636	2.02	3.831	3.117	1.372	4.613	2.395	2.493	1.639	3.593	4.49	1.427
16	1.983	2.355	4.034	2.963	1.602	1.808	4.195	3.579	4.679	3.464	4.04	2.066	3.143	4.914	2.178	3.066	5.158	1.55	2.53	3.264	4.573	3.453	6.768	2.799	2.837	1.375	3.261	1.822	3.943	3.668	1.361	4.619	3.014	2.484	2.332	3.181	4.693	1.375
17	3.057	1.92	3.989	2.848	1.513	1.88	6.292	3.527	3.063	3.559	4.802	2.292	3.834	4.98	1.759	3.908	4.255	1.934	2.636	3.138	5.393	3.854	6.309	3.158	3.12	2.149	3.057	2.49	3.533	3.556	1.582	4.96	2.599	2.785	2.53	3.587	4.447	1.619
18	2.656	2.057	4.278	4.55	2.261	2.848	4.756	4.553	3.163	3.794	4.59	3.467	2.607	4.59	2.232	3.888	4.516	2.754	3.057	4.911	5.424	4.862	5.398	4.06	4.086	1.808	3.169	4.625	4.722	3.61	2.461	6.668	2.221	3	2.37	4.825	4.593	1.341
19	5.817	4.43	4.934	5.43	1.668	4.55	5.298	5.149	3.599	4.484	3.788	5.387	4.842	2.65	1.593	3.298	2.943	3.794	4.206	4.665	5.057	4.544	4.089	6.585	4.221	1.496	3.06	2.625	6.355	2.052	1.384	5.536	4.461	3.029	1.499	4.94	4.12	2.931
20	4.143	2.736	7.653	5.264	3.481	3.324	5.9	8.074	2.189	3.544	2.974	5.287	2.974	3	4.521	2.054	4.083	6.266	3.054	4.352	8.865	5.47	3.596	10.421	5.037	3.424	2.367	2.911	6.261	3.298	2.321	5.33	2.244	4.946	4.074	6.355	4.989	5.542
cons5
0	5.192	5.401	4.874	4.65	2.828	3.544	3.438	4.96	3.648	5.877	3.201	6.837	2.762	2.183	4.077	3.126	5.364	6.063	2.384	4.361	4.536	2.02	2.974	6.828	3.215	1.871	5.221	4.805	5.192	4.223	4.387	4.908	3.289	2.344	2.908	5.014	5.754	2.393	3.564	3.756	3.014	5.837	3.281	3.748	2.547	4.756	4.799	2.639	5.034
1	5.559	5.802	5.072	5.183	2.585	3.183	3.573	4.092	3.003	5.507	3.155	6.587	2.911	2.201	3.997	3.676	5.011	5.361	2.209	4.487	4.811	3.407	2.473	4.756	2.364	1.622	5.653	4.281	5.834	3.576	5.341	4.9	3.894	2.679	2.891	5.542	5.593	2.868	4.029	2.579	3.496	2.971	2.828	4.1	2.98	4.381	5.166	2.579	5.381
2	5.504	5.473	4.662	4.622	2.951	3.911	3.441	3.837	3.47	5.622	3.04	5.742	3.166	2.86	4.713	3.252	5.917	5.175	2.53	4.33	4.338	3.364	2.16	4.791	2.407	1.92	5.244	4.149	4.923	3.771	5.086	4.699	4.516	2.59	3.613	5.066	5.656	2.413	3.774	2.989	3.444	3.344	2.805	4.479	2.894	4.668	5.032	3.307	5.367
3	5.034	5.221	4.241	4.484	3.163	3.221	4.163	3.51	3.63	5.456	3.802	5.966	3.404	3.138	5.06	3.1	5.696	5.235	2.788	4.083	4.794	2.095	2.501	5.175	2.817	2.358	4.977	3.966	5.209	3.791	5.192	5.069	3.834	2.092	3.722	4.837	5.023	2.307	4.12	2.871	3.413	3.487	2.759	3.756	2.424	5.049	5.115	3.407	5.499
4	5.034	5.957	4.375	4.885	3.266	3.579	3.854	3.728	3.338	5.186	4.043	6.358	3.501	2.61	4.934	3.069	5.14	5.547	2.699	5.063	4.45	2.241	2.851	4.857	2.851	2.748	4.567	4.347	4.946	4.026	4.799	5.175	4.587	2.183	3.556	4.734	5.037	2.287	4.223	3.032	2.722	3.398	2.814	3.579	2.564	5.513	4.966	2.476	4.966
5	4.831	5.739	4.238	4.774	3.189	3.613	4.063	3.473	3.997	5.057	3.963	5.779	3.831	2.802	4.049	3.281	4.587	4.817	2.395	5.521	4.92	2.679	2.542	4.748	2.415	2.825	3.407	4.178	4.639	3.777	4.639	5.596	3.602	2.129	3.702	4.946	3.977	2.335	3.937	3.189	2.487	3.493	3.011	4.017	2.421	4.567	4.579	2.765	5.487
6	4.688	5.063	4.252	4.894	3.046	3.673	4.327	3.315	3.083	4.232	3.464	6.261	3.338	2.722	4.421	3.401	3.358	4.622	2.378	4.33	4.84	2.433	2.504	4.072	2.845	2.533	2.017	3.418	4.272	3.582	4.189	4.691	3.097	2.072	2.67	4.473	2.822	2.155	3.748	3.335	2.246	4.066	3.003	3.894	2.461	4.367	4.662	2.808	4.378
7	4.914	5.115	4.665	3.923	3.269	4.292	4.691	3.418	3.871	3.971	2.926	6.605	3.464	2.808	3.542	3.086	2.811	4.092	2.418	4.163	4.43	2.198	2.885	4.656	2.562	2.034	2.132	3.779	4.235	4.046	3.536	4.533	3.527	1.917	1.88	4.163	2.289	2.327	3.372	3.719	2.066	4.006	2.928	3.516	2.544	4.083	4.106	3.129	3.029
8	5.819	5.006	4.249	3.696	3.501	4.195	4.074	3.507	3.777	4.266	2.699	5.562	3.327	3.238	3.378	3.928	2.797	4.189	2.487	3.768	4.47	3.163	3.252	4.458	2.057	2.026	2.287	3.536	4.648	4.115	3.556	3.536	3.209	2.444	1.817	4.097	1.559	2.636	3.315	3.318	1.759	4.341	2.751	4.605	2.662	4.029	3.292	3.292	2.244
9	5.289	4.387	3.928	3.47	3.37	3.65	3.725	3.731	3.653	3.562	2.713	6.072	3.444	2.616	3.507	3.633	2.45	3.868	3.086	4.41	4.117	3.235	2.84	5.072	1.802	2.095	2.381	3.562	3.745	4.189	3.066	3.774	3.017	2.395	1.691	3.65	1.699	3.017	2.791	3.387	1.745	3.799	2.63	4.682	2.754	3.851	2.983	3.619	2.266
10	4.808	4.593	4.238	3.338	3.719	3.822	3.605	4.037	3.335	3.364	2.891	5.802	2.814	2.55	3.315	3.682	2.407	3.659	3.032	4.201	3.67	3.06	2.754	4.88	2.398	2.335	2.375	3.539	4	4.364	3.241	4.444	2.55	2.241	1.702	3.361	1.986	2.779	3.083	3.307	2.097	3.553	2.504	3.693	2.599	3.894	2.453	3.447	2.436
11	4.777	4.628	3.785	3.607	3.533	3.842	3.851	3.229	4.054	3.378	2.822	5.278	2.662	2.447	2.828	3.464	1.917	3.484	3.605	3.894	3.43	2.685	2.888	4.668	2.318	2.052	2.138	3.292	3.711	4.45	2.567	4.043	2.261	3.295	1.696	2.983	1.716	3.527	2.708	3.266	1.908	4.074	2.908	3.072	2.934	4.301	2.146	3.656	2.223
12	5.261	5.037	3.547	3.255	3.991	3.45	3.533	3.607	3.742	3.077	2.777	5.238	3.054	2.258	2.206	3.02	1.593	3.1	3.229	3.777	2.175	2.375	3.433	4.582	3.003	2.017	1.951	3.066	2.851	4.169	2.381	3.063	2.089	1.533	2.037	2.45	1.762	3.226	2.837	3.613	2.046	3.84	2.458	3.057	2.756	4.35	1.977	3.911	1.903
13	5.229	4.559	3.825	2.745	3.255	2.728	3.711	3.281	4.069	2.888	2.126	4.691	2.885	1.756	2.65	2.828	1.433	2.639	2.458	3.765	2.103	2.152	3.708	4.842	3.011	1.819	1.676	2.948	2.344	3.943	1.997	2.513	2.834	1.679	1.619	2.163	1.55	3.691	2.751	4.332	1.438	3.023	2.261	3.693	2.957	3.989	1.751	3.473	2.026
14	4.189	4.284	3.725	2.484	3.799	2.51	3.1	3.49	3.774	2.86	1.986	4.338	2.367	1.765	2.138	2.358	1.487	2.404	4.08	3.295	2.069	3.201	3	4.424	2.226	2.178	1.648	2.819	2.441	3.722	2.072	2.089	3.04	1.467	1.527	1.713	1.384	3.232	2.688	3.553	1.57	3.146	2.226	2.84	3.539	5.33	1.745	3.986	1.774
15	4.266	3.785	2.685	2.009	3.046	2.146	2.516	2.418	3.487	2.765	1.65	3.713	1.605	2.043	2.066	2.487	2.117	2.427	2.593	3.338	1.782	2.814	2.312	3.905	3.607	3.14	1.971	2.395	2.862	3.218	2.109	1.799	1.67	1.521	1.656	1.868	1.375	2.983	1.96	3.814	1.564	3.049	1.728	1.822	2.897	4.026	2.052	3.395	1.702
16	3.562	3.682	3.221	1.347	2.994	2.261	2.106	1.834	3.163	2.375	1.943	3.622	1.676	1.814	1.928	1.92	1.997	2.04	2.221	2.774	1.9	3.155	2.688	2.814	2.679	2.88	1.719	1.997	2.857	2.771	1.897	1.45	1.562	2.576	1.444	1.811	1.516	2.779	2.181	3.923	1.461	2.241	1.817	1.622	2.628	3.682	1.676	2.931	1.728
17	3.163	3.418	3.458	1.607	2.894	2.186	2.249	2.023	3.172	2.358	2.049	3.582	1.593	1.871	2.04	2.046	2.155	2.192	2.312	2.957	2.054	3.003	2.639	3.461	2.14	2.705	1.868	1.808	2.759	2.628	1.734	1.318	1.788	2.811	1.544	1.67	1.567	2.659	2.158	3.782	1.564	2.115	1.954	1.645	2.484	3.834	1.937	3.172	2.032
18	3.467	3.542	3.668	1.587	2.908	2.261	2.705	2.229	3.063	2.499	1.937	3.553	1.762	2.129	1.871	2.06	2.063	2.052	2.444	3.06	1.837	3.155	2.324	3.229	1.665	2.516	1.928	2.221	2.811	3.556	1.937	1.542	1.98	2.819	1.765	1.702	1.544	2.954	2.616	3.848	1.642	2.593	1.885	2.009	2.484	3.86	2.327	3.155	2.158
19	3.43	3.668	3.573	1.885	3.347	2.599	2.862	2.745	3.39	3.072	1.946	3.802	2.183	2.284	1.822	2.215	2.215	2.221	2.665	3.135	2.275	3.387	1.989	3.39	2.496	2.728	2.02	2.367	3.02	3.458	2.338	1.645	1.931	3.295	1.693	1.857	1.673	2.722	2.734	3.92	1.547	2.433	1.997	2.539	2.662	4.238	2.175	3.097	1.705
20	3.716	3.467	3.063	1.957	2.951	3.08	3.063	2.742	3.034	3.226	2.186	4.017	2.269	2.395	2.04	2.55	2.739	2.264	2.968	2.756	1.946	2.954	2.415	3.387	3.103	3.135	1.934	2.077	3.063	3.458	1.636	1.788	2.074	3.155	1.736	2.206	1.848	2.756	2.883	3.994	1.567	2.407	2.195	3.862	2.673	4.261	2.115	3.103	1.914
cons6
0	5.003	3.235	7.427	3.917	7.226	5.702	4.063	4.41	3.427	3.441	4.097	2.977	4.395	4.138	6.533	4.496	5.301	2.06	4.358	4.45	4.797	4.364	4.054	3.361	3.587	4.708	2.218	6.095	4.132	4.086	3.201	6.049	4.441	3.097	5.244	4.244	2.639	5.791	3.84	5.272	4.192	3.682	4.272	4.375	4.943	3.496	5.691	4.61	4.719
1	5.284	2.633	7.158	3.777	7.278	5.756	3.679	4.315	3.762	3.169	4.183	2.585	4.287	4.384	5.67	4.559	5.006	2.109	3.711	4.779	3.837	4.347	4.074	3.808	4.049	4.461	2.765	6.226	4.39	3.885	3.298	6.418	4.639	3.688	4.883	5.023	2.413	5.155	4.533	5.393	3.957	4.295	4.278	4.599	4.679	3.536	5.593	4.504	3.51
2	5.668	2.865	7.501	3.67	5.92	5.516	4.192	4.722	4.132	3.928	4.496	2.59	3.885	4.504	6.146	5.258	5.582	2.238	4.539	4.934	3.794	4.639	3.67	4.095	3.774	3.616	3.14	5.817	4.39	3.854	3.158	5.45	4.129	3.819	5.504	4.516	2.745	5.109	5.12	5.226	3.963	4.292	4.158	5.04	4.785	3.186	5.327	4.564	2.759
3	5.585	3.152	7.476	3.344	6.444	4.937	4.596	4.628	3.926	4.673	4.702	2.567	4.35	4.556	6.069	4.679	5.083	2.309	4.456	4.178	4.633	4.748	3.888	3.9	3.946	4.049	3.381	6.143	4.542	4.103	3.427	5.312	4.163	3.725	5.519	3.937	3.264	5.991	4.736	5.378	4.41	4.648	3.59	5.054	4.223	3.135	5.817	4.639	2.398
4	5.521	3.544	7.504	3.963	6.152	5.602	4.708	5.728	3.364	5.192	4.943	2.705	4.155	4.473	6.65	4.797	6.264	2.65	5.372	4.811	4.782	5.292	4.547	4.12	4.054	4.507	3.819	5.562	4.559	4.619	3.593	5.052	4.1	3.88	5.645	4.014	3.467	6.166	5.553	5.066	4.722	4.966	3.673	4.799	4.877	3.009	4.436	5.166	2.728
5	4.848	4.049	7.163	3.888	6.378	4.908	4.166	4.352	4.244	4.734	4.521	2.53	3.705	4.255	6.321	4.292	6.077	2.332	5.014	3.625	4.524	4.576	4.622	4.003	3.871	4.126	3.739	5.278	4.221	3.997	3.438	4.874	3.751	3.269	5.444	3.691	4.089	5.493	4.739	5.244	4.278	4.476	3.768	5.493	5.258	3.103	3.556	4.685	3.284
6	5.175	4.232	6.358	4.232	5.579	5.129	4.272	4.605	4.407	4.458	4.152	2.473	3.857	4.066	5.209	4.473	6.017	2.582	4.911	4.1	4.47	4.501	4.318	3.828	3.762	4.387	3.587	5.083	4.524	4.06	3.186	4.92	3.415	3.278	5.562	2.61	3.653	5.602	5.014	5.441	4.14	5.123	3.436	5.375	5.476	2.897	3.685	5.304	3.014
7	5.115	3.888	7.08	4.367	6.026	4.736	5.112	4.235	4.123	5.1	4.481	3.255	4.418	4.298	5.175	4.41	5.756	2.553	5.06	3.862	4.871	4.599	4.401	3.777	4.026	4.582	3.848	5.103	4.9	4.628	3.281	4.951	3.444	4.026	5.464	2.673	3.593	5.762	4.9	5.61	3.842	4.848	3.318	6.026	5.192	3.232	3.9	5.074	3.321
8	5.258	3.003	7.527	4.857	6.375	4.625	5.582	3.937	4.123	5.289	4.759	3.639	4.221	4.673	5.109	3.905	6.077	2.487	5.88	3.722	4.782	4.65	4.997	3.679	4.152	4.292	4.218	5.278	5.049	3.587	3.181	4.702	3.513	3.934	5.997	3.45	3.433	6.109	5.41	4.954	3.926	4.622	3.63	5.12	4.645	3.722	3.585	5.564	3.596
9	4.811	2.865	6.9	4.854	6.026	5.097	4.983	3.997	3.441	4.53	4.613	4.074	4.553	4.828	5.785	4.249	6.544	2.928	5.47	3.269	3.665	4.986	4.888	3.467	4	3.937	4.143	5.527	5.295	2.61	3.928	5.152	4.372	3.585	5.387	2.937	2.668	6.063	4.628	5.418	3.885	4.312	3.189	4.656	3.539	4.616	3.676	6.009	3.011
10	5.467	3.625	7.67	3.693	5.946	4.135	5.865	5.384	4.195	4.96	4.476	3.857	5.175	4.734	5.436	4.662	6.587	3.312	5.957	3.307	5.003	5.39	5.865	3.696	4.794	4.264	4.209	5.487	5.192	2.49	3.378	6.115	4.567	4.481	6.126	2.054	4.33	5.914	4.516	5.501	3.676	4.138	4.017	5.851	3.017	4.501	3.229	6.499	4.361
11	5.424	4.928	6.702	3.625	6.711	4.02	6.51	5.169	4.372	4.195	4.699	4.298	5.175	3.966	6.65	5.143	6.063	4.484	5.066	3.476	4.579	4.891	5.034	3.602	4.885	3.315	4.966	5.819	4.65	2.352	4.372	6.158	6.398	4.53	5.713	4.163	2.593	5.507	2.954	8.183	3.476	4.556	3.464	5.662	4.129	6.324	4.229	6.37	3.413
12	5.39	3.375	7.799	4.017	6.791	3.848	5.55	5.851	5.527	4.9	5.57	4.642	6.135	4.155	6.676	3.862	6.398	3.937	4.96	3.095	3.447	5.854	5.567	3.12	4.92	2.957	5.235	5.381	5.152	2.192	4.226	7.129	3.65	4.06	6.057	4.986	2.189	5.602	2.544	6.393	3.324	3.556	3.146	7.401	4.355	3.146	3.249	5.395	4.032
13	5.315	2.169	6.229	4.61	6.017	4.484	5.138	6.066	5.092	4.774	5.418	5.415	4.931	3.086	5.415	4.378	7.183	3.619	4.848	3.284	4.536	5.338	6.052	3.186	5.129	3.192	4.862	4.705	5.158	2.209	3.602	5.963	5.476	4.487	5.802	3.034	4.487	4.94	2.43	5.67	2.957	3.67	2.728	7.223	4.96	3.799	3.421	5.92	4.808
14	5.364	3.868	5.739	5.04	5.625	4.65	5.264	5.212	5.269	4.745	5.074	5.47	4.636	3.009	5.415	4.536	6.542	3.45	5.261	3.464	3.854	4.59	6.16	2.937	4.364	2.782	4.444	3.989	5.023	2.261	3.831	5.344	5.074	4.284	4.917	3.017	4.688	5.275	2.338	6.115	2.713	3.805	2.948	6.607	5.072	4.536	3.421	6.117	4.579
15	6.181	2.903	6.43	4.96	6.221	5.295	5.765	5.496	4.926	5.063	5.226	6.223	4.731	3.476	5.934	4.971	6.35	3.708	5.688	3.178	4.143	5.358	6.178	2.983	4.519	3.052	4.794	4.077	5.212	2.35	3.966	5.817	4.372	4.736	4.762	3.653	4.845	4.931	2.183	6.172	2.628	4.444	2.951	6.633	5.834	5.536	3.51	6.092	4.138
16	6.974	5.003	7.805	5.453	6.499	4.596	6.066	6.67	6.771	6.12	5.822	6.287	4.364	3.994	6.163	5.825	7.736	4.034	5.453	3.367	5.636	7.653	6.653	3.249	5.169	3.086	5.269	4.112	5.782	2.381	4.16	6.499	2.926	5.037	5.679	4.097	4.072	5.186	2.47	5.989	2.785	4.691	3.026	7.782	5.421	4.92	3.883	6.625	3.51
17	6.564	3.006	7.897	3.266	7.321	5.074	6.023	6.092	4.946	5.106	6.209	5.481	4.648	4.241	7.037	6.043	7.244	4.923	6.321	3.642	6.155	6.582	5.946	3.602	5.533	3.831	5.45	4.547	6.837	2.415	4.287	7.788	5.352	5.481	5.421	4.943	7.367	5.244	2.504	6.023	2.67	4.602	3.074	8.49	7.026	6.083	3.997	6.542	3.639
18	6.057	3.596	7.857	6.834	6.885	5.493	5.585	5.181	6.052	5.493	3.811	5.937	4.656	4.384	7.355	6.484	6.808	4.095	6.67	3.782	6.593	8.948	5.086	3.393	5.083	3.851	5.052	4.903	6.158	4.473	5.066	6.613	3.074	4.794	6.281	3.55	4.61	5.544	3.152	6.138	2.593	4.759	2.911	7.163	4.358	4.908	4.788	8.421	4.579
cons7
0	1.711	2.39	3.269	2.897	2.246	2.206	4.842	2.797	2.444	2.493	2.585	2.261	4.069	3.312	2.307	4.501	2.802	3.149	3.436	3.797	2.318	2.138	2.046	3.106	4.745	2.648	2.415	3.413	3.115	2.539	3.266	3.026	4.453	2.072	2.484	1.742	1.963	4.479	2.281	2.155	4.797	3.659	2.504	3.06	1.55	1.619	1.616	1.241	3.046
1	2.284	2.272	3.155	2.779	2.312	1.903	5.289	2.822	2.479	2.521	1.438	2.138	4.152	3.321	2.805	3.779	3.198	3.708	4.037	3.897	2.633	1.977	2.378	3.67	4.874	3.258	2.868	3.521	3.825	3.203	3.175	2.226	3.668	2.043	2.132	1.774	1.997	4.96	2.894	1.997	4.398	4.278	3.006	3.688	2.129	2.9	1.636	1.553	3.223
2	2.779	2.504	3.037	2.605	2.799	2.181	5.003	2.341	2.567	2.232	1.57	2.67	2.218	3.332	2.905	3.986	2.817	3.785	4.393	3.883	2.639	1.507	2.65	2.848	2.682	3.536	3.092	2.851	3.854	3.166	3.372	3.138	3.04	1.92	2.327	2.109	2.579	3.954	2.931	2.175	3.98	4.564	3.155	3.447	2.808	2.808	1.828	2.246	3.089
3	2.865	2.464	3.458	2.831	2.948	2.189	4.736	2.08	2.986	1.943	2.433	1.656	2.292	3.361	2.837	4.381	2.427	3.742	4.195	2.149	2.837	1.352	2.278	2.49	2.542	3.527	2.963	3.221	2.736	3.427	3.017	1.874	2.986	2.143	2.464	2.295	2.819	4.542	3.223	2.304	3.885	4.479	3.158	3.9	3.39	2.284	2.103	2.943	2.997
4	2.785	2.564	3.685	3.063	2.562	2.338	4.794	2.017	2.871	1.834	2.989	2.986	2.264	3.229	2.977	4.129	2.054	3.734	4.063	2.418	2.96	1.788	2.384	2.842	2.559	3.585	2.937	2.762	3.014	3.074	3.433	2.023	3.384	2.381	2.943	2.203	2.926	4.209	2.951	2.218	4.215	3.954	3.573	4.438	3.238	2.473	2.387	2.946	2.943
5	2.576	2.63	2.215	3.241	3.275	2.693	4.708	1.943	2.822	2.011	2.98	1.911	2.599	3.183	2.622	3.825	1.851	3.602	3.966	2.364	2.759	2.731	2.272	2.45	2.848	3.819	3.072	2.885	3.381	2.788	3.533	2.109	3.16	2.275	2.705	2.378	3.026	4.37	3.447	2.304	4.33	3.819	3.338	4.209	3.258	2.158	1.943	3.361	2.885
6	2.619	2.473	2.519	3.799	3.67	2.132	4.255	2.284	2.722	2.049	2.831	3.352	2.487	3.341	2.536	3.269	1.719	4.083	5.06	2.418	3.244	1.822	2.63	2.562	3.175	4.327	2.504	2.607	2.954	3.155	3.04	2.304	2.593	2.49	3.12	2.401	3.04	4.705	2.96	2.473	4.244	4.195	3.862	4.129	2.837	2.424	1.691	3.049	2.92
7	2.676	2.593	2.221	4.011	3.069	2.444	4.473	3.381	3.304	2.206	4.616	3.332	3.436	3.209	2.513	3.619	1.585	4.198	5.774	2.347	3.372	1.45	2.719	2.888	3.894	4.069	3.476	2.934	2.779	3.324	3.542	2.464	3.61	2.607	3.521	2.777	2.622	4.395	2.791	2.12	3.883	4.447	4.241	3.742	2.828	2.309	1.605	2.496	2.997
8	3.009	2.513	2.407	3.284	3.1	2.378	4.739	3.493	3.186	2.49	4.046	3.63	3.53	3.352	2.788	4.043	1.636	2.527	4.825	1.84	3.542	1.943	2.559	2.991	3.086	3.043	3.642	2.911	2.96	4.158	4.215	2.453	4.461	2.481	3.298	3.215	2.427	3.937	3	2.235	4.398	3.685	3.779	3.785	2.665	2.309	1.613	2.401	3.206
9	2.745	2.914	2.811	3.289	3.716	2.189	4.507	3.613	3.559	2.55	3.931	3.355	3.086	3.381	3.57	4.037	1.662	2.966	5.246	2.112	4.711	1.014	2.883	3.338	3.358	3.238	3.006	2.519	3.791	4.126	3.648	2.808	4.573	1.768	2.968	3.186	2.398	4.046	4.132	2.871	4.633	3.926	3.828	3.444	2.693	2.203	1.507	2.355	3.559
10	2.751	3.341	1.255	4.049	3.576	2.825	4.072	3.88	3.527	2.842	5.163	1.287	3.573	3.201	3.126	3.989	1.682	2.845	5.335	1.857	3.837	2.625	2.57	3.556	3.98	3.029	3.315	2.88	4.301	3.699	2.562	2.759	4.799	2.02	3.562	3.172	3.08	3.516	3.791	2.814	3.799	2.633	4.35	3.665	3.292	2.095	1.206	2.711	2.974
11	3.731	3.1	1.914	2.946	3.438	2.375	4.659	3.799	6.155	2.748	5.186	1.567	3.736	3.352	3.255	5.183	1.742	4.593	4.436	1.917	3.367	1.613	2.61	4.292	3.946	4.96	3.395	3.278	3.41	4.232	2.57	2.688	4.699	2.057	4.244	3.791	2.481	4.057	4.533	2.496	3.699	3.908	4.109	3.378	2.88	3.109	0.997	4.937	4.424
12	2.719	3.352	3.364	3.948	4.009	3.289	4.014	4.653	4.788	3.212	4.189	2.241	3.212	3.579	3.287	4.089	2.112	1.129	5.894	1.908	3.132	2.625	2.699	5.069	4.246	3.708	4.083	3.547	4.146	3.888	2.659	3.413	2.513	3.413	3.172	4.284	2.862	2.831	3.375	3.585	3.811	2.9	3.312	4.287	3	2.67	1.39	2.9	5.96
13	2.983	3.98	4.229	3.96	3.814	2.653	4.393	3.275	5.504	3.794	4.705	2.828	2.61	4.728	4.023	5.573	1.424	4.33	3.894	2.054	4.238	1.092	3.043	5.433	4.384	3.65	3.874	3.599	3.817	4.539	3.625	4.04	3.464	3.55	3.209	3.656	4.066	2.877	4.748	3.375	4.215	4.086	4.192	3.218	3.877	2.759	1.946	4.289	4.158
14	3.9	3.444	3.06	3.169	3.564	3.181	3.948	4.175	3.662	3.418	3.427	3.857	2.696	3.745	3.665	5.292	2.206	5.533	3.782	1.791	3.57	1.722	2.948	4.891	4.51	3.702	2.284	3.232	3.656	3.84	1.885	3.926	3.607	3.55	3.203	3.685	3.977	3.192	3.037	3.504	3.928	2.96	3.954	4.521	2.593	4.092	2.53	4.905	5.252
15	2.387	4.301	2.556	3.811	2.587	2.966	3.756	4.378	3.573	3.656	3.521	4.14	1.014	3.576	3.221	5.461	2.636	5.126	3.364	1.817	3.791	1.393	2.96	4.424	4.977	3.33	2.138	2.891	3.223	3.728	2.682	3.309	2.605	3.493	1.946	3.868	4.338	3.284	4.819	2.777	3.192	3.756	3.218	3.593	2.195	3.066	2.662	4.41	4.931
16	3.797	3.186	4.166	2.43	3.16	2.43	4.533	4.103	3.35	3.289	3.484	4.138	1.424	3.96	3.799	4.372	3.499	4.08	3.696	2.481	4.705	1.441	2.278	3.461	2.92	2.928	1.155	2.745	2.734	4.307	3.298	3.074	3.418	2.338	1.146	3.88	3.585	2.587	4.479	3.507	3.387	3.519	1.639	1.467	3.04	3.011	2.287	3.195	4.186
17	3.338	2.974	2.871	2.278	2.851	2.246	3.169	4.736	3.834	3.215	3.814	4.241	1.341	3.052	2.946	4.851	3.436	3.504	3.501	2.138	4.722	2.579	1.364	4.023	3.209	2.725	1.014	2.599	2.619	3.484	2.519	3.052	2.903	1.61	1.052	3.877	3.175	2.361	4.734	3.599	3.106	3.989	1.476	1.272	2.951	3.321	1.436	3.427	3.88
18	2.854	2.989	2.622	2.143	3.006	2.221	2.88	5	4.447	2.877	4.473	4.421	1.172	3.152	3.063	4.519	3.398	2.811	3.894	2.287	4.573	1.691	1.585	4.625	3.054	2.559	1.201	2.963	2.716	2.708	2.413	3.009	2.923	1.358	1.238	3.854	3.026	2.387	4.656	3.289	3.089	3.842	1.576	1.504	2.759	2.453	1.02	3.636	4.186
19	2.774	2.648	3.278	2.04	3.249	2.315	2.86	4.507	4.493	2.381	3.711	4.771	1.298	3.06	2.877	4.662	3.272	1.819	4.272	2.318	3.943	1.026	1.613	4.223	3.189	2.395	1.192	3.295	2.742	3.06	2.33	3.06	2.802	0.983	1.53	3.994	2.742	2.206	4.476	3.146	3.083	3.63	1.45	1.544	5.074	2.072	1.034	3.782	5.169
20	2.662	2.309	3.777	2.513	3.195	2.562	3.08	5.275	4.553	2.524	0.948	5.074	1.189	3.138	2.877	5.968	3.218	2.447	5.372	2.774	5.559	1.074	1.668	4.327	2.731	2.244	1.129	3.195	2.811	3.146	2.275	2.728	2.885	0.963	2.791	4.186	2.811	2.298	3.481	2.865	2.716	3.229	1.375	1.519	1.461	2.1	1.046	4.049	5.301
21	3.258	2.315	3.355	2.55	3.066	3.006	3.252	4.166	5.1	1.968	5.842	4.126	1.372	3.401	3.521	5.418	2.914	3.67	5.189	2.728	4.138	1.295	2.436	4.616	3.289	2.126	1.367	3.39	3.192	3.089	2.679	3.41	3.149	1.095	3.009	4.585	2.722	2.289	3.685	2.94	3.049	3.054	1.756	1.831	3.45	1.04	1.252	3.642	5.341
cons8
0	1.501	3.619	1.765	2.713	6.473	2.146	2.731	3.152	2.41	2.281	3.132	2.352	2.289	6.862	4.347	1.499	2.768	5.722	1.791	3.974	4.567	3.278	1.304	7.06	3.189	3.355	5.547	5.513	2.424	3.691	2.272	3.739	1.966	1.977	3.318	2.418	5.948	3.155	3.822	2.054	3.725	1.845	2.685	2.943	3.441	1.828	2.593	3.479	3.393
1	2.195	2.934	2.158	2.957	5.092	2.553	3.562	2.527	2.413	2.725	3.983	2.67	2.556	2.206	4.249	1.338	3.011	2.822	1.937	4.252	3.192	2.255	2	7.418	3.828	3.35	5.751	5.47	3.533	3.725	3.017	4.16	1.831	2.61	2.94	2.61	4.905	3.287	4.553	7.218	3.854	1.991	3.04	3.178	2.828	2.321	2.991	3.51	2.905
2	2.467	3.049	2.372	3.381	2.716	3.106	2.905	3.106	2.991	2.404	4.375	3.504	2.765	1.946	4.37	2.55	3.04	3.656	2.358	4.524	2.92	2.722	2.481	4.888	3.289	3.917	5.616	3.986	3.163	3.619	2.785	4.295	2.12	2.493	3.352	2.656	4.862	3.244	5.235	3.642	4.464	1.865	3.221	3.977	3.61	2.158	3.195	4.851	3.338
3	2.232	2.943	2.295	2.977	3.037	2.759	2.628	3.381	3.504	2.897	4.521	2.384	3.057	2.519	4.63	2.335	3.358	3.315	2.499	5.006	3.685	2.9	2.215	4.934	4.622	4.659	2.476	4.513	3.215	3.441	2.722	4.487	2.132	3.341	3.92	2.788	5.361	3.613	5.433	2.88	4.023	2.103	3.335	3.521	3.65	2.453	2.613	4.479	3.564
4	2.304	3.931	2.782	3.203	3.699	3.226	2.645	3.364	3.894	3.335	5.003	2.888	3.513	3.103	3.633	1.9	3.782	4.092	2.845	4.794	3.65	3.178	1.983	5.146	4.095	3.834	2.642	4.301	3.364	3.57	3.112	5.017	2.817	3.682	3.905	2.991	5.261	3.771	5.688	3.934	4.318	2.96	3.146	3.645	3.628	2.991	3.398	4.65	3.089
5	2.65	3.736	3.41	3.51	4.212	3.458	3.507	3.708	3.897	3.261	5.278	2.155	3.613	3.536	4.605	2.186	4.201	4.046	2.636	5.765	3.576	2.943	2.292	5.688	4.183	3.725	3.238	4.805	3.51	4.097	2.705	5.272	2.779	4.381	3.461	2.92	5.946	3.946	5.585	3.682	4.605	2.756	3.433	2.931	3.825	2.688	3.65	4.817	3.401
6	2.745	3.788	3.261	3.447	4.734	3.387	2.553	4.424	3.691	3.427	4.725	2.673	3.126	3.201	5.321	2.751	4.146	4.212	2.587	5.65	3.805	3.857	1.633	5.983	4.464	4.057	2.811	4.831	3.011	4.146	3.1	5.163	2.427	4.198	3.808	3.189	6.037	4.046	6.074	3.702	4.089	2.189	3.599	3.682	3.527	3.109	3.751	4.897	3.375
7	3.115	3.513	2.819	3.289	4.874	3.519	2.968	4.456	4.287	3.195	4.874	2.043	3.37	3.295	4.189	1.797	3.98	3.948	2.96	5.275	4.284	2.708	1.436	6.057	3.814	4.762	3.255	4.771	2.516	4.504	3.453	4.814	2.705	4.235	3.372	3.255	6.077	4.046	5.53	4.017	4.192	2.768	3.539	4.186	2.266	2.997	3.94	5.539	3.516
8	2.989	3.92	3.083	4.097	4.175	3.309	3.951	4.63	3.65	3.054	5.146	2.427	3.811	2.86	5.02	1.507	4.201	3.88	2.59	5.192	4.272	2.797	1.295	5.338	3.954	5.143	3.321	4.885	2.562	4.384	3.648	5	2.521	3.828	3.006	3.905	5.567	3.966	5.751	4.158	4.401	3.375	4.109	4.456	2.026	3.418	4.857	5.08	3.564
9	2.805	4.708	3.487	4.381	4.35	3.547	3.842	4.587	4.37	3.287	5.318	2.009	3.799	3.095	4.86	1.501	4.659	4.415	2.908	5	4.003	3.599	1.289	5.728	3.983	5.152	3.576	4.911	2.433	4.198	3.404	4.728	2.476	4.481	2.573	3.719	5.504	4.496	5.355	3.854	4.487	4.668	3.539	4.708	1.903	3.487	4.656	4.825	3.971
10	2.897	4.877	3.547	4.493	4.387	3.496	3.413	4.436	4.175	2.937	4.685	2.387	4.095	3.14	5.12	1.315	4.278	3.98	2.719	4.877	4.395	3.971	1.226	5.699	4.009	4.885	3.673	5.553	2.115	4.034	3.304	5.117	2.708	4.097	2.711	3.676	5.65	4.003	5.65	3.897	4.693	4.381	3.951	4.905	2.077	3.401	4.605	5	4.12
11	2.562	3.155	3.232	5.324	4.699	3.547	2.656	4.691	3.799	2.92	4.559	2.63	4.327	3.556	5.158	1.564	4.645	4.458	2.788	5.089	4.401	3.722	1.195	5.564	4.361	4.791	3.711	4.381	2.278	4.41	3.476	5.006	2.573	3.989	2.679	4.04	5.287	4.126	5.352	4.401	4.799	4.582	3.923	4.573	1.908	3.731	4.387	5.158	4.054
12	3.381	2.55	4.04	4.968	5.069	3.934	3.65	4.115	3.911	2.702	4.948	3.272	3.928	3.693	4.825	1.289	4.645	5.244	2.986	4.911	4.41	3.771	1.269	6.166	4.347	4.989	4.206	4.9	2.132	3.564	3.312	5	2.805	3.911	4.705	3.891	5.229	4.115	5.33	5.433	4.917	3.358	4.16	4.487	1.745	3.576	4.585	5.321	4.791
13	3.281	3.691	4.441	6.994	5.103	5.805	2.37	5.155	4.155	4.713	4.619	3.444	5.249	3.51	5.209	1.246	6.496	4.309	3.713	6.765	4.682	4.255	1.553	5.722	4.467	5.321	4.307	4.398	2.458	3.401	4.587	4.854	3.123	4.401	3.358	4.553	3.095	3.754	4.567	5.269	5.201	3.593	4.679	5.914	3.341	5.074	5.08	6.903	4.461
14	3.06	4.656	4.135	2.756	5.149	3.954	2.43	5.41	5.172	2.699	4.129	4.006	5.719	5.41	5.375	1.788	4.983	4.828	4.828	4.994	3.926	5.716	3.138	3.997	5.553	6.175	4.819	4.384	4.158	3.519	4.189	4.089	3.249	4.49	2.169	4.897	3.381	4.192	4.742	4.585	6.04	2.94	4.894	4.814	4.822	5.289	6.33	5.628	4.653
15	4.049	5.436	3.59	4.355	5.433	6.524	2.619	5.261	6.971	3.691	4.169	4.585	5.206	4.484	5.163	1.713	5.719	6.003	4.198	4.149	5.481	5.017	3.894	5.175	3.57	4.923	5.097	5.699	4.195	2.711	5.287	5.682	4.564	5.854	4.249	4.032	3.716	4.728	5.819	5.616	5.189	4.736	5.312	5.894	4.41	2.054	4.888	4.854	2.132
16	4.39	5.33	4.011	4.223	5.656	3.135	4.736	5.14	6.264	3.301	4.301	5.052	4.61	4.748	5.212	3.404	4.539	5.364	4.519	3.822	3.974	3.937	3.172	4.831	3.719	5.281	4.35	4.516	3.361	2.61	4.195	3.96	4.089	5.854	2.61	5.287	4.074	4.301	4.711	4.934	6.192	4.533	5.223	5.33	4.052	4.017	5.014	4.751	2.544
17	3.633	5.676	3.739	3.86	4.734	3.02	2.923	4.834	5.977	3.117	5.16	3.447	4.252	4.255	4.63	2.957	5.06	4.799	4.484	3.61	3.095	4.708	3.547	5.582	3.304	5.461	3.642	4.576	2.877	2.994	4.794	4.309	3.433	5.02	2.742	5.41	2.908	4.203	4.12	4.284	4.307	3.693	4.883	4.885	4.129	3.413	4.318	3.94	3.424
18	3.845	6.143	4.312	3.539	4.991	2.828	3.226	5.057	5.636	3.115	4.676	3.413	5.02	4.413	5.361	2.908	5.378	4.897	4.868	4.034	3.324	5.261	3.544	5.117	3.599	5.547	3.785	4.688	2.989	3.026	4.524	4.811	3.797	5.292	3.14	5.593	3.473	4.407	4.35	4.289	4.765	3.401	4.943	5.149	4.08	3.556	4.659	4.169	5.011
19	4.562	5.768	4.628	3.587	5.43	2.797	4.249	4.777	5.57	3.599	4.218	4.375	4.728	4.768	5.55	2.911	4.762	5.45	5.092	4.602	3.576	4.825	3.891	5.372	3.946	5.748	4.169	4.453	3.347	3.138	4.994	4.739	3.61	5.401	4.06	5.564	3.481	4.576	4.576	4.759	4.946	3.794	5.524	5.189	4.241	3.748	5.155	4.845	4.158
20	6.212	5.877	5.438	3.553	5.702	3.41	5.92	5.476	6.59	4.117	4.877	7.791	5.951	6.089	6.785	2.845	5.146	5.926	5.556	5.172	4.344	5.585	3.14	5.845	4.562	7.052	4.648	4.837	3.496	3.59	4.725	5.424	4.682	5.994	4.713	6.284	4.607	4.966	5.447	6.782	6.971	3.691	6.676	5.725	4.246	4.51	5.006	4.88	4.891
21	7.14	7.622	5.61	4.756	4.771	5.484	5.908	6.954	6.897	5.94	5.579	4.808	6.897	5.172	7.146	3.513	5.997	6.255	6.201	5.198	5.011	5.851	3.298	5.905	4.968	7.017	6.825	5.573	4.086	3.613	5.983	5.281	4.338	6.43	2.785	6.298	4.112	5.751	5.771	5.911	6.335	3.195	6.436	5.854	4.393	4.095	6.324	6.837	6.516
cons9
0	4.264	6.12	5.421	4.255	2.129	6.307	5.711	3.034	2.883	2.321	3.009	6.599	3.567	2.711	4.668	5.33	5.59	7.461	5.352	3.473	7.971	4.946	5.533	7.696	2.052	3.685	3.587	6.315	2.215	2.989	3.642	6.456	3.53	6.928	4.814	4.628	1.997	5.181	6.811	1.88	7.281	9.175	3.51	3.628	2.533	3.994	6.59	4.762	4.398
1	2.344	5.327	5.223	3.375	2.398	2.817	2.539	3.41	2.931	3.117	2.739	4.166	4.201	2.567	4.92	5.347	4.576	5.169	5.069	3.444	8.384	3.332	4.582	2.903	4.172	4.201	3.192	5.679	2.089	2.745	3.573	5.559	2.341	4.387	4.461	4.754	2.115	4.794	6.799	2.292	3.668	8.221	3.799	3.172	3.321	3.576	3.436	5.318	4.289
2	3.198	4.837	5.244	2.968	2.347	3.158	2.567	3.295	3.106	3.688	3.097	2.676	4.223	2.378	4.272	4.954	3.381	5.172	3.628	3.275	5.903	3.605	4.14	2.799	2.84	3.67	3.533	4.96	2.387	2.779	3.642	4.559	3.269	4.226	4.682	4.298	2.026	4.9	4.808	2.169	3.307	5.398	4.324	3.53	3.37	4.181	3.648	4.951	4.559
3	3.41	5.163	5.496	2.917	2.722	3.115	2.894	3.593	2.943	3.914	3.292	2.645	3.693	2.352	4.599	4.88	3.716	4.831	3.017	4.155	5.212	3.401	4.266	3.438	2.438	3.926	3.456	5.481	2.831	3.854	3.53	3.891	3.083	3.822	4.728	4.063	1.825	4.716	3.625	1.659	4.052	5.398	4.172	3.547	3.513	3.908	3.602	5.235	3.181
4	3.441	4.295	5.029	3.516	2.808	3.003	3.04	3.751	3.547	3.602	3.461	2.734	3.619	2.438	5.298	4.917	4.212	3.917	3.347	3.986	4.851	2.567	4.221	3.533	2.774	4.095	3.676	4.923	2.788	3.129	3.705	3.464	2.175	3.576	4.67	3.668	2.573	4.178	3.84	1.645	3.926	4.957	4.206	3.63	2.628	4.138	3.395	4.742	3.186
5	3.573	4.728	5.33	3.519	2.748	3.284	3.072	3.751	2.748	3.178	3.407	3.266	3.519	2.628	5.341	4.811	4.57	2.897	3.352	3.946	5.034	2.616	4.218	3.436	2.914	3.639	3.562	5.112	2.834	2.903	3.845	3.607	2.358	3.665	4.802	3.04	2.08	4.011	4.014	2.928	4.496	4.814	4.221	4.069	2.232	3.779	3.926	5.35	2.914
6	3.619	4.84	5.527	3.246	2.719	3.496	3	3.175	2.871	3.312	3.14	3.287	3.524	2.12	5.765	4.573	4.244	2.387	3.086	4.215	5.086	2.822	4.12	3.287	3.381	3.688	3.716	5.06	2.825	2.885	3.347	3.771	2.725	3.84	4.851	2.811	2.911	3.487	4.074	3.183	4.315	5.106	4.052	4.398	2.12	3.327	3.88	5.206	2.963
7	3.507	4.47	5.461	3.16	2.848	3.513	3.178	2.656	3.332	2.688	3.261	3.387	3.782	2.35	5.711	5.284	4.183	2.275	3.086	3.885	4.335	2.716	3.94	3.533	3.095	3.705	3.84	4.55	2.719	2.352	3.837	3.9	2.163	4.049	5.229	2.278	2.794	2.817	4.266	2.662	4.897	4.054	4.02	3.622	2.272	3.246	3.481	5.564	3.309
8	3.877	4.564	5.527	3.372	3.057	3.63	3.014	1.645	3.745	2.983	3.685	3.427	3.43	2.372	5.49	5.16	4.504	2.284	3.67	4.049	3.476	2.759	3.874	3.673	2.997	4.086	4.599	4.203	2.871	2.086	3.567	4.014	3.054	4.166	5.957	2.223	3.92	2.484	4.246	2.052	5.61	3.364	3.923	3.625	1.968	3.372	3.903	4.989	1.622
9	3.831	5.198	5.923	3.418	2.88	3.908	3.258	1.728	3.49	2.338	3.312	3.146	3.47	2.59	5.931	5.479	4.774	2.112	3.556	4.143	2.777	2.57	3.699	3.636	2.857	3.802	4.582	3.817	3.02	2.209	3.989	3.613	3.097	4.212	5.573	2.37	3.201	2.467	4.029	2.183	6.129	2.84	4.032	4.16	2.086	3.066	4.112	4.533	2.499
10	4.023	5.017	6.352	3.456	3.103	3.897	3.218	1.719	3.476	2.261	3.358	3.324	3.275	2.544	5.954	5.544	4.782	2.029	3.774	4.083	3.046	2.98	3.991	3.685	2.971	4.143	4.607	4.158	3.281	2.84	3.745	4.226	3.034	4.301	4.281	2.404	3.946	2.364	4.011	2.083	5.88	2.47	4.08	4.066	2	3.149	4.332	4.599	1.756
11	4.507	5.198	6.181	3.521	2.765	4.252	3.261	1.702	3.691	2.229	3.705	3.361	3.295	2.834	5.716	5.255	5.014	2.166	3.794	4.318	2.745	2.779	4.203	3.926	2.966	4.212	4.722	4.132	3.332	3.198	4.344	3.934	2.954	4.35	4.957	2.45	3.049	2.928	4.103	1.94	5.831	2.436	4.246	4.43	2.017	2.937	4.063	4.636	2.06
12	4.831	5.158	6.16	3.765	3.272	4.404	3.461	1.682	3.335	2.155	3.957	3.648	3.378	3.656	5.937	5.562	4.883	2.166	4.126	4.874	2.696	3.089	4.201	4.023	3.244	4.496	4.229	4.152	3.289	3.367	4.06	4.542	2.943	4.587	4.1	2.587	2.513	3.513	4.728	2.433	5.943	2.046	4.499	3.739	1.954	3.103	4.289	5.195	2.212
13	4.84	5.086	5.951	3.748	3.04	4.55	4.361	1.759	2.699	2.258	3.754	3.57	3.192	3.579	5.785	5.65	4.888	2.149	4.175	4.587	2.711	3.138	4.702	4.716	3.287	4.55	3.395	3.868	3.126	3.046	4.461	4.301	2.914	5.252	4.553	2.547	2.264	3.685	4.719	2.181	6.083	2.181	4.822	4.521	2.135	2.923	4.484	5.063	2.292
14	4.619	4.436	5.238	3.871	3.169	4.51	3.968	1.607	3.178	2.372	4.132	3.298	3.072	2.782	5.676	5.659	5.281	2.218	4.433	4.192	2.278	2.914	4.725	4.943	3.751	4.845	2.636	3.352	2.711	3.126	5.473	4.716	3.006	5.771	4.384	2.438	1.676	2.923	4.493	2.948	6.524	1.622	4.86	5.341	2.152	2.559	4.731	4.453	2.241
15	4.252	4.447	4.908	5.499	3.287	4.871	4.619	1.676	2.559	2.355	3.587	3.885	2.986	2.699	5.275	5.579	5.269	1.963	3.819	4.143	2.338	2.968	4.361	4.699	4.049	4.676	2.378	3.049	2.49	2.756	5.868	4.636	4.115	5.576	3.845	2.327	1.808	2.768	5.106	3.862	6.321	1.759	5.321	5.943	2.318	2.413	4.493	4.287	2.92
16	4.057	4.679	4.163	3.957	3.562	4.713	3.963	2.172	2.272	2.424	3.146	2.587	3.258	3.006	4.814	5.361	4.937	2.092	3.39	4.759	2.123	2.871	3.524	4.67	4.003	4.536	2.112	2.923	2.14	3.539	4.496	3.98	2.96	5.716	3.401	2.103	1.9	2.92	4.665	2.794	5.358	1.742	4.931	4.951	2.315	2.112	4.307	3.92	4.095
17	3.693	3.453	3.453	3.774	3.083	4.206	4.332	1.722	2.281	2.255	3.175	2.914	3.175	3.774	4.547	5.791	5.238	2.103	3.057	4.61	1.966	3.04	3.069	3.94	3.467	4.516	2.032	2.974	2.235	3.476	4.476	3.943	2.556	4.736	2.788	2	2.848	2.777	4.092	3.158	5.123	1.619	4.616	4.802	1.951	2.358	4.358	3.628	4.398
18	3.544	3.344	3.808	3.799	2.404	4.186	4.937	2.241	2.152	2.284	2.797	2.163	3.458	3.897	4.203	5.189	4.805	2.246	2.897	4.398	1.891	3.006	2.908	4.14	3.246	4.519	2.115	2.774	2.295	2.957	3.948	3.903	2.332	4.983	2.923	2.192	1.911	2.312	4.235	2.516	5.189	1.903	4.622	5.014	1.648	1.934	5.017	3.868	3.536
19	3.63	3.61	3.957	3.851	2.51	4.444	4.556	2.252	2.49	2.095	3.272	2.083	2.943	3.381	4.742	5.16	5.074	2.238	2.616	4.229	1.779	3.206	3	4.587	3.35	4.562	2.011	2.699	2.095	3.046	4	3.567	2.662	5.327	3.126	2.04	3.289	2.304	4.266	1.971	4.94	1.989	4.275	5.049	1.659	1.842	4.777	3.808	3.585
20	3.57	3.35	4.017	3.607	3.009	4.266	4.691	2.496	2.602	1.954	3.223	2.115	3.458	3.914	4.438	5.281	4.779	2.43	2.387	4.266	1.736	2.963	3.086	4.461	3.633	4.401	2.39	2.573	1.989	2.897	4.221	3.332	2.318	5.321	3.08	2.55	4.716	2.771	3.9	2.072	4.98	2.238	4.736	5.014	1.688	2.009	4.9	4.152	3.607
cons10
0	3.774	4.504	3.183	6.427	1.779	1.802	2.355	5.066	4.117	2.427	6.59	3.172	8.023	2.255	3.636	2.415	1.903	3.158	2.37	2.986	3.616	3.564	2.857	2.51	5.149	3.865	3.808	2.997	1.241	7.905	4.169	6.112	4.275	2.106	3.077	5.16	4.771	2.135	6.963	3.928	4.238	4.762	3.14	3.307	3.229	1.559	5.914	3.868	3.55
1	3.943	4.774	3.479	7.318	1.986	2.123	2.393	4.63	4.126	2.458	5.06	3.258	4.811	3.189	3.576	2.61	2.192	3.198	2.547	2.659	3.312	3.542	2.731	2.837	4.696	4.117	3.831	2.607	1.169	8.284	3.883	4.438	4.103	2.158	2.395	5.436	4.47	2.458	7.633	3.765	4.742	4.567	3.032	3.352	3.645	1.779	3.779	3.625	3.963
2	3.885	4.865	4.264	6.447	2.745	1.877	2.066	4.802	3.628	2.903	4.977	3.364	6.765	2.479	3.92	3.16	2.493	3.304	2.201	2.393	3.605	3.968	2.894	2.685	4.825	4.255	4.218	2.799	1.653	7.656	3.745	3.47	3.158	1.974	2.533	5.155	4.891	2.266	7.745	3.55	5.095	4.372	3	3.138	4.083	1.963	2.685	2.842	3.673
3	3.438	4.725	4.605	4.415	2.579	2.358	2.493	5.315	3.527	2.983	4.596	3.178	7.908	1.272	3.754	3.238	2.633	3.659	2.186	2.739	3.246	3.461	2.845	2.86	4.198	4.057	3.585	2.788	1.977	8.052	3.865	3.808	2.352	1.754	1.937	5.467	4.479	2.395	7.201	3.633	5.017	4.934	2.891	3.599	3.166	1.499	4.077	2.117	4.02
4	3.1	4.711	4.688	4.65	2.519	2.905	2.616	4.332	4.089	3.292	4.206	3.576	7.307	2.547	3.762	2.926	2.974	4.166	2.865	3.02	3.728	3.338	2.347	2.057	4.585	3.819	2.484	2.513	2.665	7.255	4.501	3.905	1.484	2.931	2.948	4.201	4.261	2.716	4.662	4.103	5.029	5.639	3.304	4.155	1.966	1.361	3.163	3.261	3.685
5	3.559	5.026	4.573	3.246	2.676	3.447	3	4.693	4.828	3.003	3.742	3.837	3.281	2.883	4.499	1.931	2.903	4.301	1.908	3.318	3.645	4.298	3.08	2.564	4.639	3.364	2.212	2.797	2.189	3.315	4.845	4.135	2.668	3.905	2.98	4.186	3.914	2.45	4.682	4.043	4.728	5.393	3.206	3.223	3.203	1.713	3.427	4.653	3.779
6	3.235	5.066	4.665	2.837	3.436	3.192	3.533	4.246	5.436	3.387	4.817	2.06	1.986	5.112	5.149	3.341	3.957	4.728	3.112	2.748	2.871	4.888	3.37	3.183	3.774	4.49	2.679	2.327	2.513	2.897	3.931	4.355	2.467	3.739	2.318	4.135	2.731	1.926	4.152	3.65	5.903	5.069	2.845	3.728	2.768	2.794	3.734	5.395	3.135
7	3.748	5.696	4.1	3.043	3.183	3.636	2.711	3.645	3.759	2.946	5.043	4.444	1.255	2.266	4.072	2.736	2.779	3.203	2.777	2.126	3.352	5.16	3.295	3.602	5.232	2.653	1.433	2.49	1.903	3.272	4.332	4.069	1.398	2.857	3.155	4.567	3.954	1.811	4.223	3.928	3.857	3.857	2.046	3.166	4.043	1.702	2.848	3.797	3.994
8	2.98	4.897	3.198	3.479	2.539	3.33	3.41	3.926	3.994	3.404	3.874	3.372	1.241	2.158	4.774	2.109	3.195	3.026	1.994	2.951	2.487	4.367	3.521	3.181	4.504	2.587	1.218	1.685	1.49	1.905	3.61	4.447	2.206	2.332	1.633	4.246	3.324	1.324	3.788	4.456	4.799	4.585	1.814	3.908	4.095	1.86	2.315	3.67	5.355
9	2.842	4.47	3.192	3.622	2.968	3.074	3	3.39	4.04	3.65	4.083	3.318	2.458	1.476	4.444	2.413	2.51	3.728	1.192	2.791	1.811	4.779	2.799	1.883	3.977	2.926	1.897	1.181	2.175	3.186	3.96	4.59	2.934	1.968	2.791	4.023	3.026	1.298	3.951	3.739	5.034	3.989	1.713	4.679	1.894	2.198	3.292	4.364	5.115
10	3.791	4.209	2.811	2.834	2.421	2.39	3.04	3.473	4.138	3.544	4.146	3.086	2.284	1.84	3.407	2.14	2.355	3.109	3.198	2.223	1.768	4.401	2.496	3.461	3.98	2.542	1.923	1.562	1.903	2.358	3.493	3.928	2.871	1.596	1.96	3.957	3.135	3.12	3.347	3.788	3.662	3.989	1.576	4.562	2.43	1.845	3.037	3.765	4.097
11	2.842	3.794	3.12	2.269	2.074	2.499	2.301	3.421	4.089	2.851	4.238	3.023	1.951	2.413	4.252	2.226	2.183	3.155	2.699	2.249	2.112	3.335	3.183	2.977	3.43	2.825	1.596	1.327	1.777	2.255	3.281	3.573	2.802	1.742	2.464	3.977	3.143	2.47	3.378	3.582	3.734	3.865	1.312	4.404	2.252	1.946	2.989	3.754	4.115
12	2.928	3.599	2.994	2.029	2.55	2.567	1.865	2.874	4.163	2.716	4.149	2.47	1.968	2.424	3.791	2.748	2.527	2.421	2.436	1.805	1.868	3.934	3.198	3.034	3.393	3.169	1.579	1.126	1.355	2.278	2.92	3.53	2.467	1.98	2.112	3.865	3.332	2.966	3.519	3.011	3.67	3.261	1.848	4.49	2.295	2.063	3.728	3.622	3.049
13	2.438	2.874	3.249	2.347	2.811	2.032	2.324	2.269	3.054	2.559	3.791	2.702	2.479	2.115	3.226	2.384	2.762	2.805	2.762	1.57	1.596	4.559	2.943	2.37	3.301	3.261	1.777	1.318	2.35	2.269	2.642	3.665	3.163	1.55	1.911	3.731	2.682	2.53	3.347	2.476	3.347	3.441	1.47	4.011	2.135	1.295	3.713	3.828	2.748
14	2.536	2.587	3.321	2.946	2.309	1.785	2.398	2.052	3.232	2.665	3.682	2.456	2.244	2.074	3.307	1.605	2.132	3.433	2.725	1.817	1.344	3.461	2.819	2.49	3.47	3.014	1.473	1.301	2.246	2.573	2.524	3.748	3.587	1.521	1.407	4.152	2.501	2.152	3.779	2.682	2.948	3.106	1.822	4.106	1.819	2.318	3.424	3.885	2.676
15	2.232	2.613	2.991	3.481	2.484	1.742	2.146	2.103	2.814	2.398	3.335	3.006	1.702	1.605	3.479	2.003	2.393	2.682	1.226	1.754	1.304	2.974	2.1	2.585	3.057	2.702	1.269	1.338	1.716	2.206	1.905	3.602	1.986	2.235	1.418	3.175	1.954	2.249	3.255	3.023	3.043	3.696	1.55	3.851	1.871	1.258	3.112	3.043	3.103
16	3.178	2.883	2.822	3.298	1.579	1.562	1.808	2.046	3.092	2.851	2.897	4	1.321	2.112	2.582	2.1	2.542	2.705	1.983	1.825	1.163	3.072	1.693	2.842	3.238	2.653	1.352	1.33	1.39	2.413	2.567	2.648	1.533	1.404	1.321	2.994	1.946	2.344	2.871	2.722	2.805	3.203	1.272	3.132	2.249	1.341	3.08	2.862	3.384
17	3.536	2.086	3.347	2.072	2.034	1.582	1.384	2.149	2.315	2.799	3.046	3.169	1.713	1.857	2.625	2.734	2.567	2.14	1.453	1.768	2.731	2.685	1.968	1.966	3.754	2.304	1.324	1.653	1.691	2.418	2.069	3.433	1.61	1.937	1.393	3.384	1.954	2.232	2.209	3.762	2.55	3.653	1.496	2.14	1.811	1.418	3.138	3.172	3.367
18	3.246	2.484	4.017	2.289	2.507	1.61	1.894	2.476	3.358	2.246	3.625	2.86	1.931	2.063	2.112	1.754	2.802	3.261	1.355	2.616	2.169	2.381	1.501	2.696	4.057	3.026	1.656	1.954	1.708	3.327	2.232	3.628	1.625	1.808	1.456	4.006	2.029	1.633	3.181	3.006	2.871	3.252	1.599	3.785	2.37	2.003	2.163	3.903	4.315
19	3.493	2.951	4.318	2.653	2.095	1.817	2.221	2.152	2.676	3.384	4.032	3.722	3.255	1.662	2.748	2.593	1.989	1.862	1.55	2.183	2.072	3.06	1.607	2.691	4.009	2.88	1.493	2.344	2.109	3.074	2.989	2.791	2.364	2.742	1.693	2.791	1.885	1.656	3.209	4.12	2.183	4.415	1.378	3.897	1.911	2.418	3.287	3.668	3.249
20	2.842	3.877	3.777	3.097	2.556	2.407	1.656	2.361	2.467	2.189	3.544	2.636	2.719	2.307	2.467	2.441	3.02	1.928	1.794	2.086	2.344	2.802	1.507	2.923	3.619	3.195	1.728	2.381	3.33	3.123	2.266	3.407	2.192	1.9	1.467	2.883	1.799	1.719	2.914	3.029	2.395	4.083	1.613	3.55	2.203	1.934	2.94	4.166	3.602
cons11
0	1.378	3.851	4.593	4.332	3.278	7.215	4.713	4.106	3.304	6.097	3.885	4.123	2.152	3.865	2.593	2.891	3.745	3.378	5.923	6.083	4.367	4.954	9.547	2.96	1.662	2.487	3.066	6.745	3.023	4.109	3.774	5.991	3.539	5.138	2.937	2.542	1.986	3.034	3.682	2.011	4.186	2.656	4.324	5.158	1.751	3.596	3.324	1.756	2.539
1	1.407	4.106	3.785	3.682	3.33	3.711	6.501	2.41	5.072	1.433	3.049	3.41	2.238	2.745	2.722	3.229	3.181	4.811	5.481	4.132	3.642	4.352	4.318	5.364	4.301	2.447	3.063	7.862	2.564	3.613	2.888	9.258	4.903	5.381	2.662	2.315	4.33	4	5.275	3.785	5.653	4.132	4.613	3.633	2.562	6.831	2.774	3.218	3.284
2	1.622	3.215	2.338	3.788	3.433	4.713	4.576	2.736	3.834	3.278	3.467	3.201	3.395	2.35	2.94	3.47	4.501	3.043	2.699	3.656	3.318	2.252	3.573	4.404	1.679	2.163	3.897	4.831	3.59	3.006	3.559	5.421	3.476	3.516	2.774	2.903	3.063	4.808	3.16	2.802	3.994	3.619	3.476	4.192	2.181	3.602	2.344	3.258	3.542
3	1.504	3.072	2.458	2.484	3.135	5.756	3.633	1.782	2.983	2.754	2.751	5.241	2.685	2.479	2.748	3.052	3.123	2.957	3.14	4.43	7.341	2.685	4.43	2.808	2.014	3.444	3.456	5.625	3.516	2.862	4.656	3.516	3.759	3.232	2.413	3.158	3.321	4.046	4.109	2.633	4.67	4.481	4.347	5.788	2.501	3.355	2.785	2.361	2.754
4	2.372	3.321	2.226	3.986	3.226	5.046	3.201	1.728	3.163	3.413	3.08	5.266	2.221	1.619	2.799	2.63	3.602	3.587	2.622	4.779	6.026	3.284	4.023	2.874	2.585	3.169	3.521	4.759	3.014	2.914	3.536	3.484	3.725	3.556	3.04	2.966	3.269	4.223	4.115	3.332	4.948	3.65	2.991	4.504	2.063	4.229	2.284	2.513	2.573
5	2.203	3.639	2.109	3.576	3.404	5.232	3.393	1.49	3.244	3.143	3.479	3.49	2.307	1.516	3.272	2.372	3.315	3.742	2.484	4.63	5.934	2.665	4.705	3.272	2.41	3.364	3.212	5.092	2.762	3.08	4.324	3.39	3.799	4.453	2.825	2.817	2.966	4.006	4.04	3.146	4.427	3.364	2.817	4.453	2.585	4.347	2.12	2.269	2.931
6	2.252	3.181	2.181	4.103	3.559	5.097	3.645	1.421	3.358	3.662	3.43	3.358	2.387	1.725	3.186	2.607	3.395	4.381	1.911	4.321	5.817	2.748	4.066	3.55	2.504	3.109	3.559	5.292	2.576	3.166	4.33	3.347	3.968	3.865	3.115	2.613	2.57	3.573	4.052	3.398	4.41	4.155	3.398	5.169	2.762	4.648	2.453	2.232	2.645
7	2.991	3.822	2.12	3.931	3.756	6.146	3.897	1.625	3.63	3.427	2.653	3.539	3.04	1.914	3.424	3.06	3.585	4.711	2.138	4.602	6.006	1.791	4.223	3.579	2.96	2.908	3.55	4.989	2.966	2.934	3.98	3.711	3.739	2.951	2.986	2.874	3.57	3.544	3.989	3.198	4.281	3.937	3.289	5.06	2.567	5.384	2.977	2.559	2.854
8	1.771	3.415	2.166	4.08	4.032	6.834	3.777	1.318	4.593	3.679	3.473	3.424	3.272	2.791	3.765	3.404	4.149	4.235	2.095	4.765	5.954	3.67	4.453	3.054	2.991	2.894	3.928	5.077	3.768	3.361	4.507	4.009	3.55	2.891	2.871	2.716	2.146	3.596	4.106	2.948	5.261	4.043	2.479	4.805	2.911	3.605	2.739	2.736	3.203
9	2.169	4.117	2.315	4.183	4.63	6.272	3.287	1.728	4.86	4.229	3.805	4.169	3.602	2.215	3.897	2.53	4.364	5.135	2.51	5.37	5.656	3.332	4.934	3.364	1.977	3.063	4.209	4.842	3.175	3.946	3.341	4.295	5.734	3.822	3.054	3.218	5.14	3.628	4.367	3.112	5.613	4.08	3.307	4	2.61	3.003	3.132	3.61	4.381
10	3.771	4.332	2.074	4.126	4.762	6.567	3.504	2.731	5.47	4.573	3.693	4.186	3.103	3.146	4.126	2.539	4.375	5.966	2.447	5.361	5.983	3.983	4.854	3.069	3.759	3.39	3.914	4.559	3.805	3.53	4.052	4.822	4.756	3.553	2.905	3.61	3.166	3.249	3.258	3.837	5.275	3.639	3.355	3.393	3.304	4.59	3.166	3.026	3.12
11	1.696	4.774	2.473	3.802	4.822	5.653	2.894	2.742	4.395	5.011	4.307	4.413	3.966	2.954	4.751	3.08	4.547	5.817	2.252	5.149	4.054	2.63	4.613	3.825	1.384	3.754	4.074	4.653	4.032	3.155	5.355	6.023	4.252	4.117	3.585	3.521	3.375	3.143	3.908	2.476	5.639	4.172	3.272	4.576	3.281	3.533	3.834	3.355	3.364
12	3.135	4.851	2.33	4.731	3.057	6.163	4.725	3.221	4.261	4.481	3.926	3.719	4.338	2.699	4.794	3.212	4.825	5.112	2.39	5.539	3.903	4.579	5.628	4.221	4.175	4.232	4.556	3.98	4.47	2.948	4.433	6.722	3.138	5.37	4.55	3.971	3.45	3.077	4.341	2.745	5.596	4.496	3.854	4.398	3.309	3.544	4.436	2.178	4.519
13	3.318	4.851	4.398	2.639	4.43	5.877	4.255	2.957	3.029	4.567	4.095	4.825	5.63	2.344	4.794	5.524	4.877	5.304	2.413	4.536	4.819	5.713	7.736	4.659	2.235	4.736	4.625	4.711	3.585	4.014	3.831	5.51	4.143	4.728	5.501	4.344	3.567	4.372	4.378	2.51	5.407	4.146	3.788	3.782	4.132	5.092	3.421	1.149	4.189
14	5.754	5.026	5.467	2.765	4.43	5.559	4.181	4.077	3.625	5.017	5.258	6.238	4.358	1.596	4.602	3.903	5.221	3.725	5.12	2.748	4.083	5.132	5.648	6.456	3.438	2.673	3.931	3.98	3.097	4.006	5.226	7.395	4.381	5.032	5.473	4.977	3.195	4.759	4.169	5.742	6.249	4.891	3.61	4.828	4.659	5.728	2.527	1.739	6.516
15	3.645	5.026	5.172	3.198	6.158	5.244	4.685	3.917	4.275	4.917	5.691	6.659	5.421	2.619	4.782	5.788	6.433	4.693	6.16	3.375	6.444	4.605	5.338	5.341	1.891	3.241	4.398	5.341	3.203	5.275	3.628	6.335	6.321	5.117	5.785	3.734	2.791	4.963	4.496	4.736	2.226	4.65	5.567	5.851	4.785	4.794	1.315	2.129	8.123
16	4.544	5.433	3.868	4.043	4.129	4.679	3.848	3.559	5.447	4.9	4.338	6.092	3.287	1.748	4.272	3.92	6.507	5.37	6.923	4.599	4.682	4.327	5.811	5.691	2.513	6.12	5.203	4.003	2.636	5.158	5.711	6.203	5.828	7.109	6.817	3.553	3.324	2.16	5.158	7.095	2.166	5.16	5.43	4.599	4.218	3.564	1.258	1.711	7.593
17	3.507	5.229	3.181	4.45	3.332	2.47	4.14	3.358	4.513	5.404	3.072	4.433	2.218	3.986	4.771	4.61	5.278	3.616	6.977	3.607	5.181	2.335	2.868	4.069	2.1	4.407	4.238	5.232	2.88	5.112	5.676	3.229	3.464	7.364	5.072	2.481	2.653	2.352	6.817	4.966	3.98	4.166	6.868	3.332	6.605	2.201	1.607	2.43	8.072
18	1.55	4.318	3.301	3.138	3.673	1.842	3.252	2.748	5.625	4.12	3	2.117	2.934	2.788	3.642	1.857	5.484	3.587	5.415	3.504	4.814	1.851	2.221	2.908	1.605	5.186	3.613	2.461	2.564	4.1	3.415	3.143	3.292	5.971	3.507	4.249	6.335	3.149	4	3.911	4.725	3.355	3.255	2.052	1.613	2.619	1.547	2.284	6.378
19	1.679	4.401	3.751	3.215	2.837	1.937	2.607	3.269	5.441	3.883	1.923	2.424	2.974	3.223	3.713	2.473	5.553	3.14	5.837	3.393	4.327	1.447	2.275	2.731	2.67	6.335	2.883	3.805	2.166	3.774	2.862	2.926	3.315	5.917	3.845	4.476	1.544	2.702	3.754	4.275	4.951	3.527	3.181	1.946	2.688	2.759	1.501	2.639	6.378
20	1.181	4.186	4.175	3.754	2.946	2.37	2.731	2.799	5.794	3.891	1.751	3.496	3.361	3.332	3.668	2.613	5.84	3.08	6.077	3.842	4.407	1.828	2.564	3.109	1.347	6.579	2.559	2.436	2.335	4.206	3.109	3.47	3.865	5.825	3.779	3.94	1.716	2.607	3.181	5.381	4.648	3.948	3.381	2.029	5.344	2.831	1.642	2.688	6.258
21	2.971	5.298	4.418	4.335	2.774	2.258	2.885	2.977	5.622	4.493	4.046	3.218	2.063	2.983	3.696	2.103	6.138	3.596	5.742	3.496	4.648	1.762	2.616	4.513	4.361	5.046	3.123	4.221	2.41	4.269	4.08	3.966	4.195	5.94	4.275	5.046	1.65	2.713	3.903	5.166	4.539	4.057	3.774	1.817	5.441	2.799	1.92	2.539	7.252
cons12
0	2.181	3.756	4.476	2.029	2.765	3.318	2.046	5.163	2.238	4.633	1.917	5.112	6.501	6.94	2.086	4.613	1.963	4.226	3.461	3.696	4.175	5.195	3.192	3.745	4.596	2.951	5.407	1.814	2.811	6.149	3.155	3.043	1.736	1.831	3.622	4.02	2.84	3.848	4	1.928	3.507	4.547	6.218	5.739	3.155	2.742	6.04	3.112	2
1	2.696	3.665	3.819	3.633	3.458	3.444	2.811	5.034	3.327	4.633	1.946	4.521	4.848	4.742	1.705	4.011	2.052	4.032	3.934	4.06	3.831	3.722	4.218	3.072	3.562	3.175	4.607	3.585	2.84	3.152	4.542	2.871	1.602	5.45	4.152	4.046	3.407	3.086	3.682	2.745	2.519	3.556	5.45	3.897	3.708	4.295	2.734	3.1	1.874
2	2.201	4.418	4.226	3.931	3.676	4.014	2.266	5.418	2.464	4.917	1.997	4.244	4.725	6.08	1.713	4.418	2.307	4.702	3.507	3.324	4.352	4.458	3.966	3.054	3.393	2.519	5.172	3.868	3.023	3.115	4.67	3.49	4.771	3.759	3.619	3.138	2.49	2.837	3.556	3.003	2.679	3.458	5.668	1.991	3.427	5.456	2.026	3.585	2.163
3	2.785	4.046	3.989	3.811	2.914	3.155	2.367	5.367	3.393	5.928	2.246	4.307	3.481	5.37	4.181	4.295	2.12	4.702	3.991	3.931	4.636	5.424	4.074	3.797	3.238	3.046	5.046	3.252	3.011	3.573	3.991	4.043	2.367	2.221	3.845	3.364	2.14	3.02	4.08	3.934	2.837	3.384	5.928	1.67	3.851	5.599	2.135	3.519	1.86
4	2.96	3.819	4.195	3.501	1.963	3.645	2.04	5.189	3.802	5.418	2.367	4.011	4.47	5.281	3.705	4.166	2.768	4.645	3.914	3.45	4.335	5.086	4.043	4	4.295	2.802	4.556	2.739	3.458	4.544	4.097	3.986	2.88	1.413	4.536	4.318	2.407	3.069	4.02	3.971	2.713	3.427	5.51	2.616	4.315	5.665	2.605	3.321	2.249
5	3.361	3.997	4.742	3.255	1.659	4.241	2.246	5.206	4.212	5.862	2.364	4.149	5.287	5.874	3.971	4.324	3.135	4.135	3.997	3.582	4.59	5.074	4.16	4.891	4.298	3.069	4.453	3.278	3.37	4.739	3.946	4.819	3.338	1.593	4.748	4.367	2.619	3.559	3.883	4.266	2.911	3.413	5.656	2.585	4.312	5.914	2.553	3.553	2.281
6	3.877	4.066	3.802	3.745	2	4.344	2.129	5.553	4.341	6.083	2.441	4.275	5.335	6.023	3.63	4.676	2.991	4.613	4.831	3.212	4.496	4.977	4.138	4.166	3.943	2.822	4.668	3.335	3.57	4.825	4.41	4.759	3.407	1.802	5.149	4.155	2.628	4.138	3.923	4.332	3.699	3.453	6.682	2.854	4.837	5.871	2.364	3.86	2.691
7	3.218	4.585	3.665	3.301	1.848	5.063	3.258	5.132	4.146	6.453	2.45	3.693	4.917	6.052	4.599	4.607	2.321	5.092	4.579	2.759	4.226	5.438	3.636	4.304	4.35	3.599	4.802	3.152	3.553	4.487	4.327	4.556	3.413	3.109	4.765	4.456	2.934	3.954	4.765	4.751	3.138	3.974	6.436	3.424	4.533	6.519	1.61	3.874	2.602
8	2.63	4.066	3.937	3.375	3.049	4.593	4.556	4.785	4.077	5.997	2.201	4.596	4.822	5.539	2.842	4.891	1.811	4.791	4.292	3.516	3.791	5.524	2.673	4.63	3.65	3.181	4.903	3.398	3.774	4.418	4.713	4.476	6.112	3.61	4.57	3.645	3.229	3.567	4.805	4.04	3.261	4.562	6.017	3.742	4.745	5.86	1.63	3.92	2.9
9	2.453	4.301	4.364	3.653	3.106	4.39	3.295	5.739	3.659	5.791	2.441	4.771	5.33	6.367	1.845	4.519	1.991	4.476	4.53	4.453	3.914	5.275	3.261	4.857	3.195	3.115	5.074	4.484	4.172	5.748	4.544	4.47	2.777	3.957	4.865	3.877	4.41	4.361	4.559	4.662	3.332	4.808	6.066	4.461	4.41	6.255	2.55	3.842	2.553
10	3.421	4.648	4.023	4.02	3.533	4.868	2.613	5.524	3.814	4.332	2.553	4.883	5.47	6.229	2.281	3.47	3.691	4.032	4.129	3.679	2.725	5.106	1.88	4.725	3.779	3.745	4.135	3.496	3.883	6.739	4.404	4.63	1.487	3.814	5.401	2.436	4.126	3.244	4.461	3.341	3.069	2.854	6.032	4.381	4.977	5.923	3.476	4.049	2.891
11	3.424	4.16	3.805	3.817	3.728	4.756	4.599	5.215	4.011	4.619	2.754	4.825	5	5.206	1.499	4.625	3.249	4.665	5.186	3.178	3.175	4.203	1.802	4.226	3.539	4.556	5.923	4.679	4.464	6.229	4.693	3.989	2.845	4.223	5.117	3.421	3.954	4.017	4.845	3.281	3.811	3.516	6.708	5.673	5.143	4.928	3.556	3.874	3.034
12	3.307	4.756	5.009	4.734	4.438	5.361	2.275	6.49	3.819	6.295	2.45	5.143	5.467	5.487	1.59	4.983	2.395	5.04	5.427	4.828	4.473	4.891	1.539	3.974	4.006	4.433	5.372	3.96	4.39	5.759	5.542	3.986	1.625	5.006	4.456	4.103	3.908	3.246	5.138	4.201	3.309	3.212	7.51	4.874	5.054	3.069	4.138	4.037	2.931
13	4.04	5.628	4.711	4.372	4.436	5.639	2.808	5.954	1.387	4.891	3.51	5.269	6.086	5.937	10.731	3.971	1.834	4.754	4.974	4.226	4.914	5.891	2.181	5.782	3.493	5.183	6.172	4.524	4.756	6.424	4.931	4.427	3.052	4.762	4.797	3.903	4.309	4.292	5.384	4.37	4.619	3.61	6.146	4.88	5.49	5.375	3.361	5.203	3.375
14	4.255	5.92	4.656	5.255	5.117	7	4.132	5.527	1.828	4.888	1.418	6.335	7.249	5.779	2.155	4.885	1.928	5.708	6.811	4.894	5.831	4.9	4.158	5.327	4.493	6.117	7.097	3.897	4.768	5.785	5.352	3.894	2.59	6.519	5.493	4.65	5.009	3.67	5.318	3.934	4.834	2.989	6.436	5.94	5.991	5.926	4.464	5.206	4.287
15	4.994	6.415	5.542	7.298	5.117	4.659	4.765	7.046	1.562	4.673	3.089	7.656	6.923	3.284	2.378	5.808	2.616	7.819	4.808	5.129	4.441	5.736	3.112	6.218	3.986	4.926	5.665	2.84	3.794	6.054	6.61	5.361	3.676	7.309	5.404	2.65	7.519	5.264	8.456	6.903	5.181	3.258	7.086	6.183	7.759	4.201	5.358	6.295	2.544
16	4.96	7.264	4.49	8.67	4.421	4.828	4.527	6.991	1.45	3.582	2.238	6.602	7.195	2.347	2.327	4.266	1.848	5.722	7.12	5.479	5.456	4.974	4.613	6.656	4.536	7.513	6.49	4.421	3.212	5.427	6.739	4.441	3.074	5.312	6.883	4.682	4.963	4.908	7.221	5.109	6.49	4.292	5.977	5.974	8.264	5.573	2.567	5.444	2.135
17	4.192	5.974	4.811	6.418	4.295	4.679	5.473	6.479	3.61	3.705	2.533	6.1	7.35	4.519	5.805	5.072	3.484	5.676	5.023	4.713	5.708	6.318	3.613	6.991	5.272	7	4.885	5.289	3.911	5.395	5.917	4.739	2.934	5.324	6.759	4.467	6.086	5.178	5.318	5.049	6.189	4.444	6.579	7.032	7.613	4.229	2.977	4.739	2.034
18	3.719	5.384	5.034	6.14	4.258	3.811	4.358	5.576	1.659	3.169	2.834	6.023	7.077	3.911	1.989	5.381	4.017	5.602	4.817	5.066	6.049	5.682	4.35	5.461	4.622	7.358	4.722	4.745	3.713	5.88	5.748	5.172	3.53	5.158	6.37	4.948	5.679	4.424	5.854	3.212	5.788	4.501	6.332	6.315	6.524	4.814	3.825	4.095	2.504
19	4.358	5.719	5.006	6.123	4.67	4.052	4.287	6.235	1.788	3.513	3.089	6.252	7.384	3.88	1.774	5.198	3.782	4.88	5.865	5.344	6.585	6.415	4.103	5.063	4.84	7.367	4.997	5.077	3.682	5.805	5.831	4.765	3.9	5.249	6.567	5.092	6.032	4.35	5.888	2.971	6.152	4.487	6.665	6.562	7.143	5.1	3.653	4.092	2.716
20	4.648	6.719	5.072	6.066	5.344	4.026	4.298	6.381	3.433	3.393	3.639	7.017	7.103	4.249	1.725	5.705	3.542	5.923	6.289	5.155	7.696	6.361	4.822	5.35	4.951	7.645	5.266	5.96	4.097	5.447	5.894	4.413	4.842	5.278	6.745	4.983	6.45	4.501	7.086	3.407	6.751	4.209	7.688	7.158	7.642	6.934	3.968	5.009	2.415
cons13
0	1.395	2.229	1.109	2.129	1.883	2.991	4.155	2.281	3.02	1.877	2.883	2.86	1.831	2.292	5.868	2.711	4.499	2.877	2.12	2.034	2.424	2.077	1.713	3.106	4.378	2.183	2.966	4.212	4.195	3.364	2.542	2.948	2.759	4.407	3.997	3.582	2.576	5.266	3.731	2.547	2.464	2.665	2.387	1.461	2.049	1.129	2.287	2.567	1.364
1	1.487	2.198	1.175	2.63	2.415	3.106	3.264	2.57	1.45	2.312	3.186	3.467	1.905	1.479	3.086	3.355	3.94	1.398	2.02	2.129	2.499	2.309	1.788	3.014	3.851	2.364	1.682	2.074	2.616	3.026	2.923	3.057	3.424	3.622	2.705	2.648	2.484	4.986	3.768	3.424	2.095	2.98	2.536	1.633	1.759	1.372	2.645	2.977	1.55
2	1.713	2.705	2.106	2.65	2.324	3.662	3.739	2.544	1.782	2.269	3.433	3.496	2.1	2.837	2.725	2.582	3.94	2.298	2.825	2.264	2.777	2.427	1.782	2.885	2.301	2.948	1.791	2.521	2.814	4.023	3.132	3.524	3.364	3.696	2.751	2.765	3.011	4.255	3.332	3.149	2.582	2.946	1.791	1.848	1.625	1.739	3.135	3.023	2.054
3	1.986	2.562	1.47	2.493	2.633	3.046	3.066	2.98	1.851	2.324	3.92	3.562	2.957	3.358	2.759	2.404	3.9	2.699	2.599	2.968	2.736	2.731	2.014	2.834	2.605	3.533	2.355	2.693	3.175	3.318	3.255	3.765	3.759	3.415	2.656	3.037	2.862	4.172	3.272	3.269	1.289	3.533	1.937	1.779	0.968	2.424	2.504	3.304	2.189
4	2.115	2.562	1.436	2.212	3.335	2.656	3.212	2.946	2.08	2.418	3.338	3.874	2.335	3.158	3.066	2.249	4.35	2.562	2.94	2.722	2.309	2.438	1.673	3.281	1.782	3.221	2.45	2.559	3.722	3.401	2.86	3.662	3.722	3.734	2.335	2.957	2.782	4.023	3.722	3.166	1.138	3.034	2.731	1.693	1.35	1.828	1.9	3.295	2.43
5	1.848	2.817	1.504	1.966	3.158	2.04	3.241	2.903	2.026	2.676	3.553	3.926	1.576	2.527	2.762	2.123	3.819	1.986	3.201	2	1.791	1.931	1.808	3.069	1.444	3.08	1.693	2.98	3.748	2.845	2.461	3.318	2.923	4.063	1.788	2.536	2.003	3.585	3.745	2.166	1.095	2.14	2.874	1.097	2.381	2.178	1.894	2.59	2.33
6	1.665	2.822	1.696	1.711	2.699	1.539	2.659	2.006	2.003	2.413	3.599	3.719	1.264	2.983	3.304	2.003	2.948	1.685	2.917	1.318	1.527	1.736	1.94	2.774	1.693	3.553	1.464	2.742	3.742	1.937	1.974	3.648	2.206	3.931	1.407	2.427	1.393	2.633	3.295	1.633	1.244	1.817	2.84	1.126	1.301	2.126	1.696	2.011	2.539
7	1.198	2.367	2.072	1.567	2.241	1.679	1.777	1.61	2.04	2.158	3.662	3.957	1.364	3.269	3.034	1.748	2.321	1.642	2.539	1.261	1.476	1.587	1.943	2.794	2.183	3.169	1.393	2.817	3.413	1.777	1.599	3.37	1.943	4.238	1.418	2.427	1.825	1.748	2.544	1.567	1.275	1.625	2.754	1.166	1.705	2.244	1.559	1.607	2.464
8	1.433	2.235	2.986	1.616	2.163	1.398	1.599	1.573	2.192	2.203	3.865	3.53	1.269	3.456	3.418	1.699	1.934	1.676	3.332	1.352	1.719	1.602	1.991	2.458	2.521	3.822	1.352	2.797	3.195	1.524	1.756	3.123	1.814	4.464	1.266	2.576	1.41	1.768	2.536	1.441	1.688	1.415	3.126	1.097	1.458	2.375	1.138	1.705	2.516
9	1.387	2.1	2.685	1.33	1.948	1.367	1.496	1.702	2.361	1.86	3.831	3.421	1.344	3.006	3.33	1.599	1.708	1.742	3.665	1.355	1.573	1.332	2.103	2.266	2.628	2.977	1.315	2.736	2.903	1.338	1.742	3.08	1.84	3.903	1.149	2.811	1.275	2.077	2.633	1.461	1.461	1.418	2.748	1.218	1.636	1.848	1.241	1.444	2.567
10	1.352	1.67	1.943	1.381	1.911	1.49	1.415	1.421	2.398	1.59	3.407	2.963	1.258	2.711	3.16	1.458	1.587	1.857	3.203	1.338	1.481	1.361	2.086	2.083	2.524	2.797	1.441	2.94	2.67	1.287	1.725	2.579	1.731	3.542	1.295	2.433	1.436	2.08	2.312	1.479	1.404	1.55	2.679	1.272	1.278	2.307	1.261	1.384	2.447
11	1.115	1.438	1.628	1.06	1.756	1.519	1.45	1.315	2.413	1.332	3.344	2.507	1.037	2.65	2.94	1.229	1.542	2.086	2.819	1.209	1.725	1.441	2.195	1.782	2.181	3.029	1.456	2.768	2.656	1.264	1.639	2.364	1.702	3.43	1.223	1.943	1.395	1.865	2.106	1.564	1.513	1.633	2.59	1.178	1.458	1.911	1.272	1.301	2.338
12	1.072	1.427	1.433	1.401	1.355	1.413	1.201	1.221	2.605	1.413	2.415	2.146	0.923	2.564	2.745	1.206	1.347	2.037	2.418	1.327	1.493	1.255	2.201	1.232	1.725	2.599	1.395	2.504	2.622	1.1	1.461	1.57	1.699	3.223	1.069	1.327	1.41	1.791	2.046	1.579	1.341	1.45	2.602	1.112	1.215	2.009	1.401	1.57	2.264
13	0.991	1.33	2.057	0.96	1.355	1.625	1.049	1.381	2.218	1.246	2.693	2.06	1.026	2.547	2.338	1.112	1.238	1.605	1.544	1.266	1.258	1.318	2.011	1.135	1.304	2.794	1.573	2.146	2.367	1.246	1.384	1.553	1.794	2.791	1.009	1.115	1.203	1.711	1.857	1.215	1.275	1.585	2.817	1.109	1.347	2.06	1.238	1.341	2.301
14	0.977	1.404	2.49	1.223	1.453	1.281	1.235	1.418	1.693	1.244	2.361	2.183	1.08	2.903	2.16	1.011	1.398	1.553	1.146	1.235	1.221	1.361	1.622	1.742	1.278	2.693	1.206	2.032	2.117	1.318	1.43	1.708	1.401	1.415	0.986	0.891	1.1	1.759	1.799	1.33	1.407	1.178	2.275	1.109	1.258	2.229	1.352	1.304	2.33
15	0.977	1.467	2.628	1.361	1.149	1.289	1.054	1.361	1.96	0.951	2.421	1.639	1.281	2.622	1.854	1.117	1.564	1.957	1.937	0.946	1.12	1.484	1.599	1.573	1.092	2.894	1.143	1.791	1.788	1.381	1.352	1.43	1.238	1.86	1.072	0.977	0.951	1.848	1.837	1.307	1.066	1.287	2.246	1.332	1.086	1.573	1.057	1.203	2.003
16	0.914	1.453	3.625	1.163	1.206	1.344	1.032	1.175	1.951	1.115	2.304	1.84	1.367	2.825	2.12	1.052	1.467	1.739	1.622	1.003	1.203	1.33	1.43	1.39	1.089	2.467	1.14	1.934	1.811	1.413	1.244	1.418	1.447	1.739	1.017	1.315	1.006	1.748	1.719	1.112	1.1	1.252	2.378	1.264	1.37	1.519	1.12	1.12	2.436
17	0.92	1.372	3.418	1.181	1.298	1.401	0.974	1.539	1.711	1.054	2.37	1.926	1.327	2.63	2.009	1.086	1.725	1.963	1.734	1.086	1.106	1.378	1.559	1.37	1.269	2.579	1.166	2	2.006	1.479	1.321	1.659	1.43	1.848	1.272	1.352	0.948	1.607	1.782	1.183	1.16	1.238	2.49	1.201	1.504	1.312	1.043	1.206	2.023
18	0.923	1.413	3.41	1.014	1.166	1.307	1.046	1.447	1.831	1.052	2.232	2.029	1.292	2.983	2.166	1.092	1.854	1.923	1.682	1.095	1.521	1.289	1.487	1.642	1.181	2.436	1.158	2.275	2.223	1.521	1.275	1.587	1.424	1.676	1.235	1.255	1.029	1.693	1.782	1.413	1.166	1.375	2.481	1.198	1.318	1.441	1.103	1.146	2.181
19	1	1.453	3.739	1.275	1.387	1.312	1.235	1.55	1.84	1.304	2.347	2.496	1.564	3.143	2.014	1.198	2.052	1.762	1.885	1.289	1.252	1.372	1.404	1.516	1.341	2.321	1.052	2.436	1.891	1.771	1.496	1.679	1.458	1.702	1.387	1.272	1.057	1.96	1.842	1.447	1.069	1.298	2.544	1.106	1.146	1.923	1.298	1.181	2.676
cons14
0	2.897	1.218	2.857	4.16	2.327	3.682	4.971	4.072	1.258	5.304	2.688	3.138	2.484	2.415	3.817	5.364	3.418	3.034	2.668	1.865	3.636	3.387	2.438	3.447	3.289	2.447	2.241	3.885	1.759	3.152	1.868	2.622	1.398	3.937	1.685	3.911	2.023	1.536	4.819	4.92	5.519	2.9	2.88	1.782	1.67	5.65	3.195	1.33	2.043
1	2.788	1.779	1.905	4.61	2.473	3.679	3.381	4.201	2.246	2.662	2.954	3.481	2.814	1.544	3.756	5.106	4.106	2.547	3.289	2.255	4.92	3.229	2.192	3.43	3.218	2.501	2.338	4.458	1.722	3.378	2.484	2.673	1.791	2.266	2.966	3.607	2.287	1.576	5.35	3.215	3.926	3.352	2.98	2.163	2.155	3.501	3.281	1.596	2.215
2	3.009	4.192	2.269	4.39	2.441	3.559	3.327	4.831	2.441	2.693	3.599	3.656	3.418	1.834	3.828	5.868	3.819	3.009	3.238	2.536	3.186	2.991	2.387	3.533	3.063	2.722	3.014	4.731	1.903	3.628	3.089	3.16	2.415	2.822	2.255	3.117	2.487	1.51	4.897	4.063	3.837	4.232	3.628	2.556	1.799	2.284	3.183	1.501	2.261
3	2.88	4.616	1.587	3.037	2.467	2.235	3.928	4.865	2.791	2.794	3.493	3.688	3.963	1.923	4.702	6.155	4.092	3.209	2.759	3.126	3.175	2.831	3.438	3.716	3.619	2.55	3.143	5.275	1.923	3.367	3.476	2.828	2.384	2.542	2.458	2.688	2.885	1.805	3.372	3.834	4.235	3.754	3.948	2.705	1.556	2.029	3.347	2.049	2.427
4	3.183	3.636	2.716	2.762	2.441	1.845	3.943	4.398	2.702	3.163	3.716	3.092	3.533	1.777	5.926	3.487	3.725	3.47	2.888	3.393	3.074	3.378	2.289	3.556	3.312	2.582	3.289	4.739	2.266	3.802	3.186	3.112	2.458	3.072	2.989	2.845	2.811	2.275	3.347	4.395	4.524	3.946	3.837	3.074	1.516	2.163	3.424	2.387	2.393
5	3.301	3.395	2.123	2.774	2.63	1.817	4.361	4.63	2.052	3.527	3.625	2.244	3.203	2.289	3.33	4.06	4.017	3.516	2.986	3.834	3.605	2.908	2.218	4.034	3.587	2.352	3.278	5.324	2.742	3.854	3.344	3.103	2.301	2.693	3.301	2.819	2.628	2.172	3.41	4.063	4.582	3.948	4.702	3.241	1.507	2.152	3.708	1.862	2.215
6	3.264	3.676	1.777	2.88	2.808	1.564	3.447	4.728	2.871	3.281	3.931	1.771	3.054	1.797	3.295	3.67	4.175	3.642	3.014	3.493	3.605	2.926	2.332	3.914	3.837	2.401	3.504	5.645	2.754	4.327	3.59	3.441	2.476	3.037	3.991	3.198	2.914	2.255	3.794	4.1	4.834	3.722	2.791	3.292	1.691	2.112	3.65	2.39	2.212
7	3.163	3.499	1.797	2.341	3.074	1.819	2.138	4.653	2.943	3.622	4.12	1.599	3.272	1.871	3.275	3.35	3.997	3.401	3.1	3.799	3.94	3.043	2.212	3.805	3.779	2.404	3.748	5.401	2.519	4.264	3.705	3.347	2.261	2.917	4.097	3.481	2.484	2.45	4.307	4.484	4.754	3.519	2.734	3.117	1.756	2.209	3.573	2.479	2.45
8	3.456	4.037	1.837	1.825	3.16	1.762	2.309	3.968	3.029	3.903	4.244	1.736	3.438	1.854	3.585	3.447	4.321	3.301	3.582	3.519	3.401	3.052	2.596	4.083	3.851	2.341	3.57	5.802	2.702	4.736	3.444	3.957	2.467	3.33	4.648	3.381	2.413	2.186	3.877	4.309	5.083	3.673	2.874	3.332	1.524	2.292	3.648	1.9	2.854
9	4.054	4.026	1.845	1.613	3.077	1.777	2.226	3.742	2.745	3.966	3.997	1.771	3.957	3.573	3.616	3.347	4.172	3.596	3.596	3.765	3.633	3.074	2.702	4.92	4.072	2.249	3.375	5.275	2.521	4.834	2.665	4.146	2.653	3.312	3.98	3.444	2.189	2.086	4.206	4.046	4.335	3.272	3.321	3.496	1.885	2.332	3.986	2.441	3.221
10	4.054	4.421	1.65	1.751	3.203	1.874	2.281	3.905	3.049	3.951	4.201	1.751	4.307	2.593	3.289	2.94	5.011	3.232	3.9	3.828	3.67	3.12	2.232	4.774	3.983	2.043	3.633	5.424	2.908	5.16	1.997	4.02	2.92	3.562	3.974	3.226	1.433	2.467	3.665	4.639	4.069	3.628	3.335	3.553	1.61	2.831	3.802	2.662	3.089
11	4.292	5.335	2.905	1.837	3.436	2.255	2.424	4.014	2.971	4.163	4.135	1.636	4.186	3.195	2.968	3.149	4.221	3.461	3.862	3.656	3.37	3.12	2.487	4.88	3.885	2.315	4.095	6.032	2.576	5.441	1.785	4.02	2.986	3.587	2.92	3.097	1.673	2.43	4.117	3.871	4.596	3.67	2.799	3.564	1.533	1.943	3.785	2.759	2.943
12	3.98	4.183	3.011	1.742	3.544	1.928	2.212	3.556	3.126	4.751	3.917	1.748	3.739	2.728	4.163	3.418	4.352	3.713	3.51	3.172	3.636	3.519	2.37	5.252	4.006	2.47	4.951	5.943	2.407	5.178	2.825	3.533	2.857	3.539	3.387	2.544	3.077	2.599	4.673	3.977	4.819	3.891	3.622	3.619	2.077	2.04	4.138	3.301	4.344
13	4.954	6.814	3	1.837	3.676	1.954	2.261	3.378	2.481	5.221	3.782	1.994	3.977	2.404	4.292	3.991	4.564	3.811	3.67	3.372	3.347	3.622	2.307	4.877	4.725	2.579	3.885	6.659	2.573	5.808	3.109	4.04	3.172	3.444	3.252	4.029	1.347	2.458	5.155	5.573	5.883	3.762	4.47	3.312	2.877	2.722	4.117	3.364	3.702
14	4.338	6.547	3.797	1.662	3.143	1.633	2.521	3.693	4.585	4.731	4.413	2.169	3.745	3.797	3.496	2.218	4.559	4.653	4.905	4.576	3.209	3.688	5.221	4.888	4.788	1.977	3.845	4.252	3.304	4.481	2.218	4.676	3.436	3.585	1.622	4.699	2.226	3.567	5.67	2.897	6.117	5.166	4.037	3.461	2.212	1.817	5.215	3.702	2.63
15	5.905	1.662	2.235	2.261	2.685	2.585	2.928	3.307	2.857	4.438	5.272	1.613	2.682	4.41	4.02	2.009	2.782	4.41	4.077	5.387	2.479	3.401	3.926	5.04	3.467	1.639	3.854	5.264	2.845	5.149	1.696	3.92	3.888	3.94	2.069	3.791	2.931	2.98	2.705	1.524	5.84	4.189	2.117	5.014	1.754	1.951	5.029	2.908	2.358
16	4.759	2.304	2.628	2.115	4.003	3.739	2.602	4.84	3.106	2.997	4.464	1.312	2.074	2.117	3.851	2.45	1.885	5.037	3.728	4.003	2.418	2.948	3.619	5.307	2.926	1.994	3.582	2.074	3.393	5.063	1.648	3.765	3.711	3.765	2.375	3.043	3.731	2.347	2.997	1.865	5.069	4.123	1.997	3.327	2.381	3.166	3.96	1.854	3.063
17	3.51	1.324	2.054	2.08	4.08	3.304	2.516	4.017	2.676	2.779	4.106	1.484	1.842	2.544	3.811	2.284	1.513	3.991	2.734	3.762	2.083	2.719	3.261	4.685	2.828	1.854	3.794	2.166	3.991	5.003	1.484	3.266	3.284	3.493	2	2.842	3.272	2.063	2.507	1.688	4.851	4.109	2.203	3.003	1.413	1.837	3.837	2.318	2.711
18	3.765	1.181	1.917	2.347	3.857	2.719	2.393	4.014	3.037	2.779	3.516	1.476	2.152	2.648	3.633	2.186	1.768	4.069	2.55	3.811	1.837	2.473	3.456	5.226	2.587	1.599	3.903	2.318	4.014	4.499	1.547	3.378	3.261	3.381	1.997	3.289	3.424	2.516	2.473	1.92	5.593	3.88	2.748	2.817	1.298	2.138	3.708	2.046	2.989
19	3.476	1.501	1.777	2.203	3.88	2.754	2.398	3.539	2.281	2.914	3.447	1.607	2.241	2.602	3.464	2.324	2.223	3.828	2.636	4.069	1.739	2.903	3.272	4.946	2.562	1.41	3.817	2.232	4.381	4.487	1.616	3.501	3.891	3.278	1.94	3.232	3.014	1.891	2.332	1.917	4.519	4.106	1.997	3.138	1.926	3.355	3.825	2.146	2.777
20	4.12	2.192	1.86	2.436	3.605	2.742	2.607	4.083	2.355	3.358	3.605	2.072	3.034	1.94	3.181	2.181	2.67	3.731	2.63	4.129	2.032	2.917	2.877	5.481	2.751	1.407	3.745	1.897	4.848	4.321	1.817	3.029	4.014	3.433	2.235	2.802	2.883	2.639	2.132	1.771	4.808	4.487	2.218	3.132	1.926	2.865	3.734	2.63	3.054
21	3.874	3.014	2.244	2.106	4.41	3.269	2.367	4.143	2.997	4.284	3.519	1.994	3.335	1.542	3.183	2.261	2.805	4.281	3.201	3.046	2.229	3.054	3.103	4.791	2.55	2.278	3.797	1.65	4.043	4.966	1.794	3.318	5.043	3.556	1.774	2.607	2.725	2.026	2.467	1.934	5.507	4.857	1.928	2.928	2.244	1.983	3.834	2.842	3.848
[truncated: 75 more columns]

## Sheet: cons norm
cons1
0	0.431963	0.167078	0.445747	0.285254	0.286746	0.25031	0.229415	0.374544	0.468136	0.34241	0.362516	0.30615	0.422657	0.297897	0.320987	0.25233	0.341356	0.206324	0.493334	0.247062	0.48631	0.258124	0.577356	0.173575	0.350399	0.28859	0.286571	0.234244	0.550929	0.408258	0.270416	0.210275	0.361023	0.257071	0.313964	0.259617	0.552685	0.41335	0.232927	0.42889	0.387889	0.383148	0.586926	0.248818
1	0.198247	0.147675	0.431963	0.258827	0.331084	0.373315	0.145919	0.397722	0.497372	0.18016	0.438021	0.395966	0.42213	0.315983	0.379373	0.310188	0.204744	0.23398	0.443553	0.301848	0.39623	0.2878	0.536354	0.200968	0.317739	0.287273	0.395176	0.202549	0.333367	0.362252	0.302374	0.248028	0.451279	0.319231	0.348205	0.276211	0.54689	0.45005	0.248554	0.513703	0.45681	0.47393	0.661378	0.314227
2	0.229678	0.231697	0.39544	0.26111	0.391928	0.321251	0.231171	0.351453	0.346449	0.199739	0.29737	0.287537	0.361725	0.303867	0.381392	0.472175	0.425115	0.389469	0.353209	0.299389	0.354965	0.504133	0.348205	0.306676	0.336879	0.415809	0.264182	0.183672	0.451542	0.325289	0.505625	0.24276	0.381392	0.434246	0.341356	0.505362	0.46638	0.428451	0.285517	0.533545	0.393684	0.303867	0.316949	0.390962
3	0.204041	0.167078	0.452859	0.354965	0.663924	0.301848	0.164532	0.356984	0.451103	0.170854	0.498865	0.385167	0.411858	0.518005	0.339074	0.480252	0.532316	0.342673	0.451103	0.258827	0.291312	0.267694	0.327045	0.225113	0.298862	0.318529	0.272435	0.178141	0.461375	0.36831	0.457073	0.278757	0.378846	0.393245	0.506942	0.441797	0.320461	0.282532	0.489032	0.525292	0.397196	0.357511	0.453825	0.392191
4	0.257598	0.155489	0.383411	0.355228	0.439777	0.328538	0.139861	0.671914	0.352419	0.255315	0.289556	0.430207	0.371822	0.608787	0.313964	0.406063	0.462166	0.421603	0.326519	0.257334	0.278493	0.257071	0.343112	0.257071	0.379899	0.518005	0.332577	0.263129	0.350663	0.286044	0.339074	0.407029	0.27902	0.464185	0.452069	0.485256	0.534598	0.52099	0.318266	0.523975	0.240214	0.378846	0.45839	0.373578
5	0.323533	0.27823	0.377353	0.433456	0.407819	0.311417	0.133364	0.470682	0.590438	0.164532	0.277703	0.382621	0.321778	0.406765	0.400005	0.714232	0.460585	0.296843	0.545398	0.228712	0.299653	0.250574	0.440216	0.260407	0.407819	0.303428	0.196754	0.282795	0.579902	0.320285	0.389206	0.335123	0.294121	0.371822	0.390699	0.438987	0.468926	0.378582	0.26945	0.465151	0.173049	0.28104	0.393245	0.380602
6	0.30492	0.281215	0.344693	0.389908	0.383148	0.278493	0.146885	0.499128	0.550402	0.166025	0.272172	0.385167	0.361725	0.357511	0.325026	0.626171	0.50264	0.309398	0.401498	0.268133	0.363042	0.203514	0.33003	0.171293	0.38385	0.315983	0.219845	0.28701	0.584643	0.36752	0.397722	0.337318	0.325816	0.350663	0.37788	0.469892	0.435475	0.317212	0.257861	0.471648	0.139335	0.277703	0.424676	0.404746
7	0.259617	0.244516	0.16225	0.474984	0.585872	0.226956	0.215104	0.399478	0.366027	0.359706	0.255842	0.417126	0.325553	0.55725	0.356458	0.443992	0.362252	0.200003	0.348205	0.255842	0.246799	0.355755	0.26866	0.192715	0.449084	0.438724	0.211065	0.130555	0.425642	0.328538	0.310978	0.255842	0.318529	0.375597	0.410804	0.460585	0.367081	0.357687	0.329328	0.293331	0.38385	0.334859	0.318002	0.434246
8	0.270153	0.220635	0.197193	0.510893	0.613089	0.206763	0.187886	0.435475	0.406326	0.420374	0.273665	0.409048	0.325289	0.54689	0.32327	0.457864	0.34838	0.222918	0.363306	0.246272	0.233453	0.319231	0.266202	0.184111	0.405273	0.454088	0.220108	0.154962	0.421603	0.389206	0.317475	0.230907	0.329065	0.420374	0.441797	0.509401	0.339864	0.360496	0.40378	0.268397	0.356721	0.347414	0.315456	0.449786
9	0.274455	0.267431	0.203251	0.528804	0.62942	0.236965	0.17858	0.488329	0.400532	0.363042	0.247501	0.452069	0.306413	0.558216	0.308696	0.411858	0.335298	0.189467	0.369539	0.258651	0.208255	0.333367	0.310452	0.219581	0.441006	0.482974	0.228185	0.174366	0.429417	0.388679	0.319758	0.231171	0.338371	0.374544	0.486047	0.505362	0.362779	0.328011	0.436441	0.282532	0.407292	0.343376	0.292541	0.396493
10	0.246535	0.280249	0.160494	0.482008	0.63697	0.229415	0.202549	0.47674	0.423623	0.408082	0.28499	0.378846	0.294121	0.504396	0.254613	0.425378	0.354438	0.190433	0.383148	0.274718	0.200529	0.330294	0.310452	0.21686	0.399215	0.503167	0.14311	0.190169	0.443026	0.361989	0.330294	0.254349	0.304394	0.414843	0.437231	0.487276	0.328538	0.308169	0.364008	0.277967	0.341093	0.335562	0.320461	0.321514
11	0.276211	0.228888	0.128009	0.482008	0.695092	0.232663	0.206061	0.442499	0.396493	0.395176	0.262163	0.379636	0.336089	0.532316	0.315456	0.428451	0.347941	0.186657	0.368574	0.275947	0.193944	0.295614	0.316685	0.21484	0.376124	0.466907	0.139335	0.253296	0.442499	0.328538	0.285781	0.258388	0.309661	0.421867	0.46796	0.477969	0.25031	0.328538	0.412297	0.208782	0.298072	0.373315	0.328538	0.260583
12	0.217123	0.166815	0.150221	0.453561	0.576127	0.217123	0.202285	0.46796	0.388152	0.437495	0.273928	0.386396	0.303603	0.550139	0.234683	0.426169	0.356721	0.19851	0.295614	0.282532	0.162513	0.285517	0.269714	0.220898	0.296843	0.450313	0.145129	0.292365	0.416335	0.262602	0.213348	0.289819	0.320724	0.399742	0.433719	0.412033	0.161986	0.371032	0.389645	0.158738	0.295614	0.409048	0.30694	0.191223
13	0.172785	0.134857	0.136349	0.367081	0.532052	0.202724	0.145656	0.436704	0.367783	0.386923	0.300092	0.318529	0.235736	0.513439	0.176561	0.427661	0.387187	0.24197	0.298072	0.259617	0.156192	0.321778	0.212294	0.218616	0.247325	0.438987	0.149695	0.328538	0.410541	0.238019	0.192452	0.30615	0.25031	0.35795	0.35795	0.289292	0.157509	0.348205	0.338371	0.164532	0.262426	0.399742	0.320022	0.174805
14	0.145129	0.149431	0.134067	0.275684	0.51142	0.180863	0.151187	0.426169	0.363042	0.320022	0.299389	0.27902	0.204305	0.550665	0.185867	0.365237	0.34838	0.254876	0.257071	0.245306	0.160757	0.310452	0.1698	0.243989	0.225639	0.423359	0.133364	0.332313	0.366027	0.186921	0.179897	0.27147	0.216069	0.364271	0.309925	0.281215	0.136876	0.347941	0.349697	0.176122	0.24276	0.398951	0.301672	0.158474
15	0.136349	0.208255	0.142671	0.265412	0.44127	0.197193	0.177878	0.35119	0.272172	0.287537	0.342849	0.272172	0.206763	0.540832	0.171293	0.344693	0.309661	0.169098	0.249081	0.22441	0.135559	0.264358	0.158738	0.197983	0.255842	0.349961	0.178141	0.320022	0.329767	0.155753	0.182092	0.269714	0.18815	0.288327	0.257071	0.282971	0.143373	0.311154	0.366818	0.164006	0.222918	0.361023	0.296843	0.154436
16	0.133364	0.209046	0.135823	0.235209	0.415809	0.177087	0.154172	0.339337	0.23398	0.277264	0.223181	0.225903	0.215367	0.477969	0.147939	0.314754	0.332577	0.169273	0.232663	0.197193	0.138896	0.298862	0.142144	0.33205	0.210275	0.298862	0.18016	0.272172	0.252066	0.17858	0.16023	0.172083	0.163742	0.230907	0.257334	0.231697	0.147412	0.27902	0.356721	0.151451	0.225903	0.333103	0.283498	0.165498
17	0.13433	0.327045	0.158474	0.247501	0.403517	0.17182	0.169273	0.343639	0.235736	0.264182	0.322041	0.245306	0.220635	0.423359	0.182355	0.318705	0.332577	0.145393	0.24355	0.200266	0.16023	0.379109	0.262426	0.345132	0.150221	0.304394	0.194208	0.290083	0.259617	0.172785	0.172083	0.254086	0.175331	0.220635	0.276737	0.248818	0.149431	0.311681	0.352419	0.14469	0.240214	0.360233	0.24355	0.165498
18	0.143637	0.374807	0.16102	0.244252	0.39623	0.185867	0.184638	0.326782	0.209572	0.268923	0.282269	0.259617	0.238019	0.433456	0.176824	0.295877	0.315983	0.16102	0.251101	0.176824	0.161284	0.369803	0.332577	0.332577	0.153733	0.329328	0.174366	0.296053	0.230205	0.165323	0.189467	0.267958	0.173575	0.223357	0.259617	0.270943	0.164532	0.34917	0.302638	0.178843	0.253822	0.399478	0.212294	0.175858
19	0.152241	0.390699	0.198949	0.266904	0.440743	0.195964	0.238194	0.351716	0.24276	0.34162	0.31572	0.277001	0.257071	0.453035	0.187184	0.338371	0.31449	0.161723	0.273226	0.156455	0.178843	0.29456	0.367783	0.312208	0.15347	0.373051	0.159528	0.279723	0.24197	0.141881	0.210538	0.2619	0.19772	0.239511	0.264358	0.275684	0.146885	0.375071	0.294121	0.179634	0.242496	0.385694	0.188677	0.229678
20	0.178843	0.218616	0.194998	0.296316	0.442762	0.195964	0.465678	0.371559	0.270416	0.318968	0.346888	0.292541	0.254349	0.462868	0.225113	0.336089	0.289556	0.176824	0.292541	0.151451	0.200529	0.337581	0.25154	0.281215	0.176385	0.335562	0.159265	0.302374	0.276474	0.171029	0.217825	0.267694	0.216333	0.256895	0.319231	0.301409	0.161284	0.361989	0.292541	0.186394	0.254613	0.42134	0.242233	0.210538
	0
cons2	0
0	0.308696	0.189906	0.38587	0.181126	0.160757	0.159528	0.245306	0.303603	0.198773	0.435212	0.356721	0.176824	0.155753	0.162776	0.17182	0.326255	0.271733	0.186131	0.434422	0.207816	0.204305	0.175858	0.24276	0.200793	0.190433	0.291048	0.460585	0.365237	0.255842	0.253296	0.29737	0.156016	0.213084	0.1439	0.235209	0.252593	0.222127	0.253559	0.408082	0.52977	0.175858	0.188677	0.252066	0.350399	0.379109	0.284551	0.390172	0.221601	0.550665
1	0.369013	0.161547	0.205797	0.14109	0.209309	0.124058	0.234419	0.296053	0.194998	0.438021	0.35874	0.218089	0.183409	0.191223	0.173049	0.361989	0.349697	0.239511	0.41256	0.284551	0.255842	0.159967	0.218616	0.175858	0.218352	0.274455	0.443728	0.28499	0.264621	0.157948	0.327309	0.183409	0.210275	0.194998	0.257861	0.300092	0.247325	0.259617	0.404483	0.427661	0.182882	0.213875	0.218879	0.378846	0.395703	0.304394	0.397459	0.22441	0.465414
2	0.350663	0.200266	0.21765	0.203778	0.191925	0.151714	0.272435	0.272699	0.233453	0.482008	0.346888	0.222391	0.212821	0.173049	0.181389	0.359706	0.337142	0.247501	0.351716	0.327836	0.153733	0.174629	0.273226	0.194471	0.175595	0.333103	0.461112	0.265412	0.251101	0.157772	0.353209	0.243813	0.209309	0.201495	0.284551	0.302901	0.216333	0.261636	0.463131	0.413614	0.193681	0.260144	0.223883	0.380602	0.244516	0.282795	0.345658	0.25031	0.227132
3	0.44803	0.208782	0.197193	0.217825	0.236702	0.155753	0.248818	0.317212	0.212294	0.371559	0.302374	0.218616	0.204041	0.175595	0.223357	0.354175	0.219581	0.263129	0.322217	0.314929	0.191925	0.190169	0.305886	0.194735	0.159528	0.305184	0.419145	0.263656	0.235209	0.136349	0.313173	0.265938	0.241267	0.163479	0.314754	0.208782	0.16102	0.253822	0.416072	0.452332	0.213611	0.225903	0.238721	0.376388	0.243989	0.312734	0.367257	0.294824	0.260846
4	0.427398	0.219142	0.20808	0.21765	0.158211	0.159704	0.250837	0.367081	0.217123	0.372085	0.34162	0.197456	0.219142	0.151187	0.237755	0.416072	0.240741	0.231961	0.306413	0.268923	0.196227	0.215104	0.272172	0.199212	0.155226	0.245306	0.418091	0.263919	0.220108	0.167781	0.387889	0.26111	0.215806	0.173839	0.342147	0.248028	0.143637	0.274191	0.45005	0.498338	0.186131	0.229941	0.203514	0.352682	0.266904	0.220108	0.338635	0.327572	0.27744
5	0.467697	0.206763	0.264621	0.251803	0.147675	0.16102	0.253296	0.345658	0.246272	0.378143	0.323533	0.240741	0.184638	0.135559	0.254349	0.415633	0.224937	0.248028	0.286044	0.274982	0.197456	0.21484	0.276737	0.189906	0.16023	0.301672	0.402288	0.268133	0.237755	0.145393	0.388416	0.232224	0.212558	0.182619	0.33205	0.273665	0.139159	0.219142	0.436441	0.508698	0.200529	0.211065	0.221162	0.340917	0.253296	0.236965	0.332577	0.348907	0.31449
6	0.419584	0.217123	0.24197	0.220108	0.167517	0.161284	0.283234	0.370593	0.240038	0.420637	0.350399	0.290083	0.196491	0.132837	0.257861	0.454615	0.234419	0.265148	0.196227	0.267694	0.220108	0.204041	0.28104	0.231961	0.16023	0.279284	0.449084	0.299828	0.219142	0.138369	0.329592	0.230468	0.196754	0.217825	0.316246	0.25312	0.155753	0.287537	0.45839	0.39342	0.202724	0.256368	0.229415	0.361023	0.303603	0.211855	0.340391	0.322743	0.260407
7	0.452332	0.219581	0.250574	0.134593	0.163479	0.173575	0.268397	0.373315	0.237755	0.407556	0.39342	0.264358	0.166815	0.158738	0.288766	0.458566	0.229941	0.225113	0.190169	0.278757	0.205534	0.18815	0.302901	0.234683	0.202549	0.270153	0.494563	0.268397	0.192715	0.177614	0.370768	0.241004	0.21405	0.217386	0.259354	0.22643	0.150221	0.283234	0.449259	0.423886	0.153997	0.224937	0.282795	0.36831	0.282005	0.176824	0.340917	0.337318	0.243287
8	0.398512	0.170327	0.280776	0.261636	0.163303	0.227132	0.269714	0.423623	0.222654	0.473491	0.352682	0.280513	0.161986	0.146622	0.289029	0.402727	0.225376	0.238194	0.177878	0.340654	0.199212	0.195964	0.234244	0.275245	0.169098	0.288766	0.446538	0.31572	0.190959	0.207553	0.399215	0.246799	0.207026	0.231434	0.212031	0.21484	0.137315	0.268397	0.424676	0.421867	0.173575	0.231697	0.307203	0.374544	0.280249	0.183672	0.351716	0.323007	0.282971
9	0.38666	0.194735	0.257861	0.238194	0.19772	0.228449	0.238194	0.409048	0.240477	0.418355	0.379636	0.307906	0.1698	0.174102	0.264358	0.434246	0.220635	0.262865	0.153733	0.363481	0.208519	0.190696	0.259354	0.238721	0.240741	0.30413	0.418355	0.330821	0.230468	0.199476	0.396493	0.278757	0.196754	0.217123	0.216333	0.24276	0.179107	0.275684	0.364798	0.436002	0.178404	0.236965	0.298862	0.359004	0.27147	0.194735	0.323797	0.323007	0.296843
10	0.434246	0.193681	0.281742	0.190433	0.173312	0.24355	0.263919	0.399478	0.258388	0.403517	0.382358	0.310188	0.160494	0.192452	0.31651	0.408521	0.254876	0.226166	0.164006	0.320724	0.224937	0.208255	0.270153	0.246272	0.263656	0.288063	0.392981	0.308432	0.234683	0.202549	0.381655	0.267958	0.173575	0.238985	0.226956	0.259617	0.190433	0.282795	0.36076	0.437231	0.188677	0.281479	0.255315	0.353999	0.278757	0.235736	0.334596	0.285517	0.302638
11	0.383675	0.218879	0.29658	0.178404	0.189203	0.228185	0.282795	0.401498	0.245306	0.412033	0.382094	0.282971	0.140125	0.212294	0.29737	0.379636	0.230468	0.186921	0.17182	0.313173	0.20808	0.189642	0.286044	0.254613	0.273665	0.310715	0.449259	0.302111	0.253296	0.21686	0.392191	0.288327	0.208519	0.223883	0.262163	0.229941	0.202022	0.304657	0.36752	0.399215	0.204568	0.254876	0.271909	0.347941	0.275947	0.225903	0.327836	0.255578	0.252857
12	0.408521	0.269889	0.266202	0.194208	0.21484	0.223181	0.298072	0.369013	0.269187	0.360496	0.352946	0.286571	0.139861	0.177351	0.27823	0.38464	0.231961	0.256632	0.151451	0.27902	0.197017	0.197017	0.28859	0.258124	0.279723	0.259617	0.400268	0.292102	0.218089	0.199739	0.423359	0.284288	0.22441	0.222127	0.225376	0.243813	0.191925	0.275245	0.315983	0.386396	0.18815	0.242496	0.265938	0.3396	0.267694	0.227395	0.324499	0.260407	0.236702
13	0.380163	0.268397	0.238019	0.213084	0.192715	0.208519	0.190169	0.343639	0.254349	0.331611	0.357248	0.276474	0.143373	0.210275	0.284288	0.354965	0.215806	0.275245	0.152943	0.271909	0.220898	0.256632	0.28104	0.273226	0.244252	0.272435	0.400971	0.302111	0.212031	0.156016	0.408082	0.277967	0.238985	0.230732	0.225639	0.270153	0.213348	0.302111	0.307906	0.381655	0.185867	0.199212	0.276474	0.303428	0.271733	0.245745	0.311154	0.25233	0.283761
14	0.352419	0.325553	0.183936	0.200003	0.239775	0.19851	0.195437	0.305447	0.252593	0.367783	0.350399	0.27744	0.149431	0.249345	0.28104	0.356458	0.213611	0.250837	0.16023	0.275245	0.213611	0.256895	0.265148	0.257334	0.192715	0.26866	0.443026	0.270679	0.194735	0.161986	0.354175	0.246008	0.223181	0.246535	0.272172	0.238458	0.188413	0.308696	0.363481	0.370066	0.180336	0.219142	0.270416	0.345922	0.282005	0.25312	0.322217	0.219581	0.313964
15	0.297106	0.335123	0.172083	0.211592	0.260583	0.190433	0.197456	0.368047	0.222654	0.347678	0.361023	0.264885	0.131345	0.224674	0.27823	0.337844	0.180863	0.266904	0.16102	0.281215	0.209046	0.255842	0.290346	0.218879	0.200266	0.247764	0.472175	0.280776	0.18894	0.219406	0.338371	0.244779	0.245569	0.266904	0.21686	0.262865	0.159967	0.312734	0.384377	0.38385	0.189906	0.238721	0.26866	0.355228	0.26945	0.228712	0.342673	0.225903	0.359706
16	0.276474	0.347678	0.185867	0.188677	0.300355	0.233717	0.211592	0.344868	0.238019	0.383148	0.34162	0.318705	0.157509	0.200968	0.284815	0.335123	0.208255	0.229415	0.166288	0.283761	0.208255	0.243989	0.288327	0.210099	0.241794	0.27147	0.457864	0.295351	0.208255	0.167517	0.340917	0.239248	0.238721	0.267958	0.218616	0.231434	0.215104	0.25031	0.373578	0.369276	0.181126	0.240214	0.28859	0.310715	0.286044	0.190169	0.3137	0.231434	0.338898
17	0.233453	0.350926	0.185692	0.179634	0.216596	0.205007	0.17182	0.402024	0.231434	0.391225	0.328011	0.284551	0.146622	0.157509	0.284288	0.226693	0.187184	0.222918	0.136613	0.277001	0.201495	0.264358	0.271909	0.222127	0.23319	0.283498	0.423359	0.293858	0.165059	0.176385	0.338108	0.262865	0.263129	0.265675	0.1957	0.216596	0.270153	0.199212	0.311944	0.357687	0.131345	0.255842	0.266904	0.283761	0.278493	0.363042	0.311154	0.264621	0.3137
18	0.250047	0.347151	0.177351	0.204744	0.200529	0.186394	0.157948	0.352682	0.230732	0.35953	0.35953	0.268923	0.141354	0.164269	0.229415	0.222918	0.212821	0.237492	0.138632	0.232927	0.188413	0.24952	0.295614	0.225376	0.204305	0.320022	0.414316	0.298072	0.13512	0.224147	0.277967	0.234419	0.250047	0.228888	0.185165	0.194471	0.270943	0.190959	0.327045	0.351716	0.134067	0.280249	0.274718	0.245569	0.256105	0.254086	0.313437	0.296316	0.274982
19	0.229678	0.298862	0.190169	0.192979	0.220372	0.172346	0.159265	0.375334	0.25909	0.293068	0.344868	0.256368	0.148641	0.217123	0.21765	0.229151	0.209836	0.238985	0.133101	0.258388	0.164532	0.287273	0.316685	0.204305	0.18016	0.263129	0.434246	0.282269	0.140915	0.184638	0.279986	0.189642	0.289292	0.206763	0.15066	0.18815	0.267168	0.175068	0.316949	0.273928	0.131082	0.291839	0.302638	0.311681	0.262426	0.220635	0.29658	0.277001	0.248818
20	0.210802	0.264885	0.234244	0.231961	0.209836	0.17858	0.157245	0.368047	0.251101	0.315983	0.363306	0.270679	0.160494	0.200793	0.189467	0.241531	0.192715	0.215104	0.162776	0.219845	0.192979	0.289819	0.319495	0.237755	0.185692	0.281479	0.399478	0.277001	0.137315	0.183145	0.258651	0.202285	0.296843	0.159704	0.15066	0.190169	0.281479	0.174102	0.274718	0.265675	0.121775	0.29737	0.284815	0.309661	0.265412	0.213348	0.331786	0.328011	0.229678
21	0.287537	0.26111	0.243287	0.314929	0.265675	0.214313	0.15066	0.399215	0.26866	0.330821	0.430646	0.301409	0.152241	0.196491	0.21765	0.253822	0.203251	0.200968	0.152416	0.22643	0.190959	0.276211	0.342673	0.257861	0.226693	0.254876	0.411068	0.273928	0.187447	0.164796	0.250574	0.209572	0.371295	0.185867	0.159001	0.183672	0.263656	0.178141	0.270153	0.277264	0.122302	0.321778	0.333542	0.372788	0.28499	0.174102	0.388152	0.322041	0.25988
22	0.276211	0.265148	0.292804	0.314929	0.300882	0.206763	0.175331	0.427134	0.281479	0.299389	0.435212	0.328801	0.132837	0.210538	0.216069	0.268397	0.178843	0.203514	0.200968	0.220635	0.183145	0.223181	0.351453	0.265938	0.138632	0.353999	0.418355	0.264358	0.205797	0.212031	0.218089	0.17858	0.362779	0.216069	0.17182	0.189906	0.304394	0.185428	0.295351	0.292365	0.123004	0.313173	0.38385	0.400707	0.254349	0.25031	0.473491	0.282269	0.306676
	0
cons3	0
0	0.164796	0.152416	0.314929	0.31651	0.469716	0.277264	0.508171	0.475247	0.50264	0.146885	0.243287	0.293595	0.216596	0.276474	0.494826	0.235736	0.347678	0.301145	0.678762	0.241267	0.41256	0.344693	0.27147	0.213875	0.507206	0.201232	0.267694	0.250574	0.219845	0.273665	0.344429	0.268923	0.144866	0.302638	0.56322	0.500884	0.49509	0.258827	0.224937	0.187886	0.260846	0.775866	0.255842	0.523273	0.202022	0.334596	0.363745	0.222918	0.43846
1	0.181389	0.169098	0.371295	0.18894	0.417565	0.342849	0.461902	0.477442	0.471911	0.156455	0.280513	0.311154	0.247062	0.279723	0.53135	0.275947	0.334333	0.333806	0.548383	0.225376	0.364798	0.339337	0.233717	0.239248	0.39623	0.152416	0.29658	0.257861	0.266641	0.317739	0.358213	0.295351	0.167078	0.296316	0.521253	0.469189	0.471472	0.243023	0.291048	0.151451	0.212294	0.525292	0.256368	0.561289	0.17059	0.341356	0.379109	0.258124	0.395176
2	0.205534	0.225903	0.37788	0.27147	0.482008	0.328011	0.487802	0.495616	0.494826	0.172346	0.391928	0.329065	0.25233	0.382885	0.489032	0.271733	0.388152	0.282269	0.514932	0.269187	0.472175	0.340654	0.339337	0.222918	0.386396	0.144866	0.322743	0.277264	0.273665	0.313173	0.361286	0.321514	0.355492	0.34162	0.538374	0.582097	0.481481	0.269714	0.252066	0.173839	0.400971	0.526785	0.274982	0.558216	0.194735	0.35198	0.35874	0.295351	0.407819
3	0.299126	0.228888	0.351453	0.365764	0.410804	0.170327	0.518707	0.485256	0.523273	0.148202	0.333806	0.391225	0.315456	0.265675	0.468926	0.28859	0.352946	0.266202	0.524502	0.268923	0.466116	0.414316	0.464185	0.212821	0.360233	0.137315	0.36076	0.320987	0.321251	0.389469	0.402024	0.319231	0.234419	0.365764	0.589384	0.581921	0.491841	0.294297	0.230907	0.183409	0.353209	0.569805	0.296053	0.571298	0.186657	0.38745	0.224937	0.265148	0.454615
4	0.393245	0.260144	0.372085	0.239775	0.430207	0.274455	0.604485	0.46796	0.562518	0.343112	0.251803	0.369276	0.33003	0.289819	0.544607	0.213084	0.368047	0.290083	0.470419	0.300355	0.405536	0.408785	0.477267	0.194998	0.426169	0.376388	0.298072	0.143373	0.358477	0.37033	0.407292	0.381392	0.239775	0.4058	0.569542	0.618621	0.480779	0.335562	0.225376	0.2065	0.316949	0.550139	0.24276	0.52099	0.30694	0.486573	0.268397	0.290346	0.425642
5	0.391664	0.248554	0.363481	0.18894	0.365764	0.136876	0.445309	0.492105	0.648033	0.426871	0.258827	0.318266	0.117473	0.265412	0.517215	0.25988	0.329328	0.336089	0.57279	0.293331	0.402727	0.458566	0.43925	0.137315	0.410277	0.316246	0.297633	0.133101	0.35119	0.395176	0.411858	0.380602	0.161986	0.414053	0.614845	0.686049	0.327572	0.284551	0.287273	0.234244	0.247325	0.534072	0.131345	0.538901	0.401234	0.485783	0.355755	0.42494	0.356721
6	0.389645	0.202549	0.365237	0.286746	0.299389	0.195174	0.486047	0.498075	0.561991	0.447767	0.167517	0.355228	0.320724	0.318705	0.544871	0.107201	0.425378	0.239248	0.491051	0.334859	0.394474	0.458829	0.366554	0.113961	0.419408	0.434246	0.221864	0.135559	0.351453	0.459356	0.447064	0.355931	0.288063	0.46717	0.556723	0.601764	0.266202	0.370066	0.313173	0.108957	0.131608	0.57481	0.121248	0.5497	0.295087	0.419145	0.460146	0.426871	0.433983
7	0.367081	0.410804	0.324499	0.257334	0.381129	0.282532	0.563484	0.508698	0.653037	0.467433	0.154699	0.324499	0.303867	0.378143	0.459883	0.186394	0.443026	0.281479	0.486047	0.329592	0.38587	0.436178	0.487802	0.13714	0.392981	0.423886	0.234946	0.298336	0.297106	0.445747	0.388943	0.34162	0.0991233	0.481744	0.583677	0.631439	0.225376	0.342849	0.384377	0.132574	0.311681	0.520288	0.245569	0.518707	0.239775	0.438197	0.381392	0.483764	0.539603
8	0.34241	0.425642	0.289029	0.377353	0.407819	0.420901	0.52099	0.525292	0.507206	0.506942	0.215367	0.357687	0.304394	0.493597	0.534072	0.184375	0.406326	0.363745	0.58315	0.355492	0.316685	0.402288	0.512737	0.10922	0.417389	0.535301	0.202285	0.312471	0.327836	0.400005	0.270943	0.39421	0.120458	0.472175	0.627927	0.676743	0.242496	0.286571	0.280776	0.116946	0.481744	0.465941	0.440743	0.477969	0.387626	0.492544	0.318968	0.454352	0.454878
9	0.307203	0.334859	0.299653	0.327572	0.35198	0.409838	0.542412	0.505362	0.12476	0.462166	0.154436	0.27147	0.394474	0.523273	0.508962	0.190433	0.31651	0.186657	0.493597	0.337581	0.206324	0.402727	0.445484	0.148641	0.488505	0.529067	0.252857	0.277001	0.335298	0.364271	0.47393	0.329592	0.172785	0.480515	0.615372	0.583853	0.255315	0.302901	0.37788	0.249784	0.408082	0.455581	0.430207	0.406765	0.398249	0.499392	0.338635	0.417126	0.439953
10	0.0980697	0.153733	0.341356	0.277703	0.358213	0.315193	0.569542	0.421164	0.189906	0.48552	0.129062	0.31651	0.331347	0.514932	0.475686	0.161986	0.362779	0.164006	0.526258	0.366027	0.178141	0.35119	0.484554	0.147412	0.431437	0.47674	0.299389	0.309135	0.300618	0.411331	0.451103	0.291312	0.25988	0.480515	0.577883	0.577883	0.240038	0.37788	0.412297	0.327572	0.438724	0.36831	0.387626	0.42889	0.446274	0.480515	0.369539	0.416335	0.607558
11	0.162513	0.173839	0.329767	0.36752	0.342849	0.403254	0.53056	0.443553	0.546363	0.518707	0.13714	0.230205	0.378319	0.49509	0.514932	0.166025	0.36831	0.135384	0.471472	0.363745	0.192189	0.408082	0.410277	0.0928019	0.432929	0.506152	0.317212	0.27147	0.388943	0.336879	0.531789	0.26866	0.216069	0.501587	0.596759	0.614319	0.228185	0.261636	0.410277	0.310715	0.406063	0.36831	0.323533	0.338635	0.375334	0.504396	0.342849	0.40378	0.522482
12	0.248028	0.14109	0.373841	0.353209	0.349697	0.456634	0.532316	0.544168	0.447503	0.619323	0.134593	0.295614	0.637234	0.544871	0.428451	0.598252	0.480252	0.197193	0.568049	0.475423	0.159001	0.416335	0.40378	0.175068	0.499655	0.427661	0.306413	0.280513	0.32406	0.352419	0.463658	0.371822	0.321514	0.445747	0.422657	0.580341	0.224147	0.369276	0.514932	0.375597	0.520288	0.367081	0.339864	0.196491	0.364008	0.393684	0.343639	0.49228	0.472175
13	0.259354	0.325816	0.371822	0.732055	0.43249	0.621342	0.4576	0.54013	0.401234	0.442762	0.164796	0.246535	0.444782	0.508171	0.513703	0.477442	0.541359	0.17858	0.538901	0.665153	0.344693	0.373051	0.564801	0.236438	0.542412	0.641272	0.256105	0.605802	0.289029	0.53811	0.580341	0.2065	0.338898	0.555758	0.472438	0.606066	0.337142	0.339864	0.494563	0.397459	0.523009	0.43925	0.421603	0.187711	0.422393	0.208519	0.183936	0.662168	0.512737
14	0.130555	0.184375	0.181916	0.623625	0.374544	0.662168	0.308696	0.575073	0.155489	0.486047	0.383148	0.385431	0.546188	0.776129	0.452069	0.665417	0.667173	0.434685	0.498338	0.448557	0.437231	0.347151	0.328011	0.173839	0.587453	0.726524	0.45084	0.526785	0.169537	0.644784	0.405009	0.250837	0.281215	0.439514	0.496319	0.237492	0.31291	0.458566	0.623362	0.558216	0.528804	0.607295	0.522482	0.23398	0.446011	0.478496	0.146446	0.755233	0.498338
15	0.246535	0.185428	0.4317	0.587892	0.368574	0.35198	0.164532	0.315193	0.177878	0.552685	0.244516	0.30492	0.545661	0.513966	0.580078	0.730562	0.680254	0.39421	0.421603	0.102372	0.389469	0.488768	0.473228	0.0971039	0.590701	0.462605	0.463658	0.627664	0.17261	0.438197	0.579902	0.25233	0.124233	0.411858	0.482974	0.264885	0.560499	0.442762	0.713969	0.420901	0.892022	0.590964	0.53732	0.257598	0.426695	0.449523	0.372349	0.550665	0.644521
16	0.205534	0.174366	0.303867	0.505186	0.382094	0.259617	0.363481	0.300882	0.464361	0.41335	0.307642	0.44048	0.495353	0.329767	0.571561	0.65611	0.599481	0.273226	0.176385	0.473491	0.197456	0.339864	0.282795	0.13714	0.594476	0.471911	0.317212	0.56322	0.123531	0.397986	0.443553	0.198773	0.343902	0.185867	0.633722	0.200968	0.501411	0.463395	0.384114	0.457337	0.290785	0.268397	0.508435	0.318002	0.360496	0.591228	0.365501	0.572527	0.468399
17	0.310452	0.228185	0.275508	0.448557	0.284551	0.257334	0.279723	0.21686	0.276211	0.53934	0.17937	0.420111	0.580604	0.319231	0.557953	0.641272	0.600973	0.202549	0.186921	0.378319	0.146183	0.219406	0.260846	0.120282	0.567786	0.523009	0.198773	0.561026	0.38666	0.327572	0.421164	0.181916	0.379636	0.202285	0.583414	0.196227	0.467433	0.411068	0.442762	0.361286	0.242233	0.189642	0.472701	0.34241	0.409312	0.493597	0.240741	0.475423	0.473667
18	0.27147	0.206324	0.302638	0.414843	0.223357	0.281479	0.260144	0.226956	0.211592	0.529067	0.229415	0.406063	0.521253	0.347151	0.572351	0.578585	0.674987	0.234244	0.200968	0.373578	0.167254	0.246799	0.315456	0.199476	0.590438	0.491578	0.178141	0.613616	0.453035	0.324236	0.41256	0.318968	0.147939	0.204305	0.56524	0.225639	0.459093	0.403517	0.492105	0.35953	0.400707	0.233453	0.481218	0.300092	0.436178	0.514493	0.231697	0.528014	0.48631
19	0.499831	0.175331	0.310978	0.471911	0.241794	0.26111	0.283498	0.24276	0.264182	0.558743	0.202549	0.445747	0.541359	0.407029	0.732055	0.647506	0.768754	0.337318	0.236438	0.429944	0.17182	0.275245	0.276211	0.202724	0.570069	0.56322	0.256105	0.595969	0.320724	0.338898	0.566557	0.316246	0.514932	0.186131	0.585872	0.260407	0.540393	0.410804	0.543378	0.441533	0.61107	0.265938	0.500094	0.333542	0.505625	0.580341	0.204305	0.588945	0.507381
20	0.362252	0.254876	0.436178	0.879994	0.240477	0.566557	0.34917	0.295877	0.656812	0.557953	0.206763	0.256632	0.558743	0.561026	0.644784	0.772091	0.785611	0.392718	0.263656	0.470155	0.122302	0.320285	0.50264	0.17182	0.637936	0.552158	0.267694	0.833198	0.378846	0.506416	0.502113	0.354965	0.501148	0.238019	0.662344	0.286307	0.630649	0.592194	0.564274	0.461375	0.541886	0.230907	0.550139	0.321778	0.556987	0.47393	0.423096	0.839695	0.662607
21	0.439514	0.138632	0.618884	0.827139	0.376124	0.179107	0.213611	0.419847	0.78166	0.447064	0.2878	0.118	0.214577	0.7713	0.576127	0.579902	0.786665	0.229678	0.249081	0.432929	0.283761	0.402727	0.570771	0.177087	0.788684	0.739605	0.309925	0.787894	0.128535	0.319231	0.600008	0.260144	0.580868	0.252857	0.586926	0.293331	0.515459	0.653564	0.689298	0.246535	0.599744	0.372788	0.615109	0.397196	0.46638	0.404044	0.371559	0.63697	0.725294
cons4
0	0.390172	0.276211	0.194735	0.238721	0.246008	0.242233	0.20729	0.327309	0.222918	0.24276	0.307379	0.269187	0.309135	0.237229	0.243023	0.378143	0.338108	0.151714	0.297897	0.277967	0.379899	0.41256	0.270943	0.240038	0.274718	0.246535	0.246008	0.241531	0.308169	0.25312	0.21405	0.364271	0.230468	0.464185	0.123531	0.295087	0.210538	0.289029
1	0.361725	0.314754	0.17182	0.314929	0.140388	0.221162	0.236965	0.275245	0.225113	0.255842	0.267958	0.227659	0.266202	0.275508	0.210538	0.402288	0.486573	0.17059	0.278757	0.253296	0.348205	0.275508	0.250574	0.25233	0.310188	0.218352	0.299126	0.24197	0.310188	0.228185	0.190696	0.232663	0.244779	0.327309	0.179897	0.340654	0.237492	0.282005
2	0.324499	0.274982	0.239248	0.292102	0.144163	0.202285	0.209046	0.276474	0.195964	0.286044	0.289556	0.244252	0.325816	0.300882	0.215367	0.348205	0.506942	0.216069	0.190169	0.260407	0.371032	0.29737	0.248291	0.274455	0.382358	0.235209	0.355755	0.218879	0.264621	0.236438	0.182092	0.251803	0.263656	0.359969	0.171029	0.401498	0.236438	0.266202
3	0.222918	0.316246	0.163479	0.329328	0.240214	0.130818	0.207553	0.245569	0.280776	0.331084	0.379109	0.220108	0.290346	0.308696	0.220635	0.293858	0.492807	0.231961	0.240214	0.243287	0.372612	0.341356	0.186131	0.279284	0.355755	0.288063	0.370593	0.180599	0.284815	0.316949	0.376388	0.280513	0.151451	0.385431	0.153997	0.44127	0.226693	0.221601
4	0.248554	0.290083	0.157509	0.363745	0.232224	0.158474	0.273489	0.217123	0.314929	0.329328	0.434422	0.235999	0.297633	0.31651	0.26945	0.21563	0.479988	0.205797	0.166025	0.191486	0.425378	0.336089	0.140125	0.273226	0.337318	0.282795	0.344868	0.290346	0.307906	0.221162	0.156016	0.408082	0.25031	0.307642	0.123004	0.457864	0.305447	0.143637
5	0.292541	0.246008	0.202988	0.42213	0.193418	0.155489	0.25909	0.21563	0.249784	0.359267	0.347151	0.268397	0.261373	0.275245	0.240038	0.206061	0.30492	0.279986	0.44882	0.221864	0.405536	0.364271	0.120019	0.226693	0.309135	0.211328	0.475247	0.241267	0.274191	0.297633	0.197456	0.264358	0.259617	0.380865	0.243989	0.449786	0.256632	0.150924
6	0.286044	0.152943	0.264182	0.342849	0.175331	0.182619	0.298336	0.249784	0.332577	0.437495	0.385167	0.264621	0.271733	0.248554	0.18815	0.158474	0.504396	0.344429	0.289292	0.131345	0.308432	0.410804	0.127833	0.259617	0.307379	0.297106	0.457073	0.211328	0.279723	0.246535	0.198773	0.281215	0.246008	0.349697	0.150221	0.46717	0.399742	0.185428
7	0.262602	0.135559	0.252066	0.477003	0.25909	0.154436	0.275684	0.267694	0.305623	0.31449	0.441797	0.33003	0.250837	0.238985	0.227132	0.12476	0.26111	0.381919	0.310188	0.138105	0.423359	0.41256	0.155753	0.292804	0.431437	0.139598	0.466643	0.219581	0.338635	0.198247	0.220898	0.16023	0.217825	0.293331	0.10562	0.246008	0.279986	0.145129
8	0.270679	0.285781	0.212558	0.390962	0.162513	0.156982	0.244516	0.318529	0.352946	0.453561	0.379636	0.257334	0.289819	0.292541	0.187184	0.152241	0.174805	0.306676	0.384377	0.127043	0.35119	0.462166	0.127306	0.44127	0.407292	0.184638	0.530823	0.179634	0.307379	0.223357	0.220898	0.153997	0.333367	0.323797	0.119492	0.28499	0.46796	0.193418
9	0.268397	0.265938	0.26945	0.43846	0.230468	0.275508	0.276211	0.3137	0.142671	0.363042	0.296316	0.431963	0.243287	0.268923	0.286746	0.115717	0.130291	0.418091	0.273489	0.252066	0.62863	0.43091	0.155753	0.491578	0.371295	0.165323	0.452069	0.137315	0.308959	0.226693	0.247501	0.260144	0.303603	0.297633	0.116946	0.391401	0.361286	0.187886
10	0.274982	0.341356	0.193242	0.482798	0.290083	0.21563	0.320285	0.376388	0.109659	0.298336	0.35953	0.35795	0.417126	0.258827	0.280513	0.196227	0.148641	0.311944	0.154172	0.337142	0.522482	0.42889	0.197193	0.414579	0.347151	0.24355	0.43925	0.258651	0.274191	0.126516	0.123794	0.204568	0.154699	0.406502	0.246535	0.406765	0.366027	0.226166
11	0.210538	0.284288	0.258124	0.342849	0.146446	0.298862	0.239248	0.258827	0.133364	0.252593	0.25988	0.376124	0.423886	0.230205	0.335298	0.19851	0.251803	0.152241	0.123004	0.242496	0.302111	0.353999	0.272962	0.233717	0.318002	0.268923	0.372085	0.191486	0.366027	0.191925	0.209836	0.436704	0.125024	0.216596	0.181653	0.299828	0.257071	0.311681
12	0.124233	0.270416	0.280513	0.375861	0.108693	0.383148	0.360496	0.228185	0.490349	0.303428	0.239775	0.156982	0.226693	0.237229	0.314227	0.217386	0.492105	0.205007	0.221864	0.163303	0.437231	0.331786	0.337318	0.402727	0.336352	0.210275	0.254876	0.222918	0.242233	0.129589	0.20527	0.389908	0.144866	0.335825	0.134067	0.250047	0.316685	0.13512
13	0.128535	0.191662	0.382621	0.471911	0.196754	0.346449	0.271733	0.227922	0.310978	0.247764	0.30413	0.178843	0.261636	0.193944	0.126253	0.220898	0.545661	0.185165	0.198773	0.205534	0.427661	0.285781	0.315983	0.24355	0.312734	0.152416	0.225113	0.151187	0.38587	0.311154	0.184901	0.531087	0.285254	0.292804	0.24276	0.280513	0.479198	0.161986
14	0.156455	0.263129	0.341356	0.265148	0.157509	0.24276	0.322743	0.256632	0.289819	0.28701	0.296316	0.156192	0.190169	0.185692	0.150924	0.166288	0.513966	0.178141	0.151714	0.235999	0.373051	0.253559	0.316685	0.239511	0.320987	0.162776	0.254876	0.167254	0.248028	0.222391	0.239775	0.490085	0.346449	0.173839	0.199739	0.274718	0.399478	0.19851
15	0.199739	0.218616	0.25154	0.281215	0.149168	0.175068	0.30615	0.277001	0.334596	0.24276	0.426871	0.156192	0.30413	0.282005	0.179897	0.417828	0.404307	0.217386	0.1439	0.30492	0.428451	0.305886	0.376124	0.273665	0.238194	0.141881	0.231434	0.177351	0.336352	0.273665	0.120458	0.405009	0.210275	0.218879	0.1439	0.315456	0.39421	0.125287
16	0.174102	0.206763	0.354175	0.260144	0.140651	0.158738	0.36831	0.314227	0.410804	0.30413	0.354702	0.181389	0.275947	0.431437	0.191223	0.269187	0.452859	0.136086	0.222127	0.286571	0.401498	0.303164	0.594213	0.245745	0.249081	0.120721	0.286307	0.159967	0.346185	0.322041	0.119492	0.405536	0.264621	0.218089	0.204744	0.279284	0.412033	0.120721
17	0.268397	0.168571	0.350224	0.250047	0.132837	0.165059	0.552421	0.309661	0.268923	0.312471	0.421603	0.201232	0.336615	0.437231	0.154436	0.343112	0.373578	0.1698	0.231434	0.275508	0.473491	0.338371	0.553914	0.277264	0.273928	0.188677	0.268397	0.218616	0.310188	0.312208	0.138896	0.435475	0.228185	0.244516	0.222127	0.314929	0.390435	0.142144
18	0.23319	0.180599	0.375597	0.399478	0.19851	0.250047	0.417565	0.399742	0.277703	0.333103	0.40299	0.304394	0.228888	0.40299	0.195964	0.341356	0.396493	0.241794	0.268397	0.431173	0.476213	0.426871	0.47393	0.356458	0.35874	0.158738	0.27823	0.406063	0.414579	0.316949	0.216069	0.585433	0.194998	0.263392	0.20808	0.423623	0.403254	0.117736
19	0.510718	0.388943	0.433192	0.47674	0.146446	0.399478	0.465151	0.452069	0.315983	0.393684	0.332577	0.472965	0.425115	0.232663	0.139861	0.289556	0.258388	0.333103	0.369276	0.409575	0.443992	0.398951	0.359004	0.578146	0.370593	0.131345	0.26866	0.230468	0.557953	0.18016	0.121512	0.486047	0.391664	0.265938	0.131608	0.433719	0.361725	0.257334
20	0.363745	0.240214	0.671914	0.462166	0.305623	0.291839	0.518005	0.708876	0.192189	0.311154	0.26111	0.464185	0.26111	0.263392	0.396932	0.180336	0.358477	0.550139	0.268133	0.382094	0.778324	0.480252	0.31572	0.914937	0.442236	0.300618	0.207816	0.255578	0.5497	0.289556	0.203778	0.46796	0.197017	0.434246	0.357687	0.557953	0.438021	0.486573
	0
cons5	0
0	0.455844	0.474194	0.427925	0.408258	0.248291	0.311154	0.301848	0.435475	0.320285	0.515985	0.28104	0.600271	0.242496	0.191662	0.35795	0.274455	0.470945	0.532316	0.209309	0.382885	0.398249	0.177351	0.26111	0.599481	0.282269	0.164269	0.45839	0.421867	0.455844	0.370768	0.385167	0.43091	0.288766	0.205797	0.255315	0.440216	0.505186	0.210099	0.31291	0.329767	0.264621	0.512474	0.288063	0.329065	0.22362	0.417565	0.42134	0.231697	0.441972
1	0.488066	0.509401	0.445309	0.455054	0.226956	0.279459	0.3137	0.359267	0.263656	0.4835	0.277001	0.578322	0.255578	0.193242	0.350926	0.322743	0.439953	0.470682	0.193944	0.393947	0.422393	0.299126	0.217123	0.417565	0.207553	0.142407	0.496319	0.375861	0.51221	0.313964	0.468926	0.430207	0.341883	0.235209	0.253822	0.486573	0.491051	0.251803	0.353736	0.22643	0.30694	0.260846	0.248291	0.359969	0.261636	0.38464	0.453561	0.22643	0.472438
2	0.483237	0.480515	0.409312	0.4058	0.25909	0.343376	0.302111	0.336879	0.304657	0.493597	0.266904	0.504133	0.277967	0.251101	0.413789	0.285517	0.519497	0.454352	0.222127	0.380163	0.380865	0.295351	0.189642	0.420637	0.211328	0.168571	0.46041	0.364271	0.432227	0.331084	0.446538	0.41256	0.396493	0.227395	0.317212	0.444782	0.496582	0.211855	0.331347	0.262426	0.302374	0.293595	0.246272	0.393245	0.254086	0.409838	0.441797	0.290346	0.471209
3	0.441972	0.45839	0.372349	0.393684	0.277703	0.282795	0.365501	0.308169	0.318705	0.479023	0.333806	0.523799	0.298862	0.275508	0.444255	0.272172	0.500094	0.459619	0.244779	0.358477	0.420901	0.183936	0.219581	0.454352	0.247325	0.207026	0.436968	0.348205	0.457337	0.33284	0.455844	0.445045	0.336615	0.183672	0.326782	0.424676	0.441006	0.202549	0.361725	0.252066	0.299653	0.30615	0.242233	0.329767	0.212821	0.443289	0.449084	0.299126	0.482798
4	0.441972	0.523009	0.384114	0.42889	0.286746	0.314227	0.338371	0.327309	0.293068	0.455317	0.354965	0.558216	0.307379	0.229151	0.433192	0.26945	0.451279	0.487012	0.236965	0.444518	0.390699	0.196754	0.25031	0.426432	0.25031	0.241267	0.400971	0.381655	0.434246	0.353472	0.42134	0.454352	0.402727	0.191662	0.312208	0.415633	0.442236	0.200793	0.370768	0.266202	0.238985	0.298336	0.247062	0.314227	0.225113	0.484027	0.436002	0.217386	0.436002
5	0.424149	0.503869	0.372085	0.419145	0.279986	0.317212	0.356721	0.30492	0.350926	0.443992	0.347941	0.507381	0.336352	0.246008	0.355492	0.288063	0.402727	0.42292	0.210275	0.48473	0.431963	0.235209	0.223181	0.416862	0.212031	0.248028	0.299126	0.366818	0.407292	0.331611	0.407292	0.491314	0.316246	0.186921	0.325026	0.434246	0.34917	0.205007	0.345658	0.279986	0.218352	0.306676	0.264358	0.352682	0.212558	0.400971	0.402024	0.24276	0.481744
6	0.411594	0.444518	0.373315	0.429681	0.267431	0.32248	0.379899	0.291048	0.270679	0.371559	0.30413	0.5497	0.293068	0.238985	0.388152	0.298599	0.294824	0.4058	0.208782	0.380163	0.42494	0.213611	0.219845	0.357511	0.249784	0.222391	0.177087	0.300092	0.375071	0.31449	0.367783	0.411858	0.271909	0.181916	0.234419	0.392718	0.247764	0.189203	0.329065	0.292804	0.197193	0.356984	0.263656	0.341883	0.216069	0.383411	0.409312	0.246535	0.384377
7	0.431437	0.449084	0.409575	0.344429	0.28701	0.376827	0.411858	0.300092	0.339864	0.348644	0.256895	0.579902	0.30413	0.246535	0.310978	0.270943	0.246799	0.359267	0.212294	0.365501	0.388943	0.192979	0.253296	0.408785	0.224937	0.17858	0.187184	0.331786	0.371822	0.355228	0.310452	0.397986	0.309661	0.168308	0.165059	0.365501	0.200968	0.204305	0.296053	0.326519	0.181389	0.351716	0.257071	0.308696	0.223357	0.358477	0.360496	0.274718	0.265938
8	0.510893	0.439514	0.373051	0.324499	0.307379	0.36831	0.357687	0.307906	0.331611	0.374544	0.236965	0.488329	0.292102	0.284288	0.29658	0.344868	0.245569	0.367783	0.218352	0.330821	0.392454	0.277703	0.285517	0.391401	0.180599	0.177878	0.200793	0.310452	0.408082	0.361286	0.312208	0.310452	0.281742	0.214577	0.159528	0.359706	0.136876	0.231434	0.291048	0.291312	0.154436	0.381129	0.241531	0.404307	0.233717	0.353736	0.289029	0.289029	0.197017
9	0.464361	0.385167	0.344868	0.304657	0.295877	0.320461	0.327045	0.327572	0.320724	0.312734	0.238194	0.533106	0.302374	0.229678	0.307906	0.318968	0.215104	0.3396	0.270943	0.387187	0.361462	0.284025	0.249345	0.445309	0.158211	0.183936	0.209046	0.312734	0.328801	0.367783	0.269187	0.331347	0.264885	0.210275	0.148465	0.320461	0.149168	0.264885	0.245043	0.29737	0.153206	0.333542	0.230907	0.411068	0.241794	0.338108	0.2619	0.317739	0.198949
10	0.42213	0.403254	0.372085	0.293068	0.326519	0.335562	0.31651	0.354438	0.292804	0.295351	0.253822	0.509401	0.247062	0.223883	0.291048	0.32327	0.211328	0.321251	0.266202	0.368837	0.322217	0.26866	0.241794	0.428451	0.210538	0.205007	0.208519	0.310715	0.35119	0.383148	0.284551	0.390172	0.223883	0.196754	0.149431	0.295087	0.174366	0.243989	0.270679	0.290346	0.184111	0.311944	0.219845	0.324236	0.228185	0.341883	0.215367	0.302638	0.213875
11	0.419408	0.406326	0.332313	0.316685	0.310188	0.337318	0.338108	0.283498	0.355931	0.29658	0.247764	0.463395	0.233717	0.21484	0.248291	0.30413	0.168308	0.305886	0.31651	0.341883	0.301145	0.235736	0.253559	0.409838	0.203514	0.18016	0.187711	0.289029	0.325816	0.390699	0.225376	0.354965	0.19851	0.289292	0.148904	0.2619	0.15066	0.309661	0.237755	0.286746	0.167517	0.357687	0.255315	0.269714	0.257598	0.377617	0.188413	0.320987	0.195174
12	0.461902	0.442236	0.311417	0.285781	0.350399	0.302901	0.310188	0.316685	0.328538	0.270153	0.243813	0.459883	0.268133	0.198247	0.193681	0.265148	0.139861	0.272172	0.283498	0.331611	0.190959	0.208519	0.301409	0.402288	0.263656	0.177087	0.171293	0.269187	0.25031	0.366027	0.209046	0.268923	0.183409	0.134593	0.178843	0.215104	0.154699	0.283234	0.249081	0.317212	0.179634	0.337142	0.215806	0.268397	0.24197	0.381919	0.173575	0.343376	0.167078
13	0.459093	0.400268	0.335825	0.241004	0.285781	0.239511	0.325816	0.288063	0.357248	0.253559	0.186657	0.411858	0.253296	0.154172	0.232663	0.248291	0.125814	0.231697	0.215806	0.330557	0.184638	0.18894	0.325553	0.425115	0.264358	0.159704	0.147148	0.258827	0.205797	0.346185	0.175331	0.220635	0.248818	0.147412	0.142144	0.189906	0.136086	0.32406	0.241531	0.380338	0.126253	0.265412	0.19851	0.324236	0.259617	0.350224	0.153733	0.30492	0.177878
14	0.367783	0.376124	0.327045	0.218089	0.333542	0.220372	0.272172	0.306413	0.331347	0.251101	0.174366	0.380865	0.207816	0.154962	0.187711	0.207026	0.130555	0.211065	0.358213	0.289292	0.181653	0.28104	0.263392	0.388416	0.195437	0.191223	0.14469	0.247501	0.214313	0.326782	0.181916	0.183409	0.266904	0.128799	0.134067	0.150397	0.121512	0.283761	0.235999	0.311944	0.137842	0.276211	0.195437	0.249345	0.310715	0.46796	0.153206	0.349961	0.155753
15	0.374544	0.332313	0.235736	0.176385	0.267431	0.188413	0.220898	0.212294	0.30615	0.24276	0.144866	0.325992	0.140915	0.17937	0.181389	0.218352	0.185867	0.213084	0.227659	0.293068	0.156455	0.247062	0.202988	0.342849	0.316685	0.275684	0.173049	0.210275	0.251276	0.282532	0.185165	0.157948	0.146622	0.13354	0.145393	0.164006	0.120721	0.2619	0.172083	0.334859	0.137315	0.267694	0.151714	0.159967	0.254349	0.353472	0.18016	0.298072	0.149431
16	0.312734	0.32327	0.282795	0.118263	0.262865	0.19851	0.184901	0.16102	0.277703	0.208519	0.17059	0.318002	0.147148	0.159265	0.169273	0.168571	0.175331	0.179107	0.194998	0.24355	0.166815	0.277001	0.235999	0.247062	0.235209	0.252857	0.150924	0.175331	0.250837	0.243287	0.166552	0.127306	0.13714	0.226166	0.126779	0.159001	0.133101	0.243989	0.191486	0.344429	0.128272	0.196754	0.159528	0.142407	0.230732	0.32327	0.147148	0.257334	0.151714
17	0.277703	0.300092	0.303603	0.14109	0.254086	0.191925	0.197456	0.177614	0.278493	0.207026	0.179897	0.31449	0.139861	0.164269	0.179107	0.179634	0.189203	0.192452	0.202988	0.259617	0.180336	0.263656	0.231697	0.303867	0.187886	0.237492	0.164006	0.158738	0.242233	0.230732	0.152241	0.115717	0.156982	0.246799	0.135559	0.146622	0.137579	0.233453	0.189467	0.33205	0.137315	0.185692	0.171556	0.144427	0.218089	0.336615	0.170064	0.278493	0.178404
18	0.304394	0.310978	0.322041	0.139335	0.255315	0.19851	0.237492	0.1957	0.268923	0.219406	0.170064	0.311944	0.154699	0.186921	0.164269	0.180863	0.181126	0.18016	0.214577	0.26866	0.161284	0.277001	0.204041	0.283498	0.146183	0.220898	0.169273	0.194998	0.246799	0.312208	0.170064	0.135384	0.173839	0.247501	0.154962	0.149431	0.135559	0.259354	0.229678	0.337844	0.144163	0.227659	0.165498	0.176385	0.218089	0.338898	0.204305	0.277001	0.189467
19	0.301145	0.322041	0.3137	0.165498	0.293858	0.228185	0.251276	0.241004	0.297633	0.269714	0.170854	0.333806	0.191662	0.200529	0.159967	0.194471	0.194471	0.194998	0.23398	0.275245	0.199739	0.29737	0.174629	0.297633	0.219142	0.239511	0.177351	0.207816	0.265148	0.303603	0.20527	0.144427	0.169537	0.289292	0.148641	0.16304	0.146885	0.238985	0.240038	0.344166	0.135823	0.213611	0.175331	0.222918	0.233717	0.372085	0.190959	0.271909	0.149695
20	0.326255	0.304394	0.268923	0.17182	0.25909	0.270416	0.268923	0.240741	0.266377	0.283234	0.191925	0.352682	0.199212	0.210275	0.179107	0.223883	0.240477	0.198773	0.260583	0.24197	0.170854	0.259354	0.212031	0.29737	0.272435	0.275245	0.1698	0.182355	0.268923	0.303603	0.143637	0.156982	0.182092	0.277001	0.152416	0.193681	0.16225	0.24197	0.25312	0.350663	0.137579	0.211328	0.192715	0.339074	0.234683	0.374105	0.185692	0.272435	0.168044
	0
cons6	0
0	0.43925	0.284025	0.652071	0.343902	0.634424	0.500621	0.356721	0.387187	0.300882	0.302111	0.359706	0.261373	0.38587	0.363306	0.573581	0.394737	0.465414	0.180863	0.382621	0.390699	0.421164	0.383148	0.355931	0.295087	0.314929	0.41335	0.194735	0.535125	0.362779	0.35874	0.28104	0.531087	0.389908	0.271909	0.46041	0.372612	0.231697	0.508435	0.337142	0.462868	0.368047	0.32327	0.375071	0.384114	0.433983	0.30694	0.499655	0.404746	0.414316
1	0.463922	0.231171	0.628454	0.331611	0.63899	0.505362	0.323007	0.378846	0.330294	0.27823	0.367257	0.226956	0.376388	0.384904	0.497811	0.400268	0.439514	0.185165	0.325816	0.419584	0.336879	0.381655	0.357687	0.334333	0.355492	0.391664	0.24276	0.546627	0.385431	0.341093	0.289556	0.563484	0.407292	0.323797	0.428715	0.441006	0.211855	0.452596	0.397986	0.473491	0.347414	0.37709	0.375597	0.40378	0.410804	0.310452	0.491051	0.39544	0.308169
2	0.497636	0.25154	0.658568	0.322217	0.519761	0.484291	0.368047	0.414579	0.362779	0.344868	0.394737	0.227395	0.341093	0.39544	0.539603	0.461639	0.490085	0.196491	0.398512	0.433192	0.333103	0.407292	0.322217	0.35953	0.331347	0.317475	0.275684	0.510718	0.385431	0.338371	0.277264	0.478496	0.362516	0.335298	0.483237	0.396493	0.241004	0.448557	0.449523	0.458829	0.347941	0.376827	0.365062	0.442499	0.420111	0.279723	0.467697	0.400707	0.242233
3	0.490349	0.276737	0.656374	0.293595	0.565767	0.433456	0.403517	0.406326	0.344693	0.410277	0.412823	0.225376	0.381919	0.400005	0.532843	0.410804	0.446274	0.202724	0.391225	0.366818	0.406765	0.416862	0.341356	0.34241	0.346449	0.355492	0.296843	0.53934	0.398776	0.360233	0.300882	0.46638	0.365501	0.327045	0.484554	0.345658	0.286571	0.525994	0.415809	0.472175	0.387187	0.408082	0.315193	0.443728	0.370768	0.275245	0.510718	0.407292	0.210538
4	0.48473	0.311154	0.658832	0.347941	0.54013	0.491841	0.41335	0.502904	0.295351	0.455844	0.433983	0.237492	0.364798	0.392718	0.583853	0.421164	0.549963	0.232663	0.471648	0.422393	0.419847	0.464624	0.399215	0.361725	0.355931	0.395703	0.335298	0.488329	0.400268	0.405536	0.315456	0.443553	0.359969	0.340654	0.495616	0.352419	0.304394	0.541359	0.487539	0.444782	0.414579	0.436002	0.32248	0.42134	0.428188	0.264182	0.389469	0.453561	0.239511
5	0.425642	0.355492	0.628893	0.341356	0.559972	0.43091	0.365764	0.382094	0.372612	0.415633	0.396932	0.222127	0.325289	0.373578	0.554967	0.376827	0.533545	0.204744	0.440216	0.318266	0.397196	0.401761	0.4058	0.351453	0.339864	0.362252	0.328275	0.463395	0.370593	0.350926	0.301848	0.427925	0.329328	0.28701	0.477969	0.32406	0.359004	0.482271	0.416072	0.46041	0.375597	0.392981	0.330821	0.482271	0.461639	0.272435	0.312208	0.411331	0.288327
6	0.454352	0.371559	0.558216	0.371559	0.489822	0.450313	0.375071	0.404307	0.386923	0.391401	0.364535	0.217123	0.338635	0.356984	0.457337	0.392718	0.528277	0.226693	0.431173	0.359969	0.392454	0.395176	0.379109	0.336089	0.330294	0.385167	0.314929	0.446274	0.397196	0.356458	0.279723	0.431963	0.299828	0.2878	0.488329	0.229151	0.320724	0.491841	0.440216	0.477706	0.363481	0.449786	0.301672	0.471911	0.480779	0.254349	0.323533	0.465678	0.264621
7	0.449084	0.341356	0.621606	0.383411	0.529067	0.415809	0.44882	0.371822	0.361989	0.447767	0.39342	0.285781	0.387889	0.377353	0.454352	0.387187	0.505362	0.224147	0.444255	0.339074	0.427661	0.40378	0.386396	0.331611	0.353472	0.402288	0.337844	0.44803	0.430207	0.406326	0.288063	0.434685	0.302374	0.353472	0.479725	0.234683	0.315456	0.505889	0.430207	0.492544	0.337318	0.425642	0.291312	0.529067	0.455844	0.283761	0.34241	0.445484	0.291575
8	0.461639	0.263656	0.660851	0.426432	0.559709	0.406063	0.490085	0.345658	0.361989	0.464361	0.417828	0.319495	0.370593	0.410277	0.448557	0.342849	0.533545	0.218352	0.516249	0.326782	0.419847	0.408258	0.438724	0.323007	0.364535	0.376827	0.37033	0.463395	0.443289	0.314929	0.279284	0.412823	0.308432	0.345395	0.526521	0.302901	0.301409	0.536354	0.474984	0.434948	0.344693	0.4058	0.318705	0.449523	0.407819	0.326782	0.314754	0.488505	0.31572
9	0.422393	0.25154	0.605802	0.426169	0.529067	0.447503	0.437495	0.350926	0.302111	0.397722	0.405009	0.357687	0.399742	0.423886	0.507908	0.373051	0.574546	0.257071	0.480252	0.28701	0.321778	0.437758	0.429154	0.304394	0.35119	0.345658	0.363745	0.485256	0.464887	0.229151	0.344868	0.452332	0.38385	0.314754	0.472965	0.257861	0.234244	0.532316	0.406326	0.475686	0.341093	0.378582	0.279986	0.408785	0.310715	0.405273	0.322743	0.527575	0.264358
10	0.479988	0.318266	0.673406	0.324236	0.522043	0.363042	0.514932	0.472701	0.36831	0.435475	0.392981	0.338635	0.454352	0.415633	0.477267	0.409312	0.578322	0.290785	0.523009	0.290346	0.43925	0.473228	0.514932	0.324499	0.420901	0.374368	0.369539	0.481744	0.455844	0.218616	0.29658	0.536881	0.400971	0.39342	0.537847	0.180336	0.380163	0.519234	0.396493	0.482974	0.322743	0.363306	0.352682	0.513703	0.264885	0.395176	0.283498	0.570595	0.382885
11	0.476213	0.432666	0.588418	0.318266	0.589208	0.352946	0.571561	0.453825	0.38385	0.36831	0.41256	0.377353	0.454352	0.348205	0.583853	0.451542	0.532316	0.393684	0.444782	0.305184	0.402024	0.429417	0.441972	0.316246	0.42889	0.291048	0.436002	0.510893	0.408258	0.2065	0.38385	0.540657	0.561728	0.397722	0.501587	0.365501	0.227659	0.4835	0.259354	0.718446	0.305184	0.400005	0.30413	0.497109	0.362516	0.555231	0.371295	0.55927	0.299653
12	0.473228	0.296316	0.684732	0.352682	0.596232	0.337844	0.487276	0.513703	0.485256	0.430207	0.489032	0.407556	0.538637	0.364798	0.586136	0.339074	0.561728	0.345658	0.435475	0.271733	0.302638	0.513966	0.488768	0.273928	0.431963	0.259617	0.459619	0.472438	0.452332	0.192452	0.371032	0.625908	0.320461	0.356458	0.531789	0.437758	0.192189	0.491841	0.223357	0.561289	0.291839	0.312208	0.276211	0.649789	0.382358	0.276211	0.285254	0.473667	0.353999
13	0.466643	0.190433	0.54689	0.404746	0.528277	0.393684	0.451103	0.532579	0.447064	0.419145	0.475686	0.475423	0.432929	0.270943	0.475423	0.384377	0.630649	0.317739	0.425642	0.288327	0.398249	0.468663	0.53135	0.279723	0.450313	0.280249	0.426871	0.413087	0.452859	0.193944	0.316246	0.523536	0.480779	0.393947	0.509401	0.266377	0.393947	0.433719	0.213348	0.497811	0.259617	0.322217	0.239511	0.634161	0.435475	0.333542	0.300355	0.519761	0.42213
14	0.470945	0.3396	0.503869	0.442499	0.49386	0.408258	0.462166	0.4576	0.462605	0.416599	0.445484	0.480252	0.407029	0.264182	0.475423	0.398249	0.574371	0.302901	0.461902	0.30413	0.338371	0.40299	0.540832	0.257861	0.383148	0.244252	0.390172	0.350224	0.441006	0.19851	0.336352	0.469189	0.445484	0.376124	0.4317	0.264885	0.411594	0.463131	0.20527	0.536881	0.238194	0.334069	0.258827	0.580078	0.445309	0.398249	0.300355	0.537057	0.402024
15	0.542676	0.254876	0.564537	0.435475	0.546188	0.464887	0.506152	0.482535	0.43249	0.444518	0.458829	0.546363	0.41537	0.305184	0.52099	0.436441	0.557514	0.325553	0.499392	0.27902	0.363745	0.470419	0.542412	0.2619	0.396757	0.267958	0.420901	0.35795	0.4576	0.206324	0.348205	0.510718	0.38385	0.415809	0.418091	0.320724	0.425378	0.432929	0.191662	0.541886	0.230732	0.390172	0.25909	0.58236	0.51221	0.486047	0.308169	0.534862	0.363306
16	0.612299	0.43925	0.685259	0.478759	0.570595	0.403517	0.532579	0.585609	0.594476	0.53732	0.511157	0.551982	0.383148	0.350663	0.541095	0.51142	0.679201	0.354175	0.478759	0.295614	0.494826	0.671914	0.584116	0.285254	0.453825	0.270943	0.462605	0.361023	0.507645	0.209046	0.365237	0.570595	0.256895	0.442236	0.498602	0.359706	0.357511	0.455317	0.21686	0.525819	0.244516	0.411858	0.265675	0.68324	0.47595	0.431963	0.340917	0.581658	0.308169
17	0.576302	0.263919	0.693336	0.286746	0.642765	0.445484	0.528804	0.534862	0.434246	0.448294	0.545134	0.481218	0.408082	0.372349	0.61783	0.53056	0.636005	0.432227	0.554967	0.319758	0.540393	0.577883	0.522043	0.316246	0.485783	0.336352	0.478496	0.399215	0.600271	0.212031	0.376388	0.683766	0.469892	0.481218	0.47595	0.433983	0.646804	0.46041	0.219845	0.528804	0.234419	0.404044	0.269889	0.7454	0.616865	0.534072	0.350926	0.574371	0.319495
18	0.531789	0.31572	0.689824	0.600008	0.604485	0.482271	0.490349	0.454878	0.53135	0.482271	0.334596	0.521253	0.408785	0.384904	0.64575	0.569278	0.597725	0.35953	0.585609	0.33205	0.578848	0.785611	0.446538	0.297897	0.446274	0.338108	0.443553	0.430471	0.540657	0.392718	0.444782	0.580604	0.269889	0.420901	0.551456	0.311681	0.404746	0.486749	0.276737	0.538901	0.227659	0.417828	0.255578	0.628893	0.382621	0.43091	0.420374	0.739342	0.402024
	0
cons7	0
0	0.150221	0.209836	0.28701	0.254349	0.197193	0.193681	0.425115	0.245569	0.214577	0.218879	0.226956	0.19851	0.357248	0.290785	0.202549	0.395176	0.246008	0.276474	0.301672	0.333367	0.203514	0.187711	0.179634	0.272699	0.416599	0.232488	0.212031	0.299653	0.273489	0.222918	0.286746	0.265675	0.390962	0.181916	0.218089	0.152943	0.172346	0.393245	0.200266	0.189203	0.421164	0.321251	0.219845	0.26866	0.136086	0.142144	0.141881	0.108957	0.267431
1	0.200529	0.199476	0.277001	0.243989	0.202988	0.167078	0.464361	0.247764	0.21765	0.221337	0.126253	0.187711	0.364535	0.291575	0.246272	0.331786	0.280776	0.325553	0.354438	0.342147	0.231171	0.173575	0.208782	0.322217	0.427925	0.286044	0.251803	0.309135	0.335825	0.281215	0.278757	0.195437	0.322041	0.17937	0.187184	0.155753	0.175331	0.435475	0.254086	0.175331	0.386133	0.375597	0.263919	0.323797	0.186921	0.254613	0.143637	0.136349	0.282971
2	0.243989	0.219845	0.266641	0.228712	0.245745	0.191486	0.43925	0.205534	0.225376	0.195964	0.137842	0.234419	0.194735	0.292541	0.255052	0.349961	0.247325	0.332313	0.385694	0.340917	0.231697	0.132311	0.232663	0.250047	0.235473	0.310452	0.27147	0.25031	0.338371	0.277967	0.296053	0.275508	0.266904	0.168571	0.204305	0.185165	0.22643	0.347151	0.257334	0.190959	0.349434	0.400707	0.277001	0.302638	0.246535	0.246535	0.160494	0.197193	0.271206
3	0.25154	0.216333	0.303603	0.248554	0.258827	0.192189	0.415809	0.182619	0.262163	0.17059	0.213611	0.145393	0.201232	0.295087	0.249081	0.38464	0.213084	0.328538	0.36831	0.188677	0.249081	0.118702	0.200003	0.218616	0.223181	0.309661	0.260144	0.282795	0.240214	0.300882	0.264885	0.164532	0.262163	0.18815	0.216333	0.201495	0.247501	0.398776	0.282971	0.202285	0.341093	0.393245	0.277264	0.34241	0.297633	0.200529	0.184638	0.258388	0.263129
4	0.244516	0.225113	0.323533	0.268923	0.224937	0.20527	0.420901	0.177087	0.252066	0.16102	0.262426	0.262163	0.198773	0.283498	0.261373	0.362516	0.180336	0.327836	0.356721	0.212294	0.25988	0.156982	0.209309	0.24952	0.224674	0.314754	0.257861	0.242496	0.264621	0.269889	0.301409	0.177614	0.297106	0.209046	0.258388	0.193418	0.256895	0.369539	0.25909	0.194735	0.370066	0.347151	0.3137	0.389645	0.284288	0.217123	0.209572	0.258651	0.258388
5	0.226166	0.230907	0.194471	0.284551	0.287537	0.236438	0.41335	0.17059	0.247764	0.176561	0.261636	0.167781	0.228185	0.279459	0.230205	0.335825	0.162513	0.316246	0.348205	0.207553	0.242233	0.239775	0.199476	0.215104	0.250047	0.335298	0.269714	0.253296	0.296843	0.244779	0.310188	0.185165	0.27744	0.199739	0.237492	0.208782	0.265675	0.383675	0.302638	0.202285	0.380163	0.335298	0.293068	0.369539	0.286044	0.189467	0.17059	0.295087	0.253296
6	0.229941	0.217123	0.221162	0.333542	0.322217	0.187184	0.373578	0.200529	0.238985	0.179897	0.248554	0.294297	0.218352	0.293331	0.222654	0.28701	0.150924	0.358477	0.444255	0.212294	0.284815	0.159967	0.230907	0.224937	0.278757	0.379899	0.219845	0.228888	0.259354	0.277001	0.266904	0.202285	0.227659	0.218616	0.273928	0.210802	0.266904	0.413087	0.25988	0.217123	0.372612	0.36831	0.339074	0.362516	0.249081	0.212821	0.148465	0.267694	0.256368
7	0.234946	0.227659	0.194998	0.352155	0.26945	0.214577	0.392718	0.296843	0.290083	0.193681	0.405273	0.292541	0.301672	0.281742	0.220635	0.317739	0.139159	0.368574	0.506942	0.206061	0.296053	0.127306	0.238721	0.253559	0.341883	0.357248	0.305184	0.257598	0.243989	0.291839	0.310978	0.216333	0.316949	0.228888	0.309135	0.243813	0.230205	0.38587	0.245043	0.186131	0.340917	0.390435	0.372349	0.328538	0.248291	0.202724	0.140915	0.219142	0.263129
8	0.264182	0.220635	0.211328	0.288327	0.272172	0.208782	0.416072	0.306676	0.279723	0.218616	0.355228	0.318705	0.309925	0.294297	0.244779	0.354965	0.143637	0.221864	0.423623	0.161547	0.310978	0.17059	0.224674	0.262602	0.270943	0.267168	0.319758	0.255578	0.25988	0.365062	0.370066	0.215367	0.391664	0.217825	0.289556	0.282269	0.213084	0.345658	0.263392	0.196227	0.386133	0.323533	0.331786	0.332313	0.23398	0.202724	0.141617	0.210802	0.281479
9	0.241004	0.255842	0.246799	0.288766	0.326255	0.192189	0.395703	0.317212	0.312471	0.223883	0.345132	0.29456	0.270943	0.296843	0.313437	0.354438	0.145919	0.260407	0.460585	0.185428	0.413614	0.0890266	0.25312	0.293068	0.294824	0.284288	0.263919	0.221162	0.33284	0.362252	0.320285	0.246535	0.401498	0.155226	0.260583	0.279723	0.210538	0.355228	0.362779	0.252066	0.406765	0.344693	0.336089	0.302374	0.236438	0.193418	0.132311	0.206763	0.312471
10	0.241531	0.293331	0.110186	0.355492	0.313964	0.248028	0.357511	0.340654	0.309661	0.24952	0.453298	0.112995	0.3137	0.28104	0.274455	0.350224	0.147675	0.249784	0.468399	0.16304	0.336879	0.230468	0.225639	0.312208	0.349434	0.265938	0.291048	0.252857	0.377617	0.324763	0.224937	0.242233	0.42134	0.177351	0.312734	0.278493	0.270416	0.308696	0.33284	0.247062	0.333542	0.231171	0.381919	0.321778	0.289029	0.183936	0.105884	0.238019	0.26111
11	0.327572	0.272172	0.168044	0.258651	0.301848	0.208519	0.409048	0.333542	0.540393	0.241267	0.455317	0.137579	0.328011	0.294297	0.285781	0.455054	0.152943	0.403254	0.389469	0.168308	0.295614	0.141617	0.229151	0.376827	0.346449	0.435475	0.298072	0.2878	0.299389	0.371559	0.225639	0.235999	0.41256	0.180599	0.372612	0.33284	0.217825	0.356194	0.397986	0.219142	0.324763	0.343112	0.36076	0.29658	0.252857	0.272962	0.087534	0.433456	0.388416
12	0.238721	0.294297	0.295351	0.346624	0.35198	0.288766	0.352419	0.408521	0.420374	0.282005	0.367783	0.196754	0.282005	0.314227	0.28859	0.359004	0.185428	0.0991233	0.517478	0.167517	0.274982	0.230468	0.236965	0.445045	0.372788	0.325553	0.358477	0.311417	0.364008	0.341356	0.233453	0.299653	0.220635	0.299653	0.278493	0.376124	0.251276	0.248554	0.296316	0.314754	0.334596	0.254613	0.290785	0.376388	0.263392	0.234419	0.122038	0.254613	0.523273
13	0.2619	0.349434	0.371295	0.347678	0.334859	0.232927	0.385694	0.287537	0.483237	0.333103	0.413087	0.248291	0.229151	0.415106	0.353209	0.489295	0.125024	0.380163	0.341883	0.180336	0.372085	0.0958748	0.267168	0.477003	0.384904	0.320461	0.340127	0.315983	0.335123	0.398512	0.318266	0.354702	0.30413	0.311681	0.281742	0.320987	0.356984	0.252593	0.416862	0.296316	0.370066	0.35874	0.368047	0.282532	0.340391	0.242233	0.170854	0.376563	0.365062
14	0.34241	0.302374	0.26866	0.27823	0.31291	0.279284	0.346624	0.366554	0.321514	0.300092	0.300882	0.338635	0.236702	0.328801	0.321778	0.464624	0.193681	0.485783	0.33205	0.157245	0.313437	0.151187	0.258827	0.429417	0.395966	0.325026	0.200529	0.283761	0.320987	0.337142	0.165498	0.344693	0.316685	0.311681	0.281215	0.323533	0.34917	0.280249	0.266641	0.307642	0.344868	0.25988	0.347151	0.396932	0.227659	0.359267	0.222127	0.430646	0.461112
15	0.209572	0.377617	0.22441	0.334596	0.227132	0.260407	0.329767	0.384377	0.3137	0.320987	0.309135	0.363481	0.0890266	0.313964	0.282795	0.479462	0.231434	0.45005	0.295351	0.159528	0.33284	0.122302	0.25988	0.388416	0.436968	0.292365	0.187711	0.253822	0.282971	0.327309	0.235473	0.290522	0.228712	0.306676	0.170854	0.3396	0.380865	0.288327	0.423096	0.243813	0.280249	0.329767	0.282532	0.315456	0.192715	0.269187	0.233717	0.387187	0.432929
16	0.333367	0.279723	0.365764	0.213348	0.27744	0.213348	0.397986	0.360233	0.294121	0.288766	0.305886	0.363306	0.125024	0.347678	0.333542	0.38385	0.307203	0.358213	0.324499	0.217825	0.413087	0.126516	0.200003	0.303867	0.256368	0.257071	0.101406	0.241004	0.240038	0.378143	0.289556	0.269889	0.300092	0.20527	0.100616	0.340654	0.314754	0.227132	0.393245	0.307906	0.29737	0.308959	0.1439	0.128799	0.266904	0.264358	0.200793	0.280513	0.36752
17	0.293068	0.26111	0.252066	0.200003	0.25031	0.197193	0.27823	0.415809	0.336615	0.282269	0.334859	0.372349	0.117736	0.267958	0.258651	0.425905	0.301672	0.307642	0.307379	0.187711	0.414579	0.22643	0.119756	0.353209	0.281742	0.239248	0.0890266	0.228185	0.229941	0.305886	0.221162	0.267958	0.254876	0.141354	0.0923629	0.340391	0.278757	0.20729	0.415633	0.315983	0.272699	0.350224	0.129589	0.111678	0.25909	0.291575	0.126077	0.300882	0.340654
18	0.250574	0.262426	0.230205	0.18815	0.263919	0.194998	0.252857	0.438987	0.390435	0.252593	0.392718	0.388152	0.102899	0.276737	0.268923	0.396757	0.298336	0.246799	0.341883	0.200793	0.401498	0.148465	0.139159	0.406063	0.268133	0.224674	0.105445	0.260144	0.238458	0.237755	0.211855	0.264182	0.256632	0.119229	0.108693	0.338371	0.265675	0.209572	0.408785	0.288766	0.271206	0.337318	0.138369	0.132047	0.242233	0.215367	0.0895534	0.319231	0.36752
19	0.24355	0.232488	0.2878	0.179107	0.285254	0.203251	0.251101	0.395703	0.394474	0.209046	0.325816	0.418881	0.113961	0.26866	0.252593	0.409312	0.287273	0.159704	0.375071	0.203514	0.346185	0.0900802	0.141617	0.370768	0.279986	0.210275	0.104655	0.289292	0.240741	0.26866	0.204568	0.26866	0.246008	0.0863049	0.13433	0.350663	0.240741	0.193681	0.392981	0.276211	0.270679	0.318705	0.127306	0.135559	0.445484	0.181916	0.0907825	0.33205	0.453825
20	0.233717	0.202724	0.331611	0.220635	0.280513	0.224937	0.270416	0.463131	0.399742	0.221601	0.083232	0.445484	0.104391	0.275508	0.252593	0.523975	0.282532	0.21484	0.471648	0.24355	0.488066	0.0942944	0.146446	0.379899	0.239775	0.197017	0.0991233	0.280513	0.246799	0.276211	0.199739	0.239511	0.253296	0.0845489	0.245043	0.36752	0.246799	0.201758	0.305623	0.25154	0.238458	0.283498	0.120721	0.133364	0.128272	0.184375	0.0918361	0.355492	0.465414
21	0.286044	0.203251	0.29456	0.223883	0.269187	0.263919	0.285517	0.365764	0.447767	0.172785	0.512913	0.362252	0.120458	0.298599	0.309135	0.475686	0.255842	0.322217	0.455581	0.239511	0.363306	0.113698	0.213875	0.405273	0.288766	0.186657	0.120019	0.297633	0.280249	0.271206	0.235209	0.299389	0.276474	0.0961382	0.264182	0.402551	0.238985	0.200968	0.323533	0.258124	0.267694	0.268133	0.154172	0.160757	0.302901	0.0913093	0.109922	0.319758	0.468926
cons8
0	0.131784	0.317739	0.154962	0.238194	0.568313	0.188413	0.239775	0.276737	0.211592	0.200266	0.274982	0.2065	0.200968	0.602466	0.381655	0.131608	0.243023	0.502377	0.157245	0.348907	0.400971	0.2878	0.114488	0.61985	0.279986	0.29456	0.487012	0.484027	0.212821	0.32406	0.199476	0.328275	0.17261	0.173575	0.291312	0.212294	0.522219	0.277001	0.335562	0.180336	0.327045	0.161986	0.235736	0.258388	0.302111	0.160494	0.227659	0.305447	0.297897
1	0.192715	0.257598	0.189467	0.259617	0.447064	0.224147	0.312734	0.221864	0.211855	0.239248	0.349697	0.234419	0.22441	0.193681	0.373051	0.117473	0.264358	0.247764	0.170064	0.373315	0.280249	0.197983	0.175595	0.651281	0.336089	0.294121	0.504923	0.480252	0.310188	0.327045	0.264885	0.365237	0.160757	0.229151	0.258124	0.229151	0.430646	0.28859	0.399742	0.633722	0.338371	0.174805	0.266904	0.27902	0.248291	0.203778	0.262602	0.308169	0.255052
2	0.216596	0.267694	0.208255	0.296843	0.238458	0.272699	0.255052	0.272699	0.262602	0.211065	0.384114	0.307642	0.24276	0.170854	0.383675	0.223883	0.266904	0.320987	0.207026	0.397196	0.256368	0.238985	0.217825	0.429154	0.288766	0.343902	0.49307	0.349961	0.277703	0.317739	0.244516	0.37709	0.186131	0.218879	0.294297	0.23319	0.426871	0.284815	0.459619	0.319758	0.391928	0.163742	0.282795	0.34917	0.316949	0.189467	0.280513	0.425905	0.293068
3	0.195964	0.258388	0.201495	0.261373	0.266641	0.242233	0.230732	0.296843	0.307642	0.254349	0.396932	0.209309	0.268397	0.221162	0.406502	0.205007	0.294824	0.291048	0.219406	0.439514	0.323533	0.254613	0.194471	0.433192	0.4058	0.409048	0.217386	0.39623	0.282269	0.302111	0.238985	0.393947	0.187184	0.293331	0.344166	0.244779	0.470682	0.317212	0.477003	0.252857	0.353209	0.184638	0.292804	0.309135	0.320461	0.215367	0.229415	0.393245	0.31291
4	0.202285	0.345132	0.244252	0.281215	0.324763	0.283234	0.232224	0.295351	0.341883	0.292804	0.43925	0.253559	0.308432	0.272435	0.318968	0.166815	0.33205	0.359267	0.249784	0.420901	0.320461	0.27902	0.174102	0.451806	0.35953	0.336615	0.231961	0.377617	0.295351	0.313437	0.273226	0.44048	0.247325	0.32327	0.342849	0.262602	0.461902	0.331084	0.499392	0.345395	0.379109	0.25988	0.276211	0.320022	0.318529	0.262602	0.298336	0.408258	0.271206
5	0.232663	0.328011	0.299389	0.308169	0.369803	0.303603	0.307906	0.325553	0.342147	0.286307	0.463395	0.189203	0.317212	0.310452	0.404307	0.191925	0.368837	0.355228	0.231434	0.506152	0.313964	0.258388	0.201232	0.499392	0.367257	0.327045	0.284288	0.421867	0.308169	0.359706	0.237492	0.462868	0.243989	0.38464	0.303867	0.256368	0.522043	0.346449	0.490349	0.32327	0.404307	0.24197	0.301409	0.257334	0.335825	0.235999	0.320461	0.42292	0.298599
6	0.241004	0.332577	0.286307	0.302638	0.415633	0.29737	0.224147	0.388416	0.32406	0.300882	0.414843	0.234683	0.274455	0.28104	0.46717	0.241531	0.364008	0.369803	0.227132	0.496055	0.334069	0.338635	0.143373	0.525292	0.391928	0.356194	0.246799	0.424149	0.264358	0.364008	0.272172	0.453298	0.213084	0.368574	0.334333	0.279986	0.530033	0.355228	0.533282	0.325026	0.359004	0.192189	0.315983	0.32327	0.309661	0.272962	0.329328	0.429944	0.296316
7	0.273489	0.308432	0.247501	0.288766	0.427925	0.308959	0.260583	0.391225	0.376388	0.280513	0.427925	0.17937	0.295877	0.289292	0.367783	0.157772	0.349434	0.346624	0.25988	0.463131	0.376124	0.237755	0.126077	0.531789	0.334859	0.418091	0.285781	0.418881	0.220898	0.39544	0.303164	0.422657	0.237492	0.371822	0.296053	0.285781	0.533545	0.355228	0.48552	0.352682	0.368047	0.243023	0.310715	0.36752	0.198949	0.263129	0.345922	0.48631	0.308696
8	0.262426	0.344166	0.270679	0.359706	0.366554	0.290522	0.346888	0.406502	0.320461	0.268133	0.451806	0.213084	0.334596	0.251101	0.440743	0.132311	0.368837	0.340654	0.227395	0.455844	0.375071	0.245569	0.113698	0.468663	0.347151	0.451542	0.291575	0.42889	0.224937	0.384904	0.320285	0.438987	0.221337	0.336089	0.263919	0.342849	0.488768	0.348205	0.504923	0.365062	0.386396	0.296316	0.36076	0.391225	0.177878	0.300092	0.426432	0.446011	0.31291
9	0.246272	0.41335	0.30615	0.38464	0.381919	0.311417	0.337318	0.402727	0.383675	0.28859	0.466907	0.176385	0.333542	0.271733	0.426695	0.131784	0.409048	0.387626	0.255315	0.438987	0.351453	0.315983	0.113171	0.502904	0.349697	0.452332	0.313964	0.431173	0.213611	0.368574	0.298862	0.415106	0.217386	0.39342	0.225903	0.326519	0.483237	0.394737	0.470155	0.338371	0.393947	0.409838	0.310715	0.41335	0.167078	0.30615	0.408785	0.423623	0.348644
10	0.254349	0.428188	0.311417	0.394474	0.385167	0.30694	0.299653	0.389469	0.366554	0.257861	0.411331	0.209572	0.35953	0.275684	0.449523	0.115454	0.375597	0.349434	0.238721	0.428188	0.38587	0.348644	0.10764	0.500357	0.35198	0.42889	0.32248	0.487539	0.185692	0.354175	0.290083	0.449259	0.237755	0.359706	0.238019	0.322743	0.496055	0.351453	0.496055	0.342147	0.412033	0.38464	0.346888	0.430646	0.182355	0.298599	0.404307	0.438987	0.361725
11	0.224937	0.277001	0.283761	0.467433	0.41256	0.311417	0.23319	0.411858	0.333542	0.256368	0.400268	0.230907	0.379899	0.312208	0.452859	0.137315	0.407819	0.391401	0.244779	0.446801	0.386396	0.326782	0.104918	0.488505	0.382885	0.420637	0.325816	0.38464	0.200003	0.387187	0.305184	0.439514	0.225903	0.350224	0.235209	0.354702	0.464185	0.362252	0.469892	0.386396	0.42134	0.402288	0.344429	0.401498	0.167517	0.327572	0.385167	0.452859	0.355931
12	0.296843	0.223883	0.354702	0.436178	0.445045	0.345395	0.320461	0.361286	0.343376	0.237229	0.434422	0.287273	0.344868	0.324236	0.423623	0.113171	0.407819	0.46041	0.262163	0.431173	0.387187	0.331084	0.111415	0.541359	0.381655	0.438021	0.369276	0.430207	0.187184	0.31291	0.290785	0.438987	0.246272	0.343376	0.413087	0.34162	0.459093	0.361286	0.46796	0.477003	0.4317	0.294824	0.365237	0.393947	0.153206	0.313964	0.402551	0.46717	0.420637
13	0.288063	0.32406	0.389908	0.614055	0.44803	0.509664	0.20808	0.452596	0.364798	0.413789	0.405536	0.302374	0.460849	0.308169	0.457337	0.109396	0.570332	0.378319	0.325992	0.59395	0.411068	0.373578	0.136349	0.502377	0.392191	0.46717	0.378143	0.386133	0.215806	0.298599	0.402727	0.426169	0.274191	0.386396	0.294824	0.399742	0.271733	0.329592	0.400971	0.462605	0.456634	0.315456	0.410804	0.519234	0.293331	0.445484	0.446011	0.606066	0.391664
14	0.26866	0.408785	0.363042	0.24197	0.452069	0.347151	0.213348	0.474984	0.454088	0.236965	0.362516	0.351716	0.502113	0.474984	0.471911	0.156982	0.437495	0.423886	0.423886	0.43846	0.344693	0.50185	0.275508	0.350926	0.487539	0.542149	0.423096	0.384904	0.365062	0.308959	0.367783	0.359004	0.285254	0.39421	0.190433	0.429944	0.296843	0.368047	0.416335	0.402551	0.530296	0.258124	0.429681	0.422657	0.423359	0.464361	0.555758	0.494124	0.408521
15	0.355492	0.477267	0.315193	0.382358	0.477003	0.57279	0.229941	0.461902	0.612036	0.32406	0.366027	0.402551	0.457073	0.393684	0.453298	0.150397	0.502113	0.527048	0.368574	0.364271	0.481218	0.44048	0.341883	0.454352	0.313437	0.432227	0.447503	0.500357	0.36831	0.238019	0.464185	0.498865	0.400707	0.513966	0.373051	0.353999	0.326255	0.415106	0.510893	0.49307	0.455581	0.415809	0.46638	0.517478	0.387187	0.180336	0.429154	0.426169	0.187184
16	0.385431	0.46796	0.352155	0.370768	0.496582	0.275245	0.415809	0.451279	0.549963	0.289819	0.377617	0.443553	0.404746	0.416862	0.4576	0.298862	0.398512	0.470945	0.396757	0.335562	0.348907	0.345658	0.278493	0.424149	0.326519	0.463658	0.381919	0.396493	0.295087	0.229151	0.36831	0.347678	0.359004	0.513966	0.229151	0.464185	0.357687	0.377617	0.413614	0.433192	0.543642	0.397986	0.458566	0.46796	0.355755	0.352682	0.440216	0.417126	0.223357
17	0.318968	0.498338	0.328275	0.338898	0.415633	0.265148	0.256632	0.424413	0.524765	0.273665	0.453035	0.302638	0.373315	0.373578	0.406502	0.259617	0.444255	0.42134	0.393684	0.316949	0.271733	0.41335	0.311417	0.490085	0.290083	0.479462	0.319758	0.401761	0.252593	0.262865	0.420901	0.378319	0.301409	0.440743	0.240741	0.474984	0.255315	0.369013	0.361725	0.376124	0.378143	0.324236	0.428715	0.42889	0.362516	0.299653	0.379109	0.345922	0.300618
18	0.337581	0.53934	0.378582	0.310715	0.438197	0.248291	0.283234	0.443992	0.494826	0.273489	0.410541	0.299653	0.440743	0.38745	0.470682	0.255315	0.472175	0.429944	0.427398	0.354175	0.291839	0.461902	0.311154	0.449259	0.315983	0.487012	0.332313	0.411594	0.262426	0.265675	0.397196	0.422393	0.333367	0.464624	0.275684	0.491051	0.30492	0.386923	0.381919	0.376563	0.418355	0.298599	0.433983	0.452069	0.358213	0.312208	0.409048	0.366027	0.439953
19	0.400532	0.506416	0.406326	0.314929	0.47674	0.245569	0.373051	0.419408	0.489032	0.315983	0.37033	0.384114	0.415106	0.418618	0.487276	0.255578	0.418091	0.478496	0.447064	0.404044	0.313964	0.423623	0.34162	0.471648	0.346449	0.50466	0.366027	0.390962	0.293858	0.275508	0.43846	0.416072	0.316949	0.474194	0.356458	0.488505	0.305623	0.401761	0.401761	0.417828	0.434246	0.333103	0.484993	0.455581	0.372349	0.329065	0.452596	0.425378	0.365062
20	0.545398	0.515985	0.477442	0.311944	0.500621	0.299389	0.519761	0.480779	0.578585	0.361462	0.428188	0.68403	0.522482	0.534598	0.595705	0.249784	0.451806	0.520288	0.487802	0.454088	0.381392	0.490349	0.275684	0.513176	0.400532	0.619147	0.408082	0.424676	0.30694	0.315193	0.414843	0.476213	0.411068	0.526258	0.413789	0.551719	0.404483	0.436002	0.478233	0.595442	0.612036	0.32406	0.586136	0.50264	0.372788	0.395966	0.439514	0.428451	0.429417
21	0.626874	0.669192	0.492544	0.417565	0.418881	0.481481	0.518707	0.610543	0.605539	0.521517	0.489822	0.42213	0.605539	0.454088	0.6274	0.308432	0.526521	0.549173	0.544432	0.456371	0.439953	0.513703	0.289556	0.518444	0.436178	0.616074	0.599217	0.489295	0.35874	0.317212	0.525292	0.463658	0.380865	0.564537	0.244516	0.552948	0.361023	0.504923	0.506679	0.518971	0.556197	0.280513	0.565064	0.513966	0.385694	0.35953	0.555231	0.600271	0.572088
cons9
0	0.374368	0.53732	0.47595	0.373578	0.186921	0.553738	0.501411	0.266377	0.25312	0.203778	0.264182	0.579375	0.313173	0.238019	0.409838	0.46796	0.490788	0.655057	0.469892	0.30492	0.699833	0.434246	0.485783	0.675689	0.18016	0.323533	0.314929	0.554441	0.194471	0.262426	0.319758	0.56682	0.309925	0.608261	0.422657	0.406326	0.175331	0.454878	0.597988	0.165059	0.639253	0.805541	0.308169	0.318529	0.222391	0.350663	0.578585	0.418091	0.386133
1	0.205797	0.467697	0.458566	0.296316	0.210538	0.247325	0.222918	0.299389	0.257334	0.273665	0.240477	0.365764	0.368837	0.225376	0.431963	0.469453	0.401761	0.453825	0.445045	0.302374	0.736094	0.292541	0.402288	0.254876	0.366291	0.368837	0.280249	0.498602	0.183409	0.241004	0.3137	0.488066	0.205534	0.385167	0.391664	0.417389	0.185692	0.420901	0.596935	0.201232	0.322041	0.721783	0.333542	0.278493	0.291575	0.313964	0.301672	0.466907	0.376563
2	0.280776	0.424676	0.46041	0.260583	0.206061	0.277264	0.225376	0.289292	0.272699	0.323797	0.271909	0.234946	0.370768	0.208782	0.375071	0.434948	0.296843	0.454088	0.318529	0.287537	0.518268	0.31651	0.363481	0.245745	0.249345	0.322217	0.310188	0.435475	0.209572	0.243989	0.319758	0.400268	0.28701	0.371032	0.411068	0.377353	0.177878	0.430207	0.42213	0.190433	0.290346	0.47393	0.379636	0.309925	0.295877	0.367081	0.320285	0.434685	0.400268
3	0.299389	0.453298	0.482535	0.256105	0.238985	0.273489	0.254086	0.315456	0.258388	0.343639	0.289029	0.232224	0.324236	0.2065	0.40378	0.428451	0.326255	0.424149	0.264885	0.364798	0.4576	0.298599	0.374544	0.301848	0.21405	0.344693	0.303428	0.481218	0.248554	0.338371	0.309925	0.34162	0.270679	0.335562	0.415106	0.356721	0.16023	0.414053	0.318266	0.145656	0.355755	0.47393	0.366291	0.311417	0.308432	0.343112	0.316246	0.459619	0.279284
4	0.302111	0.37709	0.441533	0.308696	0.246535	0.263656	0.266904	0.329328	0.311417	0.316246	0.303867	0.240038	0.317739	0.21405	0.465151	0.4317	0.369803	0.343902	0.293858	0.349961	0.425905	0.225376	0.370593	0.310188	0.24355	0.35953	0.322743	0.432227	0.244779	0.274718	0.325289	0.30413	0.190959	0.313964	0.410014	0.322041	0.225903	0.366818	0.337142	0.144427	0.344693	0.435212	0.369276	0.318705	0.230732	0.363306	0.298072	0.416335	0.279723
5	0.3137	0.415106	0.46796	0.308959	0.241267	0.288327	0.269714	0.329328	0.241267	0.27902	0.299126	0.286746	0.308959	0.230732	0.468926	0.422393	0.401234	0.254349	0.294297	0.346449	0.441972	0.229678	0.37033	0.301672	0.255842	0.319495	0.312734	0.44882	0.248818	0.254876	0.337581	0.316685	0.207026	0.321778	0.421603	0.266904	0.182619	0.352155	0.352419	0.257071	0.394737	0.422657	0.370593	0.357248	0.195964	0.331786	0.344693	0.469716	0.255842
6	0.317739	0.42494	0.485256	0.28499	0.238721	0.30694	0.263392	0.278757	0.252066	0.290785	0.275684	0.28859	0.309398	0.186131	0.506152	0.401498	0.372612	0.209572	0.270943	0.370066	0.446538	0.247764	0.361725	0.28859	0.296843	0.323797	0.326255	0.444255	0.248028	0.253296	0.293858	0.331084	0.239248	0.337142	0.425905	0.246799	0.255578	0.30615	0.357687	0.279459	0.378846	0.448294	0.355755	0.386133	0.186131	0.292102	0.340654	0.457073	0.260144
7	0.307906	0.392454	0.479462	0.27744	0.250047	0.308432	0.27902	0.23319	0.292541	0.235999	0.286307	0.29737	0.33205	0.206324	0.501411	0.463922	0.367257	0.199739	0.270943	0.341093	0.380602	0.238458	0.345922	0.310188	0.271733	0.325289	0.337142	0.399478	0.238721	0.2065	0.336879	0.34241	0.189906	0.355492	0.459093	0.200003	0.245306	0.247325	0.374544	0.233717	0.429944	0.355931	0.352946	0.318002	0.199476	0.28499	0.305623	0.488505	0.290522
8	0.340391	0.400707	0.485256	0.296053	0.268397	0.318705	0.264621	0.144427	0.328801	0.2619	0.323533	0.300882	0.301145	0.208255	0.482008	0.453035	0.39544	0.200529	0.322217	0.355492	0.305184	0.242233	0.340127	0.32248	0.263129	0.35874	0.40378	0.369013	0.252066	0.183145	0.313173	0.352419	0.268133	0.365764	0.523009	0.195174	0.344166	0.218089	0.372788	0.18016	0.492544	0.295351	0.344429	0.318266	0.172785	0.296053	0.342673	0.438021	0.142407
9	0.336352	0.456371	0.520024	0.300092	0.252857	0.343112	0.286044	0.151714	0.306413	0.20527	0.290785	0.276211	0.304657	0.227395	0.520726	0.481042	0.419145	0.185428	0.312208	0.363745	0.243813	0.225639	0.324763	0.319231	0.250837	0.333806	0.402288	0.335123	0.265148	0.193944	0.350224	0.317212	0.271909	0.369803	0.489295	0.20808	0.28104	0.216596	0.353736	0.191662	0.53811	0.249345	0.353999	0.365237	0.183145	0.269187	0.361023	0.397986	0.219406
10	0.353209	0.44048	0.557689	0.303428	0.272435	0.342147	0.282532	0.150924	0.305184	0.19851	0.294824	0.291839	0.287537	0.223357	0.522746	0.486749	0.419847	0.178141	0.331347	0.358477	0.267431	0.261636	0.350399	0.323533	0.260846	0.363745	0.404483	0.365062	0.288063	0.249345	0.328801	0.371032	0.266377	0.377617	0.375861	0.211065	0.346449	0.207553	0.352155	0.182882	0.516249	0.21686	0.358213	0.356984	0.175595	0.276474	0.380338	0.40378	0.154172
11	0.395703	0.456371	0.542676	0.309135	0.24276	0.373315	0.286307	0.149431	0.32406	0.1957	0.325289	0.295087	0.289292	0.248818	0.50185	0.461375	0.440216	0.190169	0.333103	0.379109	0.241004	0.243989	0.369013	0.344693	0.260407	0.369803	0.414579	0.362779	0.292541	0.280776	0.381392	0.345395	0.259354	0.381919	0.435212	0.215104	0.267694	0.257071	0.360233	0.170327	0.511947	0.213875	0.372788	0.388943	0.177087	0.257861	0.356721	0.407029	0.180863
12	0.424149	0.452859	0.540832	0.330557	0.287273	0.38666	0.303867	0.147675	0.292804	0.189203	0.347414	0.320285	0.29658	0.320987	0.521253	0.488329	0.428715	0.190169	0.362252	0.427925	0.236702	0.271206	0.368837	0.353209	0.284815	0.394737	0.371295	0.364535	0.288766	0.295614	0.356458	0.398776	0.258388	0.402727	0.359969	0.227132	0.220635	0.308432	0.415106	0.213611	0.52178	0.179634	0.395001	0.328275	0.171556	0.272435	0.376563	0.456108	0.194208
13	0.42494	0.446538	0.522482	0.329065	0.266904	0.399478	0.382885	0.154436	0.236965	0.198247	0.329592	0.313437	0.280249	0.314227	0.507908	0.496055	0.429154	0.188677	0.366554	0.402727	0.238019	0.275508	0.412823	0.414053	0.28859	0.399478	0.298072	0.3396	0.274455	0.267431	0.391664	0.377617	0.255842	0.461112	0.399742	0.22362	0.198773	0.323533	0.414316	0.191486	0.534072	0.191486	0.423359	0.396932	0.187447	0.256632	0.393684	0.444518	0.201232
14	0.405536	0.389469	0.459883	0.339864	0.27823	0.395966	0.34838	0.14109	0.27902	0.208255	0.362779	0.289556	0.269714	0.244252	0.498338	0.496846	0.463658	0.194735	0.389206	0.368047	0.200003	0.255842	0.414843	0.433983	0.329328	0.425378	0.231434	0.294297	0.238019	0.274455	0.480515	0.414053	0.263919	0.506679	0.384904	0.21405	0.147148	0.256632	0.394474	0.258827	0.57279	0.142407	0.426695	0.468926	0.18894	0.224674	0.41537	0.390962	0.196754
15	0.373315	0.390435	0.43091	0.482798	0.28859	0.427661	0.405536	0.147148	0.224674	0.206763	0.314929	0.341093	0.262163	0.236965	0.463131	0.489822	0.462605	0.172346	0.335298	0.363745	0.20527	0.260583	0.382885	0.41256	0.355492	0.410541	0.208782	0.267694	0.218616	0.24197	0.515195	0.407029	0.361286	0.489558	0.337581	0.204305	0.158738	0.243023	0.448294	0.339074	0.554967	0.154436	0.46717	0.52178	0.203514	0.211855	0.394474	0.376388	0.256368
16	0.356194	0.410804	0.365501	0.347414	0.312734	0.413789	0.347941	0.190696	0.199476	0.212821	0.276211	0.227132	0.286044	0.263919	0.422657	0.470682	0.433456	0.183672	0.297633	0.417828	0.186394	0.252066	0.309398	0.410014	0.351453	0.398249	0.185428	0.256632	0.187886	0.310715	0.394737	0.349434	0.25988	0.50185	0.298599	0.184638	0.166815	0.256368	0.409575	0.245306	0.470419	0.152943	0.432929	0.434685	0.203251	0.185428	0.378143	0.344166	0.35953
17	0.324236	0.303164	0.303164	0.331347	0.270679	0.369276	0.380338	0.151187	0.200266	0.197983	0.278757	0.255842	0.278757	0.331347	0.399215	0.508435	0.459883	0.184638	0.268397	0.404746	0.17261	0.266904	0.26945	0.345922	0.304394	0.396493	0.178404	0.26111	0.196227	0.305184	0.392981	0.346185	0.22441	0.415809	0.244779	0.175595	0.250047	0.243813	0.359267	0.277264	0.449786	0.142144	0.405273	0.421603	0.171293	0.207026	0.382621	0.318529	0.386133
18	0.311154	0.293595	0.334333	0.333542	0.211065	0.36752	0.433456	0.196754	0.18894	0.200529	0.245569	0.189906	0.303603	0.342147	0.369013	0.455581	0.421867	0.197193	0.254349	0.386133	0.166025	0.263919	0.255315	0.363481	0.28499	0.396757	0.185692	0.24355	0.201495	0.259617	0.346624	0.342673	0.204744	0.437495	0.256632	0.192452	0.167781	0.202988	0.371822	0.220898	0.455581	0.167078	0.4058	0.440216	0.14469	0.1698	0.44048	0.3396	0.310452
19	0.318705	0.316949	0.347414	0.338108	0.220372	0.390172	0.400005	0.19772	0.218616	0.183936	0.287273	0.182882	0.258388	0.296843	0.416335	0.453035	0.445484	0.196491	0.229678	0.371295	0.156192	0.281479	0.263392	0.402727	0.294121	0.400532	0.176561	0.236965	0.183936	0.267431	0.35119	0.313173	0.233717	0.467697	0.274455	0.179107	0.288766	0.202285	0.374544	0.173049	0.433719	0.174629	0.375334	0.443289	0.145656	0.161723	0.419408	0.334333	0.314754
20	0.313437	0.294121	0.352682	0.316685	0.264182	0.374544	0.411858	0.219142	0.228449	0.171556	0.282971	0.185692	0.303603	0.343639	0.389645	0.463658	0.419584	0.213348	0.209572	0.374544	0.152416	0.260144	0.270943	0.391664	0.318968	0.386396	0.209836	0.225903	0.174629	0.254349	0.370593	0.292541	0.203514	0.46717	0.270416	0.223883	0.414053	0.243287	0.34241	0.181916	0.437231	0.196491	0.415809	0.440216	0.148202	0.176385	0.430207	0.364535	0.316685
	0
cons10	0
0	0.331347	0.39544	0.279459	0.564274	0.156192	0.158211	0.206763	0.444782	0.361462	0.213084	0.578585	0.278493	0.704399	0.197983	0.319231	0.212031	0.167078	0.277264	0.20808	0.262163	0.317475	0.31291	0.250837	0.220372	0.452069	0.339337	0.334333	0.263129	0.108957	0.694039	0.366027	0.536618	0.375334	0.184901	0.270153	0.453035	0.418881	0.187447	0.611333	0.344868	0.372085	0.418091	0.275684	0.290346	0.283498	0.136876	0.519234	0.3396	0.311681
1	0.346185	0.419145	0.305447	0.642502	0.174366	0.186394	0.210099	0.406502	0.362252	0.215806	0.444255	0.286044	0.422393	0.279986	0.313964	0.229151	0.192452	0.280776	0.22362	0.233453	0.290785	0.310978	0.239775	0.249081	0.412297	0.361462	0.336352	0.228888	0.102635	0.727314	0.340917	0.389645	0.360233	0.189467	0.210275	0.477267	0.392454	0.215806	0.670158	0.330557	0.416335	0.400971	0.266202	0.294297	0.320022	0.156192	0.331786	0.318266	0.347941
2	0.341093	0.427134	0.374368	0.56603	0.241004	0.164796	0.181389	0.421603	0.318529	0.254876	0.436968	0.295351	0.59395	0.21765	0.344166	0.27744	0.218879	0.290083	0.193242	0.210099	0.31651	0.34838	0.254086	0.235736	0.423623	0.373578	0.37033	0.245745	0.145129	0.672177	0.328801	0.304657	0.277264	0.173312	0.222391	0.452596	0.429417	0.198949	0.679991	0.311681	0.447328	0.38385	0.263392	0.275508	0.358477	0.172346	0.235736	0.24952	0.32248
3	0.301848	0.414843	0.404307	0.387626	0.22643	0.207026	0.218879	0.466643	0.309661	0.2619	0.403517	0.27902	0.694302	0.111678	0.329592	0.284288	0.231171	0.321251	0.191925	0.240477	0.28499	0.303867	0.249784	0.251101	0.368574	0.356194	0.314754	0.244779	0.173575	0.706945	0.339337	0.334333	0.2065	0.153997	0.170064	0.479988	0.393245	0.210275	0.632229	0.318968	0.44048	0.433192	0.253822	0.315983	0.277967	0.131608	0.35795	0.185867	0.352946
4	0.272172	0.413614	0.411594	0.408258	0.221162	0.255052	0.229678	0.380338	0.359004	0.289029	0.369276	0.313964	0.641536	0.22362	0.330294	0.256895	0.26111	0.365764	0.25154	0.265148	0.327309	0.293068	0.206061	0.180599	0.402551	0.335298	0.218089	0.220635	0.23398	0.63697	0.395176	0.342849	0.130291	0.257334	0.258827	0.368837	0.374105	0.238458	0.409312	0.360233	0.441533	0.49509	0.290083	0.364798	0.17261	0.119492	0.277703	0.286307	0.323533
5	0.312471	0.44127	0.401498	0.28499	0.234946	0.302638	0.263392	0.412033	0.423886	0.263656	0.328538	0.336879	0.288063	0.25312	0.395001	0.169537	0.254876	0.377617	0.167517	0.291312	0.320022	0.377353	0.270416	0.225113	0.407292	0.295351	0.194208	0.245569	0.192189	0.291048	0.425378	0.363042	0.234244	0.342849	0.261636	0.36752	0.343639	0.215104	0.411068	0.354965	0.415106	0.473491	0.281479	0.282971	0.281215	0.150397	0.300882	0.408521	0.331786
6	0.284025	0.444782	0.409575	0.249081	0.301672	0.280249	0.310188	0.372788	0.477267	0.29737	0.42292	0.180863	0.174366	0.44882	0.452069	0.293331	0.347414	0.415106	0.273226	0.241267	0.252066	0.429154	0.295877	0.279459	0.331347	0.39421	0.235209	0.204305	0.220635	0.254349	0.345132	0.382358	0.216596	0.328275	0.203514	0.363042	0.239775	0.169098	0.364535	0.320461	0.518268	0.445045	0.249784	0.327309	0.243023	0.245306	0.327836	0.473667	0.275245
7	0.329065	0.500094	0.359969	0.267168	0.279459	0.319231	0.238019	0.320022	0.33003	0.258651	0.442762	0.390172	0.110186	0.198949	0.357511	0.240214	0.243989	0.281215	0.243813	0.186657	0.294297	0.453035	0.289292	0.316246	0.459356	0.232927	0.125814	0.218616	0.167078	0.287273	0.380338	0.357248	0.122741	0.250837	0.277001	0.400971	0.347151	0.159001	0.370768	0.344868	0.338635	0.338635	0.179634	0.277967	0.354965	0.149431	0.250047	0.333367	0.350663
8	0.261636	0.429944	0.280776	0.305447	0.222918	0.292365	0.299389	0.344693	0.350663	0.298862	0.340127	0.296053	0.108957	0.189467	0.419145	0.185165	0.280513	0.265675	0.175068	0.25909	0.218352	0.383411	0.309135	0.279284	0.39544	0.227132	0.106937	0.147939	0.130818	0.167254	0.316949	0.390435	0.193681	0.204744	0.143373	0.372788	0.291839	0.116244	0.332577	0.391225	0.42134	0.402551	0.159265	0.343112	0.35953	0.163303	0.203251	0.322217	0.470155
9	0.24952	0.392454	0.280249	0.318002	0.260583	0.269889	0.263392	0.297633	0.354702	0.320461	0.358477	0.291312	0.215806	0.129589	0.390172	0.211855	0.220372	0.327309	0.104655	0.245043	0.159001	0.419584	0.245745	0.165323	0.34917	0.256895	0.166552	0.103689	0.190959	0.279723	0.347678	0.40299	0.257598	0.172785	0.245043	0.353209	0.265675	0.113961	0.346888	0.328275	0.441972	0.350224	0.150397	0.410804	0.166288	0.192979	0.289029	0.383148	0.449084
10	0.33284	0.369539	0.246799	0.248818	0.212558	0.209836	0.266904	0.30492	0.363306	0.311154	0.364008	0.270943	0.200529	0.161547	0.299126	0.187886	0.206763	0.272962	0.280776	0.195174	0.155226	0.386396	0.219142	0.303867	0.349434	0.223181	0.168834	0.13714	0.167078	0.207026	0.306676	0.344868	0.252066	0.140125	0.172083	0.347414	0.275245	0.273928	0.293858	0.332577	0.321514	0.350224	0.138369	0.400532	0.213348	0.161986	0.266641	0.330557	0.359706
11	0.24952	0.333103	0.273928	0.199212	0.182092	0.219406	0.202022	0.300355	0.359004	0.25031	0.372085	0.265412	0.171293	0.211855	0.373315	0.195437	0.191662	0.277001	0.236965	0.197456	0.185428	0.292804	0.279459	0.261373	0.301145	0.248028	0.140125	0.116507	0.156016	0.197983	0.288063	0.3137	0.246008	0.152943	0.216333	0.34917	0.275947	0.21686	0.29658	0.31449	0.327836	0.339337	0.11519	0.38666	0.19772	0.170854	0.262426	0.329592	0.361286
[truncated: 102 more rows]
[truncated: 75 more columns]

## Sheet: values for model
	wt
	1	2	3	4	5	6	7	8	9	10	11	12	13	14	raw average	div average
slope1	0.6351	0.2815	0.6955	0.504	0.5272	0.7589	0.8385	0.3677	0.3996	0.5994	0.8562	0.8089	0.8548	0.5509	0.619871	0.0544231
[truncated: 36 more rows]

## Sheet: models
	CONS MODEL					WT MODEL
[truncated: 27 more rows]
