# Supplementary material for: Evidence that a positive feedback loop drives centrosome maturation in fly embryos
Source: eLife. 2019 Sep 9;8:e50130. doi: 10.7554/eLife.50130 (PMC6733597; doi:10.7554/eLife.50130)
Supplement: Figure 9—source data 1. [file elife-50130-fig9-data1.xlsx]

## Sheet: wt minus back
0	305.449	379.449	286.449	268.449	316.449	294.019	278.019	286.019	288.019	298.019	314.071	374.071	385.071	260.071	307.071	271.396	266.396	343.396	290.396	357.396	322.945	241.945	377.945	242.945	265.945	262.37	285.37	365.37	249.37	405.37	323.503	282.503	231.503	258.503	252.503
1	305.824	379.199	282.824	270.574	316.199	293.894	273.269	282.394	291.269	297.519	314.071	374.071	382.071	257.821	305.321	270.396	263.646	343.771	290.021	356.646	320.07	241.32	377.82	239.07	265.945	260.495	283.995	358.995	248.12	404.495	322.753	282.878	228.128	257.753	252.753
2	305.137	378.261	278.761	273.261	315.261	293.894	265.457	276.331	293.644	295.894	314.133	373.759	377.133	254.071	302.759	267.458	253.271	343.021	287.896	355.771	315.883	240.82	376.32	233.57	261.57	258.62	277.745	350.995	242.682	399.745	318.628	281.691	223.691	255.065	249.315
3	300.849	375.249	271.749	273.199	309.049	293.169	255.019	270.819	294.869	290.269	310.621	366.721	371.021	250.721	301.521	264.996	244.496	341.496	282.746	354.396	309.195	237.795	371.695	226.695	253.195	255.57	268.82	345.12	236.32	393.37	315.253	274.253	220.153	253.253	242.603
4	293.824	367.949	262.866	271.282	299.366	288.061	245.269	265.352	295.394	281.977	301.071	355.029	362.488	247.654	296.654	262.771	236.438	339.104	275.771	352.354	300.987	236.403	361.403	217.778	242.487	250.578	259.662	339.87	228.995	386.537	310.795	262.586	216.628	248.753	233.545
5	284.899	357.649	252.324	267.024	287.949	280.969	235.669	255.494	291.519	271.094	289.796	341.521	349.646	242.721	287.671	258.296	225.246	331.096	266.321	342.396	289.27	233.62	347.195	206.445	229.495	243.32	248.895	333.645	220.42	376.745	302.203	248.828	211.403	241.303	221.728
6	275.671	346.755	240.838	257.171	276.31	272.63	226.825	246.908	279.575	260.186	277.571	327.46	336.682	236.849	277.738	252.396	214.84	320.868	256.063	327.452	276.195	227.445	332.389	196.639	217.251	235.148	239.981	321.926	213.231	364.037	292.781	234.67	202.586	233.197	210.642
7	266.845	336.595	229.595	245.324	265.928	263.769	219.936	234.811	264.331	249.331	265.883	314.071	322.113	228.675	265.633	246.063	204.979	308.5	246.417	309.604	263.049	219.633	317.799	186.883	206.591	225.474	230.558	309.745	205.328	352.745	279.711	221.586	193.086	223.42	199.503
8	257.092	324.967	219.02	231.824	254.395	253.305	213.412	224.09	246.555	238.983	252.357	299.928	307.196	218.196	251.732	236.735	194.075	294.45	235.307	290.128	249.516	208.713	303.284	177.534	197.302	216.102	221.334	292.084	198.066	338.799	263.789	208.057	181.914	210.842	188.753
9	248.342	313.431	209.61	218.503	243.431	242.215	207.644	214.09	230.358	229.019	237.285	284.607	293	207.625	238.142	228.342	183.664	280.021	224.021	272.414	237.409	196.07	289.32	168.249	189.588	209.031	211.977	275.906	191.174	323.674	247.789	194.432	171.521	196.717	179.378
10	239.346	301.596	200.699	205.699	232.875	230.74	201.901	204.21	215.166	218.901	222.012	268.997	278.409	196.13	224.63	219.117	173.94	265.308	212.617	257.44	225.666	183.195	275.121	158.93	182.048	201.899	201.958	259.591	182.782	307.885	231.282	181.032	161.562	183.768	170.562
11	230.371	287.371	191.543	195.121	220.308	220.488	194.425	195.035	201.363	209.988	205.821	253.415	262.633	184.071	211.852	208.99	163.927	250.505	200.49	244.599	213.976	171.507	261.82	149.383	173.82	195.839	192.964	244.542	174.823	292.979	214.378	167.441	150.784	171.628	161.972
12	220.411	274.787	181.724	184.524	209.699	208.457	187.119	186.494	189.169	198.919	190.808	237.596	245.558	171.521	198.996	198.909	153.458	233.246	188.233	231.046	202.02	159.82	246.67	138.833	164.92	188.12	182.545	229.732	164.495	274.295	199.403	154.416	140.391	160.828	153.853
13	209.873	257.819	170.688	175.319	195.808	195.552	175.562	175.693	175.889	187.78	173.951	220.321	226.593	159.397	185.604	186.059	142.668	215.679	174.472	216.472	187.825	148.423	229.108	127.336	152.945	179.305	172.185	215.468	153.087	256.174	184.351	140.405	128.731	150.568	144.742
14	199.051	242.631	159.097	167.335	182.097	181.974	164.269	166.939	163.201	175.951	161.503	204.787	208.969	146.832	172.31	175.737	131.339	198.532	160.839	202.453	172.684	136.99	212.877	116.547	141.854	167.45	159.609	201.37	141.586	237.893	169.651	129.583	117.73	141.071	134.946
15	188.366	228.887	148.918	160.074	169.199	169.227	153.081	157.675	151.352	165.207	150.175	190.165	192.227	136.373	159.904	164.365	121.49	183.656	148.417	186.834	159.08	126.799	197.403	106.476	130.643	155.87	148.182	188.61	130.953	222.214	157.628	119.951	108.128	131.732	126.013
16	178.647	215.48	140.074	152.709	155.918	156.123	142.165	148.238	140.352	154.988	139.748	175.769	176.988	125.852	147.279	152.396	112.5	169.677	136.292	171.219	146.383	116.914	182.643	97.2374	120.049	143.453	136.443	176.235	120.641	207.13	145.888	110.909	100.003	121.503	116.92
17	167.639	202.759	131.182	144.932	143.096	142.976	131.933	138.631	129.485	144.588	129.157	160.83	163.235	115.726	134.968	141.396	103.025	157.112	124.758	154.818	134.764	106.678	168.005	88.4194	110.1	131.12	123.904	162.594	110.275	192.017	134.848	101.641	93.3737	110.848	108.46
18	156.166	188.557	122.816	134.941	130.941	130.044	121.652	128.411	118.619	134.619	117.671	146.629	148.321	105.146	121.713	128.329	95.6958	144.263	113.463	139.096	123.062	98.0454	154.037	80.1454	100.145	118.495	111.895	149.212	100.637	176.828	123.845	93.0107	85.2277	99.3857	100.586
19	145.724	174.891	115.082	125.624	121.499	118.619	113.919	119.252	108.619	125.252	107.788	134.821	137.188	95.2959	111.113	117.338	88.3128	132.838	103.471	124.463	113.287	89.6204	142.603	72.7874	91.6034	108.67	102.062	135.537	92.1279	161.67	114.303	84.1107	78.7107	89.7777	93.5277
20	135.191	161.634	108.054	116.328	113.255	108.769	105.906	110.648	99.1642	117.18	97.6919	124.176	125.7	86.6109	102.039	106.638	81.7018	121.743	94.7188	112.694	104.034	82.9854	131.639	66.4854	83.5504	100.467	92.9909	123.636	83.8299	148.644	105.447	76.9947	71.6797	81.0507	87.4137
21	124.255	148.484	100.921	106.602	105.192	99.4632	97.7132	101.991	90.1582	108.075	87.3209	113.897	114.509	78.4249	93.7929	96.0898	74.5488	110.354	85.7708	102.702	94.1124	75.5914	119.98	59.7644	75.2444	93.3839	84.0369	111.703	75.3079	134.412	96.8637	69.4747	64.9607	72.5647	81.0587
22	114.383	136.096	95.2058	97.9858	98.4198	90.9972	90.5342	94.1372	82.6442	99.7032	77.7989	104.865	103.865	71.1079	86.0419	87.4398	68.2858	100.396	77.4468	95.1748	84.6954	69.3644	109.305	53.9384	67.3644	87.2519	76.6709	102.392	68.0759	122.311	88.1787	62.4877	58.6717	65.1867	75.2307
23	106.456	124.963	89.5348	90.5348	91.9418	84.9052	83.3692	87.0052	75.8832	92.1052	69.3349	96.2919	94.1279	64.1639	79.3349	79.4668	61.4458	91.1248	70.6248	88.3028	76.3594	63.3244	99.8954	49.1164	60.2384	81.8409	70.4269	93.7909	60.5409	110.984	80.0597	57.6457	52.7387	58.5237	69.8737
24	98.6658	116.337	84.2978	84.6068	86.2518	79.1642	77.1572	79.8682	69.9202	85.0652	63.1369	88.9659	85.3209	57.7419	73.2159	72.5008	55.1528	82.4488	64.6128	81.3498	68.3134	57.0374	90.4124	44.3794	53.9254	75.1529	65.0149	85.2249	52.8959	100.745	72.2457	53.2727	47.8117	53.8647	65.0097
25	92.7048	106.711	77.6988	78.0558	80.5438	73.6082	70.0192	72.5012	64.0672	78.4712	55.9279	80.6959	76.4039	51.9819	66.0109	65.9788	49.8008	74.3478	58.5388	74.2948	60.8914	51.6354	82.4574	40.8744	47.4214	69.2389	59.4529	77.1619	46.5129	89.9589	64.6987	50.1337	42.6277	48.7527	60.3657
26	86.4888	98.4718	72.4318	72.4318	75.3408	67.9392	64.3092	65.9512	59.5302	72.1552	50.5819	72.7529	69.2019	46.9799	60.2069	60.0038	45.1568	66.1858	52.8848	67.3958	53.8834	46.2804	74.2974	37.1724	41.7694	62.3929	54.1089	69.3189	40.8589	80.4839	57.8037	46.8667	39.4347	45.1787	56.2297
27	81.8508	90.7228	67.0098	66.8028	70.6868	62.1412	59.0862	59.7262	54.7202	67.2452	45.8579	65.5469	63.2299	43.8209	54.4189	55.1218	41.8588	59.8838	47.3898	61.2128	48.6464	42.1224	68.2254	35.0734	36.7254	56.6749	48.4859	63.3879	37.0529	72.7359	52.5267	44.8017	36.8377	41.8077	52.2707
28	77.0678	83.7288	62.1338	61.2638	65.8598	56.0962	54.3642	54.0732	50.0792	62.5252	41.8209	59.6129	58.5409	41.2609	49.1719	50.5328	39.0628	54.5978	42.4788	55.6458	43.8204	37.9334	62.7014	32.4034	32.6354	52.0489	43.4889	57.8639	33.9889	65.9889	48.3237	42.2047	34.8777	38.7647	49.1037
29	72.6158	77.7558	57.3868	55.4328	61.1258	50.8472	49.6752	49.1862	45.7692	58.3522	38.8889	54.5139	54.4459	37.8679	44.5919	45.3178	35.7448	48.8438	37.7398	50.4428	39.4974	33.7944	57.5804	28.4294	28.7894	47.2919	38.9059	51.8229	30.7609	59.9529	44.0337	39.5917	32.7577	35.8307	46.3677
30	67.5178	71.5658	53.2358	50.1938	56.1938	45.2162	46.3592	44.3912	40.7262	54.5672	35.4809	49.4909	50.5439	35.4909	39.5179	41.3268	33.1508	45.6508	33.3428	46.1828	35.6844	30.0144	53.6364	25.0944	25.7804	43.6149	34.8649	46.9709	28.0399	55.0989	41.0187	37.2897	30.5137	32.5347	43.2477
31	62.6408	66.1078	48.7178	45.4628	51.2998	40.2022	42.7592	40.0242	36.5572	51.2692	32.4799	44.9559	47.0369	32.2829	35.8689	37.5738	30.4538	42.4338	29.7948	42.5108	32.9694	26.2294	49.1084	21.3344	23.1664	39.1819	31.3699	42.3889	24.7259	50.1149	38.1327	34.6137	27.9407	29.3107	40.4067
32	57.8288	60.5288	45.3588	41.2388	47.3138	35.7242	40.3292	36.4042	33.3492	47.5742	29.2109	39.7659	43.5309	30.0359	32.5159	34.7758	28.5608	40.3908	26.2808	39.7608	30.1704	23.8904	45.4604	18.4904	21.4204	35.7999	28.0149	38.9399	21.3249	45.7549	36.1527	32.3127	25.4377	26.8527	37.4477
33	53.7088	56.1648	42.2518	37.3338	44.1408	32.2982	37.6342	33.1202	30.2642	44.3172	26.0179	36.1139	40.3399	27.8739	30.0949	31.9828	26.1508	38.3338	24.0788	37.0258	27.5034	21.4264	41.7534	15.6424	19.8394	31.8169	25.5139	35.7789	17.9569	41.5719	34.1807	30.3437	22.9157	24.2337	34.7387
34	49.9098	51.6158	39.4308	33.1288	42.2378	29.9972	35.1552	29.9972	27.7082	40.3922	22.7989	32.7509	37.4129	25.7159	28.0179	28.7818	24.0228	36.6898	22.3478	34.2338	25.8624	19.5334	38.5594	13.9144	18.3054	28.6509	22.9969	32.8089	15.5099	36.9929	32.5637	28.8537	20.4767	21.9677	32.3757
35	46.8618	47.0108	37.7228	29.1748	40.4538	27.5912	33.1302	27.0052	25.3802	36.7312	20.2389	30.1859	34.5129	24.0229	26.1619	27.0498	22.7038	34.3668	20.5498	31.2368	23.7334	18.6904	35.6664	12.7914	16.8304	26.3509	20.5579	30.2979	13.1249	34.0959	30.7527	27.7047	18.4737	20.4407	30.1087
36	44.2898	43.7978	35.8108	25.8198	38.5268	25.4412	30.2912	25.2352	23.1832	33.8682	17.4719	28.3809	31.9369	21.9979	23.7689	24.7878	20.6498	31.9608	19.0208	27.8228	22.0104	16.7734	32.6914	11.8854	15.2684	23.7189	18.5809	27.8439	10.7709	31.9689	29.1367	26.6617	16.6107	18.8867	27.8557
37	41.1948	39.4398	34.0018	22.8168	36.9098	23.9052	28.4402	23.8392	21.9972	30.6292	15.4259	26.5049	29.5449	20.1629	22.3249	22.7858	19.9568	30.3568	17.0888	25.2288	20.7834	16.2394	31.1254	10.8574	13.4454	22.8089	16.9799	25.6729	9.95786	30.4049	27.2967	26.0467	14.9457	18.0287	25.7047
38	38.6168	37.0818	31.5938	20.6558	34.3748	22.3982	26.0812	22.0852	20.1602	28.3742	13.0279	25.0709	27.1219	17.6409	20.0359	20.7938	18.5718	28.5478	15.5718	22.6148	19.5784	14.4294	28.8864	9.74244	12.0314	20.9519	15.7139	23.6819	8.77186	29.2099	25.5027	24.9007	13.7687	17.1397	23.2217
39	35.7468	34.0858	29.6298	19.2918	31.7678	21.3422	24.3172	20.9832	19.1722	26.4672	11.6839	23.3369	25.2319	16.0909	18.5989	19.4728	18.2348	26.8438	14.2828	20.3598	18.5624	13.8284	27.6304	8.40944	10.8324	20.0679	14.6479	21.7209	7.92586	28.1399	24.1597	23.5387	12.7047	16.6597	21.2087
40	33.2198	31.8428	28.0968	18.3978	29.2238	20.3962	22.7392	19.8622	18.3502	24.8452	10.4899	21.7069	23.4019	15.2399	17.0879	18.6968	17.9468	25.1158	13.0908	18.3068	17.5214	13.2334	26.2504	7.21644	10.1024	18.7679	13.8829	19.8619	6.58186	26.7979	23.3167	21.7867	11.8077	16.0157	19.5327
41	31.0228	30.2248	26.4268	17.2758	26.3528	19.6732	21.8172	18.3282	16.7102	23.7072	9.26588	20.3249	21.0199	14.3279	15.3059	17.9578	16.6238	23.6388	12.5468	16.9918	16.7544	11.6774	24.2134	6.44544	9.82044	16.7269	13.1199	18.2629	4.80786	24.9399	22.2527	19.8117	11.1647	14.9037	18.0877
42	28.3878	28.0888	24.8998	16.2028	24.0548	18.6822	21.0192	16.9172	14.8832	22.0042	7.97288	18.5479	19.0099	13.2719	14.2639	17.2288	15.7708	22.1878	11.6538	15.4598	15.6464	10.9564	23.0514	5.65344	8.91144	15.1279	11.6619	16.9609	3.43786	21.9799	21.5557	18.0477	10.0857	13.6657	17.2677
43	26.4838	26.1918	24.0528	14.5178	21.9908	17.7452	20.7592	14.9842	13.0992	21.1372	7.37688	17.3489	17.1199	12.5879	13.0879	16.1628	14.2018	20.9238	11.3788	14.1878	15.0494	10.0014	21.1674	4.88644	8.00744	13.2309	10.7029	15.4949	1.89786	19.7169	20.4607	16.6037	9.38474	12.1067	16.4747
44	24.6628	24.3148	22.5068	13.5178	20.8218	16.7552	19.9502	13.3672	11.3452	19.6782	6.35388	16.1359	15.4479	11.6249	11.9329	14.7908	12.9788	19.9388	10.6418	12.4428	13.9784	9.84744	20.1624	4.76744	6.61544	11.5509	9.58686	14.5219	1.41286	17.1089	19.4377	15.7237	8.44474	10.5067	16.1077
45	23.6698	22.9308	21.3018	12.3128	19.7058	16.0122	19.1072	11.7362	9.6262	18.5302	5.68888	15.0199	14.3139	10.6519	10.7469	13.4468	11.6308	18.9358	10.2338	11.1238	13.3054	9.34644	19.4164	4.43444	5.34244	10.4509	8.88786	13.5099	0.70786	15.2519	18.1567	15.1427	7.94074	9.31174	15.5357
46	22.6818	21.1718	20.3098	11.1178	18.9998	14.9282	17.5832	10.2962	8.0832	17.7862	4.93588	14.0539	14.0029	9.74288	9.64188	12.3588	10.3888	18.0818	9.67978	9.79778	12.6274	8.89144	18.5194	3.97244	4.02944	9.34586	8.41086	12.9039	0.45786	13.7519	16.6547	14.5297	7.51974	8.16174	15.0567
47	21.5688	19.0828	19.1408	10.2468	18.3738	14.0092	16.3072	9.7282	7.0222	16.9132	4.31788	12.9549	13.7869	8.88588	8.96088	11.7968	10.0908	16.8278	8.44678	8.78978	11.9114	8.91844	17.8974	3.36344	2.91144	8.19486	8.44486	12.7059	0.88686	12.7739	15.4577	14.0057	7.47174	7.45474	14.5577
48	21.1798	17.1928	18.4358	9.2408	17.4938	12.9872	15.2502	8.5322	6.2022	16.3912	4.10288	12.2729	13.4749	8.70188	8.20188	11.3348	9.86078	15.4918	7.87678	8.20678	11.3874	8.00344	17.0544	2.28544	2.48344	7.78686	7.87986	12.4599	0.46886	12.0689	14.1177	13.3357	7.41574	7.14074	13.5447
49	20.1368	14.6528	17.8308	8.4328	16.4948	12.0422	14.2722	7.6472	5.1472	15.4892	3.59688	11.6729	13.2289	8.10688	7.93888	11.3468	9.94478	13.9318	6.53678	7.56378	10.6694	7.75444	15.9354	1.34644	2.28444	7.08386	7.95586	12.1659	0.58086	12.0279	13.5717	12.6377	6.87074	7.10174	12.7857
50	19.3238	12.6988	17.4158	7.2468	15.0588	11.1352	13.4572	6.5102	4.4092	14.3732	3.49688	11.3449	12.6249	8.09188	7.53788	11.0748	10.0448	12.5918	6.01178	7.02678	9.96944	7.18344	14.3084	0.40944	2.31444	6.86086	7.04586	11.5959	0.47986	11.3489	12.7947	12.1307	6.44874	7.01774	12.0327
51	18.1988	10.6988	16.5008	6.0848	13.7208	10.2692	13.0712	5.0382	3.4332	13.6182	3.02188	10.8429	11.8729	7.57688	6.87288	10.9298	9.89878	11.4208	5.02878	6.57478	9.01944	6.38644	13.0194	0.32244	2.77844	6.55786	6.88186	11.0059	0.57086	11.6259	12.1877	11.4347	5.86074	6.70674	11.2187
52	17.1088	9.3818	15.3718	5.3208	12.8458	9.5542	12.7312	4.2562	3.1122	11.9162	2.62188	10.5809	11.0579	7.45188	6.52288	10.4728	9.60378	10.6998	4.45978	6.17778	8.29144	6.08944	12.0064	0.33344	2.57344	6.37986	6.27986	9.94986	-0.07614	11.8119	11.5567	10.9317	5.48074	6.32374	10.3937
53	16.1668	9.0388	13.9108	4.6868	11.9718	8.6412	12.8422	3.5022	3.0192	10.9352	2.77388	10.1119	10.8269	7.43088	5.95788	10.1198	9.18678	9.99478	4.36078	5.90178	8.08544	5.65444	10.8694	0.33544	2.14644	5.84386	5.91086	8.95386	-0.70814	11.4459	10.3547	10.5867	5.46774	5.75874	9.86274
54	14.9888	8.0168	12.6738	4.3318	11.6368	8.6392	12.9732	3.3402	2.6462	9.8432	1.81788	9.43488	10.3059	7.45988	5.56188	9.97878	7.88378	9.77278	3.56878	5.29978	7.02844	4.94844	10.3344	0.59344	1.53544	5.38186	5.49986	8.16286	-1.12114	12.2769	9.62974	9.62974	5.32674	4.92574	8.96574
55	14.1458	7.5578	10.7838	3.8268	11.4858	8.6392	13.2132	3.0142	2.2802	8.6602	1.21188	8.74088	10.1059	7.51988	5.17688	9.35078	6.92478	9.40378	3.94678	5.11378	7.00144	4.76744	9.95844	0.15044	0.70344	3.80886	4.62786	7.25286	-1.80314	12.0559	8.58774	8.75574	5.30074	4.57974	8.42874
56	13.9318	6.7338	10.6258	3.7798	11.0508	8.8652	13.6672	3.3822	1.8912	8.2542	1.02688	7.98388	9.90188	7.98088	4.96088	8.79078	5.47678	9.30278	3.71878	4.29378	6.30544	4.00644	9.24244	-0.47056	-0.30756	3.41086	4.26486	6.83486	-2.49314	12.7129	8.03474	7.52574	5.05174	4.31074	7.65374
57	13.6158	5.8568	10.3318	3.5658	10.5628	9.2112	13.7862	3.2502	1.2522	7.6912	0.58788	7.62388	9.57688	8.08188	4.85688	7.75678	4.73178	9.06278	3.86278	3.98978	6.31444	3.74244	8.78944	-1.19856	-1.06056	2.71686	3.44186	6.44786	-2.76914	12.5779	7.33074	6.90874	4.96374	4.14174	7.00574
58	13.4488	5.5418	10.3138	3.3908	10.0748	9.3792	13.5082	2.7222	0.6952	7.1672	0.90888	7.69488	9.02688	7.95588	4.44488	6.85478	4.43378	8.61578	4.20578	3.60178	6.35244	3.68144	8.40944	-1.68656	-1.51656	2.15286	3.10586	6.20186	-3.21214	11.9829	6.52474	6.55474	4.86574	4.30774	6.41174
59	13.2338	4.5548	11.0008	3.5498	9.7228	9.3892	13.2072	2.5902	0.3672	6.7582	0.79088	7.44588	8.73088	7.63088	3.94288	5.74378	4.41978	8.10278	4.08878	3.30078	5.81744	3.57044	8.53744	-2.43256	-1.56556	2.06286	2.51886	5.92686	-3.28514	11.3079	6.24474	5.97874	4.99474	4.20974	5.92674
60	13.0918	4.2598	10.9668	3.5638	9.2858	9.0042	12.2772	1.8742	-0.2278	6.4172	1.00988	7.61888	8.48888	7.29288	3.05788	5.48278	4.78378	7.98778	4.17678	3.06678	5.86344	3.87444	8.59644	-2.47756	-1.71056	1.62286	2.51486	5.47986	-3.40314	10.2649	5.73274	6.06174	4.83674	4.03874	5.10974
61	12.5908	3.2378	11.0568	3.7138	9.1088	8.5342	11.3152	1.8512	-0.4658	5.9242	0.85988	7.78488	8.76688	6.81288	2.55288	5.40578	5.30278	7.17178	3.83678	3.10978	5.31944	3.68544	8.43244	-2.56756	-1.78156	1.79986	2.17886	5.28486	-3.77914	9.83586	5.36374	5.76274	4.51274	3.64974	4.83474
62	12.1908	2.7018	10.8038	3.2878	8.7038	7.7412	10.1592	1.5322	-0.7308	5.8992	0.65788	7.75188	8.77488	6.27788	1.70588	5.76778	5.68378	7.04878	3.83978	3.24778	5.11344	3.77244	8.47144	-2.62056	-1.70256	1.22686	2.53086	4.68386	-3.99514	9.10986	5.25774	5.46474	4.10774	3.39074	4.18674
63	11.7888	1.8838	10.0818	2.8458	8.4638	7.0622	9.3512	1.6092	-0.9188	5.8392	-0.17112	7.49788	9.15588	5.86088	1.22588	6.20778	5.71378	6.72378	3.72378	3.31278	4.85344	3.16244	8.61544	-2.88756	-1.64156	0.71486	2.44786	4.41286	-4.28214	9.10686	4.68274	4.65474	3.94274	2.94074	3.86274
64	11.1058	1.0518	9.3538	2.1708	8.2558	6.5962	8.5422	1.6222	-1.3128	5.9442	-1.16612	6.76188	9.12788	5.52988	1.06588	6.38778	5.57378	6.06378	3.61978	3.09178	4.73444	2.76244	8.28044	-3.19156	-1.23456	0.53186	2.26686	4.02686	-4.56814	9.43986	4.26774	4.40774	3.57774	2.74774	3.78374
65	10.2658	0.7568	8.7498	1.0968	8.4558	6.2882	8.1232	1.4982	-1.8398	5.9632	-1.88712	6.19588	8.75588	5.35788	1.06188	6.56978	5.44478	6.03978	3.43978	2.81978	4.68644	2.76944	7.92644	-3.22556	-1.06356	-0.02114	2.12486	3.74286	-4.48414	9.39286	3.94974	4.22274	3.35274	2.45174	3.55874
66	10.1308	-0.3762	7.8888	0.6188	8.1288	6.0322	7.6712	1.5492	-2.4328	5.9042	-2.49112	5.22088	8.02588	5.31088	1.01088	6.20578	4.88578	5.35778	3.28578	2.11078	4.21244	1.83844	7.44244	-3.45256	-0.82956	-0.05714	1.54986	3.67686	-4.32014	9.84286	3.40274	4.02474	3.50774	2.13774	3.63274
67	9.5408	-0.8912	7.3068	0.2388	7.9818	6.0312	7.3542	1.5902	-2.8868	5.6462	-2.54712	4.57788	7.32588	5.19088	1.30188	5.88878	4.27578	4.98578	3.21678	1.97878	3.96444	1.57244	7.04244	-3.27656	-1.00456	-0.30014	1.42186	3.83686	-4.01014	9.86486	2.94174	3.71474	3.77174	1.73574	3.61374
68	9.2118	-2.3812	6.6788	0.2918	7.7368	5.7342	6.9662	1.6342	-3.4808	5.1382	-2.80312	4.44488	6.60588	5.10388	1.42888	5.26278	3.43978	4.24278	3.01978	1.70778	3.47844	1.26844	6.43044	-3.10056	-0.98156	-0.30314	1.19286	4.16186	-3.91514	9.61986	2.67574	3.42974	4.13974	1.19474	3.40574
69	8.9008	-3.3032	6.5568	0.7228	6.7948	5.8102	6.6032	1.4042	-3.6468	4.3752	-2.28512	4.47188	5.89288	4.78488	1.45988	4.49478	3.10778	3.87378	3.04678	1.80878	3.05644	1.19544	5.94344	-2.80656	-1.14856	-0.14014	1.25486	4.65386	-4.25014	9.53286	2.55774	3.31474	4.15674	0.92374	3.16374
70	8.1628	-3.8842	6.0828	0.9668	5.9398	5.8252	6.2132	1.0262	-3.3778	4.1602	-1.86412	4.75888	5.78288	4.47688	1.76288	4.00978	2.87378	3.16778	3.60378	2.14378	3.22644	1.36244	5.48544	-2.50956	-1.47856	-0.64614	1.81586	5.01486	-4.56314	9.35686	2.35274	2.75274	3.85274	0.72774	2.61474
71	7.7008	-4.8202	6.0848	1.3998	5.1128	5.4792	5.9302	0.6942	-3.6938	3.4072	-2.32912	5.06888	5.64788	4.00288	1.89088	3.41678	2.72978	2.79978	3.50978	2.47278	2.82844	1.35944	5.55244	-2.50056	-1.20656	-0.42414	1.80886	5.19686	-5.23514	8.97686	2.20874	2.87874	3.75474	0.53774	2.00974
72	6.7218	-4.7742	5.9218	1.4218	4.4658	5.0712	5.8812	0.0962	-3.7228	3.2752	-2.49112	5.14588	5.81688	4.08388	2.12488	3.09978	2.83978	2.87078	3.38078	2.73278	2.76444	1.41444	5.37844	-2.59656	-1.04256	-0.72614	1.94886	5.06986	-6.00314	8.52986	1.72574	2.86074	3.34874	0.55274	1.28174
73	6.4398	-5.0902	5.8108	1.6278	4.3518	4.6572	5.8962	-0.5558	-3.9528	2.6742	-2.91412	5.10288	6.02788	3.89588	2.02088	3.16078	2.75978	2.53978	3.11578	2.84878	2.49244	1.16544	5.77744	-2.42956	-1.23356	-0.88214	1.52086	4.63286	-6.28114	8.50586	1.16874	2.69274	2.96874	0.44874	0.77174
74	6.0458	-4.8422	5.5158	1.4338	4.0868	4.0492	6.1382	-1.1508	-4.0928	2.7412	-3.12112	4.68988	5.81188	3.85288	1.83788	3.19978	2.66978	2.60078	2.74478	3.00578	2.07044	1.07644	5.86744	-2.66256	-1.18856	-1.19714	0.93886	4.31586	-6.77414	8.47786	0.57774	2.28974	2.58674	0.57374	0.42074
75	5.9718	-4.6082	5.4828	1.3898	3.9868	3.6772	6.3532	-1.7808	-4.0518	2.7212	-3.12412	4.31088	5.68688	3.77288	1.81488	3.47978	2.22378	2.52778	2.04878	3.00278	1.48144	0.72444	5.99344	-2.53356	-1.50456	-1.26214	0.23986	3.93686	-6.66814	8.25386	-0.00126	1.63074	2.56374	0.41674	0.20274
76	6.0028	-4.5072	5.1088	0.9428	3.9298	3.2692	6.5212	-2.1808	-4.0888	2.5062	-3.42712	4.32088	5.29988	3.36688	1.57688	3.33978	1.74378	2.67078	1.55378	3.06078	0.99944	0.57644	6.31244	-2.51656	-1.61456	-1.53014	-0.66314	4.20286	-6.62214	7.84286	-0.23026	1.06474	2.83774	0.05674	0.62174
77	5.9168	-4.4722	4.3838	0.5238	3.5518	3.2272	5.9632	-2.5108	-3.6438	2.5592	-3.14112	3.95388	5.01288	3.41388	1.20788	3.32478	1.44378	1.98078	0.87778	2.82678	0.64944	0.37244	5.93944	-2.59056	-1.72556	-1.78514	-1.03314	4.09986	-6.71914	7.19886	-0.84226	0.45874	2.94274	-0.11426	0.84974
78	6.1568	-4.9652	4.0688	-0.2532	3.1128	3.3782	5.7272	-2.9998	-3.6178	2.2252	-3.50012	4.15288	4.84388	3.12788	1.06888	2.95478	1.22978	1.31378	0.43978	2.52378	0.16144	0.34844	6.40944	-2.71656	-2.07556	-1.67414	-1.40314	4.39486	-6.29614	6.52486	-0.95326	0.18974	3.38674	-0.11726	1.44174
79	6.1258	-5.3572	3.6158	-0.7362	2.7388	4.0412	5.0192	-3.2088	-3.5818	1.8762	-3.80012	3.85288	4.38588	3.07488	0.64988	2.57678	1.38978	0.40578	0.04478	2.12978	0.10444	0.35044	6.52444	-3.14556	-2.08856	-1.73914	-1.00114	4.31786	-6.26114	6.06986	-1.26326	0.14574	3.27274	-0.18926	1.81974
80	5.9758	-5.7072	3.7698	-1.2342	1.9988	4.2342	4.7172	-3.4658	-3.5938	1.5732	-3.62312	3.87488	3.97888	2.90188	0.38988	2.03978	1.39378	0.09778	-0.25622	1.66078	0.15544	0.20344	6.73544	-3.67156	-2.07956	-1.61514	-0.88814	4.53486	-5.95114	5.91986	-1.38526	0.28974	3.45274	-0.22626	2.31074
81	6.0068	-5.9312	3.8688	-1.5072	1.6248	4.4172	4.4072	-3.2588	-3.7148	1.3712	-3.58512	3.64288	3.47888	2.64088	0.12088	1.28378	1.85378	-0.20422	-0.25822	1.33978	0.31944	-0.03856	6.84344	-3.97256	-1.86056	-1.46414	-0.39214	4.62986	-5.73814	6.00786	-1.51126	0.63074	2.98274	-0.12926	2.43074
82	6.0048	-6.4712	3.8928	-1.3662	1.3368	4.4822	4.1202	-3.5558	-3.7328	1.1032	-3.37912	3.53588	2.77188	2.01688	-0.69212	0.93478	2.03578	-0.49422	-0.10422	1.02078	0.63944	-0.40856	7.01444	-4.02656	-1.90356	-1.55014	0.14186	4.35086	-5.89914	6.80286	-1.29226	0.89474	2.32774	-0.49726	2.26374
83	5.6588	-6.6442	3.8298	-1.5732	1.4408	4.2312	4.2232	-3.4988	-3.6808	1.3112	-3.00012	3.04488	2.57688	1.94388	-1.08612	0.68378	2.38178	-0.22322	-0.18722	0.96278	0.73744	-0.55056	6.93344	-3.89756	-1.77656	-1.43014	0.30986	4.45486	-5.66614	6.87986	-1.45926	0.92574	2.10774	-0.43926	2.16374
84	5.5948	-6.8232	3.8088	-1.4582	1.6898	3.8792	4.2322	-4.0498	-3.8018	1.3462	-2.63212	2.86188	2.40288	1.76688	-1.48312	0.73378	2.33278	-0.21022	0.23378	0.72178	1.07044	-0.87756	6.85944	-3.73956	-1.95756	-1.48414	0.21286	4.17386	-5.81814	7.03786	-1.39626	0.78674	1.52874	-0.79626	1.87574
85	5.1128	-6.8632	3.5948	-1.6502	2.2648	3.5042	4.5542	-4.0388	-3.4758	1.3682	-2.72512	2.30988	2.43588	1.93588	-1.78712	1.02178	2.60778	0.26778	-0.10922	0.76578	1.22244	-0.61656	6.78344	-3.04356	-2.32856	-1.60814	-0.09014	3.92986	-5.61014	6.80986	-2.02126	0.55374	1.77674	-0.64726	1.55774
86	5.0498	-7.1482	3.2188	-1.7552	2.7168	3.1992	4.6862	-4.3778	-3.6348	1.3282	-2.92312	2.23488	2.71788	1.95288	-2.00112	1.47678	2.85878	0.21178	-0.14422	0.58478	1.13844	-0.34856	7.18244	-2.84656	-2.92256	-1.68514	-0.76814	3.80586	-5.77514	6.71886	-2.39026	0.31374	2.34674	-0.46826	1.10774
87	4.9358	-6.8832	2.9998	-1.9012	3.0698	2.8512	4.5192	-4.1968	-3.7438	1.2242	-2.91612	2.36388	3.13588	2.55788	-1.49612	1.81778	2.94078	0.40278	-0.10422	0.19478	1.40944	-0.08156	7.12444	-2.81556	-3.40056	-1.86914	-1.22114	3.26886	-5.80414	6.17086	-2.54826	0.08574	3.07674	0.03874	0.88474
88	5.0328	-6.5222	2.5118	-1.9712	3.2238	2.9242	4.7522	-4.0708	-3.7768	1.3632	-3.56312	2.51888	2.95088	2.69288	-1.18912	1.97378	2.90178	0.41478	-0.57722	0.06178	1.39344	0.36744	7.29244	-2.75456	-3.86956	-2.11314	-1.52114	3.60486	-5.54414	6.07986	-2.80826	0.35974	3.54274	0.54874	0.73574
89	5.0708	-6.2612	2.0308	-1.9232	3.2758	3.0762	4.6192	-4.1188	-3.8588	1.6422	-3.76112	2.89288	2.97388	3.07388	-0.77612	2.18778	2.69778	0.40278	-0.59222	-0.67722	1.54244	0.63544	7.15244	-3.26656	-4.38956	-2.55714	-1.27714	3.43986	-5.25314	5.76686	-2.70026	0.63574	3.95074	0.89274	0.94474
90	5.2438	-5.9422	1.5718	-1.9552	3.0208	3.0972	4.4502	-4.0658	-4.0498	2.0552	-3.88212	3.27588	3.00888	3.21988	-0.47212	2.31078	2.25978	0.20178	-0.51522	-1.02422	1.30444	0.80044	7.14844	-3.43656	-4.47156	-2.60614	-1.00114	3.94386	-5.10314	5.84786	-2.51926	1.04274	3.71674	0.91174	0.98974
91	5.1868	-6.0532	1.3408	-1.7712	2.6918	3.4462	3.9502	-4.1008	-4.1058	2.3642	-4.11112	3.59188	2.76388	2.91588	-0.42212	2.22778	1.88378	-0.12322	-0.56422	-1.75522	1.05344	0.65244	7.24044	-3.84656	-4.66056	-2.80014	-0.36414	4.52786	-4.94914	5.79686	-2.49426	1.45074	3.28074	0.64174	1.10374
92	5.0268	-6.1582	1.1088	-1.8322	2.4868	3.5722	3.3482	-4.4648	-4.2908	2.5592	-4.25712	3.46388	2.66088	2.94188	-0.57212	2.34878	1.67178	-0.37522	-0.45622	-1.83322	0.76644	0.59344	7.29744	-4.08056	-4.50656	-2.79414	0.07886	4.51986	-4.99714	5.61686	-2.59226	1.59374	2.80474	0.34574	0.90774
93	4.9178	-7.0082	0.8408	-1.9332	2.0408	3.4372	2.9372	-4.4978	-4.2838	2.8892	-4.65812	2.95988	2.28488	2.29188	-1.05712	2.19378	1.88078	-0.73222	-0.39722	-2.03422	0.14544	0.43544	7.36544	-4.06956	-4.25856	-2.85414	0.42686	4.70886	-5.20414	5.15586	-3.06926	1.61274	2.68074	0.04874	0.42374
94	4.6858	-7.1812	1.1498	-1.6182	2.4048	3.7762	2.4452	-4.5068	-4.2748	2.9842	-4.64012	2.59688	1.80788	1.99888	-1.45012	1.77778	1.53578	-0.89822	-0.16522	-2.15022	0.22844	0.13444	7.70244	-4.39456	-3.94256	-2.79414	0.53386	4.54286	-5.75314	4.86786	-3.43126	1.48774	2.48774	-0.44126	-0.04826
95	4.6278	-7.6322	1.4388	-2.1912	2.2508	3.4002	2.5352	-4.3878	-4.4838	3.1102	-5.01712	2.11888	1.89288	1.46088	-1.90812	1.77978	1.49278	-1.21122	-0.02622	-1.95922	0.07844	0.01244	7.79744	-4.31356	-3.50656	-3.09414	0.49086	4.57686	-6.05914	4.44186	-4.17626	1.16274	2.56674	-0.66826	-0.84226
96	4.8208	-7.6592	1.7158	-2.1942	2.6988	3.3922	2.5092	-4.3008	-4.6058	3.0312	-4.92212	1.81288	1.48288	0.89588	-2.35612	1.22878	1.24578	-1.24622	0.13878	-2.05422	0.09744	-0.03656	7.94344	-4.42256	-3.19656	-3.27314	0.22786	4.39786	-6.26314	4.04986	-4.47526	1.21974	2.61974	-0.70426	-0.97026
97	4.8668	-7.6932	1.9818	-2.1432	2.6288	2.9682	2.7992	-4.2388	-4.9978	2.6312	-4.93712	1.55188	1.38088	0.76388	-2.45712	0.70578	1.06378	-1.43022	0.37378	-2.02822	0.19344	-0.34256	7.88044	-4.30156	-3.17156	-3.80114	-0.19514	4.82086	-6.38214	3.51386	-4.57526	0.96774	2.62274	-1.14626	-1.25626
98	5.3978	-7.7042	1.9618	-2.3982	2.6738	2.7612	3.0772	-4.0388	-5.6058	2.5012	-4.80912	1.55088	1.33388	0.48888	-2.74512	0.40278	0.68978	-1.81922	0.39778	-2.26422	0.16444	-0.39056	7.59844	-4.28356	-3.63856	-4.46714	-0.41514	5.04286	-6.37514	3.04086	-4.49226	1.08174	2.77374	-1.23426	-1.09726
99	5.4688	-7.5422	1.7658	-2.3172	2.9118	2.5382	2.8122	-4.1108	-6.0068	2.0392	-4.48012	1.73388	0.97488	0.64388	-2.71612	-0.04222	0.55278	-1.28122	0.50178	-2.48022	0.17644	-0.55456	6.95344	-4.09756	-3.84056	-4.58514	-0.59714	5.01286	-6.37114	2.91486	-4.18226	1.36274	3.01374	-1.70826	-0.79826

## Sheet: wt norm
0	1.0132	1.25867	0.950179	0.890471	1.04969	0.975291	0.922217	0.948754	0.955388	0.988559	1.0418	1.24083	1.27732	0.862681	1.01858	0.900247	0.883661	1.13908	0.963272	1.18552	1.07124	0.802557	1.25368	0.805874	0.882167	0.870307	0.9466	1.21197	0.827185	1.34465	1.07309	0.93709	0.767918	0.857479	0.837577
1	1.01445	1.25784	0.938155	0.89752	1.04886	0.974876	0.906461	0.93673	0.966169	0.986901	1.0418	1.24083	1.26737	0.855217	1.01278	0.89693	0.874539	1.14032	0.962028	1.18303	1.06171	0.800484	1.25327	0.79302	0.882167	0.864087	0.942039	1.19082	0.823038	1.34175	1.0706	0.938334	0.756722	0.854991	0.838406
2	1.01217	1.25473	0.924677	0.906433	1.04575	0.974876	0.880548	0.916618	0.974047	0.98151	1.04201	1.2398	1.25099	0.842778	1.00428	0.887184	0.840124	1.13783	0.954979	1.18013	1.04782	0.798825	1.24829	0.774776	0.867655	0.857868	0.921307	1.16428	0.805	1.32599	1.05692	0.934396	0.742004	0.846075	0.827002
3	0.997945	1.24474	0.901418	0.906228	1.02515	0.972471	0.845924	0.898334	0.97811	0.962852	1.03036	1.21645	1.23071	0.831666	1.00017	0.879017	0.811017	1.13278	0.937896	1.17557	1.02563	0.788791	1.23295	0.751971	0.839874	0.847751	0.891702	1.1448	0.783896	1.30485	1.04572	0.909724	0.730268	0.840064	0.804737
4	0.974643	1.22052	0.871952	0.899869	0.993026	0.955528	0.813582	0.8802	0.979852	0.935346	0.998682	1.17767	1.20241	0.821493	0.98403	0.871637	0.784288	1.12484	0.914759	1.16879	0.998405	0.784174	1.19881	0.722393	0.804355	0.831192	0.861324	1.12738	0.759599	1.28218	1.03094	0.871023	0.718576	0.825138	0.774691
5	0.945038	1.18636	0.836983	0.885744	0.955155	0.932003	0.781738	0.8475	0.966998	0.899246	0.961282	1.13286	1.15981	0.805129	0.954233	0.856793	0.747163	1.09828	0.883412	1.13576	0.959539	0.774942	1.15168	0.6848	0.761259	0.807116	0.825609	1.10673	0.731155	1.2497	1.00244	0.825386	0.701244	0.800425	0.735493
6	0.914427	1.15022	0.798883	0.853061	0.916547	0.904341	0.752402	0.819019	0.927379	0.863063	0.92073	1.08622	1.11681	0.785651	0.921284	0.837222	0.712645	1.06435	0.849386	1.08619	0.916168	0.754459	1.10257	0.652273	0.720645	0.780009	0.79604	1.06786	0.707308	1.20755	0.971183	0.778423	0.671997	0.773537	0.69872
7	0.885151	1.11652	0.761589	0.813763	0.882109	0.874949	0.72955	0.778892	0.876813	0.827056	0.88196	1.0418	1.06848	0.758537	0.881131	0.816215	0.679935	1.02332	0.817389	1.02699	0.872561	0.728546	1.05417	0.619911	0.685284	0.747919	0.764783	1.02745	0.681093	1.17009	0.927828	0.735022	0.640485	0.741105	0.66177
8	0.852799	1.07795	0.72651	0.768983	0.843853	0.840238	0.707909	0.743329	0.817848	0.792731	0.837093	0.994891	1.019	0.723777	0.83502	0.785273	0.643765	0.976719	0.780536	0.962383	0.827671	0.692323	1.00602	0.588899	0.654472	0.716831	0.734186	0.968871	0.657004	1.12383	0.875013	0.690145	0.603426	0.699383	0.626112
9	0.823774	1.03968	0.695297	0.724795	0.807484	0.803452	0.688776	0.710158	0.764121	0.759679	0.787098	0.944069	0.97191	0.688712	0.78994	0.757432	0.609231	0.928857	0.743099	0.903624	0.787511	0.650385	0.959705	0.5581	0.628884	0.693376	0.703148	0.915207	0.634143	1.07366	0.82194	0.644949	0.568951	0.652529	0.595014
10	0.793934	1.00042	0.665738	0.682323	0.772469	0.765388	0.669726	0.677386	0.713728	0.726117	0.736435	0.892289	0.92351	0.650582	0.74512	0.726832	0.576976	0.880052	0.705271	0.853953	0.748558	0.607677	0.912605	0.527188	0.603873	0.669719	0.669914	0.861089	0.606306	1.02128	0.767184	0.6005	0.535916	0.609576	0.56577
11	0.764163	0.953237	0.635366	0.647235	0.730783	0.731381	0.644928	0.646951	0.667942	0.696552	0.682728	0.840602	0.871179	0.610581	0.702734	0.69324	0.543761	0.830949	0.665045	0.811358	0.709781	0.568907	0.868484	0.49552	0.57658	0.649617	0.64008	0.81117	0.579905	0.97184	0.711112	0.555418	0.500165	0.569306	0.537276
12	0.731125	0.911495	0.602796	0.612084	0.695592	0.691473	0.620693	0.61862	0.627493	0.659835	0.632929	0.788129	0.81454	0.568952	0.660089	0.6598	0.509035	0.773699	0.624387	0.766402	0.670122	0.53014	0.81823	0.460524	0.547057	0.624012	0.605519	0.762043	0.545646	0.909863	0.661439	0.512212	0.46569	0.533482	0.510345
13	0.696169	0.855211	0.566188	0.58155	0.649514	0.648666	0.582357	0.582792	0.583442	0.622886	0.577012	0.730826	0.751631	0.528735	0.615666	0.617175	0.473243	0.715428	0.57874	0.718058	0.623036	0.492335	0.759975	0.422388	0.507335	0.594772	0.571154	0.714728	0.507804	0.849754	0.61151	0.465736	0.427013	0.499448	0.480123
14	0.660271	0.80483	0.52774	0.555066	0.604033	0.603626	0.544897	0.553754	0.541355	0.583648	0.535721	0.679298	0.693171	0.487056	0.571569	0.582936	0.435664	0.65855	0.533518	0.671556	0.572811	0.454411	0.706136	0.386599	0.470545	0.555448	0.529438	0.667964	0.469654	0.789114	0.562748	0.429839	0.390521	0.467946	0.447628
15	0.624828	0.75924	0.493975	0.530981	0.561249	0.561343	0.507786	0.523024	0.50205	0.548009	0.498145	0.630796	0.637636	0.452362	0.530417	0.545214	0.402994	0.609204	0.492313	0.619746	0.527686	0.420606	0.654807	0.353193	0.433357	0.517036	0.491534	0.625638	0.434384	0.737105	0.522867	0.397889	0.35867	0.436967	0.417997
16	0.592589	0.714768	0.464639	0.50655	0.517195	0.517876	0.471576	0.491721	0.465562	0.514111	0.463558	0.583043	0.587086	0.417463	0.488539	0.505512	0.373173	0.562835	0.452093	0.56795	0.485568	0.387817	0.605846	0.322546	0.398216	0.475847	0.452595	0.584589	0.400178	0.68707	0.483924	0.367895	0.331719	0.403037	0.387834
17	0.556075	0.672571	0.435143	0.480753	0.474663	0.474266	0.437636	0.459853	0.429515	0.479613	0.428426	0.533489	0.541466	0.383874	0.447702	0.469024	0.341743	0.521155	0.413834	0.513546	0.447027	0.353863	0.557291	0.293296	0.365214	0.434938	0.411001	0.53934	0.365793	0.636939	0.447303	0.337152	0.30973	0.367693	0.359772
18	0.518017	0.625462	0.407392	0.447612	0.434344	0.43137	0.403532	0.425953	0.393472	0.446545	0.390326	0.486383	0.491995	0.348779	0.403734	0.425679	0.317432	0.478534	0.376367	0.461395	0.40821	0.325226	0.510957	0.26585	0.332192	0.393059	0.371166	0.494951	0.333822	0.586556	0.410805	0.308526	0.282709	0.329672	0.333653
19	0.48338	0.58013	0.381738	0.416707	0.403024	0.393472	0.377881	0.395571	0.360301	0.415474	0.357543	0.447214	0.455066	0.316106	0.368572	0.389221	0.292942	0.440636	0.343223	0.412855	0.375786	0.29728	0.47303	0.241443	0.303858	0.360469	0.338549	0.449589	0.305597	0.536275	0.379154	0.279004	0.261091	0.297802	0.310241
20	0.448441	0.536155	0.358425	0.385871	0.375677	0.360798	0.351301	0.367031	0.328937	0.388698	0.324054	0.411904	0.416959	0.287297	0.338473	0.353728	0.271013	0.403833	0.314192	0.373816	0.345093	0.275271	0.436661	0.220539	0.277145	0.333259	0.30846	0.410112	0.278072	0.493066	0.349777	0.255399	0.237769	0.268853	0.28996
21	0.412166	0.492536	0.334764	0.353609	0.348932	0.329929	0.324124	0.338315	0.299064	0.358496	0.289652	0.377807	0.379837	0.260143	0.31112	0.318739	0.247286	0.366054	0.28451	0.340672	0.31218	0.250744	0.397987	0.198245	0.249593	0.309764	0.278759	0.370529	0.249804	0.445857	0.321307	0.230455	0.215481	0.240704	0.26888
22	0.379419	0.451443	0.315807	0.325029	0.326468	0.301847	0.300311	0.312262	0.274139	0.330725	0.258067	0.347847	0.34453	0.235872	0.285409	0.290046	0.226511	0.333023	0.256899	0.315704	0.280943	0.230089	0.362577	0.178919	0.223455	0.289423	0.254325	0.339644	0.225814	0.405717	0.292498	0.207278	0.19462	0.216231	0.249548
23	0.353124	0.414514	0.296996	0.300313	0.30498	0.281639	0.276544	0.288605	0.251712	0.305522	0.229991	0.31941	0.312232	0.212838	0.263162	0.263599	0.203822	0.30227	0.234269	0.292909	0.253292	0.210053	0.331363	0.162924	0.199817	0.271474	0.233613	0.311114	0.20082	0.368144	0.265566	0.191217	0.17494	0.194129	0.231778
24	0.327284	0.385901	0.279624	0.280649	0.286106	0.262596	0.255938	0.264931	0.231932	0.28217	0.209431	0.295109	0.283018	0.191536	0.242864	0.240492	0.182947	0.273491	0.214327	0.269845	0.226602	0.189199	0.299907	0.147211	0.178876	0.249289	0.215661	0.282699	0.175461	0.334181	0.239646	0.176711	0.158596	0.178675	0.215644
25	0.307511	0.35397	0.257735	0.258919	0.267172	0.244166	0.232261	0.240494	0.212517	0.260297	0.185518	0.267676	0.253439	0.172429	0.218965	0.218858	0.165194	0.246619	0.194179	0.246443	0.201983	0.17128	0.27352	0.135585	0.157302	0.229672	0.197211	0.255954	0.154288	0.298402	0.214612	0.166299	0.1414	0.161718	0.200239
26	0.286892	0.326641	0.240263	0.240263	0.249913	0.225361	0.21332	0.218767	0.197468	0.239346	0.167785	0.241329	0.22955	0.155837	0.199712	0.199038	0.14979	0.219545	0.175424	0.223558	0.178737	0.153517	0.246452	0.123305	0.138553	0.206963	0.179484	0.229938	0.135533	0.266973	0.191741	0.155462	0.130809	0.149862	0.18652
27	0.271507	0.300937	0.222278	0.221592	0.234475	0.206129	0.195995	0.198118	0.181512	0.223059	0.152115	0.217426	0.20974	0.145358	0.180513	0.182844	0.13885	0.19864	0.157197	0.203049	0.161365	0.139724	0.226311	0.116342	0.121822	0.187996	0.160832	0.210264	0.122908	0.241272	0.174236	0.148612	0.122194	0.13868	0.173387
28	0.255642	0.277737	0.206104	0.203218	0.218463	0.186077	0.180331	0.179366	0.166118	0.207402	0.138724	0.197742	0.194186	0.136866	0.163108	0.167622	0.129575	0.181106	0.140906	0.184583	0.145357	0.125829	0.207987	0.107485	0.108255	0.172651	0.144257	0.19194	0.112744	0.218892	0.160295	0.139997	0.115693	0.128586	0.162882
29	0.240874	0.257924	0.190358	0.183876	0.20276	0.168665	0.164778	0.163156	0.151821	0.19356	0.128998	0.180828	0.180602	0.125612	0.147916	0.150324	0.118569	0.16202	0.125187	0.167324	0.131017	0.1121	0.191	0.0943033	0.0954974	0.156872	0.129055	0.171902	0.102037	0.19887	0.146064	0.13133	0.108661	0.118854	0.153806
30	0.223963	0.237391	0.176588	0.166498	0.1864	0.149987	0.153778	0.14725	0.135093	0.181005	0.117694	0.164166	0.167659	0.117727	0.131085	0.137085	0.109964	0.151428	0.110601	0.153193	0.118369	0.0995609	0.177917	0.0832407	0.0855163	0.144675	0.11565	0.155807	0.093011	0.182768	0.136063	0.123694	0.101217	0.107921	0.143457
31	0.207786	0.219286	0.161602	0.150805	0.170167	0.133355	0.141837	0.132764	0.121264	0.170065	0.107739	0.149123	0.156026	0.107086	0.118981	0.124636	0.101018	0.140757	0.0988322	0.141012	0.109363	0.0870057	0.162898	0.0707685	0.0768454	0.12997	0.104057	0.140608	0.0820181	0.166236	0.12649	0.114817	0.0926822	0.0972266	0.134033
32	0.191824	0.20078	0.15046	0.136793	0.156945	0.118501	0.133776	0.120756	0.110623	0.157808	0.0968954	0.131907	0.144396	0.099632	0.107858	0.115355	0.0947389	0.13398	0.087176	0.13189	0.100078	0.079247	0.150797	0.0613346	0.0710537	0.118752	0.0929281	0.129167	0.0707367	0.151773	0.119922	0.107185	0.0843795	0.0890732	0.124218
33	0.178157	0.186304	0.140153	0.12384	0.146419	0.107136	0.124836	0.109863	0.100389	0.147005	0.0863039	0.119793	0.133811	0.0924604	0.0998277	0.10609	0.0867447	0.127157	0.0798717	0.122818	0.0912316	0.0710736	0.1385	0.0518875	0.0658094	0.10554	0.084632	0.118682	0.0595647	0.137898	0.113381	0.100653	0.0760138	0.0803857	0.115232
34	0.165556	0.171215	0.130796	0.109892	0.140107	0.0995037	0.116613	0.0995037	0.0919109	0.133985	0.0756261	0.108638	0.124102	0.0853021	0.0929381	0.095472	0.0796859	0.121704	0.0741298	0.113557	0.0857883	0.0647944	0.127905	0.0461556	0.060721	0.0950377	0.0762829	0.10883	0.0514477	0.122709	0.108017	0.0957107	0.0679234	0.0728692	0.107394
35	0.155445	0.155939	0.12513	0.0967757	0.134189	0.0915227	0.109896	0.0895789	0.0841886	0.121841	0.0671344	0.10013	0.114483	0.0796863	0.0867816	0.0897268	0.0753107	0.113998	0.0681657	0.103616	0.0787262	0.061998	0.118309	0.0424305	0.0558282	0.0874084	0.0681925	0.100501	0.0435365	0.113099	0.10201	0.0918994	0.0612792	0.067804	0.0998737
36	0.146914	0.145282	0.118788	0.0856468	0.127797	0.084391	0.100479	0.0837077	0.076901	0.112344	0.057956	0.0941422	0.105938	0.0729692	0.0788437	0.0822235	0.0684974	0.106017	0.0630938	0.0922909	0.0730108	0.0556392	0.108441	0.0394252	0.0506469	0.0786778	0.0616346	0.0923608	0.035728	0.106044	0.0966495	0.0884396	0.0550995	0.0626492	0.0924003
37	0.136647	0.130826	0.112787	0.0756856	0.122433	0.0792959	0.094339	0.079077	0.0729669	0.1016	0.0511692	0.0879193	0.0980033	0.0668823	0.0740538	0.0755827	0.0661986	0.100696	0.0566852	0.0836864	0.0689407	0.0538678	0.103246	0.0360152	0.0445999	0.0756593	0.0563239	0.0851594	0.0330312	0.100856	0.090546	0.0863996	0.0495765	0.0598031	0.0852652
38	0.128096	0.123004	0.1048	0.0685173	0.114025	0.0742971	0.0865139	0.0732588	0.0668734	0.09412	0.0432148	0.0831626	0.089966	0.0585166	0.066461	0.068975	0.0616044	0.0946958	0.0516531	0.0750155	0.0649436	0.0478639	0.0958192	0.0323166	0.0399095	0.0694994	0.0521244	0.0785551	0.0290971	0.096892	0.0845951	0.0825982	0.0456723	0.0568542	0.0770288
39	0.118576	0.113066	0.098285	0.0639928	0.105377	0.0707942	0.0806626	0.0696034	0.0635961	0.0877943	0.0387566	0.0774107	0.0836967	0.053375	0.0616943	0.0645931	0.0604866	0.0890435	0.0473774	0.0675354	0.0615735	0.0458703	0.0916529	0.0278949	0.0359323	0.0665671	0.0485884	0.0720502	0.0262909	0.0933427	0.0801403	0.0780803	0.0421429	0.055262	0.0703515
40	0.110193	0.105626	0.0931999	0.0610273	0.0969382	0.0676562	0.0754282	0.0658849	0.0608694	0.082414	0.034796	0.0720039	0.0776264	0.0505522	0.0566822	0.0620191	0.0595313	0.0833115	0.0434234	0.0607254	0.0581204	0.0438966	0.0870753	0.0239376	0.0335108	0.0622549	0.0460508	0.0658838	0.0218327	0.0888912	0.0773439	0.0722688	0.0391674	0.0531258	0.064792
41	0.102906	0.100259	0.0876603	0.0573055	0.0874149	0.065258	0.0723698	0.0607965	0.0554294	0.0786391	0.0307358	0.0674196	0.069725	0.047527	0.0507711	0.0595677	0.0551427	0.0784122	0.0416189	0.0563634	0.0555761	0.0387352	0.0803184	0.0213802	0.0325754	0.0554847	0.0435199	0.0605797	0.0159481	0.082728	0.0738145	0.0657175	0.0370346	0.0494372	0.0599988
42	0.0941652	0.0931733	0.0825951	0.0537463	0.0797922	0.0619707	0.0697228	0.056116	0.0493691	0.0729901	0.0264468	0.0615252	0.0630577	0.0440241	0.0473147	0.0571496	0.0523132	0.0735991	0.0386567	0.0512816	0.0519008	0.0363436	0.0764639	0.018753	0.0295601	0.0501806	0.0386835	0.0562609	0.0114037	0.0729094	0.0715025	0.0598661	0.0334554	0.0453306	0.0572788
43	0.0878494	0.0868808	0.0797855	0.048157	0.0729457	0.0588626	0.0688603	0.0497041	0.0434513	0.0701142	0.0244698	0.057548	0.0567883	0.0417552	0.0434138	0.0536135	0.0471087	0.0694063	0.0377445	0.0470623	0.0499205	0.0331758	0.0702145	0.0162088	0.0265615	0.0438881	0.0355024	0.051398	0.00629539	0.0654028	0.0678703	0.0550763	0.0311301	0.0401593	0.0546483
44	0.081809	0.0806546	0.0746573	0.0448399	0.069068	0.0555787	0.0661768	0.0443403	0.0376332	0.0652745	0.0210765	0.0535243	0.0512422	0.0385609	0.0395825	0.0490625	0.0430519	0.0661389	0.0352998	0.0412739	0.0463679	0.0326649	0.0668808	0.0158141	0.0219441	0.0383153	0.0318006	0.0481705	0.0046866	0.0567518	0.0644769	0.0521572	0.028012	0.0348519	0.053431
45	0.0785151	0.0760637	0.0706602	0.0408428	0.0653661	0.0531141	0.0633805	0.0389301	0.0319311	0.0614665	0.0188706	0.0498224	0.0474806	0.0353333	0.0356485	0.0446043	0.0385805	0.0628119	0.0339465	0.0368987	0.0441355	0.0310031	0.0644063	0.0147095	0.0177214	0.0346665	0.0294819	0.0448135	0.00234804	0.0505919	0.0602277	0.05023	0.0263402	0.030888	0.0515336
46	0.0752378	0.070229	0.0673696	0.0368788	0.0630242	0.0495183	0.0583252	0.0341535	0.0268128	0.0589986	0.0163728	0.0466181	0.0464489	0.0323181	0.0319831	0.0409953	0.0344606	0.0599791	0.0321088	0.0325002	0.0418865	0.0294938	0.0614308	0.013177	0.0133661	0.0310011	0.0278997	0.0428034	0.00151877	0.0456163	0.0552454	0.0481966	0.0249437	0.0270733	0.0499447
47	0.0715459	0.0632995	0.0634919	0.0339897	0.0609477	0.0464699	0.0540926	0.0322694	0.0232933	0.0561028	0.0143228	0.0429726	0.0457324	0.0294753	0.0297241	0.0391311	0.0334721	0.0558194	0.0280188	0.0291566	0.0395114	0.0295834	0.0593676	0.0111569	0.00965754	0.0271832	0.0280124	0.0421466	0.0029418	0.0423722	0.0512749	0.0464584	0.0247845	0.0247281	0.0482895
48	0.0702555	0.0570302	0.0611534	0.0306527	0.0580287	0.0430798	0.0505864	0.0283022	0.0205733	0.0543712	0.0136097	0.0407104	0.0446975	0.028865	0.0272065	0.0375986	0.0327092	0.0513878	0.0261281	0.0272227	0.0377733	0.0265482	0.0565713	0.00758103	0.00823782	0.0258298	0.0261383	0.0413306	0.00155526	0.0400336	0.0468299	0.044236	0.0245987	0.0236865	0.0449292
49	0.0667958	0.0486048	0.0591465	0.0279724	0.0547149	0.0399452	0.0473423	0.0253665	0.0170738	0.0513792	0.0119312	0.0387201	0.0438815	0.0268913	0.0263341	0.0376384	0.0329878	0.0462131	0.0216831	0.0250898	0.0353916	0.0257222	0.0528594	0.00446628	0.00757771	0.0234979	0.0263904	0.0403554	0.00192677	0.0398976	0.0450188	0.0419206	0.0227909	0.0235572	0.0424116
50	0.064099	0.0421232	0.0577699	0.0240384	0.0499515	0.0369366	0.0446389	0.021595	0.0146258	0.0476773	0.0115995	0.0376321	0.041878	0.0268416	0.0250039	0.0367361	0.0333195	0.0417682	0.0199417	0.0233085	0.0330696	0.0238282	0.0474625	0.00135815	0.00767723	0.0227582	0.0233718	0.0384646	0.00159174	0.0376453	0.0424414	0.0402389	0.0213911	0.0232785	0.0399138
51	0.0603672	0.035489	0.0547348	0.0201839	0.0455133	0.034064	0.0433585	0.0167122	0.0113883	0.0451729	0.0100239	0.0359669	0.0393835	0.0251333	0.022798	0.0362552	0.0328352	0.0378839	0.016681	0.0218092	0.0299184	0.0211845	0.0431868	0.00106957	0.00921636	0.0217531	0.0228278	0.0365075	0.0018936	0.0385641	0.0404279	0.0379302	0.0194407	0.0222469	0.0372137
52	0.0567516	0.0311204	0.0509898	0.0176496	0.0426108	0.0316922	0.0422307	0.0141182	0.0103235	0.0395272	0.00869704	0.0350978	0.0366801	0.0247186	0.021637	0.0347393	0.0318567	0.0354922	0.0147935	0.0204923	0.0275035	0.0201993	0.0398266	0.00110605	0.00853636	0.0211626	0.0208309	0.0330047	-0.000252564	0.0391811	0.0383349	0.0362617	0.0181802	0.0209765	0.0344771
53	0.0536269	0.0299826	0.0461435	0.0155466	0.0397116	0.0286637	0.0425989	0.0116171	0.010015	0.0362731	0.00920124	0.0335421	0.0359138	0.024649	0.0197629	0.0335683	0.0304735	0.0331537	0.0144651	0.0195768	0.0268202	0.0187563	0.036055	0.00111269	0.00711995	0.0193847	0.0196069	0.0297008	-0.00234897	0.0379671	0.0343477	0.0351173	0.018137	0.0191023	0.0327157
54	0.0497193	0.0265925	0.0420403	0.014369	0.0386004	0.0286571	0.0430334	0.0110798	0.00877771	0.0326509	0.00603009	0.0312964	0.0341856	0.0247452	0.0184493	0.0331006	0.0261513	0.0324173	0.011838	0.0175799	0.023314	0.0164145	0.0342804	0.0019685	0.00509321	0.0178522	0.0182436	0.027077	-0.00371893	0.0407236	0.0319428	0.0319428	0.0176693	0.0163392	0.0297402
55	0.046923	0.02507	0.0357709	0.0126939	0.0380995	0.0286571	0.0438295	0.0099984	0.00756365	0.0287267	0.00401993	0.0289944	0.0335222	0.0249442	0.0171722	0.0310175	0.0229702	0.0311933	0.0130919	0.0169629	0.0232245	0.0158141	0.0330331	0.000499024	0.00233338	0.0126344	0.0153511	0.0240585	-0.00598119	0.0399905	0.0284864	0.0290437	0.0175831	0.0151915	0.027959
56	0.0462132	0.0223367	0.0352468	0.012538	0.0366566	0.0294067	0.0453355	0.0112191	0.0062733	0.02738	0.00340626	0.0264833	0.0328455	0.0264734	0.0164557	0.0291599	0.018167	0.0308582	0.0123356	0.0142429	0.0209158	0.0132898	0.0306581	-0.00156089	-0.00102021	0.0113142	0.014147	0.0226719	-0.00826999	0.0421698	0.026652	0.0249636	0.0167571	0.0142992	0.0253882
57	0.045165	0.0194276	0.0342716	0.0118281	0.0350379	0.0305545	0.0457302	0.0107812	0.00415367	0.0255125	0.00195006	0.0252892	0.0317675	0.0268084	0.0161108	0.02573	0.0156958	0.0300621	0.0128132	0.0132345	0.0209456	0.012414	0.0291554	-0.00397574	-0.00351798	0.00901209	0.011417	0.0213882	-0.00918551	0.041722	0.0243168	0.022917	0.0164652	0.0137386	0.0232387
58	0.044611	0.0183827	0.0342119	0.0112476	0.0334191	0.0311117	0.044808	0.00902981	0.00230605	0.0237743	0.00301485	0.0255247	0.0299431	0.0263904	0.0147441	0.022738	0.0147073	0.0285794	0.013951	0.0119475	0.0210717	0.0122117	0.0278949	-0.00559449	-0.00503058	0.00714125	0.0103024	0.0205722	-0.010655	0.0397483	0.0216432	0.0217427	0.0161401	0.0142892	0.0212684
59	0.0438978	0.0151087	0.0364907	0.011775	0.0322515	0.0311449	0.0438096	0.00859195	0.00121804	0.0224176	0.00262343	0.0246987	0.0289612	0.0253124	0.0130789	0.0190527	0.0146608	0.0268777	0.0135629	0.010949	0.019297	0.0118435	0.0283195	-0.00806904	-0.00519312	0.00684271	0.00835531	0.01966	-0.0108971	0.0375093	0.0207144	0.0198321	0.016568	0.0139641	0.0196596
60	0.0434268	0.0141302	0.036378	0.0118215	0.0308019	0.0298678	0.0407247	0.00621691	-0.000755635	0.0212865	0.00334987	0.0252726	0.0281585	0.0241912	0.0101433	0.0181869	0.0158683	0.0264963	0.0138548	0.0101728	0.0194496	0.0128519	0.0285152	-0.00821831	-0.0056741	0.00538319	0.00834204	0.0181772	-0.0112886	0.0340496	0.0190161	0.0201074	0.0160439	0.0133969	0.0169495
61	0.0417649	0.0107401	0.0366765	0.012319	0.0302148	0.0283088	0.0375336	0.00614061	-0.0015451	0.0196512	0.00285231	0.0258232	0.0290806	0.022599	0.00846816	0.0179315	0.0175898	0.0237895	0.012727	0.0103154	0.0176451	0.012225	0.0279712	-0.00851685	-0.00590961	0.00597031	0.00722749	0.0175304	-0.0125358	0.0326265	0.0177921	0.0191156	0.0149692	0.0121065	0.0160373
62	0.0404381	0.00896214	0.0358373	0.010906	0.0288714	0.0256783	0.0336991	0.00508246	-0.00242414	0.0195682	0.00218225	0.0257138	0.0291071	0.0208244	0.00565857	0.0191323	0.0188537	0.0233815	0.0127369	0.0107732	0.0169618	0.0125136	0.0281006	-0.00869266	-0.00564756	0.00406962	0.00839511	0.0155368	-0.0132523	0.0302183	0.0174404	0.0181271	0.0136258	0.0112474	0.0138878
63	0.0391046	0.00624875	0.0334423	0.0094398	0.0280753	0.023426	0.0310189	0.00533788	-0.00304775	0.0193692	-0.000567622	0.0248712	0.030371	0.0194411	0.00406637	0.0205918	0.0189532	0.0223034	0.0123521	0.0109888	0.0160993	0.0104901	0.0285783	-0.00957832	-0.00544522	0.00237126	0.00811979	0.0146379	-0.0142043	0.0302084	0.0155331	0.0154402	0.0130785	0.00975473	0.0128131
64	0.036839	0.00348893	0.0310275	0.00720076	0.0273853	0.0218803	0.0283353	0.005381	-0.00435469	0.0197175	-0.00386814	0.0224298	0.0302781	0.0183432	0.00353563	0.0211889	0.0184888	0.0201142	0.0120072	0.0102557	0.0157046	0.00916329	0.027467	-0.0105867	-0.00409516	0.00176423	0.0075194	0.0133575	-0.015153	0.031313	0.0141565	0.0146209	0.0118677	0.00911453	0.012551
65	0.0340527	0.00251038	0.029024	0.00363819	0.0280487	0.0208586	0.0269455	0.00496968	-0.0061028	0.0197805	-0.00625976	0.0205523	0.0290441	0.0177726	0.00352236	0.0217926	0.0180609	0.0200345	0.0114101	0.00935349	0.0155454	0.00918651	0.0262928	-0.0106995	-0.00352793	-7.01235e-05	0.00704837	0.0124154	-0.0148743	0.031157	0.0131017	0.0140072	0.0111214	0.00813267	0.0118047
66	0.0336049	-0.00124789	0.0261679	0.00205262	0.026964	0.0200094	0.0254461	0.00513885	-0.00806984	0.0195848	-0.00826329	0.0173182	0.0266226	0.0176167	0.00335319	0.0205852	0.0162066	0.0177723	0.0108993	0.00700167	0.0139731	0.00609829	0.0246873	-0.0114525	-0.00275173	-0.000189539	0.00514104	0.0121965	-0.0143303	0.0326497	0.0112872	0.0133505	0.0116355	0.0070911	0.0120502
67	0.0316478	-0.0029562	0.0242374	0.000792123	0.0264764	0.0200061	0.0243946	0.00527485	-0.0095758	0.018729	-0.00844905	0.0151853	0.0243007	0.0172187	0.00431847	0.0195337	0.0141832	0.0165383	0.0106704	0.00656381	0.0131504	0.00521594	0.0233605	-0.0108687	-0.00333223	-0.000995594	0.00471645	0.0127272	-0.013302	0.0327227	0.00975804	0.0123222	0.0125112	0.00575762	0.0119871
68	0.0305565	-0.00789868	0.0221542	0.00096793	0.0256637	0.0190209	0.0231076	0.0054208	-0.0115462	0.0170439	-0.00929823	0.0147441	0.0219124	0.0169301	0.00473974	0.0174572	0.0114101	0.0140737	0.0100169	0.00566488	0.0115383	0.00420754	0.0213304	-0.0102849	-0.00325593	-0.00100555	0.00395684	0.0138053	-0.0129869	0.03191	0.0088757	0.0113768	0.0137319	0.00396307	0.0112972
69	0.0295248	-0.010957	0.0217496	0.0023976	0.022539	0.019273	0.0219035	0.00465787	-0.0120968	0.014513	-0.00757997	0.0148337	0.0195473	0.0158719	0.00484257	0.0149096	0.0103088	0.0128497	0.0101065	0.0059999	0.0101385	0.00396539	0.019715	-0.00930964	-0.00380989	-0.000464858	0.0041625	0.0154373	-0.0140981	0.0316214	0.00848428	0.0109953	0.0137883	0.00306414	0.0104944
70	0.0270768	-0.0128843	0.0201773	0.00320697	0.0197029	0.0193228	0.0206098	0.00340401	-0.0112045	0.0137998	-0.00618347	0.0157857	0.0191824	0.0148503	0.00584765	0.0133008	0.00953261	0.0105078	0.0119541	0.00711113	0.0107024	0.00451935	0.0181957	-0.00832446	-0.00490453	-0.00214331	0.00602339	0.0166348	-0.0151364	0.0310376	0.00780427	0.00913111	0.0127799	0.00241399	0.00867335
71	0.0255443	-0.0159891	0.0201839	0.00464328	0.0169597	0.0181751	0.0196711	0.00230273	-0.0122527	0.011302	-0.00772592	0.016814	0.0187346	0.013278	0.00627224	0.0113338	0.00905495	0.00928715	0.0116423	0.00820246	0.00938222	0.0045094	0.018418	-0.00829461	-0.00400228	-0.00140691	0.00600017	0.0172385	-0.0173655	0.0297771	0.00732661	0.00954907	0.0124548	0.00178374	0.00666651
72	0.0222969	-0.0158365	0.0196432	0.00471625	0.0148135	0.0168217	0.0195085	0.000319105	-0.0123489	0.0108642	-0.00826329	0.0170694	0.0192952	0.0135466	0.00704844	0.0102823	0.00941983	0.00952266	0.0112144	0.0090649	0.00916992	0.00469184	0.0178408	-0.00861305	-0.00345828	-0.00240868	0.00646456	0.0168172	-0.019913	0.0282944	0.00572445	0.00948936	0.0111081	0.00183349	0.00425166
73	0.0213615	-0.0168847	0.019275	0.00539957	0.0144354	0.0154484	0.0195583	-0.00184364	-0.0131118	0.00887059	-0.00966643	0.0169268	0.0199951	0.012923	0.00670346	0.0104846	0.00915446	0.0084247	0.0103354	0.00944969	0.00826767	0.00386588	0.0191643	-0.00805909	-0.00409184	-0.00292615	0.00504484	0.0153677	-0.0208352	0.0282148	0.00387683	0.00893209	0.00984761	0.00148852	0.00255994
74	0.0200545	-0.0160621	0.0182965	0.00475606	0.0135563	0.0134316	0.020361	-0.00381732	-0.0135762	0.00909283	-0.0103531	0.0155568	0.0192786	0.0127804	0.00609643	0.010614	0.00885593	0.00862705	0.00910471	0.00997047	0.00686786	0.00357066	0.0194629	-0.00883198	-0.00394257	-0.00397103	0.00311429	0.0143161	-0.0224705	0.0281219	0.00191642	0.00759529	0.00858047	0.00190315	0.00139564
75	0.0198091	-0.0152859	0.018187	0.0046101	0.0132246	0.0121976	0.0210742	-0.00590709	-0.0134402	0.00902649	-0.010363	0.0142996	0.0188639	0.012515	0.00602014	0.0115428	0.0073765	0.0083849	0.00679601	0.00996052	0.00491408	0.00240304	0.0198808	-0.00840407	-0.00499077	-0.00418664	0.000795639	0.013059	-0.0221189	0.0273789	-4.17955e-06	0.00540933	0.00850418	0.00138237	0.000672509
76	0.0199119	-0.0149508	0.0169464	0.00312736	0.0130355	0.0108443	0.0216315	-0.00723393	-0.013563	0.00831331	-0.0113681	0.0143328	0.0175802	0.0111683	0.00523067	0.0110784	0.00578429	0.00885924	0.00515404	0.0101529	0.00331524	0.00191211	0.020939	-0.00834768	-0.00535566	-0.00507563	-0.0021997	0.0139413	-0.0219663	0.0260155	-0.000763795	0.00353185	0.00941307	0.000188212	0.00206237
77	0.0196266	-0.0148347	0.0145415	0.0017375	0.0117817	0.0107049	0.0197805	-0.00832857	-0.0120868	0.00848912	-0.0104194	0.0131154	0.0166282	0.0113242	0.00400666	0.0110286	0.00478916	0.00657044	0.00291168	0.00937671	0.00215426	0.00123542	0.0197017	-0.00859314	-0.00572385	-0.00592149	-0.00342703	0.0135996	-0.0222881	0.0238793	-0.00279386	0.00152169	0.00976136	-0.000379012	0.00281867
78	0.0204227	-0.0164701	0.0134966	-0.00083989	0.0103255	0.0112058	0.0189977	-0.00995063	-0.0120006	0.00738121	-0.0116102	0.0137755	0.0160676	0.0103755	0.00354558	0.0098013	0.0040793	0.00435794	0.00145879	0.00837163	0.000535513	0.00115581	0.0212607	-0.0090111	-0.00688484	-0.00555329	-0.00465435	0.0145782	-0.0208849	0.0216436	-0.00316206	0.000629386	0.0112342	-0.000388963	0.00478239
79	0.0203199	-0.0177704	0.011994	-0.00244205	0.00908487	0.0134051	0.0166492	-0.0106439	-0.0118812	0.00622354	-0.0126054	0.0127804	0.0145484	0.0101997	0.00215572	0.00854744	0.00461004	0.00134601	0.00014854	0.00706469	0.000346438	0.00116244	0.0216422	-0.0104341	-0.00692796	-0.0057689	-0.00332088	0.0143228	-0.0207688	0.0201343	-0.00419036	0.000483434	0.010856	-0.000627794	0.00603626
80	0.0198223	-0.0189313	0.0125048	-0.00409396	0.00663022	0.0140453	0.0156474	-0.0114964	-0.011921	0.00521846	-0.0120182	0.0128534	0.0131983	0.00962582	0.00129327	0.00676615	0.00462331	0.000324346	-0.000849907	0.00550897	0.00051561	0.000674831	0.0223421	-0.0121789	-0.00689811	-0.00535758	-0.00294605	0.0150426	-0.0197405	0.0196368	-0.00459504	0.000961096	0.0114531	-0.000750527	0.00766495
81	0.0199252	-0.0196744	0.0128332	-0.00499953	0.00538962	0.0146523	0.0146191	-0.0108098	-0.0123224	0.00454841	-0.0118922	0.0120838	0.0115398	0.00876006	0.000400971	0.00425843	0.00614917	-0.000677418	-0.000856541	0.00444418	0.00105961	-0.000127907	0.0227004	-0.0131774	-0.00617166	-0.0048567	-0.00130077	0.0153577	-0.019034	0.0199287	-0.005013	0.00209223	0.00989404	-0.000428768	0.00806301
82	0.0199185	-0.0214656	0.0129128	-0.00453182	0.0044343	0.0148679	0.0136671	-0.0117949	-0.0123821	0.00365942	-0.0112089	0.0117289	0.0091946	0.00669019	-0.00229583	0.00310076	0.00675288	-0.00163938	-0.000345708	0.00338603	0.00212109	-0.00135523	0.0232676	-0.0133565	-0.0063143	-0.00514197	0.000470564	0.0144322	-0.019568	0.0225658	-0.00428655	0.00296794	0.00772134	-0.00164946	0.00750905
83	0.0187708	-0.0220395	0.0127038	-0.00521846	0.00477928	0.0140353	0.0140088	-0.0116059	-0.0122096	0.00434938	-0.0099517	0.0101002	0.00854777	0.00644804	-0.00360277	0.00226817	0.0079006	-0.000740443	-0.000621027	0.00319364	0.00244616	-0.00182626	0.0229989	-0.0129286	-0.00589303	-0.00474392	0.00102784	0.0147772	-0.0187951	0.0228212	-0.00484051	0.00307077	0.00699158	-0.00145707	0.00717734
84	0.0185585	-0.0226332	0.0126342	-0.00483699	0.00560523	0.0128677	0.0140386	-0.0134336	-0.0126109	0.00446548	-0.008731	0.00949314	0.00797059	0.00586092	-0.00491966	0.00243402	0.00773806	-0.000697321	0.000775471	0.00239422	0.00355076	-0.00291095	0.0227534	-0.0124045	-0.00649342	-0.00492304	0.000706078	0.0138451	-0.0192993	0.0233453	-0.00463153	0.00260969	0.00507098	-0.00264127	0.00622202
85	0.0169597	-0.0227659	0.0119243	-0.00547388	0.00751257	0.0116238	0.0151067	-0.0133971	-0.0115296	0.00453846	-0.00903949	0.0076621	0.00808006	0.00642151	-0.00592805	0.00338935	0.00865027	0.000888253	-0.000362294	0.00254017	0.00405495	-0.00204519	0.0225013	-0.0100958	-0.00772406	-0.00533436	-0.000299003	0.0130357	-0.0186094	0.022589	-0.00670472	0.00183681	0.00589362	-0.00214703	0.00516718
86	0.0167507	-0.0237113	0.0106771	-0.00582217	0.0090119	0.0106121	0.0155446	-0.0145216	-0.012057	0.00440577	-0.00969628	0.00741332	0.00901548	0.0064779	-0.00663791	0.00489863	0.00948286	0.000702495	-0.000478392	0.00193977	0.00377632	-0.00115621	0.0238249	-0.00944232	-0.00969442	-0.00558978	-0.002548	0.0126244	-0.0191567	0.0222871	-0.00792873	0.00104071	0.00778437	-0.00155326	0.00367448
87	0.0163725	-0.0228323	0.00995063	-0.00630647	0.0101828	0.00945771	0.0149906	-0.0139212	-0.0124186	0.00406079	-0.00967306	0.00784122	0.010402	0.00848474	-0.00496278	0.00602976	0.00975486	0.00133606	-0.000345708	0.000646105	0.00467525	-0.000270543	0.0236325	-0.00933949	-0.01128	-0.00620012	-0.00405064	0.0108431	-0.0192529	0.0204694	-0.00845283	0.000284408	0.0102059	0.000128504	0.00293477
88	0.0166943	-0.0216348	0.00833189	-0.00653867	0.0106937	0.00969986	0.0157635	-0.0135032	-0.012528	0.00452187	-0.0118192	0.00835538	0.00978836	0.00893255	-0.00394443	0.00654722	0.00962549	0.00137587	-0.0019147	0.00020493	0.00462218	0.00121883	0.0241897	-0.00913715	-0.0128357	-0.0070095	-0.00504577	0.0119577	-0.0183905	0.0201675	-0.00931528	0.00119329	0.0117516	0.00182023	0.00244052
89	0.0168203	-0.020769	0.00673637	-0.00637945	0.0108662	0.0102041	0.0153223	-0.0136625	-0.0128	0.00544734	-0.012476	0.00959597	0.00986466	0.0101964	-0.00257447	0.00725708	0.0089488	0.00133606	-0.00196445	-0.00224641	0.00511643	0.00210782	0.0237254	-0.0108355	-0.0145606	-0.00848229	-0.0042364	0.0114104	-0.0174252	0.0191292	-0.00895703	0.00210881	0.013105	0.00296131	0.0031338
90	0.0173942	-0.0197109	0.00521382	-0.00648559	0.0100203	0.0102737	0.0147618	-0.0134867	-0.0134336	0.0068173	-0.0128774	0.0108664	0.00998075	0.0106807	-0.00156607	0.00766509	0.00749591	0.000669324	-0.00170904	-0.00339744	0.00432696	0.00265514	0.0237121	-0.0113994	-0.0148326	-0.00864483	-0.00332088	0.0130822	-0.0169276	0.0193979	-0.00835664	0.00345887	0.0123288	0.00302433	0.00328307
91	0.0172051	-0.0200791	0.00444757	-0.00587525	0.00892897	0.0114314	0.0131032	-0.0136028	-0.0136193	0.00784229	-0.013637	0.0119146	0.00916806	0.00967226	-0.00140021	0.00738977	0.00624869	-0.000408733	-0.00187157	-0.00582224	0.00349437	0.00216421	0.0240173	-0.0127594	-0.0154595	-0.00928834	-0.00120789	0.0150194	-0.0164168	0.0192288	-0.00827371	0.00481225	0.0108825	0.00212872	0.00366122
92	0.0166744	-0.0204274	0.003678	-0.00607759	0.00824896	0.0118493	0.0111063	-0.0148102	-0.014233	0.00848912	-0.0141213	0.01149	0.0088264	0.00975851	-0.00189778	0.00779114	0.00554546	-0.00124464	-0.00151333	-0.00608097	0.00254236	0.0019685	0.0242063	-0.0135356	-0.0149487	-0.00926844	0.000261586	0.0149928	-0.016576	0.0186317	-0.00859878	0.00528659	0.0093036	0.00114685	0.00301106
93	0.0163128	-0.0232469	0.00278902	-0.00641262	0.00676954	0.0114015	0.00974298	-0.0149196	-0.0142098	0.00958376	-0.0154514	0.00981822	0.00757917	0.00760239	-0.00350657	0.00727699	0.00623873	-0.00242885	-0.00131762	-0.00674771	0.000482439	0.0014444	0.0244319	-0.0134991	-0.0141261	-0.00946747	0.00141594	0.0156198	-0.0172626	0.0171025	-0.010181	0.00534962	0.00889228	0.000161675	0.00140559
94	0.0155433	-0.0238208	0.003814	-0.00536773	0.00797696	0.012526	0.00811097	-0.0149495	-0.0141799	0.00989889	-0.0153917	0.00861411	0.00599692	0.00663048	-0.00481019	0.00589707	0.00509433	-0.00297948	-0.000548051	-0.00713249	0.000757758	0.000445951	0.0255498	-0.0145772	-0.0130779	-0.00926844	0.00177087	0.0150691	-0.0190837	0.0161472	-0.0113818	0.00493498	0.00825208	-0.0014637	-0.000160083
95	0.0153509	-0.0253168	0.00477264	-0.00726843	0.00746613	0.0112788	0.00840951	-0.0145548	-0.0148732	0.0103168	-0.0166423	0.00702854	0.00627887	0.00484588	-0.00632942	0.00590371	0.0049517	-0.00401774	-8.69743e-05	-0.00649893	0.000260193	4.12647e-05	0.0258649	-0.0143085	-0.0116316	-0.0102636	0.00162823	0.0151819	-0.0200988	0.0147341	-0.0138531	0.00385692	0.00851413	-0.00221668	-0.00279386
96	0.0159911	-0.0254063	0.00569148	-0.00727838	0.00895219	0.0112523	0.00832327	-0.0142662	-0.0152779	0.0100548	-0.0163272	0.0060135	0.00491886	0.00297172	-0.00781548	0.00407599	0.00413238	-0.00413384	0.000460347	-0.00681405	0.000323218	-0.000121273	0.0263492	-0.0146701	-0.0106033	-0.0108573	0.000755834	0.0145881	-0.0207755	0.0134338	-0.0148449	0.004046	0.00868994	-0.0023361	-0.00321845
97	0.0161437	-0.0255191	0.00657383	-0.00710921	0.00871999	0.00984581	0.00928522	-0.0140605	-0.0165782	0.00872795	-0.0163769	0.00514774	0.00458052	0.00253387	-0.00815051	0.00234114	0.00352866	-0.00474418	0.00123987	-0.00672781	0.00064166	-0.00113631	0.0261402	-0.0142687	-0.0105204	-0.0126088	-0.000647299	0.0159913	-0.0211702	0.0116558	-0.0151766	0.00321009	0.00869989	-0.00380226	-0.00416714
98	0.017905	-0.0255556	0.00650749	-0.00795507	0.00886926	0.00915917	0.0102074	-0.0133971	-0.018595	0.00829673	-0.0159523	0.00514442	0.00442461	0.00162166	-0.00910584	0.00133606	0.00228807	-0.00603453	0.00131948	-0.00751064	0.000545464	-0.00129553	0.0252048	-0.014209	-0.0120695	-0.0148179	-0.00137706	0.0167277	-0.021147	0.0100868	-0.0149013	0.00358824	0.00920077	-0.00409416	-0.00363972
99	0.0181406	-0.0250182	0.00585733	-0.00768638	0.00965873	0.00841946	0.00932835	-0.0136359	-0.0199252	0.00676423	-0.014861	0.00575145	0.00323377	0.00213581	-0.00900964	-0.000140048	0.00183363	-0.00424993	0.00166445	-0.00822714	0.000585269	-0.00183953	0.0230653	-0.013592	-0.0127395	-0.0152094	-0.00198077	0.0166282	-0.0211337	0.00966888	-0.013873	0.00452034	0.00999687	-0.00566647	-0.00264791

## Sheet: wt mirror
99	0.0181406	-0.0250182	0.00585733	-0.00768638	0.00965873	0.00841946	0.00932835	-0.0136359	-0.0199252	0.00676423	-0.014861	0.00575145	0.00323377	0.00213581	-0.00900964	-0.000140048	0.00183363	-0.00424993	0.00166445	-0.00822714	0.000585269	-0.00183953	0.0230653	-0.013592	-0.0127395	-0.0152094	-0.00198077	0.0166282	-0.0211337	0.00966888	-0.013873	0.00452034	0.00999687	-0.00566647	-0.00264791
98	0.017905	-0.0255556	0.00650749	-0.00795507	0.00886926	0.00915917	0.0102074	-0.0133971	-0.018595	0.00829673	-0.0159523	0.00514442	0.00442461	0.00162166	-0.00910584	0.00133606	0.00228807	-0.00603453	0.00131948	-0.00751064	0.000545464	-0.00129553	0.0252048	-0.014209	-0.0120695	-0.0148179	-0.00137706	0.0167277	-0.021147	0.0100868	-0.0149013	0.00358824	0.00920077	-0.00409416	-0.00363972
97	0.0161437	-0.0255191	0.00657383	-0.00710921	0.00871999	0.00984581	0.00928522	-0.0140605	-0.0165782	0.00872795	-0.0163769	0.00514774	0.00458052	0.00253387	-0.00815051	0.00234114	0.00352866	-0.00474418	0.00123987	-0.00672781	0.00064166	-0.00113631	0.0261402	-0.0142687	-0.0105204	-0.0126088	-0.000647299	0.0159913	-0.0211702	0.0116558	-0.0151766	0.00321009	0.00869989	-0.00380226	-0.00416714
96	0.0159911	-0.0254063	0.00569148	-0.00727838	0.00895219	0.0112523	0.00832327	-0.0142662	-0.0152779	0.0100548	-0.0163272	0.0060135	0.00491886	0.00297172	-0.00781548	0.00407599	0.00413238	-0.00413384	0.000460347	-0.00681405	0.000323218	-0.000121273	0.0263492	-0.0146701	-0.0106033	-0.0108573	0.000755834	0.0145881	-0.0207755	0.0134338	-0.0148449	0.004046	0.00868994	-0.0023361	-0.00321845
95	0.0153509	-0.0253168	0.00477264	-0.00726843	0.00746613	0.0112788	0.00840951	-0.0145548	-0.0148732	0.0103168	-0.0166423	0.00702854	0.00627887	0.00484588	-0.00632942	0.00590371	0.0049517	-0.00401774	-8.69743e-05	-0.00649893	0.000260193	4.12647e-05	0.0258649	-0.0143085	-0.0116316	-0.0102636	0.00162823	0.0151819	-0.0200988	0.0147341	-0.0138531	0.00385692	0.00851413	-0.00221668	-0.00279386
94	0.0155433	-0.0238208	0.003814	-0.00536773	0.00797696	0.012526	0.00811097	-0.0149495	-0.0141799	0.00989889	-0.0153917	0.00861411	0.00599692	0.00663048	-0.00481019	0.00589707	0.00509433	-0.00297948	-0.000548051	-0.00713249	0.000757758	0.000445951	0.0255498	-0.0145772	-0.0130779	-0.00926844	0.00177087	0.0150691	-0.0190837	0.0161472	-0.0113818	0.00493498	0.00825208	-0.0014637	-0.000160083
93	0.0163128	-0.0232469	0.00278902	-0.00641262	0.00676954	0.0114015	0.00974298	-0.0149196	-0.0142098	0.00958376	-0.0154514	0.00981822	0.00757917	0.00760239	-0.00350657	0.00727699	0.00623873	-0.00242885	-0.00131762	-0.00674771	0.000482439	0.0014444	0.0244319	-0.0134991	-0.0141261	-0.00946747	0.00141594	0.0156198	-0.0172626	0.0171025	-0.010181	0.00534962	0.00889228	0.000161675	0.00140559
92	0.0166744	-0.0204274	0.003678	-0.00607759	0.00824896	0.0118493	0.0111063	-0.0148102	-0.014233	0.00848912	-0.0141213	0.01149	0.0088264	0.00975851	-0.00189778	0.00779114	0.00554546	-0.00124464	-0.00151333	-0.00608097	0.00254236	0.0019685	0.0242063	-0.0135356	-0.0149487	-0.00926844	0.000261586	0.0149928	-0.016576	0.0186317	-0.00859878	0.00528659	0.0093036	0.00114685	0.00301106
91	0.0172051	-0.0200791	0.00444757	-0.00587525	0.00892897	0.0114314	0.0131032	-0.0136028	-0.0136193	0.00784229	-0.013637	0.0119146	0.00916806	0.00967226	-0.00140021	0.00738977	0.00624869	-0.000408733	-0.00187157	-0.00582224	0.00349437	0.00216421	0.0240173	-0.0127594	-0.0154595	-0.00928834	-0.00120789	0.0150194	-0.0164168	0.0192288	-0.00827371	0.00481225	0.0108825	0.00212872	0.00366122
90	0.0173942	-0.0197109	0.00521382	-0.00648559	0.0100203	0.0102737	0.0147618	-0.0134867	-0.0134336	0.0068173	-0.0128774	0.0108664	0.00998075	0.0106807	-0.00156607	0.00766509	0.00749591	0.000669324	-0.00170904	-0.00339744	0.00432696	0.00265514	0.0237121	-0.0113994	-0.0148326	-0.00864483	-0.00332088	0.0130822	-0.0169276	0.0193979	-0.00835664	0.00345887	0.0123288	0.00302433	0.00328307
89	0.0168203	-0.020769	0.00673637	-0.00637945	0.0108662	0.0102041	0.0153223	-0.0136625	-0.0128	0.00544734	-0.012476	0.00959597	0.00986466	0.0101964	-0.00257447	0.00725708	0.0089488	0.00133606	-0.00196445	-0.00224641	0.00511643	0.00210782	0.0237254	-0.0108355	-0.0145606	-0.00848229	-0.0042364	0.0114104	-0.0174252	0.0191292	-0.00895703	0.00210881	0.013105	0.00296131	0.0031338
88	0.0166943	-0.0216348	0.00833189	-0.00653867	0.0106937	0.00969986	0.0157635	-0.0135032	-0.012528	0.00452187	-0.0118192	0.00835538	0.00978836	0.00893255	-0.00394443	0.00654722	0.00962549	0.00137587	-0.0019147	0.00020493	0.00462218	0.00121883	0.0241897	-0.00913715	-0.0128357	-0.0070095	-0.00504577	0.0119577	-0.0183905	0.0201675	-0.00931528	0.00119329	0.0117516	0.00182023	0.00244052
87	0.0163725	-0.0228323	0.00995063	-0.00630647	0.0101828	0.00945771	0.0149906	-0.0139212	-0.0124186	0.00406079	-0.00967306	0.00784122	0.010402	0.00848474	-0.00496278	0.00602976	0.00975486	0.00133606	-0.000345708	0.000646105	0.00467525	-0.000270543	0.0236325	-0.00933949	-0.01128	-0.00620012	-0.00405064	0.0108431	-0.0192529	0.0204694	-0.00845283	0.000284408	0.0102059	0.000128504	0.00293477
86	0.0167507	-0.0237113	0.0106771	-0.00582217	0.0090119	0.0106121	0.0155446	-0.0145216	-0.012057	0.00440577	-0.00969628	0.00741332	0.00901548	0.0064779	-0.00663791	0.00489863	0.00948286	0.000702495	-0.000478392	0.00193977	0.00377632	-0.00115621	0.0238249	-0.00944232	-0.00969442	-0.00558978	-0.002548	0.0126244	-0.0191567	0.0222871	-0.00792873	0.00104071	0.00778437	-0.00155326	0.00367448
85	0.0169597	-0.0227659	0.0119243	-0.00547388	0.00751257	0.0116238	0.0151067	-0.0133971	-0.0115296	0.00453846	-0.00903949	0.0076621	0.00808006	0.00642151	-0.00592805	0.00338935	0.00865027	0.000888253	-0.000362294	0.00254017	0.00405495	-0.00204519	0.0225013	-0.0100958	-0.00772406	-0.00533436	-0.000299003	0.0130357	-0.0186094	0.022589	-0.00670472	0.00183681	0.00589362	-0.00214703	0.00516718
84	0.0185585	-0.0226332	0.0126342	-0.00483699	0.00560523	0.0128677	0.0140386	-0.0134336	-0.0126109	0.00446548	-0.008731	0.00949314	0.00797059	0.00586092	-0.00491966	0.00243402	0.00773806	-0.000697321	0.000775471	0.00239422	0.00355076	-0.00291095	0.0227534	-0.0124045	-0.00649342	-0.00492304	0.000706078	0.0138451	-0.0192993	0.0233453	-0.00463153	0.00260969	0.00507098	-0.00264127	0.00622202
83	0.0187708	-0.0220395	0.0127038	-0.00521846	0.00477928	0.0140353	0.0140088	-0.0116059	-0.0122096	0.00434938	-0.0099517	0.0101002	0.00854777	0.00644804	-0.00360277	0.00226817	0.0079006	-0.000740443	-0.000621027	0.00319364	0.00244616	-0.00182626	0.0229989	-0.0129286	-0.00589303	-0.00474392	0.00102784	0.0147772	-0.0187951	0.0228212	-0.00484051	0.00307077	0.00699158	-0.00145707	0.00717734
82	0.0199185	-0.0214656	0.0129128	-0.00453182	0.0044343	0.0148679	0.0136671	-0.0117949	-0.0123821	0.00365942	-0.0112089	0.0117289	0.0091946	0.00669019	-0.00229583	0.00310076	0.00675288	-0.00163938	-0.000345708	0.00338603	0.00212109	-0.00135523	0.0232676	-0.0133565	-0.0063143	-0.00514197	0.000470564	0.0144322	-0.019568	0.0225658	-0.00428655	0.00296794	0.00772134	-0.00164946	0.00750905
81	0.0199252	-0.0196744	0.0128332	-0.00499953	0.00538962	0.0146523	0.0146191	-0.0108098	-0.0123224	0.00454841	-0.0118922	0.0120838	0.0115398	0.00876006	0.000400971	0.00425843	0.00614917	-0.000677418	-0.000856541	0.00444418	0.00105961	-0.000127907	0.0227004	-0.0131774	-0.00617166	-0.0048567	-0.00130077	0.0153577	-0.019034	0.0199287	-0.005013	0.00209223	0.00989404	-0.000428768	0.00806301
80	0.0198223	-0.0189313	0.0125048	-0.00409396	0.00663022	0.0140453	0.0156474	-0.0114964	-0.011921	0.00521846	-0.0120182	0.0128534	0.0131983	0.00962582	0.00129327	0.00676615	0.00462331	0.000324346	-0.000849907	0.00550897	0.00051561	0.000674831	0.0223421	-0.0121789	-0.00689811	-0.00535758	-0.00294605	0.0150426	-0.0197405	0.0196368	-0.00459504	0.000961096	0.0114531	-0.000750527	0.00766495
79	0.0203199	-0.0177704	0.011994	-0.00244205	0.00908487	0.0134051	0.0166492	-0.0106439	-0.0118812	0.00622354	-0.0126054	0.0127804	0.0145484	0.0101997	0.00215572	0.00854744	0.00461004	0.00134601	0.00014854	0.00706469	0.000346438	0.00116244	0.0216422	-0.0104341	-0.00692796	-0.0057689	-0.00332088	0.0143228	-0.0207688	0.0201343	-0.00419036	0.000483434	0.010856	-0.000627794	0.00603626
78	0.0204227	-0.0164701	0.0134966	-0.00083989	0.0103255	0.0112058	0.0189977	-0.00995063	-0.0120006	0.00738121	-0.0116102	0.0137755	0.0160676	0.0103755	0.00354558	0.0098013	0.0040793	0.00435794	0.00145879	0.00837163	0.000535513	0.00115581	0.0212607	-0.0090111	-0.00688484	-0.00555329	-0.00465435	0.0145782	-0.0208849	0.0216436	-0.00316206	0.000629386	0.0112342	-0.000388963	0.00478239
77	0.0196266	-0.0148347	0.0145415	0.0017375	0.0117817	0.0107049	0.0197805	-0.00832857	-0.0120868	0.00848912	-0.0104194	0.0131154	0.0166282	0.0113242	0.00400666	0.0110286	0.00478916	0.00657044	0.00291168	0.00937671	0.00215426	0.00123542	0.0197017	-0.00859314	-0.00572385	-0.00592149	-0.00342703	0.0135996	-0.0222881	0.0238793	-0.00279386	0.00152169	0.00976136	-0.000379012	0.00281867
76	0.0199119	-0.0149508	0.0169464	0.00312736	0.0130355	0.0108443	0.0216315	-0.00723393	-0.013563	0.00831331	-0.0113681	0.0143328	0.0175802	0.0111683	0.00523067	0.0110784	0.00578429	0.00885924	0.00515404	0.0101529	0.00331524	0.00191211	0.020939	-0.00834768	-0.00535566	-0.00507563	-0.0021997	0.0139413	-0.0219663	0.0260155	-0.000763795	0.00353185	0.00941307	0.000188212	0.00206237
75	0.0198091	-0.0152859	0.018187	0.0046101	0.0132246	0.0121976	0.0210742	-0.00590709	-0.0134402	0.00902649	-0.010363	0.0142996	0.0188639	0.012515	0.00602014	0.0115428	0.0073765	0.0083849	0.00679601	0.00996052	0.00491408	0.00240304	0.0198808	-0.00840407	-0.00499077	-0.00418664	0.000795639	0.013059	-0.0221189	0.0273789	-4.17955e-06	0.00540933	0.00850418	0.00138237	0.000672509
74	0.0200545	-0.0160621	0.0182965	0.00475606	0.0135563	0.0134316	0.020361	-0.00381732	-0.0135762	0.00909283	-0.0103531	0.0155568	0.0192786	0.0127804	0.00609643	0.010614	0.00885593	0.00862705	0.00910471	0.00997047	0.00686786	0.00357066	0.0194629	-0.00883198	-0.00394257	-0.00397103	0.00311429	0.0143161	-0.0224705	0.0281219	0.00191642	0.00759529	0.00858047	0.00190315	0.00139564
73	0.0213615	-0.0168847	0.019275	0.00539957	0.0144354	0.0154484	0.0195583	-0.00184364	-0.0131118	0.00887059	-0.00966643	0.0169268	0.0199951	0.012923	0.00670346	0.0104846	0.00915446	0.0084247	0.0103354	0.00944969	0.00826767	0.00386588	0.0191643	-0.00805909	-0.00409184	-0.00292615	0.00504484	0.0153677	-0.0208352	0.0282148	0.00387683	0.00893209	0.00984761	0.00148852	0.00255994
72	0.0222969	-0.0158365	0.0196432	0.00471625	0.0148135	0.0168217	0.0195085	0.000319105	-0.0123489	0.0108642	-0.00826329	0.0170694	0.0192952	0.0135466	0.00704844	0.0102823	0.00941983	0.00952266	0.0112144	0.0090649	0.00916992	0.00469184	0.0178408	-0.00861305	-0.00345828	-0.00240868	0.00646456	0.0168172	-0.019913	0.0282944	0.00572445	0.00948936	0.0111081	0.00183349	0.00425166
71	0.0255443	-0.0159891	0.0201839	0.00464328	0.0169597	0.0181751	0.0196711	0.00230273	-0.0122527	0.011302	-0.00772592	0.016814	0.0187346	0.013278	0.00627224	0.0113338	0.00905495	0.00928715	0.0116423	0.00820246	0.00938222	0.0045094	0.018418	-0.00829461	-0.00400228	-0.00140691	0.00600017	0.0172385	-0.0173655	0.0297771	0.00732661	0.00954907	0.0124548	0.00178374	0.00666651
70	0.0270768	-0.0128843	0.0201773	0.00320697	0.0197029	0.0193228	0.0206098	0.00340401	-0.0112045	0.0137998	-0.00618347	0.0157857	0.0191824	0.0148503	0.00584765	0.0133008	0.00953261	0.0105078	0.0119541	0.00711113	0.0107024	0.00451935	0.0181957	-0.00832446	-0.00490453	-0.00214331	0.00602339	0.0166348	-0.0151364	0.0310376	0.00780427	0.00913111	0.0127799	0.00241399	0.00867335
69	0.0295248	-0.010957	0.0217496	0.0023976	0.022539	0.019273	0.0219035	0.00465787	-0.0120968	0.014513	-0.00757997	0.0148337	0.0195473	0.0158719	0.00484257	0.0149096	0.0103088	0.0128497	0.0101065	0.0059999	0.0101385	0.00396539	0.019715	-0.00930964	-0.00380989	-0.000464858	0.0041625	0.0154373	-0.0140981	0.0316214	0.00848428	0.0109953	0.0137883	0.00306414	0.0104944
68	0.0305565	-0.00789868	0.0221542	0.00096793	0.0256637	0.0190209	0.0231076	0.0054208	-0.0115462	0.0170439	-0.00929823	0.0147441	0.0219124	0.0169301	0.00473974	0.0174572	0.0114101	0.0140737	0.0100169	0.00566488	0.0115383	0.00420754	0.0213304	-0.0102849	-0.00325593	-0.00100555	0.00395684	0.0138053	-0.0129869	0.03191	0.0088757	0.0113768	0.0137319	0.00396307	0.0112972
67	0.0316478	-0.0029562	0.0242374	0.000792123	0.0264764	0.0200061	0.0243946	0.00527485	-0.0095758	0.018729	-0.00844905	0.0151853	0.0243007	0.0172187	0.00431847	0.0195337	0.0141832	0.0165383	0.0106704	0.00656381	0.0131504	0.00521594	0.0233605	-0.0108687	-0.00333223	-0.000995594	0.00471645	0.0127272	-0.013302	0.0327227	0.00975804	0.0123222	0.0125112	0.00575762	0.0119871
66	0.0336049	-0.00124789	0.0261679	0.00205262	0.026964	0.0200094	0.0254461	0.00513885	-0.00806984	0.0195848	-0.00826329	0.0173182	0.0266226	0.0176167	0.00335319	0.0205852	0.0162066	0.0177723	0.0108993	0.00700167	0.0139731	0.00609829	0.0246873	-0.0114525	-0.00275173	-0.000189539	0.00514104	0.0121965	-0.0143303	0.0326497	0.0112872	0.0133505	0.0116355	0.0070911	0.0120502
65	0.0340527	0.00251038	0.029024	0.00363819	0.0280487	0.0208586	0.0269455	0.00496968	-0.0061028	0.0197805	-0.00625976	0.0205523	0.0290441	0.0177726	0.00352236	0.0217926	0.0180609	0.0200345	0.0114101	0.00935349	0.0155454	0.00918651	0.0262928	-0.0106995	-0.00352793	-7.01235e-05	0.00704837	0.0124154	-0.0148743	0.031157	0.0131017	0.0140072	0.0111214	0.00813267	0.0118047
64	0.036839	0.00348893	0.0310275	0.00720076	0.0273853	0.0218803	0.0283353	0.005381	-0.00435469	0.0197175	-0.00386814	0.0224298	0.0302781	0.0183432	0.00353563	0.0211889	0.0184888	0.0201142	0.0120072	0.0102557	0.0157046	0.00916329	0.027467	-0.0105867	-0.00409516	0.00176423	0.0075194	0.0133575	-0.015153	0.031313	0.0141565	0.0146209	0.0118677	0.00911453	0.012551
63	0.0391046	0.00624875	0.0334423	0.0094398	0.0280753	0.023426	0.0310189	0.00533788	-0.00304775	0.0193692	-0.000567622	0.0248712	0.030371	0.0194411	0.00406637	0.0205918	0.0189532	0.0223034	0.0123521	0.0109888	0.0160993	0.0104901	0.0285783	-0.00957832	-0.00544522	0.00237126	0.00811979	0.0146379	-0.0142043	0.0302084	0.0155331	0.0154402	0.0130785	0.00975473	0.0128131
62	0.0404381	0.00896214	0.0358373	0.010906	0.0288714	0.0256783	0.0336991	0.00508246	-0.00242414	0.0195682	0.00218225	0.0257138	0.0291071	0.0208244	0.00565857	0.0191323	0.0188537	0.0233815	0.0127369	0.0107732	0.0169618	0.0125136	0.0281006	-0.00869266	-0.00564756	0.00406962	0.00839511	0.0155368	-0.0132523	0.0302183	0.0174404	0.0181271	0.0136258	0.0112474	0.0138878
61	0.0417649	0.0107401	0.0366765	0.012319	0.0302148	0.0283088	0.0375336	0.00614061	-0.0015451	0.0196512	0.00285231	0.0258232	0.0290806	0.022599	0.00846816	0.0179315	0.0175898	0.0237895	0.012727	0.0103154	0.0176451	0.012225	0.0279712	-0.00851685	-0.00590961	0.00597031	0.00722749	0.0175304	-0.0125358	0.0326265	0.0177921	0.0191156	0.0149692	0.0121065	0.0160373
60	0.0434268	0.0141302	0.036378	0.0118215	0.0308019	0.0298678	0.0407247	0.00621691	-0.000755635	0.0212865	0.00334987	0.0252726	0.0281585	0.0241912	0.0101433	0.0181869	0.0158683	0.0264963	0.0138548	0.0101728	0.0194496	0.0128519	0.0285152	-0.00821831	-0.0056741	0.00538319	0.00834204	0.0181772	-0.0112886	0.0340496	0.0190161	0.0201074	0.0160439	0.0133969	0.0169495
59	0.0438978	0.0151087	0.0364907	0.011775	0.0322515	0.0311449	0.0438096	0.00859195	0.00121804	0.0224176	0.00262343	0.0246987	0.0289612	0.0253124	0.0130789	0.0190527	0.0146608	0.0268777	0.0135629	0.010949	0.019297	0.0118435	0.0283195	-0.00806904	-0.00519312	0.00684271	0.00835531	0.01966	-0.0108971	0.0375093	0.0207144	0.0198321	0.016568	0.0139641	0.0196596
58	0.044611	0.0183827	0.0342119	0.0112476	0.0334191	0.0311117	0.044808	0.00902981	0.00230605	0.0237743	0.00301485	0.0255247	0.0299431	0.0263904	0.0147441	0.022738	0.0147073	0.0285794	0.013951	0.0119475	0.0210717	0.0122117	0.0278949	-0.00559449	-0.00503058	0.00714125	0.0103024	0.0205722	-0.010655	0.0397483	0.0216432	0.0217427	0.0161401	0.0142892	0.0212684
57	0.045165	0.0194276	0.0342716	0.0118281	0.0350379	0.0305545	0.0457302	0.0107812	0.00415367	0.0255125	0.00195006	0.0252892	0.0317675	0.0268084	0.0161108	0.02573	0.0156958	0.0300621	0.0128132	0.0132345	0.0209456	0.012414	0.0291554	-0.00397574	-0.00351798	0.00901209	0.011417	0.0213882	-0.00918551	0.041722	0.0243168	0.022917	0.0164652	0.0137386	0.0232387
56	0.0462132	0.0223367	0.0352468	0.012538	0.0366566	0.0294067	0.0453355	0.0112191	0.0062733	0.02738	0.00340626	0.0264833	0.0328455	0.0264734	0.0164557	0.0291599	0.018167	0.0308582	0.0123356	0.0142429	0.0209158	0.0132898	0.0306581	-0.00156089	-0.00102021	0.0113142	0.014147	0.0226719	-0.00826999	0.0421698	0.026652	0.0249636	0.0167571	0.0142992	0.0253882
55	0.046923	0.02507	0.0357709	0.0126939	0.0380995	0.0286571	0.0438295	0.0099984	0.00756365	0.0287267	0.00401993	0.0289944	0.0335222	0.0249442	0.0171722	0.0310175	0.0229702	0.0311933	0.0130919	0.0169629	0.0232245	0.0158141	0.0330331	0.000499024	0.00233338	0.0126344	0.0153511	0.0240585	-0.00598119	0.0399905	0.0284864	0.0290437	0.0175831	0.0151915	0.027959
54	0.0497193	0.0265925	0.0420403	0.014369	0.0386004	0.0286571	0.0430334	0.0110798	0.00877771	0.0326509	0.00603009	0.0312964	0.0341856	0.0247452	0.0184493	0.0331006	0.0261513	0.0324173	0.011838	0.0175799	0.023314	0.0164145	0.0342804	0.0019685	0.00509321	0.0178522	0.0182436	0.027077	-0.00371893	0.0407236	0.0319428	0.0319428	0.0176693	0.0163392	0.0297402
53	0.0536269	0.0299826	0.0461435	0.0155466	0.0397116	0.0286637	0.0425989	0.0116171	0.010015	0.0362731	0.00920124	0.0335421	0.0359138	0.024649	0.0197629	0.0335683	0.0304735	0.0331537	0.0144651	0.0195768	0.0268202	0.0187563	0.036055	0.00111269	0.00711995	0.0193847	0.0196069	0.0297008	-0.00234897	0.0379671	0.0343477	0.0351173	0.018137	0.0191023	0.0327157
52	0.0567516	0.0311204	0.0509898	0.0176496	0.0426108	0.0316922	0.0422307	0.0141182	0.0103235	0.0395272	0.00869704	0.0350978	0.0366801	0.0247186	0.021637	0.0347393	0.0318567	0.0354922	0.0147935	0.0204923	0.0275035	0.0201993	0.0398266	0.00110605	0.00853636	0.0211626	0.0208309	0.0330047	-0.000252564	0.0391811	0.0383349	0.0362617	0.0181802	0.0209765	0.0344771
51	0.0603672	0.035489	0.0547348	0.0201839	0.0455133	0.034064	0.0433585	0.0167122	0.0113883	0.0451729	0.0100239	0.0359669	0.0393835	0.0251333	0.022798	0.0362552	0.0328352	0.0378839	0.016681	0.0218092	0.0299184	0.0211845	0.0431868	0.00106957	0.00921636	0.0217531	0.0228278	0.0365075	0.0018936	0.0385641	0.0404279	0.0379302	0.0194407	0.0222469	0.0372137
50	0.064099	0.0421232	0.0577699	0.0240384	0.0499515	0.0369366	0.0446389	0.021595	0.0146258	0.0476773	0.0115995	0.0376321	0.041878	0.0268416	0.0250039	0.0367361	0.0333195	0.0417682	0.0199417	0.0233085	0.0330696	0.0238282	0.0474625	0.00135815	0.00767723	0.0227582	0.0233718	0.0384646	0.00159174	0.0376453	0.0424414	0.0402389	0.0213911	0.0232785	0.0399138
49	0.0667958	0.0486048	0.0591465	0.0279724	0.0547149	0.0399452	0.0473423	0.0253665	0.0170738	0.0513792	0.0119312	0.0387201	0.0438815	0.0268913	0.0263341	0.0376384	0.0329878	0.0462131	0.0216831	0.0250898	0.0353916	0.0257222	0.0528594	0.00446628	0.00757771	0.0234979	0.0263904	0.0403554	0.00192677	0.0398976	0.0450188	0.0419206	0.0227909	0.0235572	0.0424116
48	0.0702555	0.0570302	0.0611534	0.0306527	0.0580287	0.0430798	0.0505864	0.0283022	0.0205733	0.0543712	0.0136097	0.0407104	0.0446975	0.028865	0.0272065	0.0375986	0.0327092	0.0513878	0.0261281	0.0272227	0.0377733	0.0265482	0.0565713	0.00758103	0.00823782	0.0258298	0.0261383	0.0413306	0.00155526	0.0400336	0.0468299	0.044236	0.0245987	0.0236865	0.0449292
47	0.0715459	0.0632995	0.0634919	0.0339897	0.0609477	0.0464699	0.0540926	0.0322694	0.0232933	0.0561028	0.0143228	0.0429726	0.0457324	0.0294753	0.0297241	0.0391311	0.0334721	0.0558194	0.0280188	0.0291566	0.0395114	0.0295834	0.0593676	0.0111569	0.00965754	0.0271832	0.0280124	0.0421466	0.0029418	0.0423722	0.0512749	0.0464584	0.0247845	0.0247281	0.0482895
46	0.0752378	0.070229	0.0673696	0.0368788	0.0630242	0.0495183	0.0583252	0.0341535	0.0268128	0.0589986	0.0163728	0.0466181	0.0464489	0.0323181	0.0319831	0.0409953	0.0344606	0.0599791	0.0321088	0.0325002	0.0418865	0.0294938	0.0614308	0.013177	0.0133661	0.0310011	0.0278997	0.0428034	0.00151877	0.0456163	0.0552454	0.0481966	0.0249437	0.0270733	0.0499447
45	0.0785151	0.0760637	0.0706602	0.0408428	0.0653661	0.0531141	0.0633805	0.0389301	0.0319311	0.0614665	0.0188706	0.0498224	0.0474806	0.0353333	0.0356485	0.0446043	0.0385805	0.0628119	0.0339465	0.0368987	0.0441355	0.0310031	0.0644063	0.0147095	0.0177214	0.0346665	0.0294819	0.0448135	0.00234804	0.0505919	0.0602277	0.05023	0.0263402	0.030888	0.0515336
44	0.081809	0.0806546	0.0746573	0.0448399	0.069068	0.0555787	0.0661768	0.0443403	0.0376332	0.0652745	0.0210765	0.0535243	0.0512422	0.0385609	0.0395825	0.0490625	0.0430519	0.0661389	0.0352998	0.0412739	0.0463679	0.0326649	0.0668808	0.0158141	0.0219441	0.0383153	0.0318006	0.0481705	0.0046866	0.0567518	0.0644769	0.0521572	0.028012	0.0348519	0.053431
43	0.0878494	0.0868808	0.0797855	0.048157	0.0729457	0.0588626	0.0688603	0.0497041	0.0434513	0.0701142	0.0244698	0.057548	0.0567883	0.0417552	0.0434138	0.0536135	0.0471087	0.0694063	0.0377445	0.0470623	0.0499205	0.0331758	0.0702145	0.0162088	0.0265615	0.0438881	0.0355024	0.051398	0.00629539	0.0654028	0.0678703	0.0550763	0.0311301	0.0401593	0.0546483
42	0.0941652	0.0931733	0.0825951	0.0537463	0.0797922	0.0619707	0.0697228	0.056116	0.0493691	0.0729901	0.0264468	0.0615252	0.0630577	0.0440241	0.0473147	0.0571496	0.0523132	0.0735991	0.0386567	0.0512816	0.0519008	0.0363436	0.0764639	0.018753	0.0295601	0.0501806	0.0386835	0.0562609	0.0114037	0.0729094	0.0715025	0.0598661	0.0334554	0.0453306	0.0572788
41	0.102906	0.100259	0.0876603	0.0573055	0.0874149	0.065258	0.0723698	0.0607965	0.0554294	0.0786391	0.0307358	0.0674196	0.069725	0.047527	0.0507711	0.0595677	0.0551427	0.0784122	0.0416189	0.0563634	0.0555761	0.0387352	0.0803184	0.0213802	0.0325754	0.0554847	0.0435199	0.0605797	0.0159481	0.082728	0.0738145	0.0657175	0.0370346	0.0494372	0.0599988
40	0.110193	0.105626	0.0931999	0.0610273	0.0969382	0.0676562	0.0754282	0.0658849	0.0608694	0.082414	0.034796	0.0720039	0.0776264	0.0505522	0.0566822	0.0620191	0.0595313	0.0833115	0.0434234	0.0607254	0.0581204	0.0438966	0.0870753	0.0239376	0.0335108	0.0622549	0.0460508	0.0658838	0.0218327	0.0888912	0.0773439	0.0722688	0.0391674	0.0531258	0.064792
39	0.118576	0.113066	0.098285	0.0639928	0.105377	0.0707942	0.0806626	0.0696034	0.0635961	0.0877943	0.0387566	0.0774107	0.0836967	0.053375	0.0616943	0.0645931	0.0604866	0.0890435	0.0473774	0.0675354	0.0615735	0.0458703	0.0916529	0.0278949	0.0359323	0.0665671	0.0485884	0.0720502	0.0262909	0.0933427	0.0801403	0.0780803	0.0421429	0.055262	0.0703515
38	0.128096	0.123004	0.1048	0.0685173	0.114025	0.0742971	0.0865139	0.0732588	0.0668734	0.09412	0.0432148	0.0831626	0.089966	0.0585166	0.066461	0.068975	0.0616044	0.0946958	0.0516531	0.0750155	0.0649436	0.0478639	0.0958192	0.0323166	0.0399095	0.0694994	0.0521244	0.0785551	0.0290971	0.096892	0.0845951	0.0825982	0.0456723	0.0568542	0.0770288
37	0.136647	0.130826	0.112787	0.0756856	0.122433	0.0792959	0.094339	0.079077	0.0729669	0.1016	0.0511692	0.0879193	0.0980033	0.0668823	0.0740538	0.0755827	0.0661986	0.100696	0.0566852	0.0836864	0.0689407	0.0538678	0.103246	0.0360152	0.0445999	0.0756593	0.0563239	0.0851594	0.0330312	0.100856	0.090546	0.0863996	0.0495765	0.0598031	0.0852652
36	0.146914	0.145282	0.118788	0.0856468	0.127797	0.084391	0.100479	0.0837077	0.076901	0.112344	0.057956	0.0941422	0.105938	0.0729692	0.0788437	0.0822235	0.0684974	0.106017	0.0630938	0.0922909	0.0730108	0.0556392	0.108441	0.0394252	0.0506469	0.0786778	0.0616346	0.0923608	0.035728	0.106044	0.0966495	0.0884396	0.0550995	0.0626492	0.0924003
35	0.155445	0.155939	0.12513	0.0967757	0.134189	0.0915227	0.109896	0.0895789	0.0841886	0.121841	0.0671344	0.10013	0.114483	0.0796863	0.0867816	0.0897268	0.0753107	0.113998	0.0681657	0.103616	0.0787262	0.061998	0.118309	0.0424305	0.0558282	0.0874084	0.0681925	0.100501	0.0435365	0.113099	0.10201	0.0918994	0.0612792	0.067804	0.0998737
34	0.165556	0.171215	0.130796	0.109892	0.140107	0.0995037	0.116613	0.0995037	0.0919109	0.133985	0.0756261	0.108638	0.124102	0.0853021	0.0929381	0.095472	0.0796859	0.121704	0.0741298	0.113557	0.0857883	0.0647944	0.127905	0.0461556	0.060721	0.0950377	0.0762829	0.10883	0.0514477	0.122709	0.108017	0.0957107	0.0679234	0.0728692	0.107394
33	0.178157	0.186304	0.140153	0.12384	0.146419	0.107136	0.124836	0.109863	0.100389	0.147005	0.0863039	0.119793	0.133811	0.0924604	0.0998277	0.10609	0.0867447	0.127157	0.0798717	0.122818	0.0912316	0.0710736	0.1385	0.0518875	0.0658094	0.10554	0.084632	0.118682	0.0595647	0.137898	0.113381	0.100653	0.0760138	0.0803857	0.115232
32	0.191824	0.20078	0.15046	0.136793	0.156945	0.118501	0.133776	0.120756	0.110623	0.157808	0.0968954	0.131907	0.144396	0.099632	0.107858	0.115355	0.0947389	0.13398	0.087176	0.13189	0.100078	0.079247	0.150797	0.0613346	0.0710537	0.118752	0.0929281	0.129167	0.0707367	0.151773	0.119922	0.107185	0.0843795	0.0890732	0.124218
31	0.207786	0.219286	0.161602	0.150805	0.170167	0.133355	0.141837	0.132764	0.121264	0.170065	0.107739	0.149123	0.156026	0.107086	0.118981	0.124636	0.101018	0.140757	0.0988322	0.141012	0.109363	0.0870057	0.162898	0.0707685	0.0768454	0.12997	0.104057	0.140608	0.0820181	0.166236	0.12649	0.114817	0.0926822	0.0972266	0.134033
30	0.223963	0.237391	0.176588	0.166498	0.1864	0.149987	0.153778	0.14725	0.135093	0.181005	0.117694	0.164166	0.167659	0.117727	0.131085	0.137085	0.109964	0.151428	0.110601	0.153193	0.118369	0.0995609	0.177917	0.0832407	0.0855163	0.144675	0.11565	0.155807	0.093011	0.182768	0.136063	0.123694	0.101217	0.107921	0.143457
29	0.240874	0.257924	0.190358	0.183876	0.20276	0.168665	0.164778	0.163156	0.151821	0.19356	0.128998	0.180828	0.180602	0.125612	0.147916	0.150324	0.118569	0.16202	0.125187	0.167324	0.131017	0.1121	0.191	0.0943033	0.0954974	0.156872	0.129055	0.171902	0.102037	0.19887	0.146064	0.13133	0.108661	0.118854	0.153806
28	0.255642	0.277737	0.206104	0.203218	0.218463	0.186077	0.180331	0.179366	0.166118	0.207402	0.138724	0.197742	0.194186	0.136866	0.163108	0.167622	0.129575	0.181106	0.140906	0.184583	0.145357	0.125829	0.207987	0.107485	0.108255	0.172651	0.144257	0.19194	0.112744	0.218892	0.160295	0.139997	0.115693	0.128586	0.162882
27	0.271507	0.300937	0.222278	0.221592	0.234475	0.206129	0.195995	0.198118	0.181512	0.223059	0.152115	0.217426	0.20974	0.145358	0.180513	0.182844	0.13885	0.19864	0.157197	0.203049	0.161365	0.139724	0.226311	0.116342	0.121822	0.187996	0.160832	0.210264	0.122908	0.241272	0.174236	0.148612	0.122194	0.13868	0.173387
26	0.286892	0.326641	0.240263	0.240263	0.249913	0.225361	0.21332	0.218767	0.197468	0.239346	0.167785	0.241329	0.22955	0.155837	0.199712	0.199038	0.14979	0.219545	0.175424	0.223558	0.178737	0.153517	0.246452	0.123305	0.138553	0.206963	0.179484	0.229938	0.135533	0.266973	0.191741	0.155462	0.130809	0.149862	0.18652
25	0.307511	0.35397	0.257735	0.258919	0.267172	0.244166	0.232261	0.240494	0.212517	0.260297	0.185518	0.267676	0.253439	0.172429	0.218965	0.218858	0.165194	0.246619	0.194179	0.246443	0.201983	0.17128	0.27352	0.135585	0.157302	0.229672	0.197211	0.255954	0.154288	0.298402	0.214612	0.166299	0.1414	0.161718	0.200239
24	0.327284	0.385901	0.279624	0.280649	0.286106	0.262596	0.255938	0.264931	0.231932	0.28217	0.209431	0.295109	0.283018	0.191536	0.242864	0.240492	0.182947	0.273491	0.214327	0.269845	0.226602	0.189199	0.299907	0.147211	0.178876	0.249289	0.215661	0.282699	0.175461	0.334181	0.239646	0.176711	0.158596	0.178675	0.215644
23	0.353124	0.414514	0.296996	0.300313	0.30498	0.281639	0.276544	0.288605	0.251712	0.305522	0.229991	0.31941	0.312232	0.212838	0.263162	0.263599	0.203822	0.30227	0.234269	0.292909	0.253292	0.210053	0.331363	0.162924	0.199817	0.271474	0.233613	0.311114	0.20082	0.368144	0.265566	0.191217	0.17494	0.194129	0.231778
22	0.379419	0.451443	0.315807	0.325029	0.326468	0.301847	0.300311	0.312262	0.274139	0.330725	0.258067	0.347847	0.34453	0.235872	0.285409	0.290046	0.226511	0.333023	0.256899	0.315704	0.280943	0.230089	0.362577	0.178919	0.223455	0.289423	0.254325	0.339644	0.225814	0.405717	0.292498	0.207278	0.19462	0.216231	0.249548
21	0.412166	0.492536	0.334764	0.353609	0.348932	0.329929	0.324124	0.338315	0.299064	0.358496	0.289652	0.377807	0.379837	0.260143	0.31112	0.318739	0.247286	0.366054	0.28451	0.340672	0.31218	0.250744	0.397987	0.198245	0.249593	0.309764	0.278759	0.370529	0.249804	0.445857	0.321307	0.230455	0.215481	0.240704	0.26888
20	0.448441	0.536155	0.358425	0.385871	0.375677	0.360798	0.351301	0.367031	0.328937	0.388698	0.324054	0.411904	0.416959	0.287297	0.338473	0.353728	0.271013	0.403833	0.314192	0.373816	0.345093	0.275271	0.436661	0.220539	0.277145	0.333259	0.30846	0.410112	0.278072	0.493066	0.349777	0.255399	0.237769	0.268853	0.28996
19	0.48338	0.58013	0.381738	0.416707	0.403024	0.393472	0.377881	0.395571	0.360301	0.415474	0.357543	0.447214	0.455066	0.316106	0.368572	0.389221	0.292942	0.440636	0.343223	0.412855	0.375786	0.29728	0.47303	0.241443	0.303858	0.360469	0.338549	0.449589	0.305597	0.536275	0.379154	0.279004	0.261091	0.297802	0.310241
18	0.518017	0.625462	0.407392	0.447612	0.434344	0.43137	0.403532	0.425953	0.393472	0.446545	0.390326	0.486383	0.491995	0.348779	0.403734	0.425679	0.317432	0.478534	0.376367	0.461395	0.40821	0.325226	0.510957	0.26585	0.332192	0.393059	0.371166	0.494951	0.333822	0.586556	0.410805	0.308526	0.282709	0.329672	0.333653
17	0.556075	0.672571	0.435143	0.480753	0.474663	0.474266	0.437636	0.459853	0.429515	0.479613	0.428426	0.533489	0.541466	0.383874	0.447702	0.469024	0.341743	0.521155	0.413834	0.513546	0.447027	0.353863	0.557291	0.293296	0.365214	0.434938	0.411001	0.53934	0.365793	0.636939	0.447303	0.337152	0.30973	0.367693	0.359772
16	0.592589	0.714768	0.464639	0.50655	0.517195	0.517876	0.471576	0.491721	0.465562	0.514111	0.463558	0.583043	0.587086	0.417463	0.488539	0.505512	0.373173	0.562835	0.452093	0.56795	0.485568	0.387817	0.605846	0.322546	0.398216	0.475847	0.452595	0.584589	0.400178	0.68707	0.483924	0.367895	0.331719	0.403037	0.387834
15	0.624828	0.75924	0.493975	0.530981	0.561249	0.561343	0.507786	0.523024	0.50205	0.548009	0.498145	0.630796	0.637636	0.452362	0.530417	0.545214	0.402994	0.609204	0.492313	0.619746	0.527686	0.420606	0.654807	0.353193	0.433357	0.517036	0.491534	0.625638	0.434384	0.737105	0.522867	0.397889	0.35867	0.436967	0.417997
14	0.660271	0.80483	0.52774	0.555066	0.604033	0.603626	0.544897	0.553754	0.541355	0.583648	0.535721	0.679298	0.693171	0.487056	0.571569	0.582936	0.435664	0.65855	0.533518	0.671556	0.572811	0.454411	0.706136	0.386599	0.470545	0.555448	0.529438	0.667964	0.469654	0.789114	0.562748	0.429839	0.390521	0.467946	0.447628
13	0.696169	0.855211	0.566188	0.58155	0.649514	0.648666	0.582357	0.582792	0.583442	0.622886	0.577012	0.730826	0.751631	0.528735	0.615666	0.617175	0.473243	0.715428	0.57874	0.718058	0.623036	0.492335	0.759975	0.422388	0.507335	0.594772	0.571154	0.714728	0.507804	0.849754	0.61151	0.465736	0.427013	0.499448	0.480123
12	0.731125	0.911495	0.602796	0.612084	0.695592	0.691473	0.620693	0.61862	0.627493	0.659835	0.632929	0.788129	0.81454	0.568952	0.660089	0.6598	0.509035	0.773699	0.624387	0.766402	0.670122	0.53014	0.81823	0.460524	0.547057	0.624012	0.605519	0.762043	0.545646	0.909863	0.661439	0.512212	0.46569	0.533482	0.510345
11	0.764163	0.953237	0.635366	0.647235	0.730783	0.731381	0.644928	0.646951	0.667942	0.696552	0.682728	0.840602	0.871179	0.610581	0.702734	0.69324	0.543761	0.830949	0.665045	0.811358	0.709781	0.568907	0.868484	0.49552	0.57658	0.649617	0.64008	0.81117	0.579905	0.97184	0.711112	0.555418	0.500165	0.569306	0.537276
10	0.793934	1.00042	0.665738	0.682323	0.772469	0.765388	0.669726	0.677386	0.713728	0.726117	0.736435	0.892289	0.92351	0.650582	0.74512	0.726832	0.576976	0.880052	0.705271	0.853953	0.748558	0.607677	0.912605	0.527188	0.603873	0.669719	0.669914	0.861089	0.606306	1.02128	0.767184	0.6005	0.535916	0.609576	0.56577
9	0.823774	1.03968	0.695297	0.724795	0.807484	0.803452	0.688776	0.710158	0.764121	0.759679	0.787098	0.944069	0.97191	0.688712	0.78994	0.757432	0.609231	0.928857	0.743099	0.903624	0.787511	0.650385	0.959705	0.5581	0.628884	0.693376	0.703148	0.915207	0.634143	1.07366	0.82194	0.644949	0.568951	0.652529	0.595014
8	0.852799	1.07795	0.72651	0.768983	0.843853	0.840238	0.707909	0.743329	0.817848	0.792731	0.837093	0.994891	1.019	0.723777	0.83502	0.785273	0.643765	0.976719	0.780536	0.962383	0.827671	0.692323	1.00602	0.588899	0.654472	0.716831	0.734186	0.968871	0.657004	1.12383	0.875013	0.690145	0.603426	0.699383	0.626112
7	0.885151	1.11652	0.761589	0.813763	0.882109	0.874949	0.72955	0.778892	0.876813	0.827056	0.88196	1.0418	1.06848	0.758537	0.881131	0.816215	0.679935	1.02332	0.817389	1.02699	0.872561	0.728546	1.05417	0.619911	0.685284	0.747919	0.764783	1.02745	0.681093	1.17009	0.927828	0.735022	0.640485	0.741105	0.66177
6	0.914427	1.15022	0.798883	0.853061	0.916547	0.904341	0.752402	0.819019	0.927379	0.863063	0.92073	1.08622	1.11681	0.785651	0.921284	0.837222	0.712645	1.06435	0.849386	1.08619	0.916168	0.754459	1.10257	0.652273	0.720645	0.780009	0.79604	1.06786	0.707308	1.20755	0.971183	0.778423	0.671997	0.773537	0.69872
5	0.945038	1.18636	0.836983	0.885744	0.955155	0.932003	0.781738	0.8475	0.966998	0.899246	0.961282	1.13286	1.15981	0.805129	0.954233	0.856793	0.747163	1.09828	0.883412	1.13576	0.959539	0.774942	1.15168	0.6848	0.761259	0.807116	0.825609	1.10673	0.731155	1.2497	1.00244	0.825386	0.701244	0.800425	0.735493
4	0.974643	1.22052	0.871952	0.899869	0.993026	0.955528	0.813582	0.8802	0.979852	0.935346	0.998682	1.17767	1.20241	0.821493	0.98403	0.871637	0.784288	1.12484	0.914759	1.16879	0.998405	0.784174	1.19881	0.722393	0.804355	0.831192	0.861324	1.12738	0.759599	1.28218	1.03094	0.871023	0.718576	0.825138	0.774691
3	0.997945	1.24474	0.901418	0.906228	1.02515	0.972471	0.845924	0.898334	0.97811	0.962852	1.03036	1.21645	1.23071	0.831666	1.00017	0.879017	0.811017	1.13278	0.937896	1.17557	1.02563	0.788791	1.23295	0.751971	0.839874	0.847751	0.891702	1.1448	0.783896	1.30485	1.04572	0.909724	0.730268	0.840064	0.804737
2	1.01217	1.25473	0.924677	0.906433	1.04575	0.974876	0.880548	0.916618	0.974047	0.98151	1.04201	1.2398	1.25099	0.842778	1.00428	0.887184	0.840124	1.13783	0.954979	1.18013	1.04782	0.798825	1.24829	0.774776	0.867655	0.857868	0.921307	1.16428	0.805	1.32599	1.05692	0.934396	0.742004	0.846075	0.827002
1	1.01445	1.25784	0.938155	0.89752	1.04886	0.974876	0.906461	0.93673	0.966169	0.986901	1.0418	1.24083	1.26737	0.855217	1.01278	0.89693	0.874539	1.14032	0.962028	1.18303	1.06171	0.800484	1.25327	0.79302	0.882167	0.864087	0.942039	1.19082	0.823038	1.34175	1.0706	0.938334	0.756722	0.854991	0.838406
0	1.0132	1.25867	0.950179	0.890471	1.04969	0.975291	0.922217	0.948754	0.955388	0.988559	1.0418	1.24083	1.27732	0.862681	1.01858	0.900247	0.883661	1.13908	0.963272	1.18552	1.07124	0.802557	1.25368	0.805874	0.882167	0.870307	0.9466	1.21197	0.827185	1.34465	1.07309	0.93709	0.767918	0.857479	0.837577
0	1.0132	1.25867	0.950179	0.890471	1.04969	0.975291	0.922217	0.948754	0.955388	0.988559	1.0418	1.24083	1.27732	0.862681	1.01858	0.900247	0.883661	1.13908	0.963272	1.18552	1.07124	0.802557	1.25368	0.805874	0.882167	0.870307	0.9466	1.21197	0.827185	1.34465	1.07309	0.93709	0.767918	0.857479	0.837577
1	1.01445	1.25784	0.938155	0.89752	1.04886	0.974876	0.906461	0.93673	0.966169	0.986901	1.0418	1.24083	1.26737	0.855217	1.01278	0.89693	0.874539	1.14032	0.962028	1.18303	1.06171	0.800484	1.25327	0.79302	0.882167	0.864087	0.942039	1.19082	0.823038	1.34175	1.0706	0.938334	0.756722	0.854991	0.838406
2	1.01217	1.25473	0.924677	0.906433	1.04575	0.974876	0.880548	0.916618	0.974047	0.98151	1.04201	1.2398	1.25099	0.842778	1.00428	0.887184	0.840124	1.13783	0.954979	1.18013	1.04782	0.798825	1.24829	0.774776	0.867655	0.857868	0.921307	1.16428	0.805	1.32599	1.05692	0.934396	0.742004	0.846075	0.827002
3	0.997945	1.24474	0.901418	0.906228	1.02515	0.972471	0.845924	0.898334	0.97811	0.962852	1.03036	1.21645	1.23071	0.831666	1.00017	0.879017	0.811017	1.13278	0.937896	1.17557	1.02563	0.788791	1.23295	0.751971	0.839874	0.847751	0.891702	1.1448	0.783896	1.30485	1.04572	0.909724	0.730268	0.840064	0.804737
4	0.974643	1.22052	0.871952	0.899869	0.993026	0.955528	0.813582	0.8802	0.979852	0.935346	0.998682	1.17767	1.20241	0.821493	0.98403	0.871637	0.784288	1.12484	0.914759	1.16879	0.998405	0.784174	1.19881	0.722393	0.804355	0.831192	0.861324	1.12738	0.759599	1.28218	1.03094	0.871023	0.718576	0.825138	0.774691
5	0.945038	1.18636	0.836983	0.885744	0.955155	0.932003	0.781738	0.8475	0.966998	0.899246	0.961282	1.13286	1.15981	0.805129	0.954233	0.856793	0.747163	1.09828	0.883412	1.13576	0.959539	0.774942	1.15168	0.6848	0.761259	0.807116	0.825609	1.10673	0.731155	1.2497	1.00244	0.825386	0.701244	0.800425	0.735493
6	0.914427	1.15022	0.798883	0.853061	0.916547	0.904341	0.752402	0.819019	0.927379	0.863063	0.92073	1.08622	1.11681	0.785651	0.921284	0.837222	0.712645	1.06435	0.849386	1.08619	0.916168	0.754459	1.10257	0.652273	0.720645	0.780009	0.79604	1.06786	0.707308	1.20755	0.971183	0.778423	0.671997	0.773537	0.69872
7	0.885151	1.11652	0.761589	0.813763	0.882109	0.874949	0.72955	0.778892	0.876813	0.827056	0.88196	1.0418	1.06848	0.758537	0.881131	0.816215	0.679935	1.02332	0.817389	1.02699	0.872561	0.728546	1.05417	0.619911	0.685284	0.747919	0.764783	1.02745	0.681093	1.17009	0.927828	0.735022	0.640485	0.741105	0.66177
8	0.852799	1.07795	0.72651	0.768983	0.843853	0.840238	0.707909	0.743329	0.817848	0.792731	0.837093	0.994891	1.019	0.723777	0.83502	0.785273	0.643765	0.976719	0.780536	0.962383	0.827671	0.692323	1.00602	0.588899	0.654472	0.716831	0.734186	0.968871	0.657004	1.12383	0.875013	0.690145	0.603426	0.699383	0.626112
9	0.823774	1.03968	0.695297	0.724795	0.807484	0.803452	0.688776	0.710158	0.764121	0.759679	0.787098	0.944069	0.97191	0.688712	0.78994	0.757432	0.609231	0.928857	0.743099	0.903624	0.787511	0.650385	0.959705	0.5581	0.628884	0.693376	0.703148	0.915207	0.634143	1.07366	0.82194	0.644949	0.568951	0.652529	0.595014
10	0.793934	1.00042	0.665738	0.682323	0.772469	0.765388	0.669726	0.677386	0.713728	0.726117	0.736435	0.892289	0.92351	0.650582	0.74512	0.726832	0.576976	0.880052	0.705271	0.853953	0.748558	0.607677	0.912605	0.527188	0.603873	0.669719	0.669914	0.861089	0.606306	1.02128	0.767184	0.6005	0.535916	0.609576	0.56577
11	0.764163	0.953237	0.635366	0.647235	0.730783	0.731381	0.644928	0.646951	0.667942	0.696552	0.682728	0.840602	0.871179	0.610581	0.702734	0.69324	0.543761	0.830949	0.665045	0.811358	0.709781	0.568907	0.868484	0.49552	0.57658	0.649617	0.64008	0.81117	0.579905	0.97184	0.711112	0.555418	0.500165	0.569306	0.537276
12	0.731125	0.911495	0.602796	0.612084	0.695592	0.691473	0.620693	0.61862	0.627493	0.659835	0.632929	0.788129	0.81454	0.568952	0.660089	0.6598	0.509035	0.773699	0.624387	0.766402	0.670122	0.53014	0.81823	0.460524	0.547057	0.624012	0.605519	0.762043	0.545646	0.909863	0.661439	0.512212	0.46569	0.533482	0.510345
13	0.696169	0.855211	0.566188	0.58155	0.649514	0.648666	0.582357	0.582792	0.583442	0.622886	0.577012	0.730826	0.751631	0.528735	0.615666	0.617175	0.473243	0.715428	0.57874	0.718058	0.623036	0.492335	0.759975	0.422388	0.507335	0.594772	0.571154	0.714728	0.507804	0.849754	0.61151	0.465736	0.427013	0.499448	0.480123
14	0.660271	0.80483	0.52774	0.555066	0.604033	0.603626	0.544897	0.553754	0.541355	0.583648	0.535721	0.679298	0.693171	0.487056	0.571569	0.582936	0.435664	0.65855	0.533518	0.671556	0.572811	0.454411	0.706136	0.386599	0.470545	0.555448	0.529438	0.667964	0.469654	0.789114	0.562748	0.429839	0.390521	0.467946	0.447628
15	0.624828	0.75924	0.493975	0.530981	0.561249	0.561343	0.507786	0.523024	0.50205	0.548009	0.498145	0.630796	0.637636	0.452362	0.530417	0.545214	0.402994	0.609204	0.492313	0.619746	0.527686	0.420606	0.654807	0.353193	0.433357	0.517036	0.491534	0.625638	0.434384	0.737105	0.522867	0.397889	0.35867	0.436967	0.417997
16	0.592589	0.714768	0.464639	0.50655	0.517195	0.517876	0.471576	0.491721	0.465562	0.514111	0.463558	0.583043	0.587086	0.417463	0.488539	0.505512	0.373173	0.562835	0.452093	0.56795	0.485568	0.387817	0.605846	0.322546	0.398216	0.475847	0.452595	0.584589	0.400178	0.68707	0.483924	0.367895	0.331719	0.403037	0.387834
17	0.556075	0.672571	0.435143	0.480753	0.474663	0.474266	0.437636	0.459853	0.429515	0.479613	0.428426	0.533489	0.541466	0.383874	0.447702	0.469024	0.341743	0.521155	0.413834	0.513546	0.447027	0.353863	0.557291	0.293296	0.365214	0.434938	0.411001	0.53934	0.365793	0.636939	0.447303	0.337152	0.30973	0.367693	0.359772
18	0.518017	0.625462	0.407392	0.447612	0.434344	0.43137	0.403532	0.425953	0.393472	0.446545	0.390326	0.486383	0.491995	0.348779	0.403734	0.425679	0.317432	0.478534	0.376367	0.461395	0.40821	0.325226	0.510957	0.26585	0.332192	0.393059	0.371166	0.494951	0.333822	0.586556	0.410805	0.308526	0.282709	0.329672	0.333653
19	0.48338	0.58013	0.381738	0.416707	0.403024	0.393472	0.377881	0.395571	0.360301	0.415474	0.357543	0.447214	0.455066	0.316106	0.368572	0.389221	0.292942	0.440636	0.343223	0.412855	0.375786	0.29728	0.47303	0.241443	0.303858	0.360469	0.338549	0.449589	0.305597	0.536275	0.379154	0.279004	0.261091	0.297802	0.310241
20	0.448441	0.536155	0.358425	0.385871	0.375677	0.360798	0.351301	0.367031	0.328937	0.388698	0.324054	0.411904	0.416959	0.287297	0.338473	0.353728	0.271013	0.403833	0.314192	0.373816	0.345093	0.275271	0.436661	0.220539	0.277145	0.333259	0.30846	0.410112	0.278072	0.493066	0.349777	0.255399	0.237769	0.268853	0.28996
21	0.412166	0.492536	0.334764	0.353609	0.348932	0.329929	0.324124	0.338315	0.299064	0.358496	0.289652	0.377807	0.379837	0.260143	0.31112	0.318739	0.247286	0.366054	0.28451	0.340672	0.31218	0.250744	0.397987	0.198245	0.249593	0.309764	0.278759	0.370529	0.249804	0.445857	0.321307	0.230455	0.215481	0.240704	0.26888
22	0.379419	0.451443	0.315807	0.325029	0.326468	0.301847	0.300311	0.312262	0.274139	0.330725	0.258067	0.347847	0.34453	0.235872	0.285409	0.290046	0.226511	0.333023	0.256899	0.315704	0.280943	0.230089	0.362577	0.178919	0.223455	0.289423	0.254325	0.339644	0.225814	0.405717	0.292498	0.207278	0.19462	0.216231	0.249548
23	0.353124	0.414514	0.296996	0.300313	0.30498	0.281639	0.276544	0.288605	0.251712	0.305522	0.229991	0.31941	0.312232	0.212838	0.263162	0.263599	0.203822	0.30227	0.234269	0.292909	0.253292	0.210053	0.331363	0.162924	0.199817	0.271474	0.233613	0.311114	0.20082	0.368144	0.265566	0.191217	0.17494	0.194129	0.231778
24	0.327284	0.385901	0.279624	0.280649	0.286106	0.262596	0.255938	0.264931	0.231932	0.28217	0.209431	0.295109	0.283018	0.191536	0.242864	0.240492	0.182947	0.273491	0.214327	0.269845	0.226602	0.189199	0.299907	0.147211	0.178876	0.249289	0.215661	0.282699	0.175461	0.334181	0.239646	0.176711	0.158596	0.178675	0.215644
25	0.307511	0.35397	0.257735	0.258919	0.267172	0.244166	0.232261	0.240494	0.212517	0.260297	0.185518	0.267676	0.253439	0.172429	0.218965	0.218858	0.165194	0.246619	0.194179	0.246443	0.201983	0.17128	0.27352	0.135585	0.157302	0.229672	0.197211	0.255954	0.154288	0.298402	0.214612	0.166299	0.1414	0.161718	0.200239
26	0.286892	0.326641	0.240263	0.240263	0.249913	0.225361	0.21332	0.218767	0.197468	0.239346	0.167785	0.241329	0.22955	0.155837	0.199712	0.199038	0.14979	0.219545	0.175424	0.223558	0.178737	0.153517	0.246452	0.123305	0.138553	0.206963	0.179484	0.229938	0.135533	0.266973	0.191741	0.155462	0.130809	0.149862	0.18652
27	0.271507	0.300937	0.222278	0.221592	0.234475	0.206129	0.195995	0.198118	0.181512	0.223059	0.152115	0.217426	0.20974	0.145358	0.180513	0.182844	0.13885	0.19864	0.157197	0.203049	0.161365	0.139724	0.226311	0.116342	0.121822	0.187996	0.160832	0.210264	0.122908	0.241272	0.174236	0.148612	0.122194	0.13868	0.173387
28	0.255642	0.277737	0.206104	0.203218	0.218463	0.186077	0.180331	0.179366	0.166118	0.207402	0.138724	0.197742	0.194186	0.136866	0.163108	0.167622	0.129575	0.181106	0.140906	0.184583	0.145357	0.125829	0.207987	0.107485	0.108255	0.172651	0.144257	0.19194	0.112744	0.218892	0.160295	0.139997	0.115693	0.128586	0.162882
29	0.240874	0.257924	0.190358	0.183876	0.20276	0.168665	0.164778	0.163156	0.151821	0.19356	0.128998	0.180828	0.180602	0.125612	0.147916	0.150324	0.118569	0.16202	0.125187	0.167324	0.131017	0.1121	0.191	0.0943033	0.0954974	0.156872	0.129055	0.171902	0.102037	0.19887	0.146064	0.13133	0.108661	0.118854	0.153806
30	0.223963	0.237391	0.176588	0.166498	0.1864	0.149987	0.153778	0.14725	0.135093	0.181005	0.117694	0.164166	0.167659	0.117727	0.131085	0.137085	0.109964	0.151428	0.110601	0.153193	0.118369	0.0995609	0.177917	0.0832407	0.0855163	0.144675	0.11565	0.155807	0.093011	0.182768	0.136063	0.123694	0.101217	0.107921	0.143457
31	0.207786	0.219286	0.161602	0.150805	0.170167	0.133355	0.141837	0.132764	0.121264	0.170065	0.107739	0.149123	0.156026	0.107086	0.118981	0.124636	0.101018	0.140757	0.0988322	0.141012	0.109363	0.0870057	0.162898	0.0707685	0.0768454	0.12997	0.104057	0.140608	0.0820181	0.166236	0.12649	0.114817	0.0926822	0.0972266	0.134033
32	0.191824	0.20078	0.15046	0.136793	0.156945	0.118501	0.133776	0.120756	0.110623	0.157808	0.0968954	0.131907	0.144396	0.099632	0.107858	0.115355	0.0947389	0.13398	0.087176	0.13189	0.100078	0.079247	0.150797	0.0613346	0.0710537	0.118752	0.0929281	0.129167	0.0707367	0.151773	0.119922	0.107185	0.0843795	0.0890732	0.124218
33	0.178157	0.186304	0.140153	0.12384	0.146419	0.107136	0.124836	0.109863	0.100389	0.147005	0.0863039	0.119793	0.133811	0.0924604	0.0998277	0.10609	0.0867447	0.127157	0.0798717	0.122818	0.0912316	0.0710736	0.1385	0.0518875	0.0658094	0.10554	0.084632	0.118682	0.0595647	0.137898	0.113381	0.100653	0.0760138	0.0803857	0.115232
34	0.165556	0.171215	0.130796	0.109892	0.140107	0.0995037	0.116613	0.0995037	0.0919109	0.133985	0.0756261	0.108638	0.124102	0.0853021	0.0929381	0.095472	0.0796859	0.121704	0.0741298	0.113557	0.0857883	0.0647944	0.127905	0.0461556	0.060721	0.0950377	0.0762829	0.10883	0.0514477	0.122709	0.108017	0.0957107	0.0679234	0.0728692	0.107394
35	0.155445	0.155939	0.12513	0.0967757	0.134189	0.0915227	0.109896	0.0895789	0.0841886	0.121841	0.0671344	0.10013	0.114483	0.0796863	0.0867816	0.0897268	0.0753107	0.113998	0.0681657	0.103616	0.0787262	0.061998	0.118309	0.0424305	0.0558282	0.0874084	0.0681925	0.100501	0.0435365	0.113099	0.10201	0.0918994	0.0612792	0.067804	0.0998737
36	0.146914	0.145282	0.118788	0.0856468	0.127797	0.084391	0.100479	0.0837077	0.076901	0.112344	0.057956	0.0941422	0.105938	0.0729692	0.0788437	0.0822235	0.0684974	0.106017	0.0630938	0.0922909	0.0730108	0.0556392	0.108441	0.0394252	0.0506469	0.0786778	0.0616346	0.0923608	0.035728	0.106044	0.0966495	0.0884396	0.0550995	0.0626492	0.0924003
37	0.136647	0.130826	0.112787	0.0756856	0.122433	0.0792959	0.094339	0.079077	0.0729669	0.1016	0.0511692	0.0879193	0.0980033	0.0668823	0.0740538	0.0755827	0.0661986	0.100696	0.0566852	0.0836864	0.0689407	0.0538678	0.103246	0.0360152	0.0445999	0.0756593	0.0563239	0.0851594	0.0330312	0.100856	0.090546	0.0863996	0.0495765	0.0598031	0.0852652
38	0.128096	0.123004	0.1048	0.0685173	0.114025	0.0742971	0.0865139	0.0732588	0.0668734	0.09412	0.0432148	0.0831626	0.089966	0.0585166	0.066461	0.068975	0.0616044	0.0946958	0.0516531	0.0750155	0.0649436	0.0478639	0.0958192	0.0323166	0.0399095	0.0694994	0.0521244	0.0785551	0.0290971	0.096892	0.0845951	0.0825982	0.0456723	0.0568542	0.0770288
39	0.118576	0.113066	0.098285	0.0639928	0.105377	0.0707942	0.0806626	0.0696034	0.0635961	0.0877943	0.0387566	0.0774107	0.0836967	0.053375	0.0616943	0.0645931	0.0604866	0.0890435	0.0473774	0.0675354	0.0615735	0.0458703	0.0916529	0.0278949	0.0359323	0.0665671	0.0485884	0.0720502	0.0262909	0.0933427	0.0801403	0.0780803	0.0421429	0.055262	0.0703515
40	0.110193	0.105626	0.0931999	0.0610273	0.0969382	0.0676562	0.0754282	0.0658849	0.0608694	0.082414	0.034796	0.0720039	0.0776264	0.0505522	0.0566822	0.0620191	0.0595313	0.0833115	0.0434234	0.0607254	0.0581204	0.0438966	0.0870753	0.0239376	0.0335108	0.0622549	0.0460508	0.0658838	0.0218327	0.0888912	0.0773439	0.0722688	0.0391674	0.0531258	0.064792
41	0.102906	0.100259	0.0876603	0.0573055	0.0874149	0.065258	0.0723698	0.0607965	0.0554294	0.0786391	0.0307358	0.0674196	0.069725	0.047527	0.0507711	0.0595677	0.0551427	0.0784122	0.0416189	0.0563634	0.0555761	0.0387352	0.0803184	0.0213802	0.0325754	0.0554847	0.0435199	0.0605797	0.0159481	0.082728	0.0738145	0.0657175	0.0370346	0.0494372	0.0599988
42	0.0941652	0.0931733	0.0825951	0.0537463	0.0797922	0.0619707	0.0697228	0.056116	0.0493691	0.0729901	0.0264468	0.0615252	0.0630577	0.0440241	0.0473147	0.0571496	0.0523132	0.0735991	0.0386567	0.0512816	0.0519008	0.0363436	0.0764639	0.018753	0.0295601	0.0501806	0.0386835	0.0562609	0.0114037	0.0729094	0.0715025	0.0598661	0.0334554	0.0453306	0.0572788
43	0.0878494	0.0868808	0.0797855	0.048157	0.0729457	0.0588626	0.0688603	0.0497041	0.0434513	0.0701142	0.0244698	0.057548	0.0567883	0.0417552	0.0434138	0.0536135	0.0471087	0.0694063	0.0377445	0.0470623	0.0499205	0.0331758	0.0702145	0.0162088	0.0265615	0.0438881	0.0355024	0.051398	0.00629539	0.0654028	0.0678703	0.0550763	0.0311301	0.0401593	0.0546483
44	0.081809	0.0806546	0.0746573	0.0448399	0.069068	0.0555787	0.0661768	0.0443403	0.0376332	0.0652745	0.0210765	0.0535243	0.0512422	0.0385609	0.0395825	0.0490625	0.0430519	0.0661389	0.0352998	0.0412739	0.0463679	0.0326649	0.0668808	0.0158141	0.0219441	0.0383153	0.0318006	0.0481705	0.0046866	0.0567518	0.0644769	0.0521572	0.028012	0.0348519	0.053431
45	0.0785151	0.0760637	0.0706602	0.0408428	0.0653661	0.0531141	0.0633805	0.0389301	0.0319311	0.0614665	0.0188706	0.0498224	0.0474806	0.0353333	0.0356485	0.0446043	0.0385805	0.0628119	0.0339465	0.0368987	0.0441355	0.0310031	0.0644063	0.0147095	0.0177214	0.0346665	0.0294819	0.0448135	0.00234804	0.0505919	0.0602277	0.05023	0.0263402	0.030888	0.0515336
46	0.0752378	0.070229	0.0673696	0.0368788	0.0630242	0.0495183	0.0583252	0.0341535	0.0268128	0.0589986	0.0163728	0.0466181	0.0464489	0.0323181	0.0319831	0.0409953	0.0344606	0.0599791	0.0321088	0.0325002	0.0418865	0.0294938	0.0614308	0.013177	0.0133661	0.0310011	0.0278997	0.0428034	0.00151877	0.0456163	0.0552454	0.0481966	0.0249437	0.0270733	0.0499447
47	0.0715459	0.0632995	0.0634919	0.0339897	0.0609477	0.0464699	0.0540926	0.0322694	0.0232933	0.0561028	0.0143228	0.0429726	0.0457325	0.0294753	0.0297241	0.0391311	0.0334721	0.0558194	0.0280188	0.0291566	0.0395114	0.0295834	0.0593676	0.0111569	0.00965754	0.0271832	0.0280124	0.0421466	0.0029418	0.0423722	0.0512749	0.0464584	0.0247845	0.0247281	0.0482895
48	0.0702555	0.0570302	0.0611534	0.0306527	0.0580287	0.0430798	0.0505864	0.0283022	0.0205733	0.0543712	0.0136097	0.0407104	0.0446975	0.028865	0.0272065	0.0375986	0.0327092	0.0513878	0.0261281	0.0272227	0.0377733	0.0265482	0.0565713	0.00758103	0.00823782	0.0258298	0.0261383	0.0413306	0.00155525	0.0400336	0.0468299	0.044236	0.0245987	0.0236865	0.0449292
49	0.0667958	0.0486048	0.0591465	0.0279724	0.0547149	0.0399452	0.0473423	0.0253665	0.0170738	0.0513792	0.0119312	0.0387201	0.0438815	0.0268913	0.0263341	0.0376384	0.0329878	0.0462131	0.0216831	0.0250898	0.0353916	0.0257222	0.0528594	0.00446627	0.00757771	0.0234979	0.0263904	0.0403554	0.00192677	0.0398976	0.0450188	0.0419206	0.0227909	0.0235572	0.0424116
50	0.064099	0.0421232	0.0577699	0.0240384	0.0499515	0.0369366	0.0446389	0.021595	0.0146258	0.0476773	0.0115995	0.0376321	0.041878	0.0268416	0.0250039	0.0367361	0.0333195	0.0417682	0.0199417	0.0233085	0.0330696	0.0238282	0.0474625	0.00135815	0.00767723	0.0227582	0.0233718	0.0384646	0.00159174	0.0376453	0.0424414	0.0402389	0.0213911	0.0232785	0.0399138
51	0.0603672	0.035489	0.0547348	0.0201839	0.0455133	0.034064	0.0433585	0.0167122	0.0113883	0.0451729	0.0100239	0.0359669	0.0393835	0.0251333	0.022798	0.0362552	0.0328352	0.0378839	0.016681	0.0218092	0.0299184	0.0211845	0.0431868	0.00106956	0.00921636	0.0217531	0.0228278	0.0365075	0.0018936	0.0385641	0.0404279	0.0379302	0.0194407	0.0222469	0.0372137
52	0.0567516	0.0311204	0.0509898	0.0176496	0.0426108	0.0316922	0.0422307	0.0141182	0.0103235	0.0395272	0.00869704	0.0350978	0.0366801	0.0247186	0.021637	0.0347393	0.0318567	0.0354922	0.0147935	0.0204923	0.0275035	0.0201993	0.0398266	0.00110605	0.00853636	0.0211626	0.0208309	0.0330047	-0.000252564	0.0391811	0.0383349	0.0362617	0.0181802	0.0209765	0.0344771
53	0.0536269	0.0299826	0.0461435	0.0155466	0.0397116	0.0286637	0.0425989	0.0116171	0.010015	0.0362731	0.00920124	0.0335421	0.0359138	0.024649	0.0197629	0.0335683	0.0304735	0.0331537	0.0144651	0.0195768	0.0268202	0.0187563	0.036055	0.00111269	0.00711995	0.0193847	0.0196069	0.0297008	-0.00234897	0.0379671	0.0343477	0.0351173	0.018137	0.0191023	0.0327157
54	0.0497193	0.0265925	0.0420403	0.014369	0.0386004	0.0286571	0.0430334	0.0110798	0.00877771	0.0326509	0.00603009	0.0312964	0.0341856	0.0247452	0.0184493	0.0331006	0.0261513	0.0324173	0.011838	0.0175799	0.023314	0.0164145	0.0342804	0.0019685	0.00509321	0.0178522	0.0182436	0.027077	-0.00371893	0.0407236	0.0319428	0.0319428	0.0176693	0.0163392	0.0297402
55	0.046923	0.02507	0.0357709	0.0126939	0.0380995	0.0286571	0.0438295	0.0099984	0.00756365	0.0287267	0.00401993	0.0289944	0.0335222	0.0249442	0.0171722	0.0310175	0.0229702	0.0311933	0.0130919	0.0169629	0.0232245	0.0158141	0.0330331	0.000499024	0.00233338	0.0126344	0.0153511	0.0240585	-0.00598119	0.0399905	0.0284864	0.0290437	0.0175831	0.0151915	0.027959
56	0.0462132	0.0223367	0.0352468	0.012538	0.0366566	0.0294067	0.0453355	0.0112191	0.0062733	0.02738	0.00340626	0.0264833	0.0328455	0.0264734	0.0164557	0.0291599	0.018167	0.0308582	0.0123356	0.0142429	0.0209158	0.0132898	0.0306581	-0.00156089	-0.00102021	0.0113142	0.014147	0.0226719	-0.00826999	0.0421698	0.026652	0.0249636	0.0167571	0.0142992	0.0253882
57	0.045165	0.0194276	0.0342716	0.0118281	0.0350379	0.0305545	0.0457302	0.0107812	0.00415367	0.0255125	0.00195006	0.0252892	0.0317675	0.0268084	0.0161108	0.02573	0.0156958	0.0300621	0.0128132	0.0132345	0.0209456	0.012414	0.0291554	-0.00397574	-0.00351798	0.00901209	0.011417	0.0213882	-0.00918551	0.041722	0.0243168	0.022917	0.0164652	0.0137386	0.0232387
58	0.044611	0.0183827	0.0342119	0.0112476	0.0334191	0.0311117	0.044808	0.00902981	0.00230605	0.0237743	0.00301484	0.0255247	0.0299431	0.0263904	0.0147441	0.022738	0.0147073	0.0285794	0.013951	0.0119475	0.0210717	0.0122117	0.0278949	-0.00559449	-0.00503058	0.00714125	0.0103024	0.0205722	-0.010655	0.0397483	0.0216432	0.0217427	0.0161401	0.0142892	0.0212684
59	0.0438978	0.0151087	0.0364907	0.011775	0.0322515	0.0311449	0.0438096	0.00859195	0.00121804	0.0224176	0.00262343	0.0246987	0.0289612	0.0253124	0.0130789	0.0190527	0.0146608	0.0268777	0.0135629	0.010949	0.019297	0.0118435	0.0283195	-0.00806904	-0.00519312	0.00684271	0.00835531	0.01966	-0.0108971	0.0375093	0.0207144	0.0198321	0.016568	0.0139641	0.0196596
60	0.0434268	0.0141302	0.036378	0.0118215	0.0308019	0.0298678	0.0407247	0.00621691	-0.000755635	0.0212865	0.00334987	0.0252726	0.0281585	0.0241912	0.0101433	0.0181869	0.0158683	0.0264963	0.0138548	0.0101728	0.0194496	0.0128519	0.0285152	-0.00821831	-0.0056741	0.00538319	0.00834204	0.0181772	-0.0112886	0.0340496	0.0190161	0.0201074	0.0160439	0.0133969	0.0169495
61	0.0417649	0.0107401	0.0366765	0.012319	0.0302148	0.0283088	0.0375336	0.00614061	-0.0015451	0.0196512	0.00285231	0.0258232	0.0290806	0.022599	0.00846816	0.0179315	0.0175898	0.0237895	0.012727	0.0103154	0.0176451	0.012225	0.0279712	-0.00851685	-0.00590961	0.00597031	0.00722749	0.0175304	-0.0125358	0.0326265	0.0177921	0.0191156	0.0149692	0.0121066	0.0160373
62	0.0404381	0.00896214	0.0358373	0.010906	0.0288714	0.0256783	0.0336991	0.00508246	-0.00242414	0.0195682	0.00218225	0.0257138	0.0291071	0.0208244	0.00565857	0.0191323	0.0188537	0.0233815	0.0127369	0.0107732	0.0169618	0.0125136	0.0281006	-0.00869266	-0.00564756	0.00406962	0.00839511	0.0155368	-0.0132523	0.0302183	0.0174404	0.0181271	0.0136258	0.0112474	0.0138878
63	0.0391046	0.00624875	0.0334423	0.0094398	0.0280753	0.023426	0.0310189	0.00533788	-0.00304775	0.0193692	-0.000567622	0.0248712	0.030371	0.0194411	0.00406637	0.0205918	0.0189532	0.0223034	0.0123521	0.0109888	0.0160993	0.0104901	0.0285783	-0.00957832	-0.00544522	0.00237126	0.0081198	0.0146379	-0.0142043	0.0302084	0.0155331	0.0154402	0.0130785	0.00975473	0.0128131
64	0.036839	0.00348892	0.0310275	0.00720076	0.0273853	0.0218803	0.0283353	0.005381	-0.00435469	0.0197175	-0.00386814	0.0224298	0.0302781	0.0183432	0.00353563	0.0211889	0.0184888	0.0201142	0.0120072	0.0102557	0.0157046	0.00916329	0.027467	-0.0105867	-0.00409516	0.00176423	0.0075194	0.0133575	-0.015153	0.031313	0.0141565	0.0146209	0.0118677	0.00911453	0.012551
65	0.0340527	0.00251038	0.029024	0.00363819	0.0280487	0.0208586	0.0269455	0.00496968	-0.0061028	0.0197805	-0.00625976	0.0205523	0.0290441	0.0177726	0.00352236	0.0217926	0.0180609	0.0200346	0.0114101	0.00935349	0.0155454	0.00918651	0.0262928	-0.0106995	-0.00352793	-7.01235e-05	0.00704837	0.0124154	-0.0148743	0.031157	0.0131017	0.0140072	0.0111214	0.00813267	0.0118047
66	0.0336049	-0.00124789	0.0261679	0.00205262	0.026964	0.0200094	0.0254461	0.00513885	-0.00806984	0.0195848	-0.00826329	0.0173182	0.0266226	0.0176167	0.00335319	0.0205852	0.0162066	0.0177723	0.0108993	0.00700167	0.0139731	0.00609829	0.0246873	-0.0114525	-0.00275173	-0.000189539	0.00514104	0.0121965	-0.0143303	0.0326497	0.0112872	0.0133505	0.0116355	0.0070911	0.0120502
67	0.0316478	-0.0029562	0.0242374	0.000792123	0.0264764	0.0200061	0.0243946	0.00527485	-0.0095758	0.018729	-0.00844905	0.0151853	0.0243007	0.0172187	0.00431846	0.0195337	0.0141832	0.0165383	0.0106704	0.00656381	0.0131504	0.00521594	0.0233605	-0.0108687	-0.00333222	-0.000995594	0.00471645	0.0127272	-0.013302	0.0327227	0.00975804	0.0123222	0.0125112	0.00575762	0.0119871
68	0.0305565	-0.00789868	0.0221542	0.00096793	0.0256637	0.0190209	0.0231076	0.0054208	-0.0115462	0.0170439	-0.00929823	0.0147441	0.0219124	0.0169301	0.00473974	0.0174572	0.0114101	0.0140737	0.0100169	0.00566488	0.0115383	0.00420754	0.0213304	-0.0102849	-0.00325593	-0.00100555	0.00395683	0.0138053	-0.0129869	0.03191	0.00887569	0.0113768	0.0137319	0.00396307	0.0112972
69	0.0295248	-0.010957	0.0217496	0.0023976	0.022539	0.019273	0.0219035	0.00465787	-0.0120968	0.014513	-0.00757997	0.0148337	0.0195473	0.0158719	0.00484257	0.0149096	0.0103088	0.0128497	0.0101065	0.0059999	0.0101385	0.00396539	0.019715	-0.00930964	-0.00380989	-0.000464858	0.0041625	0.0154373	-0.0140981	0.0316214	0.00848428	0.0109953	0.0137883	0.00306414	0.0104944
70	0.0270768	-0.0128843	0.0201773	0.00320697	0.0197029	0.0193228	0.0206098	0.00340401	-0.0112045	0.0137998	-0.00618347	0.0157857	0.0191824	0.0148503	0.00584765	0.0133008	0.00953261	0.0105078	0.0119541	0.00711113	0.0107024	0.00451935	0.0181957	-0.00832446	-0.00490453	-0.00214331	0.00602339	0.0166348	-0.0151364	0.0310376	0.00780427	0.00913111	0.0127799	0.00241399	0.00867335
71	0.0255443	-0.0159891	0.0201839	0.00464328	0.0169597	0.0181751	0.0196711	0.00230273	-0.0122527	0.011302	-0.00772592	0.016814	0.0187346	0.013278	0.00627224	0.0113338	0.00905495	0.00928715	0.0116423	0.00820246	0.00938222	0.0045094	0.018418	-0.00829461	-0.00400228	-0.00140691	0.00600017	0.0172385	-0.0173655	0.0297771	0.00732661	0.00954907	0.0124548	0.00178374	0.00666651
72	0.0222969	-0.0158365	0.0196432	0.00471625	0.0148135	0.0168217	0.0195085	0.000319105	-0.0123489	0.0108642	-0.00826329	0.0170694	0.0192952	0.0135466	0.00704844	0.0102823	0.00941983	0.00952266	0.0112144	0.0090649	0.00916992	0.00469184	0.0178408	-0.00861305	-0.00345827	-0.00240868	0.00646456	0.0168172	-0.019913	0.0282944	0.00572445	0.00948936	0.0111081	0.00183349	0.00425166
73	0.0213615	-0.0168847	0.019275	0.00539957	0.0144354	0.0154484	0.0195583	-0.00184364	-0.0131118	0.00887059	-0.00966642	0.0169268	0.0199951	0.012923	0.00670346	0.0104846	0.00915446	0.0084247	0.0103354	0.00944969	0.00826767	0.00386588	0.0191643	-0.00805909	-0.00409184	-0.00292615	0.00504484	0.0153677	-0.0208352	0.0282148	0.00387683	0.00893209	0.00984761	0.00148851	0.00255994
74	0.0200545	-0.0160621	0.0182965	0.00475606	0.0135563	0.0134316	0.020361	-0.00381732	-0.0135762	0.00909283	-0.0103531	0.0155568	0.0192786	0.0127804	0.00609643	0.010614	0.00885593	0.00862704	0.00910471	0.00997047	0.00686785	0.00357066	0.0194629	-0.00883198	-0.00394257	-0.00397103	0.00311429	0.0143161	-0.0224705	0.0281219	0.00191642	0.0075953	0.00858047	0.00190315	0.00139564
75	0.0198091	-0.0152859	0.018187	0.0046101	0.0132246	0.0121976	0.0210742	-0.00590709	-0.0134402	0.00902649	-0.010363	0.0142996	0.0188639	0.012515	0.00602014	0.0115428	0.0073765	0.0083849	0.00679601	0.00996052	0.00491408	0.00240304	0.0198808	-0.00840407	-0.00499078	-0.00418664	0.000795639	0.013059	-0.0221189	0.0273789	-4.17955e-06	0.00540933	0.00850418	0.00138237	0.000672509
76	0.0199119	-0.0149508	0.0169464	0.00312736	0.0130355	0.0108443	0.0216315	-0.00723393	-0.013563	0.00831331	-0.0113681	0.0143328	0.0175802	0.0111683	0.00523067	0.0110784	0.00578429	0.00885924	0.00515404	0.0101529	0.00331524	0.00191211	0.020939	-0.00834768	-0.00535566	-0.00507563	-0.0021997	0.0139413	-0.0219663	0.0260155	-0.000763795	0.00353185	0.00941306	0.000188212	0.00206237
77	0.0196266	-0.0148347	0.0145415	0.0017375	0.0117817	0.0107049	0.0197805	-0.00832857	-0.0120868	0.00848912	-0.0104194	0.0131154	0.0166282	0.0113242	0.00400666	0.0110286	0.00478916	0.00657044	0.00291168	0.00937671	0.00215426	0.00123542	0.0197017	-0.00859314	-0.00572385	-0.00592149	-0.00342703	0.0135996	-0.0222881	0.0238793	-0.00279386	0.00152169	0.00976136	-0.000379012	0.00281867
78	0.0204227	-0.0164701	0.0134966	-0.00083989	0.0103255	0.0112058	0.0189977	-0.00995063	-0.0120006	0.00738121	-0.0116102	0.0137755	0.0160676	0.0103755	0.00354558	0.0098013	0.0040793	0.00435794	0.00145879	0.00837163	0.000535513	0.00115581	0.0212607	-0.0090111	-0.00688484	-0.00555329	-0.00465435	0.0145782	-0.0208849	0.0216436	-0.00316206	0.000629386	0.0112342	-0.000388963	0.0047824
79	0.0203199	-0.0177704	0.011994	-0.00244205	0.00908487	0.0134051	0.0166492	-0.0106439	-0.0118812	0.00622354	-0.0126054	0.0127804	0.0145484	0.0101997	0.00215572	0.00854744	0.00461004	0.00134601	0.00014854	0.00706469	0.000346438	0.00116244	0.0216422	-0.0104341	-0.00692796	-0.0057689	-0.00332088	0.0143228	-0.0207688	0.0201343	-0.00419036	0.000483434	0.010856	-0.000627794	0.00603626
80	0.0198223	-0.0189313	0.0125048	-0.00409396	0.00663022	0.0140453	0.0156474	-0.0114964	-0.011921	0.00521846	-0.0120182	0.0128534	0.0131983	0.00962582	0.00129327	0.00676615	0.00462331	0.000324346	-0.000849907	0.00550897	0.00051561	0.000674831	0.0223421	-0.0121789	-0.00689811	-0.00535758	-0.00294605	0.0150426	-0.0197405	0.0196368	-0.00459504	0.000961096	0.0114531	-0.000750527	0.00766495
81	0.0199252	-0.0196744	0.0128332	-0.00499953	0.00538962	0.0146523	0.0146191	-0.0108098	-0.0123224	0.00454841	-0.0118922	0.0120838	0.0115398	0.00876006	0.000400971	0.00425843	0.00614917	-0.000677418	-0.000856541	0.00444418	0.00105961	-0.000127907	0.0227004	-0.0131774	-0.00617166	-0.0048567	-0.00130077	0.0153577	-0.019034	0.0199287	-0.005013	0.00209223	0.00989405	-0.000428768	0.00806301
82	0.0199185	-0.0214656	0.0129128	-0.00453182	0.0044343	0.0148679	0.0136671	-0.0117949	-0.0123821	0.00365942	-0.0112089	0.0117289	0.0091946	0.00669019	-0.00229583	0.00310076	0.00675288	-0.00163938	-0.000345708	0.00338603	0.00212109	-0.00135523	0.0232676	-0.0133565	-0.0063143	-0.00514197	0.000470564	0.0144322	-0.019568	0.0225658	-0.00428656	0.00296794	0.00772135	-0.00164946	0.00750905
83	0.0187708	-0.0220395	0.0127038	-0.00521846	0.00477928	0.0140353	0.0140088	-0.0116059	-0.0122096	0.00434938	-0.0099517	0.0101002	0.00854777	0.00644804	-0.00360277	0.00226817	0.0079006	-0.000740443	-0.000621027	0.00319364	0.00244616	-0.00182626	0.0229989	-0.0129286	-0.00589303	-0.00474392	0.00102784	0.0147772	-0.0187951	0.0228212	-0.00484051	0.00307077	0.00699158	-0.00145707	0.00717734
84	0.0185585	-0.0226332	0.0126342	-0.00483699	0.00560523	0.0128677	0.0140386	-0.0134336	-0.0126109	0.00446548	-0.008731	0.00949314	0.00797059	0.00586092	-0.00491966	0.00243402	0.00773806	-0.000697321	0.000775471	0.00239422	0.00355076	-0.00291095	0.0227534	-0.0124045	-0.00649342	-0.00492304	0.000706078	0.0138451	-0.0192993	0.0233453	-0.00463153	0.00260969	0.00507098	-0.00264127	0.00622202
85	0.0169597	-0.0227659	0.0119243	-0.00547388	0.00751257	0.0116238	0.0151067	-0.0133971	-0.0115296	0.00453846	-0.00903949	0.0076621	0.00808006	0.00642151	-0.00592805	0.00338935	0.00865027	0.000888253	-0.000362294	0.00254017	0.00405495	-0.00204519	0.0225013	-0.0100958	-0.00772406	-0.00533436	-0.000299003	0.0130357	-0.0186094	0.022589	-0.00670472	0.00183681	0.00589362	-0.00214703	0.00516718
86	0.0167507	-0.0237113	0.0106771	-0.00582217	0.0090119	0.0106121	0.0155446	-0.0145216	-0.012057	0.00440577	-0.00969628	0.00741332	0.00901548	0.0064779	-0.00663791	0.00489863	0.00948286	0.000702495	-0.000478392	0.00193977	0.00377632	-0.00115621	0.0238249	-0.00944232	-0.00969442	-0.00558978	-0.002548	0.0126244	-0.0191567	0.0222871	-0.00792873	0.00104071	0.00778437	-0.00155327	0.00367448
87	0.0163725	-0.0228323	0.00995063	-0.00630647	0.0101828	0.00945771	0.0149906	-0.0139212	-0.0124186	0.00406079	-0.00967306	0.00784123	0.010402	0.00848474	-0.00496278	0.00602976	0.00975486	0.00133606	-0.000345708	0.000646105	0.00467525	-0.000270543	0.0236325	-0.00933949	-0.01128	-0.00620012	-0.00405064	0.0108431	-0.0192529	0.0204694	-0.00845283	0.000284408	0.0102059	0.000128504	0.00293477
88	0.0166943	-0.0216348	0.00833189	-0.00653867	0.0106937	0.00969986	0.0157635	-0.0135032	-0.012528	0.00452187	-0.0118192	0.00835537	0.00978836	0.00893255	-0.00394443	0.00654722	0.00962549	0.00137587	-0.0019147	0.00020493	0.00462218	0.00121883	0.0241897	-0.00913715	-0.0128357	-0.0070095	-0.00504577	0.0119577	-0.0183905	0.0201675	-0.00931528	0.00119329	0.0117516	0.00182022	0.00244052
89	0.0168203	-0.020769	0.00673637	-0.00637945	0.0108662	0.0102041	0.0153223	-0.0136625	-0.0128	0.00544734	-0.012476	0.00959597	0.00986465	0.0101964	-0.00257447	0.00725708	0.0089488	0.00133606	-0.00196445	-0.00224641	0.00511643	0.00210782	0.0237254	-0.0108355	-0.0145606	-0.00848229	-0.0042364	0.0114104	-0.0174252	0.0191292	-0.00895703	0.00210881	0.013105	0.00296131	0.0031338
90	0.0173942	-0.0197109	0.00521382	-0.00648559	0.0100203	0.0102737	0.0147618	-0.0134867	-0.0134336	0.0068173	-0.0128774	0.0108664	0.00998075	0.0106807	-0.00156607	0.00766509	0.00749591	0.000669324	-0.00170904	-0.00339744	0.00432696	0.00265514	0.0237121	-0.0113994	-0.0148326	-0.00864483	-0.00332088	0.0130822	-0.0169276	0.0193979	-0.00835664	0.00345887	0.0123288	0.00302433	0.00328307
91	0.0172051	-0.0200791	0.00444757	-0.00587525	0.00892897	0.0114314	0.0131032	-0.0136028	-0.0136193	0.00784229	-0.013637	0.0119146	0.00916806	0.00967226	-0.00140021	0.00738977	0.00624869	-0.000408733	-0.00187157	-0.00582224	0.00349437	0.00216421	0.0240173	-0.0127594	-0.0154595	-0.00928834	-0.00120789	0.0150194	-0.0164168	0.0192288	-0.00827371	0.00481225	0.0108825	0.00212872	0.00366122
92	0.0166744	-0.0204274	0.003678	-0.00607759	0.00824896	0.0118493	0.0111063	-0.0148102	-0.014233	0.00848912	-0.0141213	0.01149	0.0088264	0.00975851	-0.00189778	0.00779114	0.00554546	-0.00124464	-0.00151333	-0.00608097	0.00254236	0.0019685	0.0242063	-0.0135356	-0.0149487	-0.00926844	0.000261586	0.0149928	-0.016576	0.0186317	-0.00859878	0.00528659	0.0093036	0.00114685	0.00301106
93	0.0163128	-0.0232469	0.00278902	-0.00641262	0.00676954	0.0114015	0.00974298	-0.0149196	-0.0142098	0.00958376	-0.0154514	0.00981822	0.00757917	0.00760239	-0.00350657	0.00727699	0.00623873	-0.00242885	-0.00131762	-0.00674771	0.000482439	0.0014444	0.0244319	-0.0134991	-0.0141261	-0.00946747	0.00141594	0.0156198	-0.0172626	0.0171025	-0.010181	0.00534962	0.00889228	0.000161675	0.00140559
94	0.0155433	-0.0238208	0.003814	-0.00536773	0.00797696	0.012526	0.00811097	-0.0149495	-0.0141799	0.00989889	-0.0153917	0.00861411	0.00599692	0.00663048	-0.00481019	0.00589707	0.00509434	-0.00297949	-0.000548051	-0.00713249	0.000757758	0.000445951	0.0255498	-0.0145772	-0.0130779	-0.00926844	0.00177087	0.0150691	-0.0190837	0.0161472	-0.0113818	0.00493498	0.00825208	-0.0014637	-0.000160083
95	0.0153509	-0.0253168	0.00477264	-0.00726843	0.00746613	0.0112788	0.00840951	-0.0145548	-0.0148732	0.0103168	-0.0166423	0.00702853	0.00627887	0.00484588	-0.00632942	0.00590371	0.0049517	-0.00401774	-8.69743e-05	-0.00649893	0.000260193	4.12647e-05	0.0258649	-0.0143085	-0.0116316	-0.0102636	0.00162823	0.0151819	-0.0200988	0.0147341	-0.0138531	0.00385692	0.00851413	-0.00221668	-0.00279386
96	0.0159911	-0.0254063	0.00569148	-0.00727838	0.00895219	0.0112523	0.00832327	-0.0142662	-0.0152779	0.0100548	-0.0163272	0.0060135	0.00491886	0.00297172	-0.00781548	0.00407598	0.00413238	-0.00413383	0.000460347	-0.00681405	0.000323218	-0.000121273	0.0263492	-0.0146701	-0.0106033	-0.0108573	0.000755834	0.0145881	-0.0207755	0.0134338	-0.0148449	0.004046	0.00868994	-0.0023361	-0.00321845
97	0.0161437	-0.0255191	0.00657383	-0.00710921	0.00871999	0.00984581	0.00928522	-0.0140605	-0.0165782	0.00872795	-0.0163769	0.00514774	0.00458052	0.00253387	-0.00815051	0.00234114	0.00352866	-0.00474418	0.00123986	-0.00672781	0.00064166	-0.00113631	0.0261402	-0.0142687	-0.0105204	-0.0126088	-0.000647299	0.0159913	-0.0211702	0.0116558	-0.0151766	0.00321009	0.00869989	-0.00380226	-0.00416714
98	0.017905	-0.0255556	0.00650749	-0.00795507	0.00886926	0.00915918	0.0102074	-0.0133971	-0.018595	0.00829673	-0.0159523	0.00514442	0.00442461	0.00162166	-0.00910584	0.00133606	0.00228807	-0.00603453	0.00131948	-0.00751064	0.000545464	-0.00129553	0.0252048	-0.014209	-0.0120695	-0.0148179	-0.00137706	0.0167277	-0.021147	0.0100868	-0.0149013	0.00358824	0.00920077	-0.00409416	-0.00363972
99	0.0181406	-0.0250182	0.00585733	-0.00768638	0.00965873	0.00841946	0.00932835	-0.0136359	-0.0199252	0.00676423	-0.014861	0.00575145	0.00323377	0.00213581	-0.00900964	-0.000140048	0.00183363	-0.00424993	0.00166445	-0.00822714	0.000585269	-0.00183953	0.0230653	-0.013592	-0.0127395	-0.0152094	-0.00198077	0.0166282	-0.0211337	0.00966888	-0.013873	0.00452034	0.00999688	-0.00566647	-0.00264791

## Sheet: ALL minus back
0	63.328	63.328	70.328	64.328	59.328	164.183	92.1833	150.183	144.183	126.183	74.8739	73.8739	49.8739	91.8739	81.8739	74.2473	71.2473	78.2473	62.2473	82.2473	117.056	96.0564	47.0564	59.0564	104.056	60.3345	35.3345	54.3345	70.3345	79.3345	140.019	103.019	123.019	112.019	119.019	98.488	45.488	78.488	53.488	74.488	79.4866	60.4866	65.4866	59.4866	76.4866
1	63.578	62.703	69.953	62.828	58.078	164.183	92.5583	149.808	141.058	122.558	74.4989	71.3739	49.7489	87.7489	81.6239	73.8723	70.8723	76.6223	61.1223	75.9973	117.056	93.9314	45.1814	58.1814	100.681	59.9595	34.2095	53.3345	70.2095	78.9595	137.144	100.644	122.519	112.269	118.269	97.863	44.238	78.238	53.738	73.238	79.4866	60.2366	63.4866	58.3616	76.1116
2	64.078	62.1405	69.8905	58.328	52.453	161.558	93.3083	148.495	137.371	115.995	74.9989	68.3114	48.9364	80.9364	78.7489	74.1848	70.8723	73.8723	60.6848	68.7473	115.994	87.9939	43.3689	55.9939	95.4314	57.647	32.8345	50.772	67.5845	76.9595	133.769	98.0808	120.957	112.394	116.269	96.8005	43.363	78.4255	52.5505	68.4255	78.7991	59.7991	59.8616	55.6116	75.4241
3	64.278	61.378	66.328	52.628	47.678	158.433	92.6833	143.083	133.883	110.083	75.9239	64.5239	47.5739	75.8739	75.5739	73.9973	70.7473	70.7973	60.8973	63.1973	113.756	82.8064	41.9064	52.7064	89.2064	54.1345	31.5845	48.9345	64.3845	73.2345	128.669	94.8688	119.119	111.969	113.569	94.988	42.088	79.038	49.138	63.688	76.2366	57.2866	55.2366	53.5366	73.8366
4	62.578	60.703	59.9113	47.7863	43.0363	153.933	92.3503	135.725	129.891	104.891	76.2489	60.6656	46.2489	71.3322	72.6239	73.4556	69.8306	67.414	61.289	58.2473	111.681	78.2647	40.7647	48.6397	83.4314	50.8762	30.4595	47.2095	61.2095	69.1262	121.727	92.5188	116.144	111.102	109.727	91.5297	41.0297	77.863	46.488	59.1547	74.2783	54.0699	49.9033	52.5283	70.9449
5	60.278	58.278	52.403	42.878	36.253	147.358	91.6833	126.108	125.058	100.958	76.5739	56.6239	43.9239	66.9739	67.9989	71.8223	67.9473	61.0473	61.1473	52.6223	108.456	72.2814	39.2564	45.0064	77.0814	46.3845	29.3345	45.7845	56.8845	63.5345	114.644	89.3438	109.494	106.594	104.919	86.588	39.813	75.338	42.438	52.963	71.2116	49.5366	43.8866	53.0116	66.3866
6	56.3002	54.3558	44.8002	38.0225	31.6335	139.294	88.1833	116.6	118.905	97.0443	76.6239	54.6517	43.5128	62.5406	63.0128	69.4418	66.0251	55.664	60.9973	49.3862	104	66.1119	38.5564	42.0564	72.6124	41.9456	28.4178	43.6123	54.7512	58.3623	106.713	85.2968	103.325	101.825	100.297	82.4325	38.0158	72.5158	38.3491	47.988	68.4311	45.3755	38.1811	50.2921	61.4033
7	52.0155	49.6405	38.5155	34.0572	27.9947	131.579	84.3713	107.204	112.704	95.3293	75.6031	53.8739	41.3531	59.4156	58.7489	67.4556	63.039	49.1431	60.0181	45.7681	99.6184	60.4939	38.0147	39.5772	69.0354	37.397	26.6887	41.6053	50.3345	53.4803	99.9568	80.4148	94.6438	94.7068	95.1018	77.1755	36.3838	68.5297	33.6963	43.1755	65.1949	40.9241	33.5491	48.8408	56.1116
8	47.203	44.328	34.1137	30.1316	25.7209	121.344	79.2903	97.3973	104.165	90.9513	72.6418	53.3025	40.8025	53.6239	54.3918	65.5152	59.2294	43.2652	58.5687	42.4973	93.9854	53.8064	37.235	37.6457	66.2174	33.0131	24.1559	38.3524	46.3345	49.2631	91.6978	74.2508	86.0728	88.3048	88.7688	71.0416	33.8809	62.3987	29.6309	38.613	61.558	36.4152	29.5759	43.558	50.6116
9	42.9709	39.1494	32.3459	25.7744	23.9887	110.915	73.3793	87.6653	95.6123	86.4513	68.5346	52.3203	40.0703	48.2132	50.8025	62.658	54.6759	38.0509	57.033	39.7116	88.2884	47.4493	36.2885	36.3778	63.1454	29.0666	21.2988	35.0309	42.6024	45.3702	83.7508	67.2148	78.1618	82.5728	81.4648	65.9166	30.7023	55.3987	26.0773	34.613	57.2187	32.8616	26.8616	38.4509	44.9152
10	38.7251	35.0339	30.9604	21.6515	22.8721	100.58	67.1393	78.1683	87.4923	82.0513	63.9621	50.4768	38.2268	42.8298	47.9327	59.2326	49.7473	33.1885	55.3649	36.5267	82.8944	42.527	35.0417	34.7623	59.6594	25.8345	17.6874	31.4669	37.9963	41.6139	75.4598	60.2838	70.4308	77.4308	73.6808	60.5468	27.5468	48.4439	22.9145	31.4145	52.5601	29.5307	24.4866	33.9572	39.3395
11	34.828	31.2499	29.5468	18.0624	22.1561	89.9953	61.6993	69.8553	79.0423	74.9803	58.2645	47.3427	35.2177	37.4051	46.1864	55.9035	44.4035	28.4661	53.6223	33.7473	77.2904	37.9158	33.3064	33.0408	56.1974	23.4126	14.4751	27.1001	33.2564	38.9283	66.7218	54.5808	63.0188	71.9878	65.6908	55.1286	23.8942	41.5661	20.0036	28.2068	47.2522	27.1428	22.1741	29.3772	35.0647
12	30.7655	27.828	27.6655	15.0655	21.0405	80.3713	55.7833	62.5333	72.4463	68.6963	54.0489	43.3114	32.3739	32.5364	44.1989	51.2473	39.0598	24.9598	51.7848	30.3598	71.6434	33.7314	30.4939	31.1439	52.0064	20.497	11.6095	22.997	29.3595	34.9095	58.3188	49.7188	56.2818	67.4808	57.6938	50.113	21.188	35.1755	18.2005	25.188	43.3866	24.2866	20.4866	26.5741	29.6741
13	28.1541	24.1432	25.4149	12.1215	19.2084	71.2593	50.5313	56.3463	64.9333	61.1723	49.2	39.0261	27.4283	27.7652	41.7	46.2364	33.6495	20.6712	49.1277	27.4321	64.1214	30.2086	27.2086	28.9368	46.8394	17.8889	10.4867	18.6389	25.2476	31.2801	49.5518	45.0298	48.8228	61.2148	49.2908	44.6184	17.6402	28.8141	15.6076	22.0532	38.4866	22.1822	17.0083	24.4322	25.3127
14	26.0666	20.8962	22.2257	9.27116	18.0326	63.7283	45.4563	52.4903	58.6943	54.0353	44.8398	35.6807	23.7603	23.8853	39.6012	41.3723	29.7587	17.4746	45.8496	24.2359	57.8744	26.4996	24.3973	26.3518	42.4204	15.1981	8.93683	14.6527	21.9254	28.2322	42.5418	41.8708	41.9388	55.7118	43.3488	39.6584	15.3971	25.3744	13.7039	18.2607	35.4525	19.873	14.2139	21.998	21.1343
15	24.6718	17.9218	19.2551	7.54676	16.3176	57.3393	41.1623	49.4123	52.9853	47.5163	41.0093	33.0301	19.7697	20.6864	37.1864	36.8931	25.9035	14.6223	42.7265	21.9244	51.4624	23.6502	21.9418	24.046	38.2964	12.4803	8.70953	12.0012	19.5324	25.4595	36.2378	39.0088	36.1538	50.0288	37.5288	35.2797	13.4672	22.4463	12.4047	14.9672	33.1637	17.3928	11.372	20.2158	17.6324
16	23.7342	15.1822	16.4113	5.91126	14.9218	51.6523	36.5893	46.0273	47.7983	42.2563	37.2906	30.8843	16.2281	17.6343	34.426	32.6015	22.4452	12.8306	39.2369	19.9661	45.5564	20.8585	19.0147	21.6502	33.9104	10.0012	7.99073	9.41783	17.6991	22.9283	30.6858	36.1648	30.9248	44.6748	32.2478	31.3526	11.7484	20.1442	11.2068	12.3005	30.5283	15.2054	8.91375	18.4866	14.5908
17	22.759	13.3366	13.5435	4.74176	13.3108	45.8383	32.0973	42.1743	43.1833	37.7003	32.9774	28.9084	13.4084	15.1497	31.9946	28.2818	19.5318	11.7645	35.2473	18.0318	39.9874	17.7633	16.6254	19.6426	29.1684	7.67933	6.30863	7.96383	15.8259	21.3259	25.3978	32.9408	27.0098	39.6568	28.1738	27.9535	10.4794	17.6949	9.78112	9.50522	28.3745	12.5987	6.70215	16.8401	12.1935
18	20.4863	11.778	11.478	4.36126	11.5697	40.0583	27.4503	38.1833	37.8003	34.2163	28.2156	27.0239	10.3656	12.2489	29.0239	24.089	16.1723	10.3973	31.714	16.4556	35.2234	14.5147	13.5064	17.7564	24.9984	5.90953	4.20123	5.80953	14.3845	19.6595	20.2268	29.6608	23.9108	34.9858	24.1518	25.1463	9.26302	15.813	8.72972	7.55472	25.3533	10.2283	5.36995	15.8033	10.4949
19	18.4447	10.0113	9.46966	3.64466	10.0613	34.7163	23.4753	33.8003	34.0833	30.9753	23.7406	25.4656	7.94888	9.67388	26.2739	20.0556	13.839	9.71404	27.2056	14.5723	31.7394	10.9647	10.5397	17.1397	21.7564	3.85953	1.42623	4.30123	12.6678	19.0095	16.4358	25.9438	21.5438	30.8608	21.0108	22.6797	8.62132	13.8213	7.58802	6.09632	23.3533	8.61995	4.26165	14.3033	9.44495
20	16.2312	9.02956	8.08606	3.23926	8.52146	30.2803	20.1913	29.9173	30.6753	29.0143	19.6884	24.0916	6.47868	7.58358	23.5432	16.8925	11.4489	8.36834	23.7554	13.0699	28.7094	8.04833	7.65323	16.7983	18.8954	2.79423	0.15713	3.37483	11.4313	17.7297	12.9138	22.5918	19.6398	26.9138	18.5108	20.9073	8.20572	11.7945	6.62512	4.43152	20.914	7.39795	3.41405	13.6479	8.51085
21	14.335	8.79326	6.62656	2.55016	7.12656	25.9613	17.6343	26.4263	27.5583	27.0933	15.5961	22.8461	5.40168	6.13778	20.7142	13.5876	8.90014	6.39314	20.2265	11.4626	25.8414	4.95223	4.91063	16.48	17.0774	1.68173	-0.36687	2.81373	10.0428	16.5081	10.4358	19.9838	17.7548	23.7758	16.1088	19.238	7.75192	9.93942	5.48112	2.94632	18.0491	5.98665	2.54225	12.6533	7.75055
22	12.7251	8.97506	5.23236	1.92356	6.76176	22.4843	15.2343	23.3303	25.0513	24.7933	11.8151	21.3445	4.29298	5.84448	18.5945	10.4605	6.53414	4.68114	17.0561	9.71794	23.1884	2.76233	3.26233	16.7329	15.9534	0.68013	-0.18757	2.26103	8.47423	15.5404	8.45982	17.6508	15.9678	20.0558	13.2908	17.3998	7.53952	8.26012	4.69392	1.87042	15.8175	4.91315	0.920448	11.2587	6.90575
23	11.928	9.35656	4.11366	0.970862	6.45656	20.0473	14.1903	20.7263	22.5623	22.5473	9.36678	19.781	3.73098	5.81678	16.4239	8.36874	4.62594	3.21164	14.6187	8.16164	21.0634	0.935028	1.94213	16.4135	15.1134	0.29163	0.67023	1.74173	7.16313	14.0274	7.00482	16.0188	13.9398	17.2048	10.7328	16.3451	7.73092	7.04512	3.64522	0.980924	13.3009	4.22235	-0.041952	9.82945	6.40805
24	11.3543	9.40686	3.24246	0.656862	6.47266	17.4533	12.9133	18.6963	20.3083	20.5713	7.11068	17.8278	2.68968	5.95278	14.5186	6.62234	2.89864	1.93814	12.1223	6.41184	19.0104	-0.489672	1.03013	15.9314	13.8394	-0.21157	0.43983	1.20953	5.89373	13.4924	6.16982	14.7098	11.8148	14.2098	8.65082	15.0735	7.19192	6.69192	2.80382	-0.084376	11.3945	2.83535	-1.35545	8.32215	5.48005
25	11.0125	9.59586	2.55416	0.417262	6.02436	15.4693	12.3733	16.5703	17.7253	17.6183	5.58218	15.7727	1.77868	6.11788	12.8322	5.58064	1.55684	1.90214	10.5628	4.74734	17.0084	-1.78877	-0.544772	15.0207	12.9074	-0.18337	0.50713	0.28693	4.36433	12.4893	4.73882	13.4648	10.0428	12.2508	6.54282	13.8273	7.67852	6.33922	1.49402	-0.273876	9.49265	2.20685	-1.89435	6.77235	5.82595
26	9.68586	8.84496	2.21436	0.026862	5.24846	13.6033	11.2113	14.4223	15.5413	15.7453	3.96478	13.8568	-0.00112	5.75458	11.4932	4.87804	0.775736	1.75874	8.82124	3.18484	15.6134	-2.61407	-1.85837	13.8291	11.2724	-0.19387	-0.68817	-0.51207	3.24933	11.9538	3.82582	11.8658	8.53582	10.5588	4.97882	12.6755	7.36872	6.27212	0.658524	-0.926776	8.51505	1.49235	-2.42815	5.89575	5.49805
27	8.41336	7.82186	2.18166	0.004762	4.27916	12.4883	9.97032	12.2203	13.8173	13.8353	2.77018	12.4776	-1.38222	4.83118	10.4836	4.22904	0.210736	2.24124	7.96074	1.95464	14.2634	-2.74847	-2.83377	12.9649	9.98943	-0.04357	-1.91547	-0.77527	2.51743	11.4686	2.91482	10.3908	7.79282	9.44582	4.27482	11.5551	6.86612	6.30512	-0.048576	-1.35958	8.34645	1.13905	-2.68405	5.36475	5.41955
28	7.12556	6.71486	1.56006	0.143462	3.15536	11.4213	8.13532	10.4933	12.7133	12.1293	2.32028	11.8441	-2.63802	3.60008	9.79648	3.66994	0.027136	2.64024	7.43784	0.818736	13.1634	-2.89597	-3.71147	12.0385	8.95543	0.25123	-2.83217	-0.80237	2.13213	11.3166	2.12582	9.27482	7.25082	8.48882	3.92382	10.7142	6.60702	5.97012	-0.309576	-1.92268	8.11165	0.706848	-2.88835	4.80215	5.42115
29	5.67696	5.56756	0.937362	-0.062638	2.25506	10.6213	5.91732	9.00132	11.3653	10.9283	1.86868	11.7124	-4.16782	2.24888	8.85308	3.76294	0.091136	2.52854	6.64314	-0.179764	13.2284	-3.01127	-4.49567	9.85853	8.18643	0.65743	-3.65507	-0.87377	1.65743	10.6001	2.01882	8.41982	6.93582	7.80482	3.28482	9.84222	6.22762	5.62862	-0.017176	-2.69948	7.78875	0.554348	-2.48735	4.67935	4.93975
30	4.74816	4.43436	0.136462	0.200262	1.72156	9.55032	3.97032	7.67832	10.5133	9.15632	2.26218	11.6026	-5.11552	0.94838	7.96958	3.18354	0.236736	2.65694	5.99204	-0.869664	12.9764	-2.87977	-4.68297	9.20003	7.82743	0.66963	-3.71867	-0.63357	1.81853	9.93023	1.47082	7.86482	7.11982	6.55082	2.98182	9.03062	5.66352	5.01462	-0.650276	-3.08648	7.68875	0.454748	-2.35905	4.00265	4.45475
31	4.66926	3.94816	-0.609538	0.400062	1.27986	8.88532	2.41932	6.27032	9.55832	8.70732	2.22008	11.0951	-5.50112	-0.01552	6.63828	3.42044	0.718536	2.47814	4.91084	-0.858464	13.2394	-2.91957	-4.78977	7.90743	7.77243	0.83453	-3.37697	-0.72317	1.71913	9.12303	1.51382	7.56682	6.87982	5.95682	2.70682	8.51682	5.27172	4.59382	-0.997576	-3.68988	6.92895	0.664548	-1.82105	3.80875	3.89535
32	4.92296	3.72796	-1.27204	0.822962	1.01796	8.22832	1.58332	4.96832	8.89832	8.44832	2.82888	10.4289	-5.59112	-0.33112	6.11888	3.25734	1.17734	2.02734	3.90234	-0.322664	13.1064	-2.98857	-5.23357	7.64643	7.91143	0.64953	-2.88547	-1.11047	1.97953	8.95953	1.41382	7.46382	6.85382	4.99882	2.93882	7.30802	5.29802	4.24302	-1.66698	-3.58698	6.53665	0.751648	-1.69335	3.57665	3.67665
33	5.08756	3.37126	-1.37874	0.650062	0.582762	7.79432	0.92832	4.43832	8.04432	8.20232	2.04218	9.53258	-6.47232	0.26808	6.08058	3.10794	1.29064	1.56944	3.01174	0.271336	13.3204	-2.96277	-6.03977	7.28723	7.79643	0.46913	-2.60777	-1.51167	1.99803	8.71433	1.34582	7.48482	6.22582	4.22582	2.71082	6.52172	5.37262	4.32452	-2.60818	-3.28118	5.97225	0.698148	-1.76335	3.66455	3.37605
34	4.99466	3.34116	-1.28164	0.446362	0.306062	8.03432	0.64832	3.78832	7.03832	8.28832	1.07128	8.72478	-7.61292	0.35638	6.30808	2.83944	0.909636	0.966636	2.21224	0.742936	13.1044	-3.25937	-6.69357	7.56083	7.01243	0.26433	-2.88917	-1.61287	2.09773	8.54503	0.98782	7.32182	5.46582	3.75582	2.89182	5.34762	5.75992	4.92222	-3.03828	-3.08218	5.33315	0.736648	-1.97385	3.99545	3.48665
35	4.74626	3.87606	-1.46054	-0.037438	-0.364338	8.72632	0.60132	3.69332	6.84632	8.74532	0.58058	7.64788	-8.08282	0.88348	7.30658	2.18004	0.737736	0.607936	2.16084	1.14634	12.5944	-3.70317	-7.70317	7.52273	6.53743	0.11333	-3.11257	-1.92987	1.57013	9.08453	0.83582	7.35982	4.69182	3.03282	3.05282	4.48322	6.36782	4.71882	-3.08408	-3.14178	4.81835	0.486648	-2.39315	4.33765	3.28955
36	4.22016	4.08656	-2.11604	-0.728038	-0.568538	9.08832	0.08432	3.97232	6.46732	8.39932	-0.07012	7.75748	-8.81142	1.73598	7.80918	1.66974	0.014536	0.497336	2.29044	1.10944	11.9704	-3.85307	-8.23237	7.46163	6.07343	0.17933	-3.55767	-2.29907	0.85603	9.42933	0.64382	7.28182	3.86382	1.88982	2.43282	3.89322	7.02682	4.32852	-2.80078	-3.13698	4.26255	0.689248	-2.50475	4.71945	2.91335
37	3.68326	4.38496	-2.13694	-0.917638	-0.729038	9.97232	-0.44868	4.16132	6.10032	8.25332	-0.50772	8.01858	-9.22702	1.25548	8.32568	1.01484	-0.450064	0.036836	2.63334	0.589436	11.2584	-4.39537	-8.61897	7.42923	5.62243	-0.14357	-3.90667	-2.43297	0.42223	9.43103	0.14182	6.38682	3.23782	0.93582	2.03182	3.33892	6.85642	4.16782	-2.47688	-3.58658	3.78485	0.863848	-2.81155	5.11825	2.84625
38	3.06236	4.53886	-3.21114	-0.937638	-0.640838	9.80432	-1.32868	4.10132	5.87832	7.95632	-0.40342	8.61608	-8.99722	1.27228	8.42468	0.305936	-0.459664	0.309836	2.90754	0.251236	10.4394	-4.85377	-8.80297	7.06813	5.08743	-0.12247	-3.89597	-3.35297	-0.50927	8.88533	0.40982	5.32782	2.86682	-0.55518	1.25282	3.02712	6.56612	3.74192	-1.50028	-4.33618	3.51395	1.30305	-2.71255	5.26395	2.42415
39	2.71106	4.29976	-3.86964	-0.655938	-0.978538	9.72332	-2.53868	4.06232	5.48532	7.84032	-0.07372	9.11578	-8.35192	0.71658	8.22068	-0.018764	-0.184164	0.073936	3.46104	-0.216364	9.76243	-5.39917	-9.04837	6.62903	4.94743	-0.38317	-3.77837	-4.29047	-0.58077	8.40713	0.78882	3.80482	2.80082	-1.83218	1.11982	2.88322	5.97992	3.47992	-1.50798	-4.98378	3.32935	1.71245	-2.96095	5.17215	2.31325
40	2.21776	3.86606	-4.70594	-0.303438	-1.14664	9.06032	-3.74868	3.67932	5.05232	7.56932	0.13238	9.31458	-7.42692	0.17048	7.62808	-0.142464	0.073636	-0.176364	3.59054	-0.413664	9.38243	-5.68937	-9.28257	6.53943	4.77643	-0.67817	-3.45787	-5.23747	-0.37307	8.03793	1.49382	2.59982	2.88782	-3.27818	1.04882	2.89052	5.56852	3.25922	-1.68568	-5.43568	3.44005	2.06295	-2.99635	5.13915	2.19425
41	2.29116	3.50806	-5.73084	0.000762	-1.03234	8.42932	-4.61768	2.92632	4.73832	7.62132	0.28928	9.17168	-6.64082	-0.33202	6.81508	-0.123964	0.776736	-0.043064	3.48634	-0.940164	9.55243	-5.57957	-9.89947	6.61523	4.51243	-0.90077	-3.26837	-5.59557	-0.52207	7.39703	2.49682	2.01482	2.88982	-4.48118	0.67682	3.06522	5.37402	3.03582	-1.97518	-5.48258	3.57485	2.24035	-3.13465	4.97565	2.00875
42	2.13856	3.16126	-6.05844	0.157462	-1.33874	8.12232	-5.72168	2.41032	4.50932	7.38432	0.32468	8.58218	-6.73972	-0.73592	6.30948	0.504936	0.849636	-0.665564	3.54654	-0.623864	8.97643	-5.43597	-9.94737	6.66253	4.18943	-0.73747	-2.88897	-5.89277	0.18683	7.05043	2.87882	2.02282	3.28782	-4.93218	0.45482	2.77592	5.24942	3.07512	-2.48928	-5.40588	3.58515	2.03215	-3.61945	4.25935	2.18365
43	2.37306	2.87656	-6.59914	0.036262	-1.11304	8.38832	-6.04268	1.69032	4.11732	7.43032	-0.08442	8.23498	-6.81012	-1.18512	5.53008	0.979936	0.945236	-0.978364	3.44874	-0.849864	9.31343	-4.97827	-10.6103	6.88283	4.38243	-0.76267	-2.97797	-5.14117	0.18873	7.10533	3.19982	2.17182	3.74782	-5.01918	0.28582	3.04362	5.66162	2.61992	-3.04668	-4.90778	3.37205	2.19155	-3.97865	3.73665	2.17765
44	2.34606	2.83516	-6.26264	0.183062	-1.22644	8.47632	-6.41468	1.56032	3.65432	6.91932	-0.54642	7.82318	-7.34352	-1.24202	4.95358	1.46114	0.729236	-1.74906	3.56984	-0.499064	9.12543	-4.44717	-10.5632	7.04553	4.77743	-0.57487	-2.92997	-5.02417	0.64613	6.89253	3.06582	2.40982	3.83382	-4.82518	-0.11918	2.83222	5.96992	1.98082	-3.16418	-4.32358	2.98305	1.94315	-4.38295	2.81635	2.29465
45	2.71036	2.85006	-5.83014	0.338962	-1.03964	8.63532	-6.49668	1.63232	3.29032	6.62832	-0.81362	7.60178	-7.89822	-1.37242	4.70848	1.73994	0.151736	-1.94756	3.55244	-0.568864	8.96843	-3.88477	-10.848	7.20713	5.06043	-0.39707	-3.00007	-4.37137	0.67273	6.80883	2.79082	2.36482	4.02282	-4.45518	-0.26818	2.79312	6.10202	1.64242	-3.14438	-3.70688	2.56385	1.49035	-4.51335	2.33225	2.19985
46	2.82116	2.78066	-5.42544	0.652262	-0.861238	8.75132	-6.46568	1.91332	2.85232	6.46732	-0.97072	7.49218	-8.51122	-1.10922	4.46168	1.90274	-0.127664	-2.04656	3.60204	-0.458764	8.54243	-3.64627	-10.8828	6.99903	5.25243	-0.20937	-2.95267	-3.91547	0.63523	6.80073	2.86982	1.72482	4.01882	-4.05918	-0.46118	2.74812	6.20082	1.26842	-3.07958	-3.24848	2.21295	0.871748	-4.15525	2.20625	2.03055
47	2.74576	2.51976	-5.18574	1.10536	-0.603538	8.48432	-6.40268	2.10132	2.72132	6.54632	-0.97542	7.52458	-8.74602	-0.75972	4.60678	2.00764	-0.160164	-2.21846	3.54184	-0.012964	8.06343	-3.59427	-10.5977	6.91603	4.88143	-0.08327	-2.53537	-3.70657	0.79003	6.87223	2.75182	1.13482	3.89582	-3.98818	-0.69018	2.57022	6.13532	0.809924	-2.94688	-3.04278	1.91135	0.298248	-3.72915	2.58935	1.59965
48	3.06836	2.45616	-5.26824	1.89846	-0.402838	7.98732	-6.21768	2.13532	2.62232	6.80232	-0.95302	6.92838	-8.55882	-0.34082	4.41238	2.21854	-0.646864	-1.79756	3.40764	0.000536	7.97643	-3.82817	-10.6487	6.88013	4.90943	0.03963	-2.45717	-3.35457	0.19353	7.50443	2.89682	0.29482	4.08582	-3.61618	-0.80818	2.69632	5.91432	1.31492	-3.29728	-2.91578	1.73025	-0.474852	-3.45565	2.54115	1.48345
49	2.83786	2.69966	-5.39244	2.23916	-0.191738	7.61432	-6.11268	1.82832	2.79532	6.94332	-0.33002	6.79168	-8.70502	-0.15572	4.90018	2.21774	-0.298764	-1.93686	3.54664	0.323036	7.74743	-3.96987	-10.3679	7.00713	4.05343	-0.11617	-2.31347	-2.95167	0.18323	8.06483	2.73282	0.23282	4.18982	-3.67518	-1.29018	2.52092	5.46502	1.59662	-3.39028	-3.03828	1.77945	-1.15475	-3.22055	3.00965	1.15115
50	3.16426	3.02736	-5.45474	2.62256	-0.329738	6.92432	-5.72168	1.08532	2.50732	7.24832	-0.37612	6.59708	-8.61422	0.26378	4.94828	2.15804	0.095536	-1.64846	3.25924	0.238436	7.92243	-3.95247	-10.5329	7.38683	3.62443	-0.40357	-2.46307	-2.58507	-0.32027	8.59343	3.00382	0.11982	4.53382	-3.18018	-1.57318	2.54162	5.22312	2.08322	-3.92268	-3.02088	1.78425	-1.43005	-3.22765	3.25745	1.39435
51	2.60576	3.92986	-5.86034	2.20146	-0.820138	6.98932	-5.53268	0.66432	2.19232	7.04132	-0.20942	6.08378	-8.64772	-0.26502	5.02818	2.08994	0.750436	-2.23106	3.51274	0.071436	8.00743	-3.89107	-10.3387	7.95763	3.43643	-1.00187	-2.65617	-2.33527	-0.82907	8.80363	3.07482	0.20682	5.09582	-3.18518	-1.65118	2.33372	4.55282	2.53122	-4.14778	-3.11078	2.09465	-1.50715	-3.37755	2.65945	1.73355
52	2.56196	4.49786	-5.65604	1.74786	-1.06304	6.29232	-5.30668	0.18632	1.91132	6.95932	-0.02032	5.65908	-8.47872	-0.54922	5.16878	1.81464	1.37874	-2.44176	3.57104	-0.047564	8.17143	-3.83777	-10.2417	8.11093	3.51443	-1.31287	-3.10777	-2.05007	-0.94757	8.77683	3.30082	0.46482	5.00882	-3.25018	-1.30218	2.51362	3.98482	2.92392	-4.56648	-3.20428	2.33925	-1.31465	-3.35305	1.89695	2.06675
53	2.42096	4.73496	-5.45114	1.18846	-1.50634	6.02332	-5.10168	-0.31368	1.23032	7.36632	-0.30632	5.36228	-8.46622	-1.25982	4.67618	1.68344	1.47114	-2.61606	3.43624	-0.412564	8.81543	-3.37377	-10.1674	7.65233	3.80043	-1.97657	-2.66837	-1.88057	-1.19167	8.23573	3.74282	0.62382	5.48082	-3.48718	-1.11818	2.39792	3.81942	2.86592	-4.92768	-3.01198	2.26865	-1.07445	-3.65285	1.01575	2.69595
54	1.93596	5.15516	-5.34794	0.352662	-1.73994	5.52932	-5.05468	-0.26068	0.69832	6.99532	-0.32362	4.47568	-8.23102	-1.88232	4.67018	1.71954	1.80904	-2.82056	3.00354	-0.548964	8.81243	-3.61947	-10.0269	7.65213	3.67943	-2.19327	-3.09447	-2.09757	-1.70557	7.74193	3.69182	0.72582	4.88882	-3.63218	-0.90718	2.19482	3.49112	2.67012	-4.86078	-2.92248	2.43725	-0.642952	-3.77875	0.208848	2.89405
55	1.92906	5.20826	-5.04434	-0.089638	-1.94334	5.51832	-4.87568	-0.13268	0.29732	7.35932	-0.56762	3.72758	-7.65272	-2.21392	4.16638	1.84844	1.74464	-2.86436	2.41224	-0.718064	8.72443	-3.65897	-10.0686	7.40213	3.92043	-2.00857	-2.75327	-2.03247	-1.20807	6.51273	3.73382	0.89082	4.75582	-4.36418	-0.50818	1.94012	3.10772	2.08372	-4.58378	-2.83378	2.12225	-0.242052	-4.11445	-0.194152	2.89355
56	1.43846	5.40936	-4.84644	-0.183638	-1.97144	5.56732	-4.95368	0.01432	-0.01768	6.88432	-0.73952	3.21108	-7.39652	-1.95752	4.01338	2.08744	1.69504	-2.40966	1.40434	-0.988164	8.45443	-4.13547	-10.1994	7.30643	3.91443	-2.07247	-3.11317	-2.34567	-1.56957	6.27933	3.53582	1.03882	4.22482	-4.42018	-0.73118	1.65662	3.41532	2.09562	-4.28238	-2.61078	1.83835	-0.155752	-4.58025	-0.350552	2.92855
57	1.35296	5.53356	-4.48874	-0.024838	-1.67484	5.68632	-4.83368	0.11432	-0.25568	6.76432	-0.95392	2.84058	-7.25392	-1.55672	3.96838	2.11954	1.54174	-2.01096	0.475136	-1.35266	7.86443	-4.41307	-10.7519	7.23143	3.95043	-1.77107	-3.17657	-2.60157	-1.09877	5.94013	3.00482	1.29982	3.99982	-4.32318	-0.69818	1.44632	3.42132	1.82972	-3.78138	-2.29808	1.70335	0.089448	-5.08835	-0.105052	2.73665
58	1.54496	5.54226	-4.41934	0.218062	-1.65284	5.88632	-5.10468	0.29832	-0.30868	6.37032	-1.12882	2.80798	-7.40362	-1.31022	3.44808	2.26654	1.05504	-1.78286	0.027536	-2.01636	7.48243	-4.54527	-11.1387	7.30093	3.75743	-1.73687	-3.00617	-2.76437	-0.69297	5.98563	2.54882	1.57882	4.55182	-4.48418	-0.55518	1.35062	3.46602	1.73802	-3.38008	-2.25378	1.85475	0.200948	-5.39525	0.871248	2.75585
59	1.71386	5.74376	-4.25624	0.164962	-1.45734	5.56932	-5.06668	0.31332	-0.29768	6.21332	-1.00382	3.36028	-7.70762	-0.68322	3.75978	2.09784	1.01904	-1.25536	-0.315164	-2.08146	6.58643	-4.60387	-12.0034	7.17053	3.67643	-1.58127	-3.30137	-2.83397	-0.75517	6.41603	2.49982	1.30382	4.48582	-4.01418	-0.58718	1.07772	2.97172	2.03422	-2.95758	-2.57178	2.16055	0.005648	-5.42635	1.38065	2.20945
60	2.07796	5.14426	-4.68484	0.174862	-1.13884	4.95132	-5.33168	0.43032	-0.12068	6.44632	-1.07762	3.74118	-8.21032	-1.02662	3.92748	1.82134	0.877436	-1.15826	0.517736	-2.44656	6.22743	-4.46397	-12.2956	7.44933	3.22443	-1.99967	-2.99457	-2.84657	-0.44097	7.11263	2.09282	0.95782	5.03182	-3.91518	-0.46118	1.34512	2.58242	2.15132	-2.26448	-2.68038	2.60395	-0.066952	-5.37815	2.28005	2.25965
61	2.11666	4.34086	-4.77514	-0.097338	-0.924638	4.61632	-5.34268	0.27132	-0.37568	6.54132	-0.76272	3.95378	-8.51532	-1.51532	4.23468	1.55924	0.767936	-1.24236	1.24994	-2.44596	6.29343	-4.72447	-13.1111	7.46103	2.72643	-1.90517	-2.94637	-2.59077	-0.08297	7.77263	1.62682	0.43882	5.14782	-3.70518	-0.77718	0.949324	2.29992	2.49322	-1.65888	-3.20788	2.94025	-0.490152	-5.35355	2.21865	2.05105
62	2.04986	3.16726	-5.35314	-0.251138	-1.08784	4.16532	-5.47468	0.30532	-0.21968	6.98132	-0.63632	4.17488	-8.55472	-1.97562	4.37648	1.29074	0.571336	-1.44146	2.43864	-2.28326	6.08743	-4.41807	-13.1247	7.78093	2.64043	-2.23177	-2.70887	-2.52257	0.12533	8.40343	1.03882	-0.04518	5.06982	-3.89418	-0.77718	0.870724	2.04922	2.47012	-1.01448	-3.30538	2.82845	-0.681752	-5.27615	2.34125	2.08105
63	1.70546	2.54046	-5.25454	-0.592038	-1.22454	4.49832	-5.56668	0.12132	-0.28968	7.03132	-0.21112	3.99388	-8.37112	-1.94862	4.31138	1.29984	0.302336	-1.45516	2.81734	-2.13766	6.23643	-4.61107	-13.1686	7.72143	2.43943	-2.00797	-2.47047	-2.51297	0.23953	8.54953	0.89682	0.07182	4.92082	-4.04918	-1.18618	0.668024	2.19552	2.50302	-0.604476	-3.40698	2.77165	-0.813352	-5.08585	2.37415	2.27915
64	1.16306	1.93106	-5.25194	-0.641138	-1.34734	4.87132	-5.41468	0.24732	-0.32968	6.86132	-0.10812	3.64448	-8.14932	-1.87612	4.22698	1.53084	-0.025864	-1.55676	3.28084	-1.91246	6.02543	-4.70387	-13.0183	7.75743	2.31143	-1.96187	-2.27887	-2.55467	0.40673	8.47883	0.50382	0.32582	4.52382	-4.13318	-1.57118	0.699324	2.58082	2.29992	-0.246476	-3.29038	2.61555	-0.979852	-5.13195	1.91195	2.62845
65	0.862662	1.86266	-5.26234	-0.894238	-1.62344	5.14132	-4.93268	0.11632	-0.08268	6.71832	-0.49882	3.13308	-7.61682	-1.29742	3.81368	2.02744	-0.396164	-1.09066	3.28674	-1.62306	5.78543	-4.65887	-12.7283	7.67913	2.77643	-2.23257	-1.97567	-2.97797	0.37393	8.47343	0.19982	0.62482	4.09482	-4.19618	-2.05318	0.988024	2.96952	2.02742	-0.118476	-2.85688	2.28755	-0.774952	-5.30735	1.54455	2.55845
66	0.552962	2.33546	-4.99954	-0.849538	-1.79704	5.09132	-4.23168	0.30532	0.27032	6.12832	-0.66612	2.47138	-7.25362	-0.85362	3.47388	2.58734	-0.757664	-1.10266	3.12484	-1.24516	5.63643	-4.74857	-12.3086	7.68393	2.60443	-2.01547	-2.02297	-3.06297	0.12703	7.94453	0.15582	1.23382	3.79582	-4.05118	-2.70418	0.913024	3.09802	1.64802	-0.221976	-2.66448	2.59915	-0.763352	-5.15835	1.17665	2.52665
67	0.408162	2.98126	-4.78994	-0.733338	-2.03054	4.73032	-3.84768	0.14532	0.66932	5.75832	-1.16622	2.02008	-6.73462	-0.34312	3.25598	2.83934	-0.773864	-0.759764	2.92184	-0.721964	5.51143	-4.96717	-11.8634	7.51873	2.42643	-2.00507	-2.13957	-3.41787	-0.08527	7.36993	0.02382	1.38482	3.99982	-3.91718	-3.31118	1.08712	3.23332	1.37012	-0.210076	-2.50488	2.74605	-0.480352	-5.10765	1.00315	2.22255
68	0.712862	3.45186	-4.35344	-0.324638	-2.04594	4.32032	-3.64868	0.05032	0.94432	5.22732	-1.27872	1.77208	-6.61722	-0.07522	2.83188	3.11244	-0.411964	-0.624364	2.73624	-0.097764	5.71743	-5.06527	-11.7224	7.58073	2.25743	-2.00617	-2.42657	-3.57477	-0.17877	6.69073	0.18682	1.58482	4.26882	-4.06518	-3.62018	1.00572	3.05442	1.03452	-0.182276	-2.08718	3.40475	-0.495652	-4.95585	0.973348	1.84505
69	1.32556	3.44816	-4.07104	-0.085538	-2.30904	3.56332	-3.45568	-0.09068	1.31332	5.42332	-1.57322	1.72248	-6.45542	-0.31362	2.21038	2.83864	-0.283864	-0.500264	2.57904	0.103136	6.13843	-5.14787	-11.2273	7.75353	1.97743	-1.81447	-3.05007	-3.51167	-0.36257	6.36333	0.10282	1.35782	4.54082	-3.99818	-3.59418	0.915924	3.04092	0.699524	-0.492776	-2.14658	3.92175	-0.532552	-4.94365	1.25825	1.43375
70	2.18736	3.70296	-3.62964	0.109162	-2.29924	3.54732	-3.87468	-0.49968	1.18132	5.42432	-1.55472	1.81358	-6.20422	-0.23102	2.29578	2.23394	-0.178964	-0.670064	3.01964	0.086636	6.43543	-5.35877	-10.7673	7.75953	1.50243	-1.73017	-3.51587	-3.65657	-0.41097	5.91263	-0.07918	1.22382	5.05482	-4.33618	-3.13318	0.704524	3.03712	0.762624	-0.572276	-2.33118	4.27015	-0.631652	-4.89285	1.70315	1.51565
71	2.83266	3.45416	-3.40804	-0.043538	-2.23744	3.34232	-4.17168	-0.58568	1.17632	5.50132	-1.35512	2.38788	-6.50232	-0.40412	1.50238	1.80104	-0.004964	-0.869464	2.93664	0.023036	7.08943	-5.06977	-10.6539	8.01433	1.77643	-1.83607	-4.12577	-3.26597	-0.47157	5.82983	0.19882	1.28282	4.86182	-4.49018	-3.06518	0.695924	3.04872	0.796424	-1.09378	-2.54238	4.13855	-0.950252	-4.89885	1.54035	1.22025
72	3.61546	3.28216	-3.13244	-0.167838	-2.16574	3.66632	-4.63568	-1.00468	0.75232	5.37732	-0.88032	2.92598	-6.38862	-0.27822	1.60308	1.28484	-0.160964	-0.917264	3.27024	-0.167264	7.52343	-4.74977	-10.6269	8.01063	2.03343	-1.90507	-4.37587	-2.98627	-0.73837	5.64493	0.38782	1.27482	4.82882	-4.75018	-2.94618	0.613024	3.16722	1.04222	-1.56408	-3.00568	4.21165	-1.39045	-4.98835	1.13875	1.40955
73	3.86456	3.29346	-3.48454	-0.825038	-2.04054	4.17032	-4.72568	-0.91368	0.59932	5.27832	-0.62182	3.13898	-6.54212	-0.39122	1.29198	1.31844	-0.377664	-1.23756	3.14384	-0.427264	7.75443	-4.56857	-10.8121	8.02843	2.42243	-1.90897	-4.44997	-2.54047	-0.87447	5.88623	0.74482	1.42782	4.61582	-4.89518	-2.71818	0.858724	3.00092	1.31772	-2.25338	-3.23398	3.72585	-1.52195	-5.17715	0.792648	1.20645
74	3.70516	3.56506	-3.88544	-0.876738	-2.07504	4.14932	-4.93768	-0.76968	0.18332	4.93932	-0.08512	3.21218	-6.35242	-0.34812	1.31358	1.36374	-0.431564	-1.42726	3.07494	-0.502664	7.90343	-4.54267	-10.935	7.71163	2.57343	-1.74307	-4.33787	-2.48877	-1.02107	6.20733	0.97982	1.69982	4.30282	-4.95918	-2.74418	0.983724	3.17332	1.79622	-2.64128	-3.36108	3.50385	-1.65775	-5.34735	0.359448	1.35305
75	3.38466	3.35316	-4.40314	-0.768638	-2.16784	4.41432	-4.87568	-0.67568	-0.17968	4.75732	0.17008	2.95788	-6.12822	-0.35722	1.61128	1.76204	-0.418664	-1.14556	2.70114	-0.632864	7.75143	-4.42467	-10.9268	7.52493	2.55243	-1.81047	-3.98687	-2.27887	-1.04567	6.20003	1.44782	1.64282	4.41582	-4.79418	-2.63918	1.22752	2.77792	2.12252	-2.40908	-3.35228	3.57065	-1.28855	-5.64575	-0.007052	1.20515
76	2.81546	3.49256	-4.55954	-0.772038	-2.12624	4.39132	-4.59968	-0.26268	-0.46468	4.46632	0.23848	2.89678	-5.59692	-0.41982	2.04888	1.95364	-0.050564	-1.11306	2.41814	-0.846464	7.79843	-4.28107	-11.1748	7.14183	2.59443	-1.85717	-3.76967	-2.18007	-1.16967	6.55333	1.57682	1.78782	4.55182	-4.94818	-2.57718	1.28382	2.91922	2.31302	-2.49528	-3.37868	3.59285	-1.20505	-5.92165	0.059548	1.19705
77	2.60016	3.82196	-4.58334	-0.436138	-2.10954	4.11032	-4.57468	0.03632	-0.92968	4.39732	0.29328	2.62788	-5.26522	-0.35592	2.35168	2.08404	0.529636	-1.13776	2.22514	-0.946164	7.62543	-4.29837	-11.0242	7.40523	2.53043	-1.95177	-3.32277	-2.50017	-0.62717	6.43333	1.53682	1.73882	4.53682	-4.78718	-2.61418	1.03242	2.68152	2.21582	-1.60878	-3.16928	3.65805	-1.07385	-6.00935	0.196348	1.34955
78	2.66826	4.24186	-4.38004	-0.638438	-1.67204	4.01532	-4.53068	0.31732	-0.75968	4.26332	-0.12402	2.85708	-4.91812	-0.30892	2.93898	2.34394	0.822936	-1.26316	2.21374	-1.03416	7.35643	-4.19777	-11.2503	7.33163	2.55843	-2.26627	-3.16547	-2.60667	-0.49527	6.87233	1.35882	1.89282	4.58382	-4.81718	-2.69518	0.803124	2.60982	2.43342	-0.883776	-3.07078	3.70515	-0.593152	-6.04485	0.595848	1.31225
79	2.83196	4.76346	-3.89984	-0.551038	-1.63174	3.89732	-4.77268	0.39932	-0.72168	4.46532	-0.19262	3.21058	-4.60592	-0.42052	3.37788	2.10424	1.53764	-1.60146	2.10014	-1.59536	7.40743	-4.14517	-11.3912	7.80443	2.74143	-2.65537	-2.86907	-3.05257	-0.17957	6.81033	1.09782	1.70882	4.55282	-4.67518	-3.06018	0.602924	2.29452	2.31462	-0.338576	-3.19138	3.58945	-0.575852	-6.13635	0.732648	1.42015
80	3.19916	5.23176	-3.67014	-0.723938	-1.14894	3.95032	-4.89368	0.34132	-0.33968	4.38532	-0.15492	3.39118	-4.77222	-0.41072	4.04118	1.96464	1.78774	-1.47386	2.10694	-2.05646	7.38143	-3.92817	-11.5994	8.10063	3.03543	-3.02127	-2.93277	-2.98277	-0.00967	6.85563	0.80182	1.83382	4.34982	-4.62118	-3.56418	0.432224	2.40532	2.62842	0.114924	-3.38118	3.43855	-0.534452	-6.09215	0.936648	1.50015
81	3.41996	5.47196	-3.56404	-0.810038	-0.730038	3.93332	-5.41268	0.24332	0.19932	4.37532	0.13188	3.40388	-4.94012	-0.40012	4.16788	1.79334	1.87334	-1.35666	2.22134	-2.11066	7.15443	-3.83757	-11.8116	8.51043	3.32643	-3.29747	-2.89747	-3.02747	0.07253	6.70053	0.51082	1.83082	4.10682	-4.07918	-3.71318	0.554024	2.30802	2.78802	0.100024	-3.33998	3.31265	-0.511352	-6.01135	1.02265	1.81065
82	3.32236	5.76636	-3.69814	-0.395938	-1.05264	3.65332	-5.61868	0.13332	0.34232	4.36032	0.47838	3.53248	-4.84812	-0.78842	4.12578	1.23054	2.37984	-1.26756	1.85554	-2.62206	7.09143	-4.24397	-11.6152	9.04893	3.35643	-3.37627	-2.55537	-3.05727	0.11813	6.27673	0.57482	1.75582	3.99282	-3.74618	-3.73718	0.948824	1.64472	3.10372	0.208224	-3.23588	3.21795	-0.548752	-6.03205	1.21425	2.08365
83	3.14546	5.72276	-4.27124	-0.644238	-0.808938	3.49832	-6.06468	-0.04668	0.67932	4.14132	0.51868	2.82428	-5.33052	-0.67172	3.85008	1.20174	1.79104	-1.03636	2.24534	-2.55026	7.05443	-4.29277	-11.5269	9.08423	3.54043	-3.38967	-2.60197	-2.77857	-0.12577	5.66583	0.72482	1.57882	4.11382	-3.48518	-3.71518	0.839224	2.07132	3.43442	-0.148876	-2.80568	3.07195	-0.793152	-5.94785	1.10375	2.34375
84	2.70106	5.68616	-4.53774	-0.280238	-0.940738	3.34332	-6.19168	-0.07568	0.74632	3.90332	0.18728	2.84778	-5.56082	-0.90972	3.38698	0.958136	1.68954	-0.886964	1.99924	-2.58476	6.98943	-4.69727	-11.0406	8.64043	3.25943	-3.40427	-2.23637	-2.49567	-0.47147	4.96883	1.23182	1.23682	4.23682	-3.35418	-3.58718	0.838824	1.80892	3.32572	-0.446676	-2.46348	2.92695	-1.26145	-6.22415	1.12285	2.42695
85	2.39186	5.48676	-4.72864	-0.276038	-0.985938	3.25132	-6.46968	-0.19668	0.48032	3.89532	-0.06952	2.51618	-5.80682	-1.02212	2.86658	0.829436	0.858636	-0.672364	2.04844	-2.45886	7.16443	-4.90347	-10.8743	8.29003	3.29943	-2.89177	-2.37537	-2.36617	-0.53587	4.63563	1.86882	1.29082	4.36782	-3.09018	-3.18518	0.730724	2.21982	3.26542	-0.488276	-2.03208	2.72755	-1.70315	-6.12645	1.24945	2.41005
86	2.22136	5.46946	-4.80074	-0.262138	-1.39634	3.18132	-6.60168	-0.26568	0.22332	3.79532	-0.43122	2.44558	-5.93312	-0.75292	2.57788	0.909136	0.743636	-0.704864	1.70504	-2.59826	7.02743	-5.29467	-10.9013	7.75683	2.88143	-2.55337	-2.34197	-2.04967	-0.97617	4.53853	2.34082	1.09282	4.66582	-3.18918	-2.88218	0.695724	2.74352	2.96412	-0.477076	-1.87048	2.26785	-1.96925	-5.91595	0.944348	2.43515
87	2.33156	5.69386	-4.51804	-0.353238	-1.57964	3.39132	-6.84568	-0.59168	0.06032	3.96032	-0.74752	2.49348	-5.84892	-0.91052	2.59308	0.872336	0.615136	-0.812464	1.05894	-2.45376	6.94743	-5.15737	-10.978	7.18143	2.44243	-2.38287	-2.44087	-1.83217	-1.42267	4.57183	2.74882	0.95682	4.48982	-3.34518	-2.97218	0.864824	2.60212	2.28872	-0.551876	-2.10078	2.24025	-2.01155	-6.12565	0.879748	2.37615
88	2.26116	5.68296	-3.99644	-0.187338	-1.92964	3.78232	-7.14468	-0.66568	-0.34868	4.22932	-0.61272	2.47498	-6.03832	-0.84942	2.67728	1.05264	0.569836	-0.951164	0.798836	-2.78896	6.68643	-5.18407	-11.6535	7.08693	2.59243	-2.13687	-2.44597	-1.63117	-1.58147	5.16663	2.77082	1.03782	4.16982	-3.27518	-2.23718	1.01852	3.16172	1.85442	-0.531076	-2.23528	1.96185	-1.57065	-5.88935	0.896948	2.36265
89	2.51966	6.01796	-3.44874	-0.277038	-2.24034	3.93132	-7.31868	-0.92968	-0.51968	4.56532	-0.27782	2.41888	-6.00282	-1.11112	2.83218	1.16064	0.810636	-1.05936	0.722336	-2.79266	6.61943	-5.15027	-12.3286	7.13973	2.50443	-2.09717	-2.36047	-1.66877	-1.90217	5.47123	2.68882	0.76182	3.56882	-3.56118	-2.69918	1.04632	3.10472	1.55632	-0.693676	-2.50698	2.11335	-0.838352	-6.06165	0.611648	2.31335
90	2.60146	5.92396	-2.95464	-0.226438	-2.57244	4.32632	-7.25868	-0.75668	-1.07168	4.73232	0.35038	2.39748	-5.58992	-1.25472	3.08578	1.11514	1.04804	-1.04436	0.678536	-3.17836	6.09943	-5.37297	-12.6972	7.46763	2.71243	-2.18897	-2.31037	-1.64557	-2.07847	6.02113	2.24682	0.62582	3.24482	-3.34018	-2.45718	1.16742	3.31952	0.745224	-0.796376	-2.80548	2.11165	-0.274252	-5.81585	0.694948	2.28915
91	2.68556	5.50156	-2.75014	-0.359538	-3.05914	4.76832	-7.23168	-0.55068	-1.29968	4.84332	0.85648	2.44508	-5.35532	-1.59492	3.23328	1.11544	1.55464	-1.06686	1.00604	-3.25096	6.04643	-5.42447	-13.1363	7.65023	2.86543	-2.29397	-1.95887	-1.53877	-2.20367	6.18873	1.92182	0.40382	2.98082	-3.22418	-2.69818	0.896024	3.07652	0.503624	-0.951176	-2.80188	2.18105	0.049148	-5.78765	0.792248	2.51615
92	2.51936	5.08656	-2.46174	-0.308238	-3.21684	5.04332	-7.29968	-0.19768	-1.63568	4.91932	1.01008	2.60838	-4.87612	-1.52262	3.38418	1.04214	1.81454	-0.800964	1.04904	-3.21296	6.31343	-5.61767	-13.2177	7.88573	2.86143	-2.22237	-1.87407	-1.38097	-2.36027	6.46553	1.80982	0.29682	2.80882	-2.90018	-2.78418	0.686324	2.95352	0.229424	-0.856776	-2.98438	2.32115	0.224548	-5.73575	0.795248	2.28325
93	2.33486	4.55226	-2.41694	-0.315838	-3.12924	5.37132	-7.48968	0.08432	-2.17068	5.16632	0.86528	2.98348	-4.05252	-1.54562	3.50058	0.927136	1.89974	-0.867364	1.13434	-2.82626	6.79643	-5.60967	-13.5755	8.45023	3.08043	-2.03707	-1.82987	-0.88127	-2.52167	6.65983	1.56882	0.33582	2.73282	-2.85118	-2.50718	0.066824	2.89382	0.217424	-0.785976	-3.08908	2.39765	0.140748	-5.65035	1.09105	2.34105
94	2.26876	3.93816	-3.12594	-0.522338	-3.35134	5.52732	-7.96768	0.16032	-1.92568	4.88532	0.85088	2.80648	-4.19522	-1.37282	3.43968	0.901936	1.74404	-0.961564	0.924936	-2.93526	7.06643	-5.69847	-12.9584	8.15343	2.60243	-2.15557	-1.68687	-0.82497	-2.63427	7.06973	1.76682	0.77682	2.82782	-2.40418	-2.86618	0.057124	2.52912	0.734724	-0.725776	-3.50538	2.33045	-0.095552	-5.66135	1.31235	2.51295
95	1.93836	3.41586	-3.22204	-0.494438	-2.90484	5.70232	-8.29968	0.07132	-2.04068	4.70032	0.37218	2.83078	-4.21062	-1.52262	3.67038	1.35424	1.33524	-0.921664	0.787036	-2.70096	7.58743	-5.44877	-12.9781	8.83053	2.13543	-2.02927	-1.57067	-0.60687	-2.60857	7.57073	2.04082	0.96182	2.57782	-2.51218	-2.59118	0.096624	2.31392	1.05352	-0.527476	-3.81718	2.27805	-0.399552	-5.62715	1.31595	2.43495
96	1.77796	3.20626	-3.56204	-0.520338	-2.57534	5.66632	-8.38168	-0.03368	-1.72368	4.44132	0.17218	2.59218	-4.41942	-1.36282	3.59388	1.62734	1.21734	-0.755964	0.594036	-2.72766	7.80143	-5.37687	-12.3386	9.20643	1.72943	-2.12717	-1.54217	-0.65717	-2.36547	7.84123	1.79882	1.36382	2.48882	-2.33118	-2.57418	0.096324	2.18972	1.48632	-0.326976	-4.06868	2.39835	-0.545052	-5.63005	1.62835	2.53335
97	1.78836	3.42136	-3.59134	-0.488538	-2.56124	5.49932	-8.42568	-0.29168	-1.75768	4.14832	0.06058	2.44988	-5.08182	-1.47742	3.77578	1.93404	0.922936	-0.689364	0.532136	-2.73206	8.02943	-5.34707	-12.1113	9.87923	1.38843	-1.94077	-1.25727	-1.21137	-2.20027	8.13513	1.64182	1.55682	1.88082	-2.52118	-2.30518	0.087724	1.95952	1.90732	-0.184476	-4.15118	2.36165	-0.742752	-5.48015	1.67655	2.50725
98	1.87076	3.70626	-3.66874	-0.502638	-2.67694	5.52832	-8.17968	-0.33168	-1.49268	3.41232	-0.20502	2.31298	-5.59492	-1.64912	3.50878	2.20124	1.20294	-0.066764	0.546636	-2.79046	8.00243	-4.95347	-11.9239	10.0334	1.04443	-2.05857	-1.11117	-1.73127	-1.59807	8.09603	1.66182	1.52582	1.85582	-2.47318	-2.32518	0.080124	1.68212	2.18702	-0.118876	-3.77188	2.27615	-0.860352	-5.51665	1.85345	2.47345
99	2.34966	4.02826	-3.71244	-0.543138	-3.12084	5.46632	-8.00768	-0.46768	-1.24568	3.07132	-0.33422	2.43598	-5.85902	-1.81402	3.29778	2.06104	1.29544	0.446136	0.498936	-2.98246	7.99743	-4.97777	-11.4296	9.82813	0.648428	-1.79897	-1.03817	-2.28657	-1.30837	7.62803	1.43182	1.79382	1.74582	-2.57418	-2.43418	0.093624	1.57812	2.63092	0.154224	-3.40488	2.28475	-0.861152	-5.70595	1.75525	2.22735

## Sheet: ALL norm
0	0.210065	0.210065	0.233285	0.213382	0.196797	0.544612	0.305781	0.498173	0.47827	0.418563	0.248364	0.245047	0.165437	0.304755	0.271584	0.246286	0.236334	0.259554	0.206481	0.272823	0.388288	0.318629	0.156091	0.195896	0.345166	0.200136	0.117208	0.180233	0.233307	0.263161	0.464456	0.341724	0.408066	0.371578	0.394797	0.326695	0.150888	0.260353	0.177425	0.247084	0.263665	0.20064	0.217226	0.197323	0.253714
1	0.210894	0.207992	0.232041	0.208407	0.19265	0.544612	0.307025	0.496929	0.467904	0.406538	0.24712	0.236754	0.165022	0.291072	0.270755	0.245042	0.235091	0.254164	0.202749	0.252091	0.388288	0.31158	0.149871	0.192994	0.33397	0.198892	0.113476	0.176916	0.232892	0.261917	0.45492	0.333846	0.406407	0.372407	0.392309	0.324621	0.146742	0.259523	0.178254	0.242938	0.263665	0.199811	0.210592	0.193591	0.25247
2	0.212553	0.206126	0.231834	0.19348	0.173992	0.535905	0.309513	0.492574	0.455674	0.384768	0.248779	0.226596	0.162327	0.268474	0.261218	0.246078	0.235091	0.245042	0.201298	0.228042	0.384765	0.291885	0.143859	0.185737	0.316556	0.191221	0.108915	0.168416	0.224185	0.255282	0.443724	0.325344	0.401226	0.372821	0.385675	0.321097	0.143839	0.260145	0.174315	0.226974	0.261385	0.19836	0.198567	0.184469	0.250189
3	0.213216	0.203597	0.220016	0.174572	0.158153	0.525539	0.30744	0.474622	0.444104	0.365157	0.251847	0.214032	0.157807	0.251681	0.250686	0.245457	0.234676	0.234842	0.202003	0.209632	0.377341	0.274677	0.139008	0.174832	0.295907	0.17957	0.104769	0.162321	0.21357	0.242926	0.426807	0.314689	0.395129	0.371412	0.376719	0.315085	0.13961	0.262177	0.162996	0.211259	0.252885	0.190025	0.183225	0.177586	0.244923
4	0.207577	0.201358	0.198732	0.158512	0.142756	0.510612	0.306335	0.450214	0.430862	0.347935	0.252925	0.201234	0.153412	0.236616	0.240901	0.24366	0.231635	0.223619	0.203302	0.193212	0.370458	0.259612	0.135221	0.161343	0.27675	0.168762	0.101037	0.156599	0.203038	0.229299	0.40378	0.306894	0.385261	0.368536	0.363975	0.303613	0.1361	0.258279	0.154205	0.196222	0.246389	0.179355	0.165534	0.174242	0.235331
5	0.199948	0.193314	0.173826	0.14223	0.120255	0.488802	0.304123	0.418314	0.414831	0.334889	0.254003	0.187827	0.1457	0.222159	0.225559	0.238242	0.225388	0.2025	0.202832	0.174554	0.359761	0.239765	0.130217	0.149291	0.255687	0.153862	0.0973055	0.151872	0.188692	0.21075	0.380285	0.296362	0.363202	0.353582	0.348026	0.287221	0.132064	0.249904	0.140771	0.175684	0.236216	0.164318	0.145576	0.175845	0.220211
6	0.186753	0.180303	0.148607	0.126124	0.104931	0.462053	0.292513	0.386775	0.394421	0.321906	0.254169	0.181285	0.144336	0.207453	0.20902	0.230345	0.219012	0.184643	0.202334	0.163819	0.34498	0.2193	0.127895	0.139505	0.240863	0.139138	0.0942648	0.144666	0.181615	0.193594	0.353977	0.282938	0.342739	0.337763	0.332695	0.273437	0.126102	0.240542	0.127208	0.159181	0.226993	0.150515	0.126651	0.166824	0.203681
7	0.17254	0.164662	0.12776	0.112971	0.0928611	0.436462	0.279868	0.355607	0.373851	0.316217	0.250783	0.178705	0.137172	0.197087	0.194876	0.223757	0.209107	0.163013	0.199086	0.151817	0.330444	0.200664	0.126099	0.131282	0.228997	0.12405	0.0885292	0.138009	0.166965	0.1774	0.331567	0.266744	0.313943	0.314152	0.315462	0.255999	0.120689	0.22732	0.111774	0.143218	0.216258	0.135749	0.111286	0.16201	0.186128
8	0.156577	0.14704	0.113158	0.0999494	0.0853187	0.402511	0.263014	0.323077	0.345527	0.301695	0.24096	0.17681	0.135346	0.177876	0.180423	0.217321	0.19647	0.143515	0.194278	0.140968	0.311759	0.178481	0.123512	0.124875	0.21965	0.109508	0.0801276	0.127219	0.153696	0.163411	0.304171	0.246297	0.285512	0.292916	0.294455	0.235652	0.112386	0.206983	0.0982887	0.128083	0.204194	0.120793	0.0981064	0.144486	0.167884
9	0.142539	0.129862	0.107294	0.0854961	0.0795728	0.367917	0.243406	0.290795	0.317156	0.286768	0.227336	0.173552	0.132917	0.159928	0.168517	0.207843	0.181366	0.126219	0.189184	0.131727	0.292861	0.157394	0.120373	0.120669	0.20946	0.0964169	0.0706503	0.116201	0.141316	0.150498	0.27781	0.222958	0.259271	0.273902	0.270227	0.218652	0.101843	0.183763	0.0865011	0.114815	0.1898	0.109005	0.0891028	0.127546	0.148988
10	0.128455	0.116211	0.102699	0.07182	0.0758689	0.333635	0.222708	0.259292	0.290221	0.272172	0.212169	0.167436	0.126802	0.142071	0.158997	0.196481	0.165017	0.11009	0.183651	0.121163	0.274969	0.141066	0.116237	0.11531	0.197896	0.0856957	0.058671	0.104379	0.126038	0.138038	0.250308	0.199967	0.233626	0.256846	0.244407	0.20084	0.0913756	0.160693	0.0760098	0.104205	0.174347	0.0979564	0.0812246	0.11264	0.130493
11	0.115528	0.103659	0.0980095	0.0599146	0.0734939	0.298523	0.204663	0.231717	0.262191	0.248717	0.193269	0.15704	0.116821	0.124076	0.153205	0.185438	0.147291	0.094425	0.177871	0.111943	0.25638	0.125771	0.110481	0.1096	0.186412	0.077662	0.0480154	0.0898938	0.110315	0.129129	0.221323	0.18105	0.20904	0.238791	0.217903	0.182867	0.0792595	0.137879	0.066354	0.0935648	0.15674	0.0900355	0.0735539	0.0974472	0.116313
12	0.102052	0.0923081	0.0917691	0.0499736	0.0697933	0.2666	0.185039	0.207429	0.240312	0.227873	0.179286	0.143668	0.107387	0.107926	0.146612	0.169993	0.129565	0.0827943	0.171775	0.100707	0.237648	0.11189	0.101151	0.103308	0.17251	0.0679907	0.03851	0.0762834	0.0973885	0.115798	0.193449	0.164922	0.186692	0.223841	0.191376	0.16623	0.0702828	0.116681	0.0603729	0.0835512	0.143918	0.0805612	0.0679562	0.0881491	0.0984321
13	0.0933898	0.0800853	0.0843036	0.0402081	0.063716	0.236374	0.167617	0.186906	0.21539	0.202915	0.163201	0.129453	0.0909823	0.0920999	0.138323	0.153371	0.111619	0.0685685	0.162962	0.0909951	0.212697	0.100205	0.0902537	0.0959863	0.155371	0.0593394	0.0347855	0.0618272	0.0837489	0.103759	0.164368	0.149368	0.16195	0.203056	0.163503	0.148004	0.0585144	0.0955793	0.051772	0.0731527	0.127664	0.0735807	0.0564184	0.0810442	0.0839649
14	0.0864654	0.0693146	0.0737247	0.0307534	0.0598158	0.211393	0.150783	0.174116	0.194695	0.179241	0.148738	0.118356	0.0788152	0.0792298	0.131361	0.137236	0.0987127	0.0579651	0.152088	0.080393	0.191975	0.0879019	0.0809284	0.0874116	0.140713	0.0504137	0.0296444	0.0486046	0.0727288	0.0936491	0.141115	0.13889	0.139115	0.184802	0.143792	0.131551	0.0510738	0.0841695	0.0454573	0.0605726	0.1176	0.0659209	0.0471491	0.0729697	0.0701047
15	0.0818387	0.0594483	0.063871	0.0250334	0.054127	0.1902	0.13654	0.163906	0.175758	0.157616	0.136032	0.109564	0.065578	0.0686188	0.123351	0.122378	0.0859246	0.0485037	0.141728	0.0727255	0.170706	0.0784502	0.0727832	0.0797631	0.127033	0.0413985	0.0288904	0.0398093	0.064791	0.0844518	0.120204	0.129396	0.119926	0.165951	0.124487	0.117026	0.0446721	0.0744567	0.0411477	0.0496478	0.110007	0.0576938	0.0377222	0.067058	0.0584886
16	0.0787286	0.0503607	0.0544378	0.0196082	0.049497	0.171336	0.12137	0.152677	0.158552	0.140168	0.123697	0.102446	0.0538302	0.0584947	0.114194	0.108143	0.0744531	0.0425605	0.130153	0.0662297	0.151115	0.0691898	0.0630737	0.071816	0.112484	0.0331751	0.026506	0.0312399	0.0587098	0.0760555	0.101788	0.119962	0.102581	0.148191	0.106969	0.104	0.0389707	0.0668204	0.0371741	0.0408021	0.101266	0.050438	0.0295678	0.061322	0.0483993
17	0.0754937	0.0442387	0.044925	0.0157289	0.0441531	0.15205	0.10647	0.139896	0.143243	0.125056	0.109389	0.095892	0.0444769	0.050253	0.106129	0.0938137	0.064789	0.0390241	0.116919	0.0598134	0.132642	0.0589227	0.0551482	0.0651565	0.0967546	0.0254731	0.0209264	0.0264168	0.0524962	0.0707402	0.0842471	0.109268	0.0895943	0.131546	0.0934554	0.0927246	0.0347613	0.0586958	0.032445	0.0315298	0.0941212	0.0417913	0.0222317	0.0558604	0.0404472
18	0.067955	0.0390687	0.0380735	0.0144667	0.0383777	0.132877	0.0910554	0.126658	0.125387	0.113499	0.0935939	0.0896409	0.0343837	0.0406308	0.0962751	0.0799057	0.0536452	0.034489	0.105199	0.054585	0.11684	0.0481468	0.0448022	0.0588998	0.0829223	0.0196025	0.0139359	0.0192708	0.0477149	0.0652126	0.0670944	0.0983879	0.0793146	0.116051	0.080114	0.0834129	0.0307264	0.0524534	0.0289574	0.0250598	0.0840996	0.0339284	0.0178127	0.0524213	0.0348128
19	0.0611828	0.0332084	0.0314118	0.0120897	0.0333742	0.115157	0.07787	0.112119	0.113058	0.102748	0.0787499	0.0844719	0.0263672	0.0320892	0.0871531	0.0665265	0.0459055	0.0322224	0.0902438	0.0483379	0.105283	0.0363711	0.0349613	0.0568542	0.0721682	0.0128024	0.00473095	0.0142676	0.0420204	0.0630565	0.0545192	0.0860582	0.071463	0.102368	0.069695	0.0752309	0.0285978	0.0458467	0.0251702	0.0202221	0.0774654	0.0285932	0.0141363	0.0474456	0.0313298
20	0.0538404	0.029952	0.0268223	0.010745	0.0282665	0.100443	0.0669766	0.0992387	0.101753	0.0962434	0.0653083	0.0799142	0.0214904	0.0251555	0.0780951	0.0560342	0.0379773	0.0277586	0.0787991	0.0433543	0.095232	0.0266971	0.0253865	0.0557217	0.062678	0.00926874	0.000521216	0.0111946	0.0379189	0.0588113	0.0428364	0.0749393	0.0651472	0.0892758	0.0614022	0.0693517	0.0272192	0.0391236	0.0219762	0.0146998	0.069374	0.0245397	0.0113247	0.0452716	0.0282313
21	0.0475505	0.0291681	0.021981	0.00845914	0.0236395	0.0861163	0.0584948	0.0876587	0.0914137	0.0898712	0.0517337	0.0757827	0.0179179	0.0203596	0.068711	0.0450715	0.0295226	0.0212067	0.0670934	0.0380227	0.0857186	0.016427	0.016289	0.0546659	0.0566475	0.00557847	-0.00121694	0.00933342	0.0333131	0.0547591	0.0346167	0.0662883	0.0588945	0.0788668	0.0534346	0.0638144	0.0257139	0.0329701	0.0181814	0.00977325	0.0598708	0.0198583	0.00843289	0.0419724	0.0257093
22	0.0422103	0.0297712	0.0173563	0.00638065	0.0224294	0.0745827	0.0505338	0.077389	0.0830977	0.0822419	0.0391918	0.0708018	0.0142402	0.0193867	0.0616797	0.0346986	0.0216744	0.0155278	0.0565769	0.0322354	0.0769183	0.00916292	0.0108215	0.0555048	0.0529191	0.00225606	-0.000622188	0.00750006	0.0281099	0.0515491	0.0280621	0.0585495	0.0529668	0.0665271	0.044087	0.0577169	0.0250093	0.0273997	0.0155702	0.00620438	0.0524684	0.0162974	0.00305322	0.0373464	0.0229071
23	0.0395662	0.0310366	0.0136454	0.00322045	0.0214171	0.066499	0.0470707	0.0687513	0.0748415	0.0747917	0.0310705	0.0656155	0.012376	0.0192948	0.0544796	0.0277599	0.0153447	0.0106533	0.0484918	0.027073	0.0698695	0.00310158	0.00644223	0.0544453	0.0501327	0.000967366	0.00222322	0.00577749	0.0237608	0.0465304	0.0232357	0.053136	0.0462398	0.0570701	0.0356018	0.0542184	0.0256442	0.0233694	0.0120916	0.00325382	0.0441206	0.0140059	-0.000139159	0.0326053	0.0212561
24	0.0376632	0.0312035	0.0107556	0.00217888	0.0214705	0.0578944	0.0428348	0.0620175	0.0673647	0.0682371	0.0235868	0.0591365	0.00892194	0.019746	0.0481596	0.0219669	0.00961506	0.00642899	0.040211	0.0212687	0.0630595	-0.00162429	0.00341704	0.0528461	0.0459068	-0.000701799	0.00145896	0.00401213	0.0195501	0.0447557	0.0204659	0.0487939	0.0391909	0.0471354	0.0286956	0.0500004	0.0238563	0.0221978	0.00930056	-0.000279884	0.0377968	0.00940513	-0.00449617	0.0276054	0.0181779
25	0.0365294	0.0318304	0.00847241	0.0013841	0.0199834	0.0513133	0.0410435	0.0549654	0.0587966	0.0584417	0.0185166	0.0523195	0.00590006	0.0202936	0.0425656	0.0185115	0.00516418	0.00630957	0.035038	0.0157474	0.0564186	-0.00593353	-0.00180706	0.0498252	0.0428152	-0.000608256	0.0016822	0.000951775	0.0144769	0.0414283	0.0157191	0.0446641	0.033313	0.0406372	0.0217032	0.0458666	0.0254704	0.0210278	0.00495583	-0.000908474	0.0314881	0.00732033	-0.00628375	0.0224646	0.0193252
26	0.032129	0.0293396	0.00734526	8.91039e-05	0.0174097	0.0451236	0.0371891	0.0478403	0.0515521	0.0522288	0.0131516	0.0459643	-3.71515e-06	0.0190885	0.038124	0.0161809	0.00257319	0.0058339	0.0292609	0.0105644	0.0517913	-0.00867114	-0.0061644	0.0458726	0.0373918	-0.000643086	-0.00228273	-0.00169859	0.0107784	0.039652	0.0126906	0.0393601	0.0283142	0.0350247	0.0165152	0.042046	0.0244428	0.0208053	0.00218439	-0.00307421	0.0282453	0.00495027	-0.00805442	0.0195568	0.0182376
27	0.027908	0.0259459	0.00723679	1.5796e-05	0.0141944	0.041425	0.0330725	0.040536	0.0458334	0.0458931	0.00918896	0.0413894	-0.00458496	0.0160255	0.0347751	0.0140281	0.000699032	0.0074344	0.0264066	0.00648372	0.0473132	-0.00911695	-0.0093999	0.043006	0.0331359	-0.000144526	-0.0063538	-0.00257165	0.00835057	0.0380426	0.00966875	0.0344674	0.0258496	0.0313327	0.01418	0.0383295	0.0227756	0.0209147	-0.000161131	-0.00450985	0.027686	0.00377834	-0.00890327	0.0177954	0.0179772
28	0.0236362	0.0222739	0.00517488	0.000475878	0.0104666	0.0378857	0.0269857	0.0348074	0.0421713	0.0402342	0.0076966	0.039288	-0.00875057	0.0119418	0.0324959	0.0121735	9.00128e-05	0.00875792	0.024672	0.00271583	0.0436644	-0.00960623	-0.0123113	0.039933	0.029706	0.000833355	-0.00939459	-0.00266154	0.00707249	0.0375384	0.00705156	0.0307655	0.0240517	0.0281583	0.0130157	0.0355401	0.0219162	0.0198035	-0.00102689	-0.00637771	0.0269071	0.00234468	-0.00958095	0.0159292	0.0179825
29	0.018831	0.0184682	0.00310932	-0.000207776	0.00748026	0.035232	0.0196283	0.0298583	0.0376999	0.0362503	0.0061986	0.0388511	-0.0138251	0.00745976	0.0293665	0.012482	0.000302307	0.0083874	0.0220359	-0.000596295	0.04388	-0.00998869	-0.0149126	0.0327017	0.0271552	0.00218076	-0.0121242	-0.00289838	0.00549786	0.0351617	0.00669663	0.0279294	0.0230068	0.0258894	0.0108961	0.0326476	0.0206576	0.0186707	-5.69745e-05	-0.00895443	0.0258361	0.00183883	-0.00825079	0.0155219	0.0163856
30	0.0157501	0.0147092	0.000452658	0.000664289	0.00571059	0.0316794	0.0131699	0.0254697	0.0348737	0.0303724	0.00750388	0.0384869	-0.0169687	0.00314587	0.0264359	0.0105601	0.000785277	0.00881332	0.0198762	-0.00288476	0.0430441	-0.00955249	-0.0155339	0.0305174	0.0259644	0.00222123	-0.0123352	-0.00210161	0.00603224	0.0329396	0.00487886	0.0260884	0.0236171	0.0217297	0.00989099	0.0299555	0.0187865	0.016634	-0.00215703	-0.0102381	0.0255043	0.00150844	-0.00782521	0.0132772	0.0147768
31	0.0154884	0.0130964	-0.0020219	0.00132705	0.00424543	0.0294735	0.00802512	0.0207993	0.0317059	0.028883	0.00736423	0.0368035	-0.0182478	-5.14814e-05	0.0220198	0.0113459	0.00238346	0.00822022	0.0162897	-0.00284761	0.0439165	-0.00968451	-0.0158881	0.0262297	0.0257819	0.00276822	-0.0112017	-0.00239883	0.00570252	0.030262	0.00502149	0.0250999	0.022821	0.0197594	0.00897879	0.0282512	0.0174868	0.0152382	-0.00330906	-0.0122397	0.022984	0.00220437	-0.00604061	0.012634	0.0129213
32	0.01633	0.012366	-0.00421948	0.00272985	0.00337668	0.0272942	0.00525203	0.0164804	0.0295166	0.0280239	0.00938368	0.0345936	-0.0185463	-0.00109836	0.0202969	0.0108049	0.00390534	0.00672487	0.0129444	-0.00107031	0.0434753	-0.00991339	-0.0173603	0.025364	0.026243	0.00215456	-0.00957139	-0.00368354	0.0065663	0.0297197	0.00468978	0.0247582	0.0227348	0.0165816	0.00974836	0.0242414	0.0175741	0.0140745	-0.00552952	-0.0118984	0.0216827	0.00249329	-0.00561702	0.0118641	0.0121958
33	0.0168759	0.0111828	-0.00457341	0.00215632	0.00193308	0.0258545	0.00307933	0.0147223	0.0266838	0.0272079	0.00677411	0.0316205	-0.0214693	0.000889248	0.0201699	0.0103093	0.00428117	0.00520598	0.00999023	0.000900048	0.0441852	-0.00982781	-0.0200345	0.0241725	0.0258615	0.00155615	-0.00865023	-0.00501436	0.00662766	0.0289063	0.00446422	0.0248279	0.0206517	0.0140175	0.00899206	0.0216332	0.0178215	0.0143449	-0.00865158	-0.010884	0.0198105	0.00231583	-0.00584921	0.0121557	0.0111987
34	0.0165678	0.011083	-0.00425132	0.00148063	0.00101524	0.0266506	0.00215054	0.0125662	0.0233468	0.0274932	0.00355354	0.028941	-0.0252528	0.00118215	0.0209245	0.00941869	0.00301735	0.00320643	0.00733821	0.00246439	0.0434687	-0.0108117	-0.0222032	0.02508	0.0232609	0.000876809	-0.00958366	-0.00535005	0.00695838	0.0283447	0.0032767	0.0242872	0.0181307	0.0124584	0.00959245	0.0177386	0.0191062	0.0163275	-0.0100783	-0.0102239	0.0176906	0.00244353	-0.00654746	0.0132533	0.0115656
35	0.0157438	0.0128573	-0.00484475	-0.000124186	-0.00120855	0.0289461	0.00199464	0.0122511	0.0227099	0.0290091	0.00192584	0.0253688	-0.0268115	0.00293059	0.0242367	0.0072314	0.00244714	0.00201658	0.00716771	0.00380251	0.041777	-0.0122838	-0.0255522	0.0249536	0.0216853	0.000375927	-0.0103247	-0.00640157	0.00520828	0.0301343	0.0027725	0.0244133	0.0155632	0.0100602	0.0101265	0.0148713	0.0211227	0.0156528	-0.0102302	-0.0104216	0.0159829	0.00161426	-0.00793832	0.0143884	0.0109118
36	0.0139987	0.0135555	-0.00701911	-0.00241497	-0.0018859	0.0301469	0.000279698	0.0131766	0.0214527	0.0278614	-0.000232595	0.0257323	-0.0292284	0.00575842	0.0259038	0.00553868	4.82174e-05	0.00164971	0.0075976	0.00368011	0.0397071	-0.012781	-0.0273076	0.024751	0.0201462	0.000594855	-0.0118011	-0.00762624	0.00283954	0.031278	0.00213561	0.0241545	0.0128167	0.00626872	0.00806991	0.0129142	0.0233087	0.0143581	-0.00929045	-0.0104057	0.0141393	0.0022863	-0.00830851	0.0156549	0.00966386
37	0.0122177	0.0145454	-0.00708844	-0.0030439	-0.00241829	0.0330792	-0.00148832	0.0138035	0.0202354	0.0273771	-0.00168416	0.0265984	-0.0306069	0.00416455	0.0276171	0.00336631	-0.00149291	0.000122189	0.00873504	0.00195522	0.0373453	-0.0145799	-0.02859	0.0246435	0.0186502	-0.000476236	-0.0129588	-0.0080704	0.00140058	0.0312837	0.000470431	0.0211857	0.0107402	0.00310421	0.00673975	0.0110755	0.0227434	0.0138251	-0.00821604	-0.011897	0.0125547	0.00286547	-0.0093262	0.0169777	0.00944129
38	0.0101582	0.0150559	-0.0106517	-0.00311024	-0.00212572	0.0325219	-0.00440736	0.0136045	0.019499	0.0263919	-0.00133818	0.0285804	-0.0298447	0.00422028	0.0279455	0.00101482	-0.00152475	0.00102776	0.00964459	0.000833375	0.0346286	-0.0161004	-0.0292003	0.0234457	0.0168755	-0.000406245	-0.0129233	-0.0111221	-0.0016893	0.0294735	0.00135941	0.0176729	0.00950953	-0.00184159	0.00415573	0.0100413	0.0217805	0.0124123	-0.00497656	-0.0143835	0.0116561	0.00432234	-0.0089978	0.017461	0.00804114
39	0.00899286	0.0142627	-0.012836	-0.00217581	-0.00324591	0.0322532	-0.00842105	0.0134751	0.0181954	0.0260071	-0.000244537	0.0302379	-0.0277041	0.00237697	0.0272688	-6.22421e-05	-0.00061089	0.000245253	0.0114806	-0.000717701	0.0323829	-0.0179096	-0.0300143	0.0219891	0.0164111	-0.00127101	-0.0125332	-0.0142319	-0.00192647	0.0278873	0.00261659	0.012621	0.0092906	-0.00607752	0.00371455	0.00956394	0.019836	0.0115433	-0.00500211	-0.0165317	0.0110438	0.00568036	-0.00982177	0.0171565	0.00767327
40	0.00735654	0.0128241	-0.0156101	-0.00100653	-0.00380351	0.030054	-0.0124347	0.0122047	0.016759	0.0251082	0.000439118	0.0308974	-0.0246358	0.000565499	0.0253031	-0.000472567	0.000244258	-0.000585017	0.0119102	-0.00137216	0.0311224	-0.0188722	-0.0307912	0.0216919	0.0158439	-0.00224956	-0.0114701	-0.0173732	-0.00123751	0.0266626	0.00495515	0.00862386	0.00957919	-0.010874	0.00347904	0.00958816	0.0184713	0.0108112	-0.00559155	-0.0180307	0.011411	0.006843	-0.0099392	0.0170471	0.00727854
41	0.00760001	0.0116366	-0.0190098	2.52763e-06	-0.00342437	0.0279609	-0.0153173	0.00970689	0.0157175	0.0252807	0.00095957	0.0304234	-0.0220283	-0.00110134	0.0226063	-0.000411201	0.00257651	-0.000142848	0.0115645	-0.00311862	0.0316864	-0.018508	-0.0328375	0.0219434	0.0149682	-0.00298794	-0.0108415	-0.0185611	-0.00173176	0.0245367	0.0082822	0.00668336	0.00958582	-0.0148645	0.00224508	0.0101677	0.0178262	0.0100701	-0.00655185	-0.0181862	0.0118581	0.00743146	-0.010398	0.0165047	0.00666322
42	0.00709382	0.0104862	-0.0200964	0.000522317	-0.00444073	0.0269425	-0.0189794	0.00799527	0.0149579	0.0244945	0.001077	0.0284679	-0.0223563	-0.00244112	0.0209292	0.00167492	0.00281833	-0.00220774	0.0117642	-0.00206942	0.0297757	-0.0180317	-0.0329964	0.0221003	0.0138967	-0.00244626	-0.009583	-0.0195469	0.000619734	0.023387	0.00954933	0.00670989	0.010906	-0.0163605	0.00150868	0.00920802	0.0174129	0.0102005	-0.00825718	-0.0179318	0.0118923	0.00674084	-0.0120061	0.0141287	0.00724338
43	0.00787168	0.00954184	-0.02189	0.000120285	-0.00369206	0.0278249	-0.0200442	0.00560696	0.0136576	0.0246471	-0.00028003	0.0273162	-0.0225898	-0.00393116	0.0183438	0.00325055	0.00313544	-0.00324533	0.0114398	-0.00281908	0.0308936	-0.0165134	-0.0351953	0.022831	0.0145369	-0.00252985	-0.00987822	-0.0170538	0.000626036	0.0235691	0.0106141	0.00720414	0.0124319	-0.0166491	0.000948093	0.010096	0.0187802	0.00869055	-0.0101061	-0.0162796	0.0111854	0.00726958	-0.0131976	0.0123948	0.00722347
44	0.00778212	0.00940451	-0.0207738	0.000607235	-0.00406822	0.0281168	-0.0212781	0.00517574	0.0121217	0.0229521	-0.00181253	0.0259503	-0.0243592	-0.0041199	0.0164315	0.00484673	0.00241895	-0.00580182	0.0118415	-0.00165544	0.03027	-0.0147517	-0.0350391	0.0233707	0.0158472	-0.0019069	-0.009719	-0.0166657	0.00214328	0.0228632	0.0101696	0.00799361	0.0127172	-0.0160056	-0.000395332	0.00939477	0.0198028	0.00657059	-0.0104959	-0.0143417	0.00989507	0.00644561	-0.0145387	0.00934211	0.00761158
45	0.00899054	0.00945394	-0.0193391	0.00112437	-0.00344858	0.0286442	-0.0215501	0.00541457	0.0109143	0.0219868	-0.00269886	0.0252159	-0.0261992	-0.00455245	0.0156185	0.00577154	0.000503323	-0.00646026	0.0117838	-0.00188698	0.0297492	-0.0128862	-0.0359838	0.0239068	0.0167859	-0.00131712	-0.00995153	-0.0145003	0.00223151	0.0225856	0.00925743	0.00784434	0.0133441	-0.0147783	-0.00088958	0.00926507	0.020241	0.00544808	-0.0104302	-0.0122961	0.00850454	0.00494363	-0.0149712	0.0077363	0.00729711
46	0.00935807	0.00922373	-0.0179967	0.00216362	-0.00285681	0.029029	-0.0214473	0.00634667	0.00946143	0.0214527	-0.00321997	0.0248523	-0.0282326	-0.00367939	0.0147998	0.00631156	-0.000423474	-0.00678866	0.0119483	-0.00152177	0.0283361	-0.012095	-0.0360992	0.0232165	0.0174228	-0.000694501	-0.0097943	-0.012988	0.00210712	0.0225587	0.00951948	0.0057214	0.0133308	-0.0134647	-0.00152978	0.0091158	0.0205687	0.00420749	-0.0102153	-0.0107755	0.00734057	0.00289167	-0.0137834	0.00731834	0.00673553
47	0.00910797	0.0083583	-0.0172016	0.0036666	-0.002002	0.0281433	-0.0212383	0.00697029	0.00902689	0.0217148	-0.00323556	0.0249598	-0.0290114	-0.00252007	0.0152811	0.00665953	-0.00053128	-0.00735887	0.0117486	-4.30029e-05	0.0267472	-0.0119226	-0.0351535	0.0229412	0.0161922	-0.000276215	-0.00841007	-0.0122951	0.00262061	0.0227959	0.00912806	0.00376431	0.0129228	-0.0132292	-0.0022894	0.00852569	0.0203515	0.0026866	-0.00977508	-0.0100932	0.00634013	0.000989318	-0.01237	0.00858912	0.00530619
48	0.0101781	0.00814733	-0.0174753	0.00629739	-0.00133625	0.0264947	-0.0206247	0.00708307	0.0086985	0.022564	-0.00316126	0.0229821	-0.0283905	-0.00113053	0.0146363	0.0073591	-0.00214571	-0.0059627	0.0113035	1.77797e-06	0.0264586	-0.0126984	-0.0353227	0.0228221	0.0162851	0.000131457	-0.00815068	-0.0111274	0.000641958	0.0248929	0.00960904	0.000977947	0.0135531	-0.0119952	-0.00268081	0.00894397	0.0196184	0.00436173	-0.0109374	-0.00967192	0.0057394	-0.00157513	-0.0114627	0.00842924	0.00492074
49	0.00941347	0.00895505	-0.0178873	0.00742752	-0.000636014	0.0252575	-0.0202764	0.00606472	0.00927235	0.0230317	-0.00109471	0.0225287	-0.0288754	-0.000516539	0.0162544	0.00735645	-0.00099103	-0.00642477	0.0117645	0.00107154	0.025699	-0.0131685	-0.0343913	0.0232433	0.0134456	-0.000385347	-0.00767401	-0.00979098	0.000607792	0.0267518	0.00906504	0.000772287	0.013898	-0.0121909	-0.00427966	0.00836216	0.018128	0.00529616	-0.0112459	-0.0100783	0.00590261	-0.00383043	-0.0106829	0.0099833	0.00381847
50	0.0104962	0.0100421	-0.0180939	0.0086993	-0.00109377	0.0229687	-0.0189794	0.00360011	0.00831703	0.0240434	-0.00124763	0.0218832	-0.0285742	0.000874984	0.0164139	0.00715842	0.000316902	-0.00546812	0.0108112	0.000790916	0.0262795	-0.0131107	-0.0349386	0.0245028	0.0120226	-0.00133868	-0.00817025	-0.00857493	-0.00106237	0.0285053	0.00996397	0.000397455	0.0150391	-0.010549	-0.00521839	0.00843082	0.0173256	0.00691026	-0.0130119	-0.0100205	0.00591853	-0.00474362	-0.0107064	0.0108053	0.00462519
51	0.00864357	0.0130357	-0.0194393	0.00730247	-0.00272048	0.0231843	-0.0183524	0.00220362	0.00727214	0.0233568	-0.000694667	0.0201805	-0.0286853	-0.000879098	0.016679	0.00693253	0.00248927	-0.00740066	0.0116521	0.00023696	0.0265614	-0.0129071	-0.0342944	0.0263962	0.011399	-0.0033233	-0.00881078	-0.00774632	-0.00275011	0.0292025	0.0101995	0.000686042	0.0169033	-0.0105656	-0.00547713	0.00774119	0.0151022	0.00839632	-0.0137586	-0.0103188	0.00694816	-0.00499937	-0.0112037	0.00882165	0.00575035
52	0.00849828	0.0149199	-0.0187616	0.00579783	-0.0035262	0.0208723	-0.0176028	0.000618042	0.00634004	0.0230848	-6.74035e-05	0.0187717	-0.0281248	-0.00182182	0.0171454	0.00601933	0.0045734	-0.00809957	0.0118455	-0.000157775	0.0271054	-0.0127303	-0.0339726	0.0269048	0.0116577	-0.00435492	-0.0103088	-0.00680029	-0.00314318	0.0291136	0.0109491	0.00154185	0.0166148	-0.0107812	-0.00431946	0.00833794	0.0132181	0.00969895	-0.0151475	-0.0106289	0.00775952	-0.00436083	-0.0111224	0.00629236	0.00685561
53	0.00803057	0.0157063	-0.018082	0.00394225	-0.00499667	0.01998	-0.0169228	-0.00104051	0.00408109	0.0244348	-0.00101609	0.0177872	-0.0280833	-0.00417895	0.0155114	0.00558412	0.0048799	-0.00867774	0.0113983	-0.00136852	0.0292416	-0.0111911	-0.0337262	0.0253835	0.0126064	-0.00655648	-0.00885125	-0.00623804	-0.00395289	0.0273187	0.0124153	0.00206927	0.0181804	-0.0115673	-0.00370911	0.00795415	0.0126694	0.00950655	-0.0163456	-0.00999102	0.00752533	-0.00356406	-0.0121169	0.00336934	0.00894273
54	0.00642178	0.0171002	-0.0177396	0.00116981	-0.00577155	0.0183413	-0.0167669	-0.000864701	0.0023164	0.0232042	-0.00107348	0.0148463	-0.0273031	-0.00624384	0.0154915	0.00570387	0.00600075	-0.00935609	0.00996303	-0.00182097	0.0292317	-0.0120061	-0.0332601	0.0253829	0.012205	-0.00727529	-0.0102647	-0.00695785	-0.00565755	0.0256808	0.0122461	0.00240762	0.0162167	-0.0120483	-0.00300921	0.00728045	0.0115804	0.00885707	-0.0161237	-0.00969414	0.00808459	-0.00213274	-0.0125345	0.00069277	0.00959984
55	0.00639889	0.0172763	-0.0167326	-0.000297338	-0.00644625	0.0183048	-0.0161731	-0.000440113	0.00098624	0.0244116	-0.00188285	0.0123648	-0.0253848	-0.00734379	0.0138203	0.00613145	0.00578713	-0.00950138	0.00800163	-0.00238189	0.0289398	-0.0121372	-0.0333985	0.0245536	0.0130044	-0.00666263	-0.00913287	-0.0067419	-0.00400729	0.0216034	0.0123855	0.00295494	0.0157755	-0.0144764	-0.00168568	0.00643558	0.0103086	0.00691192	-0.0152048	-0.00939992	0.00703971	-0.000802911	-0.013648	-0.000644021	0.00959819
56	0.00477152	0.0179434	-0.0160761	-0.000609145	-0.00653946	0.0184674	-0.0164318	4.75009e-05	-5.86463e-05	0.022836	-0.00245306	0.0106515	-0.024535	-0.00649329	0.0133128	0.00692423	0.0056226	-0.00799309	0.00465832	-0.00327784	0.0280442	-0.0137178	-0.0338323	0.0242361	0.0129845	-0.00687459	-0.0103267	-0.00778082	-0.00520642	0.0208292	0.0117287	0.00344587	0.0140141	-0.0146622	-0.0024254	0.00549519	0.011329	0.00695139	-0.0142051	-0.0086602	0.00609798	-0.000516645	-0.0151932	-0.00116282	0.00971428
57	0.00448791	0.0183554	-0.0148896	-8.23901e-05	-0.0055556	0.0188621	-0.0160338	0.000379211	-0.000848116	0.0224379	-0.00316425	0.00942249	-0.024062	-0.00516379	0.0131635	0.00703071	0.00511409	-0.00667057	0.00157607	-0.00448692	0.0260871	-0.0146386	-0.035665	0.0239874	0.013104	-0.00587482	-0.010537	-0.00862967	-0.00364473	0.019704	0.00996729	0.00431163	0.0132678	-0.0143404	-0.00231593	0.0047976	0.0113489	0.00606938	-0.0125432	-0.00762295	0.00565017	0.000296708	-0.0168786	-0.000348468	0.00907773
58	0.00512479	0.0183842	-0.0146594	0.000723333	-0.00548263	0.0195255	-0.0169327	0.000989557	-0.00102392	0.021131	-0.00374441	0.00931435	-0.0245585	-0.00434613	0.0114376	0.00751832	0.00349966	-0.00591394	9.13396e-05	-0.00668848	0.02482	-0.0150771	-0.0369481	0.0242179	0.0124638	-0.00576137	-0.00997176	-0.00916969	-0.00229865	0.0198549	0.00845469	0.0052371	0.0150988	-0.0148745	-0.00184159	0.00448015	0.0114971	0.0057652	-0.011212	-0.007476	0.00615238	0.000666564	-0.0178966	0.00289002	0.00914142
59	0.00568505	0.0190526	-0.0141184	0.000547195	-0.00483413	0.018474	-0.0168067	0.00103931	-0.000987434	0.0206102	-0.00332977	0.0111464	-0.0255669	-0.00226631	0.0124716	0.00695873	0.00338024	-0.00416417	-0.00104543	-0.00690442	0.0218478	-0.0152715	-0.0398164	0.0237854	0.0121951	-0.00524523	-0.010951	-0.00940056	-0.00250497	0.0212826	0.00829215	0.0043249	0.0148799	-0.0133154	-0.00194773	0.00357492	0.0098575	0.00674772	-0.00981057	-0.00853084	0.00716675	1.8735e-05	-0.0179997	0.00457975	0.00732896
60	0.00689281	0.017064	-0.0155401	0.000580035	-0.00377764	0.016424	-0.0176857	0.00142741	-0.000400308	0.0213831	-0.00357457	0.0124099	-0.0272344	-0.0034054	0.0130278	0.00604155	0.00291054	-0.00384208	0.00171738	-0.0081155	0.020657	-0.0148074	-0.0407856	0.0247102	0.0106957	-0.0066331	-0.00993329	-0.00944236	-0.00146274	0.0235933	0.00694209	0.00317718	0.016691	-0.012987	-0.00152978	0.00446191	0.00856616	0.00713616	-0.00751149	-0.00889107	0.00863755	-0.000222086	-0.0178399	0.00756315	0.00749548
61	0.00702118	0.0143991	-0.0158396	-0.00032288	-0.00306712	0.0153128	-0.0177222	0.000899995	-0.00124617	0.0216982	-0.00253002	0.0131151	-0.0282462	-0.00502647	0.0140469	0.00517214	0.00254732	-0.00412104	0.00414616	-0.00811351	0.0208759	-0.0156715	-0.0434907	0.024749	0.00904383	-0.00631964	-0.0097734	-0.00859384	-0.00027522	0.0257826	0.00539632	0.00145561	0.0170758	-0.0122904	-0.00257798	0.003149	0.00762908	0.00827027	-0.00550266	-0.0106408	0.00975309	-0.00162588	-0.0177583	0.00735948	0.00680353
62	0.0067996	0.0105061	-0.0177569	-0.00083305	-0.00360847	0.0138168	-0.0181601	0.00101278	-0.0007287	0.0231577	-0.00211074	0.0138485	-0.0283769	-0.00655333	0.0145172	0.0042815	0.00189518	-0.00478148	0.0080892	-0.00757381	0.0201926	-0.0146552	-0.0435358	0.0258101	0.00875856	-0.007403	-0.00898559	-0.00836762	0.000415732	0.027875	0.00344587	-0.000149867	0.0168171	-0.0129174	-0.00257798	0.00288828	0.00679748	0.00819365	-0.00336512	-0.0109643	0.00938224	-0.00226144	-0.0175015	0.00776615	0.00690304
63	0.00565719	0.00842696	-0.0174298	-0.00196385	-0.00406191	0.0149214	-0.0184652	0.00040243	-0.000960897	0.0233236	-0.000700306	0.0132481	-0.0277678	-0.00646377	0.0143013	0.00431169	0.00100288	-0.00482692	0.00934538	-0.00709084	0.0206869	-0.0152954	-0.0436815	0.0256127	0.00809182	-0.00666064	-0.00819479	-0.00833577	0.000794545	0.0283596	0.00297484	0.000238234	0.0163228	-0.0134315	-0.00393468	0.0022159	0.00728277	0.00830278	-0.00200511	-0.0113013	0.00919383	-0.00269797	-0.0168703	0.00787528	0.00756016
64	0.00385799	0.00640552	-0.0174212	-0.00212672	-0.00446925	0.0161587	-0.017961	0.000820385	-0.00109358	0.0227597	-0.000358645	0.0120891	-0.0270321	-0.00622328	0.0140213	0.00507794	-8.57935e-05	-0.00516394	0.0108829	-0.00634383	0.0199869	-0.0156032	-0.0431829	0.0257322	0.00766724	-0.00650772	-0.00755924	-0.00847409	0.00134916	0.0281251	0.00167122	0.00108078	0.015006	-0.0137102	-0.00521176	0.00231973	0.00856085	0.00762908	-0.000817585	-0.0109145	0.00867603	-0.00325027	-0.0170232	0.00634212	0.00871882
65	0.00286154	0.00617863	-0.0174557	-0.00296628	-0.00538511	0.0170543	-0.0163622	0.000385845	-0.000274258	0.0222853	-0.00165464	0.0103927	-0.0252657	-0.00430367	0.0126504	0.00672521	-0.00131412	-0.00361784	0.0109024	-0.00538386	0.0191908	-0.0154539	-0.0422209	0.0254724	0.00920969	-0.00740566	-0.00655349	-0.00987822	0.00124036	0.0281072	0.000662823	0.00207259	0.0135829	-0.0139191	-0.0068106	0.00327737	0.00985021	0.00672517	-0.000392997	-0.00947654	0.00758802	-0.00257059	-0.017605	0.00512342	0.00848663
66	0.00183423	0.00774696	-0.016584	-0.002818	-0.00596095	0.0168884	-0.0140369	0.00101278	0.000896678	0.0203282	-0.00220959	0.00819781	-0.024061	-0.00283154	0.0115232	0.00858245	-0.00251325	-0.00365765	0.0103654	-0.00413033	0.0186966	-0.0157515	-0.0408288	0.0254884	0.00863915	-0.00668551	-0.00671039	-0.0101602	0.000421371	0.0263528	0.00051687	0.0040927	0.0125911	-0.0134382	-0.00897003	0.00302859	0.0102765	0.00546666	-0.000736316	-0.00883833	0.00862163	-0.00253211	-0.0171108	0.00390306	0.00838114
67	0.00135391	0.00988914	-0.0158887	-0.00243255	-0.0067355	0.0156909	-0.0127631	0.000482041	0.0022202	0.0191009	-0.00386847	0.00670081	-0.0223394	-0.00113816	0.0108004	0.00941836	-0.00256698	-0.00252021	0.00969202	-0.00239483	0.018282	-0.0164766	-0.039352	0.0249404	0.0080487	-0.00665102	-0.00709717	-0.0113374	-0.000282849	0.0244468	7.90133e-05	0.00459359	0.0132678	-0.0129937	-0.0109835	0.0036061	0.0107253	0.00454484	-0.000696843	-0.00830892	0.00910891	-0.00159338	-0.0169426	0.00332754	0.00737241
68	0.00236463	0.0114502	-0.0144408	-0.00107686	-0.00678658	0.0143309	-0.012103	0.000166916	0.0031324	0.0173395	-0.00424164	0.00587817	-0.02195	-0.000249512	0.00939363	0.0103243	-0.00136653	-0.00207108	0.00907637	-0.000324293	0.0189653	-0.016802	-0.0388843	0.025146	0.00748811	-0.00665467	-0.00804917	-0.0118579	-0.000592998	0.0221938	0.0006197	0.00525701	0.0141601	-0.0134846	-0.0120085	0.00333609	0.0101318	0.00343162	-0.000604628	-0.00692337	0.0112939	-0.00164413	-0.0164391	0.00322869	0.00612021
69	0.00439702	0.0114379	-0.013504	-0.000283738	-0.00765931	0.0118199	-0.0114628	-0.000300795	0.00435641	0.0179897	-0.00521853	0.00571364	-0.0214133	-0.00104031	0.00733205	0.00941604	-0.000941605	-0.00165943	0.00855492	0.000342112	0.0203618	-0.017076	-0.037242	0.0257192	0.00655933	-0.00601878	-0.0101174	-0.0116486	-0.00120268	0.0211078	0.000341064	0.00450402	0.0150624	-0.0132624	-0.0119223	0.00303821	0.010087	0.00232039	-0.00163459	-0.00712041	0.0130088	-0.00176653	-0.0163986	0.00417373	0.00475588
70	0.0072557	0.0122831	-0.0120399	0.000362101	-0.0076268	0.0117668	-0.0128527	-0.00165749	0.00391856	0.017993	-0.00515716	0.00601582	-0.02058	-0.000766316	0.00761533	0.00741019	-0.000593641	-0.00222267	0.0100164	0.00028738	0.021347	-0.0177756	-0.0357161	0.0257391	0.0049837	-0.00573915	-0.0116625	-0.0121292	-0.00136323	0.0196128	-0.000262648	0.00405953	0.0167673	-0.0143835	-0.0103931	0.00233698	0.0100744	0.0025297	-0.0018983	-0.00773274	0.0141645	-0.00209525	-0.0162301	0.00564951	0.00502755
71	0.00939622	0.0114578	-0.0113048	-0.00014442	-0.0074218	0.0110868	-0.0138379	-0.00194276	0.00390197	0.0182484	-0.00449507	0.00792084	-0.0215688	-0.00134051	0.00498354	0.00597422	-1.64661e-05	-0.0028841	0.00974111	7.64127e-05	0.0235163	-0.0168169	-0.03534	0.0265843	0.00589259	-0.00609043	-0.0136856	-0.0108335	-0.00156424	0.0193381	0.000659506	0.00425524	0.0161271	-0.0148944	-0.0101675	0.00230845	0.0101129	0.00264182	-0.00362816	-0.00843331	0.013728	-0.00315208	-0.01625	0.00510949	0.00404768
72	0.0119928	0.0108873	-0.0103906	-0.000556735	-0.00718397	0.0121615	-0.015377	-0.00333262	0.00249552	0.0178371	-0.00292011	0.00970577	-0.0211917	-0.000922883	0.00531758	0.00426193	-0.000533934	-0.00304266	0.0108477	-0.000554831	0.024956	-0.0157555	-0.0352504	0.026572	0.00674508	-0.00631931	-0.0145152	-0.00990575	-0.00244925	0.0187248	0.00128644	0.0042287	0.0160177	-0.0157568	-0.00977277	0.00203346	0.010506	0.00345716	-0.0051882	-0.00997013	0.0139705	-0.00461227	-0.0165469	0.00377734	0.00467561
73	0.0128191	0.0109247	-0.0115586	-0.00273673	-0.00676867	0.0138334	-0.0156755	-0.00303077	0.001988	0.0175087	-0.00206264	0.0104123	-0.0217009	-0.00129772	0.00428563	0.00437338	-0.00125275	-0.00410512	0.0104284	-0.00141728	0.0257222	-0.0151544	-0.0358647	0.0266311	0.00803543	-0.00633224	-0.014761	-0.00842699	-0.0029007	0.0195252	0.00247064	0.00473622	0.0153111	-0.0162378	-0.00901647	0.00284847	0.00995436	0.00437102	-0.00747467	-0.0107274	0.012359	-0.00504847	-0.0171731	0.00262929	0.00400191
74	0.0122904	0.0118257	-0.0128884	-0.00290823	-0.00688311	0.0137637	-0.0163788	-0.0025531	0.000608091	0.0163842	-0.000282351	0.0106551	-0.0210716	-0.00115475	0.00435728	0.00452365	-0.00143154	-0.00473438	0.0101999	-0.00166739	0.0262165	-0.0150685	-0.0362724	0.0255802	0.00853632	-0.00578194	-0.0143891	-0.0082555	-0.00338699	0.0205903	0.00325016	0.00563847	0.0142729	-0.0164501	-0.00910272	0.00326311	0.0105262	0.00595825	-0.00876137	-0.011149	0.0116226	-0.00549893	-0.0177377	0.00119232	0.00448819
75	0.0112273	0.0111228	-0.0146056	-0.00254965	-0.00719093	0.0146427	-0.0161731	-0.0022413	-0.000596016	0.0157805	0.000564172	0.00981158	-0.0203279	-0.00118493	0.00534478	0.00584485	-0.00138875	-0.00379995	0.00895994	-0.00209927	0.0257123	-0.0146771	-0.0362452	0.0249609	0.00846666	-0.00600551	-0.0132248	-0.00755924	-0.00346859	0.0205661	0.00480256	0.0054494	0.0146477	-0.0159028	-0.00875442	0.00407182	0.00921465	0.00704062	-0.00799114	-0.0111198	0.0118442	-0.00427425	-0.0187275	-2.33922e-05	0.0039976
76	0.00933917	0.0115852	-0.0151244	-0.00256093	-0.00705294	0.0145664	-0.0152576	-0.000871336	-0.00154139	0.0148152	0.000791062	0.00960891	-0.0185655	-0.00139258	0.00679634	0.0064804	-0.000167726	-0.00369214	0.0080212	-0.00280781	0.0258682	-0.0142007	-0.0370678	0.0236902	0.00860598	-0.00616042	-0.0125044	-0.00723151	-0.00387991	0.021738	0.00523047	0.00593038	0.0150988	-0.0164136	-0.00854876	0.00425857	0.00968336	0.00767253	-0.00827708	-0.0112074	0.0119178	-0.00399728	-0.0196427	0.000197527	0.00397073
77	0.008625	0.0126778	-0.0152034	-0.00144671	-0.00699755	0.0136343	-0.0151747	0.000120477	-0.00308384	0.0145863	0.000972839	0.00871694	-0.0174653	-0.00118062	0.00780076	0.00691295	0.00175686	-0.00377408	0.007381	-0.00313852	0.0252943	-0.0142581	-0.0365683	0.0245639	0.00839368	-0.00647421	-0.011022	-0.00829331	-0.00208039	0.02134	0.00509778	0.00576784	0.0150491	-0.0158796	-0.00867149	0.00342465	0.00889488	0.00735011	-0.00533647	-0.0105128	0.0121341	-0.00356207	-0.0199336	0.000651306	0.00447658
78	0.00885089	0.0140707	-0.014529	-0.00211776	-0.00554632	0.0133192	-0.0150287	0.00105258	-0.00251993	0.0141419	-0.000411387	0.00947722	-0.0163139	-0.00102472	0.00974889	0.00777507	0.00272976	-0.00419004	0.00734318	-0.00343042	0.024402	-0.0139244	-0.0373183	0.0243197	0.00848656	-0.00751744	-0.0105002	-0.00864658	-0.00164286	0.0227962	0.00450734	0.00627867	0.015205	-0.0159791	-0.00894018	0.00266404	0.00865705	0.00807191	-0.00293157	-0.0101861	0.0122903	-0.00196754	-0.0200514	0.00197649	0.00435286
79	0.0093939	0.0158009	-0.0129361	-0.00182785	-0.00541264	0.0129278	-0.0158315	0.00132458	-0.00239388	0.0148119	-0.00063894	0.0106498	-0.0152783	-0.00139491	0.0112048	0.00697996	0.00510049	-0.00531222	0.00696636	-0.00529198	0.0245712	-0.0137499	-0.0377856	0.0258881	0.00909359	-0.00880813	-0.00951699	-0.0101257	-0.000595652	0.0225905	0.00364158	0.00566833	0.0151022	-0.015508	-0.0101509	0.00199996	0.00761116	0.00767784	-0.00112309	-0.0105861	0.0119066	-0.00191016	-0.0203549	0.00243027	0.00471077
80	0.0106119	0.0173543	-0.0121742	-0.00240137	-0.00381114	0.0131036	-0.0162328	0.00113219	-0.00112675	0.0145465	-0.000513885	0.0112489	-0.0158299	-0.0013624	0.013405	0.00651689	0.0059301	-0.00488895	0.00698892	-0.0068215	0.0244849	-0.0130301	-0.0384763	0.0268706	0.0100688	-0.0100219	-0.00972829	-0.00989414	-3.20764e-05	0.0227408	0.00265972	0.00608296	0.0144288	-0.0153289	-0.0118227	0.00143373	0.0079787	0.00871874	0.000381214	-0.0112157	0.011406	-0.00177283	-0.0202083	0.00310695	0.00497614
81	0.0113444	0.018151	-0.0118223	-0.00268698	-0.00242161	0.0130472	-0.0179544	0.000807117	0.000661164	0.0145134	0.000437459	0.011291	-0.0163869	-0.00132724	0.0138253	0.00594867	0.00621404	-0.00450019	0.00736839	-0.00700128	0.0237319	-0.0127296	-0.0391802	0.0282299	0.0110341	-0.010938	-0.0096112	-0.0100424	0.000240589	0.0222263	0.00169444	0.00607301	0.0136227	-0.013531	-0.012317	0.00183775	0.00765594	0.00924815	0.00033179	-0.011079	0.0109884	-0.00169621	-0.0199403	0.00339222	0.0060061
82	0.0110206	0.0191276	-0.0122671	-0.00131337	-0.0034917	0.0121184	-0.0186377	0.000442236	0.00113551	0.0144636	0.00158683	0.0117176	-0.0160817	-0.00261527	0.0136856	0.00408181	0.00789415	-0.00420464	0.006155	-0.00869765	0.023523	-0.0140777	-0.0385287	0.0300162	0.0111336	-0.0111994	-0.00847642	-0.0101413	0.000391849	0.0208205	0.00190674	0.00582423	0.0132446	-0.0124265	-0.0123966	0.00314734	0.00545571	0.0102954	0.0006907	-0.0107337	0.0106743	-0.00182026	-0.0200089	0.00402778	0.00691167
83	0.0104338	0.018983	-0.0141681	-0.002137	-0.00268333	0.0116043	-0.0201171	-0.000154842	0.00225337	0.0137372	0.00172051	0.00936842	-0.0176819	-0.00222816	0.0127711	0.00398628	0.00594104	-0.00343772	0.007448	-0.00845948	0.0234002	-0.0142396	-0.0382358	0.0301333	0.011744	-0.0112439	-0.00863099	-0.00921679	-0.000417192	0.0187941	0.0024043	0.0052371	0.0136459	-0.0115607	-0.0123236	0.00278379	0.00687079	0.0113923	-0.000493836	-0.00930671	0.01019	-0.00263096	-0.0197296	0.00366124	0.00777444
84	0.00895969	0.0188616	-0.0150521	-0.000929577	-0.00312052	0.0110901	-0.0205384	-0.000251038	0.00247562	0.0129477	0.000621226	0.00944637	-0.0184458	-0.00301763	0.0112349	0.00317823	0.00560436	-0.00294215	0.00663166	-0.00857392	0.0231846	-0.0155813	-0.0366227	0.0286612	0.0108118	-0.0112923	-0.00741826	-0.00827839	-0.00156391	0.0164821	0.00408607	0.00410265	0.014054	-0.0111261	-0.011899	0.00278246	0.00600038	0.0110318	-0.00148167	-0.00817159	0.00970898	-0.00418436	-0.0206461	0.0037246	0.00805043
85	0.00793404	0.0182001	-0.0156854	-0.000915645	-0.00327045	0.010785	-0.0214606	-0.000652407	0.00159327	0.0129212	-0.000230605	0.00834642	-0.0192618	-0.00339047	0.00950873	0.00275132	0.00284818	-0.0022303	0.00679487	-0.0081563	0.0237651	-0.0162653	-0.036071	0.0274988	0.0109445	-0.00959229	-0.00787934	-0.00784882	-0.00177753	0.0153768	0.00619906	0.00428178	0.0144885	-0.0102504	-0.0105656	0.00242388	0.00736338	0.0108317	-0.00161966	-0.0067406	0.00904755	-0.00564952	-0.020322	0.00414454	0.00799437
86	0.00736848	0.0181427	-0.0159245	-0.000869538	-0.00463179	0.0105528	-0.0218984	-0.000881287	0.000740775	0.0125895	-0.0014304	0.00811223	-0.0196807	-0.00249751	0.00855108	0.00301569	0.00246671	-0.0023381	0.00565577	-0.0086187	0.0233107	-0.017563	-0.0361606	0.0257302	0.00955798	-0.00846978	-0.00776855	-0.00679896	-0.00323805	0.0150548	0.00776473	0.00362499	0.015477	-0.0105788	-0.00956048	0.00230779	0.00910054	0.00983229	-0.00158251	-0.00620455	0.00752268	-0.0065322	-0.0196238	0.0031325	0.00807763
87	0.00773402	0.0188871	-0.0149868	-0.00117173	-0.00523982	0.0112493	-0.0227078	-0.00196266	0.000200087	0.0131368	-0.0024796	0.00827112	-0.0194014	-0.00302029	0.0086015	0.00289363	0.00204047	-0.00269502	0.0035126	-0.00813938	0.0230453	-0.0171075	-0.036415	0.0238215	0.00810178	-0.00790422	-0.00809661	-0.00607749	-0.00471914	0.0151652	0.00911811	0.00317387	0.0148932	-0.0110963	-0.00985902	0.00286871	0.0086315	0.00759192	-0.00183063	-0.00696848	0.00743113	-0.00667252	-0.0203194	0.00291821	0.00788192
88	0.0075005	0.0188509	-0.0132566	-0.000621419	-0.0064008	0.0125463	-0.0236996	-0.00220813	-0.00115661	0.0140291	-0.00203245	0.00820975	-0.0200297	-0.00281761	0.0088808	0.0034917	0.0018902	-0.00315511	0.00264982	-0.00925127	0.0221795	-0.0171961	-0.0386557	0.023508	0.00859934	-0.00708821	-0.00811353	-0.00541075	-0.00524589	0.0171382	0.00919109	0.00344255	0.0138317	-0.0108641	-0.00742095	0.00337855	0.0104878	0.00615131	-0.00176163	-0.00741463	0.00650764	-0.00521001	-0.0195356	0.00297527	0.00783714
89	0.00835797	0.0199622	-0.0114398	-0.000918963	-0.00743142	0.0130406	-0.0242768	-0.00308384	-0.00172383	0.0151436	-0.000921557	0.00802367	-0.0199119	-0.0036857	0.00939462	0.00384994	0.00268896	-0.00351402	0.00239606	-0.00926354	0.0219573	-0.017084	-0.0408951	0.0236832	0.00830744	-0.00695652	-0.00782991	-0.00553548	-0.00630969	0.0181486	0.00891908	0.00252703	0.0118381	-0.0118128	-0.00895345	0.00347076	0.0102987	0.00516248	-0.00230099	-0.00831589	0.00701019	-0.0027809	-0.0201071	0.0020289	0.00767361
90	0.00862931	0.0196504	-0.00980083	-0.000751117	-0.00853303	0.0143508	-0.0240778	-0.00250998	-0.00355487	0.0156976	0.00116225	0.00795268	-0.0185423	-0.00416203	0.0102358	0.00369902	0.00347644	-0.00346426	0.00225077	-0.0105429	0.0202324	-0.0178227	-0.0421178	0.0247709	0.00899739	-0.00726103	-0.00766373	-0.00545852	-0.00689449	0.0199727	0.00745293	0.00207591	0.0107634	-0.0110797	-0.00815071	0.00387246	0.0110112	0.00247198	-0.00264166	-0.00930604	0.00700455	-0.000909721	-0.0192918	0.00230521	0.00759333
91	0.00890828	0.0182492	-0.00912248	-0.00119262	-0.0101475	0.015817	-0.0239882	-0.00182666	-0.00431117	0.0160658	0.00284103	0.00811057	-0.0177641	-0.00529051	0.0107251	0.00370001	0.00515688	-0.00353889	0.00333712	-0.0107838	0.0200566	-0.0179935	-0.0435743	0.0253766	0.00950491	-0.00760933	-0.00649777	-0.00510425	-0.00730979	0.0205286	0.00637487	0.00133951	0.00988768	-0.0106949	-0.00895013	0.0029722	0.0102051	0.00167057	-0.00315515	-0.0092941	0.00723475	0.000163029	-0.0191982	0.00262797	0.00834631
92	0.00835697	0.0168726	-0.00816583	-0.00102246	-0.0106706	0.0167292	-0.0242138	-0.000655724	-0.00542571	0.0163179	0.00335054	0.00865226	-0.0161746	-0.00505068	0.0112257	0.00345687	0.006019	-0.00265688	0.00347976	-0.0106577	0.0209423	-0.0186344	-0.0438443	0.0261577	0.00949164	-0.00737182	-0.00621648	-0.00458081	-0.00782925	0.0214468	0.00600335	0.000984581	0.00931713	-0.00962019	-0.0092354	0.0022766	0.00979713	0.000761022	-0.00284201	-0.00989947	0.00769948	0.000744848	-0.0190261	0.00263792	0.00757376
93	0.00774497	0.0151003	-0.00801722	-0.00104767	-0.01038	0.0178172	-0.024844	0.000279698	-0.00720036	0.0171372	0.00287022	0.0098965	-0.0134426	-0.00512698	0.0116118	0.0030754	0.00630161	-0.00287713	0.00376271	-0.009375	0.0225444	-0.0186078	-0.0450312	0.0280302	0.0102181	-0.00675716	-0.00606986	-0.00292326	-0.00836463	0.0220913	0.00520393	0.00111395	0.00906504	-0.00945765	-0.00831657	0.000221662	0.0095991	0.000721217	-0.00260716	-0.0102468	0.00795324	0.000466875	-0.0187428	0.00361911	0.00776549
94	0.00752571	0.0130633	-0.010369	-0.00173265	-0.0111167	0.0183347	-0.0264296	0.000531797	-0.00638767	0.0162051	0.00282245	0.00930937	-0.013916	-0.00455378	0.0114098	0.00299181	0.00578514	-0.0031896	0.0030681	-0.00973656	0.02344	-0.0189024	-0.0429842	0.0270457	0.00863251	-0.00715024	-0.00559552	-0.00273651	-0.00873814	0.023451	0.00586072	0.00257679	0.00938016	-0.0079749	-0.0095074	0.000189486	0.00838936	0.00243715	-0.00240747	-0.0116277	0.00773033	-0.000316955	-0.0187793	0.00435319	0.0083357
95	0.00642974	0.0113308	-0.0106878	-0.0016401	-0.00963564	0.0189152	-0.0275309	0.000236576	-0.00676914	0.0155914	0.00123456	0.00938998	-0.013967	-0.00505068	0.012175	0.00449214	0.00442911	-0.00305725	0.00261068	-0.00895937	0.0251683	-0.0180741	-0.0430496	0.0292917	0.00708343	-0.00673129	-0.00521007	-0.00201305	-0.00865289	0.0251129	0.0067696	0.00319045	0.00855088	-0.00833315	-0.0085952	0.000320511	0.00767552	0.00349464	-0.00174969	-0.012662	0.00755651	-0.00132535	-0.0186658	0.00436513	0.00807696
96	0.00589768	0.0106355	-0.0118156	-0.00172601	-0.00854265	0.0187957	-0.0278029	-0.00011172	-0.00571762	0.0147323	0.000571138	0.00859852	-0.0146597	-0.00452061	0.0119213	0.00539804	0.00403802	-0.00250761	0.00197048	-0.00904793	0.0258781	-0.0178356	-0.0409283	0.0305386	0.00573668	-0.00705603	-0.00511553	-0.0021799	-0.0078465	0.0260101	0.00596686	0.00452393	0.00825566	-0.00773276	-0.00853881	0.000319516	0.00726353	0.00493028	-0.00108461	-0.0134962	0.00795556	-0.00180799	-0.0186754	0.00540139	0.00840337
97	0.00593217	0.011349	-0.0119128	-0.00162053	-0.00849588	0.0182418	-0.0279488	-0.000967532	-0.0058304	0.0137604	0.00020095	0.0081265	-0.0168569	-0.00490075	0.0125246	0.00641539	0.00306147	-0.00228669	0.00176515	-0.00906253	0.0266344	-0.0177368	-0.0401743	0.0327704	0.00460555	-0.00643773	-0.00417049	-0.00401823	-0.00729851	0.026985	0.00544608	0.00516413	0.00623887	-0.008363	-0.00764651	0.000290989	0.00649994	0.00632678	-0.000611925	-0.0137699	0.00783382	-0.00246378	-0.0181782	0.00556128	0.00831679
98	0.0062055	0.012294	-0.0121696	-0.0016673	-0.00887967	0.018338	-0.0271328	-0.00110022	-0.00495137	0.011319	-0.000680072	0.00767238	-0.0185589	-0.00547029	0.011639	0.00730172	0.00399026	-0.000221463	0.00181325	-0.00925625	0.0265448	-0.0164312	-0.0395527	0.0332819	0.00346447	-0.00682848	-0.00368586	-0.00574279	-0.00530096	0.0268553	0.00551242	0.0050613	0.00615594	-0.00820378	-0.00771285	0.000265779	0.00557977	0.00725458	-0.000394323	-0.0125117	0.00755021	-0.00285387	-0.0182993	0.00614807	0.00820467
99	0.00779406	0.0133621	-0.0123145	-0.00180164	-0.0103521	0.0181323	-0.0265623	-0.00155134	-0.00413204	0.0101879	-0.00110864	0.00808039	-0.019435	-0.00601728	0.0109391	0.00683666	0.00429709	0.00147988	0.00165502	-0.00989313	0.0265283	-0.0165118	-0.037913	0.0326009	0.0021509	-0.00596736	-0.00344371	-0.00758478	-0.00433999	0.0253029	0.00474949	0.00595028	0.00579106	-0.00853881	-0.00807442	0.00031056	0.00523479	0.00872704	0.000511576	-0.0112943	0.00757874	-0.00285653	-0.0189272	0.00582233	0.00738833

## Sheet: ALL mirror
99	0.00779406	0.0133621	-0.0123145	-0.00180164	-0.0103521	0.0181323	-0.0265623	-0.00155134	-0.00413204	0.0101879	-0.00110864	0.00808039	-0.019435	-0.00601728	0.0109391	0.00683666	0.00429709	0.00147988	0.00165502	-0.00989313	0.0265283	-0.0165118	-0.037913	0.0326009	0.0021509	-0.00596736	-0.00344371	-0.00758478	-0.00433999	0.0253029	0.00474949	0.00595028	0.00579106	-0.00853881	-0.00807442	0.00031056	0.00523479	0.00872704	0.000511576	-0.0112943	0.00757874	-0.00285653	-0.0189272	0.00582233	0.00738833
98	0.0062055	0.012294	-0.0121696	-0.0016673	-0.00887967	0.018338	-0.0271328	-0.00110022	-0.00495137	0.011319	-0.000680072	0.00767238	-0.0185589	-0.00547029	0.011639	0.00730172	0.00399026	-0.000221463	0.00181325	-0.00925625	0.0265448	-0.0164312	-0.0395527	0.0332819	0.00346447	-0.00682848	-0.00368586	-0.00574279	-0.00530096	0.0268553	0.00551242	0.0050613	0.00615594	-0.00820378	-0.00771285	0.000265779	0.00557977	0.00725458	-0.000394323	-0.0125117	0.00755021	-0.00285387	-0.0182993	0.00614807	0.00820467
97	0.00593217	0.011349	-0.0119128	-0.00162053	-0.00849588	0.0182418	-0.0279488	-0.000967532	-0.0058304	0.0137604	0.00020095	0.0081265	-0.0168569	-0.00490075	0.0125246	0.00641539	0.00306147	-0.00228669	0.00176515	-0.00906253	0.0266344	-0.0177368	-0.0401743	0.0327704	0.00460555	-0.00643773	-0.00417049	-0.00401823	-0.00729851	0.026985	0.00544608	0.00516413	0.00623887	-0.008363	-0.00764651	0.000290989	0.00649994	0.00632678	-0.000611925	-0.0137699	0.00783382	-0.00246378	-0.0181782	0.00556128	0.00831679
96	0.00589768	0.0106355	-0.0118156	-0.00172601	-0.00854265	0.0187957	-0.0278029	-0.00011172	-0.00571762	0.0147323	0.000571138	0.00859852	-0.0146597	-0.00452061	0.0119213	0.00539804	0.00403802	-0.00250761	0.00197048	-0.00904793	0.0258781	-0.0178356	-0.0409283	0.0305386	0.00573668	-0.00705603	-0.00511553	-0.0021799	-0.0078465	0.0260101	0.00596686	0.00452393	0.00825566	-0.00773276	-0.00853881	0.000319516	0.00726353	0.00493028	-0.00108461	-0.0134962	0.00795556	-0.00180799	-0.0186754	0.00540139	0.00840337
95	0.00642974	0.0113308	-0.0106878	-0.0016401	-0.00963564	0.0189152	-0.0275309	0.000236576	-0.00676914	0.0155914	0.00123456	0.00938998	-0.013967	-0.00505068	0.012175	0.00449214	0.00442911	-0.00305725	0.00261068	-0.00895937	0.0251683	-0.0180741	-0.0430496	0.0292917	0.00708343	-0.00673129	-0.00521007	-0.00201305	-0.00865289	0.0251129	0.0067696	0.00319045	0.00855088	-0.00833315	-0.0085952	0.000320511	0.00767552	0.00349464	-0.00174969	-0.012662	0.00755651	-0.00132535	-0.0186658	0.00436513	0.00807696
94	0.00752571	0.0130633	-0.010369	-0.00173265	-0.0111167	0.0183347	-0.0264296	0.000531797	-0.00638767	0.0162051	0.00282245	0.00930937	-0.013916	-0.00455378	0.0114098	0.00299181	0.00578514	-0.0031896	0.0030681	-0.00973656	0.02344	-0.0189024	-0.0429842	0.0270457	0.00863251	-0.00715024	-0.00559552	-0.00273651	-0.00873814	0.023451	0.00586072	0.00257679	0.00938016	-0.0079749	-0.0095074	0.000189486	0.00838936	0.00243715	-0.00240747	-0.0116277	0.00773033	-0.000316955	-0.0187793	0.00435319	0.0083357
93	0.00774497	0.0151003	-0.00801722	-0.00104767	-0.01038	0.0178172	-0.024844	0.000279698	-0.00720036	0.0171372	0.00287022	0.0098965	-0.0134426	-0.00512698	0.0116118	0.0030754	0.00630161	-0.00287713	0.00376271	-0.009375	0.0225444	-0.0186078	-0.0450312	0.0280302	0.0102181	-0.00675716	-0.00606986	-0.00292326	-0.00836463	0.0220913	0.00520393	0.00111395	0.00906504	-0.00945765	-0.00831657	0.000221662	0.0095991	0.000721217	-0.00260716	-0.0102468	0.00795324	0.000466875	-0.0187428	0.00361911	0.00776549
92	0.00835697	0.0168726	-0.00816583	-0.00102246	-0.0106706	0.0167292	-0.0242138	-0.000655724	-0.00542571	0.0163179	0.00335054	0.00865226	-0.0161746	-0.00505068	0.0112257	0.00345687	0.006019	-0.00265688	0.00347976	-0.0106577	0.0209423	-0.0186344	-0.0438443	0.0261577	0.00949164	-0.00737182	-0.00621648	-0.00458081	-0.00782925	0.0214468	0.00600335	0.000984581	0.00931713	-0.00962019	-0.0092354	0.0022766	0.00979713	0.000761022	-0.00284201	-0.00989947	0.00769948	0.000744848	-0.0190261	0.00263792	0.00757376
91	0.00890828	0.0182492	-0.00912248	-0.00119262	-0.0101475	0.015817	-0.0239882	-0.00182666	-0.00431117	0.0160658	0.00284103	0.00811057	-0.0177641	-0.00529051	0.0107251	0.00370001	0.00515688	-0.00353889	0.00333712	-0.0107838	0.0200566	-0.0179935	-0.0435743	0.0253766	0.00950491	-0.00760933	-0.00649777	-0.00510425	-0.00730979	0.0205286	0.00637487	0.00133951	0.00988768	-0.0106949	-0.00895013	0.0029722	0.0102051	0.00167057	-0.00315515	-0.0092941	0.00723475	0.000163029	-0.0191982	0.00262797	0.00834631
90	0.00862931	0.0196504	-0.00980083	-0.000751117	-0.00853303	0.0143508	-0.0240778	-0.00250998	-0.00355487	0.0156976	0.00116225	0.00795268	-0.0185423	-0.00416203	0.0102358	0.00369902	0.00347644	-0.00346426	0.00225077	-0.0105429	0.0202324	-0.0178227	-0.0421178	0.0247709	0.00899739	-0.00726103	-0.00766373	-0.00545852	-0.00689449	0.0199727	0.00745293	0.00207591	0.0107634	-0.0110797	-0.00815071	0.00387246	0.0110112	0.00247198	-0.00264166	-0.00930604	0.00700455	-0.000909721	-0.0192918	0.00230521	0.00759333
89	0.00835797	0.0199622	-0.0114398	-0.000918963	-0.00743142	0.0130406	-0.0242768	-0.00308384	-0.00172383	0.0151436	-0.000921557	0.00802367	-0.0199119	-0.0036857	0.00939462	0.00384994	0.00268896	-0.00351402	0.00239606	-0.00926354	0.0219573	-0.017084	-0.0408951	0.0236832	0.00830744	-0.00695652	-0.00782991	-0.00553548	-0.00630969	0.0181486	0.00891908	0.00252703	0.0118381	-0.0118128	-0.00895345	0.00347076	0.0102987	0.00516248	-0.00230099	-0.00831589	0.00701019	-0.0027809	-0.0201071	0.0020289	0.00767361
88	0.0075005	0.0188509	-0.0132566	-0.000621419	-0.0064008	0.0125463	-0.0236996	-0.00220813	-0.00115661	0.0140291	-0.00203245	0.00820975	-0.0200297	-0.00281761	0.0088808	0.0034917	0.0018902	-0.00315511	0.00264982	-0.00925127	0.0221795	-0.0171961	-0.0386557	0.023508	0.00859934	-0.00708821	-0.00811353	-0.00541075	-0.00524589	0.0171382	0.00919109	0.00344255	0.0138317	-0.0108641	-0.00742095	0.00337855	0.0104878	0.00615131	-0.00176163	-0.00741463	0.00650764	-0.00521001	-0.0195356	0.00297527	0.00783714
87	0.00773402	0.0188871	-0.0149868	-0.00117173	-0.00523982	0.0112493	-0.0227078	-0.00196266	0.000200087	0.0131368	-0.0024796	0.00827112	-0.0194014	-0.00302029	0.0086015	0.00289363	0.00204047	-0.00269502	0.0035126	-0.00813938	0.0230453	-0.0171075	-0.036415	0.0238215	0.00810178	-0.00790422	-0.00809661	-0.00607749	-0.00471914	0.0151652	0.00911811	0.00317387	0.0148932	-0.0110963	-0.00985902	0.00286871	0.0086315	0.00759192	-0.00183063	-0.00696848	0.00743113	-0.00667252	-0.0203194	0.00291821	0.00788192
86	0.00736848	0.0181427	-0.0159245	-0.000869538	-0.00463179	0.0105528	-0.0218984	-0.000881287	0.000740775	0.0125895	-0.0014304	0.00811223	-0.0196807	-0.00249751	0.00855108	0.00301569	0.00246671	-0.0023381	0.00565577	-0.0086187	0.0233107	-0.017563	-0.0361606	0.0257302	0.00955798	-0.00846978	-0.00776855	-0.00679896	-0.00323805	0.0150548	0.00776473	0.00362499	0.015477	-0.0105788	-0.00956048	0.00230779	0.00910054	0.00983229	-0.00158251	-0.00620455	0.00752268	-0.0065322	-0.0196238	0.0031325	0.00807763
85	0.00793404	0.0182001	-0.0156854	-0.000915645	-0.00327045	0.010785	-0.0214606	-0.000652407	0.00159327	0.0129212	-0.000230605	0.00834642	-0.0192618	-0.00339047	0.00950873	0.00275132	0.00284818	-0.0022303	0.00679487	-0.0081563	0.0237651	-0.0162653	-0.036071	0.0274988	0.0109445	-0.00959229	-0.00787934	-0.00784882	-0.00177753	0.0153768	0.00619906	0.00428178	0.0144885	-0.0102504	-0.0105656	0.00242388	0.00736338	0.0108317	-0.00161966	-0.0067406	0.00904755	-0.00564952	-0.020322	0.00414454	0.00799437
84	0.00895969	0.0188616	-0.0150521	-0.000929577	-0.00312052	0.0110901	-0.0205384	-0.000251038	0.00247562	0.0129477	0.000621226	0.00944637	-0.0184458	-0.00301763	0.0112349	0.00317823	0.00560436	-0.00294215	0.00663166	-0.00857392	0.0231846	-0.0155813	-0.0366227	0.0286612	0.0108118	-0.0112923	-0.00741826	-0.00827839	-0.00156391	0.0164821	0.00408607	0.00410265	0.014054	-0.0111261	-0.011899	0.00278246	0.00600038	0.0110318	-0.00148167	-0.00817159	0.00970898	-0.00418436	-0.0206461	0.0037246	0.00805043
83	0.0104338	0.018983	-0.0141681	-0.002137	-0.00268333	0.0116043	-0.0201171	-0.000154842	0.00225337	0.0137372	0.00172051	0.00936842	-0.0176819	-0.00222816	0.0127711	0.00398628	0.00594104	-0.00343772	0.007448	-0.00845948	0.0234002	-0.0142396	-0.0382358	0.0301333	0.011744	-0.0112439	-0.00863099	-0.00921679	-0.000417192	0.0187941	0.0024043	0.0052371	0.0136459	-0.0115607	-0.0123236	0.00278379	0.00687079	0.0113923	-0.000493836	-0.00930671	0.01019	-0.00263096	-0.0197296	0.00366124	0.00777444
82	0.0110206	0.0191276	-0.0122671	-0.00131337	-0.0034917	0.0121184	-0.0186377	0.000442236	0.00113551	0.0144636	0.00158683	0.0117176	-0.0160817	-0.00261527	0.0136856	0.00408181	0.00789415	-0.00420464	0.006155	-0.00869765	0.023523	-0.0140777	-0.0385287	0.0300162	0.0111336	-0.0111994	-0.00847642	-0.0101413	0.000391849	0.0208205	0.00190674	0.00582423	0.0132446	-0.0124265	-0.0123966	0.00314734	0.00545571	0.0102954	0.0006907	-0.0107337	0.0106743	-0.00182026	-0.0200089	0.00402778	0.00691167
81	0.0113444	0.018151	-0.0118223	-0.00268698	-0.00242161	0.0130472	-0.0179544	0.000807117	0.000661164	0.0145134	0.000437459	0.011291	-0.0163869	-0.00132724	0.0138253	0.00594867	0.00621404	-0.00450019	0.00736839	-0.00700128	0.0237319	-0.0127296	-0.0391802	0.0282299	0.0110341	-0.010938	-0.0096112	-0.0100424	0.000240589	0.0222263	0.00169444	0.00607301	0.0136227	-0.013531	-0.012317	0.00183775	0.00765594	0.00924815	0.00033179	-0.011079	0.0109884	-0.00169621	-0.0199403	0.00339222	0.0060061
80	0.0106119	0.0173543	-0.0121742	-0.00240137	-0.00381114	0.0131036	-0.0162328	0.00113219	-0.00112675	0.0145465	-0.000513885	0.0112489	-0.0158299	-0.0013624	0.013405	0.00651689	0.0059301	-0.00488895	0.00698892	-0.0068215	0.0244849	-0.0130301	-0.0384763	0.0268706	0.0100688	-0.0100219	-0.00972829	-0.00989414	-3.20764e-05	0.0227408	0.00265972	0.00608296	0.0144288	-0.0153289	-0.0118227	0.00143373	0.0079787	0.00871874	0.000381214	-0.0112157	0.011406	-0.00177283	-0.0202083	0.00310695	0.00497614
79	0.0093939	0.0158009	-0.0129361	-0.00182785	-0.00541264	0.0129278	-0.0158315	0.00132458	-0.00239388	0.0148119	-0.00063894	0.0106498	-0.0152783	-0.00139491	0.0112048	0.00697996	0.00510049	-0.00531222	0.00696636	-0.00529198	0.0245712	-0.0137499	-0.0377856	0.0258881	0.00909359	-0.00880813	-0.00951699	-0.0101257	-0.000595652	0.0225905	0.00364158	0.00566833	0.0151022	-0.015508	-0.0101509	0.00199996	0.00761116	0.00767784	-0.00112309	-0.0105861	0.0119066	-0.00191016	-0.0203549	0.00243027	0.00471077
78	0.00885089	0.0140707	-0.014529	-0.00211776	-0.00554632	0.0133192	-0.0150287	0.00105258	-0.00251993	0.0141419	-0.000411387	0.00947722	-0.0163139	-0.00102472	0.00974889	0.00777507	0.00272976	-0.00419004	0.00734318	-0.00343042	0.024402	-0.0139244	-0.0373183	0.0243197	0.00848656	-0.00751744	-0.0105002	-0.00864658	-0.00164286	0.0227962	0.00450734	0.00627867	0.015205	-0.0159791	-0.00894018	0.00266404	0.00865705	0.00807191	-0.00293157	-0.0101861	0.0122903	-0.00196754	-0.0200514	0.00197649	0.00435286
77	0.008625	0.0126778	-0.0152034	-0.00144671	-0.00699755	0.0136343	-0.0151747	0.000120477	-0.00308384	0.0145863	0.000972839	0.00871694	-0.0174653	-0.00118062	0.00780076	0.00691295	0.00175686	-0.00377408	0.007381	-0.00313852	0.0252943	-0.0142581	-0.0365683	0.0245639	0.00839368	-0.00647421	-0.011022	-0.00829331	-0.00208039	0.02134	0.00509778	0.00576784	0.0150491	-0.0158796	-0.00867149	0.00342465	0.00889488	0.00735011	-0.00533647	-0.0105128	0.0121341	-0.00356207	-0.0199336	0.000651306	0.00447658
76	0.00933917	0.0115852	-0.0151244	-0.00256093	-0.00705294	0.0145664	-0.0152576	-0.000871336	-0.00154139	0.0148152	0.000791062	0.00960891	-0.0185655	-0.00139258	0.00679634	0.0064804	-0.000167726	-0.00369214	0.0080212	-0.00280781	0.0258682	-0.0142007	-0.0370678	0.0236902	0.00860598	-0.00616042	-0.0125044	-0.00723151	-0.00387991	0.021738	0.00523047	0.00593038	0.0150988	-0.0164136	-0.00854876	0.00425857	0.00968336	0.00767253	-0.00827708	-0.0112074	0.0119178	-0.00399728	-0.0196427	0.000197527	0.00397073
75	0.0112273	0.0111228	-0.0146056	-0.00254965	-0.00719093	0.0146427	-0.0161731	-0.0022413	-0.000596016	0.0157805	0.000564172	0.00981158	-0.0203279	-0.00118493	0.00534478	0.00584485	-0.00138875	-0.00379995	0.00895994	-0.00209927	0.0257123	-0.0146771	-0.0362452	0.0249609	0.00846666	-0.00600551	-0.0132248	-0.00755924	-0.00346859	0.0205661	0.00480256	0.0054494	0.0146477	-0.0159028	-0.00875442	0.00407182	0.00921465	0.00704062	-0.00799114	-0.0111198	0.0118442	-0.00427425	-0.0187275	-2.33922e-05	0.0039976
74	0.0122904	0.0118257	-0.0128884	-0.00290823	-0.00688311	0.0137637	-0.0163788	-0.0025531	0.000608091	0.0163842	-0.000282351	0.0106551	-0.0210716	-0.00115475	0.00435728	0.00452365	-0.00143154	-0.00473438	0.0101999	-0.00166739	0.0262165	-0.0150685	-0.0362724	0.0255802	0.00853632	-0.00578194	-0.0143891	-0.0082555	-0.00338699	0.0205903	0.00325016	0.00563847	0.0142729	-0.0164501	-0.00910272	0.00326311	0.0105262	0.00595825	-0.00876137	-0.011149	0.0116226	-0.00549893	-0.0177377	0.00119232	0.00448819
73	0.0128191	0.0109247	-0.0115586	-0.00273673	-0.00676867	0.0138334	-0.0156755	-0.00303077	0.001988	0.0175087	-0.00206264	0.0104123	-0.0217009	-0.00129772	0.00428563	0.00437338	-0.00125275	-0.00410512	0.0104284	-0.00141728	0.0257222	-0.0151544	-0.0358647	0.0266311	0.00803543	-0.00633224	-0.014761	-0.00842699	-0.0029007	0.0195252	0.00247064	0.00473622	0.0153111	-0.0162378	-0.00901647	0.00284847	0.00995436	0.00437102	-0.00747467	-0.0107274	0.012359	-0.00504847	-0.0171731	0.00262929	0.00400191
72	0.0119928	0.0108873	-0.0103906	-0.000556735	-0.00718397	0.0121615	-0.015377	-0.00333262	0.00249552	0.0178371	-0.00292011	0.00970577	-0.0211917	-0.000922883	0.00531758	0.00426193	-0.000533934	-0.00304266	0.0108477	-0.000554831	0.024956	-0.0157555	-0.0352504	0.026572	0.00674508	-0.00631931	-0.0145152	-0.00990575	-0.00244925	0.0187248	0.00128644	0.0042287	0.0160177	-0.0157568	-0.00977277	0.00203346	0.010506	0.00345716	-0.0051882	-0.00997013	0.0139705	-0.00461227	-0.0165469	0.00377734	0.00467561
71	0.00939622	0.0114578	-0.0113048	-0.00014442	-0.0074218	0.0110868	-0.0138379	-0.00194276	0.00390197	0.0182484	-0.00449507	0.00792084	-0.0215688	-0.00134051	0.00498354	0.00597422	-1.64661e-05	-0.0028841	0.00974111	7.64127e-05	0.0235163	-0.0168169	-0.03534	0.0265843	0.00589259	-0.00609043	-0.0136856	-0.0108335	-0.00156424	0.0193381	0.000659506	0.00425524	0.0161271	-0.0148944	-0.0101675	0.00230845	0.0101129	0.00264182	-0.00362816	-0.00843331	0.013728	-0.00315208	-0.01625	0.00510949	0.00404768
70	0.0072557	0.0122831	-0.0120399	0.000362101	-0.0076268	0.0117668	-0.0128527	-0.00165749	0.00391856	0.017993	-0.00515716	0.00601582	-0.02058	-0.000766316	0.00761533	0.00741019	-0.000593641	-0.00222267	0.0100164	0.00028738	0.021347	-0.0177756	-0.0357161	0.0257391	0.0049837	-0.00573915	-0.0116625	-0.0121292	-0.00136323	0.0196128	-0.000262648	0.00405953	0.0167673	-0.0143835	-0.0103931	0.00233698	0.0100744	0.0025297	-0.0018983	-0.00773274	0.0141645	-0.00209525	-0.0162301	0.00564951	0.00502755
69	0.00439702	0.0114379	-0.013504	-0.000283738	-0.00765931	0.0118199	-0.0114628	-0.000300795	0.00435641	0.0179897	-0.00521853	0.00571364	-0.0214133	-0.00104031	0.00733205	0.00941604	-0.000941605	-0.00165943	0.00855492	0.000342112	0.0203618	-0.017076	-0.037242	0.0257192	0.00655933	-0.00601878	-0.0101174	-0.0116486	-0.00120268	0.0211078	0.000341064	0.00450402	0.0150624	-0.0132624	-0.0119223	0.00303821	0.010087	0.00232039	-0.00163459	-0.00712041	0.0130088	-0.00176653	-0.0163986	0.00417373	0.00475588
68	0.00236463	0.0114502	-0.0144408	-0.00107686	-0.00678658	0.0143309	-0.012103	0.000166916	0.0031324	0.0173395	-0.00424164	0.00587817	-0.02195	-0.000249512	0.00939363	0.0103243	-0.00136653	-0.00207108	0.00907637	-0.000324293	0.0189653	-0.016802	-0.0388843	0.025146	0.00748811	-0.00665467	-0.00804917	-0.0118579	-0.000592998	0.0221938	0.0006197	0.00525701	0.0141601	-0.0134846	-0.0120085	0.00333609	0.0101318	0.00343162	-0.000604628	-0.00692337	0.0112939	-0.00164413	-0.0164391	0.00322869	0.00612021
67	0.00135391	0.00988914	-0.0158887	-0.00243255	-0.0067355	0.0156909	-0.0127631	0.000482041	0.0022202	0.0191009	-0.00386847	0.00670081	-0.0223394	-0.00113816	0.0108004	0.00941836	-0.00256698	-0.00252021	0.00969202	-0.00239483	0.018282	-0.0164766	-0.039352	0.0249404	0.0080487	-0.00665102	-0.00709717	-0.0113374	-0.000282849	0.0244468	7.90133e-05	0.00459359	0.0132678	-0.0129937	-0.0109835	0.0036061	0.0107253	0.00454484	-0.000696843	-0.00830892	0.00910891	-0.00159338	-0.0169426	0.00332754	0.00737241
66	0.00183423	0.00774696	-0.016584	-0.002818	-0.00596095	0.0168884	-0.0140369	0.00101278	0.000896678	0.0203282	-0.00220959	0.00819781	-0.024061	-0.00283154	0.0115232	0.00858245	-0.00251325	-0.00365765	0.0103654	-0.00413033	0.0186966	-0.0157515	-0.0408288	0.0254884	0.00863915	-0.00668551	-0.00671039	-0.0101602	0.000421371	0.0263528	0.00051687	0.0040927	0.0125911	-0.0134382	-0.00897003	0.00302859	0.0102765	0.00546666	-0.000736316	-0.00883833	0.00862163	-0.00253211	-0.0171108	0.00390306	0.00838114
65	0.00286154	0.00617863	-0.0174557	-0.00296628	-0.00538511	0.0170543	-0.0163622	0.000385845	-0.000274258	0.0222853	-0.00165464	0.0103927	-0.0252657	-0.00430367	0.0126504	0.00672521	-0.00131412	-0.00361784	0.0109024	-0.00538386	0.0191908	-0.0154539	-0.0422209	0.0254724	0.00920969	-0.00740566	-0.00655349	-0.00987822	0.00124036	0.0281072	0.000662823	0.00207259	0.0135829	-0.0139191	-0.0068106	0.00327737	0.00985021	0.00672517	-0.000392997	-0.00947654	0.00758802	-0.00257059	-0.017605	0.00512342	0.00848663
64	0.00385799	0.00640552	-0.0174212	-0.00212672	-0.00446925	0.0161587	-0.017961	0.000820385	-0.00109358	0.0227597	-0.000358645	0.0120891	-0.0270321	-0.00622328	0.0140213	0.00507794	-8.57935e-05	-0.00516394	0.0108829	-0.00634383	0.0199869	-0.0156032	-0.0431829	0.0257322	0.00766724	-0.00650772	-0.00755924	-0.00847409	0.00134916	0.0281251	0.00167122	0.00108078	0.015006	-0.0137102	-0.00521176	0.00231973	0.00856085	0.00762908	-0.000817585	-0.0109145	0.00867603	-0.00325027	-0.0170232	0.00634212	0.00871882
63	0.00565719	0.00842696	-0.0174298	-0.00196385	-0.00406191	0.0149214	-0.0184652	0.00040243	-0.000960897	0.0233236	-0.000700306	0.0132481	-0.0277678	-0.00646377	0.0143013	0.00431169	0.00100288	-0.00482692	0.00934538	-0.00709084	0.0206869	-0.0152954	-0.0436815	0.0256127	0.00809182	-0.00666064	-0.00819479	-0.00833577	0.000794545	0.0283596	0.00297484	0.000238234	0.0163228	-0.0134315	-0.00393468	0.0022159	0.00728277	0.00830278	-0.00200511	-0.0113013	0.00919383	-0.00269797	-0.0168703	0.00787528	0.00756016
62	0.0067996	0.0105061	-0.0177569	-0.00083305	-0.00360847	0.0138168	-0.0181601	0.00101278	-0.0007287	0.0231577	-0.00211074	0.0138485	-0.0283769	-0.00655333	0.0145172	0.0042815	0.00189518	-0.00478148	0.0080892	-0.00757381	0.0201926	-0.0146552	-0.0435358	0.0258101	0.00875856	-0.007403	-0.00898559	-0.00836762	0.000415732	0.027875	0.00344587	-0.000149867	0.0168171	-0.0129174	-0.00257798	0.00288828	0.00679748	0.00819365	-0.00336512	-0.0109643	0.00938224	-0.00226144	-0.0175015	0.00776615	0.00690304
61	0.00702118	0.0143991	-0.0158396	-0.00032288	-0.00306712	0.0153128	-0.0177222	0.000899995	-0.00124617	0.0216982	-0.00253002	0.0131151	-0.0282462	-0.00502647	0.0140469	0.00517214	0.00254732	-0.00412104	0.00414616	-0.00811351	0.0208759	-0.0156715	-0.0434907	0.024749	0.00904383	-0.00631964	-0.0097734	-0.00859384	-0.00027522	0.0257826	0.00539632	0.00145561	0.0170758	-0.0122904	-0.00257798	0.003149	0.00762908	0.00827027	-0.00550266	-0.0106408	0.00975309	-0.00162588	-0.0177583	0.00735948	0.00680353
60	0.00689281	0.017064	-0.0155401	0.000580035	-0.00377764	0.016424	-0.0176857	0.00142741	-0.000400308	0.0213831	-0.00357457	0.0124099	-0.0272344	-0.0034054	0.0130278	0.00604155	0.00291054	-0.00384208	0.00171738	-0.0081155	0.020657	-0.0148074	-0.0407856	0.0247102	0.0106957	-0.0066331	-0.00993329	-0.00944236	-0.00146274	0.0235933	0.00694209	0.00317718	0.016691	-0.012987	-0.00152978	0.00446191	0.00856616	0.00713616	-0.00751149	-0.00889107	0.00863755	-0.000222086	-0.0178399	0.00756315	0.00749548
59	0.00568505	0.0190526	-0.0141184	0.000547195	-0.00483413	0.018474	-0.0168067	0.00103931	-0.000987434	0.0206102	-0.00332977	0.0111464	-0.0255669	-0.00226631	0.0124716	0.00695873	0.00338024	-0.00416417	-0.00104543	-0.00690442	0.0218478	-0.0152715	-0.0398164	0.0237854	0.0121951	-0.00524523	-0.010951	-0.00940056	-0.00250497	0.0212826	0.00829215	0.0043249	0.0148799	-0.0133154	-0.00194773	0.00357492	0.0098575	0.00674772	-0.00981057	-0.00853084	0.00716675	1.8735e-05	-0.0179997	0.00457975	0.00732896
58	0.00512479	0.0183842	-0.0146594	0.000723333	-0.00548263	0.0195255	-0.0169327	0.000989557	-0.00102392	0.021131	-0.00374441	0.00931435	-0.0245585	-0.00434613	0.0114376	0.00751832	0.00349966	-0.00591394	9.13396e-05	-0.00668848	0.02482	-0.0150771	-0.0369481	0.0242179	0.0124638	-0.00576137	-0.00997176	-0.00916969	-0.00229865	0.0198549	0.00845469	0.0052371	0.0150988	-0.0148745	-0.00184159	0.00448015	0.0114971	0.0057652	-0.011212	-0.007476	0.00615238	0.000666564	-0.0178966	0.00289002	0.00914142
57	0.00448791	0.0183554	-0.0148896	-8.23901e-05	-0.0055556	0.0188621	-0.0160338	0.000379211	-0.000848116	0.0224379	-0.00316425	0.00942249	-0.024062	-0.00516379	0.0131635	0.00703071	0.00511409	-0.00667057	0.00157607	-0.00448692	0.0260871	-0.0146386	-0.035665	0.0239874	0.013104	-0.00587482	-0.010537	-0.00862967	-0.00364473	0.019704	0.00996729	0.00431163	0.0132678	-0.0143404	-0.00231593	0.0047976	0.0113489	0.00606938	-0.0125432	-0.00762295	0.00565017	0.000296708	-0.0168786	-0.000348468	0.00907773
56	0.00477152	0.0179434	-0.0160761	-0.000609145	-0.00653946	0.0184674	-0.0164318	4.75009e-05	-5.86463e-05	0.022836	-0.00245306	0.0106515	-0.024535	-0.00649329	0.0133128	0.00692423	0.0056226	-0.00799309	0.00465832	-0.00327784	0.0280442	-0.0137178	-0.0338323	0.0242361	0.0129845	-0.00687459	-0.0103267	-0.00778082	-0.00520642	0.0208292	0.0117287	0.00344587	0.0140141	-0.0146622	-0.0024254	0.00549519	0.011329	0.00695139	-0.0142051	-0.0086602	0.00609798	-0.000516645	-0.0151932	-0.00116282	0.00971428
55	0.00639889	0.0172763	-0.0167326	-0.000297338	-0.00644625	0.0183048	-0.0161731	-0.000440113	0.00098624	0.0244116	-0.00188285	0.0123648	-0.0253848	-0.00734379	0.0138203	0.00613145	0.00578713	-0.00950138	0.00800163	-0.00238189	0.0289398	-0.0121372	-0.0333985	0.0245536	0.0130044	-0.00666263	-0.00913287	-0.0067419	-0.00400729	0.0216034	0.0123855	0.00295494	0.0157755	-0.0144764	-0.00168568	0.00643558	0.0103086	0.00691192	-0.0152048	-0.00939992	0.00703971	-0.000802911	-0.013648	-0.000644021	0.00959819
54	0.00642178	0.0171002	-0.0177396	0.00116981	-0.00577155	0.0183413	-0.0167669	-0.000864701	0.0023164	0.0232042	-0.00107348	0.0148463	-0.0273031	-0.00624384	0.0154915	0.00570387	0.00600075	-0.00935609	0.00996303	-0.00182097	0.0292317	-0.0120061	-0.0332601	0.0253829	0.012205	-0.00727529	-0.0102647	-0.00695785	-0.00565755	0.0256808	0.0122461	0.00240762	0.0162167	-0.0120483	-0.00300921	0.00728045	0.0115804	0.00885707	-0.0161237	-0.00969414	0.00808459	-0.00213274	-0.0125345	0.00069277	0.00959984
53	0.00803057	0.0157063	-0.018082	0.00394225	-0.00499667	0.01998	-0.0169228	-0.00104051	0.00408109	0.0244348	-0.00101609	0.0177872	-0.0280833	-0.00417895	0.0155114	0.00558412	0.0048799	-0.00867774	0.0113983	-0.00136852	0.0292416	-0.0111911	-0.0337262	0.0253835	0.0126064	-0.00655648	-0.00885125	-0.00623804	-0.00395289	0.0273187	0.0124153	0.00206927	0.0181804	-0.0115673	-0.00370911	0.00795415	0.0126694	0.00950655	-0.0163456	-0.00999102	0.00752533	-0.00356406	-0.0121169	0.00336934	0.00894273
52	0.00849828	0.0149199	-0.0187616	0.00579783	-0.0035262	0.0208723	-0.0176028	0.000618042	0.00634004	0.0230848	-6.74035e-05	0.0187717	-0.0281248	-0.00182182	0.0171454	0.00601933	0.0045734	-0.00809957	0.0118455	-0.000157775	0.0271054	-0.0127303	-0.0339726	0.0269048	0.0116577	-0.00435492	-0.0103088	-0.00680029	-0.00314318	0.0291136	0.0109491	0.00154185	0.0166148	-0.0107812	-0.00431946	0.00833794	0.0132181	0.00969895	-0.0151475	-0.0106289	0.00775952	-0.00436083	-0.0111224	0.00629236	0.00685561
51	0.00864357	0.0130357	-0.0194393	0.00730247	-0.00272048	0.0231843	-0.0183524	0.00220362	0.00727214	0.0233568	-0.000694667	0.0201805	-0.0286853	-0.000879098	0.016679	0.00693253	0.00248927	-0.00740066	0.0116521	0.00023696	0.0265614	-0.0129071	-0.0342944	0.0263962	0.011399	-0.0033233	-0.00881078	-0.00774632	-0.00275011	0.0292025	0.0101995	0.000686042	0.0169033	-0.0105656	-0.00547713	0.00774119	0.0151022	0.00839632	-0.0137586	-0.0103188	0.00694816	-0.00499937	-0.0112037	0.00882165	0.00575035
50	0.0104962	0.0100421	-0.0180939	0.0086993	-0.00109377	0.0229687	-0.0189794	0.00360011	0.00831703	0.0240434	-0.00124763	0.0218832	-0.0285742	0.000874984	0.0164139	0.00715842	0.000316902	-0.00546812	0.0108112	0.000790916	0.0262795	-0.0131107	-0.0349386	0.0245028	0.0120226	-0.00133868	-0.00817025	-0.00857493	-0.00106237	0.0285053	0.00996397	0.000397455	0.0150391	-0.010549	-0.00521839	0.00843082	0.0173256	0.00691026	-0.0130119	-0.0100205	0.00591853	-0.00474362	-0.0107064	0.0108053	0.00462519
49	0.00941347	0.00895505	-0.0178873	0.00742752	-0.000636014	0.0252575	-0.0202764	0.00606472	0.00927235	0.0230317	-0.00109471	0.0225287	-0.0288754	-0.000516539	0.0162544	0.00735645	-0.00099103	-0.00642477	0.0117645	0.00107154	0.025699	-0.0131685	-0.0343913	0.0232433	0.0134456	-0.000385347	-0.00767401	-0.00979098	0.000607792	0.0267518	0.00906504	0.000772287	0.013898	-0.0121909	-0.00427966	0.00836216	0.018128	0.00529616	-0.0112459	-0.0100783	0.00590261	-0.00383043	-0.0106829	0.0099833	0.00381847
48	0.0101781	0.00814733	-0.0174753	0.00629739	-0.00133625	0.0264947	-0.0206247	0.00708307	0.0086985	0.022564	-0.00316126	0.0229821	-0.0283905	-0.00113053	0.0146363	0.0073591	-0.00214571	-0.0059627	0.0113035	1.77797e-06	0.0264586	-0.0126984	-0.0353227	0.0228221	0.0162851	0.000131457	-0.00815068	-0.0111274	0.000641958	0.0248929	0.00960904	0.000977947	0.0135531	-0.0119952	-0.00268081	0.00894397	0.0196184	0.00436173	-0.0109374	-0.00967192	0.0057394	-0.00157513	-0.0114627	0.00842924	0.00492074
47	0.00910797	0.0083583	-0.0172016	0.0036666	-0.002002	0.0281433	-0.0212383	0.00697029	0.00902689	0.0217148	-0.00323556	0.0249598	-0.0290114	-0.00252007	0.0152811	0.00665953	-0.00053128	-0.00735887	0.0117486	-4.30029e-05	0.0267472	-0.0119226	-0.0351535	0.0229412	0.0161922	-0.000276215	-0.00841007	-0.0122951	0.00262061	0.0227959	0.00912806	0.00376431	0.0129228	-0.0132292	-0.0022894	0.00852569	0.0203515	0.0026866	-0.00977508	-0.0100932	0.00634013	0.000989318	-0.01237	0.00858912	0.00530619
46	0.00935807	0.00922373	-0.0179967	0.00216362	-0.00285681	0.029029	-0.0214473	0.00634667	0.00946143	0.0214527	-0.00321997	0.0248523	-0.0282326	-0.00367939	0.0147998	0.00631156	-0.000423474	-0.00678866	0.0119483	-0.00152177	0.0283361	-0.012095	-0.0360992	0.0232165	0.0174228	-0.000694501	-0.0097943	-0.012988	0.00210712	0.0225587	0.00951948	0.0057214	0.0133308	-0.0134647	-0.00152978	0.0091158	0.0205687	0.00420749	-0.0102153	-0.0107755	0.00734057	0.00289167	-0.0137834	0.00731834	0.00673553
45	0.00899054	0.00945394	-0.0193391	0.00112437	-0.00344858	0.0286442	-0.0215501	0.00541457	0.0109143	0.0219868	-0.00269886	0.0252159	-0.0261992	-0.00455245	0.0156185	0.00577154	0.000503323	-0.00646026	0.0117838	-0.00188698	0.0297492	-0.0128862	-0.0359838	0.0239068	0.0167859	-0.00131712	-0.00995153	-0.0145003	0.00223151	0.0225856	0.00925743	0.00784434	0.0133441	-0.0147783	-0.00088958	0.00926507	0.020241	0.00544808	-0.0104302	-0.0122961	0.00850454	0.00494363	-0.0149712	0.0077363	0.00729711
44	0.00778212	0.00940451	-0.0207738	0.000607235	-0.00406822	0.0281168	-0.0212781	0.00517574	0.0121217	0.0229521	-0.00181253	0.0259503	-0.0243592	-0.0041199	0.0164315	0.00484673	0.00241895	-0.00580182	0.0118415	-0.00165544	0.03027	-0.0147517	-0.0350391	0.0233707	0.0158472	-0.0019069	-0.009719	-0.0166657	0.00214328	0.0228632	0.0101696	0.00799361	0.0127172	-0.0160056	-0.000395332	0.00939477	0.0198028	0.00657059	-0.0104959	-0.0143417	0.00989507	0.00644561	-0.0145387	0.00934211	0.00761158
43	0.00787168	0.00954184	-0.02189	0.000120285	-0.00369206	0.0278249	-0.0200442	0.00560696	0.0136576	0.0246471	-0.00028003	0.0273162	-0.0225898	-0.00393116	0.0183438	0.00325055	0.00313544	-0.00324533	0.0114398	-0.00281908	0.0308936	-0.0165134	-0.0351953	0.022831	0.0145369	-0.00252985	-0.00987822	-0.0170538	0.000626036	0.0235691	0.0106141	0.00720414	0.0124319	-0.0166491	0.000948093	0.010096	0.0187802	0.00869055	-0.0101061	-0.0162796	0.0111854	0.00726958	-0.0131976	0.0123948	0.00722347
42	0.00709382	0.0104862	-0.0200964	0.000522317	-0.00444073	0.0269425	-0.0189794	0.00799527	0.0149579	0.0244945	0.001077	0.0284679	-0.0223563	-0.00244112	0.0209292	0.00167492	0.00281833	-0.00220774	0.0117642	-0.00206942	0.0297757	-0.0180317	-0.0329964	0.0221003	0.0138967	-0.00244626	-0.009583	-0.0195469	0.000619734	0.023387	0.00954933	0.00670989	0.010906	-0.0163605	0.00150868	0.00920802	0.0174129	0.0102005	-0.00825718	-0.0179318	0.0118923	0.00674084	-0.0120061	0.0141287	0.00724338
41	0.00760001	0.0116366	-0.0190098	2.52763e-06	-0.00342437	0.0279609	-0.0153173	0.00970689	0.0157175	0.0252807	0.00095957	0.0304234	-0.0220283	-0.00110134	0.0226063	-0.000411201	0.00257651	-0.000142848	0.0115645	-0.00311862	0.0316864	-0.018508	-0.0328375	0.0219434	0.0149682	-0.00298794	-0.0108415	-0.0185611	-0.00173176	0.0245367	0.0082822	0.00668336	0.00958582	-0.0148645	0.00224508	0.0101677	0.0178262	0.0100701	-0.00655185	-0.0181862	0.0118581	0.00743146	-0.010398	0.0165047	0.00666322
40	0.00735654	0.0128241	-0.0156101	-0.00100653	-0.00380351	0.030054	-0.0124347	0.0122047	0.016759	0.0251082	0.000439118	0.0308974	-0.0246358	0.000565499	0.0253031	-0.000472567	0.000244258	-0.000585017	0.0119102	-0.00137216	0.0311224	-0.0188722	-0.0307912	0.0216919	0.0158439	-0.00224956	-0.0114701	-0.0173732	-0.00123751	0.0266626	0.00495515	0.00862386	0.00957919	-0.010874	0.00347904	0.00958816	0.0184713	0.0108112	-0.00559155	-0.0180307	0.011411	0.006843	-0.0099392	0.0170471	0.00727854
39	0.00899286	0.0142627	-0.012836	-0.00217581	-0.00324591	0.0322532	-0.00842105	0.0134751	0.0181954	0.0260071	-0.000244537	0.0302379	-0.0277041	0.00237697	0.0272688	-6.22421e-05	-0.00061089	0.000245253	0.0114806	-0.000717701	0.0323829	-0.0179096	-0.0300143	0.0219891	0.0164111	-0.00127101	-0.0125332	-0.0142319	-0.00192647	0.0278873	0.00261659	0.012621	0.0092906	-0.00607752	0.00371455	0.00956394	0.019836	0.0115433	-0.00500211	-0.0165317	0.0110438	0.00568036	-0.00982177	0.0171565	0.00767327
38	0.0101582	0.0150559	-0.0106517	-0.00311024	-0.00212572	0.0325219	-0.00440736	0.0136045	0.019499	0.0263919	-0.00133818	0.0285804	-0.0298447	0.00422028	0.0279455	0.00101482	-0.00152475	0.00102776	0.00964459	0.000833375	0.0346286	-0.0161004	-0.0292003	0.0234457	0.0168755	-0.000406245	-0.0129233	-0.0111221	-0.0016893	0.0294735	0.00135941	0.0176729	0.00950953	-0.00184159	0.00415573	0.0100413	0.0217805	0.0124123	-0.00497656	-0.0143835	0.0116561	0.00432234	-0.0089978	0.017461	0.00804114
37	0.0122177	0.0145454	-0.00708844	-0.0030439	-0.00241829	0.0330792	-0.00148832	0.0138035	0.0202354	0.0273771	-0.00168416	0.0265984	-0.0306069	0.00416455	0.0276171	0.00336631	-0.00149291	0.000122189	0.00873504	0.00195522	0.0373453	-0.0145799	-0.02859	0.0246435	0.0186502	-0.000476236	-0.0129588	-0.0080704	0.00140058	0.0312837	0.000470431	0.0211857	0.0107402	0.00310421	0.00673975	0.0110755	0.0227434	0.0138251	-0.00821604	-0.011897	0.0125547	0.00286547	-0.0093262	0.0169777	0.00944129
36	0.0139987	0.0135555	-0.00701911	-0.00241497	-0.0018859	0.0301469	0.000279698	0.0131766	0.0214527	0.0278614	-0.000232595	0.0257323	-0.0292284	0.00575842	0.0259038	0.00553868	4.82174e-05	0.00164971	0.0075976	0.00368011	0.0397071	-0.012781	-0.0273076	0.024751	0.0201462	0.000594855	-0.0118011	-0.00762624	0.00283954	0.031278	0.00213561	0.0241545	0.0128167	0.00626872	0.00806991	0.0129142	0.0233087	0.0143581	-0.00929045	-0.0104057	0.0141393	0.0022863	-0.00830851	0.0156549	0.00966386
35	0.0157438	0.0128573	-0.00484475	-0.000124186	-0.00120855	0.0289461	0.00199464	0.0122511	0.0227099	0.0290091	0.00192584	0.0253688	-0.0268115	0.00293059	0.0242367	0.0072314	0.00244714	0.00201658	0.00716771	0.00380251	0.041777	-0.0122838	-0.0255522	0.0249536	0.0216853	0.000375927	-0.0103247	-0.00640157	0.00520828	0.0301343	0.0027725	0.0244133	0.0155632	0.0100602	0.0101265	0.0148713	0.0211227	0.0156528	-0.0102302	-0.0104216	0.0159829	0.00161426	-0.00793832	0.0143884	0.0109118
34	0.0165678	0.011083	-0.00425132	0.00148063	0.00101524	0.0266506	0.00215054	0.0125662	0.0233468	0.0274932	0.00355354	0.028941	-0.0252528	0.00118215	0.0209245	0.00941869	0.00301735	0.00320643	0.00733821	0.00246439	0.0434687	-0.0108117	-0.0222032	0.02508	0.0232609	0.000876809	-0.00958366	-0.00535005	0.00695838	0.0283447	0.0032767	0.0242872	0.0181307	0.0124584	0.00959245	0.0177386	0.0191062	0.0163275	-0.0100783	-0.0102239	0.0176906	0.00244353	-0.00654746	0.0132533	0.0115656
33	0.0168759	0.0111828	-0.00457341	0.00215632	0.00193308	0.0258545	0.00307933	0.0147223	0.0266838	0.0272079	0.00677411	0.0316205	-0.0214693	0.000889248	0.0201699	0.0103093	0.00428117	0.00520598	0.00999023	0.000900048	0.0441852	-0.00982781	-0.0200345	0.0241725	0.0258615	0.00155615	-0.00865023	-0.00501436	0.00662766	0.0289063	0.00446422	0.0248279	0.0206517	0.0140175	0.00899206	0.0216332	0.0178215	0.0143449	-0.00865158	-0.010884	0.0198105	0.00231583	-0.00584921	0.0121557	0.0111987
32	0.01633	0.012366	-0.00421948	0.00272985	0.00337668	0.0272942	0.00525203	0.0164804	0.0295166	0.0280239	0.00938368	0.0345936	-0.0185463	-0.00109836	0.0202969	0.0108049	0.00390534	0.00672487	0.0129444	-0.00107031	0.0434753	-0.00991339	-0.0173603	0.025364	0.026243	0.00215456	-0.00957139	-0.00368354	0.0065663	0.0297197	0.00468978	0.0247582	0.0227348	0.0165816	0.00974836	0.0242414	0.0175741	0.0140745	-0.00552952	-0.0118984	0.0216827	0.00249329	-0.00561702	0.0118641	0.0121958
31	0.0154884	0.0130964	-0.0020219	0.00132705	0.00424543	0.0294735	0.00802512	0.0207993	0.0317059	0.028883	0.00736423	0.0368035	-0.0182478	-5.14814e-05	0.0220198	0.0113459	0.00238346	0.00822022	0.0162897	-0.00284761	0.0439165	-0.00968451	-0.0158881	0.0262297	0.0257819	0.00276822	-0.0112017	-0.00239883	0.00570252	0.030262	0.00502149	0.0250999	0.022821	0.0197594	0.00897879	0.0282512	0.0174868	0.0152382	-0.00330906	-0.0122397	0.022984	0.00220437	-0.00604061	0.012634	0.0129213
30	0.0157501	0.0147092	0.000452658	0.000664289	0.00571059	0.0316794	0.0131699	0.0254697	0.0348737	0.0303724	0.00750388	0.0384869	-0.0169687	0.00314587	0.0264359	0.0105601	0.000785277	0.00881332	0.0198762	-0.00288476	0.0430441	-0.00955249	-0.0155339	0.0305174	0.0259644	0.00222123	-0.0123352	-0.00210161	0.00603224	0.0329396	0.00487886	0.0260884	0.0236171	0.0217297	0.00989099	0.0299555	0.0187865	0.016634	-0.00215703	-0.0102381	0.0255043	0.00150844	-0.00782521	0.0132772	0.0147768
29	0.018831	0.0184682	0.00310932	-0.000207776	0.00748026	0.035232	0.0196283	0.0298583	0.0376999	0.0362503	0.0061986	0.0388511	-0.0138251	0.00745976	0.0293665	0.012482	0.000302307	0.0083874	0.0220359	-0.000596295	0.04388	-0.00998869	-0.0149126	0.0327017	0.0271552	0.00218076	-0.0121242	-0.00289838	0.00549786	0.0351617	0.00669663	0.0279294	0.0230068	0.0258894	0.0108961	0.0326476	0.0206576	0.0186707	-5.69745e-05	-0.00895443	0.0258361	0.00183883	-0.00825079	0.0155219	0.0163856
28	0.0236362	0.0222739	0.00517488	0.000475878	0.0104666	0.0378857	0.0269857	0.0348074	0.0421713	0.0402342	0.0076966	0.039288	-0.00875057	0.0119418	0.0324959	0.0121735	9.00128e-05	0.00875792	0.024672	0.00271583	0.0436644	-0.00960623	-0.0123113	0.039933	0.029706	0.000833355	-0.00939459	-0.00266154	0.00707249	0.0375384	0.00705156	0.0307655	0.0240517	0.0281583	0.0130157	0.0355401	0.0219162	0.0198035	-0.00102689	-0.00637771	0.0269071	0.00234468	-0.00958095	0.0159292	0.0179825
27	0.027908	0.0259459	0.00723679	1.5796e-05	0.0141944	0.041425	0.0330725	0.040536	0.0458334	0.0458931	0.00918896	0.0413894	-0.00458496	0.0160255	0.0347751	0.0140281	0.000699032	0.0074344	0.0264066	0.00648372	0.0473132	-0.00911695	-0.0093999	0.043006	0.0331359	-0.000144526	-0.0063538	-0.00257165	0.00835057	0.0380426	0.00966875	0.0344674	0.0258496	0.0313327	0.01418	0.0383295	0.0227756	0.0209147	-0.000161131	-0.00450985	0.027686	0.00377834	-0.00890327	0.0177954	0.0179772
26	0.032129	0.0293396	0.00734526	8.91039e-05	0.0174097	0.0451236	0.0371891	0.0478403	0.0515521	0.0522288	0.0131516	0.0459643	-3.71515e-06	0.0190885	0.038124	0.0161809	0.00257319	0.0058339	0.0292609	0.0105644	0.0517913	-0.00867114	-0.0061644	0.0458726	0.0373918	-0.000643086	-0.00228273	-0.00169859	0.0107784	0.039652	0.0126906	0.0393601	0.0283142	0.0350247	0.0165152	0.042046	0.0244428	0.0208053	0.00218439	-0.00307421	0.0282453	0.00495027	-0.00805442	0.0195568	0.0182376
25	0.0365294	0.0318304	0.00847241	0.0013841	0.0199834	0.0513133	0.0410435	0.0549654	0.0587966	0.0584417	0.0185166	0.0523195	0.00590006	0.0202936	0.0425656	0.0185115	0.00516418	0.00630957	0.035038	0.0157474	0.0564186	-0.00593353	-0.00180706	0.0498252	0.0428152	-0.000608256	0.0016822	0.000951775	0.0144769	0.0414283	0.0157191	0.0446641	0.033313	0.0406372	0.0217032	0.0458666	0.0254704	0.0210278	0.00495583	-0.000908474	0.0314881	0.00732033	-0.00628375	0.0224646	0.0193252
24	0.0376632	0.0312035	0.0107556	0.00217888	0.0214705	0.0578944	0.0428348	0.0620175	0.0673647	0.0682371	0.0235868	0.0591365	0.00892194	0.019746	0.0481596	0.0219669	0.00961506	0.00642899	0.040211	0.0212687	0.0630595	-0.00162429	0.00341704	0.0528461	0.0459068	-0.000701799	0.00145896	0.00401213	0.0195501	0.0447557	0.0204659	0.0487939	0.0391909	0.0471354	0.0286956	0.0500004	0.0238563	0.0221978	0.00930056	-0.000279884	0.0377968	0.00940513	-0.00449617	0.0276054	0.0181779
23	0.0395662	0.0310366	0.0136454	0.00322045	0.0214171	0.066499	0.0470707	0.0687513	0.0748415	0.0747917	0.0310705	0.0656155	0.012376	0.0192948	0.0544796	0.0277599	0.0153447	0.0106533	0.0484918	0.027073	0.0698695	0.00310158	0.00644223	0.0544453	0.0501327	0.000967366	0.00222322	0.00577749	0.0237608	0.0465304	0.0232357	0.053136	0.0462398	0.0570701	0.0356018	0.0542184	0.0256442	0.0233694	0.0120916	0.00325382	0.0441206	0.0140059	-0.000139159	0.0326053	0.0212561
22	0.0422103	0.0297712	0.0173563	0.00638065	0.0224294	0.0745827	0.0505338	0.077389	0.0830977	0.0822419	0.0391918	0.0708018	0.0142402	0.0193867	0.0616797	0.0346986	0.0216744	0.0155278	0.0565769	0.0322354	0.0769183	0.00916292	0.0108215	0.0555048	0.0529191	0.00225606	-0.000622188	0.00750006	0.0281099	0.0515491	0.0280621	0.0585495	0.0529668	0.0665271	0.044087	0.0577169	0.0250093	0.0273997	0.0155702	0.00620438	0.0524684	0.0162974	0.00305322	0.0373464	0.0229071
21	0.0475505	0.0291681	0.021981	0.00845914	0.0236395	0.0861163	0.0584948	0.0876587	0.0914137	0.0898712	0.0517337	0.0757827	0.0179179	0.0203596	0.068711	0.0450715	0.0295226	0.0212067	0.0670934	0.0380227	0.0857186	0.016427	0.016289	0.0546659	0.0566475	0.00557847	-0.00121694	0.00933342	0.0333131	0.0547591	0.0346167	0.0662883	0.0588945	0.0788668	0.0534346	0.0638144	0.0257139	0.0329701	0.0181814	0.00977325	0.0598708	0.0198583	0.00843289	0.0419724	0.0257093
20	0.0538404	0.029952	0.0268223	0.010745	0.0282665	0.100443	0.0669766	0.0992387	0.101753	0.0962434	0.0653083	0.0799142	0.0214904	0.0251555	0.0780951	0.0560342	0.0379773	0.0277586	0.0787991	0.0433543	0.095232	0.0266971	0.0253865	0.0557217	0.062678	0.00926874	0.000521216	0.0111946	0.0379189	0.0588113	0.0428364	0.0749393	0.0651472	0.0892758	0.0614022	0.0693517	0.0272192	0.0391236	0.0219762	0.0146998	0.069374	0.0245397	0.0113247	0.0452716	0.0282313
19	0.0611828	0.0332084	0.0314118	0.0120897	0.0333742	0.115157	0.07787	0.112119	0.113058	0.102748	0.0787499	0.0844719	0.0263672	0.0320892	0.0871531	0.0665265	0.0459055	0.0322224	0.0902438	0.0483379	0.105283	0.0363711	0.0349613	0.0568542	0.0721682	0.0128024	0.00473095	0.0142676	0.0420204	0.0630565	0.0545192	0.0860582	0.071463	0.102368	0.069695	0.0752309	0.0285978	0.0458467	0.0251702	0.0202221	0.0774654	0.0285932	0.0141363	0.0474456	0.0313298
18	0.067955	0.0390687	0.0380735	0.0144667	0.0383777	0.132877	0.0910554	0.126658	0.125387	0.113499	0.0935939	0.0896409	0.0343837	0.0406308	0.0962751	0.0799057	0.0536452	0.034489	0.105199	0.054585	0.11684	0.0481468	0.0448022	0.0588998	0.0829223	0.0196025	0.0139359	0.0192708	0.0477149	0.0652126	0.0670944	0.0983879	0.0793146	0.116051	0.080114	0.0834129	0.0307264	0.0524534	0.0289574	0.0250598	0.0840996	0.0339284	0.0178127	0.0524213	0.0348128
17	0.0754937	0.0442387	0.044925	0.0157289	0.0441531	0.15205	0.10647	0.139896	0.143243	0.125056	0.109389	0.095892	0.0444769	0.050253	0.106129	0.0938137	0.064789	0.0390241	0.116919	0.0598134	0.132642	0.0589227	0.0551482	0.0651565	0.0967546	0.0254731	0.0209264	0.0264168	0.0524962	0.0707402	0.0842471	0.109268	0.0895943	0.131546	0.0934554	0.0927246	0.0347613	0.0586958	0.032445	0.0315298	0.0941212	0.0417913	0.0222317	0.0558604	0.0404472
16	0.0787286	0.0503607	0.0544378	0.0196082	0.049497	0.171336	0.12137	0.152677	0.158552	0.140168	0.123697	0.102446	0.0538302	0.0584947	0.114194	0.108143	0.0744531	0.0425605	0.130153	0.0662297	0.151115	0.0691898	0.0630737	0.071816	0.112484	0.0331751	0.026506	0.0312399	0.0587098	0.0760555	0.101788	0.119962	0.102581	0.148191	0.106969	0.104	0.0389707	0.0668204	0.0371741	0.0408021	0.101266	0.050438	0.0295678	0.061322	0.0483993
15	0.0818387	0.0594483	0.063871	0.0250334	0.054127	0.1902	0.13654	0.163906	0.175758	0.157616	0.136032	0.109564	0.065578	0.0686188	0.123351	0.122378	0.0859246	0.0485037	0.141728	0.0727255	0.170706	0.0784502	0.0727832	0.0797631	0.127033	0.0413985	0.0288904	0.0398093	0.064791	0.0844518	0.120204	0.129396	0.119926	0.165951	0.124487	0.117026	0.0446721	0.0744567	0.0411477	0.0496478	0.110007	0.0576938	0.0377222	0.067058	0.0584886
14	0.0864654	0.0693146	0.0737247	0.0307534	0.0598158	0.211393	0.150783	0.174116	0.194695	0.179241	0.148738	0.118356	0.0788152	0.0792298	0.131361	0.137236	0.0987127	0.0579651	0.152088	0.080393	0.191975	0.0879019	0.0809284	0.0874116	0.140713	0.0504137	0.0296444	0.0486046	0.0727288	0.0936491	0.141115	0.13889	0.139115	0.184802	0.143792	0.131551	0.0510738	0.0841695	0.0454573	0.0605726	0.1176	0.0659209	0.0471491	0.0729697	0.0701047
13	0.0933898	0.0800853	0.0843036	0.0402081	0.063716	0.236374	0.167617	0.186906	0.21539	0.202915	0.163201	0.129453	0.0909823	0.0920999	0.138323	0.153371	0.111619	0.0685685	0.162962	0.0909951	0.212697	0.100205	0.0902537	0.0959863	0.155371	0.0593394	0.0347855	0.0618272	0.0837489	0.103759	0.164368	0.149368	0.16195	0.203056	0.163503	0.148004	0.0585144	0.0955793	0.051772	0.0731527	0.127664	0.0735807	0.0564184	0.0810442	0.0839649
12	0.102052	0.0923081	0.0917691	0.0499736	0.0697933	0.2666	0.185039	0.207429	0.240312	0.227873	0.179286	0.143668	0.107387	0.107926	0.146612	0.169993	0.129565	0.0827943	0.171775	0.100707	0.237648	0.11189	0.101151	0.103308	0.17251	0.0679907	0.03851	0.0762834	0.0973885	0.115798	0.193449	0.164922	0.186692	0.223841	0.191376	0.16623	0.0702828	0.116681	0.0603729	0.0835512	0.143918	0.0805612	0.0679562	0.0881491	0.0984321
11	0.115528	0.103659	0.0980095	0.0599146	0.0734939	0.298523	0.204663	0.231717	0.262191	0.248717	0.193269	0.15704	0.116821	0.124076	0.153205	0.185438	0.147291	0.094425	0.177871	0.111943	0.25638	0.125771	0.110481	0.1096	0.186412	0.077662	0.0480154	0.0898938	0.110315	0.129129	0.221323	0.18105	0.20904	0.238791	0.217903	0.182867	0.0792595	0.137879	0.066354	0.0935648	0.15674	0.0900355	0.0735539	0.0974472	0.116313
10	0.128455	0.116211	0.102699	0.07182	0.0758689	0.333635	0.222708	0.259292	0.290221	0.272172	0.212169	0.167436	0.126802	0.142071	0.158997	0.196481	0.165017	0.11009	0.183651	0.121163	0.274969	0.141066	0.116237	0.11531	0.197896	0.0856957	0.058671	0.104379	0.126038	0.138038	0.250308	0.199967	0.233626	0.256846	0.244407	0.20084	0.0913756	0.160693	0.0760098	0.104205	0.174347	0.0979564	0.0812246	0.11264	0.130493
9	0.142539	0.129862	0.107294	0.0854961	0.0795728	0.367917	0.243406	0.290795	0.317156	0.286768	0.227336	0.173552	0.132917	0.159928	0.168517	0.207843	0.181366	0.126219	0.189184	0.131727	0.292861	0.157394	0.120373	0.120669	0.20946	0.0964169	0.0706503	0.116201	0.141316	0.150498	0.27781	0.222958	0.259271	0.273902	0.270227	0.218652	0.101843	0.183763	0.0865011	0.114815	0.1898	0.109005	0.0891028	0.127546	0.148988
8	0.156577	0.14704	0.113158	0.0999494	0.0853187	0.402511	0.263014	0.323077	0.345527	0.301695	0.24096	0.17681	0.135346	0.177876	0.180423	0.217321	0.19647	0.143515	0.194278	0.140968	0.311759	0.178481	0.123512	0.124875	0.21965	0.109508	0.0801276	0.127219	0.153696	0.163411	0.304171	0.246297	0.285512	0.292916	0.294455	0.235652	0.112386	0.206983	0.0982887	0.128083	0.204194	0.120793	0.0981064	0.144486	0.167884
7	0.17254	0.164662	0.12776	0.112971	0.0928611	0.436462	0.279868	0.355607	0.373851	0.316217	0.250783	0.178705	0.137172	0.197087	0.194876	0.223757	0.209107	0.163013	0.199086	0.151817	0.330444	0.200664	0.126099	0.131282	0.228997	0.12405	0.0885292	0.138009	0.166965	0.1774	0.331567	0.266744	0.313943	0.314152	0.315462	0.255999	0.120689	0.22732	0.111774	0.143218	0.216258	0.135749	0.111286	0.16201	0.186128
6	0.186753	0.180303	0.148607	0.126124	0.104931	0.462053	0.292513	0.386775	0.394421	0.321906	0.254169	0.181285	0.144336	0.207453	0.20902	0.230345	0.219012	0.184643	0.202334	0.163819	0.34498	0.2193	0.127895	0.139505	0.240863	0.139138	0.0942648	0.144666	0.181615	0.193594	0.353977	0.282938	0.342739	0.337763	0.332695	0.273437	0.126102	0.240542	0.127208	0.159181	0.226993	0.150515	0.126651	0.166824	0.203681
5	0.199948	0.193314	0.173826	0.14223	0.120255	0.488802	0.304123	0.418314	0.414831	0.334889	0.254003	0.187827	0.1457	0.222159	0.225559	0.238242	0.225388	0.2025	0.202832	0.174554	0.359761	0.239765	0.130217	0.149291	0.255687	0.153862	0.0973055	0.151872	0.188692	0.21075	0.380285	0.296362	0.363202	0.353582	0.348026	0.287221	0.132064	0.249904	0.140771	0.175684	0.236216	0.164318	0.145576	0.175845	0.220211
4	0.207577	0.201358	0.198732	0.158512	0.142756	0.510612	0.306335	0.450214	0.430862	0.347935	0.252925	0.201234	0.153412	0.236616	0.240901	0.24366	0.231635	0.223619	0.203302	0.193212	0.370458	0.259612	0.135221	0.161343	0.27675	0.168762	0.101037	0.156599	0.203038	0.229299	0.40378	0.306894	0.385261	0.368536	0.363975	0.303613	0.1361	0.258279	0.154205	0.196222	0.246389	0.179355	0.165534	0.174242	0.235331
3	0.213216	0.203597	0.220016	0.174572	0.158153	0.525539	0.30744	0.474622	0.444104	0.365157	0.251847	0.214032	0.157807	0.251681	0.250686	0.245457	0.234676	0.234842	0.202003	0.209632	0.377341	0.274677	0.139008	0.174832	0.295907	0.17957	0.104769	0.162321	0.21357	0.242926	0.426807	0.314689	0.395129	0.371412	0.376719	0.315085	0.13961	0.262177	0.162996	0.211259	0.252885	0.190025	0.183225	0.177586	0.244923
2	0.212553	0.206126	0.231834	0.19348	0.173992	0.535905	0.309513	0.492574	0.455674	0.384768	0.248779	0.226596	0.162327	0.268474	0.261218	0.246078	0.235091	0.245042	0.201298	0.228042	0.384765	0.291885	0.143859	0.185737	0.316556	0.191221	0.108915	0.168416	0.224185	0.255282	0.443724	0.325344	0.401226	0.372821	0.385675	0.321097	0.143839	0.260145	0.174315	0.226974	0.261385	0.19836	0.198567	0.184469	0.250189
1	0.210894	0.207992	0.232041	0.208407	0.19265	0.544612	0.307025	0.496929	0.467904	0.406538	0.24712	0.236754	0.165022	0.291072	0.270755	0.245042	0.235091	0.254164	0.202749	0.252091	0.388288	0.31158	0.149871	0.192994	0.33397	0.198892	0.113476	0.176916	0.232892	0.261917	0.45492	0.333846	0.406407	0.372407	0.392309	0.324621	0.146742	0.259523	0.178254	0.242938	0.263665	0.199811	0.210592	0.193591	0.25247
0	0.210065	0.210065	0.233285	0.213382	0.196797	0.544612	0.305781	0.498173	0.47827	0.418563	0.248364	0.245047	0.165437	0.304755	0.271584	0.246286	0.236334	0.259554	0.206481	0.272823	0.388288	0.318629	0.156091	0.195896	0.345166	0.200136	0.117208	0.180233	0.233307	0.263161	0.464456	0.341724	0.408066	0.371578	0.394797	0.326695	0.150888	0.260353	0.177425	0.247084	0.263665	0.20064	0.217226	0.197323	0.253714
0	0.210065	0.210065	0.233285	0.213382	0.196797	0.544612	0.305781	0.498173	0.47827	0.418563	0.248364	0.245047	0.165437	0.304755	0.271584	0.246286	0.236334	0.259554	0.206481	0.272823	0.388288	0.318629	0.156091	0.195896	0.345166	0.200136	0.117208	0.180233	0.233307	0.263161	0.464456	0.341724	0.408066	0.371578	0.394797	0.326695	0.150888	0.260353	0.177425	0.247084	0.263665	0.20064	0.217226	0.197323	0.253714
1	0.210894	0.207992	0.232041	0.208407	0.19265	0.544612	0.307025	0.496929	0.467904	0.406538	0.24712	0.236754	0.165022	0.291072	0.270755	0.245042	0.235091	0.254164	0.202749	0.252091	0.388288	0.31158	0.149871	0.192994	0.33397	0.198892	0.113476	0.176916	0.232892	0.261917	0.45492	0.333846	0.406407	0.372407	0.392309	0.324621	0.146742	0.259523	0.178254	0.242938	0.263665	0.199811	0.210592	0.193591	0.25247
2	0.212553	0.206126	0.231834	0.19348	0.173992	0.535905	0.309513	0.492574	0.455674	0.384768	0.248779	0.226596	0.162327	0.268474	0.261218	0.246078	0.235091	0.245042	0.201298	0.228042	0.384765	0.291885	0.143859	0.185737	0.316556	0.191221	0.108915	0.168416	0.224185	0.255282	0.443724	0.325344	0.401226	0.372821	0.385675	0.321097	0.143839	0.260145	0.174315	0.226974	0.261385	0.19836	0.198567	0.184469	0.250189
3	0.213216	0.203597	0.220016	0.174572	0.158153	0.525539	0.30744	0.474622	0.444104	0.365157	0.251847	0.214032	0.157807	0.251681	0.250686	0.245457	0.234676	0.234842	0.202003	0.209632	0.377341	0.274677	0.139008	0.174832	0.295907	0.17957	0.104769	0.162321	0.21357	0.242926	0.426807	0.314689	0.395129	0.371412	0.376719	0.315085	0.13961	0.262177	0.162996	0.211259	0.252885	0.190025	0.183225	0.177586	0.244923
4	0.207577	0.201358	0.198732	0.158512	0.142756	0.510612	0.306335	0.450214	0.430862	0.347935	0.252925	0.201234	0.153412	0.236616	0.240901	0.24366	0.231635	0.223619	0.203302	0.193212	0.370458	0.259612	0.135221	0.161343	0.27675	0.168762	0.101037	0.156599	0.203038	0.229299	0.40378	0.306894	0.385261	0.368536	0.363975	0.303613	0.1361	0.258279	0.154205	0.196222	0.246389	0.179355	0.165534	0.174242	0.235331
5	0.199948	0.193314	0.173826	0.14223	0.120255	0.488802	0.304123	0.418314	0.414831	0.334889	0.254003	0.187827	0.1457	0.222159	0.225559	0.238242	0.225388	0.2025	0.202832	0.174554	0.359761	0.239765	0.130217	0.149291	0.255687	0.153862	0.0973055	0.151872	0.188692	0.21075	0.380285	0.296362	0.363202	0.353582	0.348026	0.287221	0.132064	0.249904	0.140771	0.175684	0.236216	0.164318	0.145576	0.175845	0.220211
6	0.186753	0.180303	0.148607	0.126124	0.104931	0.462053	0.292513	0.386775	0.394421	0.321906	0.254169	0.181285	0.144336	0.207453	0.20902	0.230345	0.219012	0.184643	0.202334	0.163819	0.34498	0.2193	0.127895	0.139505	0.240863	0.139138	0.0942648	0.144666	0.181615	0.193594	0.353977	0.282938	0.342739	0.337763	0.332695	0.273437	0.126102	0.240542	0.127208	0.159181	0.226993	0.150515	0.126651	0.166824	0.203681
7	0.17254	0.164662	0.12776	0.112971	0.0928611	0.436462	0.279868	0.355607	0.373851	0.316217	0.250783	0.178705	0.137172	0.197087	0.194876	0.223757	0.209107	0.163013	0.199086	0.151817	0.330444	0.200664	0.126099	0.131282	0.228997	0.12405	0.0885292	0.138009	0.166965	0.1774	0.331567	0.266744	0.313943	0.314152	0.315462	0.255999	0.120689	0.22732	0.111774	0.143217	0.216258	0.135749	0.111286	0.16201	0.186128
8	0.156577	0.14704	0.113158	0.0999494	0.0853187	0.402511	0.263014	0.323077	0.345527	0.301695	0.24096	0.17681	0.135346	0.177876	0.180423	0.217321	0.19647	0.143515	0.194278	0.140968	0.311759	0.178481	0.123512	0.124875	0.21965	0.109508	0.0801276	0.127219	0.153696	0.163411	0.304171	0.246297	0.285512	0.292916	0.294455	0.235652	0.112386	0.206983	0.0982887	0.128083	0.204194	0.120793	0.0981064	0.144486	0.167884
9	0.142539	0.129862	0.107294	0.0854961	0.0795728	0.367917	0.243406	0.290795	0.317156	0.286768	0.227336	0.173552	0.132917	0.159928	0.168517	0.207843	0.181366	0.126219	0.189184	0.131727	0.292861	0.157394	0.120373	0.120669	0.20946	0.0964169	0.0706503	0.116201	0.141316	0.150498	0.27781	0.222958	0.259271	0.273902	0.270227	0.218652	0.101843	0.183763	0.0865011	0.114815	0.1898	0.109005	0.0891028	0.127546	0.148988
10	0.128455	0.116211	0.102699	0.07182	0.0758689	0.333635	0.222708	0.259292	0.290221	0.272172	0.212169	0.167436	0.126802	0.142071	0.158997	0.196481	0.165017	0.11009	0.183651	0.121163	0.274969	0.141066	0.116237	0.11531	0.197896	0.0856957	0.058671	0.104379	0.126038	0.138038	0.250308	0.199967	0.233626	0.256846	0.244407	0.20084	0.0913755	0.160693	0.0760098	0.104205	0.174347	0.0979564	0.0812246	0.11264	0.130493
11	0.115528	0.103659	0.0980095	0.0599146	0.0734939	0.298523	0.204663	0.231717	0.262191	0.248717	0.193269	0.15704	0.116821	0.124076	0.153205	0.185438	0.147291	0.094425	0.177871	0.111943	0.25638	0.125771	0.110481	0.1096	0.186412	0.077662	0.0480154	0.0898938	0.110315	0.129129	0.221323	0.18105	0.20904	0.238791	0.217903	0.182867	0.0792595	0.137879	0.066354	0.0935648	0.15674	0.0900355	0.0735539	0.0974472	0.116313
12	0.102052	0.0923081	0.0917691	0.0499736	0.0697933	0.2666	0.185039	0.207429	0.240312	0.227873	0.179286	0.143668	0.107387	0.107926	0.146612	0.169993	0.129565	0.0827943	0.171775	0.100707	0.237648	0.11189	0.101151	0.103308	0.17251	0.0679907	0.03851	0.0762834	0.0973885	0.115798	0.193449	0.164922	0.186692	0.223841	0.191376	0.16623	0.0702828	0.116681	0.0603729	0.0835512	0.143918	0.0805612	0.0679562	0.0881491	0.0984321
13	0.0933898	0.0800853	0.0843036	0.0402081	0.063716	0.236374	0.167617	0.186906	0.21539	0.202915	0.163201	0.129453	0.0909823	0.0920999	0.138323	0.153371	0.111619	0.0685685	0.162962	0.0909951	0.212697	0.100205	0.0902537	0.0959863	0.155371	0.0593394	0.0347855	0.0618272	0.0837489	0.103759	0.164368	0.149368	0.16195	0.203056	0.163503	0.148004	0.0585144	0.0955793	0.051772	0.0731527	0.127664	0.0735807	0.0564184	0.0810442	0.0839649
14	0.0864654	0.0693146	0.0737247	0.0307534	0.0598158	0.211393	0.150783	0.174116	0.194695	0.179241	0.148738	0.118356	0.0788152	0.0792298	0.131361	0.137236	0.0987127	0.0579651	0.152088	0.080393	0.191975	0.0879019	0.0809284	0.0874116	0.140713	0.0504137	0.0296444	0.0486046	0.0727288	0.0936491	0.141115	0.13889	0.139115	0.184802	0.143792	0.131551	0.0510738	0.0841695	0.0454573	0.0605726	0.1176	0.0659209	0.0471491	0.0729697	0.0701047
15	0.0818387	0.0594483	0.063871	0.0250334	0.054127	0.1902	0.13654	0.163906	0.175758	0.157616	0.136032	0.109564	0.065578	0.0686188	0.123351	0.122378	0.0859246	0.0485037	0.141728	0.0727255	0.170706	0.0784502	0.0727832	0.0797631	0.127033	0.0413985	0.0288904	0.0398093	0.064791	0.0844518	0.120204	0.129396	0.119926	0.165951	0.124487	0.117026	0.0446721	0.0744567	0.0411477	0.0496478	0.110007	0.0576938	0.0377222	0.067058	0.0584886
16	0.0787286	0.0503607	0.0544378	0.0196082	0.049497	0.171336	0.12137	0.152677	0.158552	0.140168	0.123697	0.102446	0.0538302	0.0584947	0.114194	0.108143	0.0744531	0.0425605	0.130153	0.0662297	0.151115	0.0691898	0.0630737	0.071816	0.112484	0.0331751	0.026506	0.0312399	0.0587098	0.0760555	0.101788	0.119962	0.102581	0.148191	0.106969	0.104	0.0389707	0.0668204	0.0371741	0.0408021	0.101266	0.050438	0.0295678	0.061322	0.0483993
17	0.0754937	0.0442387	0.044925	0.0157289	0.0441531	0.15205	0.10647	0.139896	0.143243	0.125056	0.109389	0.095892	0.0444769	0.050253	0.106129	0.0938137	0.064789	0.0390241	0.116919	0.0598134	0.132642	0.0589227	0.0551482	0.0651565	0.0967546	0.0254731	0.0209264	0.0264168	0.0524962	0.0707402	0.0842471	0.109268	0.0895943	0.131546	0.0934554	0.0927246	0.0347613	0.0586958	0.032445	0.0315298	0.0941212	0.0417913	0.0222317	0.0558604	0.0404472
18	0.067955	0.0390687	0.0380735	0.0144667	0.0383777	0.132877	0.0910554	0.126658	0.125387	0.113499	0.0935939	0.0896409	0.0343837	0.0406308	0.0962751	0.0799057	0.0536452	0.034489	0.105199	0.054585	0.11684	0.0481468	0.0448022	0.0588998	0.0829223	0.0196025	0.0139359	0.0192708	0.0477149	0.0652126	0.0670944	0.0983879	0.0793146	0.116051	0.080114	0.0834129	0.0307264	0.0524534	0.0289574	0.0250598	0.0840996	0.0339284	0.0178127	0.0524213	0.0348128
19	0.0611828	0.0332083	0.0314118	0.0120897	0.0333742	0.115157	0.07787	0.112119	0.113058	0.102748	0.0787499	0.0844719	0.0263672	0.0320892	0.0871531	0.0665265	0.0459055	0.0322224	0.0902438	0.0483379	0.105283	0.0363711	0.0349613	0.0568542	0.0721682	0.0128024	0.00473095	0.0142676	0.0420205	0.0630565	0.0545192	0.0860582	0.071463	0.102368	0.069695	0.0752309	0.0285978	0.0458467	0.0251702	0.0202221	0.0774654	0.0285932	0.0141363	0.0474456	0.0313298
20	0.0538404	0.029952	0.0268223	0.010745	0.0282665	0.100443	0.0669766	0.0992387	0.101753	0.0962434	0.0653083	0.0799142	0.0214904	0.0251555	0.0780951	0.0560342	0.0379773	0.0277586	0.0787991	0.0433543	0.095232	0.0266971	0.0253865	0.0557217	0.062678	0.00926874	0.000521216	0.0111946	0.0379189	0.0588113	0.0428364	0.0749393	0.0651472	0.0892758	0.0614022	0.0693517	0.0272192	0.0391236	0.0219762	0.0146998	0.069374	0.0245397	0.0113247	0.0452716	0.0282313
21	0.0475505	0.0291681	0.021981	0.00845914	0.0236395	0.0861163	0.0584948	0.0876587	0.0914137	0.0898712	0.0517337	0.0757827	0.0179179	0.0203596	0.068711	0.0450715	0.0295226	0.0212067	0.0670934	0.0380227	0.0857186	0.016427	0.016289	0.0546659	0.0566475	0.00557847	-0.00121694	0.00933342	0.0333131	0.0547591	0.0346167	0.0662883	0.0588945	0.0788668	0.0534346	0.0638144	0.0257139	0.0329701	0.0181814	0.00977325	0.0598708	0.0198583	0.00843289	0.0419724	0.0257093
22	0.0422103	0.0297712	0.0173563	0.00638065	0.0224294	0.0745827	0.0505338	0.077389	0.0830977	0.0822419	0.0391918	0.0708018	0.0142402	0.0193867	0.0616797	0.0346986	0.0216744	0.0155278	0.0565769	0.0322354	0.0769183	0.00916292	0.0108215	0.0555048	0.0529191	0.00225606	-0.000622188	0.00750006	0.0281099	0.0515491	0.0280621	0.0585495	0.0529668	0.0665271	0.044087	0.0577169	0.0250093	0.0273997	0.0155702	0.00620438	0.0524684	0.0162974	0.00305322	0.0373464	0.0229071
23	0.0395662	0.0310366	0.0136454	0.00322045	0.0214171	0.066499	0.0470707	0.0687513	0.0748415	0.0747917	0.0310705	0.0656155	0.012376	0.0192948	0.0544796	0.0277599	0.0153447	0.0106533	0.0484918	0.027073	0.0698695	0.00310158	0.00644223	0.0544453	0.0501327	0.000967366	0.00222322	0.00577749	0.0237608	0.0465304	0.0232357	0.053136	0.0462398	0.0570701	0.0356018	0.0542184	0.0256442	0.0233694	0.0120916	0.00325382	0.0441206	0.0140059	-0.000139159	0.0326053	0.0212561
24	0.0376632	0.0312035	0.0107556	0.00217888	0.0214705	0.0578944	0.0428348	0.0620175	0.0673647	0.0682371	0.0235868	0.0591365	0.00892194	0.019746	0.0481596	0.0219669	0.00961506	0.00642899	0.040211	0.0212687	0.0630595	-0.00162429	0.00341704	0.0528461	0.0459068	-0.000701799	0.00145896	0.00401213	0.0195501	0.0447557	0.0204659	0.0487939	0.0391909	0.0471354	0.0286956	0.0500004	0.0238563	0.0221978	0.00930056	-0.000279884	0.0377968	0.00940513	-0.00449617	0.0276054	0.0181779
25	0.0365294	0.0318304	0.00847241	0.0013841	0.0199834	0.0513133	0.0410435	0.0549654	0.0587966	0.0584417	0.0185166	0.0523195	0.00590006	0.0202936	0.0425656	0.0185115	0.00516418	0.00630957	0.035038	0.0157474	0.0564186	-0.00593353	-0.00180706	0.0498252	0.0428152	-0.000608256	0.0016822	0.000951775	0.0144769	0.0414283	0.0157191	0.0446641	0.033313	0.0406372	0.0217032	0.0458666	0.0254704	0.0210278	0.00495583	-0.000908474	0.0314881	0.00732033	-0.00628375	0.0224646	0.0193252
26	0.032129	0.0293396	0.00734526	8.91039e-05	0.0174097	0.0451236	0.0371891	0.0478403	0.0515521	0.0522288	0.0131516	0.0459643	-3.71515e-06	0.0190885	0.038124	0.0161809	0.00257319	0.0058339	0.0292609	0.0105644	0.0517913	-0.00867114	-0.0061644	0.0458726	0.0373918	-0.000643086	-0.00228273	-0.00169859	0.0107784	0.039652	0.0126906	0.0393601	0.0283142	0.0350247	0.0165152	0.042046	0.0244428	0.0208053	0.00218439	-0.00307421	0.0282453	0.00495027	-0.00805442	0.0195568	0.0182376
27	0.027908	0.0259459	0.00723679	1.5796e-05	0.0141944	0.041425	0.0330725	0.040536	0.0458334	0.0458931	0.00918896	0.0413894	-0.00458496	0.0160255	0.0347751	0.0140281	0.000699032	0.0074344	0.0264066	0.00648372	0.0473132	-0.00911695	-0.0093999	0.043006	0.0331359	-0.000144526	-0.0063538	-0.00257165	0.00835057	0.0380426	0.00966875	0.0344674	0.0258496	0.0313327	0.01418	0.0383295	0.0227756	0.0209147	-0.000161131	-0.00450985	0.027686	0.00377833	-0.00890327	0.0177954	0.0179772
28	0.0236362	0.0222739	0.00517488	0.000475878	0.0104666	0.0378857	0.0269857	0.0348074	0.0421713	0.0402342	0.0076966	0.039288	-0.00875057	0.0119418	0.0324959	0.0121735	9.00128e-05	0.00875792	0.024672	0.00271583	0.0436644	-0.00960623	-0.0123113	0.039933	0.029706	0.000833355	-0.00939459	-0.00266154	0.00707249	0.0375384	0.00705156	0.0307655	0.0240517	0.0281583	0.0130157	0.0355401	0.0219162	0.0198035	-0.00102689	-0.00637771	0.0269071	0.00234468	-0.00958095	0.0159292	0.0179825
29	0.018831	0.0184682	0.00310932	-0.000207776	0.00748026	0.035232	0.0196283	0.0298583	0.0376999	0.0362503	0.0061986	0.0388511	-0.0138251	0.00745976	0.0293665	0.012482	0.000302307	0.00838741	0.0220359	-0.000596295	0.04388	-0.00998869	-0.0149126	0.0327017	0.0271552	0.00218076	-0.0121242	-0.00289838	0.00549786	0.0351617	0.00669663	0.0279294	0.0230068	0.0258894	0.0108961	0.0326476	0.0206576	0.0186707	-5.69745e-05	-0.00895443	0.025836	0.00183883	-0.00825079	0.0155219	0.0163856
30	0.0157501	0.0147092	0.000452658	0.000664289	0.00571059	0.0316794	0.0131699	0.0254697	0.0348737	0.0303724	0.00750388	0.0384869	-0.0169687	0.00314587	0.0264359	0.0105601	0.000785277	0.00881332	0.0198762	-0.00288476	0.0430441	-0.00955249	-0.0155339	0.0305174	0.0259644	0.00222123	-0.0123352	-0.00210161	0.00603225	0.0329396	0.00487886	0.0260884	0.0236171	0.0217297	0.00989099	0.0299555	0.0187865	0.016634	-0.00215703	-0.0102381	0.0255043	0.00150844	-0.00782521	0.0132772	0.0147768
31	0.0154884	0.0130964	-0.0020219	0.00132705	0.00424543	0.0294735	0.00802512	0.0207993	0.0317059	0.028883	0.00736423	0.0368035	-0.0182478	-5.14814e-05	0.0220198	0.0113459	0.00238346	0.00822022	0.0162897	-0.00284761	0.0439165	-0.00968451	-0.0158881	0.0262297	0.0257819	0.00276822	-0.0112017	-0.00239883	0.00570252	0.030262	0.00502149	0.0250999	0.022821	0.0197594	0.00897879	0.0282512	0.0174868	0.0152382	-0.00330906	-0.0122397	0.022984	0.00220437	-0.00604061	0.012634	0.0129213
32	0.01633	0.012366	-0.00421948	0.00272985	0.00337668	0.0272942	0.00525203	0.0164804	0.0295166	0.0280239	0.00938368	0.0345936	-0.0185463	-0.00109836	0.0202969	0.0108049	0.00390534	0.00672487	0.0129444	-0.00107031	0.0434753	-0.00991339	-0.0173603	0.025364	0.026243	0.00215456	-0.00957139	-0.00368354	0.0065663	0.0297197	0.00468978	0.0247582	0.0227348	0.0165816	0.00974836	0.0242414	0.0175741	0.0140745	-0.00552953	-0.0118984	0.0216827	0.00249329	-0.00561702	0.0118641	0.0121958
33	0.0168759	0.0111828	-0.00457341	0.00215632	0.00193308	0.0258545	0.00307933	0.0147223	0.0266838	0.0272079	0.00677411	0.0316205	-0.0214693	0.000889248	0.0201699	0.0103093	0.00428117	0.00520597	0.00999023	0.000900048	0.0441852	-0.00982781	-0.0200345	0.0241725	0.0258615	0.00155615	-0.00865023	-0.00501436	0.00662766	0.0289063	0.00446422	0.0248279	0.0206517	0.0140175	0.00899206	0.0216332	0.0178215	0.0143449	-0.00865158	-0.010884	0.0198105	0.00231583	-0.00584921	0.0121557	0.0111987
34	0.0165678	0.011083	-0.00425132	0.00148063	0.00101524	0.0266506	0.00215054	0.0125662	0.0233468	0.0274932	0.00355354	0.028941	-0.0252528	0.00118215	0.0209245	0.00941869	0.00301735	0.00320643	0.00733821	0.00246439	0.0434687	-0.0108117	-0.0222032	0.02508	0.0232609	0.000876809	-0.00958366	-0.00535005	0.00695838	0.0283447	0.0032767	0.0242872	0.0181307	0.0124584	0.00959245	0.0177386	0.0191062	0.0163275	-0.0100783	-0.0102239	0.0176906	0.00244354	-0.00654746	0.0132533	0.0115656
35	0.0157438	0.0128573	-0.00484475	-0.000124186	-0.00120855	0.0289461	0.00199464	0.0122511	0.0227099	0.0290091	0.00192584	0.0253688	-0.0268115	0.00293059	0.0242367	0.0072314	0.00244714	0.00201658	0.00716771	0.00380251	0.041777	-0.0122838	-0.0255522	0.0249536	0.0216853	0.000375927	-0.0103247	-0.00640157	0.00520828	0.0301343	0.0027725	0.0244133	0.0155632	0.0100602	0.0101265	0.0148713	0.0211227	0.0156528	-0.0102302	-0.0104216	0.0159829	0.00161426	-0.00793832	0.0143884	0.0109118
36	0.0139987	0.0135555	-0.00701911	-0.00241497	-0.0018859	0.0301469	0.000279698	0.0131766	0.0214527	0.0278614	-0.000232595	0.0257323	-0.0292284	0.00575842	0.0259038	0.00553868	4.82174e-05	0.00164971	0.0075976	0.00368011	0.0397071	-0.012781	-0.0273076	0.024751	0.0201462	0.000594855	-0.0118011	-0.00762624	0.00283954	0.031278	0.00213561	0.0241545	0.0128167	0.00626872	0.00806991	0.0129142	0.0233087	0.0143581	-0.00929045	-0.0104057	0.0141393	0.0022863	-0.00830851	0.0156549	0.00966387
37	0.0122177	0.0145454	-0.00708844	-0.0030439	-0.00241829	0.0330792	-0.00148832	0.0138035	0.0202354	0.0273771	-0.00168416	0.0265984	-0.0306069	0.00416455	0.0276171	0.00336631	-0.00149291	0.000122189	0.00873504	0.00195522	0.0373453	-0.0145799	-0.02859	0.0246435	0.0186502	-0.000476236	-0.0129588	-0.0080704	0.00140058	0.0312837	0.000470431	0.0211857	0.0107402	0.00310421	0.00673975	0.0110755	0.0227434	0.0138251	-0.00821604	-0.011897	0.0125547	0.00286547	-0.0093262	0.0169777	0.00944129
38	0.0101582	0.0150559	-0.0106517	-0.00311024	-0.00212572	0.0325219	-0.00440736	0.0136045	0.019499	0.0263919	-0.00133818	0.0285804	-0.0298447	0.00422028	0.0279455	0.00101482	-0.00152475	0.00102776	0.00964459	0.000833375	0.0346286	-0.0161004	-0.0292003	0.0234457	0.0168755	-0.000406245	-0.0129233	-0.0111221	-0.0016893	0.0294735	0.00135941	0.0176729	0.00950953	-0.00184159	0.00415573	0.0100413	0.0217805	0.0124123	-0.00497656	-0.0143835	0.0116561	0.00432234	-0.0089978	0.017461	0.00804114
39	0.00899286	0.0142627	-0.012836	-0.00217581	-0.00324591	0.0322532	-0.00842105	0.0134751	0.0181954	0.0260071	-0.000244537	0.0302379	-0.0277041	0.00237697	0.0272688	-6.22421e-05	-0.00061089	0.000245253	0.0114806	-0.000717701	0.0323829	-0.0179096	-0.0300143	0.0219891	0.0164111	-0.00127101	-0.0125332	-0.0142319	-0.00192647	0.0278873	0.00261659	0.012621	0.0092906	-0.00607752	0.00371455	0.00956394	0.019836	0.0115433	-0.00500211	-0.0165317	0.0110438	0.00568036	-0.00982177	0.0171565	0.00767327
40	0.00735654	0.0128241	-0.0156101	-0.00100653	-0.00380351	0.030054	-0.0124347	0.0122047	0.016759	0.0251082	0.000439118	0.0308974	-0.0246358	0.000565499	0.0253031	-0.000472567	0.000244258	-0.000585017	0.0119102	-0.00137217	0.0311224	-0.0188722	-0.0307912	0.0216919	0.0158439	-0.00224956	-0.0114701	-0.0173732	-0.00123751	0.0266626	0.00495515	0.00862386	0.00957919	-0.010874	0.00347904	0.00958815	0.0184713	0.0108112	-0.00559155	-0.0180307	0.011411	0.006843	-0.0099392	0.0170471	0.00727854
41	0.00760001	0.0116366	-0.0190098	2.52763e-06	-0.00342437	0.0279609	-0.0153173	0.00970689	0.0157175	0.0252807	0.00095957	0.0304234	-0.0220283	-0.00110134	0.0226063	-0.000411201	0.00257651	-0.000142848	0.0115645	-0.00311862	0.0316864	-0.018508	-0.0328375	0.0219434	0.0149682	-0.00298794	-0.0108415	-0.0185611	-0.00173176	0.0245367	0.0082822	0.00668336	0.00958582	-0.0148645	0.00224508	0.0101677	0.0178262	0.0100701	-0.00655185	-0.0181862	0.0118581	0.00743146	-0.010398	0.0165047	0.00666322
42	0.00709382	0.0104862	-0.0200964	0.000522317	-0.00444073	0.0269425	-0.0189794	0.00799527	0.0149579	0.0244945	0.001077	0.0284679	-0.0223563	-0.00244112	0.0209292	0.00167492	0.00281833	-0.00220774	0.0117642	-0.00206942	0.0297757	-0.0180317	-0.0329964	0.0221003	0.0138967	-0.00244626	-0.009583	-0.0195469	0.000619734	0.023387	0.00954933	0.00670989	0.010906	-0.0163605	0.00150868	0.00920802	0.0174129	0.0102005	-0.00825718	-0.0179318	0.0118923	0.00674084	-0.0120061	0.0141287	0.00724338
43	0.00787168	0.00954184	-0.02189	0.000120285	-0.00369206	0.0278249	-0.0200442	0.00560696	0.0136576	0.0246471	-0.00028003	0.0273162	-0.0225898	-0.00393116	0.0183438	0.00325055	0.00313544	-0.00324533	0.0114398	-0.00281908	0.0308936	-0.0165134	-0.0351953	0.022831	0.0145369	-0.00252985	-0.00987822	-0.0170538	0.000626036	0.0235691	0.0106141	0.00720414	0.0124319	-0.0166491	0.000948093	0.010096	0.0187802	0.00869055	-0.0101061	-0.0162796	0.0111854	0.00726958	-0.0131976	0.0123948	0.00722348
44	0.00778212	0.00940451	-0.0207738	0.000607235	-0.00406822	0.0281168	-0.0212781	0.00517574	0.0121217	0.0229521	-0.00181253	0.0259503	-0.0243592	-0.0041199	0.0164315	0.00484673	0.00241895	-0.00580182	0.0118415	-0.00165544	0.03027	-0.0147517	-0.0350391	0.0233707	0.0158472	-0.0019069	-0.009719	-0.0166657	0.00214328	0.0228632	0.0101696	0.00799361	0.0127172	-0.0160056	-0.000395332	0.00939477	0.0198028	0.00657059	-0.0104959	-0.0143417	0.00989507	0.00644562	-0.0145387	0.00934211	0.00761157
45	0.00899054	0.00945394	-0.0193391	0.00112437	-0.00344858	0.0286442	-0.0215501	0.00541457	0.0109143	0.0219868	-0.00269886	0.0252159	-0.0261992	-0.00455245	0.0156185	0.00577154	0.000503323	-0.00646026	0.0117838	-0.00188698	0.0297492	-0.0128862	-0.0359838	0.0239068	0.0167859	-0.00131712	-0.00995153	-0.0145003	0.00223151	0.0225856	0.00925743	0.00784434	0.0133441	-0.0147783	-0.00088958	0.00926507	0.020241	0.00544808	-0.0104302	-0.0122961	0.00850454	0.00494363	-0.0149712	0.0077363	0.00729711
46	0.00935807	0.00922373	-0.0179967	0.00216362	-0.00285681	0.029029	-0.0214473	0.00634667	0.00946143	0.0214527	-0.00321997	0.0248523	-0.0282326	-0.00367939	0.0147998	0.00631156	-0.000423474	-0.00678866	0.0119483	-0.00152177	0.0283361	-0.012095	-0.0360992	0.0232165	0.0174228	-0.000694501	-0.0097943	-0.012988	0.00210712	0.0225587	0.00951948	0.0057214	0.0133308	-0.0134647	-0.00152978	0.0091158	0.0205687	0.00420749	-0.0102153	-0.0107755	0.00734057	0.00289167	-0.0137834	0.00731834	0.00673553
47	0.00910797	0.0083583	-0.0172016	0.0036666	-0.00200199	0.0281433	-0.0212383	0.00697029	0.00902689	0.0217148	-0.00323557	0.0249598	-0.0290114	-0.00252007	0.0152811	0.00665953	-0.00053128	-0.00735887	0.0117486	-4.30029e-05	0.0267472	-0.0119226	-0.0351535	0.0229412	0.0161922	-0.000276215	-0.00841007	-0.0122951	0.00262061	0.0227959	0.00912806	0.00376431	0.0129228	-0.0132292	-0.0022894	0.00852569	0.0203515	0.0026866	-0.00977508	-0.0100932	0.00634013	0.000989318	-0.01237	0.00858912	0.00530619
48	0.0101781	0.00814733	-0.0174753	0.00629739	-0.00133625	0.0264947	-0.0206247	0.00708307	0.0086985	0.022564	-0.00316126	0.0229821	-0.0283905	-0.00113053	0.0146363	0.0073591	-0.00214571	-0.0059627	0.0113035	1.77797e-06	0.0264586	-0.0126984	-0.0353227	0.0228221	0.0162851	0.000131457	-0.00815068	-0.0111274	0.000641958	0.0248929	0.00960904	0.000977947	0.0135531	-0.0119952	-0.00268081	0.00894397	0.0196184	0.00436173	-0.0109374	-0.00967192	0.0057394	-0.00157513	-0.0114627	0.00842924	0.00492074
49	0.00941347	0.00895505	-0.0178873	0.00742752	-0.000636014	0.0252575	-0.0202764	0.00606472	0.00927235	0.0230317	-0.00109471	0.0225287	-0.0288754	-0.000516539	0.0162544	0.00735645	-0.00099103	-0.00642477	0.0117645	0.00107154	0.025699	-0.0131685	-0.0343913	0.0232433	0.0134456	-0.000385347	-0.00767401	-0.00979098	0.000607792	0.0267518	0.00906504	0.000772287	0.013898	-0.0121909	-0.00427966	0.00836215	0.018128	0.00529616	-0.0112459	-0.0100783	0.00590261	-0.00383043	-0.0106829	0.0099833	0.00381847
50	0.0104962	0.0100421	-0.0180939	0.0086993	-0.00109377	0.0229687	-0.0189794	0.00360011	0.00831703	0.0240434	-0.00124763	0.0218832	-0.0285742	0.000874984	0.0164139	0.00715842	0.000316902	-0.00546812	0.0108112	0.000790916	0.0262795	-0.0131107	-0.0349386	0.0245028	0.0120226	-0.00133868	-0.00817025	-0.00857493	-0.00106237	0.0285053	0.00996397	0.000397455	0.0150391	-0.010549	-0.00521839	0.00843082	0.0173256	0.00691026	-0.0130119	-0.0100205	0.00591853	-0.00474362	-0.0107064	0.0108053	0.00462519
51	0.00864357	0.0130357	-0.0194393	0.00730247	-0.00272048	0.0231843	-0.0183524	0.00220361	0.00727214	0.0233568	-0.000694667	0.0201805	-0.0286853	-0.000879098	0.016679	0.00693253	0.00248927	-0.00740066	0.0116521	0.00023696	0.0265614	-0.0129071	-0.0342944	0.0263962	0.011399	-0.0033233	-0.00881078	-0.00774632	-0.00275011	0.0292025	0.0101995	0.000686042	0.0169033	-0.0105656	-0.00547713	0.00774119	0.0151022	0.00839632	-0.0137586	-0.0103188	0.00694816	-0.00499937	-0.0112037	0.00882165	0.00575035
52	0.00849828	0.0149199	-0.0187616	0.00579783	-0.0035262	0.0208722	-0.0176028	0.000618042	0.00634004	0.0230848	-6.74035e-05	0.0187717	-0.0281248	-0.00182182	0.0171454	0.00601933	0.0045734	-0.00809957	0.0118455	-0.000157775	0.0271054	-0.0127303	-0.0339726	0.0269048	0.0116577	-0.00435492	-0.0103088	-0.00680029	-0.00314318	0.0291136	0.0109491	0.00154185	0.0166148	-0.0107812	-0.00431946	0.00833794	0.0132181	0.00969895	-0.0151475	-0.0106289	0.00775952	-0.00436083	-0.0111224	0.00629237	0.00685561
53	0.00803057	0.0157063	-0.018082	0.00394225	-0.00499667	0.01998	-0.0169228	-0.00104051	0.00408109	0.0244348	-0.00101609	0.0177872	-0.0280833	-0.00417895	0.0155114	0.00558412	0.0048799	-0.00867774	0.0113983	-0.00136852	0.0292417	-0.0111911	-0.0337262	0.0253835	0.0126064	-0.00655648	-0.00885125	-0.00623804	-0.00395289	0.0273187	0.0124153	0.00206927	0.0181804	-0.0115673	-0.00370911	0.00795415	0.0126694	0.00950655	-0.0163456	-0.00999102	0.00752533	-0.00356406	-0.0121169	0.00336934	0.00894273
54	0.00642178	0.0171002	-0.0177396	0.00116982	-0.00577155	0.0183413	-0.0167669	-0.000864701	0.0023164	0.0232042	-0.00107348	0.0148463	-0.0273031	-0.00624384	0.0154915	0.00570387	0.00600075	-0.00935609	0.00996303	-0.00182097	0.0292317	-0.0120061	-0.0332601	0.0253829	0.012205	-0.00727529	-0.0102647	-0.00695785	-0.00565754	0.0256808	0.0122461	0.00240762	0.0162167	-0.0120483	-0.00300921	0.00728045	0.0115804	0.00885707	-0.0161237	-0.00969414	0.00808459	-0.00213274	-0.0125345	0.00069277	0.00959984
55	0.00639889	0.0172763	-0.0167326	-0.000297338	-0.00644624	0.0183048	-0.0161731	-0.000440113	0.00098624	0.0244116	-0.00188285	0.0123648	-0.0253848	-0.00734379	0.0138203	0.00613145	0.00578713	-0.00950138	0.00800163	-0.00238189	0.0289398	-0.0121372	-0.0333985	0.0245536	0.0130044	-0.00666263	-0.00913287	-0.00674191	-0.00400729	0.0216034	0.0123855	0.00295494	0.0157755	-0.0144764	-0.00168568	0.00643558	0.0103086	0.00691192	-0.0152048	-0.00939992	0.00703971	-0.000802911	-0.013648	-0.000644021	0.00959819
56	0.00477152	0.0179434	-0.0160761	-0.000609145	-0.00653946	0.0184674	-0.0164318	4.75009e-05	-5.86463e-05	0.022836	-0.00245306	0.0106515	-0.024535	-0.00649329	0.0133128	0.00692423	0.0056226	-0.0079931	0.00465832	-0.00327784	0.0280442	-0.0137178	-0.0338323	0.0242361	0.0129845	-0.00687459	-0.0103267	-0.00778082	-0.00520642	0.0208292	0.0117287	0.00344587	0.0140141	-0.0146622	-0.0024254	0.00549519	0.011329	0.00695139	-0.0142051	-0.0086602	0.00609798	-0.000516645	-0.0151932	-0.00116282	0.00971428
57	0.00448791	0.0183554	-0.0148896	-8.23901e-05	-0.0055556	0.0188621	-0.0160338	0.000379211	-0.000848116	0.0224379	-0.00316425	0.00942249	-0.024062	-0.00516379	0.0131635	0.00703071	0.00511409	-0.00667057	0.00157607	-0.00448692	0.0260871	-0.0146386	-0.035665	0.0239874	0.013104	-0.00587482	-0.010537	-0.00862967	-0.00364473	0.019704	0.00996729	0.00431163	0.0132678	-0.0143404	-0.00231593	0.0047976	0.0113489	0.00606938	-0.0125432	-0.00762295	0.00565017	0.000296708	-0.0168786	-0.000348468	0.00907773
58	0.00512479	0.0183842	-0.0146594	0.000723333	-0.00548263	0.0195255	-0.0169327	0.000989557	-0.00102392	0.021131	-0.00374441	0.00931435	-0.0245585	-0.00434613	0.0114376	0.00751833	0.00349966	-0.00591394	9.13396e-05	-0.00668848	0.02482	-0.0150771	-0.0369481	0.0242179	0.0124638	-0.00576137	-0.00997176	-0.00916969	-0.00229865	0.0198549	0.00845469	0.0052371	0.0150988	-0.0148745	-0.00184159	0.00448015	0.0114971	0.0057652	-0.011212	-0.007476	0.00615238	0.000666564	-0.0178966	0.00289002	0.00914142
59	0.00568505	0.0190526	-0.0141184	0.000547195	-0.00483413	0.018474	-0.0168067	0.00103931	-0.000987434	0.0206102	-0.00332977	0.0111464	-0.0255669	-0.00226631	0.0124716	0.00695873	0.00338024	-0.00416417	-0.00104543	-0.00690442	0.0218478	-0.0152715	-0.0398164	0.0237854	0.0121951	-0.00524523	-0.010951	-0.00940056	-0.00250497	0.0212826	0.00829215	0.0043249	0.0148799	-0.0133154	-0.00194773	0.00357492	0.0098575	0.00674772	-0.00981057	-0.00853084	0.00716675	1.8735e-05	-0.0179997	0.00457975	0.00732896
60	0.00689281	0.017064	-0.0155401	0.000580035	-0.00377764	0.016424	-0.0176857	0.00142741	-0.000400308	0.0213831	-0.00357457	0.0124099	-0.0272344	-0.0034054	0.0130278	0.00604155	0.00291054	-0.00384208	0.00171738	-0.0081155	0.020657	-0.0148074	-0.0407856	0.0247102	0.0106957	-0.0066331	-0.00993329	-0.00944235	-0.00146274	0.0235933	0.00694209	0.00317718	0.016691	-0.012987	-0.00152978	0.00446191	0.00856616	0.00713615	-0.00751149	-0.00889107	0.00863755	-0.000222086	-0.0178399	0.00756315	0.00749548
61	0.00702118	0.0143991	-0.0158396	-0.00032288	-0.00306712	0.0153128	-0.0177222	0.000899995	-0.00124617	0.0216982	-0.00253002	0.0131151	-0.0282462	-0.00502647	0.0140469	0.00517214	0.00254732	-0.00412105	0.00414616	-0.00811351	0.0208759	-0.0156715	-0.0434907	0.024749	0.00904383	-0.00631964	-0.0097734	-0.00859384	-0.00027522	0.0257826	0.00539632	0.00145561	0.0170758	-0.0122904	-0.00257798	0.003149	0.00762908	0.00827027	-0.00550266	-0.0106408	0.00975309	-0.00162588	-0.0177583	0.00735948	0.00680353
62	0.0067996	0.0105061	-0.0177569	-0.00083305	-0.00360847	0.0138168	-0.0181601	0.00101278	-0.0007287	0.0231577	-0.00211074	0.0138485	-0.0283769	-0.00655333	0.0145172	0.0042815	0.00189518	-0.00478148	0.0080892	-0.00757381	0.0201926	-0.0146552	-0.0435358	0.0258101	0.00875856	-0.007403	-0.00898559	-0.00836762	0.000415732	0.027875	0.00344587	-0.000149867	0.0168171	-0.0129174	-0.00257798	0.00288828	0.00679748	0.00819365	-0.00336512	-0.0109643	0.00938224	-0.00226144	-0.0175015	0.00776615	0.00690304
63	0.00565719	0.00842696	-0.0174298	-0.00196385	-0.00406191	0.0149214	-0.0184652	0.00040243	-0.000960897	0.0233236	-0.000700306	0.0132481	-0.0277678	-0.00646377	0.0143013	0.00431168	0.00100288	-0.00482692	0.00934538	-0.00709084	0.0206869	-0.0152954	-0.0436815	0.0256127	0.00809183	-0.00666064	-0.00819479	-0.00833577	0.000794545	0.0283596	0.00297484	0.000238234	0.0163228	-0.0134315	-0.00393468	0.0022159	0.00728277	0.00830278	-0.00200511	-0.0113013	0.00919383	-0.00269797	-0.0168703	0.00787528	0.00756016
64	0.00385799	0.00640552	-0.0174212	-0.00212672	-0.00446925	0.0161587	-0.017961	0.000820385	-0.00109358	0.0227597	-0.000358645	0.0120891	-0.0270321	-0.00622328	0.0140213	0.00507793	-8.57935e-05	-0.00516394	0.0108829	-0.00634383	0.0199869	-0.0156032	-0.0431829	0.0257322	0.00766724	-0.00650772	-0.00755924	-0.00847409	0.00134916	0.0281251	0.00167122	0.00108078	0.015006	-0.0137102	-0.00521176	0.00231973	0.00856085	0.00762908	-0.000817585	-0.0109145	0.00867603	-0.00325027	-0.0170232	0.00634212	0.00871882
65	0.00286154	0.00617864	-0.0174557	-0.00296628	-0.00538511	0.0170543	-0.0163622	0.000385845	-0.000274258	0.0222853	-0.00165464	0.0103927	-0.0252657	-0.00430367	0.0126504	0.00672521	-0.00131412	-0.00361784	0.0109024	-0.00538386	0.0191908	-0.0154539	-0.0422209	0.0254724	0.00920969	-0.00740566	-0.00655349	-0.00987822	0.00124036	0.0281072	0.000662823	0.00207259	0.0135829	-0.0139191	-0.0068106	0.00327737	0.00985021	0.00672517	-0.000392997	-0.00947654	0.00758802	-0.00257059	-0.017605	0.00512342	0.00848663
66	0.00183423	0.00774696	-0.016584	-0.002818	-0.00596095	0.0168884	-0.0140369	0.00101278	0.000896678	0.0203282	-0.00220959	0.00819781	-0.024061	-0.00283154	0.0115232	0.00858245	-0.00251325	-0.00365765	0.0103654	-0.00413033	0.0186966	-0.0157515	-0.0408288	0.0254884	0.00863915	-0.00668551	-0.00671039	-0.0101602	0.000421371	0.0263528	0.00051687	0.0040927	0.0125911	-0.0134382	-0.00897003	0.00302859	0.0102765	0.00546666	-0.000736316	-0.00883833	0.00862163	-0.00253211	-0.0171108	0.00390306	0.00838114
67	0.00135391	0.00988914	-0.0158887	-0.00243255	-0.0067355	0.0156909	-0.0127631	0.000482041	0.0022202	0.0191009	-0.00386847	0.00670081	-0.0223394	-0.00113816	0.0108004	0.00941836	-0.00256698	-0.00252021	0.00969202	-0.00239483	0.018282	-0.0164766	-0.039352	0.0249404	0.0080487	-0.00665102	-0.00709717	-0.0113374	-0.000282849	0.0244468	7.90133e-05	0.00459358	0.0132678	-0.0129937	-0.0109835	0.0036061	0.0107253	0.00454484	-0.000696843	-0.00830892	0.00910891	-0.00159337	-0.0169426	0.00332754	0.00737241
68	0.00236463	0.0114502	-0.0144408	-0.00107686	-0.00678658	0.0143309	-0.012103	0.000166916	0.0031324	0.0173395	-0.00424164	0.00587817	-0.02195	-0.000249512	0.00939363	0.0103243	-0.00136652	-0.00207108	0.00907637	-0.000324293	0.0189653	-0.016802	-0.0388843	0.025146	0.00748811	-0.00665466	-0.00804917	-0.0118579	-0.000592998	0.0221938	0.0006197	0.00525701	0.0141601	-0.0134846	-0.0120085	0.00333609	0.0101318	0.00343162	-0.000604628	-0.00692337	0.0112939	-0.00164413	-0.0164391	0.00322869	0.00612021
69	0.00439702	0.0114379	-0.013504	-0.000283738	-0.00765931	0.0118199	-0.0114628	-0.000300795	0.00435641	0.0179897	-0.00521853	0.00571364	-0.0214133	-0.00104031	0.00733205	0.00941604	-0.000941605	-0.00165942	0.00855492	0.000342112	0.0203618	-0.017076	-0.037242	0.0257192	0.00655933	-0.00601878	-0.0101174	-0.0116486	-0.00120268	0.0211078	0.000341064	0.00450402	0.0150624	-0.0132624	-0.0119223	0.00303821	0.010087	0.00232039	-0.00163459	-0.00712041	0.0130088	-0.00176653	-0.0163986	0.00417373	0.00475588
70	0.0072557	0.0122831	-0.0120399	0.000362101	-0.0076268	0.0117668	-0.0128527	-0.00165749	0.00391856	0.017993	-0.00515716	0.00601582	-0.02058	-0.000766316	0.00761533	0.00741019	-0.000593641	-0.00222267	0.0100164	0.00028738	0.021347	-0.0177756	-0.0357161	0.0257391	0.0049837	-0.00573915	-0.0116625	-0.0121292	-0.00136323	0.0196128	-0.000262648	0.00405953	0.0167673	-0.0143835	-0.0103931	0.00233698	0.0100744	0.0025297	-0.0018983	-0.00773274	0.0141645	-0.00209525	-0.0162301	0.00564951	0.00502756
71	0.00939622	0.0114578	-0.0113048	-0.00014442	-0.0074218	0.0110868	-0.0138379	-0.00194276	0.00390197	0.0182484	-0.00449507	0.00792083	-0.0215688	-0.00134051	0.00498354	0.00597421	-1.64661e-05	-0.0028841	0.00974111	7.64127e-05	0.0235163	-0.0168169	-0.03534	0.0265843	0.00589259	-0.00609043	-0.0136856	-0.0108335	-0.00156424	0.0193381	0.000659506	0.00425524	0.0161271	-0.0148944	-0.0101675	0.00230845	0.0101129	0.00264182	-0.00362816	-0.00843331	0.013728	-0.00315208	-0.01625	0.00510949	0.00404768
72	0.0119928	0.0108873	-0.0103906	-0.000556735	-0.00718397	0.0121615	-0.015377	-0.00333262	0.00249552	0.0178371	-0.00292011	0.00970577	-0.0211917	-0.000922883	0.00531758	0.00426193	-0.000533934	-0.00304266	0.0108477	-0.000554831	0.024956	-0.0157555	-0.0352504	0.026572	0.00674508	-0.00631931	-0.0145152	-0.00990575	-0.00244925	0.0187248	0.00128644	0.00422871	0.0160177	-0.0157568	-0.00977277	0.00203346	0.010506	0.00345716	-0.00518819	-0.00997013	0.0139705	-0.00461227	-0.0165469	0.00377734	0.00467561
73	0.0128191	0.0109247	-0.0115586	-0.00273673	-0.00676867	0.0138334	-0.0156755	-0.00303077	0.001988	0.0175087	-0.00206264	0.0104123	-0.0217009	-0.00129772	0.00428563	0.00437338	-0.00125275	-0.00410512	0.0104284	-0.00141728	0.0257222	-0.0151544	-0.0358647	0.0266311	0.00803543	-0.00633224	-0.014761	-0.00842699	-0.0029007	0.0195252	0.00247064	0.00473622	0.0153111	-0.0162378	-0.00901647	0.00284847	0.00995436	0.00437102	-0.00747467	-0.0107274	0.012359	-0.00504847	-0.0171731	0.00262929	0.00400191
74	0.0122904	0.0118257	-0.0128884	-0.00290823	-0.00688311	0.0137637	-0.0163788	-0.0025531	0.000608091	0.0163842	-0.000282351	0.0106551	-0.0210716	-0.00115475	0.00435727	0.00452365	-0.00143154	-0.00473438	0.0101999	-0.00166739	0.0262165	-0.0150685	-0.0362724	0.0255802	0.00853632	-0.00578194	-0.0143891	-0.0082555	-0.00338699	0.0205903	0.00325016	0.00563847	0.0142729	-0.0164501	-0.00910272	0.00326311	0.0105262	0.00595825	-0.00876138	-0.011149	0.0116226	-0.00549893	-0.0177377	0.00119232	0.0044882
75	0.0112273	0.0111228	-0.0146056	-0.00254965	-0.00719093	0.0146427	-0.0161731	-0.0022413	-0.000596016	0.0157805	0.000564172	0.00981158	-0.0203279	-0.00118493	0.00534478	0.00584485	-0.00138875	-0.00379995	0.00895994	-0.00209927	0.0257123	-0.0146771	-0.0362452	0.0249609	0.00846666	-0.00600551	-0.0132248	-0.00755924	-0.00346859	0.0205661	0.00480256	0.0054494	0.0146477	-0.0159028	-0.00875442	0.00407182	0.00921465	0.00704062	-0.00799114	-0.0111198	0.0118442	-0.00427426	-0.0187275	-2.33922e-05	0.0039976
76	0.00933917	0.0115852	-0.0151244	-0.00256093	-0.00705294	0.0145664	-0.0152576	-0.000871336	-0.00154139	0.0148152	0.000791062	0.00960891	-0.0185655	-0.00139259	0.00679634	0.0064804	-0.000167726	-0.00369214	0.0080212	-0.00280781	0.0258682	-0.0142007	-0.0370678	0.0236902	0.00860598	-0.00616042	-0.0125044	-0.00723151	-0.00387991	0.021738	0.00523047	0.00593038	0.0150988	-0.0164136	-0.00854876	0.00425857	0.00968336	0.00767253	-0.00827708	-0.0112074	0.0119178	-0.00399728	-0.0196427	0.000197527	0.00397073
77	0.008625	0.0126778	-0.0152034	-0.00144671	-0.00699755	0.0136343	-0.0151747	0.000120477	-0.00308384	0.0145863	0.000972839	0.00871694	-0.0174653	-0.00118062	0.00780076	0.00691295	0.00175686	-0.00377408	0.007381	-0.00313852	0.0252943	-0.0142581	-0.0365683	0.0245639	0.00839368	-0.00647422	-0.011022	-0.00829331	-0.00208039	0.02134	0.00509778	0.00576784	0.0150491	-0.0158796	-0.00867149	0.00342465	0.00889488	0.00735011	-0.00533647	-0.0105128	0.0121341	-0.00356207	-0.0199336	0.000651306	0.00447658
78	0.00885089	0.0140707	-0.014529	-0.00211776	-0.00554632	0.0133192	-0.0150287	0.00105258	-0.00251993	0.0141419	-0.000411387	0.00947722	-0.0163139	-0.00102472	0.00974889	0.00777507	0.00272976	-0.00419004	0.00734318	-0.00343042	0.024402	-0.0139244	-0.0373183	0.0243197	0.00848656	-0.00751744	-0.0105002	-0.00864658	-0.00164286	0.0227962	0.00450734	0.00627867	0.015205	-0.0159791	-0.00894018	0.00266404	0.00865705	0.00807191	-0.00293157	-0.0101861	0.0122903	-0.00196754	-0.0200514	0.00197649	0.00435286
79	0.0093939	0.0158009	-0.0129362	-0.00182785	-0.00541264	0.0129278	-0.0158315	0.00132458	-0.00239388	0.0148119	-0.00063894	0.0106498	-0.0152783	-0.00139491	0.0112048	0.00697996	0.00510049	-0.00531222	0.00696636	-0.00529198	0.0245712	-0.0137499	-0.0377856	0.0258881	0.00909359	-0.00880813	-0.00951699	-0.0101257	-0.000595652	0.0225905	0.00364158	0.00566833	0.0151022	-0.015508	-0.0101509	0.00199996	0.00761116	0.00767784	-0.00112309	-0.0105861	0.0119066	-0.00191016	-0.0203549	0.00243027	0.00471077
80	0.0106119	0.0173543	-0.0121742	-0.00240137	-0.00381114	0.0131036	-0.0162328	0.00113219	-0.00112675	0.0145465	-0.000513885	0.0112489	-0.0158299	-0.0013624	0.013405	0.00651689	0.0059301	-0.00488895	0.00698892	-0.0068215	0.0244849	-0.0130301	-0.0384763	0.0268706	0.0100688	-0.0100219	-0.00972829	-0.00989414	-3.20764e-05	0.0227408	0.00265972	0.00608296	0.0144288	-0.0153289	-0.0118227	0.00143373	0.0079787	0.00871874	0.000381214	-0.0112157	0.011406	-0.00177283	-0.0202083	0.00310695	0.00497614
81	0.0113444	0.018151	-0.0118223	-0.00268698	-0.00242161	0.0130472	-0.0179544	0.000807117	0.000661164	0.0145134	0.000437459	0.011291	-0.0163869	-0.00132724	0.0138253	0.00594867	0.00621404	-0.00450019	0.00736839	-0.00700128	0.0237319	-0.0127296	-0.0391802	0.0282299	0.0110341	-0.010938	-0.0096112	-0.0100424	0.000240589	0.0222263	0.00169444	0.00607301	0.0136227	-0.013531	-0.012317	0.00183775	0.00765594	0.00924815	0.00033179	-0.011079	0.0109884	-0.0016962	-0.0199403	0.00339223	0.0060061
82	0.0110206	0.0191276	-0.0122671	-0.00131337	-0.0034917	0.0121184	-0.0186377	0.000442236	0.00113551	0.0144636	0.00158683	0.0117176	-0.0160817	-0.00261527	0.0136856	0.00408181	0.00789415	-0.00420464	0.006155	-0.00869765	0.023523	-0.0140777	-0.0385287	0.0300162	0.0111336	-0.0111994	-0.00847642	-0.0101413	0.000391849	0.0208205	0.00190673	0.00582423	0.0132446	-0.0124265	-0.0123966	0.00314734	0.00545571	0.0102954	0.0006907	-0.0107337	0.0106743	-0.00182026	-0.0200089	0.00402778	0.00691167
83	0.0104338	0.018983	-0.0141681	-0.002137	-0.00268333	0.0116043	-0.0201171	-0.000154842	0.00225337	0.0137372	0.00172051	0.00936842	-0.0176819	-0.00222816	0.0127711	0.00398628	0.00594104	-0.00343772	0.007448	-0.00845948	0.0234002	-0.0142396	-0.0382358	0.0301333	0.011744	-0.0112439	-0.00863099	-0.00921679	-0.000417192	0.0187941	0.0024043	0.0052371	0.0136459	-0.0115607	-0.0123236	0.00278379	0.00687079	0.0113923	-0.000493836	-0.00930671	0.01019	-0.00263096	-0.0197296	0.00366124	0.00777444
84	0.00895969	0.0188616	-0.0150521	-0.000929577	-0.00312052	0.0110901	-0.0205384	-0.000251038	0.00247562	0.0129477	0.000621226	0.00944637	-0.0184458	-0.00301763	0.0112349	0.00317823	0.00560436	-0.00294215	0.00663166	-0.00857392	0.0231846	-0.0155813	-0.0366227	0.0286612	0.0108118	-0.0112923	-0.00741826	-0.00827838	-0.00156391	0.0164821	0.00408607	0.00410266	0.014054	-0.0111261	-0.011899	0.00278246	0.00600038	0.0110318	-0.00148167	-0.00817159	0.00970898	-0.00418436	-0.0206461	0.0037246	0.00805043
85	0.00793404	0.0182001	-0.0156854	-0.000915645	-0.00327045	0.010785	-0.0214606	-0.000652407	0.00159327	0.0129212	-0.000230605	0.00834642	-0.0192618	-0.00339047	0.00950873	0.00275132	0.00284818	-0.0022303	0.00679487	-0.0081563	0.0237651	-0.0162653	-0.036071	0.0274988	0.0109445	-0.00959229	-0.00787934	-0.00784882	-0.00177753	0.0153768	0.00619906	0.00428178	0.0144885	-0.0102504	-0.0105656	0.00242388	0.00736338	0.0108317	-0.00161966	-0.0067406	0.00904755	-0.00564952	-0.0203221	0.00414454	0.00799437
86	0.00736848	0.0181427	-0.0159245	-0.000869538	-0.00463179	0.0105528	-0.0218984	-0.000881287	0.000740775	0.0125895	-0.0014304	0.00811223	-0.0196807	-0.00249751	0.00855108	0.00301569	0.00246671	-0.0023381	0.00565577	-0.0086187	0.0233107	-0.017563	-0.0361606	0.0257302	0.00955798	-0.00846978	-0.00776855	-0.00679896	-0.00323805	0.0150548	0.00776473	0.00362499	0.015477	-0.0105788	-0.00956048	0.00230779	0.00910054	0.00983229	-0.00158251	-0.00620455	0.00752268	-0.0065322	-0.0196238	0.0031325	0.00807763
87	0.00773402	0.0188871	-0.0149868	-0.00117173	-0.00523982	0.0112493	-0.0227078	-0.00196266	0.000200087	0.0131368	-0.0024796	0.00827112	-0.0194014	-0.00302029	0.0086015	0.00289362	0.00204047	-0.00269502	0.0035126	-0.00813938	0.0230453	-0.0171075	-0.036415	0.0238215	0.00810178	-0.00790422	-0.00809661	-0.00607749	-0.00471914	0.0151652	0.00911811	0.00317387	0.0148932	-0.0110963	-0.00985902	0.00286871	0.0086315	0.00759193	-0.00183063	-0.00696848	0.00743113	-0.00667252	-0.0203194	0.00291821	0.00788192
88	0.0075005	0.0188509	-0.0132566	-0.000621419	-0.0064008	0.0125463	-0.0236996	-0.00220813	-0.00115661	0.0140291	-0.00203245	0.00820975	-0.0200297	-0.00281761	0.0088808	0.0034917	0.0018902	-0.00315511	0.00264982	-0.00925127	0.0221795	-0.0171961	-0.0386557	0.023508	0.00859934	-0.00708821	-0.00811352	-0.00541075	-0.00524589	0.0171382	0.00919108	0.00344255	0.0138317	-0.0108641	-0.00742095	0.00337855	0.0104878	0.00615131	-0.00176163	-0.00741463	0.00650765	-0.00521001	-0.0195356	0.00297527	0.00783714
89	0.00835797	0.0199622	-0.0114398	-0.000918963	-0.00743142	0.0130406	-0.0242768	-0.00308384	-0.00172383	0.0151436	-0.000921557	0.00802366	-0.019912	-0.0036857	0.00939462	0.00384995	0.00268896	-0.00351402	0.00239606	-0.00926354	0.0219573	-0.017084	-0.0408951	0.0236832	0.00830744	-0.00695652	-0.00782991	-0.00553548	-0.00630969	0.0181486	0.00891908	0.00252703	0.0118381	-0.0118128	-0.00895345	0.00347076	0.0102987	0.00516248	-0.00230099	-0.00831589	0.00701019	-0.0027809	-0.0201071	0.0020289	0.00767361
90	0.00862931	0.0196504	-0.00980083	-0.000751117	-0.00853303	0.0143508	-0.0240778	-0.00250998	-0.00355487	0.0156976	0.00116224	0.00795268	-0.0185423	-0.00416203	0.0102358	0.00369902	0.00347644	-0.00346426	0.00225077	-0.0105429	0.0202324	-0.0178227	-0.0421178	0.0247709	0.00899739	-0.00726103	-0.00766373	-0.00545852	-0.00689449	0.0199727	0.00745293	0.00207591	0.0107634	-0.0110797	-0.00815071	0.00387246	0.0110112	0.00247198	-0.00264166	-0.00930604	0.00700455	-0.000909721	-0.0192918	0.00230521	0.00759333
91	0.00890828	0.0182492	-0.00912248	-0.00119262	-0.0101475	0.015817	-0.0239882	-0.00182666	-0.00431117	0.0160658	0.00284103	0.00811057	-0.0177641	-0.00529051	0.0107251	0.00370001	0.00515688	-0.00353889	0.00333712	-0.0107838	0.0200566	-0.0179935	-0.0435743	0.0253766	0.00950491	-0.00760933	-0.00649777	-0.00510425	-0.00730979	0.0205286	0.00637487	0.00133951	0.00988768	-0.0106949	-0.00895013	0.0029722	0.0102051	0.00167057	-0.00315514	-0.0092941	0.00723475	0.000163029	-0.0191982	0.00262796	0.00834631
92	0.00835697	0.0168726	-0.00816583	-0.00102246	-0.0106706	0.0167292	-0.0242138	-0.000655724	-0.00542571	0.0163179	0.00335054	0.00865225	-0.0161746	-0.00505068	0.0112257	0.00345687	0.006019	-0.00265688	0.00347976	-0.0106577	0.0209423	-0.0186344	-0.0438443	0.0261577	0.00949164	-0.00737182	-0.00621648	-0.00458082	-0.00782925	0.0214468	0.00600335	0.000984581	0.00931714	-0.00962018	-0.0092354	0.00227661	0.00979713	0.000761022	-0.00284201	-0.00989947	0.00769948	0.000744848	-0.0190261	0.00263792	0.00757376
93	0.00774497	0.0151003	-0.00801722	-0.00104767	-0.01038	0.0178172	-0.024844	0.000279698	-0.00720036	0.0171372	0.00287022	0.0098965	-0.0134426	-0.00512697	0.0116118	0.0030754	0.00630161	-0.00287713	0.0037627	-0.009375	0.0225444	-0.0186078	-0.0450312	0.0280302	0.0102181	-0.00675716	-0.00606986	-0.00292326	-0.00836463	0.0220913	0.00520393	0.00111395	0.00906504	-0.00945765	-0.00831656	0.000221662	0.0095991	0.000721217	-0.00260716	-0.0102468	0.00795324	0.000466875	-0.0187428	0.00361912	0.00776549
94	0.00752571	0.0130633	-0.010369	-0.00173265	-0.0111167	0.0183347	-0.0264296	0.000531797	-0.00638767	0.0162051	0.00282245	0.00930937	-0.013916	-0.00455378	0.0114098	0.00299181	0.00578514	-0.0031896	0.0030681	-0.00973656	0.02344	-0.0189024	-0.0429842	0.0270457	0.00863251	-0.00715024	-0.00559551	-0.00273651	-0.00873813	0.023451	0.00586072	0.00257679	0.00938016	-0.0079749	-0.0095074	0.000189486	0.00838935	0.00243715	-0.00240747	-0.0116277	0.00773033	-0.000316955	-0.0187793	0.00435319	0.0083357
95	0.00642974	0.0113308	-0.0106878	-0.0016401	-0.00963564	0.0189152	-0.0275309	0.000236576	-0.00676914	0.0155914	0.00123456	0.00938998	-0.013967	-0.00505068	0.012175	0.00449214	0.00442911	-0.00305725	0.00261068	-0.00895937	0.0251683	-0.0180741	-0.0430496	0.0292917	0.00708343	-0.00673129	-0.00521007	-0.00201305	-0.00865289	0.0251129	0.0067696	0.00319045	0.00855088	-0.00833315	-0.0085952	0.000320511	0.00767552	0.00349464	-0.00174969	-0.012662	0.00755651	-0.00132535	-0.0186658	0.00436513	0.00807696
96	0.00589768	0.0106355	-0.0118156	-0.00172601	-0.00854265	0.0187957	-0.0278029	-0.00011172	-0.00571762	0.0147323	0.000571138	0.00859852	-0.0146597	-0.00452061	0.0119213	0.00539803	0.00403802	-0.00250761	0.00197048	-0.00904793	0.0258781	-0.0178356	-0.0409283	0.0305386	0.00573668	-0.00705603	-0.00511553	-0.0021799	-0.0078465	0.0260101	0.00596687	0.00452393	0.00825566	-0.00773276	-0.00853881	0.000319516	0.00726353	0.00493028	-0.00108461	-0.0134962	0.00795556	-0.00180799	-0.0186754	0.00540139	0.00840337
97	0.00593217	0.011349	-0.0119128	-0.00162053	-0.00849588	0.0182418	-0.0279488	-0.000967532	-0.0058304	0.0137604	0.00020095	0.00812649	-0.0168569	-0.00490075	0.0125246	0.00641539	0.00306147	-0.00228669	0.00176515	-0.00906253	0.0266344	-0.0177368	-0.0401743	0.0327704	0.00460555	-0.00643773	-0.00417049	-0.00401824	-0.00729851	0.026985	0.00544608	0.00516413	0.00623887	-0.008363	-0.00764651	0.000290989	0.00649994	0.00632678	-0.000611925	-0.0137699	0.00783382	-0.00246378	-0.0181782	0.00556128	0.00831679
98	0.0062055	0.012294	-0.0121696	-0.0016673	-0.00887967	0.018338	-0.0271328	-0.00110022	-0.00495137	0.011319	-0.000680072	0.00767238	-0.0185589	-0.0054703	0.011639	0.00730172	0.00399026	-0.000221463	0.00181325	-0.00925625	0.0265448	-0.0164312	-0.0395527	0.0332819	0.00346447	-0.00682848	-0.00368586	-0.00574279	-0.00530096	0.0268553	0.00551242	0.0050613	0.00615594	-0.00820378	-0.00771285	0.000265779	0.00557977	0.00725458	-0.000394323	-0.0125117	0.00755021	-0.00285387	-0.0182993	0.00614807	0.00820467
99	0.00779406	0.0133621	-0.0123145	-0.00180164	-0.0103521	0.0181323	-0.0265623	-0.00155134	-0.00413204	0.0101879	-0.00110864	0.00808039	-0.019435	-0.00601728	0.0109391	0.00683666	0.00429709	0.00147988	0.00165502	-0.00989313	0.0265283	-0.0165118	-0.037913	0.0326009	0.0021509	-0.00596736	-0.00344371	-0.00758478	-0.00433999	0.0253029	0.00474949	0.00595028	0.00579106	-0.00853881	-0.00807442	0.00031056	0.00523479	0.00872704	0.000511576	-0.0112943	0.00757874	-0.00285653	-0.0189272	0.00582233	0.00738833

## Sheet: CONS minus back
0	79.4671	104.467	119.467	86.4671	59.4671	100.151	55.1506	58.1506	100.151	57.1506	88.5941	94.5941	54.5941	29.5941	26.5941	54.12	63.12	105.12	50.12	87.12	118.185	98.1852	81.1852	105.185	80.1852	103.866	113.866	107.866	49.8658	67.8658
1	79.9671	103.967	119.967	86.3421	59.0921	99.9006	55.1506	57.9006	99.9006	57.5256	88.2191	95.0941	53.7191	29.4691	25.8441	53.87	62.995	103.995	49.995	84.87	115.185	96.4352	80.1852	105.435	78.5602	103.491	109.616	108.241	46.9908	67.4908
2	78.1546	103.592	119.092	86.0921	59.3421	98.1506	55.0256	58.0256	99.6506	57.0256	85.7191	94.4066	51.5941	30.0941	22.8441	53.37	61.62	102.308	49.1825	80.9325	111.56	94.1227	77.0602	103.81	74.6227	101.304	103.616	107.928	42.4908	68.9908
3	75.4171	103.767	117.117	84.6171	57.0171	94.2006	55.5506	58.4006	98.0506	54.5506	83.0441	93.6941	49.9941	30.8441	20.2441	52.57	58.32	100.77	46.37	75.77	106.985	90.8852	72.8352	100.085	69.7352	98.4658	96.8658	107.066	38.8658	71.5158
4	71.5504	102.175	115.3	81.2588	53.0504	90.3586	53.7756	56.3589	94.3586	50.4423	80.6774	91.8858	48.3858	31.7191	17.2608	51.4533	54.0367	97.662	43.0783	70.9533	100.643	86.4352	66.8519	94.3522	64.3519	94.7408	89.8658	104.366	35.7408	72.4075
5	65.9921	97.2671	112.167	76.4171	48.2421	84.0256	50.1006	53.5506	89.3256	45.2256	78.0191	89.8191	45.7691	32.2191	13.1441	49.595	48.27	93.12	39.47	67.045	93.6352	81.6852	60.6852	87.8852	58.6852	90.4658	82.1158	100.366	33.8158	71.1908
6	60.7726	91.6341	108.884	71.606	43.606	77.7616	46.4006	50.4561	84.2896	40.0117	74.1774	86.1496	42.3996	30.4274	10.7885	47.1755	42.5089	88.481	35.7867	61.62	87.5742	76.6297	54.8797	81.5462	54.4352	86.8658	76.9218	96.3098	31.3103	69.838
7	55.9046	84.2171	103.863	66.1338	39.3838	71.1086	43.0881	46.8381	77.9836	34.7548	70.5733	83.6149	39.0733	28.3024	8.09413	44.12	36.745	84.12	32.6825	57.7033	82.6852	72.331	49.6435	76.1852	51.706	82.3448	71.4908	91.0118	29.0325	65.2616
8	50.9492	76.1631	97.6101	60.61	35.6457	64.5436	39.4899	42.8827	70.6506	30.0435	65.2548	79.2548	35.5762	24.0048	6.29053	41.12	30.8879	78.781	29.7629	52.1736	77.6492	66.8281	43.8638	70.6852	49.5602	78.5088	66.4548	84.8298	25.7765	58.9372
9	46.0385	68.5741	90.8421	55.4135	32.2707	58.5436	36.5613	39.4542	62.8116	26.5077	59.5584	74.7905	32.4512	19.9334	4.86203	37.9414	26.1736	73.584	27.5664	46.6914	73.1672	61.5066	39.2745	66.4712	47.5602	74.7048	61.0448	78.0448	22.8837	52.3479
10	41.5847	61.6581	83.2321	50.8789	28.7024	53.6656	33.7388	35.8418	55.1066	24.0182	53.3	70.947	30.6823	17.2265	2.90293	34.9288	21.9876	68.149	26.0465	41.37	69.2292	56.1705	35.0234	61.7882	45.5823	70.0128	55.1898	71.5278	20.557	45.6305
11	37.0609	55.8261	75.7481	47.9046	25.1233	48.6036	30.4318	33.2131	48.5256	21.6818	47.1879	66.3753	29.7816	14.6879	2.06293	32.3388	17.3231	62.151	24.5262	36.8544	64.3732	51.029	30.4352	56.6382	43.279	65.1628	49.7878	66.3968	18.8346	39.5689
12	33.0046	50.6921	68.9541	44.1796	21.3671	44.9006	26.6881	29.2506	41.9876	20.0381	41.5066	61.8691	29.2941	14.1941	0.331628	30.32	13.7825	56.72	23.095	32.47	60.0852	46.0852	26.9102	51.6602	41.0227	60.7908	44.1408	60.8038	18.5033	34.7533
13	28.9888	46.2501	61.9891	42.2932	17.0649	39.6076	22.1289	25.5419	36.2266	18.3354	36.1593	56.3441	28.3876	13.605	-1.00367	26.8591	10.4026	50.077	21.3265	28.9461	55.1852	42.0113	23.4569	46.4352	38.4461	55.3228	39.7458	56.2678	17.0723	30.2462
14	26.183	42.3191	56.3531	40.2853	13.7285	35.2186	18.4574	21.8438	31.9346	15.946	31.2645	51.3327	27.2645	13.2418	-1.65587	24.5404	7.51769	45.256	19.1427	25.9496	50.7872	38.4125	20.7193	42.7652	36.992	49.5588	35.5818	52.0818	16.5476	28.2181
15	24.3004	39.2791	52.3211	38.5609	10.6129	31.1086	14.7756	18.5985	28.2656	13.7444	27.6774	46.4379	25.417	12.417	-2.62467	21.8596	5.73459	40.808	17.2762	23.5888	46.6852	35.3102	18.1227	39.5292	35.7581	44.7508	32.4698	48.3968	14.7929	26.2929
16	23.0921	36.4051	48.3001	36.8733	8.21711	27.3796	11.1506	16.0881	24.6296	11.2444	24.7503	41.8962	23.2087	11.2399	-3.59337	19.5471	4.61999	36.818	15.5262	21.3492	43.7062	32.0498	15.4873	37.1332	34.279	40.2408	29.9808	44.5948	12.6158	24.6679
17	21.4843	33.8811	45.2601	35.1654	5.90681	24.1416	8.54712	14.1764	21.3056	9.41782	21.2579	37.7234	20.3527	9.72343	-4.94037	16.5942	4.08549	32.473	13.551	18.4131	41.2372	28.4697	13.3145	34.2882	32.53	36.2628	27.4608	40.9948	10.133	23.3658
18	19.9338	30.3841	42.3421	33.5338	4.49211	21.2086	5.78392	12.7423	18.3506	7.75892	18.3941	34.6274	18.2858	7.80243	-6.18087	14.345	4.69499	28.545	12.3617	15.5283	39.2352	24.8519	10.4435	31.4602	30.4519	32.5738	25.2988	37.7738	7.95753	21.7075
19	18.5921	28.2591	39.5841	31.8588	2.52541	18.6426	4.03392	11.1756	16.7756	6.47562	15.8941	31.7358	16.4524	5.97743	-7.05587	12.1367	4.71169	25.32	9.86999	13.245	37.2682	21.2685	7.6019	29.4352	28.0102	29.9828	22.6738	34.9988	5.21583	20.2825
20	16.8542	25.7411	37.6201	30.2171	1.05581	16.3196	2.11832	9.71512	15.1506	5.94092	13.3441	29.3764	15.3199	4.73933	-7.92197	9.78939	4.83769	22.612	8.14419	10.3781	35.6852	18.3545	5.5481	27.1042	26.2578	27.8258	21.1968	32.9868	3.89003	18.8093
21	14.8629	23.7791	35.7591	28.106	-0.477294	14.1226	0.907522	8.11592	13.5466	5.34502	11.0594	27.3302	14.976	3.46223	-8.32257	7.27279	4.25189	19.599	6.61309	8.32829	32.9772	15.8657	3.4283	24.8932	24.7338	25.5878	18.9768	31.0808	2.47693	17.1505
22	13.3789	22.0921	33.8791	26.048	-2.04759	11.8566	-0.253778	6.18742	12.3856	4.81242	9.50593	25.4103	14.6676	3.10153	-8.41327	5.57589	3.28179	17.407	5.23759	7.15679	30.0672	13.2661	1.597	23.1632	23.3984	23.0198	17.0498	29.1378	2.15263	15.3511
23	12.1814	20.5381	32.5741	24.3242	-3.51149	10.2296	-0.942178	5.15772	10.9936	4.24342	8.27273	23.4727	14.4512	2.80843	-8.91297	3.66999	1.86999	15.227	4.80569	6.09859	27.4142	11.4638	0.113798	21.3992	22.3209	21.3798	15.5298	27.5368	2.02303	13.6801
24	10.7829	19.3951	31.7101	22.9934	-4.51969	8.49962	-1.65858	5.38742	9.52562	4.58482	7.81123	22.3441	13.877	2.28493	-8.87957	2.74499	0.50159	12.85	4.90289	6.31739	24.2112	10.2378	-0.097702	19.1462	20.8497	19.7208	13.6028	26.8658	1.53693	12.2934
25	9.12191	17.9191	30.7111	22.4254	-5.15189	7.41862	-2.06958	5.44822	8.23962	3.61492	7.42153	20.6536	13.0405	2.11203	-9.44157	1.60809	-0.73711	10.781	5.21519	5.75099	21.6672	8.9471	-1.1362	17.3042	19.1554	18.6808	12.7528	24.8958	1.62773	11.2229
26	7.62051	16.6031	30.3081	21.8762	-5.89089	6.23062	-2.98578	6.15062	6.83262	3.80972	7.53733	19.6225	11.7646	1.32713	-9.75817	1.20519	-1.30611	8.79599	5.05749	5.58019	19.2302	7.9011	-1.7409	14.9752	17.4409	17.1958	11.7178	23.6898	1.13853	10.4112
27	6.02811	15.6681	29.5461	21.6683	-6.52069	5.76062	-3.57498	6.89452	5.96162	3.27872	7.55143	18.3319	10.7587	0.734328	-10.5644	0.53459	-0.86781	7.89399	5.00409	5.15049	17.3862	7.0145	-2.2782	13.2152	15.9108	16.7068	11.2378	22.2868	1.10363	10.2073
28	5.03851	15.2471	28.7771	21.3361	-6.57459	5.24562	-4.31958	7.33512	5.14462	2.95422	7.52863	17.4453	9.88583	0.189328	-11.0309	0.31049	-0.24311	7.15599	4.84619	4.42359	16.1372	6.2864	-3.2017	11.6912	14.3221	15.5678	11.1038	21.0028	1.15153	10.2587
29	5.09211	14.6701	28.0761	20.6286	-6.77249	4.70762	-5.07338	7.22352	4.28062	3.17662	7.42223	16.5576	9.21913	-0.874672	-11.4632	0.33349	0.84399	6.62999	4.11999	3.59919	14.8152	5.4196	-4.695	10.5442	12.6904	14.1628	10.9178	19.9748	1.07933	10.0637
30	5.25431	14.7331	26.8931	19.8075	-6.53289	4.28362	-5.69508	7.13462	3.45962	3.03362	6.71643	15.3601	9.12073	-1.16117	-11.9112	0.46569	1.88059	6.60899	4.12529	2.92849	14.5472	5.0735	-5.3414	9.4462	10.9724	12.8338	10.7008	18.5148	1.02013	9.56793
31	5.88061	14.0821	26.0391	18.6738	-6.15789	3.79962	-5.82538	6.88622	3.05962	2.43912	6.01723	14.3393	9.26723	-1.63667	-12.1799	0.76899	2.61999	6.55799	4.03829	2.35559	13.6512	4.6804	-6.0263	8.5982	9.1083	11.9188	10.1928	17.6158	1.00043	9.07733
32	6.66211	13.2971	25.5021	17.8621	-5.66289	3.36562	-5.90438	6.56062	2.61562	2.33062	5.22413	13.6791	9.41913	-1.70087	-12.3709	1.21999	2.25999	6.46999	3.44999	2.06999	13.5552	4.3702	-5.8948	7.6052	7.0452	10.8508	9.64583	16.6758	0.395832	8.11083
33	7.04401	12.0971	24.7171	16.6594	-5.21559	3.18462	-6.22438	5.98232	2.30462	2.00642	4.50763	12.7143	9.26243	-1.48277	-12.4492	1.32189	1.82669	6.00499	3.41809	1.87959	12.8732	4.3631	-5.9735	7.0652	5.0506	10.2118	8.83683	16.2838	-0.071668	7.45233
34	6.88821	10.9101	24.1511	15.5943	-4.27409	3.47562	-6.99408	5.80412	2.22062	1.54532	4.28273	12.5722	9.03273	-1.41467	-12.1384	0.90069	0.64189	6.02399	3.67259	1.57609	12.2202	4.2291	-5.6569	6.9572	3.7071	10.2558	8.32183	15.9838	-0.445568	6.25623
35	6.34691	9.28911	23.6791	14.5584	-4.16749	3.52562	-7.65228	5.86212	2.14062	1.41982	4.20953	12.5701	8.62783	-1.44917	-12.2809	0.47579	-0.42811	5.85999	3.83629	1.24979	11.6082	3.8727	-5.7331	6.7622	2.815	10.0778	7.79883	16.0438	-0.850468	5.62543
36	5.93691	8.24711	22.9541	13.6395	-4.29579	3.36162	-8.66408	5.93512	1.77962	1.78422	4.40883	12.8786	7.87863	-1.25067	-12.0869	-0.09121	-1.25931	5.29699	4.02949	0.92599	10.5212	3.4266	-6.3407	6.7712	2.0904	9.77083	7.54683	16.0558	-0.961768	5.10723
37	5.01971	7.37511	22.3751	12.7697	-4.74779	2.95362	-9.63888	6.05412	1.34362	1.94882	4.90553	13.4318	7.15993	-1.06377	-11.8708	-0.72651	-1.94581	5.37399	4.90069	0.42699	9.7382	3.1545	-6.5297	6.8172	2.2422	9.63383	7.11583	15.6638	-0.629768	4.47543
38	4.47101	6.70911	21.5571	12.4593	-5.57199	2.67762	-10.0096	6.13892	0.521622	2.95922	5.10973	14.1839	6.11363	-1.28087	-11.4528	-1.87611	-2.33701	4.68999	4.72939	0.51449	9.3182	2.5133	-6.9671	6.4392	2.0719	8.56483	6.35783	15.5458	-0.313868	4.17053
39	3.80981	5.95511	21.0681	12.3179	-6.60549	2.06162	-10.301	6.37242	-0.212378	3.58212	5.55783	14.5417	5.11433	-1.38567	-11.4906	-2.35581	-2.61391	4.33799	4.63209	0.39419	8.3832	2.0965	-6.6333	6.0162	2.0763	8.21283	5.33383	14.8178	0.224732	3.79733
40	3.26791	5.21711	20.4751	12.162	-7.27869	1.79862	-10.5019	6.53622	-0.620378	4.13792	5.84833	14.6195	4.27633	-1.27877	-11.4949	-2.32491	-2.63421	3.53899	4.12419	0.50979	7.8802	1.5708	-6.1241	5.4142	2.1682	7.70883	4.38283	14.3448	0.734432	3.31503
41	2.73181	4.86411	20.0001	12.0222	-7.70569	1.61362	-10.4707	6.59912	-0.923378	4.47782	5.63453	14.572	3.82203	-0.927972	-11.4941	-2.33591	-2.59321	2.48399	3.29649	0.34789	7.6482	1.1926	-5.3773	4.9352	2.0198	7.54183	3.57183	13.5088	0.895232	2.89153
42	2.02391	4.05011	19.3041	11.7057	-8.36239	2.02162	-10.6676	6.77182	-1.09538	4.68092	6.00703	14.4539	3.42363	-1.06117	-11.9968	-2.37621	-2.58081	2.02199	2.55939	0.80939	7.1622	0.450398	-4.0459	4.5072	1.689	7.31283	2.10783	12.8238	0.521132	2.22943
43	1.77271	4.01611	18.7761	11.0053	-8.44959	2.00162	-10.5751	6.72702	-0.693378	4.47702	5.64273	13.2851	3.86843	-0.641972	-12.2531	-1.83141	-2.28971	1.65799	2.22419	0.25539	6.8032	0.205998	-3.6412	4.1852	1.1644	6.93183	1.51883	12.1508	0.351932	1.94223
44	1.38381	3.69911	18.5831	10.2751	-8.35539	2.15762	-10.7588	6.78102	-0.896378	4.34992	5.50353	12.4238	4.22093	-0.297172	-12.4458	-1.50681	-2.48511	1.30499	2.31929	0.05119	6.1562	0.203298	-3.5104	3.4932	0.764898	6.43083	0.894832	11.4378	0.144832	1.44913
45	1.36421	3.28711	18.6551	9.25391	-8.41529	2.11762	-10.4744	6.58812	-1.37138	4.30502	4.83313	11.4617	4.82203	-0.137472	-12.5934	-1.04181	-2.30651	1.46199	2.41039	-0.41311	5.6702	0.413098	-3.9913	3.2222	0.505098	6.13783	0.736832	11.1048	-0.093768	1.23713
46	1.12251	3.26411	18.5751	8.40971	-8.29979	2.05962	-10.4068	6.62692	-1.65038	4.28572	4.13463	10.5401	5.26643	-0.601872	-12.4397	-0.80231	-2.45431	1.78199	2.81599	-0.56581	5.0432	0.495998	-4.6999	2.8032	0.235898	5.97683	0.956832	10.4368	-0.441568	1.03473
47	0.816406	3.11111	18.7171	7.65551	-7.66989	1.96262	-10.3083	6.57532	-1.98338	4.10272	3.85783	9.66263	5.20373	-0.991472	-12.2449	-0.57521	-2.70191	2.16099	3.34259	-0.68481	4.5272	0.815298	-5.671	1.9592	0.195498	5.68083	1.28383	9.68783	-0.504068	0.615832
48	0.909406	3.19511	18.4161	7.26521	-7.54569	1.91062	-10.2693	6.38462	-1.95538	4.07372	3.52043	9.49153	5.58453	-1.76487	-11.9988	-0.26781	-2.22941	2.78999	3.74499	-0.59151	4.4192	0.794198	-6.8981	1.9892	-0.234702	5.47783	1.65783	9.55783	-0.467468	0.737632
49	0.680906	3.11511	18.1611	6.84541	-6.61509	1.84462	-10.2869	6.17692	-1.60238	3.79862	3.71913	9.54483	5.29153	-2.32367	-11.827	-0.38991	-2.37011	3.13599	4.00159	-0.71881	4.5802	0.806898	-7.4168	1.8492	-0.443102	5.21783	1.61583	9.18183	-0.545368	0.365832
50	0.737906	3.21711	17.8361	6.72901	-6.54779	1.68362	-10.2988	6.31432	-1.09338	3.72502	4.28463	9.62393	5.45723	-2.92377	-11.7601	-0.24611	-2.14791	3.20299	3.90269	-0.85321	4.7392	0.262598	-7.3922	2.5452	-1.0023	4.90183	1.22283	9.52683	-0.756168	0.148532
51	0.865206	2.93911	16.6681	6.74491	-5.95879	1.75562	-9.88948	6.12902	-0.756378	3.45622	4.26393	9.97063	5.38423	-3.04787	-11.7084	-0.37381	-2.32441	2.91899	3.77119	-0.97261	5.1362	0.132698	-7.1821	3.0212	-1.1512	4.39083	0.488832	9.46483	-0.448968	0.504732
52	0.854906	2.61811	16.4641	6.60811	-5.97839	1.46462	-9.60578	6.78522	-0.612378	3.38782	4.50443	10.264	5.34093	-2.92507	-11.8354	-0.43131	-2.47941	2.46599	3.51739	-1.14921	5.1882	0.383898	-6.8436	3.0442	-1.427	3.87183	-0.230168	9.63783	-1.01557	-0.009168
53	0.882806	2.75211	15.9761	6.82171	-6.34399	1.47862	-9.19818	7.40932	0.008622	3.00822	4.61743	10.3208	5.32083	-2.63847	-12.0832	-0.21721	-2.27241	2.26799	3.11999	-1.05731	5.7522	0.097998	-6.7625	3.7782	-1.8991	3.53483	-0.733168	9.73183	-0.756268	0.165232
54	0.849806	2.52911	16.0841	6.47021	-6.36309	1.39462	-8.73518	7.78952	-0.043378	2.81112	4.65583	10.4552	5.18053	-2.63737	-12.2732	-0.51581	-2.59301	1.69999	2.74649	-1.26581	5.4782	0.327198	-6.5833	2.9662	-1.429	3.26683	-0.946168	9.07883	-1.50147	-0.624868
55	0.424506	3.00211	16.2521	6.20911	-6.89729	1.28862	-8.43718	8.25172	0.264622	2.84212	4.59943	10.6446	4.74043	-2.54147	-12.4724	-0.48111	-2.48111	1.16299	2.35399	-1.30291	5.5632	0.262298	-6.2855	2.9192	-1.2137	3.26983	-0.913168	8.88683	-1.79637	-0.647468
56	0.493306	3.08011	16.6151	5.83921	-6.81489	1.22862	-8.32028	8.53722	0.595622	2.96752	4.71623	10.5737	4.84703	-2.80707	-12.4931	-0.73461	-2.53701	0.69299	1.94559	-1.49921	5.7402	-0.088102	-6.1665	1.9702	-0.896202	3.27283	-0.736168	8.26383	-2.29697	-1.72137
57	0.258806	3.20011	16.9641	5.36431	-6.95509	1.18962	-8.29938	8.76452	0.956622	3.25342	4.20523	10.5663	4.85803	-2.97807	-12.5337	-0.86061	-2.45501	0.47299	1.49779	-1.60501	5.8272	-0.456502	-5.7454	1.4572	-0.664802	3.57683	-0.273168	7.57983	-2.57587	-2.38137
58	-0.414794	2.85211	16.6811	5.13471	-6.85429	1.57962	-8.37138	9.00772	1.20862	3.71932	3.66003	10.3908	5.61613	-3.07617	-12.2795	-0.81681	-2.25641	-0.05301	1.21339	-1.80031	6.1992	-0.476902	-5.2241	1.6222	-0.493402	3.92883	-0.035168	7.42583	-2.31827	-2.49957
59	-0.462294	3.03211	16.6271	4.92911	-6.66879	1.26162	-8.18088	8.89252	1.35462	4.11262	3.49083	10.2626	5.86043	-3.21837	-12.3189	-0.27671	-2.27951	-0.08101	1.48689	-1.65451	6.2312	-0.708802	-5.0675	1.4782	-0.409902	4.52083	0.327832	6.43083	-2.41407	-3.06357
60	-1.09159	2.32711	16.1911	5.01561	-6.55329	1.17362	-8.42078	8.63272	1.79062	4.31902	2.94613	9.77273	6.44873	-3.05127	-12.1125	0.24249	-2.02031	-1e-05	1.75269	-1.52801	6.5192	-0.388802	-4.8505	2.2112	-0.223002	4.51383	0.179832	6.23783	-2.10867	-3.44797
61	-1.09479	1.99011	15.4701	4.94911	-6.51229	0.714622	-8.34678	8.14802	1.98262	4.10162	3.01423	9.56573	6.16883	-3.30017	-12.1044	0.64059	-2.09391	0.18999	2.13029	-0.95731	6.5072	-0.057102	-4.7297	2.6132	-0.366302	4.72683	-0.085168	5.09483	-2.22697	-3.99757
62	-1.46149	1.74511	14.8751	5.12021	-6.70379	0.242622	-8.44118	7.84452	2.28362	4.07922	3.01253	9.33903	6.10183	-3.13037	-12.0615	1.32919	-1.90811	0.16299	2.58939	-0.56621	6.7002	0.294898	-4.6005	3.0602	-0.164302	4.52883	-0.356168	4.98083	-2.19287	-4.26937
63	-1.74789	1.81511	13.9521	4.64711	-7.12039	-0.349378	-8.78188	7.54562	2.28362	4.18062	3.19163	9.51663	5.69913	-3.06587	-12.2659	1.64749	-1.51751	-0.04301	2.99499	-0.22001	6.5452	0.272698	-4.3923	3.8052	-0.209802	4.46883	-0.667168	4.23783	-2.54917	-4.35417
64	-1.65659	1.91511	13.4571	4.12691	-7.54059	-0.931378	-9.22308	7.61972	2.05262	3.81552	3.39823	9.66373	5.29513	-3.04507	-12.3801	1.53489	-1.45991	-0.19701	3.33649	0.16119	6.6332	0.017698	-4.1911	3.7882	-0.080302	4.04383	-1.15717	4.07683	-2.94607	-4.38157
65	-1.81759	1.90011	12.9481	3.81201	-7.82459	-1.03738	-9.53228	7.73622	1.80562	4.00482	3.45753	10.0756	4.98303	-2.84107	-12.73	1.51809	-1.64621	-0.28501	3.44869	-0.21801	6.6042	-0.717602	-3.9467	3.7802	-0.254602	3.16883	-1.14817	4.08583	-3.28927	-4.24757
66	-1.84039	2.13211	12.6621	3.05961	-8.27789	-1.53938	-10.0044	7.69312	1.16562	3.77312	3.52663	10.1666	4.80413	-2.80087	-12.7509	1.20249	-1.55501	-0.50201	3.83249	0.08249	6.4452	-0.659802	-3.9573	3.4252	-0.094802	3.30583	-1.71917	3.95783	-3.75417	-4.25417
67	-2.22629	2.28111	12.4201	2.50951	-8.22629	-1.71038	-10.0074	7.81332	0.497622	4.09642	3.72153	10.1979	4.60593	-2.51197	-12.9035	1.06099	-1.78331	-0.50301	3.70019	-0.03801	5.9662	-0.871402	-3.9752	3.2462	-0.237002	2.62483	-1.85617	4.09183	-3.79687	-4.24267
68	-2.36029	2.55311	12.1311	2.22371	-8.20769	-1.71038	-10.3383	7.58862	0.531622	3.82542	4.02113	10.0985	4.78663	-2.24217	-12.6537	0.54029	-1.68751	-0.41501	3.88549	0.08019	5.4172	-0.494002	-4.1622	2.6942	-0.370102	2.69283	-2.33317	3.77083	-4.01467	-4.60317
69	-2.39829	2.72211	11.9981	1.71951	-8.02089	-1.80338	-10.1162	7.33812	0.345622	3.92462	4.43063	9.63983	5.06293	-1.88187	-12.5742	0.54069	-1.73581	-0.03401	4.08149	0.35559	4.9162	0.211598	-4.3436	2.2912	-0.471002	2.70683	-2.31917	3.74283	-3.76397	-4.81207
70	-2.32979	2.65911	11.4561	1.81981	-7.38999	-1.19938	-10.1686	6.82022	0.125622	3.93632	4.71023	9.46463	4.96913	-1.78087	-12.4059	-0.02061	-1.99161	-0.23301	4.16019	0.53739	4.3552	0.615998	-4.5581	2.3392	-0.779102	2.67583	-2.13417	4.14483	-3.39307	-4.53147
71	-2.16369	2.80811	11.1491	1.67971	-7.28759	-1.22338	-10.1041	6.68102	0.564622	3.79312	5.23193	9.56843	5.05203	-1.50397	-12.0274	-0.25381	-1.66741	-0.06701	4.15739	0.70639	4.1592	0.942198	-4.8919	2.2202	-0.852202	2.84983	-2.25117	3.46883	-2.93327	-4.54307
72	-2.07039	2.69611	10.6151	1.96291	-6.81409	-0.686378	-10.4723	6.27352	0.310622	3.85482	5.30453	9.89203	4.59413	-1.92667	-11.8871	-0.63631	-1.82791	-0.58401	3.94499	0.49289	3.9812	1.0081	-4.9919	2.4832	-1.069	3.22783	-2.22817	3.36983	-2.78627	-4.08417
73	-2.03289	2.27511	10.1801	2.47571	-6.71819	-0.595378	-10.3494	5.98902	0.342622	3.53642	5.00573	9.85273	4.45403	-2.13217	-11.8283	-0.95111	-1.51791	-0.41201	3.77519	0.22989	4.1892	1.1012	-5.1984	2.6702	-0.976402	3.82083	-2.38217	2.95383	-2.57167	-3.87767
74	-2.25919	2.13511	9.82511	2.58561	-6.70099	-0.271378	-10.1188	5.93292	0.044622	3.62042	5.00573	10.2773	3.93893	-2.36707	-11.7206	-1.07181	-1.66451	-0.71001	3.10709	0.19969	4.4202	1.293	-5.1187	2.7352	-0.982902	4.36583	-2.63017	2.76883	-2.35827	-3.71607
75	-2.57489	1.87211	9.52811	2.88521	-6.75769	-0.334378	-10.2339	5.78722	0.009622	3.44892	4.72023	9.97233	3.45543	-2.75877	-11.7861	-0.77501	-1.15941	-0.34801	2.63469	0.02969	4.4792	1.4562	-4.9535	2.6012	-0.749702	5.18083	-2.96617	2.79183	-2.46607	-3.69927
76	-2.79749	1.49211	9.24811	2.80881	-7.17869	-0.441378	-9.94938	5.96942	0.215622	3.50682	4.78163	9.74413	2.82743	-2.58297	-12.0913	-0.79041	-1.20081	0.09099	2.08039	0.14919	4.2432	1.5144	-4.246	2.2332	-0.879402	5.76983	-2.86317	2.63083	-2.64047	-3.94037
77	-3.09139	1.54211	9.25511	2.35421	-7.37969	-0.633378	-10.1377	6.29782	0.588622	3.53972	4.48323	9.63443	2.63643	-2.79697	-12.2083	-0.49091	-0.84571	0.30799	1.75099	0.19259	4.0922	1.411	-4.0164	1.8752	-0.496302	5.56383	-2.78717	2.71283	-2.20267	-3.84787
78	-3.46359	1.40011	8.81211	2.17931	-7.61479	-0.792378	-9.88928	6.59182	1.15062	3.52882	4.55423	9.45333	2.53113	-2.77567	-12.4605	-0.53551	-0.73291	0.58199	1.32799	0.46029	3.5152	0.954098	-3.5165	1.1952	-0.489202	5.80083	-2.41817	2.37883	-2.50597	-4.20137
79	-3.43809	1.66311	8.56211	1.36231	-7.50469	-0.950378	-9.91588	6.98532	1.25562	3.54782	4.66473	9.34613	2.56793	-2.94417	-12.547	-0.35381	-0.65821	0.39399	1.23289	0.34979	3.4072	0.439198	-3.5305	1.1142	-0.193802	5.30783	-2.25117	2.39583	-2.45267	-3.94267
80	-3.50789	1.94811	7.77111	0.645906	-7.54059	-0.991378	-9.75318	7.00832	1.26962	3.94872	4.68833	9.08453	2.68263	-3.03087	-12.7463	-0.14541	-0.47421	-0.03601	1.28729	0.29499	3.1952	0.013998	-3.584	0.870198	-0.062902	5.17783	-2.18417	2.33683	-2.84567	-4.02647
81	-3.47289	1.81311	7.52511	0.131106	-7.17689	-0.757378	-9.54938	7.22462	1.24262	4.24862	4.56613	8.92013	2.80213	-3.12187	-12.7979	-0.32001	-0.37601	-0.70801	1.33599	-0.10201	3.5972	-0.244802	-4.0768	0.839198	0.211198	4.92383	-2.28617	2.27983	-3.36217	-3.96617
82	-3.33699	1.78011	7.61611	-0.344494	-6.44329	-0.545378	-9.35688	7.27192	0.844622	4.14502	4.61093	8.82363	2.82173	-3.63907	-12.6242	0.00619	-0.21401	-1.43001	1.47629	-0.24381	3.6292	-0.419302	-4.5965	1.0732	0.506098	5.03383	-2.91017	2.40283	-3.80577	-3.29277
83	-3.25109	1.10611	7.72311	-0.518994	-6.05079	-0.224378	-9.28988	7.10102	0.989622	4.30542	4.26673	8.84013	2.94533	-3.41577	-12.7571	0.14979	-0.41571	-1.65601	1.80059	-0.78281	3.8622	-0.015202	-4.6362	0.891198	0.524498	5.02883	-3.23517	2.71283	-4.16597	-3.56477
84	-2.86309	0.674106	8.25111	-0.286594	-5.55709	-0.146378	-9.27288	6.83162	0.870622	4.04242	3.92623	9.09413	2.61653	-3.32937	-12.5869	0.30659	-0.61321	-2.11101	2.03229	-0.95841	3.6252	0.394198	-4.867	1.1202	0.466898	5.42783	-3.54817	2.75783	-4.12487	-3.16397
85	-2.70629	0.171106	8.47211	-0.213594	-5.35039	-0.090378	-9.49718	6.42802	1.14862	3.82942	3.42263	9.12153	2.55033	-3.30187	-12.6066	0.26229	-1.14641	-1.88001	2.30799	-1.03511	3.6872	0.895098	-4.6268	1.2272	0.296498	6.06283	-3.54317	2.61083	-4.14327	-3.42617
86	-2.67079	-0.050894	8.84911	-0.244294	-5.42259	-0.476378	-9.37878	5.85102	1.56462	3.50912	3.44153	8.93603	2.25593	-3.13937	-12.5548	0.53179	-1.57671	-1.84701	2.45459	-0.89471	3.4962	1.1117	-4.6714	1.3062	0.054698	6.91383	-3.43517	2.49483	-3.85477	-3.50547
87	-2.67599	0.014106	9.28911	-0.259394	-5.45499	-0.543378	-9.45088	5.19592	1.58862	3.08542	3.45823	8.84953	2.07603	-2.98557	-12.7447	0.48409	-1.71331	-1.86901	2.42249	-0.67531	3.4892	1.1164	-4.8094	1.6942	-0.095602	7.50483	-3.37517	2.26983	-3.22837	-3.18857
88	-3.01189	0.135106	8.97811	-0.134094	-5.57299	-0.443378	-9.59938	4.70982	1.69462	3.28042	3.52543	8.37273	1.97963	-2.94017	-13.07	0.32039	-1.66631	-1.86501	2.52459	-0.15481	3.6772	1.0573	-4.8339	1.5862	-0.171702	8.14083	-3.23517	1.71083	-3.16087	-3.47387
89	-3.47459	0.102106	8.99011	-0.097894	-5.68959	-0.642378	-9.72438	4.55732	0.940622	3.16892	3.79083	8.47413	2.24083	-3.06917	-13.5142	0.23669	-1.59671	-2.11701	2.40829	0.21329	3.7072	1.3385	-4.8515	1.2422	-0.388102	8.65783	-2.95917	2.06583	-2.66247	-3.12247
90	-3.52749	0.054106	8.61211	0.010606	-5.75389	-0.021378	-9.80768	4.43682	0.755622	3.33902	4.08873	8.34413	2.52893	-3.11787	-13.636	0.16709	-1.27851	-2.13501	2.27219	0.83739	3.5842	1.0294	-4.6391	1.1252	-0.104702	8.80383	-3.37717	2.03583	-2.86427	-3.10697
91	-3.45299	-0.117894	8.19411	0.158106	-5.73429	0.412622	-9.98128	4.69052	0.119622	3.41272	4.36153	8.58723	3.22783	-3.30517	-13.793	0.16339	-1.14391	-2.25001	2.31269	0.76239	3.3532	1.1348	-4.3044	0.529198	-0.014402	8.84283	-3.63617	2.28283	-2.86337	-3.02477
92	-2.97769	-0.194894	8.07211	0.177406	-5.87259	0.659622	-9.88558	5.12652	-0.240378	3.34892	4.64413	8.86133	3.55273	-3.38517	-13.6697	-0.09031	-1.06281	-2.15201	2.47689	0.94239	3.1692	0.861098	-4.3648	0.342198	0.248998	8.90583	-4.28717	2.43283	-2.95487	-3.16697
93	-2.49689	-0.006894	7.68311	0.076706	-5.91649	0.989622	-9.74668	5.78252	-0.638378	3.08212	4.83553	9.29963	3.80993	-3.47097	-13.399	0.13879	-1.09921	-2.04301	2.67479	0.79289	3.0242	0.686898	-4.3336	0.084198	0.385498	8.83983	-4.84317	2.17883	-2.72497	-3.03827
94	-2.08389	0.002106	8.00611	0.049306	-5.81739	1.25462	-9.33128	6.38252	-0.584378	3.15722	4.99383	9.12373	4.28163	-3.76607	-13.7069	0.10849	-1.13001	-1.60901	2.24339	0.69399	3.2512	0.324998	-4.3641	-0.003802	0.260898	8.40883	-5.10817	1.79183	-2.62267	-2.87927
95	-1.68459	0.183106	8.03811	-0.212194	-5.87259	1.34362	-9.17528	6.50752	-0.642378	2.85232	5.02863	9.11313	4.06133	-3.71967	-13.5076	-0.27651	-0.96101	-1.79201	2.19589	0.57339	3.3882	-0.083802	-4.7286	0.432198	0.647298	8.40383	-5.51517	1.08983	-2.51517	-3.02037
96	-1.59289	0.495106	8.20711	-0.249594	-5.82119	1.23262	-8.96608	6.52892	-0.199378	2.95892	4.94743	8.98743	3.97583	-3.95917	-13.6592	-0.07671	-0.80501	-1.48701	1.79829	0.73829	3.4432	-0.388102	-4.9648	0.557198	0.723498	8.47883	-5.32217	0.572832	-2.10417	-2.72917
97	-1.39679	0.415106	8.38311	-0.434794	-5.77019	1.13462	-8.81778	6.13322	-0.278378	2.67122	4.67163	8.91533	3.59573	-3.82517	-13.697	-0.54611	-0.40371	-1.73101	1.58839	0.97279	3.1712	-0.297402	-5.2309	1.1722	1.1251	8.32983	-5.11717	0.243832	-1.77027	-2.62627
98	-1.40299	0.071106	8.19111	-0.524694	-5.73849	1.43862	-9.25558	5.48612	-0.051378	3.04532	4.40993	9.07933	3.66483	-3.59667	-13.6066	-0.89811	-0.28301	-1.79301	1.45219	0.95059	2.9662	-0.403602	-5.4201	1.3592	1.4089	8.48883	-4.47917	-0.101168	-2.11607	-2.65387
99	-1.62449	-0.246894	7.85811	-0.664894	-5.74719	1.07562	-9.75468	4.83542	-0.141378	3.32452	4.10503	9.30223	3.46523	-3.51147	-13.5317	-1.22471	0.17279	-1.58301	1.57499	1.25039	2.9042	-0.330302	-5.4577	1.2492	1.4911	8.44383	-3.73617	-0.005168	-2.00217	-2.26307

## Sheet: CONS norm
0	0.2636	0.346528	0.396284	0.28682	0.197258	0.33221	0.18294	0.192891	0.33221	0.189574	0.293876	0.313778	0.181094	0.0981667	0.0882154	0.179521	0.209375	0.348693	0.166253	0.288986	0.392032	0.32569	0.269299	0.34891	0.265982	0.344533	0.377704	0.357802	0.16541	0.225118
1	0.265259	0.344869	0.397943	0.286405	0.196014	0.33138	0.18294	0.192062	0.33138	0.190818	0.292632	0.315437	0.178192	0.097752	0.0857275	0.178692	0.208961	0.344962	0.165838	0.281522	0.382081	0.319885	0.265982	0.349739	0.260592	0.343289	0.363607	0.359046	0.155873	0.223874
2	0.259247	0.343625	0.39504	0.285576	0.196844	0.325575	0.182525	0.192477	0.330551	0.18916	0.284339	0.313156	0.171143	0.0998252	0.0757762	0.177034	0.2044	0.339366	0.163143	0.268461	0.370056	0.312214	0.255616	0.344349	0.247531	0.336035	0.343704	0.358007	0.140946	0.228849
3	0.250166	0.344206	0.388489	0.280683	0.189131	0.312473	0.184267	0.193721	0.325244	0.18095	0.275466	0.310793	0.165835	0.102313	0.0671518	0.17438	0.193453	0.334264	0.153814	0.251337	0.354881	0.301475	0.241602	0.331993	0.231319	0.326621	0.321314	0.355148	0.128922	0.237225
4	0.23734	0.338925	0.382462	0.269544	0.175973	0.299729	0.178379	0.186948	0.312997	0.167322	0.267615	0.304794	0.160501	0.105215	0.0572559	0.170676	0.179245	0.323955	0.142895	0.235359	0.333843	0.286714	0.221754	0.312976	0.213462	0.314265	0.298094	0.346192	0.118556	0.240183
5	0.218902	0.322645	0.372069	0.253483	0.160024	0.278721	0.166189	0.177633	0.296302	0.150018	0.258797	0.297939	0.151821	0.106874	0.0436004	0.164512	0.160116	0.308888	0.130926	0.222395	0.310597	0.270958	0.201299	0.291524	0.194665	0.300084	0.272386	0.332923	0.11217	0.236147
6	0.201589	0.303959	0.361179	0.237524	0.144645	0.257943	0.153915	0.167368	0.279597	0.132723	0.246054	0.285767	0.140644	0.100931	0.0357866	0.156486	0.141006	0.2935	0.118708	0.2044	0.290492	0.254188	0.182041	0.270497	0.180567	0.288143	0.255157	0.319469	0.103859	0.23166
7	0.185441	0.279357	0.344524	0.219372	0.13064	0.235874	0.142928	0.155367	0.258679	0.115285	0.234099	0.277359	0.12961	0.093882	0.026849	0.14635	0.121887	0.279034	0.108411	0.191408	0.274275	0.239929	0.164672	0.252714	0.171514	0.273146	0.237142	0.301895	0.0963038	0.216479
8	0.169004	0.252641	0.323782	0.201049	0.11824	0.214098	0.130992	0.142246	0.234355	0.0996573	0.216457	0.262896	0.11801	0.0796264	0.0208663	0.136399	0.102458	0.261324	0.0987265	0.173065	0.25757	0.221675	0.145501	0.23447	0.164396	0.260422	0.220437	0.281389	0.0855033	0.195501
9	0.152714	0.227467	0.301332	0.183812	0.107045	0.194195	0.121278	0.130874	0.208352	0.0879287	0.197561	0.248088	0.107644	0.0661212	0.0161278	0.125855	0.0868204	0.244085	0.0914405	0.15488	0.242703	0.204023	0.130277	0.220492	0.157762	0.247803	0.202492	0.258882	0.0759076	0.173643
10	0.137941	0.204526	0.276089	0.16877	0.0952087	0.178014	0.111915	0.118891	0.182794	0.0796708	0.176801	0.235338	0.101776	0.0571421	0.0096293	0.115862	0.072935	0.226057	0.0863988	0.137228	0.22964	0.186323	0.116176	0.204958	0.151201	0.23224	0.18307	0.237265	0.0681897	0.151361
11	0.122935	0.185181	0.251264	0.158904	0.0833365	0.161223	0.100945	0.110171	0.160964	0.0719208	0.156527	0.220174	0.0987886	0.0487213	0.00684294	0.107271	0.0574624	0.206161	0.0813558	0.12225	0.213532	0.169268	0.100957	0.187875	0.143561	0.216152	0.165151	0.220245	0.0624763	0.131254
12	0.10948	0.168151	0.228728	0.146548	0.0708768	0.14894	0.0885272	0.0970272	0.139277	0.0664684	0.137682	0.205226	0.0971715	0.0470833	0.00110004	0.100574	0.0457179	0.188146	0.0766084	0.107706	0.199309	0.152869	0.0892638	0.171362	0.136076	0.201649	0.14642	0.201692	0.0613774	0.11528
13	0.0961587	0.153416	0.205624	0.140291	0.056606	0.131382	0.0734038	0.0847251	0.120167	0.0608204	0.119944	0.186899	0.0941646	0.0451292	-0.00332928	0.0890943	0.0345064	0.16611	0.0707421	0.0960171	0.183055	0.139356	0.0778089	0.15403	0.12753	0.183511	0.131841	0.186646	0.0566306	0.10033
14	0.0868516	0.140377	0.186929	0.13363	0.0455388	0.116824	0.0612251	0.0724581	0.10593	0.0528945	0.103708	0.170276	0.0904391	0.0439245	-0.00549269	0.0814029	0.0249369	0.150119	0.0634982	0.0860774	0.168466	0.127418	0.068728	0.141856	0.122706	0.164392	0.118028	0.172761	0.0548901	0.0936023
15	0.0806069	0.130293	0.173554	0.12791	0.0352041	0.10319	0.0490122	0.0616931	0.0937599	0.0455916	0.0918088	0.154039	0.0843108	0.0411885	-0.0087063	0.0725104	0.0190222	0.135364	0.0573068	0.0782464	0.154859	0.117127	0.0601148	0.131122	0.118613	0.148443	0.107706	0.160537	0.0490696	0.0872163
16	0.0765988	0.120759	0.160216	0.122312	0.027257	0.0908209	0.0369877	0.0533659	0.0816989	0.0372989	0.0820993	0.138974	0.0769857	0.037284	-0.0119196	0.0648396	0.015325	0.122129	0.0515019	0.0708174	0.144978	0.106312	0.0513729	0.123175	0.113707	0.133483	0.0994494	0.147925	0.041848	0.081826
17	0.0712656	0.112387	0.150132	0.116647	0.0195935	0.0800802	0.0283517	0.0470246	0.0706729	0.0312399	0.0705147	0.125132	0.067512	0.0322536	-0.0163877	0.0550446	0.013552	0.107716	0.04495	0.061078	0.136788	0.0944368	0.0441655	0.113737	0.107905	0.120287	0.0910903	0.135984	0.0336123	0.0775068
18	0.0661224	0.100787	0.140453	0.111235	0.0149008	0.0703511	0.0191858	0.0422675	0.0608708	0.0257371	0.0610151	0.114863	0.0606559	0.0258814	-0.0205026	0.0475838	0.0155737	0.0946866	0.041005	0.0515089	0.130147	0.0824362	0.0346421	0.104357	0.101012	0.108051	0.0839187	0.1253	0.0263959	0.072006
19	0.0616719	0.0937383	0.131304	0.105679	0.00837702	0.0618394	0.0133809	0.0370706	0.0556464	0.0214803	0.0527224	0.105271	0.0545743	0.0198277	-0.023405	0.0402586	0.0156291	0.0839889	0.0327397	0.0439349	0.123622	0.0705497	0.0252163	0.0976395	0.0929126	0.099456	0.0752114	0.116095	0.0173014	0.0672792
20	0.0559071	0.0853858	0.12479	0.100233	0.00350221	0.0541338	0.00702668	0.032226	0.0502561	0.0197066	0.0442638	0.0974445	0.0508177	0.0157208	-0.026278	0.0324724	0.0160471	0.0750062	0.0270151	0.0344252	0.118371	0.0608837	0.0184036	0.0899073	0.0870997	0.092301	0.070312	0.109421	0.0129036	0.0623924
21	0.0493017	0.0788777	0.118617	0.0932304	-0.00158323	0.0468461	0.00301034	0.0269213	0.0449355	0.01773	0.0366852	0.0906571	0.049677	0.0114846	-0.0276068	0.0241246	0.0141039	0.0650118	0.0219363	0.0276258	0.109389	0.0526281	0.011372	0.0825732	0.0820445	0.0848774	0.062948	0.103098	0.00821623	0.05689
22	0.0443792	0.0732817	0.11238	0.0864038	-0.00679207	0.0393296	-0.000841807	0.0205243	0.0410843	0.0159633	0.0315321	0.0842886	0.048654	0.0102881	-0.0279077	0.0184958	0.010886	0.0577407	0.0173736	0.0237398	0.0997359	0.044005	0.0052974	0.0768346	0.0776148	0.0763591	0.056556	0.0966531	0.00714049	0.0509212
23	0.0404069	0.0681269	0.108052	0.0806858	-0.011648	0.0339327	-0.0031253	0.0171087	0.0364669	0.0140759	0.0274415	0.0778614	0.0479362	0.00931583	-0.0295652	0.0121737	0.00620294	0.0505094	0.015941	0.0202296	0.0909356	0.0380266	0.000377479	0.0709833	0.0740406	0.070919	0.051514	0.0913424	0.0067106	0.0453784
24	0.035768	0.0643355	0.105186	0.0762714	-0.0149923	0.0281941	-0.00550167	0.0178706	0.0315974	0.0152083	0.0259106	0.0741177	0.0460315	0.00757933	-0.0294544	0.0091054	0.00166382	0.0426247	0.0162634	0.0209554	0.0803109	0.0339598	-0.000324087	0.0635098	0.0691605	0.065416	0.0451219	0.0891166	0.00509816	0.0407785
25	0.0302583	0.0594395	0.101872	0.0743873	-0.0170893	0.0246083	-0.006865	0.0180723	0.0273316	0.0119911	0.0246179	0.0685101	0.0432567	0.00700581	-0.0313186	0.00533419	-0.00244507	0.0357616	0.0172993	0.0190766	0.0718722	0.0296784	-0.00376889	0.0573997	0.0635404	0.0619662	0.0423024	0.0825819	0.00539935	0.0372276
26	0.025278	0.0550742	0.100535	0.0725655	-0.0195407	0.0206676	-0.00990412	0.0204022	0.0226645	0.0126372	0.0250021	0.0650899	0.0390244	0.00440222	-0.0323688	0.00399773	-0.0043325	0.0291772	0.0167762	0.01851	0.0637885	0.0262087	-0.00577474	0.0496742	0.0578532	0.0570403	0.0388692	0.0785815	0.00377662	0.0345351
27	0.0199958	0.0519727	0.0980074	0.0718759	-0.0216298	0.0191086	-0.0118586	0.0228698	0.0197753	0.0108758	0.0250488	0.0608088	0.0356878	0.00243584	-0.0350431	0.00177329	-0.00287861	0.0261851	0.0165991	0.0170847	0.0576717	0.0232678	-0.00755702	0.0438361	0.0527777	0.0554182	0.037277	0.0739276	0.00366086	0.0338587
28	0.0167132	0.0505762	0.0954565	0.070774	-0.0218086	0.0174002	-0.0143285	0.0243313	0.0170652	0.00979945	0.0249732	0.0578679	0.0327923	0.00062802	-0.0365905	0.00102993	-0.00080642	0.0237371	0.0160753	0.0146735	0.0535287	0.0208526	-0.0106204	0.0387809	0.0475078	0.05164	0.0368325	0.0696685	0.00381975	0.0340292
29	0.016891	0.0486622	0.0931312	0.0684271	-0.022465	0.0156156	-0.0168289	0.0239611	0.0141992	0.0105372	0.0246203	0.0549233	0.0305808	-0.00290137	-0.0380245	0.00110622	0.0027996	0.0219923	0.0136664	0.0119389	0.0491435	0.0179773	-0.0155738	0.0349762	0.0420953	0.0469795	0.0362155	0.0662585	0.00358025	0.0333824
30	0.0174291	0.0488712	0.0892071	0.0657035	-0.0216703	0.0142092	-0.0188911	0.0236662	0.0114759	0.0100628	0.0222791	0.0509511	0.0302544	-0.00385172	-0.0395105	0.00154474	0.0062381	0.0219227	0.013684	0.00971409	0.0482545	0.0168293	-0.017718	0.031334	0.0363965	0.0425711	0.0354957	0.0614155	0.00338388	0.0317378
31	0.0195066	0.0467117	0.0863743	0.0619429	-0.0204263	0.0126037	-0.0193234	0.0228423	0.0101491	0.00809081	0.0199597	0.047565	0.0307403	-0.005429	-0.0404018	0.00255082	0.00869077	0.0217535	0.0133954	0.00781373	0.0452824	0.0155253	-0.0199898	0.0285211	0.0302131	0.0395359	0.0338106	0.0584335	0.00331853	0.0301104
32	0.0220989	0.0441078	0.084593	0.0592504	-0.0187844	0.0111641	-0.0195854	0.0217622	0.00867628	0.0077309	0.017329	0.045375	0.0312442	-0.00564196	-0.0410354	0.00404683	0.00749661	0.0214616	0.011444	0.00686636	0.0449639	0.0144964	-0.0195536	0.0252272	0.0233696	0.0359933	0.0319962	0.0553154	0.00131301	0.0269044
33	0.0233657	0.0401273	0.0819891	0.0552609	-0.0173006	0.0105637	-0.0206469	0.019844	0.00764466	0.0066555	0.0149522	0.0421747	0.0307244	-0.0049185	-0.0412951	0.00438484	0.00605931	0.0199191	0.0113381	0.00623479	0.0427017	0.0144728	-0.0198147	0.023436	0.0167533	0.0338737	0.0293126	0.0540151	-0.00023773	0.0247201
34	0.0228489	0.0361899	0.0801116	0.0517279	-0.0141776	0.011529	-0.0232001	0.0192528	0.00736602	0.00512599	0.0142062	0.0417033	0.0299625	-0.00469261	-0.0402642	0.00298768	0.00212921	0.0199822	0.0121823	0.00522805	0.0405356	0.0140283	-0.0187645	0.0230777	0.0122968	0.0340196	0.0276043	0.05302	-0.00147799	0.0207525
35	0.0210533	0.0308129	0.0785459	0.0482917	-0.013824	0.0116948	-0.0253834	0.0194452	0.00710066	0.00470969	0.0139634	0.0416964	0.0286194	-0.00480705	-0.0407369	0.00157824	-0.00142008	0.0194382	0.0127254	0.00414568	0.0385055	0.0128461	-0.0190173	0.0224309	0.00933763	0.0334292	0.0258695	0.053219	-0.00282109	0.0186601
36	0.0196933	0.0273565	0.076141	0.0452436	-0.0142496	0.0111508	-0.0287396	0.0196874	0.00590318	0.00591844	0.0146245	0.0427197	0.0261342	-0.0041486	-0.0400934	-0.000302553	-0.00417726	0.0175706	0.0133662	0.0030716	0.0348999	0.0113664	-0.0210327	0.0224607	0.00693406	0.0324108	0.0250336	0.0532588	-0.00319028	0.0169412
37	0.0166509	0.024464	0.0742204	0.0423584	-0.0157489	0.00979746	-0.0319731	0.0200821	0.00445693	0.00646444	0.0162721	0.0445547	0.0237502	-0.00352864	-0.0393765	-0.00240991	-0.00645444	0.0178261	0.0162561	0.00141637	0.0323026	0.0104638	-0.0216597	0.0226133	0.00743759	0.0319564	0.0236039	0.0519585	-0.002089	0.0148455
38	0.0148308	0.0222548	0.0715071	0.0413288	-0.0184829	0.00888194	-0.0332028	0.0203634	0.00173027	0.00981603	0.0169495	0.0470495	0.0202795	-0.00424878	-0.03799	-0.00622324	-0.00775209	0.0155572	0.0156879	0.00170661	0.0309094	0.00833686	-0.0231106	0.0213595	0.00687269	0.0284104	0.0210896	0.0515671	-0.00104113	0.0138341
39	0.0126375	0.0197537	0.069885	0.0408597	-0.0219111	0.0068386	-0.0341694	0.021138	-0.000704479	0.0118823	0.0184359	0.0482364	0.0169647	-0.00459641	-0.0381154	-0.00781446	-0.0086706	0.0143895	0.0153651	0.00130757	0.0278079	0.00695429	-0.0220033	0.0199563	0.00688729	0.0272428	0.0176929	0.0491522	0.000745458	0.0125961
40	0.01084	0.0173057	0.067918	0.0403426	-0.0241442	0.00596621	-0.0348358	0.0216813	-0.00205786	0.0137259	0.0193995	0.0484944	0.014185	-0.00424181	-0.0381296	-0.00771196	-0.00873794	0.0117392	0.0136803	0.00169102	0.0261394	0.00521049	-0.0203143	0.0179594	0.00719213	0.025571	0.0145383	0.0475832	0.00243618	0.0109963
41	0.00906167	0.0161347	0.0663423	0.0398789	-0.0255606	0.00535254	-0.0347323	0.0218899	-0.00306294	0.0148534	0.0186903	0.0483369	0.012678	-0.00307818	-0.038127	-0.00774845	-0.00860194	0.00823964	0.0109348	0.00115399	0.0253698	0.00395597	-0.017837	0.0163705	0.00669987	0.025017	0.0118481	0.0448101	0.00296957	0.0095915
42	0.0067135	0.0134346	0.0640336	0.038829	-0.0277389	0.00670592	-0.0353854	0.0224628	-0.00363348	0.0155271	0.0199259	0.0479451	0.0113565	-0.00352001	-0.0397945	-0.00788212	-0.0085608	0.00670714	0.00848975	0.00268483	0.0237577	0.00149401	-0.0134207	0.0149508	0.00560257	0.0242574	0.00699189	0.0425379	0.00172865	0.00739525
43	0.00588024	0.0133218	0.0622822	0.0365057	-0.0280281	0.00663958	-0.0350786	0.0223142	-0.0023	0.0148507	0.0187175	0.0440681	0.012832	-0.00212948	-0.0406447	-0.00607497	-0.0075952	0.00549972	0.00737786	0.000847154	0.0225669	0.000683316	-0.0120782	0.0138827	0.00386242	0.0229936	0.00503812	0.0403055	0.00116739	0.00644258
44	0.00459022	0.0122703	0.061642	0.0340835	-0.0277157	0.00715705	-0.0356879	0.0224933	-0.00297337	0.0144291	0.0182557	0.0412111	0.0140012	-0.000985749	-0.0412839	-0.00499824	-0.00824336	0.00432878	0.00769332	0.000169802	0.0204207	0.00067436	-0.0116444	0.0115873	0.00253724	0.0213317	0.00296825	0.0379404	0.000480422	0.00480691
45	0.00452521	0.0109037	0.0618808	0.0306961	-0.0279144	0.00702436	-0.0347446	0.0218535	-0.004549	0.0142802	0.016032	0.0380197	0.0159951	-0.000456008	-0.0417735	-0.00345579	-0.00765092	0.00484957	0.0079955	-0.00137033	0.0188086	0.00137029	-0.0132395	0.0106884	0.00167546	0.0203598	0.00244414	0.0368358	-0.000311038	0.00410369
46	0.00372346	0.0108274	0.0616155	0.0278958	-0.0275312	0.00683197	-0.0345203	0.0219822	-0.00547447	0.0142162	0.013715	0.0349627	0.0174693	-0.00199647	-0.0412636	-0.00266134	-0.00814119	0.00591104	0.00934092	-0.00187685	0.0167288	0.00164527	-0.01559	0.00929849	0.000782497	0.0198257	0.00317391	0.03462	-0.00146472	0.00343231
47	0.0027081	0.0103198	0.0620865	0.0253941	-0.0254418	0.00651021	-0.0341936	0.021811	-0.00657906	0.0136091	0.0127968	0.0320519	0.0172613	-0.00328881	-0.0406175	-0.00190803	-0.0089625	0.00716822	0.0110877	-0.00227158	0.0150172	0.00270442	-0.0188113	0.00649885	0.000648486	0.0188439	0.0042586	0.0321355	-0.00167204	0.00204278
48	0.00301659	0.0105985	0.0610881	0.0240994	-0.0250298	0.00633772	-0.0340642	0.0211784	-0.00648618	0.0135129	0.0116776	0.0314843	0.0185244	-0.00585426	-0.0398011	-0.000888352	-0.00739517	0.00925467	0.0124225	-0.0019621	0.0146589	0.00263443	-0.0228817	0.00659837	-0.00077853	0.0181705	0.00549919	0.0317043	-0.00155064	0.0024468
49	0.00225863	0.0103331	0.0602422	0.0227069	-0.0219429	0.00611879	-0.0341226	0.0204895	-0.00531525	0.0126004	0.0123367	0.0316611	0.0175525	-0.00770785	-0.0392312	-0.00129337	-0.00786189	0.0104024	0.0132737	-0.00238436	0.015193	0.00267656	-0.0246023	0.00613397	-0.00146981	0.0173081	0.00535988	0.030457	-0.00180904	0.0012135
50	0.00244771	0.0106715	0.0591641	0.0223208	-0.0217197	0.00558474	-0.0341621	0.0209452	-0.00362684	0.0123563	0.0142125	0.0319235	0.0181022	-0.00969844	-0.0390093	-0.000816371	-0.00712483	0.0106246	0.0129456	-0.00283018	0.0157204	0.000871064	-0.0245207	0.00844267	-0.00332474	0.0162599	0.00405626	0.0316014	-0.00250828	0.000492695
51	0.00286997	0.00974931	0.0552898	0.0223735	-0.0197659	0.00582357	-0.0328044	0.0203306	-0.00250898	0.0114646	0.0141439	0.0330736	0.01786	-0.0101101	-0.0388378	-0.00123996	-0.0077103	0.00968258	0.0125094	-0.00322624	0.0170373	0.000440172	-0.0238237	0.0100216	-0.00381865	0.0145648	0.0016215	0.0313958	-0.00148927	0.00167425
52	0.00283581	0.00868452	0.0546131	0.0219197	-0.0198309	0.0048583	-0.0318633	0.0225073	-0.00203132	0.0112377	0.0149416	0.0340468	0.0177164	-0.00970275	-0.0392591	-0.0014307	-0.00822445	0.00817993	0.0116675	-0.00381204	0.0172098	0.00127343	-0.0227009	0.0100979	-0.00473351	0.0128433	-0.00076349	0.0319696	-0.00336874	-3.04112e-05
53	0.00292836	0.00912901	0.0529943	0.0226283	-0.0210437	0.00490474	-0.0305113	0.0245775	2.86e-05	0.00997857	0.0153165	0.0342352	0.0176497	-0.00875207	-0.0400811	-0.000720507	-0.00753781	0.00752315	0.0103493	-0.0035072	0.0190806	0.000325069	-0.0224319	0.0125327	-0.00629951	0.0117254	-0.00243199	0.0322815	-0.00250862	0.000548091
54	0.00281889	0.0083893	0.0533526	0.0214623	-0.021107	0.0046261	-0.0289755	0.0258386	-0.000143889	0.00932477	0.0154438	0.034681	0.0171843	-0.00874842	-0.0407113	-0.00171099	-0.00860127	0.00563904	0.00911038	-0.00419882	0.0181717	0.00108535	-0.0218375	0.00983917	-0.00474014	0.0108364	-0.00313853	0.0301154	-0.00498052	-0.00207275
55	0.00140813	0.00995828	0.0539098	0.0205962	-0.022879	0.00427449	-0.027987	0.0273718	0.000877777	0.0094276	0.0152568	0.0353093	0.0157245	-0.00843031	-0.0413721	-0.00159589	-0.00823009	0.00385775	0.00780842	-0.00432188	0.0184537	0.000870069	-0.0208496	0.00968327	-0.00402597	0.0108464	-0.00302907	0.0294785	-0.00595873	-0.00214772
56	0.00163634	0.010217	0.055114	0.0193692	-0.0226057	0.00407546	-0.0275992	0.0283188	0.00197574	0.00984357	0.0156442	0.0350741	0.0160781	-0.00931134	-0.0414408	-0.00243677	-0.00841551	0.00229872	0.00645372	-0.00497303	0.0190408	-0.000292243	-0.0204549	0.00653534	-0.00297279	0.0108563	-0.00244194	0.027412	-0.00761927	-0.00570995
57	0.000858485	0.0106151	0.0562716	0.0177939	-0.0230707	0.00394609	-0.0275299	0.0290728	0.00317321	0.0107919	0.0139492	0.0350496	0.0161146	-0.00987856	-0.0415754	-0.00285473	-0.00814351	0.00156895	0.00496832	-0.00532398	0.0193294	-0.00151426	-0.0190581	0.00483367	-0.00220521	0.0118647	-0.000906125	0.0251431	-0.00854441	-0.00789923
58	-0.00137591	0.00946072	0.0553329	0.0170323	-0.0227364	0.00523976	-0.0277687	0.0298795	0.00400912	0.0123374	0.0121407	0.0344674	0.0186293	-0.010204	-0.0407322	-0.00270944	-0.00748474	-0.000175839	0.00402494	-0.00597181	0.0205634	-0.00158193	-0.0173289	0.00538099	-0.00163666	0.0130323	-0.000116656	0.0246322	-0.00768993	-0.00829132
59	-0.00153348	0.0100578	0.0551538	0.0163503	-0.0221211	0.00418493	-0.0271368	0.0294974	0.00449342	0.013642	0.0115794	0.0340422	0.0194396	-0.0106757	-0.0408629	-0.000917875	-0.00756136	-0.000268718	0.00493216	-0.00548817	0.0206695	-0.00235117	-0.0168094	0.00490333	-0.00135969	0.014996	0.00108745	0.0213317	-0.0080077	-0.0101622
60	-0.00362093	0.00771924	0.0537075	0.0166373	-0.0217379	0.00389302	-0.0279326	0.0286356	0.00593967	0.0143266	0.0097726	0.0324171	0.0213911	-0.0101214	-0.0401783	0.000804363	-0.00670157	-3.3171e-08	0.00581385	-0.00506856	0.0216248	-0.00128969	-0.0160896	0.00733476	-0.00073972	0.0149728	0.000596521	0.0206915	-0.00699466	-0.0114373
61	-0.00363154	0.00660138	0.0513159	0.0164167	-0.0216019	0.00237047	-0.0276871	0.0270278	0.00657655	0.0136055	0.00999849	0.0317305	0.0204626	-0.010947	-0.0401514	0.0021249	-0.00694571	0.000630216	0.00706638	-0.00317549	0.021585	-0.000189413	-0.0156889	0.00866824	-0.00121506	0.0156794	-0.000282511	0.0169001	-0.00738707	-0.0132603
62	-0.00484792	0.00578869	0.0493422	0.0169842	-0.0222372	0.000804801	-0.0280002	0.0260211	0.007575	0.0135312	0.00999285	0.0309785	0.0202404	-0.0103838	-0.0400091	0.00440906	-0.00632939	0.000540654	0.00858926	-0.00187817	0.0222252	0.000978206	-0.0152603	0.010151	-0.000545006	0.0150226	-0.00118144	0.0165219	-0.00727396	-0.0141619
63	-0.00579794	0.00602089	0.0462805	0.0154149	-0.0236191	-0.00115892	-0.0291304	0.0250296	0.007575	0.0138675	0.0105869	0.0315676	0.0189046	-0.0101698	-0.0406871	0.00546489	-0.00503373	-0.000142668	0.00993468	-0.000729795	0.0217111	0.000904566	-0.0145697	0.0126222	-0.000695934	0.0148236	-0.00221306	0.0140573	-0.00845584	-0.0144432
64	-0.00549509	0.0063526	0.0446386	0.0136894	-0.0250129	-0.00308947	-0.0305939	0.0252754	0.00680875	0.0126565	0.0112723	0.0320555	0.0175645	-0.0101008	-0.0410659	0.00509138	-0.00484267	-0.000653502	0.0110675	0.000534683	0.022003	5.8706e-05	-0.0139023	0.0125658	-0.00026637	0.0134138	-0.00383844	0.0135233	-0.0097724	-0.0145341
65	-0.00602914	0.00630284	0.0429502	0.0126448	-0.025955	-0.00344109	-0.0316195	0.0256618	0.00598943	0.0132844	0.011469	0.0334219	0.0165292	-0.00942412	-0.0422266	0.00503566	-0.00546064	-0.000945406	0.0114396	-0.000723161	0.0219068	-0.00238036	-0.0130916	0.0125393	-0.00084454	0.0105113	-0.00380859	0.0135531	-0.0109108	-0.0140896
66	-0.00610477	0.00707241	0.0420015	0.010149	-0.0274586	-0.00510627	-0.0331855	0.0255188	0.00386648	0.0125158	0.0116982	0.0337237	0.0159358	-0.00929077	-0.0422959	0.00398878	-0.00515812	-0.00166522	0.0127127	0.000273628	0.0213794	-0.00218863	-0.0131268	0.0113617	-0.000314468	0.0109658	-0.00570265	0.0131285	-0.0124529	-0.0141115
67	-0.00738484	0.00756666	0.0411987	0.00832428	-0.0272874	-0.00567349	-0.0331955	0.0259176	0.00165066	0.0135882	0.0123447	0.0338275	0.0152783	-0.00833246	-0.0428021	0.00351941	-0.00591542	-0.00166853	0.0122739	-0.000126083	0.0197905	-0.00289053	-0.0131861	0.010768	-0.000786159	0.00870683	-0.00615709	0.013573	-0.0125946	-0.0140734
68	-0.00782933	0.00846891	0.0402401	0.00737625	-0.0272257	-0.00567349	-0.0342931	0.0251722	0.00176344	0.0126893	0.0133385	0.0334978	0.0158777	-0.00743751	-0.0419735	0.0017922	-0.00559764	-0.00137663	0.0128886	0.000265998	0.0179694	-0.00163865	-0.0138064	0.00893692	-0.00122767	0.00893239	-0.00773935	0.0125082	-0.0133171	-0.0152692
69	-0.00795538	0.0090295	0.0397989	0.00570377	-0.0266061	-0.00598198	-0.0335564	0.0243413	0.00114646	0.0130184	0.0146968	0.0319763	0.0167942	-0.00624236	-0.0417098	0.00179352	-0.00575785	-0.000112815	0.0135387	0.00117953	0.0163075	0.000701892	-0.0144082	0.00760013	-0.00156236	0.00897883	-0.00769291	0.0124153	-0.0124855	-0.0159621
70	-0.00772816	0.00882052	0.038001	0.00603648	-0.0245133	-0.00397846	-0.0337302	0.0226234	0.000416701	0.0130572	0.0156243	0.0313951	0.0164831	-0.00590733	-0.0411515	-6.83654e-05	-0.00660637	-0.000772917	0.0137998	0.00178258	0.0144466	0.00204333	-0.0151197	0.00775935	-0.00258436	0.008876	-0.00707925	0.0137488	-0.0112551	-0.0150313
71	-0.00717719	0.00931477	0.0369827	0.00557175	-0.0241737	-0.00405807	-0.0335162	0.0221616	0.00187291	0.0125822	0.0173548	0.0317394	0.0167581	-0.00498882	-0.039896	-0.000841913	-0.00553096	-0.000222279	0.0137905	0.00234317	0.0137965	0.00312536	-0.0162269	0.00736462	-0.00282684	0.00945318	-0.00746735	0.0115065	-0.00972994	-0.0150698
72	-0.0068677	0.00894325	0.0352114	0.00651115	-0.022603	-0.00227678	-0.0347376	0.0208099	0.00103036	0.0127868	0.0175956	0.0328128	0.0152392	-0.00639096	-0.0394306	-0.0021107	-0.00606336	-0.00193722	0.0130859	0.00163497	0.013206	0.00334396	-0.0165586	0.00823701	-0.00354599	0.010707	-0.00739105	0.0111781	-0.00924233	-0.0135476
73	-0.00674331	0.00754675	0.0337684	0.00821216	-0.0222849	-0.00197493	-0.0343299	0.0198662	0.00113651	0.0117307	0.0166045	0.0326825	0.0147745	-0.00707263	-0.0392356	-0.00315493	-0.00503506	-0.00136668	0.0125227	0.000762568	0.013896	0.00365278	-0.0172436	0.00885731	-0.00323882	0.0126741	-0.00790189	0.00979815	-0.00853048	-0.0128626
74	-0.00749397	0.00708236	0.0325909	0.00857671	-0.0222279	-0.000900188	-0.033565	0.0196801	0.000148016	0.0120093	0.0166045	0.0340909	0.0130658	-0.00785181	-0.0388783	-0.0035553	-0.00552134	-0.00235517	0.0103065	0.000662392	0.0146622	0.004289	-0.0169792	0.00907292	-0.00326038	0.0144819	-0.00872453	0.00918449	-0.00782261	-0.0123266
75	-0.00854118	0.00620996	0.0316057	0.00957051	-0.0224159	-0.00110917	-0.0339468	0.0191968	3.19171e-05	0.0114404	0.0156575	0.0330792	0.011462	-0.00915112	-0.0390956	-0.00257079	-0.00384588	-0.00115438	0.00873953	9.84847e-05	0.0148579	0.00483035	-0.0164313	0.00862843	-0.00248684	0.0171853	-0.00983907	0.00926078	-0.00818019	-0.0122708
76	-0.00927957	0.00494946	0.0306769	0.00931709	-0.0238124	-0.00146409	-0.0330031	0.0198012	0.00071524	0.0116325	0.0158611	0.0323222	0.00937886	-0.00856797	-0.0401079	-0.00262187	-0.00398321	0.000301823	0.00690086	0.000494878	0.0140751	0.00502341	-0.0140844	0.00740774	-0.00291706	0.0191391	-0.00949741	0.00872673	-0.00875869	-0.0130706
77	-0.0102545	0.00511532	0.0307001	0.00780914	-0.0244792	-0.00210098	-0.0336277	0.0208905	0.00195252	0.0117416	0.0148713	0.0319584	0.00874529	-0.00927783	-0.0404961	-0.0016284	-0.0028053	0.00102163	0.00580821	0.00063884	0.0135742	0.00468042	-0.0133228	0.00622022	-0.00164628	0.0184558	-0.00924531	0.00899873	-0.00730647	-0.0127638
78	-0.0114891	0.00464429	0.0292306	0.00722897	-0.025259	-0.0026284	-0.0328037	0.0218657	0.00381673	0.0117055	0.0151068	0.0313576	0.008396	-0.00920718	-0.0413326	-0.00177634	-0.00243114	0.00193052	0.00440507	0.00152683	0.0116603	0.00316484	-0.0116646	0.00396459	-0.00162273	0.0192419	-0.0080213	0.00789082	-0.00831254	-0.0139364
79	-0.0114045	0.00551669	0.0284014	0.0045189	-0.0248938	-0.0031525	-0.032892	0.023171	0.00416502	0.0117685	0.0154734	0.031002	0.00851807	-0.00976611	-0.0416196	-0.00117362	-0.00218335	0.0013069	0.00408962	0.00116029	0.011302	0.00145686	-0.011711	0.00369591	-0.00064286	0.0176066	-0.00746735	0.00794721	-0.00813574	-0.0130782
80	-0.011636	0.00646206	0.0257775	0.00214253	-0.0250129	-0.0032885	-0.0323523	0.0232473	0.00421146	0.0130983	0.0155516	0.0301343	0.00889854	-0.0100537	-0.0422806	-0.000482339	-0.001573	-0.000119449	0.00427007	0.000978511	0.0105988	4.64328e-05	-0.0118885	0.00288653	-0.000208652	0.0171754	-0.0072451	0.0077515	-0.00943936	-0.0133562
81	-0.0115199	0.00601425	0.0249615	0.000434892	-0.0238065	-0.0025123	-0.0316762	0.0239648	0.0041219	0.0140931	0.0151463	0.029589	0.00929494	-0.0103556	-0.0424518	-0.0010615	-0.00124726	-0.00234854	0.00443161	-0.000338377	0.0119323	-0.000812033	-0.0135232	0.0027837	0.000700565	0.0163328	-0.00758345	0.00756243	-0.0111526	-0.0131562
82	-0.0110691	0.00590479	0.0252634	-0.00114272	-0.021373	-0.00180907	-0.0310377	0.0241217	0.0028017	0.0137494	0.0152949	0.0292689	0.00935995	-0.0120712	-0.0418756	2.05328e-05	-0.000709892	-0.00474349	0.004897	-0.000808742	0.0120384	-0.00139087	-0.0152471	0.0035599	0.00167878	0.0166977	-0.00965332	0.00797043	-0.0126241	-0.0109224
83	-0.0107842	0.00366906	0.0256183	-0.00172155	-0.0200711	-0.000744284	-0.0308154	0.0235548	0.00328267	0.0142815	0.0141532	0.0293236	0.00976995	-0.0113305	-0.0423165	0.000496868	-0.00137895	-0.00549315	0.00597274	-0.00259666	0.0128113	-5.04265e-05	-0.0153787	0.00295619	0.00173981	0.0166811	-0.0107314	0.00899873	-0.0138189	-0.0118247
84	-0.00949717	0.00223608	0.0273697	-0.000950661	-0.0184334	-0.00048555	-0.0307591	0.0226612	0.00288794	0.0134091	0.0130237	0.0301661	0.00867928	-0.0110439	-0.0417519	0.00101699	-0.00203408	-0.00700243	0.00674131	-0.00317914	0.0120251	0.00130759	-0.0161443	0.00371581	0.00154875	0.0180047	-0.0117696	0.009148	-0.0136826	-0.0104952
85	-0.00897705	0.000567576	0.0281028	-0.000708513	-0.0177478	-0.000299793	-0.0315031	0.0213224	0.00381009	0.0127026	0.0113532	0.030257	0.00845969	-0.0109526	-0.0418173	0.000870042	-0.00380276	-0.00623618	0.00765583	-0.00343356	0.0122308	0.00296913	-0.0153476	0.00407074	0.000983513	0.020111	-0.011753	0.00866039	-0.0137436	-0.0113649
86	-0.00885929	-0.00016882	0.0293534	-0.000810347	-0.0179873	-0.00158019	-0.0311103	0.0194084	0.00519001	0.0116401	0.0114159	0.0296417	0.00748314	-0.0104136	-0.0416454	0.001764	-0.0052301	-0.00612672	0.00814212	-0.00296784	0.0115972	0.00368761	-0.0154955	0.00433279	0.000181439	0.0229339	-0.0113948	0.00827561	-0.0127866	-0.011628
87	-0.00887654	4.6791e-05	0.0308129	-0.000860436	-0.0180948	-0.00180244	-0.0313495	0.0172354	0.00526962	0.0102347	0.0114713	0.0293548	0.00688639	-0.00990344	-0.0422753	0.00160577	-0.00568322	-0.00619969	0.00803564	-0.00224007	0.011574	0.0037032	-0.0159533	0.00561982	-0.000317121	0.0248943	-0.0111958	0.00752926	-0.0107088	-0.0105768
88	-0.00999075	0.00044816	0.0297813	-0.000444803	-0.0184862	-0.00147073	-0.0318421	0.0156229	0.00562123	0.0108815	0.0116942	0.0277732	0.00656662	-0.00975284	-0.0433544	0.00106277	-0.00552732	-0.00618642	0.00837432	-0.00051352	0.0121976	0.00350716	-0.0160345	0.00526158	-0.000569553	0.0270039	-0.0107314	0.005675	-0.0104849	-0.0115232
89	-0.0115256	0.000338696	0.0298211	-0.000324724	-0.0188729	-0.00213083	-0.0322567	0.0151171	0.00312014	0.0105116	0.0125746	0.0281095	0.00743305	-0.0101807	-0.0448279	0.000785124	-0.00529645	-0.00702233	0.00798854	0.000707504	0.0122971	0.00443993	-0.0160929	0.00412049	-0.00128737	0.0287189	-0.00981585	0.00685257	-0.00883167	-0.0103575
90	-0.011701	0.000179475	0.0285672	3.51812e-05	-0.0190862	-7.09129e-05	-0.032533	0.0147174	0.00250647	0.0110759	0.0135627	0.0276783	0.00838871	-0.0103423	-0.0452319	0.000554254	-0.00424094	-0.00708204	0.00753708	0.00277771	0.0118891	0.00341462	-0.0153884	0.00373239	-0.000347307	0.0292032	-0.0112024	0.00675306	-0.00950106	-0.0103061
91	-0.0114539	-0.000391066	0.0271807	0.000524453	-0.0190212	0.00136871	-0.0331089	0.0155589	0.000396798	0.0113203	0.0144676	0.0284847	0.010707	-0.0109636	-0.0457527	0.000541981	-0.00379446	-0.00746351	0.00767142	0.00252892	0.0111229	0.00376424	-0.0142781	0.0017554	-4.77729e-05	0.0293326	-0.0120615	0.00757238	-0.00949808	-0.0100335
92	-0.00987731	-0.000646483	0.026776	0.000588473	-0.01948	0.00218803	-0.0327914	0.0170052	-0.000797358	0.0111087	0.015405	0.0293939	0.0117848	-0.011229	-0.0453437	-0.000299567	-0.00352545	-0.00713843	0.00821609	0.003126	0.0105125	0.00285635	-0.0144785	0.0011351	0.000825951	0.0295415	-0.014221	0.00806995	-0.00980159	-0.0105051
93	-0.00828245	-2.28681e-05	0.0254856	0.000254441	-0.0196256	0.00328267	-0.0323307	0.0191812	-0.00211756	0.0102237	0.0160399	0.0308478	0.0126379	-0.0115136	-0.0444457	0.00046038	-0.00364619	-0.00677687	0.00887254	0.00263009	0.0100316	0.00227851	-0.014375	0.000279293	0.00127874	0.0293226	-0.0160653	0.0072274	-0.00903899	-0.0100782
94	-0.00691248	6.98581e-06	0.026557	0.000163553	-0.0192969	0.00416171	-0.0309528	0.0211715	-0.00193844	0.0104728	0.016565	0.0302643	0.0142026	-0.0124924	-0.0454671	0.000359872	-0.00374836	-0.00533725	0.00744155	0.00230203	0.0107845	0.00107805	-0.0144762	-1.26116e-05	0.000865425	0.0278929	-0.0169443	0.00594368	-0.00869965	-0.00955082
95	-0.00558797	0.000607381	0.0266632	-0.000703869	-0.01948	0.00445693	-0.0304353	0.0215861	-0.00213083	0.00946144	0.0166805	0.0302292	0.0134718	-0.0123385	-0.044806	-0.000917211	-0.00318777	-0.00594428	0.00728399	0.00190199	0.011239	-0.00027798	-0.0156852	0.00143364	0.00214715	0.0278763	-0.0182944	0.00361508	-0.00834306	-0.0100189
96	-0.00528379	0.00164232	0.0272238	-0.000827928	-0.0193095	0.00408873	-0.0297414	0.0216571	-0.000661357	0.00981504	0.0164111	0.0298122	0.0131882	-0.013133	-0.0453088	-0.000254455	-0.0026703	-0.00493256	0.00596511	0.00244898	0.0114214	-0.00128737	-0.0164687	0.00184828	0.00239991	0.0281251	-0.0176542	0.00190014	-0.00697973	-0.00905292
97	-0.0046333	0.00137695	0.0278076	-0.00144225	-0.0191403	0.00376365	-0.0292494	0.0203445	-0.000923407	0.00886071	0.0154963	0.029573	0.0119274	-0.0126885	-0.0454342	-0.0018115	-0.00133915	-0.00574193	0.00526885	0.00322684	0.0105192	-0.000986512	-0.0173514	0.0038883	0.00373206	0.0276309	-0.0169742	0.000808815	-0.00587215	-0.00871159
98	-0.00465387	0.000235866	0.0271707	-0.00174046	-0.0190352	0.00477205	-0.0307017	0.018198	-0.000170426	0.0101016	0.0146282	0.030117	0.0121566	-0.0119305	-0.0451344	-0.00297912	-0.000938772	-0.00594759	0.00481706	0.0031532	0.00983917	-0.00133879	-0.017979	0.00450859	0.00467345	0.0281583	-0.0148578	-0.000335584	-0.00701921	-0.00880314
99	-0.00538861	-0.000818972	0.0260661	-0.00220552	-0.019064	0.00356794	-0.0323572	0.0160396	-0.000468965	0.0110278	0.0136168	0.0308564	0.0114945	-0.0116479	-0.0448859	-0.00406248	0.000573162	-0.005251	0.0052244	0.00414767	0.00963351	-0.00109564	-0.0181037	0.00414371	0.00494612	0.028009	-0.0123932	-1.71428e-05	-0.00664139	-0.00750682

## Sheet: CONS mirror
99	-0.00538861	-0.000818972	0.0260661	-0.00220552	-0.019064	0.00356794	-0.0323572	0.0160396	-0.000468965	0.0110278	0.0136168	0.0308564	0.0114945	-0.0116479	-0.0448859	-0.00406248	0.000573162	-0.005251	0.0052244	0.00414767	0.00963351	-0.00109564	-0.0181037	0.00414371	0.00494612	0.028009	-0.0123932	-1.71428e-05	-0.00664139	-0.00750682
98	-0.00465387	0.000235866	0.0271707	-0.00174046	-0.0190352	0.00477205	-0.0307017	0.018198	-0.000170426	0.0101016	0.0146282	0.030117	0.0121566	-0.0119305	-0.0451344	-0.00297912	-0.000938772	-0.00594759	0.00481706	0.0031532	0.00983917	-0.00133879	-0.017979	0.00450859	0.00467345	0.0281583	-0.0148578	-0.000335584	-0.00701921	-0.00880314
97	-0.0046333	0.00137695	0.0278076	-0.00144225	-0.0191403	0.00376365	-0.0292494	0.0203445	-0.000923407	0.00886071	0.0154963	0.029573	0.0119274	-0.0126885	-0.0454342	-0.0018115	-0.00133915	-0.00574193	0.00526885	0.00322684	0.0105192	-0.000986512	-0.0173514	0.0038883	0.00373206	0.0276309	-0.0169742	0.000808815	-0.00587215	-0.00871159
96	-0.00528379	0.00164232	0.0272238	-0.000827928	-0.0193095	0.00408873	-0.0297414	0.0216571	-0.000661357	0.00981504	0.0164111	0.0298122	0.0131882	-0.013133	-0.0453088	-0.000254455	-0.0026703	-0.00493256	0.00596511	0.00244898	0.0114214	-0.00128737	-0.0164687	0.00184828	0.00239991	0.0281251	-0.0176542	0.00190014	-0.00697973	-0.00905292
95	-0.00558797	0.000607381	0.0266632	-0.000703869	-0.01948	0.00445693	-0.0304353	0.0215861	-0.00213083	0.00946144	0.0166805	0.0302292	0.0134718	-0.0123385	-0.044806	-0.000917211	-0.00318777	-0.00594428	0.00728399	0.00190199	0.011239	-0.00027798	-0.0156852	0.00143364	0.00214715	0.0278763	-0.0182944	0.00361508	-0.00834306	-0.0100189
94	-0.00691248	6.98581e-06	0.026557	0.000163553	-0.0192969	0.00416171	-0.0309528	0.0211715	-0.00193844	0.0104728	0.016565	0.0302643	0.0142026	-0.0124924	-0.0454671	0.000359872	-0.00374836	-0.00533725	0.00744155	0.00230203	0.0107845	0.00107805	-0.0144762	-1.26116e-05	0.000865425	0.0278929	-0.0169443	0.00594368	-0.00869965	-0.00955082
93	-0.00828245	-2.28681e-05	0.0254856	0.000254441	-0.0196256	0.00328267	-0.0323307	0.0191812	-0.00211756	0.0102237	0.0160399	0.0308478	0.0126379	-0.0115136	-0.0444457	0.00046038	-0.00364619	-0.00677687	0.00887254	0.00263009	0.0100316	0.00227851	-0.014375	0.000279293	0.00127874	0.0293226	-0.0160653	0.0072274	-0.00903899	-0.0100782
92	-0.00987731	-0.000646483	0.026776	0.000588473	-0.01948	0.00218803	-0.0327914	0.0170052	-0.000797358	0.0111087	0.015405	0.0293939	0.0117848	-0.011229	-0.0453437	-0.000299567	-0.00352545	-0.00713843	0.00821609	0.003126	0.0105125	0.00285635	-0.0144785	0.0011351	0.000825951	0.0295415	-0.014221	0.00806995	-0.00980159	-0.0105051
91	-0.0114539	-0.000391066	0.0271807	0.000524453	-0.0190212	0.00136871	-0.0331089	0.0155589	0.000396798	0.0113203	0.0144676	0.0284847	0.010707	-0.0109636	-0.0457527	0.000541981	-0.00379446	-0.00746351	0.00767142	0.00252892	0.0111229	0.00376424	-0.0142781	0.0017554	-4.77729e-05	0.0293326	-0.0120615	0.00757238	-0.00949808	-0.0100335
90	-0.011701	0.000179475	0.0285672	3.51812e-05	-0.0190862	-7.09129e-05	-0.032533	0.0147174	0.00250647	0.0110759	0.0135627	0.0276783	0.00838871	-0.0103423	-0.0452319	0.000554254	-0.00424094	-0.00708204	0.00753708	0.00277771	0.0118891	0.00341462	-0.0153884	0.00373239	-0.000347307	0.0292032	-0.0112024	0.00675306	-0.00950106	-0.0103061
89	-0.0115256	0.000338696	0.0298211	-0.000324724	-0.0188729	-0.00213083	-0.0322567	0.0151171	0.00312014	0.0105116	0.0125746	0.0281095	0.00743305	-0.0101807	-0.0448279	0.000785124	-0.00529645	-0.00702233	0.00798854	0.000707504	0.0122971	0.00443993	-0.0160929	0.00412049	-0.00128737	0.0287189	-0.00981585	0.00685257	-0.00883167	-0.0103575
88	-0.00999075	0.00044816	0.0297813	-0.000444803	-0.0184862	-0.00147073	-0.0318421	0.0156229	0.00562123	0.0108815	0.0116942	0.0277732	0.00656662	-0.00975284	-0.0433544	0.00106277	-0.00552732	-0.00618642	0.00837432	-0.00051352	0.0121976	0.00350716	-0.0160345	0.00526158	-0.000569553	0.0270039	-0.0107314	0.005675	-0.0104849	-0.0115232
87	-0.00887654	4.6791e-05	0.0308129	-0.000860436	-0.0180948	-0.00180244	-0.0313495	0.0172354	0.00526962	0.0102347	0.0114713	0.0293548	0.00688639	-0.00990344	-0.0422753	0.00160577	-0.00568322	-0.00619969	0.00803564	-0.00224007	0.011574	0.0037032	-0.0159533	0.00561982	-0.000317121	0.0248943	-0.0111958	0.00752926	-0.0107088	-0.0105768
86	-0.00885929	-0.00016882	0.0293534	-0.000810347	-0.0179873	-0.00158019	-0.0311103	0.0194084	0.00519001	0.0116401	0.0114159	0.0296417	0.00748314	-0.0104136	-0.0416454	0.001764	-0.0052301	-0.00612672	0.00814212	-0.00296784	0.0115972	0.00368761	-0.0154955	0.00433279	0.000181439	0.0229339	-0.0113948	0.00827561	-0.0127866	-0.011628
85	-0.00897705	0.000567576	0.0281028	-0.000708513	-0.0177478	-0.000299793	-0.0315031	0.0213224	0.00381009	0.0127026	0.0113532	0.030257	0.00845969	-0.0109526	-0.0418173	0.000870042	-0.00380276	-0.00623618	0.00765583	-0.00343356	0.0122308	0.00296913	-0.0153476	0.00407074	0.000983513	0.020111	-0.011753	0.00866039	-0.0137436	-0.0113649
84	-0.00949717	0.00223608	0.0273697	-0.000950661	-0.0184334	-0.00048555	-0.0307591	0.0226612	0.00288794	0.0134091	0.0130237	0.0301661	0.00867928	-0.0110439	-0.0417519	0.00101699	-0.00203408	-0.00700243	0.00674131	-0.00317914	0.0120251	0.00130759	-0.0161443	0.00371581	0.00154875	0.0180047	-0.0117696	0.009148	-0.0136826	-0.0104952
83	-0.0107842	0.00366906	0.0256183	-0.00172155	-0.0200711	-0.000744284	-0.0308154	0.0235548	0.00328267	0.0142815	0.0141532	0.0293236	0.00976995	-0.0113305	-0.0423165	0.000496868	-0.00137895	-0.00549315	0.00597274	-0.00259666	0.0128113	-5.04265e-05	-0.0153787	0.00295619	0.00173981	0.0166811	-0.0107314	0.00899873	-0.0138189	-0.0118247
82	-0.0110691	0.00590479	0.0252634	-0.00114272	-0.021373	-0.00180907	-0.0310377	0.0241217	0.0028017	0.0137494	0.0152949	0.0292689	0.00935995	-0.0120712	-0.0418756	2.05328e-05	-0.000709892	-0.00474349	0.004897	-0.000808742	0.0120384	-0.00139087	-0.0152471	0.0035599	0.00167878	0.0166977	-0.00965332	0.00797043	-0.0126241	-0.0109224
81	-0.0115199	0.00601425	0.0249615	0.000434892	-0.0238065	-0.0025123	-0.0316762	0.0239648	0.0041219	0.0140931	0.0151463	0.029589	0.00929494	-0.0103556	-0.0424518	-0.0010615	-0.00124726	-0.00234854	0.00443161	-0.000338377	0.0119323	-0.000812033	-0.0135232	0.0027837	0.000700565	0.0163328	-0.00758345	0.00756243	-0.0111526	-0.0131562
80	-0.011636	0.00646206	0.0257775	0.00214253	-0.0250129	-0.0032885	-0.0323523	0.0232473	0.00421146	0.0130983	0.0155516	0.0301343	0.00889854	-0.0100537	-0.0422806	-0.000482339	-0.001573	-0.000119449	0.00427007	0.000978511	0.0105988	4.64328e-05	-0.0118885	0.00288653	-0.000208652	0.0171754	-0.0072451	0.0077515	-0.00943936	-0.0133562
79	-0.0114045	0.00551669	0.0284014	0.0045189	-0.0248938	-0.0031525	-0.032892	0.023171	0.00416502	0.0117685	0.0154734	0.031002	0.00851807	-0.00976611	-0.0416196	-0.00117362	-0.00218335	0.0013069	0.00408962	0.00116029	0.011302	0.00145686	-0.011711	0.00369591	-0.00064286	0.0176066	-0.00746735	0.00794721	-0.00813574	-0.0130782
78	-0.0114891	0.00464429	0.0292306	0.00722897	-0.025259	-0.0026284	-0.0328037	0.0218657	0.00381673	0.0117055	0.0151068	0.0313576	0.008396	-0.00920718	-0.0413326	-0.00177634	-0.00243114	0.00193052	0.00440507	0.00152683	0.0116603	0.00316484	-0.0116646	0.00396459	-0.00162273	0.0192419	-0.0080213	0.00789082	-0.00831254	-0.0139364
77	-0.0102545	0.00511532	0.0307001	0.00780914	-0.0244792	-0.00210098	-0.0336277	0.0208905	0.00195252	0.0117416	0.0148713	0.0319584	0.00874529	-0.00927783	-0.0404961	-0.0016284	-0.0028053	0.00102163	0.00580821	0.00063884	0.0135742	0.00468042	-0.0133228	0.00622022	-0.00164628	0.0184558	-0.00924531	0.00899873	-0.00730647	-0.0127638
76	-0.00927957	0.00494946	0.0306769	0.00931709	-0.0238124	-0.00146409	-0.0330031	0.0198012	0.00071524	0.0116325	0.0158611	0.0323222	0.00937886	-0.00856797	-0.0401079	-0.00262187	-0.00398321	0.000301823	0.00690086	0.000494878	0.0140751	0.00502341	-0.0140844	0.00740774	-0.00291706	0.0191391	-0.00949741	0.00872673	-0.00875869	-0.0130706
75	-0.00854118	0.00620996	0.0316057	0.00957051	-0.0224159	-0.00110917	-0.0339468	0.0191968	3.19171e-05	0.0114404	0.0156575	0.0330792	0.011462	-0.00915112	-0.0390956	-0.00257079	-0.00384588	-0.00115438	0.00873953	9.84847e-05	0.0148579	0.00483035	-0.0164313	0.00862843	-0.00248684	0.0171853	-0.00983907	0.00926078	-0.00818019	-0.0122708
74	-0.00749397	0.00708236	0.0325909	0.00857671	-0.0222279	-0.000900188	-0.033565	0.0196801	0.000148016	0.0120093	0.0166045	0.0340909	0.0130658	-0.00785181	-0.0388783	-0.0035553	-0.00552134	-0.00235517	0.0103065	0.000662392	0.0146622	0.004289	-0.0169792	0.00907292	-0.00326038	0.0144819	-0.00872453	0.00918449	-0.00782261	-0.0123266
73	-0.00674331	0.00754675	0.0337684	0.00821216	-0.0222849	-0.00197493	-0.0343299	0.0198662	0.00113651	0.0117307	0.0166045	0.0326825	0.0147745	-0.00707263	-0.0392356	-0.00315493	-0.00503506	-0.00136668	0.0125227	0.000762568	0.013896	0.00365278	-0.0172436	0.00885731	-0.00323882	0.0126741	-0.00790189	0.00979815	-0.00853048	-0.0128626
72	-0.0068677	0.00894325	0.0352114	0.00651115	-0.022603	-0.00227678	-0.0347376	0.0208099	0.00103036	0.0127868	0.0175956	0.0328128	0.0152392	-0.00639096	-0.0394306	-0.0021107	-0.00606336	-0.00193722	0.0130859	0.00163497	0.013206	0.00334396	-0.0165586	0.00823701	-0.00354599	0.010707	-0.00739105	0.0111781	-0.00924233	-0.0135476
71	-0.00717719	0.00931477	0.0369827	0.00557175	-0.0241737	-0.00405807	-0.0335162	0.0221616	0.00187291	0.0125822	0.0173548	0.0317394	0.0167581	-0.00498882	-0.039896	-0.000841913	-0.00553096	-0.000222279	0.0137905	0.00234317	0.0137965	0.00312536	-0.0162269	0.00736462	-0.00282684	0.00945318	-0.00746735	0.0115065	-0.00972994	-0.0150698
70	-0.00772816	0.00882052	0.038001	0.00603648	-0.0245133	-0.00397846	-0.0337302	0.0226234	0.000416701	0.0130572	0.0156243	0.0313951	0.0164831	-0.00590733	-0.0411515	-6.83654e-05	-0.00660637	-0.000772917	0.0137998	0.00178258	0.0144466	0.00204333	-0.0151197	0.00775935	-0.00258436	0.008876	-0.00707925	0.0137488	-0.0112551	-0.0150313
69	-0.00795538	0.0090295	0.0397989	0.00570377	-0.0266061	-0.00598198	-0.0335564	0.0243413	0.00114646	0.0130184	0.0146968	0.0319763	0.0167942	-0.00624236	-0.0417098	0.00179352	-0.00575785	-0.000112815	0.0135387	0.00117953	0.0163075	0.000701892	-0.0144082	0.00760013	-0.00156236	0.00897883	-0.00769291	0.0124153	-0.0124855	-0.0159621
68	-0.00782933	0.00846891	0.0402401	0.00737625	-0.0272257	-0.00567349	-0.0342931	0.0251722	0.00176344	0.0126893	0.0133385	0.0334978	0.0158777	-0.00743751	-0.0419735	0.0017922	-0.00559764	-0.00137663	0.0128886	0.000265998	0.0179694	-0.00163865	-0.0138064	0.00893692	-0.00122767	0.00893239	-0.00773935	0.0125082	-0.0133171	-0.0152692
67	-0.00738484	0.00756666	0.0411987	0.00832428	-0.0272874	-0.00567349	-0.0331955	0.0259176	0.00165066	0.0135882	0.0123447	0.0338275	0.0152783	-0.00833246	-0.0428021	0.00351941	-0.00591542	-0.00166853	0.0122739	-0.000126083	0.0197905	-0.00289053	-0.0131861	0.010768	-0.000786159	0.00870683	-0.00615709	0.013573	-0.0125946	-0.0140734
66	-0.00610477	0.00707241	0.0420015	0.010149	-0.0274586	-0.00510627	-0.0331855	0.0255188	0.00386648	0.0125158	0.0116982	0.0337237	0.0159358	-0.00929077	-0.0422959	0.00398878	-0.00515812	-0.00166522	0.0127127	0.000273628	0.0213794	-0.00218863	-0.0131268	0.0113617	-0.000314468	0.0109658	-0.00570265	0.0131285	-0.0124529	-0.0141115
65	-0.00602914	0.00630284	0.0429502	0.0126448	-0.025955	-0.00344109	-0.0316195	0.0256618	0.00598943	0.0132844	0.011469	0.0334219	0.0165292	-0.00942412	-0.0422266	0.00503566	-0.00546064	-0.000945406	0.0114396	-0.000723161	0.0219068	-0.00238036	-0.0130916	0.0125393	-0.00084454	0.0105113	-0.00380859	0.0135531	-0.0109108	-0.0140896
64	-0.00549509	0.0063526	0.0446386	0.0136894	-0.0250129	-0.00308947	-0.0305939	0.0252754	0.00680875	0.0126565	0.0112723	0.0320555	0.0175645	-0.0101008	-0.0410659	0.00509138	-0.00484267	-0.000653502	0.0110675	0.000534683	0.022003	5.8706e-05	-0.0139023	0.0125658	-0.00026637	0.0134138	-0.00383844	0.0135233	-0.0097724	-0.0145341
63	-0.00579794	0.00602089	0.0462805	0.0154149	-0.0236191	-0.00115892	-0.0291304	0.0250296	0.007575	0.0138675	0.0105869	0.0315676	0.0189046	-0.0101698	-0.0406871	0.00546489	-0.00503373	-0.000142668	0.00993468	-0.000729795	0.0217111	0.000904566	-0.0145697	0.0126222	-0.000695934	0.0148236	-0.00221306	0.0140573	-0.00845584	-0.0144432
62	-0.00484792	0.00578869	0.0493422	0.0169842	-0.0222372	0.000804801	-0.0280002	0.0260211	0.007575	0.0135312	0.00999285	0.0309785	0.0202404	-0.0103838	-0.0400091	0.00440906	-0.00632939	0.000540654	0.00858926	-0.00187817	0.0222252	0.000978206	-0.0152603	0.010151	-0.000545006	0.0150226	-0.00118144	0.0165219	-0.00727396	-0.0141619
61	-0.00363154	0.00660138	0.0513159	0.0164167	-0.0216019	0.00237047	-0.0276871	0.0270278	0.00657655	0.0136055	0.00999849	0.0317305	0.0204626	-0.010947	-0.0401514	0.0021249	-0.00694571	0.000630216	0.00706638	-0.00317549	0.021585	-0.000189413	-0.0156889	0.00866824	-0.00121506	0.0156794	-0.000282511	0.0169001	-0.00738707	-0.0132603
60	-0.00362093	0.00771924	0.0537075	0.0166373	-0.0217379	0.00389302	-0.0279326	0.0286356	0.00593967	0.0143266	0.0097726	0.0324171	0.0213911	-0.0101214	-0.0401783	0.000804363	-0.00670157	-3.3171e-08	0.00581385	-0.00506856	0.0216248	-0.00128969	-0.0160896	0.00733476	-0.00073972	0.0149728	0.000596521	0.0206915	-0.00699466	-0.0114373
59	-0.00153348	0.0100578	0.0551538	0.0163503	-0.0221211	0.00418493	-0.0271368	0.0294974	0.00449342	0.013642	0.0115794	0.0340422	0.0194396	-0.0106757	-0.0408629	-0.000917875	-0.00756136	-0.000268718	0.00493216	-0.00548817	0.0206695	-0.00235117	-0.0168094	0.00490333	-0.00135969	0.014996	0.00108745	0.0213317	-0.0080077	-0.0101622
58	-0.00137591	0.00946072	0.0553329	0.0170323	-0.0227364	0.00523976	-0.0277687	0.0298795	0.00400912	0.0123374	0.0121407	0.0344674	0.0186293	-0.010204	-0.0407322	-0.00270944	-0.00748474	-0.000175839	0.00402494	-0.00597181	0.0205634	-0.00158193	-0.0173289	0.00538099	-0.00163666	0.0130323	-0.000116656	0.0246322	-0.00768993	-0.00829132
57	0.000858485	0.0106151	0.0562716	0.0177939	-0.0230707	0.00394609	-0.0275299	0.0290728	0.00317321	0.0107919	0.0139492	0.0350496	0.0161146	-0.00987856	-0.0415754	-0.00285473	-0.00814351	0.00156895	0.00496832	-0.00532398	0.0193294	-0.00151426	-0.0190581	0.00483367	-0.00220521	0.0118647	-0.000906125	0.0251431	-0.00854441	-0.00789923
56	0.00163634	0.010217	0.055114	0.0193692	-0.0226057	0.00407546	-0.0275992	0.0283188	0.00197574	0.00984357	0.0156442	0.0350741	0.0160781	-0.00931134	-0.0414408	-0.00243677	-0.00841551	0.00229872	0.00645372	-0.00497303	0.0190408	-0.000292243	-0.0204549	0.00653534	-0.00297279	0.0108563	-0.00244194	0.027412	-0.00761927	-0.00570995
55	0.00140813	0.00995828	0.0539098	0.0205962	-0.022879	0.00427449	-0.027987	0.0273718	0.000877777	0.0094276	0.0152568	0.0353093	0.0157245	-0.00843031	-0.0413721	-0.00159589	-0.00823009	0.00385775	0.00780842	-0.00432188	0.0184537	0.000870069	-0.0208496	0.00968327	-0.00402597	0.0108464	-0.00302907	0.0294785	-0.00595873	-0.00214772
54	0.00281889	0.0083893	0.0533526	0.0214623	-0.021107	0.0046261	-0.0289755	0.0258386	-0.000143889	0.00932477	0.0154438	0.034681	0.0171843	-0.00874842	-0.0407113	-0.00171099	-0.00860127	0.00563904	0.00911038	-0.00419882	0.0181717	0.00108535	-0.0218375	0.00983917	-0.00474014	0.0108364	-0.00313853	0.0301154	-0.00498052	-0.00207275
53	0.00292836	0.00912901	0.0529943	0.0226283	-0.0210437	0.00490474	-0.0305113	0.0245775	2.86e-05	0.00997857	0.0153165	0.0342352	0.0176497	-0.00875207	-0.0400811	-0.000720507	-0.00753781	0.00752315	0.0103493	-0.0035072	0.0190806	0.000325069	-0.0224319	0.0125327	-0.00629951	0.0117254	-0.00243199	0.0322815	-0.00250862	0.000548091
52	0.00283581	0.00868452	0.0546131	0.0219197	-0.0198309	0.0048583	-0.0318633	0.0225073	-0.00203132	0.0112377	0.0149416	0.0340468	0.0177164	-0.00970275	-0.0392591	-0.0014307	-0.00822445	0.00817993	0.0116675	-0.00381204	0.0172098	0.00127343	-0.0227009	0.0100979	-0.00473351	0.0128433	-0.00076349	0.0319696	-0.00336874	-3.04112e-05
51	0.00286997	0.00974931	0.0552898	0.0223735	-0.0197659	0.00582357	-0.0328044	0.0203306	-0.00250898	0.0114646	0.0141439	0.0330736	0.01786	-0.0101101	-0.0388378	-0.00123996	-0.0077103	0.00968258	0.0125094	-0.00322624	0.0170373	0.000440172	-0.0238237	0.0100216	-0.00381865	0.0145648	0.0016215	0.0313958	-0.00148927	0.00167425
50	0.00244771	0.0106715	0.0591641	0.0223208	-0.0217197	0.00558474	-0.0341621	0.0209452	-0.00362684	0.0123563	0.0142125	0.0319235	0.0181022	-0.00969844	-0.0390093	-0.000816371	-0.00712483	0.0106246	0.0129456	-0.00283018	0.0157204	0.000871064	-0.0245207	0.00844267	-0.00332474	0.0162599	0.00405626	0.0316014	-0.00250828	0.000492695
49	0.00225863	0.0103331	0.0602422	0.0227069	-0.0219429	0.00611879	-0.0341226	0.0204895	-0.00531525	0.0126004	0.0123367	0.0316611	0.0175525	-0.00770785	-0.0392312	-0.00129337	-0.00786189	0.0104024	0.0132737	-0.00238436	0.015193	0.00267656	-0.0246023	0.00613397	-0.00146981	0.0173081	0.00535988	0.030457	-0.00180904	0.0012135
48	0.00301659	0.0105985	0.0610881	0.0240994	-0.0250298	0.00633772	-0.0340642	0.0211784	-0.00648618	0.0135129	0.0116776	0.0314843	0.0185244	-0.00585426	-0.0398011	-0.000888352	-0.00739517	0.00925467	0.0124225	-0.0019621	0.0146589	0.00263443	-0.0228817	0.00659837	-0.00077853	0.0181705	0.00549919	0.0317043	-0.00155064	0.0024468
47	0.0027081	0.0103198	0.0620865	0.0253941	-0.0254418	0.00651021	-0.0341936	0.021811	-0.00657906	0.0136091	0.0127968	0.0320519	0.0172613	-0.00328881	-0.0406175	-0.00190803	-0.0089625	0.00716822	0.0110877	-0.00227158	0.0150172	0.00270442	-0.0188113	0.00649885	0.000648486	0.0188439	0.0042586	0.0321355	-0.00167204	0.00204278
46	0.00372346	0.0108274	0.0616155	0.0278958	-0.0275312	0.00683197	-0.0345203	0.0219822	-0.00547447	0.0142162	0.013715	0.0349627	0.0174693	-0.00199647	-0.0412636	-0.00266134	-0.00814119	0.00591104	0.00934092	-0.00187685	0.0167288	0.00164527	-0.01559	0.00929849	0.000782497	0.0198257	0.00317391	0.03462	-0.00146472	0.00343231
45	0.00452521	0.0109037	0.0618808	0.0306961	-0.0279144	0.00702436	-0.0347446	0.0218535	-0.004549	0.0142802	0.016032	0.0380197	0.0159951	-0.000456008	-0.0417735	-0.00345579	-0.00765092	0.00484957	0.0079955	-0.00137033	0.0188086	0.00137029	-0.0132395	0.0106884	0.00167546	0.0203598	0.00244414	0.0368358	-0.000311038	0.00410369
44	0.00459022	0.0122703	0.061642	0.0340835	-0.0277157	0.00715705	-0.0356879	0.0224933	-0.00297337	0.0144291	0.0182557	0.0412111	0.0140012	-0.000985749	-0.0412839	-0.00499824	-0.00824336	0.00432878	0.00769332	0.000169802	0.0204207	0.00067436	-0.0116444	0.0115873	0.00253724	0.0213317	0.00296825	0.0379404	0.000480422	0.00480691
43	0.00588024	0.0133218	0.0622822	0.0365057	-0.0280281	0.00663958	-0.0350786	0.0223142	-0.0023	0.0148507	0.0187175	0.0440681	0.012832	-0.00212948	-0.0406447	-0.00607497	-0.0075952	0.00549972	0.00737786	0.000847154	0.0225669	0.000683316	-0.0120782	0.0138827	0.00386242	0.0229936	0.00503812	0.0403055	0.00116739	0.00644258
42	0.0067135	0.0134346	0.0640336	0.038829	-0.0277389	0.00670592	-0.0353854	0.0224628	-0.00363348	0.0155271	0.0199259	0.0479451	0.0113565	-0.00352001	-0.0397945	-0.00788212	-0.0085608	0.00670714	0.00848975	0.00268483	0.0237577	0.00149401	-0.0134207	0.0149508	0.00560257	0.0242574	0.00699189	0.0425379	0.00172865	0.00739525
41	0.00906167	0.0161347	0.0663423	0.0398789	-0.0255606	0.00535254	-0.0347323	0.0218899	-0.00306294	0.0148534	0.0186903	0.0483369	0.012678	-0.00307818	-0.038127	-0.00774845	-0.00860194	0.00823964	0.0109348	0.00115399	0.0253698	0.00395597	-0.017837	0.0163705	0.00669987	0.025017	0.0118481	0.0448101	0.00296957	0.0095915
40	0.01084	0.0173057	0.067918	0.0403426	-0.0241442	0.00596621	-0.0348358	0.0216813	-0.00205786	0.0137259	0.0193995	0.0484944	0.014185	-0.00424181	-0.0381296	-0.00771196	-0.00873794	0.0117392	0.0136803	0.00169102	0.0261394	0.00521049	-0.0203143	0.0179594	0.00719213	0.025571	0.0145383	0.0475832	0.00243618	0.0109963
39	0.0126375	0.0197537	0.069885	0.0408597	-0.0219111	0.0068386	-0.0341694	0.021138	-0.000704479	0.0118823	0.0184359	0.0482364	0.0169647	-0.00459641	-0.0381154	-0.00781446	-0.0086706	0.0143895	0.0153651	0.00130757	0.0278079	0.00695429	-0.0220033	0.0199563	0.00688729	0.0272428	0.0176929	0.0491522	0.000745458	0.0125961
38	0.0148308	0.0222548	0.0715071	0.0413288	-0.0184829	0.00888194	-0.0332028	0.0203634	0.00173027	0.00981603	0.0169495	0.0470495	0.0202795	-0.00424878	-0.03799	-0.00622324	-0.00775209	0.0155572	0.0156879	0.00170661	0.0309094	0.00833686	-0.0231106	0.0213595	0.00687269	0.0284104	0.0210896	0.0515671	-0.00104113	0.0138341
37	0.0166509	0.024464	0.0742204	0.0423584	-0.0157489	0.00979746	-0.0319731	0.0200821	0.00445693	0.00646444	0.0162721	0.0445547	0.0237502	-0.00352864	-0.0393765	-0.00240991	-0.00645444	0.0178261	0.0162561	0.00141637	0.0323026	0.0104638	-0.0216597	0.0226133	0.00743759	0.0319564	0.0236039	0.0519585	-0.002089	0.0148455
36	0.0196933	0.0273565	0.076141	0.0452436	-0.0142496	0.0111508	-0.0287396	0.0196874	0.00590318	0.00591844	0.0146245	0.0427197	0.0261342	-0.0041486	-0.0400934	-0.000302553	-0.00417726	0.0175706	0.0133662	0.0030716	0.0348999	0.0113664	-0.0210327	0.0224607	0.00693406	0.0324108	0.0250336	0.0532588	-0.00319028	0.0169412
35	0.0210533	0.0308129	0.0785459	0.0482917	-0.013824	0.0116948	-0.0253834	0.0194452	0.00710066	0.00470969	0.0139634	0.0416964	0.0286194	-0.00480705	-0.0407369	0.00157824	-0.00142008	0.0194382	0.0127254	0.00414568	0.0385055	0.0128461	-0.0190173	0.0224309	0.00933763	0.0334292	0.0258695	0.053219	-0.00282109	0.0186601
34	0.0228489	0.0361899	0.0801116	0.0517279	-0.0141776	0.011529	-0.0232001	0.0192528	0.00736602	0.00512599	0.0142062	0.0417033	0.0299625	-0.00469261	-0.0402642	0.00298768	0.00212921	0.0199822	0.0121823	0.00522805	0.0405356	0.0140283	-0.0187645	0.0230777	0.0122968	0.0340196	0.0276043	0.05302	-0.00147799	0.0207525
33	0.0233657	0.0401273	0.0819891	0.0552609	-0.0173006	0.0105637	-0.0206469	0.019844	0.00764466	0.0066555	0.0149522	0.0421747	0.0307244	-0.0049185	-0.0412951	0.00438484	0.00605931	0.0199191	0.0113381	0.00623479	0.0427017	0.0144728	-0.0198147	0.023436	0.0167533	0.0338737	0.0293126	0.0540151	-0.00023773	0.0247201
32	0.0220989	0.0441078	0.084593	0.0592504	-0.0187844	0.0111641	-0.0195854	0.0217622	0.00867628	0.0077309	0.017329	0.045375	0.0312442	-0.00564196	-0.0410354	0.00404683	0.00749661	0.0214616	0.011444	0.00686636	0.0449639	0.0144964	-0.0195536	0.0252272	0.0233696	0.0359933	0.0319962	0.0553154	0.00131301	0.0269044
31	0.0195066	0.0467117	0.0863743	0.0619429	-0.0204263	0.0126037	-0.0193234	0.0228423	0.0101491	0.00809081	0.0199597	0.047565	0.0307403	-0.005429	-0.0404018	0.00255082	0.00869077	0.0217535	0.0133954	0.00781373	0.0452824	0.0155253	-0.0199898	0.0285211	0.0302131	0.0395359	0.0338106	0.0584335	0.00331853	0.0301104
30	0.0174291	0.0488712	0.0892071	0.0657035	-0.0216703	0.0142092	-0.0188911	0.0236662	0.0114759	0.0100628	0.0222791	0.0509511	0.0302544	-0.00385172	-0.0395105	0.00154474	0.0062381	0.0219227	0.013684	0.00971409	0.0482545	0.0168293	-0.017718	0.031334	0.0363965	0.0425711	0.0354957	0.0614155	0.00338388	0.0317378
29	0.016891	0.0486622	0.0931312	0.0684271	-0.022465	0.0156156	-0.0168289	0.0239611	0.0141992	0.0105372	0.0246203	0.0549233	0.0305808	-0.00290137	-0.0380245	0.00110622	0.0027996	0.0219923	0.0136664	0.0119389	0.0491435	0.0179773	-0.0155738	0.0349762	0.0420953	0.0469795	0.0362155	0.0662585	0.00358025	0.0333824
28	0.0167132	0.0505762	0.0954565	0.070774	-0.0218086	0.0174002	-0.0143285	0.0243313	0.0170652	0.00979945	0.0249732	0.0578679	0.0327923	0.00062802	-0.0365905	0.00102993	-0.00080642	0.0237371	0.0160753	0.0146735	0.0535287	0.0208526	-0.0106204	0.0387809	0.0475078	0.05164	0.0368325	0.0696685	0.00381975	0.0340292
27	0.0199958	0.0519727	0.0980074	0.0718759	-0.0216298	0.0191086	-0.0118586	0.0228698	0.0197753	0.0108758	0.0250488	0.0608088	0.0356878	0.00243584	-0.0350431	0.00177329	-0.00287861	0.0261851	0.0165991	0.0170847	0.0576717	0.0232678	-0.00755702	0.0438361	0.0527777	0.0554182	0.037277	0.0739276	0.00366086	0.0338587
26	0.025278	0.0550742	0.100535	0.0725655	-0.0195407	0.0206676	-0.00990412	0.0204022	0.0226645	0.0126372	0.0250021	0.0650899	0.0390244	0.00440222	-0.0323688	0.00399773	-0.0043325	0.0291772	0.0167762	0.01851	0.0637885	0.0262087	-0.00577474	0.0496742	0.0578532	0.0570403	0.0388692	0.0785815	0.00377662	0.0345351
25	0.0302583	0.0594395	0.101872	0.0743873	-0.0170893	0.0246083	-0.006865	0.0180723	0.0273316	0.0119911	0.0246179	0.0685101	0.0432567	0.00700581	-0.0313186	0.00533419	-0.00244507	0.0357616	0.0172993	0.0190766	0.0718722	0.0296784	-0.00376889	0.0573997	0.0635404	0.0619662	0.0423024	0.0825819	0.00539935	0.0372276
24	0.035768	0.0643355	0.105186	0.0762714	-0.0149923	0.0281941	-0.00550167	0.0178706	0.0315974	0.0152083	0.0259106	0.0741177	0.0460315	0.00757933	-0.0294544	0.0091054	0.00166382	0.0426247	0.0162634	0.0209554	0.0803109	0.0339598	-0.000324087	0.0635098	0.0691605	0.065416	0.0451219	0.0891166	0.00509816	0.0407785
23	0.0404069	0.0681269	0.108052	0.0806858	-0.011648	0.0339327	-0.0031253	0.0171087	0.0364669	0.0140759	0.0274415	0.0778614	0.0479362	0.00931583	-0.0295652	0.0121737	0.00620294	0.0505094	0.015941	0.0202296	0.0909356	0.0380266	0.000377479	0.0709833	0.0740406	0.070919	0.051514	0.0913424	0.0067106	0.0453784
[truncated: 123 more rows]

## Sheet: max
max wt	305.824	379.449	286.449	273.261	316.449	294.019	278.019	286.019	295.394	298.019	314.133	374.071	385.071	260.071	307.071	271.396	266.396	343.771	290.396	357.396	322.945	241.945	377.945	242.945	265.945	262.37	285.37	365.37	249.37	405.37	323.503	282.878	231.503	258.503	252.753
[truncated: 1 more rows]
