# Supplementary material for: Evidence that a positive feedback loop drives centrosome maturation in fly embryos
Source: eLife. 2019 Sep 9;8:e50130. doi: 10.7554/eLife.50130 (PMC6733597; doi:10.7554/eLife.50130)
Supplement: Figure 9—source data 2. [file elife-50130-fig9-data2.xlsx]

## Sheet: metadata
video	z	t	observation
1	11	3
4	8	1	v nice, maybe more separate centro
5	6	1	later
6	8	6
8	9	7
9	10	1	bit less mkate
11	7	2
14	6	1
20	10	11	careful lots aggregates

## Sheet: polo raw
	1.1	1.2	1.3	1.4	1.5	4.1	4.2	4.3	4.4	4.5	5.1	5.2	5.3	5.4	5.5	6.1	6.2	6.3	6.4	6.5	8.1	8.2	8.3	8.4	8.5	9.1	9.2	9.3	9.4	9.5	11.1	11.2	11.3	11.4	11.5	14.1	14.2	14.3	14.4	14.5	20.1	20.2	20.3	20.4	20.5
0	310	310	317	311	306	406	334	392	386	368	329	328	304	346	336	317	314	321	305	325	360	339	290	302	347	301	276	295	311	320	385	348	368	357	364	344	291	324	299	320	315	296	301	295	312
1	310.25	309.375	316.625	309.5	304.75	406	334.375	391.625	382.875	364.375	328.625	325.5	303.875	341.875	335.75	316.625	313.625	319.375	303.875	318.75	360	336.875	288.125	301.125	343.625	300.625	274.875	294	310.875	319.625	382.125	345.625	367.5	357.25	363.25	343.375	289.75	323.75	299.25	318.75	315	295.75	299	293.875	311.625
2	310.75	308.812	316.562	305	299.125	403.375	335.125	390.312	379.188	357.812	329.125	322.438	303.062	335.062	332.875	316.938	313.625	316.625	303.438	311.5	358.938	330.938	286.312	298.938	338.375	298.312	273.5	291.438	308.25	317.625	378.75	343.062	365.938	357.375	361.25	342.312	288.875	323.938	298.062	313.938	314.312	295.312	295.375	291.125	310.938
3	310.95	308.05	313	299.3	294.35	400.25	334.5	384.9	375.7	351.9	330.05	318.65	301.7	330	329.7	316.75	313.5	313.55	303.65	305.95	356.7	325.75	284.85	295.65	332.15	294.8	272.25	289.6	305.05	313.9	373.65	339.85	364.1	356.95	358.55	340.5	287.6	324.55	294.65	309.2	311.75	292.8	290.75	289.05	309.35
4	309.25	307.375	306.583	294.458	289.708	395.75	334.167	377.542	371.708	346.708	330.375	314.792	300.375	325.458	326.75	316.208	312.583	310.167	304.042	301	354.625	321.208	283.708	291.583	326.375	291.542	271.125	287.875	301.875	309.792	366.708	337.5	361.125	356.083	354.708	337.042	286.542	323.375	292	304.667	309.792	289.583	285.417	288.042	306.458
5	306.95	304.95	299.075	289.55	282.925	389.175	333.5	367.925	366.875	342.775	330.7	310.75	298.05	321.1	322.125	314.575	310.7	303.8	303.9	295.375	351.4	315.225	282.2	287.95	320.025	287.05	270	286.45	297.55	304.2	359.625	334.325	354.475	351.575	349.9	332.1	285.325	320.85	287.95	298.475	306.725	285.05	279.4	288.525	301.9
6	302.972	301.028	291.472	284.695	278.305	381.111	330	358.417	360.722	338.861	330.75	308.778	297.639	316.667	317.139	312.195	308.778	298.417	303.75	292.139	346.944	309.055	281.5	285	315.556	282.611	269.083	284.278	295.417	299.028	351.694	330.278	348.306	346.806	345.278	327.945	283.528	318.028	283.861	293.5	303.945	280.889	273.695	285.805	296.917
7	298.688	296.312	285.188	280.729	274.667	373.396	326.188	349.021	354.521	337.146	329.729	308	295.479	313.542	312.875	310.208	305.792	291.896	302.771	288.521	342.562	303.438	280.958	282.521	311.979	278.062	267.354	282.271	291	294.146	344.938	325.396	339.625	339.688	340.083	322.688	281.896	314.042	279.208	288.688	300.708	276.438	269.062	284.354	291.625
8	293.875	291	280.786	276.804	272.393	363.161	321.107	339.214	345.982	332.768	326.768	307.429	294.929	307.75	308.518	308.268	301.982	286.018	301.321	285.25	336.929	296.75	280.179	280.589	309.161	273.679	264.821	279.018	287	289.929	336.679	319.232	331.054	333.286	333.75	316.554	279.393	307.911	275.143	284.125	297.071	271.929	265.089	279.071	286.125
9	289.643	285.821	279.018	272.446	270.661	352.732	315.196	329.482	337.429	328.268	322.661	306.446	294.196	302.339	304.929	305.411	297.429	280.804	299.786	282.464	331.232	290.393	279.232	279.321	306.089	269.732	261.964	275.696	283.268	286.036	328.732	312.196	323.143	327.554	326.446	311.429	276.214	300.911	271.589	280.125	292.732	268.375	262.375	273.964	280.429
10	285.397	281.706	277.632	268.324	269.544	342.397	308.956	319.985	329.309	323.868	318.088	304.603	292.353	296.956	302.059	301.985	292.5	275.941	298.118	279.279	325.838	285.471	277.985	277.706	302.603	266.5	258.353	272.132	278.662	282.279	320.441	305.265	315.412	322.412	318.662	306.059	273.059	293.956	268.426	276.926	288.074	265.044	260	269.471	274.853
11	281.5	277.922	276.219	264.734	268.828	331.812	303.516	311.672	320.859	316.797	312.391	301.469	289.344	291.531	300.312	298.656	287.156	271.219	296.375	276.5	320.234	280.859	276.25	275.984	299.141	264.078	255.141	267.766	273.922	279.594	311.703	299.562	308	316.969	310.672	300.641	269.406	287.078	265.516	273.719	282.766	262.656	257.688	264.891	270.578
12	277.438	274.5	274.337	261.738	267.712	322.188	297.6	304.35	314.263	310.513	308.175	297.438	286.5	286.663	298.325	294	281.812	267.712	294.538	273.113	314.587	276.675	273.438	274.087	294.95	261.163	252.275	263.663	270.025	275.575	303.3	294.7	301.263	312.462	302.675	295.625	266.7	280.688	263.712	270.7	278.9	259.8	256	262.087	265.188
13	274.826	270.815	272.087	258.793	265.88	313.076	292.348	298.163	306.75	302.989	303.326	293.152	281.554	281.891	295.826	288.989	276.402	263.424	291.88	270.185	307.065	273.152	270.152	271.88	289.783	258.554	251.152	259.304	265.913	271.946	294.533	290.011	293.804	306.196	294.272	290.13	263.152	274.326	261.12	267.565	274	257.696	252.522	259.946	260.826
14	272.739	267.568	268.898	255.943	264.705	305.545	287.273	294.307	300.511	295.852	298.966	289.807	277.886	278.011	293.727	284.125	272.511	260.227	288.602	266.989	300.818	269.443	267.341	269.295	285.364	255.864	249.602	255.318	262.591	268.898	287.523	286.852	286.92	300.693	288.33	285.17	260.909	270.886	259.216	263.773	270.966	255.386	249.727	257.511	256.648
15	271.344	264.594	265.927	254.219	262.99	299.156	282.979	291.229	294.802	289.333	295.135	287.156	273.896	274.812	291.312	279.646	268.656	257.375	285.479	264.677	294.406	266.594	264.885	266.99	281.24	253.146	249.375	252.667	260.198	266.125	281.219	283.99	281.135	295.01	282.51	280.792	258.979	267.958	257.917	260.479	268.677	252.906	246.885	255.729	253.146
16	270.406	261.854	263.083	252.583	261.594	293.469	278.406	287.844	289.615	284.073	291.417	285.01	270.354	271.76	288.552	275.354	265.198	255.583	281.99	262.719	288.5	263.802	261.958	264.594	276.854	250.667	248.656	250.083	258.365	263.594	275.667	281.146	275.906	289.656	277.229	276.865	257.26	265.656	256.719	257.812	266.042	250.719	244.427	254	250.104
17	269.431	260.009	260.216	251.414	259.983	287.655	273.914	283.991	285	279.517	287.103	283.034	267.534	269.276	286.121	271.034	262.284	254.517	278	260.784	282.931	260.707	259.569	262.586	272.112	248.345	246.974	248.629	256.491	261.991	270.379	277.922	271.991	284.638	273.155	273.466	255.991	263.207	255.293	255.017	263.888	248.112	242.215	252.353	247.707
18	267.158	258.45	258.15	251.033	258.242	281.875	269.267	280	279.617	276.033	282.342	281.15	264.492	266.375	283.15	266.842	258.925	253.15	274.467	259.208	278.167	257.458	256.45	260.7	267.942	246.575	244.867	246.475	255.05	260.325	265.208	274.642	268.892	279.967	269.133	270.658	254.775	261.325	254.242	253.067	260.867	245.742	240.883	251.317	246.008
19	265.117	256.683	256.142	250.317	256.733	276.533	265.292	275.617	275.9	272.792	277.867	279.592	262.075	263.8	280.4	262.808	256.592	252.467	269.958	257.325	274.683	253.908	253.483	260.083	264.7	244.525	242.092	244.967	253.333	259.675	261.417	270.925	266.525	275.842	265.992	268.192	254.133	259.333	253.1	251.608	258.867	244.133	239.775	249.817	244.958
20	262.903	255.702	254.758	249.911	255.194	272.097	262.008	271.734	272.492	270.831	273.815	278.218	260.605	261.71	277.669	259.645	254.202	251.121	266.508	255.823	271.653	250.992	250.597	259.742	261.839	243.46	240.823	244.04	252.097	258.395	257.895	267.573	264.621	271.895	263.492	266.419	253.718	257.307	252.137	249.944	256.427	242.911	238.927	249.161	244.024
21	261.007	255.465	253.299	249.222	253.799	267.778	259.451	268.243	269.375	268.91	269.722	276.972	259.528	260.264	274.84	256.34	251.653	249.146	262.979	254.215	268.785	247.896	247.854	259.424	260.021	242.347	240.299	243.479	250.708	257.174	255.417	264.965	262.736	268.757	261.09	264.75	253.264	255.451	250.993	248.458	253.562	241.5	238.056	248.167	243.264
22	259.397	255.647	251.904	248.596	253.434	264.301	257.051	265.147	266.868	266.61	265.941	275.471	258.419	259.971	272.721	253.213	249.287	247.434	259.809	252.471	266.132	245.706	246.206	259.676	258.897	241.346	240.478	242.927	249.14	256.206	253.441	262.632	260.949	265.037	258.272	262.912	253.052	253.772	250.206	247.382	251.331	240.427	236.434	246.772	242.419
23	258.6	256.029	250.786	247.643	253.129	261.864	256.007	262.543	264.379	264.364	263.493	273.907	257.857	259.943	270.55	251.121	247.379	245.964	257.371	250.914	264.007	243.879	244.886	259.357	258.057	240.957	241.336	242.407	247.829	254.693	251.986	261	258.921	262.186	255.714	261.857	253.243	252.557	249.157	246.493	248.814	239.736	235.471	245.343	241.921
24	258.026	256.079	249.915	247.329	253.145	259.27	254.73	260.513	262.125	262.388	261.237	271.954	256.816	260.079	268.645	249.375	245.651	244.691	254.875	249.165	261.954	242.454	243.974	258.875	256.783	240.454	241.105	241.875	246.559	254.158	251.151	259.691	256.796	259.191	253.632	260.586	252.704	252.204	248.316	245.428	246.908	238.349	234.158	243.835	240.993
25	257.685	256.268	249.226	247.089	252.696	257.286	254.19	258.387	259.542	259.435	259.708	269.899	255.905	260.244	266.958	248.333	244.31	244.655	253.315	247.5	259.952	241.155	242.399	257.964	255.851	240.482	241.173	240.952	245.03	253.155	249.72	258.446	255.024	257.232	251.524	259.339	253.19	251.851	247.006	245.238	245.006	237.72	233.619	242.286	241.339
26	256.358	255.517	248.886	246.699	251.921	255.42	253.028	256.239	257.358	257.562	258.091	267.983	254.125	259.881	265.619	247.631	243.528	244.511	251.574	245.938	258.557	240.329	241.085	256.773	254.216	240.472	239.977	240.153	243.915	252.619	248.807	256.847	253.517	255.54	249.96	258.188	252.881	251.784	246.171	244.585	244.028	237.006	233.085	241.409	241.011
27	255.085	254.494	248.854	246.677	250.951	254.305	251.787	254.037	255.634	255.652	256.896	266.604	252.744	258.957	264.61	246.982	242.963	244.994	250.713	244.707	257.207	240.195	240.11	255.909	252.933	240.622	238.75	239.89	243.183	252.134	247.896	255.372	252.774	254.427	249.256	257.067	252.378	251.817	245.463	244.152	243.86	236.652	232.829	240.878	240.933
28	253.798	253.387	248.232	246.815	249.827	253.238	249.952	252.31	254.53	253.946	256.446	265.97	251.488	257.726	263.923	246.423	242.78	245.393	250.19	243.571	256.107	240.048	239.232	254.982	251.899	240.917	237.833	239.863	242.798	251.982	247.107	254.256	252.232	253.47	248.905	256.226	252.119	251.482	245.202	243.589	243.625	236.22	232.625	240.315	240.935
29	252.349	252.24	247.609	246.609	248.927	252.438	247.734	250.818	253.182	252.745	255.995	265.839	249.958	256.375	262.979	246.516	242.844	245.281	249.396	242.573	256.172	239.932	238.448	252.802	251.13	241.323	237.01	239.792	242.323	251.266	247	253.401	251.917	252.786	248.266	255.354	251.74	251.141	245.495	242.812	243.302	236.068	233.026	240.193	240.453
30	251.42	251.106	246.809	246.872	248.394	251.367	245.787	249.495	252.33	250.973	256.388	265.729	249.011	255.075	262.096	245.936	242.989	245.41	248.745	241.883	255.92	240.064	238.261	252.144	250.771	241.335	236.947	240.032	242.484	250.596	246.452	252.846	252.101	251.532	247.963	254.543	251.175	250.527	244.862	242.425	243.202	235.968	233.154	239.516	239.968
31	251.341	250.62	246.062	247.072	247.952	250.702	244.236	248.087	251.375	250.524	256.346	265.221	248.625	254.111	260.764	246.173	243.471	245.231	247.663	241.894	256.183	240.024	238.154	250.851	250.716	241.5	237.288	239.942	242.385	249.788	246.495	252.548	251.861	250.938	247.688	254.029	250.784	250.106	244.514	241.822	242.442	236.178	233.692	239.322	239.409
32	251.595	250.4	245.4	247.495	247.69	250.045	243.4	246.785	250.715	250.265	256.955	264.555	248.535	253.795	260.245	246.01	243.93	244.78	246.655	242.43	256.05	239.955	237.71	250.59	250.855	241.315	237.78	239.555	242.645	249.625	246.395	252.445	251.835	249.98	247.92	252.82	250.81	249.755	243.845	241.925	242.05	236.265	233.82	239.09	239.19
33	251.76	250.043	245.293	247.322	247.255	249.611	242.745	246.255	249.861	250.019	256.168	263.659	247.654	254.394	260.207	245.861	244.043	244.322	245.764	243.024	256.264	239.981	236.904	250.231	250.74	241.135	238.058	239.154	242.663	249.38	246.327	252.466	251.207	249.207	247.692	252.034	250.885	249.837	242.904	242.231	241.486	236.212	233.75	239.178	238.889
34	251.667	250.013	245.39	247.118	246.978	249.851	242.465	245.605	248.855	250.105	255.197	262.851	246.513	254.482	260.434	245.592	243.662	243.719	244.965	243.496	256.048	239.684	236.25	250.504	249.956	240.93	237.776	239.053	242.763	249.21	245.969	252.303	250.447	248.737	247.873	250.86	251.272	250.434	242.474	242.43	240.846	236.25	233.54	239.509	239
35	251.418	250.548	245.212	246.635	246.308	250.543	242.418	245.51	248.663	250.562	254.707	261.774	246.043	255.01	261.433	244.933	243.49	243.361	244.913	243.899	255.538	239.24	235.24	250.466	249.481	240.779	237.553	238.736	242.236	249.75	245.817	252.341	249.673	248.014	248.034	249.995	251.88	250.231	242.428	242.37	240.332	236	233.12	239.851	238.803
36	250.892	250.759	244.556	245.944	246.103	250.905	241.901	245.789	248.284	250.216	254.056	261.884	245.315	255.862	261.935	244.422	242.767	243.25	245.043	243.862	254.914	239.09	234.711	250.405	249.017	240.845	237.108	238.366	241.522	250.095	245.625	252.263	248.845	246.871	247.414	249.405	252.539	249.84	242.711	242.375	239.776	236.203	233.009	240.233	238.427
37	250.355	251.057	244.535	245.754	245.943	251.789	241.368	245.978	247.917	250.07	253.618	262.145	244.899	255.382	262.452	243.768	242.303	242.79	245.386	243.342	254.202	238.548	234.325	250.373	248.566	240.522	236.759	238.232	241.088	250.096	245.123	251.368	248.219	245.917	247.013	248.851	252.368	249.68	243.035	241.925	239.298	236.377	232.702	240.632	238.36
38	249.734	251.211	243.461	245.734	246.031	251.621	240.488	245.918	247.695	249.773	253.723	262.742	245.129	255.398	262.551	243.059	242.293	243.062	245.66	243.004	253.383	238.09	234.141	250.012	248.031	240.543	236.769	237.312	240.156	249.551	245.391	250.309	247.848	244.426	246.234	248.539	252.078	249.254	244.012	241.176	239.027	236.816	232.801	240.777	237.938
39	249.383	250.972	242.802	246.016	245.694	251.54	239.278	245.879	247.302	249.657	254.052	263.242	245.774	254.843	262.347	242.734	242.569	242.827	246.214	242.536	252.706	237.544	233.895	249.573	247.891	240.282	236.887	236.375	240.085	249.073	245.77	248.786	247.782	243.149	246.101	248.395	251.492	248.992	244.004	240.528	238.843	237.226	232.552	240.685	237.827
40	248.89	250.538	241.966	246.369	245.525	250.877	238.068	245.496	246.869	249.386	254.258	263.441	246.699	254.297	261.754	242.61	242.826	242.576	246.343	242.339	252.326	237.254	233.661	249.483	247.72	239.987	237.208	235.428	240.292	248.703	246.475	247.581	247.869	241.703	246.03	248.403	251.081	248.771	243.826	240.076	238.953	237.576	232.517	240.653	237.708
41	248.963	250.18	240.941	246.673	245.64	250.246	237.199	244.743	246.555	249.438	254.415	263.298	247.485	253.794	260.941	242.629	243.529	242.71	246.239	241.812	252.496	237.364	233.044	249.559	247.456	239.765	237.397	235.07	240.143	248.062	247.478	246.996	247.871	240.5	245.658	248.577	250.886	248.548	243.537	240.029	239.088	237.754	232.379	240.489	237.522
42	248.811	249.833	240.614	246.829	245.333	249.939	236.095	244.227	246.326	249.201	254.451	262.708	247.386	253.39	260.436	243.258	243.602	242.087	246.299	242.129	251.92	237.508	232.996	249.606	247.133	239.928	237.776	234.773	240.852	247.716	247.86	247.004	248.269	240.049	245.436	248.288	250.761	248.587	243.023	240.106	239.099	237.546	231.894	239.773	237.697
43	249.045	249.549	240.073	246.708	245.559	250.205	235.774	243.507	245.934	249.247	254.042	262.361	247.316	252.941	259.656	243.733	243.698	241.774	246.201	241.903	252.257	237.965	232.333	249.826	247.326	239.903	237.688	235.524	240.854	247.771	248.181	247.153	248.729	239.962	245.267	248.556	251.174	248.132	242.465	240.604	238.885	237.705	231.535	239.25	237.691
44	249.018	249.507	240.409	246.855	245.446	250.293	235.402	243.377	245.471	248.736	253.58	261.949	246.783	252.884	259.08	244.214	243.482	241.004	246.322	242.254	252.069	238.496	232.38	249.989	247.721	240.091	237.736	235.641	241.312	247.558	248.047	247.391	248.815	240.156	244.862	248.344	251.482	247.493	242.348	241.188	238.496	237.457	231.13	238.33	237.808
45	249.382	249.522	240.842	247.011	245.632	250.452	235.32	243.449	245.107	248.445	253.312	261.728	246.228	252.754	258.835	244.493	242.904	240.805	246.305	242.184	251.912	239.059	232.096	250.151	248.004	240.268	237.665	236.294	241.338	247.474	247.772	247.346	249.004	240.526	244.713	248.305	251.614	247.154	242.368	241.805	238.077	237.004	231	237.846	237.713
46	249.493	249.453	241.247	247.324	245.811	250.568	235.351	243.73	244.669	248.284	253.155	261.618	245.615	253.017	258.588	244.655	242.625	240.706	246.355	242.294	251.486	239.297	232.061	249.943	248.196	240.456	237.713	236.75	241.301	247.466	247.851	246.706	249	240.922	244.52	248.26	251.713	246.78	242.432	242.263	237.726	236.385	231.358	237.72	237.544
47	249.418	249.192	241.486	247.777	246.069	250.301	235.414	243.918	244.538	248.363	253.151	261.651	245.38	253.366	258.733	244.76	242.593	240.534	246.294	242.74	251.007	239.349	232.346	249.86	247.825	240.582	238.13	236.959	241.456	247.538	247.733	246.116	248.877	240.993	244.291	248.082	251.647	246.322	242.565	242.469	237.425	235.812	231.784	238.103	237.113
48	249.74	249.128	241.404	248.571	246.269	249.804	235.599	243.952	244.439	248.619	253.173	261.055	245.567	253.785	258.538	244.971	242.106	240.955	246.16	242.753	250.92	239.115	232.295	249.824	247.853	240.705	238.208	237.311	240.859	248.17	247.878	245.276	249.067	241.365	244.173	248.208	251.426	246.827	242.215	242.596	237.244	235.038	232.058	238.054	236.997
49	249.51	249.372	241.28	248.911	246.48	249.431	235.704	243.645	244.612	248.76	253.796	260.918	245.421	253.97	259.026	244.97	242.454	240.816	246.299	243.076	250.691	238.974	232.576	249.951	246.997	240.549	238.352	237.714	240.849	248.73	247.714	245.214	249.171	241.306	243.691	248.033	250.977	247.109	242.122	242.474	237.293	234.359	232.293	238.523	236.665
50	249.836	249.699	241.217	249.295	246.342	248.741	236.095	242.902	244.324	249.065	253.75	260.723	245.512	254.39	259.074	244.911	242.848	241.104	246.012	242.991	250.866	238.991	232.411	250.33	246.568	240.262	238.202	238.08	240.345	249.259	247.985	245.101	249.515	241.801	243.408	248.054	250.735	247.595	241.589	242.491	237.298	234.083	232.286	238.771	236.908
51	249.278	250.602	240.812	248.874	245.852	248.806	236.284	242.481	244.009	248.858	253.917	260.21	245.478	253.861	259.154	244.843	243.503	240.522	246.265	242.824	250.951	239.053	232.605	250.901	246.38	239.664	238.009	238.33	239.836	249.469	248.056	245.188	250.077	241.796	243.33	247.846	250.065	248.043	241.364	242.401	237.608	234.006	232.136	238.173	237.247
52	249.234	251.17	241.016	248.42	245.609	248.109	236.51	242.003	243.728	248.776	254.106	259.785	245.647	253.577	259.295	244.567	244.131	240.311	246.324	242.705	251.115	239.106	232.702	251.054	246.458	239.353	237.558	238.615	239.718	249.442	248.282	245.446	249.99	241.731	243.679	248.026	249.497	248.436	240.946	242.308	237.853	234.199	232.16	237.41	237.58
53	249.093	251.407	241.221	247.861	245.166	247.84	236.715	241.503	243.047	249.183	253.82	259.488	245.66	252.866	258.802	244.436	244.224	240.137	246.189	242.34	251.759	239.57	232.776	250.596	246.744	238.689	237.997	238.785	239.474	248.901	248.724	245.605	250.462	241.494	243.863	247.91	249.331	248.378	240.584	242.5	237.782	234.439	231.861	236.529	238.209
54	248.608	251.827	241.324	247.025	244.932	247.346	236.762	241.556	242.515	248.812	253.803	258.602	245.895	252.244	258.796	244.472	244.562	239.932	245.756	242.204	251.756	239.324	232.917	250.596	246.623	238.472	237.571	238.568	238.96	248.407	248.673	245.707	249.87	241.349	244.074	247.707	249.003	248.182	240.651	242.589	237.951	234.87	231.735	235.722	238.407
55	248.601	251.88	241.628	246.582	244.729	247.335	236.941	241.684	242.114	249.176	253.559	257.854	246.473	251.912	258.293	244.601	244.497	239.888	245.165	242.035	251.668	239.285	232.875	250.346	246.864	238.657	237.912	238.633	239.457	247.178	248.715	245.872	249.737	240.617	244.473	247.452	248.62	247.596	240.928	242.678	237.636	235.271	231.399	235.319	238.407
56	248.111	252.081	241.826	246.488	244.701	247.384	236.863	241.831	241.799	248.701	253.387	257.337	246.73	252.169	258.139	244.84	244.448	240.343	244.157	241.764	251.398	238.808	232.744	250.25	246.858	238.593	237.552	238.32	239.096	246.945	248.517	246.02	249.206	240.561	244.25	247.169	248.927	247.608	241.23	242.901	237.352	235.358	230.933	235.163	238.442
57	248.025	252.206	242.183	246.647	244.997	247.503	236.983	241.931	241.561	248.581	253.172	256.967	246.872	252.569	258.094	244.872	244.294	240.742	243.228	241.4	250.808	238.53	232.192	250.175	246.894	238.894	237.489	238.064	239.567	246.606	247.986	246.281	248.981	240.658	244.283	246.958	248.933	247.342	241.731	243.214	237.217	235.603	230.425	235.408	238.25
58	248.217	252.214	242.253	246.89	245.019	247.703	236.712	242.115	241.508	248.187	252.997	256.934	246.722	252.816	257.574	245.019	243.808	240.97	242.78	240.736	250.426	238.398	231.805	250.244	246.701	238.929	237.659	237.901	239.972	246.651	247.53	246.56	249.533	240.497	244.426	246.863	248.978	247.25	242.132	243.258	237.368	235.714	230.118	236.385	238.269
59	248.386	252.416	242.416	246.837	245.215	247.386	236.75	242.13	241.519	248.03	253.122	257.486	246.418	253.443	257.886	244.851	243.772	241.497	242.438	240.671	249.53	238.34	230.94	250.114	246.62	239.084	237.364	237.832	239.91	247.082	247.481	246.285	249.467	240.967	244.394	246.59	248.484	247.546	242.554	242.94	237.674	235.519	230.087	236.894	237.723
60	248.75	251.816	241.987	246.847	245.533	246.768	236.485	242.247	241.696	248.263	253.048	257.867	245.916	253.1	258.054	244.574	243.63	241.594	243.27	240.306	249.171	238.48	230.648	250.393	246.168	238.666	237.671	237.819	240.225	247.778	247.074	245.939	250.013	241.066	244.52	246.857	248.094	247.663	243.248	242.832	238.117	235.446	230.135	237.793	237.773
61	248.789	251.013	241.897	246.575	245.747	246.433	236.474	242.088	241.441	248.358	253.363	258.08	245.611	252.611	258.361	244.312	243.521	241.51	244.003	240.307	249.237	238.219	229.833	250.405	245.67	238.76	237.719	238.075	240.583	248.438	246.608	245.42	250.129	241.276	244.204	246.461	247.812	248.005	243.853	242.304	238.454	235.023	230.16	237.732	237.564
62	248.722	249.839	241.319	246.421	245.584	245.982	236.342	242.122	241.597	248.798	253.49	258.301	245.571	252.15	258.503	244.043	243.324	241.311	245.191	240.469	249.031	238.525	229.819	250.725	245.584	238.434	237.957	238.143	240.791	249.069	246.02	244.936	250.051	241.087	244.204	246.383	247.561	247.982	244.498	242.207	238.342	234.832	230.237	237.855	237.594
63	248.377	249.213	241.417	246.08	245.447	246.315	236.25	241.938	241.527	248.848	253.915	258.12	245.755	252.178	258.438	244.053	243.055	241.298	245.57	240.615	249.18	238.333	229.775	250.665	245.383	238.657	238.195	238.153	240.905	249.215	245.878	245.053	249.902	240.932	243.795	246.18	247.708	248.015	244.907	242.105	238.285	234.7	230.428	237.887	237.792
64	247.835	248.603	241.42	246.031	245.325	246.688	236.402	242.064	241.487	248.678	254.018	257.771	245.977	252.25	258.353	244.284	242.727	241.196	246.034	240.84	248.969	238.24	229.925	250.701	245.255	238.704	238.387	238.111	241.072	249.144	245.485	245.307	249.505	240.848	243.41	246.211	248.093	247.812	245.266	242.222	238.129	234.534	230.381	237.425	238.142
65	247.535	248.535	241.41	245.778	245.049	246.958	236.884	241.933	241.734	248.535	253.627	257.259	246.509	252.829	257.94	244.78	242.357	241.662	246.039	241.13	248.729	238.285	230.215	250.623	245.72	238.433	238.69	237.688	241.039	249.139	245.181	245.606	249.076	240.785	242.928	246.5	248.482	247.539	245.393	242.655	237.801	234.738	230.206	237.058	238.072
66	247.225	249.007	241.673	245.822	244.875	246.908	237.585	242.122	242.087	247.945	253.46	256.598	246.873	253.273	257.6	245.34	241.995	241.65	245.877	241.507	248.58	238.195	230.635	250.627	245.548	238.65	238.643	237.602	240.792	248.61	245.137	246.215	248.777	240.93	242.277	246.425	248.61	247.16	245.29	242.847	238.113	234.75	230.355	236.69	238.04
67	247.08	249.653	241.882	245.939	244.642	246.547	237.969	241.962	242.486	247.575	252.96	256.146	247.392	253.783	257.382	245.592	241.979	241.993	245.674	242.031	248.455	237.976	231.08	250.462	245.37	238.66	238.526	237.248	240.58	248.035	245.005	246.366	248.981	241.064	241.67	246.599	248.745	246.882	245.302	243.007	238.259	235.033	230.406	236.517	237.736
68	247.385	250.124	242.319	246.347	244.626	246.137	238.168	241.867	242.761	247.044	252.847	255.898	247.509	254.051	256.958	245.865	242.341	242.128	245.489	242.655	248.661	237.878	231.221	250.524	245.201	238.659	238.239	237.091	240.487	247.356	245.168	246.566	249.25	240.916	241.361	246.518	248.566	246.547	245.33	243.425	238.918	235.018	230.558	236.487	237.358
69	247.998	250.12	242.601	246.587	244.363	245.38	238.361	241.726	243.13	247.24	252.553	255.849	247.671	253.812	256.337	245.591	242.469	242.252	245.332	242.856	249.082	237.796	231.716	250.697	244.921	238.851	237.615	237.154	240.303	247.029	245.084	246.339	249.522	240.983	241.387	246.428	248.553	246.212	245.019	243.365	239.435	234.981	230.57	236.772	236.947
70	248.859	250.375	243.042	246.781	244.373	245.364	237.942	241.317	242.998	247.241	252.571	255.94	247.922	253.895	256.422	244.987	242.574	242.083	245.772	242.839	249.379	237.585	232.176	250.703	244.446	238.935	237.15	237.009	240.255	246.578	244.902	246.205	250.036	240.645	241.848	246.216	248.549	246.275	244.94	243.181	239.784	234.882	230.62	237.216	237.029
71	249.505	250.126	243.264	246.629	244.435	245.159	237.645	241.231	242.993	247.318	252.771	256.514	247.624	253.722	255.629	244.554	242.748	241.883	245.689	242.776	250.033	237.874	232.29	250.958	244.72	238.829	236.54	237.399	240.194	246.495	245.18	246.264	249.843	240.491	241.916	246.208	248.561	246.308	244.418	242.97	239.652	234.563	230.614	237.054	236.734
72	250.287	249.954	243.54	246.504	244.506	245.483	237.181	240.812	242.569	247.194	253.246	257.052	247.738	253.848	255.729	244.037	242.592	241.835	246.023	242.585	250.467	238.194	232.317	250.954	244.977	238.76	236.29	237.679	239.927	246.31	245.369	246.256	249.81	240.231	242.035	246.125	248.679	246.554	243.948	242.506	239.725	234.123	230.525	236.652	236.923
73	250.537	249.965	243.188	245.847	244.631	245.987	237.091	240.903	242.416	247.095	253.504	257.265	247.584	253.735	255.418	244.071	242.375	241.515	245.897	242.325	250.698	238.375	232.131	250.972	245.366	238.756	236.215	238.125	239.791	246.552	245.726	246.409	249.597	240.086	242.263	246.371	248.513	246.83	243.259	242.278	239.239	233.991	230.336	236.306	236.72
74	250.377	250.237	242.787	245.795	244.597	245.966	236.879	241.047	242	246.756	254.041	257.338	247.774	253.778	255.44	244.116	242.321	241.325	245.828	242.25	250.847	238.401	232.009	250.655	245.517	238.922	236.328	238.177	239.644	246.873	245.961	246.681	249.284	240.022	242.237	246.496	248.685	247.308	242.871	242.151	239.017	233.856	230.166	235.873	236.866
75	250.057	250.025	242.269	245.903	244.504	246.231	236.941	241.141	241.637	246.574	254.296	257.084	247.998	253.769	255.737	244.515	242.334	241.607	245.454	242.12	250.695	238.519	232.017	250.469	245.496	238.855	236.679	238.387	239.62	246.865	246.429	246.624	249.397	240.187	242.342	246.739	248.29	247.635	243.103	242.16	239.084	234.225	229.868	235.506	236.719
76	249.488	250.165	242.113	245.9	244.546	246.208	237.217	241.554	241.352	246.283	254.365	257.023	248.529	253.706	256.175	244.706	242.702	241.64	245.171	241.906	250.742	238.662	231.769	250.085	245.538	238.808	236.896	238.485	239.496	247.219	246.558	246.769	249.533	240.033	242.404	246.796	248.431	247.825	243.017	242.133	239.106	234.308	229.592	235.573	236.71
77	249.272	250.494	242.089	246.236	244.562	245.927	237.242	241.853	240.887	246.214	254.419	256.754	248.861	253.77	256.478	244.837	243.282	241.615	244.978	241.806	250.569	238.645	231.919	250.349	245.474	238.714	237.343	238.165	240.038	247.099	246.518	246.72	249.518	240.194	242.367	246.544	248.194	247.728	243.903	242.343	239.171	234.44	229.504	235.71	236.863
78	249.34	250.914	242.292	246.034	245	245.832	237.286	242.134	241.057	246.08	254.002	256.983	249.208	253.817	257.065	245.097	243.576	241.489	244.966	241.719	250.3	238.746	231.693	250.275	245.502	238.399	237.5	238.059	240.17	247.538	246.34	246.874	249.565	240.164	242.286	246.315	248.122	247.945	244.628	242.441	239.219	234.92	229.469	236.109	236.826
79	249.504	251.435	242.772	246.121	245.04	245.714	237.044	242.216	241.095	246.282	253.934	257.337	249.52	253.706	257.504	244.857	244.29	241.151	244.853	241.157	250.351	238.798	231.552	250.748	245.685	238.01	237.796	237.613	240.486	247.476	246.079	246.69	249.534	240.306	241.921	246.115	247.806	247.827	245.173	242.321	239.103	234.938	229.377	236.246	236.934
80	249.871	251.904	243.002	245.948	245.523	245.767	236.923	242.158	241.477	246.202	253.971	257.517	249.354	253.715	258.167	244.717	244.54	241.279	244.86	240.696	250.325	239.015	231.344	251.044	245.979	237.644	237.733	237.683	240.656	247.521	245.783	246.815	249.331	240.36	241.417	245.944	247.917	248.14	245.627	242.131	238.952	234.979	229.421	236.45	237.013
81	250.092	252.144	243.108	245.862	245.942	245.75	236.404	242.06	242.016	246.192	254.258	257.53	249.186	253.726	258.294	244.546	244.626	241.396	244.974	240.642	250.098	239.106	231.132	251.454	246.27	237.368	237.768	237.638	240.738	247.366	245.492	246.812	249.088	240.902	241.268	246.066	247.82	248.3	245.612	242.172	238.826	235.002	229.502	236.536	237.324
82	249.994	252.438	242.974	246.276	245.619	245.47	236.198	241.95	242.159	246.177	254.605	257.659	249.278	253.338	258.252	243.983	245.132	241.485	244.608	240.131	250.035	238.7	231.328	251.993	246.3	237.289	238.11	237.608	240.784	246.942	245.556	246.737	248.974	241.235	241.244	246.461	247.157	248.616	245.72	242.276	238.731	234.965	229.481	236.728	237.597
83	249.817	252.395	242.401	246.028	245.863	245.315	235.752	241.77	242.496	245.958	254.645	256.95	248.796	253.454	257.976	243.954	244.544	241.716	244.998	240.202	249.998	238.651	231.417	252.028	246.484	237.276	238.064	237.887	240.54	246.331	245.706	246.56	249.095	241.496	241.266	246.351	247.583	248.946	245.363	242.706	238.585	234.72	229.565	236.617	237.857
84	249.373	252.358	242.134	246.392	245.731	245.16	235.625	241.741	242.563	245.72	254.313	256.974	248.565	253.216	257.513	243.711	244.442	241.866	244.752	240.168	249.933	238.246	231.903	251.584	246.203	237.261	238.429	238.17	240.194	245.634	246.213	246.218	249.218	241.627	241.394	246.351	247.321	248.838	245.065	243.048	238.44	234.252	229.289	236.636	237.94
85	249.064	252.159	241.943	246.396	245.686	245.068	235.347	241.62	242.297	245.712	254.057	256.642	248.319	253.104	256.993	243.582	243.611	242.08	244.801	240.294	250.108	238.04	232.069	251.234	246.243	237.774	238.29	238.299	240.13	245.301	246.85	246.272	249.349	241.891	241.796	246.243	247.732	248.777	245.024	243.48	238.241	233.81	229.387	236.763	237.923
86	248.893	252.142	241.871	246.41	245.276	244.998	235.215	241.551	242.04	245.612	253.695	256.572	248.193	253.373	256.704	243.662	243.496	242.048	244.458	240.154	249.971	237.649	232.042	250.7	245.825	238.112	238.323	238.616	239.689	245.204	247.322	246.074	249.647	241.792	242.099	246.208	248.256	248.476	245.035	243.642	237.781	233.544	229.597	236.458	237.948
87	249.004	252.366	242.154	246.319	245.092	245.208	234.971	241.225	241.877	245.777	253.379	256.62	248.277	253.216	256.719	243.625	243.368	241.94	243.812	240.299	249.891	237.786	231.966	250.125	245.386	238.283	238.225	238.833	239.243	245.237	247.73	245.938	249.471	241.636	242.009	246.377	248.114	247.801	244.96	243.411	237.754	233.502	229.388	236.393	237.889
88	248.933	252.355	242.676	246.485	244.742	245.599	234.672	241.151	241.468	246.046	253.513	256.601	248.088	253.277	256.803	243.805	243.322	241.802	243.552	239.964	249.63	237.76	231.29	250.03	245.536	238.529	238.22	239.034	239.084	245.832	247.752	246.019	249.151	241.706	242.744	246.53	248.674	247.366	244.981	243.277	237.475	233.943	229.624	236.41	237.876
89	249.192	252.69	243.223	246.395	244.432	245.748	234.498	240.887	241.297	246.382	253.848	256.545	248.123	253.015	256.958	243.913	243.563	241.693	243.475	239.96	249.563	237.793	230.615	250.083	245.448	238.568	238.305	238.997	238.763	246.137	247.67	245.743	248.55	241.42	242.282	246.558	248.617	247.068	244.818	243.005	237.627	234.675	229.452	236.125	237.827
90	249.274	252.596	243.717	246.446	244.1	246.143	234.558	241.06	240.745	246.549	254.476	256.524	248.536	252.871	257.212	243.868	243.801	241.708	243.431	239.574	249.043	237.571	230.246	250.411	245.656	238.476	238.355	239.02	238.587	246.687	247.228	245.607	248.226	241.641	242.524	246.679	248.832	246.257	244.716	242.707	237.625	235.239	229.697	236.208	237.803
91	249.358	252.174	243.922	246.312	243.613	246.585	234.585	241.266	240.517	246.66	254.983	256.571	248.771	252.531	257.359	243.868	244.307	241.686	243.759	239.502	248.99	237.519	229.807	250.594	245.809	238.371	238.707	239.127	238.462	246.854	246.903	245.385	247.962	241.757	242.283	246.408	248.589	246.016	244.561	242.71	237.694	235.562	229.726	236.306	238.03
92	249.191	251.759	244.21	246.364	243.455	246.86	234.517	241.619	240.181	246.736	255.136	256.735	249.25	252.603	257.51	243.795	244.567	241.952	243.802	239.54	249.257	237.326	229.726	250.829	245.805	238.443	238.791	239.285	238.305	247.131	246.791	245.278	247.79	242.081	242.197	246.198	248.465	245.741	244.655	242.528	237.834	235.738	229.778	236.309	237.797
93	249.007	251.224	244.255	246.356	243.543	247.188	234.327	241.901	239.646	246.983	254.991	257.11	250.074	252.581	257.627	243.68	244.652	241.885	243.887	239.926	249.74	237.334	229.368	251.394	246.024	238.628	238.836	239.784	238.144	247.325	246.55	245.317	247.714	242.13	242.474	245.579	248.406	245.729	244.726	242.423	237.911	235.654	229.863	236.604	237.854
94	248.941	250.61	243.546	246.15	243.321	247.344	233.849	241.977	239.891	246.702	254.977	256.933	249.931	252.753	257.566	243.655	244.497	241.791	243.678	239.817	250.01	237.245	229.985	251.097	245.546	238.51	238.979	239.84	238.031	247.735	246.748	245.758	247.809	242.577	242.115	245.569	248.041	246.247	244.786	242.007	237.844	235.418	229.852	236.826	238.026
95	248.61	250.088	243.45	246.178	243.767	247.519	233.517	241.888	239.776	246.517	254.498	256.957	249.916	252.603	257.796	244.107	244.088	241.831	243.54	240.052	250.531	237.495	229.965	251.774	245.079	238.636	239.095	240.059	238.057	248.236	247.022	245.943	247.559	242.469	242.39	245.609	247.826	246.565	244.984	241.695	237.791	235.114	229.886	236.829	237.948
96	248.45	249.878	243.11	246.152	244.097	247.483	233.435	241.783	240.093	246.258	254.298	256.718	249.707	252.763	257.72	244.38	243.97	241.997	243.347	240.025	250.745	237.567	230.605	252.15	244.673	238.538	239.123	240.008	238.3	248.507	246.78	246.345	247.47	242.65	242.407	245.608	247.702	246.998	245.185	241.443	237.912	234.968	229.883	237.142	238.047
97	248.46	250.093	243.081	246.184	244.111	247.316	233.391	241.525	240.059	245.965	254.187	256.576	249.044	252.649	257.902	244.687	243.676	242.063	243.285	240.021	250.973	237.596	230.832	252.823	244.332	238.725	239.408	239.454	238.465	248.801	246.623	246.538	246.862	242.46	242.676	245.6	247.471	247.419	245.327	241.361	237.875	234.771	230.033	237.19	238.021
98	248.543	250.378	243.003	246.169	243.995	247.345	233.637	241.485	240.324	245.229	253.921	256.439	248.531	252.477	257.635	244.954	243.956	242.686	243.299	239.962	250.946	237.99	231.02	252.977	243.988	238.607	239.554	238.934	239.067	248.762	246.643	246.507	246.837	242.508	242.656	245.592	247.194	247.699	245.393	241.74	237.79	234.653	229.997	237.367	237.987
99	249.022	250.7	242.96	246.129	243.551	247.283	233.809	241.349	240.571	244.888	253.792	256.562	248.267	252.312	257.424	244.814	244.048	243.199	243.252	239.77	250.941	237.966	231.514	252.772	243.592	238.867	239.627	238.379	239.357	248.293	246.413	246.775	246.727	242.407	242.547	245.606	247.09	248.143	245.666	242.107	237.798	234.652	229.807	237.269	237.741
LOCAL	248.886	250.95	243.525	246.244	243.755	247.107	233.963	241.585	240.18	246.249	254.526	256.712	249.203	252.614	257.575	244.181	244.156	242.08	243.528	239.819	250.118	237.561	230.307	251.682	245.05	238.58	239.048	239.389	238.478	247.833	246.77	245.945	247.496	242.268	242.427	245.845	247.962	246.682	245	242.072	237.807	235.177	229.852	236.805	237.925
AVERAGE	246.672					241.817					254.126					242.753					242.944					240.665					244.981					245.512					235.513

## Sheet: polo minus back
	1.1	1.2	1.3	1.4	1.5	4.1	4.2	4.3	4.4	4.5	5.1	5.2	5.3	5.4	5.5	6.1	6.2	6.3	6.4	6.5	8.1	8.2	8.3	8.4	8.5	9.1	9.2	9.3	9.4	9.5	11.1	11.2	11.3	11.4	11.5	14.1	14.2	14.3	14.4	14.5	20.1	20.2	20.3	20.4	20.5
0	63.328	63.328	70.328	64.328	59.328	164.183	92.1833	150.183	144.183	126.183	74.8739	73.8739	49.8739	91.8739	81.8739	74.2473	71.2473	78.2473	62.2473	82.2473	117.056	96.0564	47.0564	59.0564	104.056	60.3345	35.3345	54.3345	70.3345	79.3345	140.019	103.019	123.019	112.019	119.019	98.488	45.488	78.488	53.488	74.488	79.4866	60.4866	65.4866	59.4866	76.4866
1	63.578	62.703	69.953	62.828	58.078	164.183	92.5583	149.808	141.058	122.558	74.4989	71.3739	49.7489	87.7489	81.6239	73.8723	70.8723	76.6223	61.1223	75.9973	117.056	93.9314	45.1814	58.1814	100.681	59.9595	34.2095	53.3345	70.2095	78.9595	137.144	100.644	122.519	112.269	118.269	97.863	44.238	78.238	53.738	73.238	79.4866	60.2366	63.4866	58.3616	76.1116
2	64.078	62.1405	69.8905	58.328	52.453	161.558	93.3083	148.495	137.371	115.995	74.9989	68.3114	48.9364	80.9364	78.7489	74.1848	70.8723	73.8723	60.6848	68.7473	115.994	87.9939	43.3689	55.9939	95.4314	57.647	32.8345	50.772	67.5845	76.9595	133.769	98.0808	120.957	112.394	116.269	96.8005	43.363	78.4255	52.5505	68.4255	78.7991	59.7991	59.8616	55.6116	75.4241
3	64.278	61.378	66.328	52.628	47.678	158.433	92.6833	143.083	133.883	110.083	75.9239	64.5239	47.5739	75.8739	75.5739	73.9973	70.7473	70.7973	60.8973	63.1973	113.756	82.8064	41.9064	52.7064	89.2064	54.1345	31.5845	48.9345	64.3845	73.2345	128.669	94.8688	119.119	111.969	113.569	94.988	42.088	79.038	49.138	63.688	76.2366	57.2866	55.2366	53.5366	73.8366
4	62.578	60.703	59.9113	47.7863	43.0363	153.933	92.3503	135.725	129.891	104.891	76.2489	60.6656	46.2489	71.3322	72.6239	73.4556	69.8306	67.414	61.289	58.2473	111.681	78.2647	40.7647	48.6397	83.4314	50.8762	30.4595	47.2095	61.2095	69.1262	121.727	92.5188	116.144	111.102	109.727	91.5297	41.0297	77.863	46.488	59.1547	74.2783	54.0699	49.9033	52.5283	70.9449
5	60.278	58.278	52.403	42.878	36.253	147.358	91.6833	126.108	125.058	100.958	76.5739	56.6239	43.9239	66.9739	67.9989	71.8223	67.9473	61.0473	61.1473	52.6223	108.456	72.2814	39.2564	45.0064	77.0814	46.3845	29.3345	45.7845	56.8845	63.5345	114.644	89.3438	109.494	106.594	104.919	86.588	39.813	75.338	42.438	52.963	71.2116	49.5366	43.8866	53.0116	66.3866
6	56.3002	54.3558	44.8002	38.0225	31.6335	139.294	88.1833	116.6	118.905	97.0443	76.6239	54.6517	43.5128	62.5406	63.0128	69.4418	66.0251	55.664	60.9973	49.3862	104	66.1119	38.5564	42.0564	72.6124	41.9456	28.4178	43.6123	54.7512	58.3623	106.713	85.2968	103.325	101.825	100.297	82.4325	38.0158	72.5158	38.3491	47.988	68.4311	45.3755	38.1811	50.2921	61.4033
7	52.0155	49.6405	38.5155	34.0572	27.9947	131.579	84.3713	107.204	112.704	95.3293	75.6031	53.8739	41.3531	59.4156	58.7489	67.4556	63.039	49.1431	60.0181	45.7681	99.6184	60.4939	38.0147	39.5772	69.0354	37.397	26.6887	41.6053	50.3345	53.4803	99.9568	80.4148	94.6438	94.7068	95.1018	77.1755	36.3838	68.5297	33.6963	43.1755	65.1949	40.9241	33.5491	48.8408	56.1116
8	47.203	44.328	34.1137	30.1316	25.7209	121.344	79.2903	97.3973	104.165	90.9513	72.6418	53.3025	40.8025	53.6239	54.3918	65.5152	59.2294	43.2652	58.5687	42.4973	93.9854	53.8064	37.235	37.6457	66.2174	33.0131	24.1559	38.3524	46.3345	49.2631	91.6978	74.2508	86.0728	88.3048	88.7688	71.0416	33.8809	62.3987	29.6309	38.613	61.558	36.4152	29.5759	43.558	50.6116
9	42.9709	39.1494	32.3459	25.7744	23.9887	110.915	73.3793	87.6653	95.6123	86.4513	68.5346	52.3203	40.0703	48.2132	50.8025	62.658	54.6759	38.0509	57.033	39.7116	88.2884	47.4493	36.2885	36.3778	63.1454	29.0666	21.2988	35.0309	42.6024	45.3702	83.7508	67.2148	78.1618	82.5728	81.4648	65.9166	30.7023	55.3987	26.0773	34.613	57.2187	32.8616	26.8616	38.4509	44.9152
10	38.7251	35.0339	30.9604	21.6515	22.8721	100.58	67.1393	78.1683	87.4923	82.0513	63.9621	50.4768	38.2268	42.8298	47.9327	59.2326	49.7473	33.1885	55.3649	36.5267	82.8944	42.527	35.0417	34.7623	59.6594	25.8345	17.6874	31.4669	37.9963	41.6139	75.4598	60.2838	70.4308	77.4308	73.6808	60.5468	27.5468	48.4439	22.9145	31.4145	52.5601	29.5307	24.4866	33.9572	39.3395
11	34.828	31.2499	29.5468	18.0624	22.1561	89.9953	61.6993	69.8553	79.0423	74.9803	58.2645	47.3427	35.2177	37.4051	46.1864	55.9035	44.4035	28.4661	53.6223	33.7473	77.2904	37.9158	33.3064	33.0408	56.1974	23.4126	14.4751	27.1001	33.2564	38.9283	66.7218	54.5808	63.0188	71.9878	65.6908	55.1286	23.8942	41.5661	20.0036	28.2068	47.2522	27.1428	22.1741	29.3772	35.0647
12	30.7655	27.828	27.6655	15.0655	21.0405	80.3713	55.7833	62.5333	72.4463	68.6963	54.0489	43.3114	32.3739	32.5364	44.1989	51.2473	39.0598	24.9598	51.7848	30.3598	71.6434	33.7314	30.4939	31.1439	52.0064	20.497	11.6095	22.997	29.3595	34.9095	58.3188	49.7188	56.2818	67.4808	57.6938	50.113	21.188	35.1755	18.2005	25.188	43.3866	24.2866	20.4866	26.5741	29.6741
13	28.1541	24.1432	25.4149	12.1215	19.2084	71.2593	50.5313	56.3463	64.9333	61.1723	49.2	39.0261	27.4283	27.7652	41.7	46.2364	33.6495	20.6712	49.1277	27.4321	64.1214	30.2086	27.2086	28.9368	46.8394	17.8889	10.4867	18.6389	25.2476	31.2801	49.5518	45.0298	48.8228	61.2148	49.2908	44.6184	17.6402	28.8141	15.6076	22.0532	38.4866	22.1822	17.0083	24.4322	25.3127
14	26.0666	20.8962	22.2257	9.27116	18.0326	63.7283	45.4563	52.4903	58.6943	54.0353	44.8398	35.6807	23.7603	23.8853	39.6012	41.3723	29.7587	17.4746	45.8496	24.2359	57.8744	26.4996	24.3973	26.3518	42.4204	15.1981	8.93683	14.6527	21.9254	28.2322	42.5418	41.8708	41.9388	55.7118	43.3488	39.6584	15.3971	25.3744	13.7039	18.2607	35.4525	19.873	14.2139	21.998	21.1343
15	24.6718	17.9218	19.2551	7.54676	16.3176	57.3393	41.1623	49.4123	52.9853	47.5163	41.0093	33.0301	19.7697	20.6864	37.1864	36.8931	25.9035	14.6223	42.7265	21.9244	51.4624	23.6502	21.9418	24.046	38.2964	12.4803	8.70953	12.0012	19.5324	25.4595	36.2378	39.0088	36.1538	50.0288	37.5288	35.2797	13.4672	22.4463	12.4047	14.9672	33.1637	17.3928	11.372	20.2158	17.6324
16	23.7342	15.1822	16.4113	5.91126	14.9218	51.6523	36.5893	46.0273	47.7983	42.2563	37.2906	30.8843	16.2281	17.6343	34.426	32.6015	22.4452	12.8306	39.2369	19.9661	45.5564	20.8585	19.0147	21.6502	33.9104	10.0012	7.99073	9.41783	17.6991	22.9283	30.6858	36.1648	30.9248	44.6748	32.2478	31.3526	11.7484	20.1442	11.2068	12.3005	30.5283	15.2054	8.91375	18.4866	14.5908
17	22.759	13.3366	13.5435	4.74176	13.3108	45.8383	32.0973	42.1743	43.1833	37.7003	32.9774	28.9084	13.4084	15.1497	31.9946	28.2818	19.5318	11.7645	35.2473	18.0318	39.9874	17.7633	16.6254	19.6426	29.1684	7.67933	6.30863	7.96383	15.8259	21.3259	25.3978	32.9408	27.0098	39.6568	28.1738	27.9535	10.4794	17.6949	9.78112	9.50522	28.3745	12.5987	6.70215	16.8401	12.1935
18	20.4863	11.778	11.478	4.36126	11.5697	40.0583	27.4503	38.1833	37.8003	34.2163	28.2156	27.0239	10.3656	12.2489	29.0239	24.089	16.1723	10.3973	31.714	16.4556	35.2234	14.5147	13.5064	17.7564	24.9984	5.90953	4.20123	5.80953	14.3845	19.6595	20.2268	29.6608	23.9108	34.9858	24.1518	25.1463	9.26302	15.813	8.72972	7.55472	25.3533	10.2283	5.36995	15.8033	10.4949
19	18.4447	10.0113	9.46966	3.64466	10.0613	34.7163	23.4753	33.8003	34.0833	30.9753	23.7406	25.4656	7.94888	9.67388	26.2739	20.0556	13.839	9.71404	27.2056	14.5723	31.7394	10.9647	10.5397	17.1397	21.7564	3.85953	1.42623	4.30123	12.6678	19.0095	16.4358	25.9438	21.5438	30.8608	21.0108	22.6797	8.62132	13.8213	7.58802	6.09632	23.3533	8.61995	4.26165	14.3033	9.44495
20	16.2312	9.02956	8.08606	3.23926	8.52146	30.2803	20.1913	29.9173	30.6753	29.0143	19.6884	24.0916	6.47868	7.58358	23.5432	16.8925	11.4489	8.36834	23.7554	13.0699	28.7094	8.04833	7.65323	16.7983	18.8954	2.79423	0.15713	3.37483	11.4313	17.7297	12.9138	22.5918	19.6398	26.9138	18.5108	20.9073	8.20572	11.7945	6.62512	4.43152	20.914	7.39795	3.41405	13.6479	8.51085
21	14.335	8.79326	6.62656	2.55016	7.12656	25.9613	17.6343	26.4263	27.5583	27.0933	15.5961	22.8461	5.40168	6.13778	20.7142	13.5876	8.90014	6.39314	20.2265	11.4626	25.8414	4.95223	4.91063	16.48	17.0774	1.68173	-0.36687	2.81373	10.0428	16.5081	10.4358	19.9838	17.7548	23.7758	16.1088	19.238	7.75192	9.93942	5.48112	2.94632	18.0491	5.98665	2.54225	12.6533	7.75055
22	12.7251	8.97506	5.23236	1.92356	6.76176	22.4843	15.2343	23.3303	25.0513	24.7933	11.8151	21.3445	4.29298	5.84448	18.5945	10.4605	6.53414	4.68114	17.0561	9.71794	23.1884	2.76233	3.26233	16.7329	15.9534	0.68013	-0.18757	2.26103	8.47423	15.5404	8.45982	17.6508	15.9678	20.0558	13.2908	17.3998	7.53952	8.26012	4.69392	1.87042	15.8175	4.91315	0.920448	11.2587	6.90575
23	11.928	9.35656	4.11366	0.970862	6.45656	20.0473	14.1903	20.7263	22.5623	22.5473	9.36678	19.781	3.73098	5.81678	16.4239	8.36874	4.62594	3.21164	14.6187	8.16164	21.0634	0.935028	1.94213	16.4135	15.1134	0.29163	0.67023	1.74173	7.16313	14.0274	7.00482	16.0188	13.9398	17.2048	10.7328	16.3451	7.73092	7.04512	3.64522	0.980924	13.3009	4.22235	-0.041952	9.82945	6.40805
24	11.3543	9.40686	3.24246	0.656862	6.47266	17.4533	12.9133	18.6963	20.3083	20.5713	7.11068	17.8278	2.68968	5.95278	14.5186	6.62234	2.89864	1.93814	12.1223	6.41184	19.0104	-0.489672	1.03013	15.9314	13.8394	-0.21157	0.43983	1.20953	5.89373	13.4924	6.16982	14.7098	11.8148	14.2098	8.65082	15.0735	7.19192	6.69192	2.80382	-0.084376	11.3945	2.83535	-1.35545	8.32215	5.48005
25	11.0125	9.59586	2.55416	0.417262	6.02436	15.4693	12.3733	16.5703	17.7253	17.6183	5.58218	15.7727	1.77868	6.11788	12.8322	5.58064	1.55684	1.90214	10.5628	4.74734	17.0084	-1.78877	-0.544772	15.0207	12.9074	-0.18337	0.50713	0.28693	4.36433	12.4893	4.73882	13.4648	10.0428	12.2508	6.54282	13.8273	7.67852	6.33922	1.49402	-0.273876	9.49265	2.20685	-1.89435	6.77235	5.82595
26	9.68586	8.84496	2.21436	0.026862	5.24846	13.6033	11.2113	14.4223	15.5413	15.7453	3.96478	13.8568	-0.00112	5.75458	11.4932	4.87804	0.775736	1.75874	8.82124	3.18484	15.6134	-2.61407	-1.85837	13.8291	11.2724	-0.19387	-0.68817	-0.51207	3.24933	11.9538	3.82582	11.8658	8.53582	10.5588	4.97882	12.6755	7.36872	6.27212	0.658524	-0.926776	8.51505	1.49235	-2.42815	5.89575	5.49805
27	8.41336	7.82186	2.18166	0.004762	4.27916	12.4883	9.97032	12.2203	13.8173	13.8353	2.77018	12.4776	-1.38222	4.83118	10.4836	4.22904	0.210736	2.24124	7.96074	1.95464	14.2634	-2.74847	-2.83377	12.9649	9.98943	-0.04357	-1.91547	-0.77527	2.51743	11.4686	2.91482	10.3908	7.79282	9.44582	4.27482	11.5551	6.86612	6.30512	-0.048576	-1.35958	8.34645	1.13905	-2.68405	5.36475	5.41955
28	7.12556	6.71486	1.56006	0.143462	3.15536	11.4213	8.13532	10.4933	12.7133	12.1293	2.32028	11.8441	-2.63802	3.60008	9.79648	3.66994	0.027136	2.64024	7.43784	0.818736	13.1634	-2.89597	-3.71147	12.0385	8.95543	0.25123	-2.83217	-0.80237	2.13213	11.3166	2.12582	9.27482	7.25082	8.48882	3.92382	10.7142	6.60702	5.97012	-0.309576	-1.92268	8.11165	0.706848	-2.88835	4.80215	5.42115
29	5.67696	5.56756	0.937362	-0.062638	2.25506	10.6213	5.91732	9.00132	11.3653	10.9283	1.86868	11.7124	-4.16782	2.24888	8.85308	3.76294	0.091136	2.52854	6.64314	-0.179764	13.2284	-3.01127	-4.49567	9.85853	8.18643	0.65743	-3.65507	-0.87377	1.65743	10.6001	2.01882	8.41982	6.93582	7.80482	3.28482	9.84222	6.22762	5.62862	-0.017176	-2.69948	7.78875	0.554348	-2.48735	4.67935	4.93975
30	4.74816	4.43436	0.136462	0.200262	1.72156	9.55032	3.97032	7.67832	10.5133	9.15632	2.26218	11.6026	-5.11552	0.94838	7.96958	3.18354	0.236736	2.65694	5.99204	-0.869664	12.9764	-2.87977	-4.68297	9.20003	7.82743	0.66963	-3.71867	-0.63357	1.81853	9.93023	1.47082	7.86482	7.11982	6.55082	2.98182	9.03062	5.66352	5.01462	-0.650276	-3.08648	7.68875	0.454748	-2.35905	4.00265	4.45475
31	4.66926	3.94816	-0.609538	0.400062	1.27986	8.88532	2.41932	6.27032	9.55832	8.70732	2.22008	11.0951	-5.50112	-0.01552	6.63828	3.42044	0.718536	2.47814	4.91084	-0.858464	13.2394	-2.91957	-4.78977	7.90743	7.77243	0.83453	-3.37697	-0.72317	1.71913	9.12303	1.51382	7.56682	6.87982	5.95682	2.70682	8.51682	5.27172	4.59382	-0.997576	-3.68988	6.92895	0.664548	-1.82105	3.80875	3.89535
32	4.92296	3.72796	-1.27204	0.822962	1.01796	8.22832	1.58332	4.96832	8.89832	8.44832	2.82888	10.4289	-5.59112	-0.33112	6.11888	3.25734	1.17734	2.02734	3.90234	-0.322664	13.1064	-2.98857	-5.23357	7.64643	7.91143	0.64953	-2.88547	-1.11047	1.97953	8.95953	1.41382	7.46382	6.85382	4.99882	2.93882	7.30802	5.29802	4.24302	-1.66698	-3.58698	6.53665	0.751648	-1.69335	3.57665	3.67665
33	5.08756	3.37126	-1.37874	0.650062	0.582762	7.79432	0.92832	4.43832	8.04432	8.20232	2.04218	9.53258	-6.47232	0.26808	6.08058	3.10794	1.29064	1.56944	3.01174	0.271336	13.3204	-2.96277	-6.03977	7.28723	7.79643	0.46913	-2.60777	-1.51167	1.99803	8.71433	1.34582	7.48482	6.22582	4.22582	2.71082	6.52172	5.37262	4.32452	-2.60818	-3.28118	5.97225	0.698148	-1.76335	3.66455	3.37605
34	4.99466	3.34116	-1.28164	0.446362	0.306062	8.03432	0.64832	3.78832	7.03832	8.28832	1.07128	8.72478	-7.61292	0.35638	6.30808	2.83944	0.909636	0.966636	2.21224	0.742936	13.1044	-3.25937	-6.69357	7.56083	7.01243	0.26433	-2.88917	-1.61287	2.09773	8.54503	0.98782	7.32182	5.46582	3.75582	2.89182	5.34762	5.75992	4.92222	-3.03828	-3.08218	5.33315	0.736648	-1.97385	3.99545	3.48665
35	4.74626	3.87606	-1.46054	-0.037438	-0.364338	8.72632	0.60132	3.69332	6.84632	8.74532	0.58058	7.64788	-8.08282	0.88348	7.30658	2.18004	0.737736	0.607936	2.16084	1.14634	12.5944	-3.70317	-7.70317	7.52273	6.53743	0.11333	-3.11257	-1.92987	1.57013	9.08453	0.83582	7.35982	4.69182	3.03282	3.05282	4.48322	6.36782	4.71882	-3.08408	-3.14178	4.81835	0.486648	-2.39315	4.33765	3.28955
36	4.22016	4.08656	-2.11604	-0.728038	-0.568538	9.08832	0.08432	3.97232	6.46732	8.39932	-0.07012	7.75748	-8.81142	1.73598	7.80918	1.66974	0.014536	0.497336	2.29044	1.10944	11.9704	-3.85307	-8.23237	7.46163	6.07343	0.17933	-3.55767	-2.29907	0.85603	9.42933	0.64382	7.28182	3.86382	1.88982	2.43282	3.89322	7.02682	4.32852	-2.80078	-3.13698	4.26255	0.689248	-2.50475	4.71945	2.91335
37	3.68326	4.38496	-2.13694	-0.917638	-0.729038	9.97232	-0.44868	4.16132	6.10032	8.25332	-0.50772	8.01858	-9.22702	1.25548	8.32568	1.01484	-0.450064	0.036836	2.63334	0.589436	11.2584	-4.39537	-8.61897	7.42923	5.62243	-0.14357	-3.90667	-2.43297	0.42223	9.43103	0.14182	6.38682	3.23782	0.93582	2.03182	3.33892	6.85642	4.16782	-2.47688	-3.58658	3.78485	0.863848	-2.81155	5.11825	2.84625
38	3.06236	4.53886	-3.21114	-0.937638	-0.640838	9.80432	-1.32868	4.10132	5.87832	7.95632	-0.40342	8.61608	-8.99722	1.27228	8.42468	0.305936	-0.459664	0.309836	2.90754	0.251236	10.4394	-4.85377	-8.80297	7.06813	5.08743	-0.12247	-3.89597	-3.35297	-0.50927	8.88533	0.40982	5.32782	2.86682	-0.55518	1.25282	3.02712	6.56612	3.74192	-1.50028	-4.33618	3.51395	1.30305	-2.71255	5.26395	2.42415
39	2.71106	4.29976	-3.86964	-0.655938	-0.978538	9.72332	-2.53868	4.06232	5.48532	7.84032	-0.07372	9.11578	-8.35192	0.71658	8.22068	-0.018764	-0.184164	0.073936	3.46104	-0.216364	9.76243	-5.39917	-9.04837	6.62903	4.94743	-0.38317	-3.77837	-4.29047	-0.58077	8.40713	0.78882	3.80482	2.80082	-1.83218	1.11982	2.88322	5.97992	3.47992	-1.50798	-4.98378	3.32935	1.71245	-2.96095	5.17215	2.31325
40	2.21776	3.86606	-4.70594	-0.303438	-1.14664	9.06032	-3.74868	3.67932	5.05232	7.56932	0.13238	9.31458	-7.42692	0.17048	7.62808	-0.142464	0.073636	-0.176364	3.59054	-0.413664	9.38243	-5.68937	-9.28257	6.53943	4.77643	-0.67817	-3.45787	-5.23747	-0.37307	8.03793	1.49382	2.59982	2.88782	-3.27818	1.04882	2.89052	5.56852	3.25922	-1.68568	-5.43568	3.44005	2.06295	-2.99635	5.13915	2.19425
41	2.29116	3.50806	-5.73084	0.000762	-1.03234	8.42932	-4.61768	2.92632	4.73832	7.62132	0.28928	9.17168	-6.64082	-0.33202	6.81508	-0.123964	0.776736	-0.043064	3.48634	-0.940164	9.55243	-5.57957	-9.89947	6.61523	4.51243	-0.90077	-3.26837	-5.59557	-0.52207	7.39703	2.49682	2.01482	2.88982	-4.48118	0.67682	3.06522	5.37402	3.03582	-1.97518	-5.48258	3.57485	2.24035	-3.13465	4.97565	2.00875
42	2.13856	3.16126	-6.05844	0.157462	-1.33874	8.12232	-5.72168	2.41032	4.50932	7.38432	0.32468	8.58218	-6.73972	-0.73592	6.30948	0.504936	0.849636	-0.665564	3.54654	-0.623864	8.97643	-5.43597	-9.94737	6.66253	4.18943	-0.73747	-2.88897	-5.89277	0.18683	7.05043	2.87882	2.02282	3.28782	-4.93218	0.45482	2.77592	5.24942	3.07512	-2.48928	-5.40588	3.58515	2.03215	-3.61945	4.25935	2.18365
43	2.37306	2.87656	-6.59914	0.036262	-1.11304	8.38832	-6.04268	1.69032	4.11732	7.43032	-0.08442	8.23498	-6.81012	-1.18512	5.53008	0.979936	0.945236	-0.978364	3.44874	-0.849864	9.31343	-4.97827	-10.6103	6.88283	4.38243	-0.76267	-2.97797	-5.14117	0.18873	7.10533	3.19982	2.17182	3.74782	-5.01918	0.28582	3.04362	5.66162	2.61992	-3.04668	-4.90778	3.37205	2.19155	-3.97865	3.73665	2.17765
44	2.34606	2.83516	-6.26264	0.183062	-1.22644	8.47632	-6.41468	1.56032	3.65432	6.91932	-0.54642	7.82318	-7.34352	-1.24202	4.95358	1.46114	0.729236	-1.74906	3.56984	-0.499064	9.12543	-4.44717	-10.5632	7.04553	4.77743	-0.57487	-2.92997	-5.02417	0.64613	6.89253	3.06582	2.40982	3.83382	-4.82518	-0.11918	2.83222	5.96992	1.98082	-3.16418	-4.32358	2.98305	1.94315	-4.38295	2.81635	2.29465
45	2.71036	2.85006	-5.83014	0.338962	-1.03964	8.63532	-6.49668	1.63232	3.29032	6.62832	-0.81362	7.60178	-7.89822	-1.37242	4.70848	1.73994	0.151736	-1.94756	3.55244	-0.568864	8.96843	-3.88477	-10.848	7.20713	5.06043	-0.39707	-3.00007	-4.37137	0.67273	6.80883	2.79082	2.36482	4.02282	-4.45518	-0.26818	2.79312	6.10202	1.64242	-3.14438	-3.70688	2.56385	1.49035	-4.51335	2.33225	2.19985
46	2.82116	2.78066	-5.42544	0.652262	-0.861238	8.75132	-6.46568	1.91332	2.85232	6.46732	-0.97072	7.49218	-8.51122	-1.10922	4.46168	1.90274	-0.127664	-2.04656	3.60204	-0.458764	8.54243	-3.64627	-10.8828	6.99903	5.25243	-0.20937	-2.95267	-3.91547	0.63523	6.80073	2.86982	1.72482	4.01882	-4.05918	-0.46118	2.74812	6.20082	1.26842	-3.07958	-3.24848	2.21295	0.871748	-4.15525	2.20625	2.03055
47	2.74576	2.51976	-5.18574	1.10536	-0.603538	8.48432	-6.40268	2.10132	2.72132	6.54632	-0.97542	7.52458	-8.74602	-0.75972	4.60678	2.00764	-0.160164	-2.21846	3.54184	-0.012964	8.06343	-3.59427	-10.5977	6.91603	4.88143	-0.08327	-2.53537	-3.70657	0.79003	6.87223	2.75182	1.13482	3.89582	-3.98818	-0.69018	2.57022	6.13532	0.809924	-2.94688	-3.04278	1.91135	0.298248	-3.72915	2.58935	1.59965
48	3.06836	2.45616	-5.26824	1.89846	-0.402838	7.98732	-6.21768	2.13532	2.62232	6.80232	-0.95302	6.92838	-8.55882	-0.34082	4.41238	2.21854	-0.646864	-1.79756	3.40764	0.000536	7.97643	-3.82817	-10.6487	6.88013	4.90943	0.03963	-2.45717	-3.35457	0.19353	7.50443	2.89682	0.29482	4.08582	-3.61618	-0.80818	2.69632	5.91432	1.31492	-3.29728	-2.91578	1.73025	-0.474852	-3.45565	2.54115	1.48345
49	2.83786	2.69966	-5.39244	2.23916	-0.191738	7.61432	-6.11268	1.82832	2.79532	6.94332	-0.33002	6.79168	-8.70502	-0.15572	4.90018	2.21774	-0.298764	-1.93686	3.54664	0.323036	7.74743	-3.96987	-10.3679	7.00713	4.05343	-0.11617	-2.31347	-2.95167	0.18323	8.06483	2.73282	0.23282	4.18982	-3.67518	-1.29018	2.52092	5.46502	1.59662	-3.39028	-3.03828	1.77945	-1.15475	-3.22055	3.00965	1.15115
50	3.16426	3.02736	-5.45474	2.62256	-0.329738	6.92432	-5.72168	1.08532	2.50732	7.24832	-0.37612	6.59708	-8.61422	0.26378	4.94828	2.15804	0.095536	-1.64846	3.25924	0.238436	7.92243	-3.95247	-10.5329	7.38683	3.62443	-0.40357	-2.46307	-2.58507	-0.32027	8.59343	3.00382	0.11982	4.53382	-3.18018	-1.57318	2.54162	5.22312	2.08322	-3.92268	-3.02088	1.78425	-1.43005	-3.22765	3.25745	1.39435
51	2.60576	3.92986	-5.86034	2.20146	-0.820138	6.98932	-5.53268	0.66432	2.19232	7.04132	-0.20942	6.08378	-8.64772	-0.26502	5.02818	2.08994	0.750436	-2.23106	3.51274	0.071436	8.00743	-3.89107	-10.3387	7.95763	3.43643	-1.00187	-2.65617	-2.33527	-0.82907	8.80363	3.07482	0.20682	5.09582	-3.18518	-1.65118	2.33372	4.55282	2.53122	-4.14778	-3.11078	2.09465	-1.50715	-3.37755	2.65945	1.73355
52	2.56196	4.49786	-5.65604	1.74786	-1.06304	6.29232	-5.30668	0.18632	1.91132	6.95932	-0.02032	5.65908	-8.47872	-0.54922	5.16878	1.81464	1.37874	-2.44176	3.57104	-0.047564	8.17143	-3.83777	-10.2417	8.11093	3.51443	-1.31287	-3.10777	-2.05007	-0.94757	8.77683	3.30082	0.46482	5.00882	-3.25018	-1.30218	2.51362	3.98482	2.92392	-4.56648	-3.20428	2.33925	-1.31465	-3.35305	1.89695	2.06675
53	2.42096	4.73496	-5.45114	1.18846	-1.50634	6.02332	-5.10168	-0.31368	1.23032	7.36632	-0.30632	5.36228	-8.46622	-1.25982	4.67618	1.68344	1.47114	-2.61606	3.43624	-0.412564	8.81543	-3.37377	-10.1674	7.65233	3.80043	-1.97657	-2.66837	-1.88057	-1.19167	8.23573	3.74282	0.62382	5.48082	-3.48718	-1.11818	2.39792	3.81942	2.86592	-4.92768	-3.01198	2.26865	-1.07445	-3.65285	1.01575	2.69595
54	1.93596	5.15516	-5.34794	0.352662	-1.73994	5.52932	-5.05468	-0.26068	0.69832	6.99532	-0.32362	4.47568	-8.23102	-1.88232	4.67018	1.71954	1.80904	-2.82056	3.00354	-0.548964	8.81243	-3.61947	-10.0269	7.65213	3.67943	-2.19327	-3.09447	-2.09757	-1.70557	7.74193	3.69182	0.72582	4.88882	-3.63218	-0.90718	2.19482	3.49112	2.67012	-4.86078	-2.92248	2.43725	-0.642952	-3.77875	0.208848	2.89405
55	1.92906	5.20826	-5.04434	-0.089638	-1.94334	5.51832	-4.87568	-0.13268	0.29732	7.35932	-0.56762	3.72758	-7.65272	-2.21392	4.16638	1.84844	1.74464	-2.86436	2.41224	-0.718064	8.72443	-3.65897	-10.0686	7.40213	3.92043	-2.00857	-2.75327	-2.03247	-1.20807	6.51273	3.73382	0.89082	4.75582	-4.36418	-0.50818	1.94012	3.10772	2.08372	-4.58378	-2.83378	2.12225	-0.242052	-4.11445	-0.194152	2.89355
56	1.43846	5.40936	-4.84644	-0.183638	-1.97144	5.56732	-4.95368	0.01432	-0.01768	6.88432	-0.73952	3.21108	-7.39652	-1.95752	4.01338	2.08744	1.69504	-2.40966	1.40434	-0.988164	8.45443	-4.13547	-10.1994	7.30643	3.91443	-2.07247	-3.11317	-2.34567	-1.56957	6.27933	3.53582	1.03882	4.22482	-4.42018	-0.73118	1.65662	3.41532	2.09562	-4.28238	-2.61078	1.83835	-0.155752	-4.58025	-0.350552	2.92855
57	1.35296	5.53356	-4.48874	-0.024838	-1.67484	5.68632	-4.83368	0.11432	-0.25568	6.76432	-0.95392	2.84058	-7.25392	-1.55672	3.96838	2.11954	1.54174	-2.01096	0.475136	-1.35266	7.86443	-4.41307	-10.7519	7.23143	3.95043	-1.77107	-3.17657	-2.60157	-1.09877	5.94013	3.00482	1.29982	3.99982	-4.32318	-0.69818	1.44632	3.42132	1.82972	-3.78138	-2.29808	1.70335	0.089448	-5.08835	-0.105052	2.73665
58	1.54496	5.54226	-4.41934	0.218062	-1.65284	5.88632	-5.10468	0.29832	-0.30868	6.37032	-1.12882	2.80798	-7.40362	-1.31022	3.44808	2.26654	1.05504	-1.78286	0.027536	-2.01636	7.48243	-4.54527	-11.1387	7.30093	3.75743	-1.73687	-3.00617	-2.76437	-0.69297	5.98563	2.54882	1.57882	4.55182	-4.48418	-0.55518	1.35062	3.46602	1.73802	-3.38008	-2.25378	1.85475	0.200948	-5.39525	0.871248	2.75585
59	1.71386	5.74376	-4.25624	0.164962	-1.45734	5.56932	-5.06668	0.31332	-0.29768	6.21332	-1.00382	3.36028	-7.70762	-0.68322	3.75978	2.09784	1.01904	-1.25536	-0.315164	-2.08146	6.58643	-4.60387	-12.0034	7.17053	3.67643	-1.58127	-3.30137	-2.83397	-0.75517	6.41603	2.49982	1.30382	4.48582	-4.01418	-0.58718	1.07772	2.97172	2.03422	-2.95758	-2.57178	2.16055	0.005648	-5.42635	1.38065	2.20945
60	2.07796	5.14426	-4.68484	0.174862	-1.13884	4.95132	-5.33168	0.43032	-0.12068	6.44632	-1.07762	3.74118	-8.21032	-1.02662	3.92748	1.82134	0.877436	-1.15826	0.517736	-2.44656	6.22743	-4.46397	-12.2956	7.44933	3.22443	-1.99967	-2.99457	-2.84657	-0.44097	7.11263	2.09282	0.95782	5.03182	-3.91518	-0.46118	1.34512	2.58242	2.15132	-2.26448	-2.68038	2.60395	-0.066952	-5.37815	2.28005	2.25965
61	2.11666	4.34086	-4.77514	-0.097338	-0.924638	4.61632	-5.34268	0.27132	-0.37568	6.54132	-0.76272	3.95378	-8.51532	-1.51532	4.23468	1.55924	0.767936	-1.24236	1.24994	-2.44596	6.29343	-4.72447	-13.1111	7.46103	2.72643	-1.90517	-2.94637	-2.59077	-0.08297	7.77263	1.62682	0.43882	5.14782	-3.70518	-0.77718	0.949324	2.29992	2.49322	-1.65888	-3.20788	2.94025	-0.490152	-5.35355	2.21865	2.05105
62	2.04986	3.16726	-5.35314	-0.251138	-1.08784	4.16532	-5.47468	0.30532	-0.21968	6.98132	-0.63632	4.17488	-8.55472	-1.97562	4.37648	1.29074	0.571336	-1.44146	2.43864	-2.28326	6.08743	-4.41807	-13.1247	7.78093	2.64043	-2.23177	-2.70887	-2.52257	0.12533	8.40343	1.03882	-0.04518	5.06982	-3.89418	-0.77718	0.870724	2.04922	2.47012	-1.01448	-3.30538	2.82845	-0.681752	-5.27615	2.34125	2.08105
63	1.70546	2.54046	-5.25454	-0.592038	-1.22454	4.49832	-5.56668	0.12132	-0.28968	7.03132	-0.21112	3.99388	-8.37112	-1.94862	4.31138	1.29984	0.302336	-1.45516	2.81734	-2.13766	6.23643	-4.61107	-13.1686	7.72143	2.43943	-2.00797	-2.47047	-2.51297	0.23953	8.54953	0.89682	0.07182	4.92082	-4.04918	-1.18618	0.668024	2.19552	2.50302	-0.604476	-3.40698	2.77165	-0.813352	-5.08585	2.37415	2.27915
64	1.16306	1.93106	-5.25194	-0.641138	-1.34734	4.87132	-5.41468	0.24732	-0.32968	6.86132	-0.10812	3.64448	-8.14932	-1.87612	4.22698	1.53084	-0.025864	-1.55676	3.28084	-1.91246	6.02543	-4.70387	-13.0183	7.75743	2.31143	-1.96187	-2.27887	-2.55467	0.40673	8.47883	0.50382	0.32582	4.52382	-4.13318	-1.57118	0.699324	2.58082	2.29992	-0.246476	-3.29038	2.61555	-0.979852	-5.13195	1.91195	2.62845
65	0.862662	1.86266	-5.26234	-0.894238	-1.62344	5.14132	-4.93268	0.11632	-0.08268	6.71832	-0.49882	3.13308	-7.61682	-1.29742	3.81368	2.02744	-0.396164	-1.09066	3.28674	-1.62306	5.78543	-4.65887	-12.7283	7.67913	2.77643	-2.23257	-1.97567	-2.97797	0.37393	8.47343	0.19982	0.62482	4.09482	-4.19618	-2.05318	0.988024	2.96952	2.02742	-0.118476	-2.85688	2.28755	-0.774952	-5.30735	1.54455	2.55845
66	0.552962	2.33546	-4.99954	-0.849538	-1.79704	5.09132	-4.23168	0.30532	0.27032	6.12832	-0.66612	2.47138	-7.25362	-0.85362	3.47388	2.58734	-0.757664	-1.10266	3.12484	-1.24516	5.63643	-4.74857	-12.3086	7.68393	2.60443	-2.01547	-2.02297	-3.06297	0.12703	7.94453	0.15582	1.23382	3.79582	-4.05118	-2.70418	0.913024	3.09802	1.64802	-0.221976	-2.66448	2.59915	-0.763352	-5.15835	1.17665	2.52665
67	0.408162	2.98126	-4.78994	-0.733338	-2.03054	4.73032	-3.84768	0.14532	0.66932	5.75832	-1.16622	2.02008	-6.73462	-0.34312	3.25598	2.83934	-0.773864	-0.759764	2.92184	-0.721964	5.51143	-4.96717	-11.8634	7.51873	2.42643	-2.00507	-2.13957	-3.41787	-0.08527	7.36993	0.02382	1.38482	3.99982	-3.91718	-3.31118	1.08712	3.23332	1.37012	-0.210076	-2.50488	2.74605	-0.480352	-5.10765	1.00315	2.22255
68	0.712862	3.45186	-4.35344	-0.324638	-2.04594	4.32032	-3.64868	0.05032	0.94432	5.22732	-1.27872	1.77208	-6.61722	-0.07522	2.83188	3.11244	-0.411964	-0.624364	2.73624	-0.097764	5.71743	-5.06527	-11.7224	7.58073	2.25743	-2.00617	-2.42657	-3.57477	-0.17877	6.69073	0.18682	1.58482	4.26882	-4.06518	-3.62018	1.00572	3.05442	1.03452	-0.182276	-2.08718	3.40475	-0.495652	-4.95585	0.973348	1.84505
69	1.32556	3.44816	-4.07104	-0.085538	-2.30904	3.56332	-3.45568	-0.09068	1.31332	5.42332	-1.57322	1.72248	-6.45542	-0.31362	2.21038	2.83864	-0.283864	-0.500264	2.57904	0.103136	6.13843	-5.14787	-11.2273	7.75353	1.97743	-1.81447	-3.05007	-3.51167	-0.36257	6.36333	0.10282	1.35782	4.54082	-3.99818	-3.59418	0.915924	3.04092	0.699524	-0.492776	-2.14658	3.92175	-0.532552	-4.94365	1.25825	1.43375
70	2.18736	3.70296	-3.62964	0.109162	-2.29924	3.54732	-3.87468	-0.49968	1.18132	5.42432	-1.55472	1.81358	-6.20422	-0.23102	2.29578	2.23394	-0.178964	-0.670064	3.01964	0.086636	6.43543	-5.35877	-10.7673	7.75953	1.50243	-1.73017	-3.51587	-3.65657	-0.41097	5.91263	-0.07918	1.22382	5.05482	-4.33618	-3.13318	0.704524	3.03712	0.762624	-0.572276	-2.33118	4.27015	-0.631652	-4.89285	1.70315	1.51565
71	2.83266	3.45416	-3.40804	-0.043538	-2.23744	3.34232	-4.17168	-0.58568	1.17632	5.50132	-1.35512	2.38788	-6.50232	-0.40412	1.50238	1.80104	-0.004964	-0.869464	2.93664	0.023036	7.08943	-5.06977	-10.6539	8.01433	1.77643	-1.83607	-4.12577	-3.26597	-0.47157	5.82983	0.19882	1.28282	4.86182	-4.49018	-3.06518	0.695924	3.04872	0.796424	-1.09378	-2.54238	4.13855	-0.950252	-4.89885	1.54035	1.22025
72	3.61546	3.28216	-3.13244	-0.167838	-2.16574	3.66632	-4.63568	-1.00468	0.75232	5.37732	-0.88032	2.92598	-6.38862	-0.27822	1.60308	1.28484	-0.160964	-0.917264	3.27024	-0.167264	7.52343	-4.74977	-10.6269	8.01063	2.03343	-1.90507	-4.37587	-2.98627	-0.73837	5.64493	0.38782	1.27482	4.82882	-4.75018	-2.94618	0.613024	3.16722	1.04222	-1.56408	-3.00568	4.21165	-1.39045	-4.98835	1.13875	1.40955
73	3.86456	3.29346	-3.48454	-0.825038	-2.04054	4.17032	-4.72568	-0.91368	0.59932	5.27832	-0.62182	3.13898	-6.54212	-0.39122	1.29198	1.31844	-0.377664	-1.23756	3.14384	-0.427264	7.75443	-4.56857	-10.8121	8.02843	2.42243	-1.90897	-4.44997	-2.54047	-0.87447	5.88623	0.74482	1.42782	4.61582	-4.89518	-2.71818	0.858724	3.00092	1.31772	-2.25338	-3.23398	3.72585	-1.52195	-5.17715	0.792648	1.20645
74	3.70516	3.56506	-3.88544	-0.876738	-2.07504	4.14932	-4.93768	-0.76968	0.18332	4.93932	-0.08512	3.21218	-6.35242	-0.34812	1.31358	1.36374	-0.431564	-1.42726	3.07494	-0.502664	7.90343	-4.54267	-10.935	7.71163	2.57343	-1.74307	-4.33787	-2.48877	-1.02107	6.20733	0.97982	1.69982	4.30282	-4.95918	-2.74418	0.983724	3.17332	1.79622	-2.64128	-3.36108	3.50385	-1.65775	-5.34735	0.359448	1.35305
75	3.38466	3.35316	-4.40314	-0.768638	-2.16784	4.41432	-4.87568	-0.67568	-0.17968	4.75732	0.17008	2.95788	-6.12822	-0.35722	1.61128	1.76204	-0.418664	-1.14556	2.70114	-0.632864	7.75143	-4.42467	-10.9268	7.52493	2.55243	-1.81047	-3.98687	-2.27887	-1.04567	6.20003	1.44782	1.64282	4.41582	-4.79418	-2.63918	1.22752	2.77792	2.12252	-2.40908	-3.35228	3.57065	-1.28855	-5.64575	-0.007052	1.20515
76	2.81546	3.49256	-4.55954	-0.772038	-2.12624	4.39132	-4.59968	-0.26268	-0.46468	4.46632	0.23848	2.89678	-5.59692	-0.41982	2.04888	1.95364	-0.050564	-1.11306	2.41814	-0.846464	7.79843	-4.28107	-11.1748	7.14183	2.59443	-1.85717	-3.76967	-2.18007	-1.16967	6.55333	1.57682	1.78782	4.55182	-4.94818	-2.57718	1.28382	2.91922	2.31302	-2.49528	-3.37868	3.59285	-1.20505	-5.92165	0.059548	1.19705
77	2.60016	3.82196	-4.58334	-0.436138	-2.10954	4.11032	-4.57468	0.03632	-0.92968	4.39732	0.29328	2.62788	-5.26522	-0.35592	2.35168	2.08404	0.529636	-1.13776	2.22514	-0.946164	7.62543	-4.29837	-11.0242	7.40523	2.53043	-1.95177	-3.32277	-2.50017	-0.62717	6.43333	1.53682	1.73882	4.53682	-4.78718	-2.61418	1.03242	2.68152	2.21582	-1.60878	-3.16928	3.65805	-1.07385	-6.00935	0.196348	1.34955
78	2.66826	4.24186	-4.38004	-0.638438	-1.67204	4.01532	-4.53068	0.31732	-0.75968	4.26332	-0.12402	2.85708	-4.91812	-0.30892	2.93898	2.34394	0.822936	-1.26316	2.21374	-1.03416	7.35643	-4.19777	-11.2503	7.33163	2.55843	-2.26627	-3.16547	-2.60667	-0.49527	6.87233	1.35882	1.89282	4.58382	-4.81718	-2.69518	0.803124	2.60982	2.43342	-0.883776	-3.07078	3.70515	-0.593152	-6.04485	0.595848	1.31225
79	2.83196	4.76346	-3.89984	-0.551038	-1.63174	3.89732	-4.77268	0.39932	-0.72168	4.46532	-0.19262	3.21058	-4.60592	-0.42052	3.37788	2.10424	1.53764	-1.60146	2.10014	-1.59536	7.40743	-4.14517	-11.3912	7.80443	2.74143	-2.65537	-2.86907	-3.05257	-0.17957	6.81033	1.09782	1.70882	4.55282	-4.67518	-3.06018	0.602924	2.29452	2.31462	-0.338576	-3.19138	3.58945	-0.575852	-6.13635	0.732648	1.42015
80	3.19916	5.23176	-3.67014	-0.723938	-1.14894	3.95032	-4.89368	0.34132	-0.33968	4.38532	-0.15492	3.39118	-4.77222	-0.41072	4.04118	1.96464	1.78774	-1.47386	2.10694	-2.05646	7.38143	-3.92817	-11.5994	8.10063	3.03543	-3.02127	-2.93277	-2.98277	-0.00967	6.85563	0.80182	1.83382	4.34982	-4.62118	-3.56418	0.432224	2.40532	2.62842	0.114924	-3.38118	3.43855	-0.534452	-6.09215	0.936648	1.50015
81	3.41996	5.47196	-3.56404	-0.810038	-0.730038	3.93332	-5.41268	0.24332	0.19932	4.37532	0.13188	3.40388	-4.94012	-0.40012	4.16788	1.79334	1.87334	-1.35666	2.22134	-2.11066	7.15443	-3.83757	-11.8116	8.51043	3.32643	-3.29747	-2.89747	-3.02747	0.07253	6.70053	0.51082	1.83082	4.10682	-4.07918	-3.71318	0.554024	2.30802	2.78802	0.100024	-3.33998	3.31265	-0.511352	-6.01135	1.02265	1.81065
82	3.32236	5.76636	-3.69814	-0.395938	-1.05264	3.65332	-5.61868	0.13332	0.34232	4.36032	0.47838	3.53248	-4.84812	-0.78842	4.12578	1.23054	2.37984	-1.26756	1.85554	-2.62206	7.09143	-4.24397	-11.6152	9.04893	3.35643	-3.37627	-2.55537	-3.05727	0.11813	6.27673	0.57482	1.75582	3.99282	-3.74618	-3.73718	0.948824	1.64472	3.10372	0.208224	-3.23588	3.21795	-0.548752	-6.03205	1.21425	2.08365
83	3.14546	5.72276	-4.27124	-0.644238	-0.808938	3.49832	-6.06468	-0.04668	0.67932	4.14132	0.51868	2.82428	-5.33052	-0.67172	3.85008	1.20174	1.79104	-1.03636	2.24534	-2.55026	7.05443	-4.29277	-11.5269	9.08423	3.54043	-3.38967	-2.60197	-2.77857	-0.12577	5.66583	0.72482	1.57882	4.11382	-3.48518	-3.71518	0.839224	2.07132	3.43442	-0.148876	-2.80568	3.07195	-0.793152	-5.94785	1.10375	2.34375
84	2.70106	5.68616	-4.53774	-0.280238	-0.940738	3.34332	-6.19168	-0.07568	0.74632	3.90332	0.18728	2.84778	-5.56082	-0.90972	3.38698	0.958136	1.68954	-0.886964	1.99924	-2.58476	6.98943	-4.69727	-11.0406	8.64043	3.25943	-3.40427	-2.23637	-2.49567	-0.47147	4.96883	1.23182	1.23682	4.23682	-3.35418	-3.58718	0.838824	1.80892	3.32572	-0.446676	-2.46348	2.92695	-1.26145	-6.22415	1.12285	2.42695
85	2.39186	5.48676	-4.72864	-0.276038	-0.985938	3.25132	-6.46968	-0.19668	0.48032	3.89532	-0.06952	2.51618	-5.80682	-1.02212	2.86658	0.829436	0.858636	-0.672364	2.04844	-2.45886	7.16443	-4.90347	-10.8743	8.29003	3.29943	-2.89177	-2.37537	-2.36617	-0.53587	4.63563	1.86882	1.29082	4.36782	-3.09018	-3.18518	0.730724	2.21982	3.26542	-0.488276	-2.03208	2.72755	-1.70315	-6.12645	1.24945	2.41005
86	2.22136	5.46946	-4.80074	-0.262138	-1.39634	3.18132	-6.60168	-0.26568	0.22332	3.79532	-0.43122	2.44558	-5.93312	-0.75292	2.57788	0.909136	0.743636	-0.704864	1.70504	-2.59826	7.02743	-5.29467	-10.9013	7.75683	2.88143	-2.55337	-2.34197	-2.04967	-0.97617	4.53853	2.34082	1.09282	4.66582	-3.18918	-2.88218	0.695724	2.74352	2.96412	-0.477076	-1.87048	2.26785	-1.96925	-5.91595	0.944348	2.43515
87	2.33156	5.69386	-4.51804	-0.353238	-1.57964	3.39132	-6.84568	-0.59168	0.06032	3.96032	-0.74752	2.49348	-5.84892	-0.91052	2.59308	0.872336	0.615136	-0.812464	1.05894	-2.45376	6.94743	-5.15737	-10.978	7.18143	2.44243	-2.38287	-2.44087	-1.83217	-1.42267	4.57183	2.74882	0.95682	4.48982	-3.34518	-2.97218	0.864824	2.60212	2.28872	-0.551876	-2.10078	2.24025	-2.01155	-6.12565	0.879748	2.37615
88	2.26116	5.68296	-3.99644	-0.187338	-1.92964	3.78232	-7.14468	-0.66568	-0.34868	4.22932	-0.61272	2.47498	-6.03832	-0.84942	2.67728	1.05264	0.569836	-0.951164	0.798836	-2.78896	6.68643	-5.18407	-11.6535	7.08693	2.59243	-2.13687	-2.44597	-1.63117	-1.58147	5.16663	2.77082	1.03782	4.16982	-3.27518	-2.23718	1.01852	3.16172	1.85442	-0.531076	-2.23528	1.96185	-1.57065	-5.88935	0.896948	2.36265
89	2.51966	6.01796	-3.44874	-0.277038	-2.24034	3.93132	-7.31868	-0.92968	-0.51968	4.56532	-0.27782	2.41888	-6.00282	-1.11112	2.83218	1.16064	0.810636	-1.05936	0.722336	-2.79266	6.61943	-5.15027	-12.3286	7.13973	2.50443	-2.09717	-2.36047	-1.66877	-1.90217	5.47123	2.68882	0.76182	3.56882	-3.56118	-2.69918	1.04632	3.10472	1.55632	-0.693676	-2.50698	2.11335	-0.838352	-6.06165	0.611648	2.31335
90	2.60146	5.92396	-2.95464	-0.226438	-2.57244	4.32632	-7.25868	-0.75668	-1.07168	4.73232	0.35038	2.39748	-5.58992	-1.25472	3.08578	1.11514	1.04804	-1.04436	0.678536	-3.17836	6.09943	-5.37297	-12.6972	7.46763	2.71243	-2.18897	-2.31037	-1.64557	-2.07847	6.02113	2.24682	0.62582	3.24482	-3.34018	-2.45718	1.16742	3.31952	0.745224	-0.796376	-2.80548	2.11165	-0.274252	-5.81585	0.694948	2.28915
91	2.68556	5.50156	-2.75014	-0.359538	-3.05914	4.76832	-7.23168	-0.55068	-1.29968	4.84332	0.85648	2.44508	-5.35532	-1.59492	3.23328	1.11544	1.55464	-1.06686	1.00604	-3.25096	6.04643	-5.42447	-13.1363	7.65023	2.86543	-2.29397	-1.95887	-1.53877	-2.20367	6.18873	1.92182	0.40382	2.98082	-3.22418	-2.69818	0.896024	3.07652	0.503624	-0.951176	-2.80188	2.18105	0.049148	-5.78765	0.792248	2.51615
92	2.51936	5.08656	-2.46174	-0.308238	-3.21684	5.04332	-7.29968	-0.19768	-1.63568	4.91932	1.01008	2.60838	-4.87612	-1.52262	3.38418	1.04214	1.81454	-0.800964	1.04904	-3.21296	6.31343	-5.61767	-13.2177	7.88573	2.86143	-2.22237	-1.87407	-1.38097	-2.36027	6.46553	1.80982	0.29682	2.80882	-2.90018	-2.78418	0.686324	2.95352	0.229424	-0.856776	-2.98438	2.32115	0.224548	-5.73575	0.795248	2.28325
93	2.33486	4.55226	-2.41694	-0.315838	-3.12924	5.37132	-7.48968	0.08432	-2.17068	5.16632	0.86528	2.98348	-4.05252	-1.54562	3.50058	0.927136	1.89974	-0.867364	1.13434	-2.82626	6.79643	-5.60967	-13.5755	8.45023	3.08043	-2.03707	-1.82987	-0.88127	-2.52167	6.65983	1.56882	0.33582	2.73282	-2.85118	-2.50718	0.066824	2.89382	0.217424	-0.785976	-3.08908	2.39765	0.140748	-5.65035	1.09105	2.34105
94	2.26876	3.93816	-3.12594	-0.522338	-3.35134	5.52732	-7.96768	0.16032	-1.92568	4.88532	0.85088	2.80648	-4.19522	-1.37282	3.43968	0.901936	1.74404	-0.961564	0.924936	-2.93526	7.06643	-5.69847	-12.9584	8.15343	2.60243	-2.15557	-1.68687	-0.82497	-2.63427	7.06973	1.76682	0.77682	2.82782	-2.40418	-2.86618	0.057124	2.52912	0.734724	-0.725776	-3.50538	2.33045	-0.095552	-5.66135	1.31235	2.51295
95	1.93836	3.41586	-3.22204	-0.494438	-2.90484	5.70232	-8.29968	0.07132	-2.04068	4.70032	0.37218	2.83078	-4.21062	-1.52262	3.67038	1.35424	1.33524	-0.921664	0.787036	-2.70096	7.58743	-5.44877	-12.9781	8.83053	2.13543	-2.02927	-1.57067	-0.60687	-2.60857	7.57073	2.04082	0.96182	2.57782	-2.51218	-2.59118	0.096624	2.31392	1.05352	-0.527476	-3.81718	2.27805	-0.399552	-5.62715	1.31595	2.43495
96	1.77796	3.20626	-3.56204	-0.520338	-2.57534	5.66632	-8.38168	-0.03368	-1.72368	4.44132	0.17218	2.59218	-4.41942	-1.36282	3.59388	1.62734	1.21734	-0.755964	0.594036	-2.72766	7.80143	-5.37687	-12.3386	9.20643	1.72943	-2.12717	-1.54217	-0.65717	-2.36547	7.84123	1.79882	1.36382	2.48882	-2.33118	-2.57418	0.096324	2.18972	1.48632	-0.326976	-4.06868	2.39835	-0.545052	-5.63005	1.62835	2.53335
97	1.78836	3.42136	-3.59134	-0.488538	-2.56124	5.49932	-8.42568	-0.29168	-1.75768	4.14832	0.06058	2.44988	-5.08182	-1.47742	3.77578	1.93404	0.922936	-0.689364	0.532136	-2.73206	8.02943	-5.34707	-12.1113	9.87923	1.38843	-1.94077	-1.25727	-1.21137	-2.20027	8.13513	1.64182	1.55682	1.88082	-2.52118	-2.30518	0.087724	1.95952	1.90732	-0.184476	-4.15118	2.36165	-0.742752	-5.48015	1.67655	2.50725
98	1.87076	3.70626	-3.66874	-0.502638	-2.67694	5.52832	-8.17968	-0.33168	-1.49268	3.41232	-0.20502	2.31298	-5.59492	-1.64912	3.50878	2.20124	1.20294	-0.066764	0.546636	-2.79046	8.00243	-4.95347	-11.9239	10.0334	1.04443	-2.05857	-1.11117	-1.73127	-1.59807	8.09603	1.66182	1.52582	1.85582	-2.47318	-2.32518	0.080124	1.68212	2.18702	-0.118876	-3.77188	2.27615	-0.860352	-5.51665	1.85345	2.47345
99	2.34966	4.02826	-3.71244	-0.543138	-3.12084	5.46632	-8.00768	-0.46768	-1.24568	3.07132	-0.33422	2.43598	-5.85902	-1.81402	3.29778	2.06104	1.29544	0.446136	0.498936	-2.98246	7.99743	-4.97777	-11.4296	9.82813	0.648428	-1.79897	-1.03817	-2.28657	-1.30837	7.62803	1.43182	1.79382	1.74582	-2.57418	-2.43418	0.093624	1.57812	2.63092	0.154224	-3.40488	2.28475	-0.861152	-5.70595	1.75525	2.22735

## Sheet: polo norm
0	0.758907	0.758907	0.842793	0.77089	0.710972	1.96753	1.1047	1.79976	1.72786	1.51215	0.89727	0.885286	0.597676	1.10099	0.981156	0.889762	0.85381	0.937697	0.745957	0.985632	1.40278	1.15112	0.563913	0.707718	1.24699	0.723034	0.42344	0.651131	0.842871	0.950725	1.67795	1.23455	1.47423	1.34241	1.42629	1.18026	0.545117	0.940581	0.640987	0.892646	0.952548	0.724857	0.784776	0.712873	0.916597
1	0.761902	0.751417	0.838299	0.752915	0.695992	1.96753	1.1092	1.79527	1.69041	1.46871	0.892776	0.855327	0.596178	1.05156	0.97816	0.885268	0.849316	0.918223	0.732475	0.910733	1.40278	1.12565	0.541443	0.697232	1.20654	0.71854	0.409958	0.639148	0.841374	0.946231	1.6435	1.20609	1.46824	1.3454	1.4173	1.17277	0.530137	0.937585	0.643983	0.877666	0.952548	0.721861	0.760808	0.699391	0.912103
2	0.767894	0.744676	0.83755	0.698988	0.628583	1.93607	1.11818	1.77953	1.64622	1.39006	0.898768	0.818627	0.586441	0.969921	0.943707	0.889013	0.849316	0.885268	0.727232	0.823851	1.39005	1.0545	0.519722	0.671017	1.14363	0.690828	0.393481	0.608439	0.809916	0.922264	1.60305	1.17538	1.44952	1.3469	1.39334	1.16003	0.519652	0.939832	0.629752	0.819994	0.944309	0.716618	0.717367	0.666436	0.903864
3	0.770291	0.735538	0.794858	0.63068	0.571361	1.89863	1.11069	1.71467	1.60442	1.31921	0.909853	0.773238	0.570114	0.909254	0.905659	0.886766	0.847818	0.848418	0.729779	0.757341	1.36323	0.992332	0.502196	0.631621	1.06903	0.648735	0.378501	0.586419	0.771568	0.877624	1.54194	1.13688	1.42749	1.34181	1.36098	1.13831	0.504372	0.947172	0.588858	0.763221	0.913601	0.686509	0.661942	0.64157	0.88484
4	0.749919	0.727449	0.717962	0.572659	0.515736	1.8447	1.1067	1.6265	1.55659	1.25699	0.913748	0.727001	0.554235	0.854827	0.870306	0.880274	0.836833	0.807873	0.734473	0.698022	1.33836	0.937905	0.488514	0.582886	0.999821	0.609688	0.365019	0.565747	0.73352	0.828392	1.45874	1.10872	1.39184	1.33142	1.31494	1.09687	0.49169	0.933091	0.557101	0.708895	0.890133	0.647961	0.598029	0.629487	0.850187
5	0.722356	0.698389	0.627984	0.513839	0.434446	1.76591	1.09871	1.51125	1.49867	1.20986	0.917642	0.678566	0.526373	0.802598	0.814882	0.860701	0.814264	0.731576	0.732774	0.630613	1.29971	0.866203	0.470439	0.539346	0.923725	0.555861	0.351538	0.54867	0.68169	0.761382	1.37386	1.07067	1.31215	1.27739	1.25732	1.03765	0.477109	0.902832	0.508567	0.634696	0.853383	0.593635	0.525927	0.635278	0.795561
6	0.674687	0.651386	0.536874	0.455652	0.379088	1.66927	1.05677	1.39731	1.42493	1.16295	0.918241	0.654932	0.521446	0.749471	0.755129	0.832174	0.791229	0.667064	0.730977	0.591832	1.24632	0.792269	0.462051	0.503994	0.870169	0.502666	0.340552	0.522639	0.656125	0.6994	1.27882	1.02218	1.23822	1.22024	1.20193	0.987851	0.455572	0.869012	0.459566	0.575077	0.820062	0.543769	0.457553	0.602689	0.735842
7	0.62334	0.594879	0.46156	0.408133	0.335481	1.57681	1.01108	1.28471	1.35062	1.1424	0.906008	0.645611	0.495565	0.712022	0.704032	0.808372	0.755444	0.588919	0.719242	0.548474	1.1938	0.724944	0.455559	0.474284	0.827303	0.448157	0.319831	0.498588	0.603196	0.640895	1.19786	0.963671	1.13419	1.13494	1.13968	0.924852	0.436015	0.821243	0.403808	0.517405	0.78128	0.490425	0.402045	0.585297	0.672428
8	0.565669	0.531215	0.40881	0.361089	0.308232	1.45416	0.950195	1.16719	1.24829	1.08994	0.870521	0.638764	0.488967	0.642615	0.651818	0.785118	0.709791	0.51848	0.701873	0.509277	1.1263	0.644803	0.446215	0.451137	0.793533	0.395621	0.289479	0.459606	0.555261	0.590357	1.09888	0.889803	1.03148	1.05822	1.06378	0.851345	0.406021	0.747771	0.35509	0.462729	0.737696	0.436391	0.354431	0.521989	0.606517
9	0.514952	0.469156	0.387625	0.308874	0.287474	1.32918	0.879359	1.05056	1.14579	1.03601	0.821301	0.626993	0.480192	0.577775	0.608804	0.750878	0.655223	0.455993	0.68347	0.475894	1.05803	0.568621	0.434873	0.435943	0.756719	0.348327	0.25524	0.419802	0.510537	0.543706	1.00365	0.805486	0.936672	0.989532	0.976254	0.789928	0.367929	0.663885	0.312504	0.414794	0.685695	0.393806	0.321903	0.460787	0.538253
10	0.464071	0.419837	0.371021	0.259466	0.274093	1.20533	0.804581	0.93675	1.04849	0.983283	0.766506	0.604901	0.4581	0.513261	0.574413	0.709829	0.59616	0.397723	0.66348	0.437727	0.993386	0.509633	0.419931	0.416583	0.714944	0.309595	0.211962	0.377092	0.455339	0.498691	0.904292	0.722426	0.844025	0.927912	0.882973	0.725578	0.330114	0.58054	0.274602	0.376464	0.629868	0.353889	0.293442	0.406935	0.471435
11	0.41737	0.374491	0.354081	0.216455	0.265513	1.07848	0.739389	0.837129	0.947223	0.898545	0.698227	0.567343	0.42204	0.448253	0.553486	0.669934	0.532121	0.341131	0.642597	0.40442	0.926229	0.454374	0.399136	0.395953	0.673456	0.280571	0.173466	0.324761	0.398537	0.466507	0.799578	0.654083	0.755202	0.862684	0.787222	0.660648	0.286342	0.498118	0.239718	0.338024	0.566259	0.325273	0.265729	0.35205	0.420207
12	0.368686	0.333483	0.331536	0.180541	0.252144	0.96315	0.668493	0.749384	0.868179	0.82324	0.647708	0.519033	0.387961	0.389908	0.529668	0.614135	0.468083	0.299112	0.620577	0.363825	0.858557	0.404229	0.365432	0.373221	0.623232	0.245631	0.139126	0.275591	0.351837	0.418347	0.698878	0.595818	0.674467	0.808673	0.691388	0.600542	0.253912	0.421535	0.218111	0.301847	0.519935	0.291045	0.245507	0.318458	0.355608
13	0.337391	0.289326	0.304565	0.145261	0.230188	0.853954	0.605555	0.67524	0.778145	0.733074	0.5896	0.467679	0.328694	0.332731	0.499722	0.554086	0.403248	0.247719	0.588735	0.32874	0.768415	0.362013	0.326061	0.346772	0.561312	0.214376	0.12567	0.223364	0.302561	0.374853	0.593817	0.539626	0.585081	0.733583	0.590689	0.534696	0.211396	0.345301	0.187038	0.26428	0.461214	0.265827	0.203824	0.29279	0.303342
14	0.312375	0.250414	0.266347	0.111103	0.216098	0.763704	0.544737	0.629031	0.703378	0.647546	0.537349	0.427588	0.284737	0.286235	0.474571	0.495796	0.356621	0.209412	0.549451	0.290437	0.693553	0.317565	0.292372	0.315794	0.508356	0.182131	0.107097	0.175595	0.262749	0.338328	0.509811	0.501769	0.502584	0.667637	0.519481	0.475257	0.184515	0.304081	0.164224	0.218832	0.424855	0.238154	0.170336	0.263619	0.253269
15	0.29566	0.21477	0.230748	0.0904385	0.195546	0.68714	0.493279	0.592145	0.634963	0.569424	0.491445	0.395824	0.236915	0.2479	0.445632	0.442118	0.310422	0.17523	0.512024	0.262737	0.616713	0.283418	0.262945	0.288162	0.458935	0.149561	0.104373	0.14382	0.234072	0.305101	0.434265	0.467472	0.433258	0.599533	0.449736	0.422783	0.161388	0.268991	0.148655	0.179363	0.397426	0.208432	0.13628	0.242262	0.211303
16	0.284424	0.181939	0.196668	0.0708391	0.178819	0.618989	0.438477	0.55158	0.572803	0.506389	0.446881	0.37011	0.194473	0.211325	0.412552	0.390689	0.268978	0.153759	0.470206	0.239269	0.545937	0.249963	0.227868	0.259451	0.406374	0.119852	0.0957589	0.112861	0.212102	0.274767	0.367731	0.43339	0.370595	0.535372	0.38645	0.375722	0.14079	0.241403	0.1343	0.147406	0.365844	0.182218	0.10682	0.221539	0.174853
17	0.272738	0.159822	0.162301	0.0568241	0.159513	0.549315	0.384646	0.505407	0.517498	0.451791	0.395193	0.346431	0.160683	0.18155	0.383415	0.338922	0.234065	0.140983	0.422395	0.216089	0.479199	0.212871	0.199235	0.235392	0.349547	0.0920272	0.0756011	0.0954366	0.189654	0.255565	0.304361	0.394755	0.323679	0.475237	0.337628	0.334988	0.125583	0.212052	0.117215	0.113908	0.340034	0.15098	0.0803169	0.201808	0.146124
18	0.245502	0.141144	0.137549	0.0522643	0.138648	0.480049	0.328958	0.457579	0.45299	0.41004	0.338128	0.323847	0.124219	0.146788	0.347815	0.288677	0.193805	0.124599	0.380053	0.1972	0.422109	0.173941	0.161858	0.212789	0.299575	0.0708183	0.0503465	0.06962	0.172381	0.235595	0.242393	0.355448	0.286541	0.419261	0.289429	0.301347	0.111006	0.189499	0.104615	0.0905339	0.303828	0.122574	0.0643521	0.189383	0.125769
19	0.221036	0.119972	0.113482	0.0436767	0.120572	0.416032	0.281322	0.405055	0.408446	0.371201	0.284501	0.305173	0.0952574	0.115929	0.31486	0.240342	0.165844	0.116411	0.326026	0.174631	0.380357	0.131399	0.126305	0.205398	0.260724	0.0462516	0.0170916	0.0515449	0.151808	0.227805	0.196963	0.310904	0.258176	0.369828	0.251788	0.271788	0.103316	0.165631	0.090933	0.0730568	0.279861	0.103299	0.0510705	0.171408	0.113186
20	0.19451	0.108208	0.0969014	0.0388185	0.102119	0.362872	0.241968	0.358522	0.367605	0.3477	0.235941	0.288707	0.0776389	0.0908797	0.282136	0.202436	0.137201	0.100284	0.284679	0.156627	0.344047	0.0964492	0.0917144	0.201307	0.226438	0.0334854	0.00188301	0.0404431	0.13699	0.212469	0.154756	0.270735	0.235359	0.322529	0.221829	0.250548	0.0983354	0.141343	0.0793938	0.0531063	0.250629	0.0886552	0.0409131	0.163554	0.101992
21	0.171787	0.105376	0.0794111	0.0305605	0.0854029	0.311114	0.211325	0.316686	0.330252	0.32468	0.1869	0.273782	0.0647324	0.0735536	0.248234	0.162831	0.106657	0.0766137	0.24239	0.137365	0.309677	0.0593463	0.0588477	0.197493	0.204652	0.0201534	-0.00439648	0.033719	0.120351	0.197829	0.12506	0.239481	0.212769	0.284924	0.193044	0.230544	0.0928971	0.119112	0.0656844	0.035308	0.216296	0.0717425	0.0304657	0.151635	0.0928806
22	0.152494	0.107555	0.0627033	0.0230515	0.0810313	0.269446	0.182564	0.279585	0.300209	0.297117	0.141589	0.255787	0.051446	0.0700388	0.222832	0.125356	0.0783035	0.0560976	0.204396	0.116457	0.277884	0.0331031	0.0390949	0.200523	0.191182	0.00815051	-0.00224779	0.0270956	0.101553	0.186233	0.10138	0.211523	0.191354	0.240344	0.159274	0.208515	0.0903518	0.0989873	0.0562508	0.0224147	0.189554	0.0588779	0.0110304	0.134922	0.0827568
23	0.142942	0.112127	0.0492971	0.0116346	0.0773738	0.240242	0.170053	0.248379	0.270381	0.270201	0.112249	0.23705	0.0447111	0.0697068	0.19682	0.100289	0.0554361	0.0384874	0.175187	0.097807	0.252419	0.0112051	0.023274	0.196696	0.181116	0.00349482	0.00803187	0.0208725	0.0858412	0.168101	0.083944	0.191966	0.167051	0.206178	0.128619	0.195876	0.0926455	0.084427	0.0436835	0.0117551	0.159395	0.0505996	-0.000502742	0.117794	0.0767925
24	0.136067	0.112729	0.0388569	0.00787167	0.0775668	0.209156	0.15475	0.224052	0.24337	0.246522	0.0852126	0.213644	0.0322325	0.0713366	0.173987	0.0793604	0.0347365	0.0232261	0.145271	0.0768378	0.227816	-0.00586811	0.0123448	0.190918	0.165848	-0.0025354	0.00527081	0.0144947	0.070629	0.16169	0.0739376	0.176279	0.141586	0.170287	0.103669	0.180637	0.0861862	0.0801944	0.0336003	-0.00101114	0.136549	0.0339781	-0.0162434	0.0997305	0.0656715
25	0.131971	0.114994	0.0306084	0.00500036	0.0721945	0.18538	0.148279	0.198575	0.212416	0.211134	0.0668955	0.189016	0.0213153	0.0733151	0.153778	0.066877	0.0186567	0.0227947	0.126582	0.0568909	0.203825	-0.0214362	-0.00652841	0.180005	0.154679	-0.00219746	0.00607732	0.0034385	0.052301	0.149669	0.0567888	0.161359	0.120351	0.146811	0.0784075	0.165703	0.0920175	0.0759677	0.017904	-0.00328206	0.113758	0.0264463	-0.0227014	0.0811581	0.0698167
26	0.116073	0.105996	0.0265364	0.000321908	0.0628963	0.163019	0.134354	0.172833	0.186243	0.188688	0.0475129	0.166056	-1.34218e-05	0.0689615	0.137731	0.0584572	0.00929623	0.0210763	0.105711	0.0381663	0.187107	-0.0313264	-0.0222703	0.165725	0.135086	-0.00232329	-0.00824686	-0.00613652	0.0389392	0.143252	0.0458477	0.142197	0.102291	0.126534	0.0596649	0.1519	0.088305	0.0751636	0.00789159	-0.0111063	0.102042	0.0178839	-0.0290984	0.0706532	0.0658872
27	0.100824	0.0937352	0.0261445	5.70666e-05	0.0512804	0.149657	0.119482	0.146445	0.165583	0.165799	0.0331971	0.149528	-0.0165642	0.0578957	0.125633	0.0506797	0.00252541	0.0268584	0.0953995	0.0234239	0.170929	-0.032937	-0.0339592	0.155368	0.119711	-0.000522132	-0.0229545	-0.00929064	0.0301683	0.137437	0.0349305	0.124521	0.0933872	0.113196	0.0512284	0.138474	0.0822819	0.075559	-0.000582123	-0.0162928	0.100022	0.0136501	-0.032165	0.0642898	0.0649465
28	0.085391	0.0804692	0.0186954	0.00171921	0.0378131	0.13687	0.0974916	0.125749	0.152353	0.145355	0.0278057	0.141937	-0.0316134	0.0431425	0.117399	0.0439796	0.000325191	0.0316399	0.0891332	0.00981153	0.157747	-0.0347046	-0.0444774	0.144267	0.10732	0.00301068	-0.03394	-0.0096154	0.0255509	0.135616	0.0254753	0.111147	0.086892	0.101728	0.0470221	0.128397	0.0791769	0.0715445	-0.00370988	-0.0230409	0.097208	0.00847069	-0.0346133	0.0575477	0.0649657
29	0.0680313	0.0667203	0.0112331	-0.000750638	0.0270241	0.127283	0.0709117	0.10787	0.136199	0.130962	0.0223938	0.140358	-0.0499461	0.02695	0.106093	0.0450941	0.00109215	0.0303013	0.0796097	-0.00215425	0.158526	-0.0360863	-0.053875	0.118142	0.0981041	0.00787848	-0.0438014	-0.010471	0.0198622	0.127029	0.024193	0.100901	0.0831171	0.093531	0.0393645	0.117947	0.0746303	0.067452	-0.000205833	-0.0323498	0.0933384	0.00664317	-0.0298078	0.0560761	0.0591967
30	0.0569008	0.0531403	0.00163533	0.00239989	0.0206308	0.114449	0.0475793	0.0920151	0.125989	0.109727	0.0271094	0.139042	-0.0613031	0.0113651	0.0955055	0.0381507	0.00283699	0.0318401	0.0718071	-0.0104218	0.155506	-0.0345105	-0.0561196	0.110251	0.0938019	0.00802468	-0.0445636	-0.00759255	0.0217928	0.119001	0.0176259	0.09425	0.0853221	0.0785034	0.0357334	0.108221	0.0678703	0.060094	-0.00779275	-0.0369876	0.09214	0.00544959	-0.0282703	0.0479667	0.0533846
31	0.0559553	0.0473138	-0.00730455	0.00479424	0.0153375	0.106479	0.0289925	0.075142	0.114545	0.104346	0.0266049	0.132961	-0.0659241	-0.000185988	0.0795515	0.0409897	0.00861076	0.0296974	0.0588502	-0.0102876	0.158658	-0.0349874	-0.0573994	0.0947606	0.0931428	0.0100008	-0.0404688	-0.00866629	0.0206016	0.109328	0.0181412	0.0906789	0.082446	0.071385	0.0324379	0.102063	0.063175	0.0550512	-0.0119547	-0.0442186	0.0830348	0.00796378	-0.021823	0.0456431	0.0466809
32	0.0589956	0.044675	-0.0152438	0.00986217	0.012199	0.0986061	0.0189741	0.0595391	0.106635	0.101243	0.0339006	0.124977	-0.0670026	-0.00396806	0.0733271	0.0390351	0.0141089	0.0242951	0.0467646	-0.00386672	0.157064	-0.0358143	-0.0627178	0.0916329	0.0948086	0.00778381	-0.0345788	-0.0133076	0.0237222	0.107369	0.0169429	0.0894446	0.0821345	0.0599046	0.0352181	0.0875775	0.0634902	0.0508473	-0.0199766	-0.0429854	0.0783336	0.00900756	-0.0202927	0.0428617	0.04406
33	0.0609681	0.0404004	-0.0165225	0.00779018	0.00698367	0.0934052	0.0111248	0.0531877	0.0964011	0.0982946	0.024473	0.114236	-0.0775627	0.0032126	0.0728682	0.0372447	0.0154667	0.0188077	0.0360919	0.00325162	0.159629	-0.0355051	-0.0723791	0.0873283	0.0934305	0.00562194	-0.0312509	-0.0181155	0.0239439	0.10443	0.016128	0.0896962	0.0746087	0.0506412	0.0324858	0.0781547	0.0643842	0.051824	-0.0312557	-0.0393208	0.0715699	0.00836643	-0.0211316	0.043915	0.0404577
34	0.0598548	0.0400397	-0.0153588	0.00534909	0.00366777	0.0962813	0.00776931	0.0453983	0.0843455	0.0993252	0.012838	0.104556	-0.0912313	0.00427077	0.0755945	0.0340271	0.0109009	0.0115839	0.0265109	0.00890316	0.15704	-0.0390595	-0.0802141	0.0906071	0.0840352	0.00316766	-0.0346231	-0.0193282	0.0251387	0.102402	0.0118378	0.0877429	0.065501	0.0450088	0.0346549	0.0640846	0.0690255	0.0589867	-0.0364099	-0.036936	0.0639111	0.00882781	-0.0236542	0.0478805	0.0417831
35	0.056878	0.0464498	-0.0175027	-0.000448648	-0.00436614	0.104574	0.00720607	0.0442598	0.0820446	0.104802	0.00695753	0.0916503	-0.0968625	0.0105874	0.0875602	0.026125	0.00884084	0.00728535	0.0258949	0.0137374	0.150928	-0.0443779	-0.0923129	0.0901505	0.0783429	0.00135812	-0.0373003	-0.0231271	0.018816	0.108867	0.0100163	0.0881982	0.0562256	0.0363446	0.0365842	0.0537258	0.0763104	0.0565492	-0.0369588	-0.0376503	0.0577419	0.00583187	-0.0286789	0.0519813	0.0394211
36	0.0505734	0.0489723	-0.0253581	-0.00872463	-0.00681322	0.108912	0.00101047	0.0476033	0.0775028	0.100655	-0.000840301	0.0929637	-0.105594	0.0208036	0.0935833	0.0200097	0.000174196	0.00595995	0.027448	0.0132952	0.143451	-0.0461743	-0.0986547	0.0894183	0.0727824	0.00214905	-0.0426342	-0.0275515	0.0102585	0.112999	0.00771538	0.0872635	0.0463031	0.0226471	0.0291543	0.0466554	0.0842077	0.051872	-0.0335638	-0.0375927	0.0510813	0.00825978	-0.0300163	0.0565567	0.0349128
37	0.0441393	0.0525483	-0.0256085	-0.0109967	-0.00873661	0.119506	-0.00537687	0.0498682	0.0731047	0.0989057	-0.00608439	0.0960927	-0.110574	0.0150454	0.0997729	0.0121615	-0.00539345	0.000441433	0.0315572	0.00706365	0.134918	-0.052673	-0.103288	0.08903	0.0673778	-0.00172051	-0.0468166	-0.0291561	0.0050599	0.113019	0.00169954	0.0765381	0.0388012	0.0112146	0.0243488	0.0400128	0.0821657	0.0499462	-0.0296823	-0.0429806	0.0453567	0.0103521	-0.0336929	0.0613358	0.0341087
38	0.0366986	0.0543926	-0.0384815	-0.0112364	-0.00767964	0.117493	-0.0159226	0.0491492	0.0704443	0.0953466	-0.00483448	0.103253	-0.10782	0.0152467	0.100959	0.00366626	-0.0055085	0.003713	0.0348432	0.00301075	0.125104	-0.0581664	-0.105493	0.0847027	0.0609665	-0.00146765	-0.0466883	-0.0401812	-0.00610296	0.10648	0.00491118	0.0638473	0.0343553	-0.00665314	0.0150135	0.0362763	0.0786868	0.0448423	-0.0179789	-0.0519637	0.0421103	0.0156154	-0.0325065	0.0630818	0.0290504
39	0.0324887	0.0515273	-0.0463728	-0.0078606	-0.0117266	0.116522	-0.0304229	0.0486818	0.0657347	0.0939564	-0.000883442	0.109241	-0.100087	0.00858732	0.0985146	-0.000224863	-0.00220698	0.000886031	0.0414762	-0.00259285	0.116991	-0.0647023	-0.108433	0.0794406	0.0592887	-0.00459181	-0.045279	-0.0514159	-0.0069598	0.100749	0.00945302	0.045596	0.0335643	-0.0219564	0.0134196	0.0345518	0.0716619	0.0417025	-0.0180712	-0.0597243	0.0398981	0.0205216	-0.0354833	0.0619817	0.0277214
40	0.0265771	0.0463299	-0.0563948	-0.00363633	-0.013741	0.108577	-0.0449232	0.0440921	0.0605457	0.0907088	0.00158641	0.111624	-0.0890024	0.00204299	0.091413	-0.00170725	0.000882435	-0.0021135	0.0430281	-0.00495725	0.112437	-0.06818	-0.11124	0.0783669	0.0572395	-0.00812702	-0.0414383	-0.0627645	-0.00447078	0.0963246	0.0179016	0.0311556	0.0346069	-0.0392849	0.0125688	0.0346393	0.0667318	0.0390577	-0.0202007	-0.0651398	0.0412247	0.0247219	-0.0359075	0.0615863	0.0262953
41	0.0274567	0.0420397	-0.0686769	9.13162e-06	-0.0123713	0.101015	-0.0553371	0.0350683	0.0567828	0.091332	0.00346666	0.109911	-0.0795819	-0.00397884	0.0816702	-0.00148555	0.00930821	-0.000516068	0.0417794	-0.0112667	0.114474	-0.0668642	-0.118633	0.0792752	0.0540758	-0.0107946	-0.0391673	-0.0670559	-0.00625636	0.0886442	0.0299213	0.0241451	0.0346309	-0.0537013	0.00811084	0.0367329	0.064401	0.0363806	-0.02367	-0.0657018	0.0428401	0.0268478	-0.0375649	0.0596269	0.0240723
42	0.025628	0.0378838	-0.0726028	0.00188699	-0.0160431	0.0973359	-0.0685672	0.0288847	0.0540386	0.0884919	0.00389088	0.102847	-0.0807671	-0.00881908	0.0756112	0.00605103	0.0101818	-0.00797595	0.0425008	-0.00747623	0.107571	-0.0651433	-0.119207	0.0798421	0.0502051	-0.00883766	-0.0346207	-0.0706175	0.00223892	0.0844906	0.0344991	0.024241	0.0394004	-0.059106	0.00545045	0.033266	0.0629078	0.0368515	-0.0298309	-0.0647827	0.0429635	0.0243528	-0.0433746	0.051043	0.0261683
43	0.0284382	0.034472	-0.0790824	0.000434555	-0.0133384	0.100524	-0.072414	0.0202564	0.0493409	0.0890431	-0.00101167	0.0986859	-0.0816108	-0.0142022	0.0662711	0.0117433	0.0113275	-0.0117245	0.0413288	-0.0101846	0.11161	-0.0596584	-0.127151	0.0824821	0.0525179	-0.00913965	-0.0356873	-0.0616105	0.00226169	0.0851485	0.0383458	0.0260265	0.0449129	-0.0601486	0.0034252	0.036474	0.0678475	0.0313965	-0.0365106	-0.0588136	0.0404098	0.026263	-0.0476792	0.0447791	0.0260964
44	0.0281146	0.0339759	-0.0750499	0.00219377	-0.0146973	0.101578	-0.0768719	0.0186985	0.0437925	0.0829194	-0.00654816	0.093751	-0.0880029	-0.0148841	0.0593625	0.0175099	0.00873898	-0.0209603	0.04278	-0.00598066	0.109357	-0.0532938	-0.126586	0.0844319	0.0572515	-0.0068891	-0.035112	-0.0602084	0.00774306	0.0825984	0.03674	0.0288787	0.0459435	-0.0578238	-0.00142822	0.0339407	0.0715421	0.0237377	-0.0379187	-0.0518127	0.0357481	0.0232862	-0.0525242	0.0337504	0.0274985
45	0.0324803	0.0341544	-0.0698669	0.00406204	-0.0124588	0.103484	-0.0778546	0.0195613	0.0394304	0.0794321	-0.00975022	0.0910978	-0.0946503	-0.0164467	0.0564253	0.020851	0.00181837	-0.0233391	0.0425715	-0.00681712	0.107475	-0.0465541	-0.129999	0.0863684	0.0606429	-0.00475839	-0.0359521	-0.0523854	0.00806183	0.0815953	0.0334445	0.0283394	0.0482085	-0.0533898	-0.0032138	0.0334721	0.0731251	0.0196824	-0.0376814	-0.0444223	0.0307245	0.01786	-0.0540869	0.0279491	0.0263624
46	0.0338081	0.0333228	-0.0650171	0.00781655	-0.0103209	0.104874	-0.0774831	0.0229288	0.0341815	0.0775028	-0.0116329	0.0897844	-0.101996	-0.0132926	0.0534677	0.0228019	-0.00152989	-0.0245255	0.0431659	-0.00549771	0.10237	-0.043696	-0.130416	0.0838746	0.0629438	-0.00250904	-0.0353841	-0.046922	0.00761244	0.0814983	0.0343912	0.0206698	0.0481605	-0.0486442	-0.00552667	0.0329328	0.0743091	0.0152005	-0.0369049	-0.0389289	0.0265194	0.0104468	-0.0497955	0.0264391	0.0243336
47	0.0329045	0.0301962	-0.0621446	0.0132464	-0.00723265	0.101674	-0.0767281	0.0251817	0.0326116	0.0784495	-0.0116892	0.0901727	-0.10481	-0.0091043	0.0552065	0.024059	-0.00191937	-0.0265855	0.0424445	-0.000155357	0.0966301	-0.0430729	-0.127	0.08288	0.0584978	-0.000997887	-0.0303832	-0.0444186	0.00946752	0.0823551	0.0329771	0.0135994	0.0466865	-0.0477934	-0.00827095	0.0308009	0.0735242	0.00970593	-0.0353146	-0.0364639	0.0229051	0.00357413	-0.0446892	0.0310301	0.0191698
48	0.0367705	0.029434	-0.0631333	0.0227507	-0.00482751	0.0957181	-0.0745111	0.0255891	0.0314252	0.0815173	-0.0114208	0.083028	-0.102567	-0.0040843	0.0528769	0.0265864	-0.00775186	-0.0215416	0.0408363	6.42329e-06	0.0955875	-0.0458759	-0.127611	0.0824497	0.0588334	0.000474916	-0.0294461	-0.0402003	0.00231922	0.0899312	0.0347148	0.00353305	0.0489634	-0.0433354	-0.00968503	0.0323121	0.0708758	0.0157577	-0.0395137	-0.0349419	0.0207349	-0.00569051	-0.0414117	0.0304525	0.0177773
49	0.0340082	0.0323521	-0.0646216	0.0268336	-0.00229774	0.0912481	-0.0732528	0.0219101	0.0334984	0.083207	-0.00395488	0.0813898	-0.104319	-0.00186611	0.0587225	0.0265768	-0.00358031	-0.0232109	0.042502	0.00387118	0.0928432	-0.047574	-0.124246	0.0839717	0.0485753	-0.00139215	-0.027724	-0.0353721	0.00219578	0.0966469	0.0327494	0.00279006	0.0502098	-0.0440424	-0.0154612	0.0302101	0.0654915	0.0191335	-0.0406282	-0.0364099	0.0213245	-0.0138383	-0.0385943	0.0360669	0.0137951
50	0.0379197	0.0362792	-0.0653682	0.0314281	-0.0039515	0.0829793	-0.0685672	0.0130062	0.0300471	0.0868621	-0.00450733	0.0790578	-0.103231	0.00316107	0.059299	0.0258614	0.00114488	-0.0197548	0.0390579	0.00285736	0.0949404	-0.0473654	-0.126223	0.0885219	0.0434342	-0.00483628	-0.0295168	-0.0309788	-0.00383804	0.102982	0.035997	0.00143589	0.0543322	-0.0381105	-0.0188526	0.0304582	0.0625926	0.0249648	-0.0470084	-0.0362014	0.021382	-0.0171374	-0.0386794	0.0390364	0.0167095
51	0.0312268	0.0470945	-0.0702288	0.0263818	-0.00982833	0.0837583	-0.0663023	0.00796105	0.0262722	0.0843814	-0.00250964	0.0729065	-0.103632	-0.00317593	0.0602565	0.0250453	0.00899304	-0.0267365	0.0420958	0.000856071	0.095959	-0.0466296	-0.123896	0.0953622	0.0411813	-0.0120062	-0.0318309	-0.0279853	-0.00993537	0.105501	0.0368479	0.00247848	0.061067	-0.0381704	-0.0197873	0.0279668	0.0545599	0.0303336	-0.0497059	-0.0372788	0.0251017	-0.0180613	-0.0404757	0.0318702	0.0207744
52	0.0307019	0.0539013	-0.0677806	0.0209459	-0.0127392	0.0754056	-0.0635939	0.00223281	0.0229048	0.0833988	-0.00024351	0.067817	-0.101607	-0.00658172	0.0619414	0.0217461	0.0165224	-0.0292615	0.0427944	-0.000569995	0.0979244	-0.0459909	-0.122734	0.0971993	0.042116	-0.0157331	-0.0372427	-0.0245675	-0.0113554	0.105179	0.0395562	0.00557029	0.0600245	-0.0389493	-0.015605	0.0301226	0.0477531	0.0350396	-0.0547235	-0.0383992	0.028033	-0.0157545	-0.0401821	0.0227326	0.0247674
53	0.0290122	0.0567426	-0.0653251	0.0142422	-0.0180516	0.072182	-0.0611373	-0.00375906	0.0147438	0.0882761	-0.00367086	0.0642602	-0.101457	-0.0150974	0.0560382	0.0201739	0.0176297	-0.0313503	0.041179	-0.00494406	0.105642	-0.0404304	-0.121843	0.0917036	0.0455434	-0.0236867	-0.0319771	-0.0225363	-0.0142807	0.0986949	0.044853	0.0074757	0.0656808	-0.0417895	-0.0134	0.0287361	0.045771	0.0343445	-0.059052	-0.0360948	0.0271869	-0.012876	-0.0437749	0.0121725	0.0323076
54	0.0232001	0.0617782	-0.0640884	0.00422621	-0.020851	0.066262	-0.060574	-0.00312392	0.00836849	0.0838302	-0.00387818	0.0536354	-0.0986385	-0.0225573	0.0559663	0.0206065	0.021679	-0.0338009	0.0359936	-0.00657865	0.105606	-0.0433749	-0.12016	0.0917012	0.0440933	-0.0262836	-0.0370834	-0.0251368	-0.0204391	0.0927774	0.0442419	0.00869805	0.0585864	-0.0435271	-0.0108714	0.0263022	0.0418368	0.0319981	-0.0582503	-0.0350222	0.0292074	-0.00770498	-0.0452836	0.00250278	0.0346816
55	0.0231174	0.0624145	-0.0604501	-0.0010742	-0.0232885	0.0661302	-0.0584289	-0.00159	0.00356301	0.0881923	-0.00680222	0.0446704	-0.0917083	-0.0265311	0.0499289	0.0221512	0.0209073	-0.0343258	0.0289076	-0.0086051	0.104551	-0.0438482	-0.120659	0.0887053	0.0469814	-0.0240702	-0.0329945	-0.0243566	-0.0144772	0.0780469	0.0447452	0.0106754	0.0569926	-0.0522992	-0.0060899	0.02325	0.0372422	0.0249708	-0.0549308	-0.0339593	0.0254325	-0.00290069	-0.0493066	-0.00232667	0.0346756
56	0.0172382	0.0648244	-0.0580785	-0.00220067	-0.0236252	0.0667174	-0.0593637	0.000171607	-0.000211873	0.0825	-0.00886222	0.0384808	-0.0886381	-0.0234584	0.0480953	0.0250153	0.0203129	-0.0288768	0.0168292	-0.0118419	0.101316	-0.0495585	-0.122227	0.0875584	0.0469095	-0.024836	-0.0373075	-0.0281099	-0.0188093	0.0752499	0.0423724	0.012449	0.0506292	-0.0529703	-0.00876228	0.0198526	0.0409284	0.0251134	-0.0513189	-0.0312869	0.0220303	-0.00186649	-0.0548886	-0.00420093	0.035095
57	0.0162136	0.0663128	-0.0537919	-0.000297652	-0.0200708	0.0681434	-0.0579256	0.00136998	-0.00306401	0.0810619	-0.0114315	0.0340408	-0.0869292	-0.0186553	0.0475561	0.0254	0.0184758	-0.0240989	0.00569391	-0.01621	0.0942453	-0.0528852	-0.128848	0.0866596	0.0473409	-0.0212241	-0.0380672	-0.0311766	-0.0131674	0.071185	0.036009	0.0155767	0.0479328	-0.0518079	-0.00836682	0.0173324	0.0410003	0.021927	-0.0453151	-0.0275396	0.0204125	0.00107192	-0.0609775	-0.00125892	0.0327953
58	0.0185144	0.0664171	-0.0529602	0.0026132	-0.0198072	0.0705402	-0.0611732	0.00357499	-0.00369914	0.0763403	-0.0135275	0.0336501	-0.0887231	-0.0157014	0.0413209	0.0271616	0.0126433	-0.0213654	0.000329985	-0.0241636	0.0896676	-0.0544694	-0.133483	0.0874925	0.0450281	-0.0208142	-0.0360252	-0.0331275	-0.00830438	0.0717303	0.0305444	0.0189202	0.0545479	-0.0537373	-0.00665314	0.0161855	0.041536	0.020828	-0.040506	-0.0270087	0.0222268	0.00240811	-0.0646554	0.0104408	0.0330254
59	0.0205385	0.0688318	-0.0510057	0.00197686	-0.0174644	0.0667413	-0.0607178	0.00375475	-0.00356732	0.0744589	-0.0120295	0.0402688	-0.0923662	-0.00818754	0.0450563	0.0251399	0.0122119	-0.015044	-0.00377685	-0.0249437	0.0789301	-0.0551717	-0.143845	0.0859298	0.0440574	-0.0189495	-0.0395628	-0.0339616	-0.00904977	0.0768881	0.0299572	0.0156247	0.0537569	-0.0481049	-0.00703662	0.0129152	0.0356124	0.0243776	-0.0354429	-0.0308195	0.0258915	6.76842e-05	-0.0650281	0.0165453	0.0264775
60	0.0249018	0.0616476	-0.0561419	0.0020955	-0.0136476	0.0593354	-0.0638935	0.00515685	-0.0014462	0.0772511	-0.0129139	0.0448334	-0.0983904	-0.0123028	0.0470659	0.0218264	0.010515	-0.0138803	0.00620442	-0.029319	0.0746279	-0.0534951	-0.147347	0.0892709	0.0386407	-0.0239635	-0.0358862	-0.0341126	-0.00528447	0.085236	0.0250798	0.0114783	0.0603001	-0.0469185	-0.00552667	0.0161196	0.0309471	0.0257809	-0.0271369	-0.032121	0.0312051	-0.000802336	-0.0644504	0.0273235	0.0270791
61	0.0253656	0.0520198	-0.0572241	-0.00116647	-0.0110806	0.0553208	-0.0640253	0.00325143	-0.00450206	0.0783895	-0.00914025	0.0473811	-0.102045	-0.0181592	0.0507474	0.0186855	0.00920275	-0.0148882	0.0149789	-0.0293118	0.0754189	-0.0566169	-0.15712	0.0894111	0.0326728	-0.0228311	-0.0353086	-0.0310471	-0.000994292	0.0931453	0.0194954	0.00525871	0.0616902	-0.044402	-0.00931353	0.0113765	0.0275617	0.0298782	-0.0198796	-0.0384424	0.0352352	-0.00587386	-0.0641556	0.0265877	0.0245792
62	0.024565	0.0379557	-0.0641507	-0.00300958	-0.0130364	0.0499162	-0.0656072	0.00365888	-0.00263259	0.0836624	-0.0076255	0.0500307	-0.102518	-0.0236753	0.0524466	0.0154679	0.00684675	-0.0172741	0.029224	-0.0273621	0.0729502	-0.0529451	-0.157283	0.0932447	0.0316422	-0.026745	-0.0324624	-0.0302299	0.00150192	0.100705	0.012449	-0.000541426	0.0607555	-0.0466669	-0.00931353	0.0104345	0.0245574	0.0296014	-0.0121572	-0.0396108	0.0338954	-0.00816995	-0.0632281	0.0280569	0.0249388
63	0.0204378	0.0304443	-0.0629691	-0.00709484	-0.0146746	0.0539067	-0.0667097	0.00145387	-0.00347145	0.0842616	-0.00253001	0.0478617	-0.100317	-0.0233518	0.0516665	0.0155769	0.00362312	-0.0174383	0.0337623	-0.0256172	0.0747358	-0.0552579	-0.157809	0.0925317	0.0292335	-0.024063	-0.0296055	-0.0301148	0.00287047	0.102455	0.0107473	0.000860673	0.0589699	-0.0485244	-0.0142149	0.00800543	0.0263106	0.0299956	-0.00724389	-0.0408284	0.0332147	-0.00974701	-0.0609476	0.0284512	0.0273127
64	0.0139378	0.0231414	-0.0629379	-0.00768324	-0.0161462	0.0583767	-0.0648882	0.00296382	-0.0039508	0.0822243	-0.00129568	0.0436745	-0.0976594	-0.022483	0.0506551	0.0183452	-0.000309948	-0.0186559	0.0393167	-0.0229185	0.0722072	-0.05637	-0.156008	0.0929631	0.0276996	-0.0235106	-0.0273094	-0.0306145	0.00487415	0.101608	0.00603765	0.00390455	0.0542123	-0.049531	-0.0188286	0.00838052	0.030928	0.0275617	-0.00295371	-0.039431	0.0313441	-0.0117423	-0.0615	0.0229123	0.0314987
65	0.0103379	0.0223217	-0.0630625	-0.0107163	-0.0194549	0.0616123	-0.059112	0.00139395	-0.000990817	0.0805107	-0.00597773	0.0375461	-0.0912781	-0.015548	0.0457022	0.0242963	-0.00474753	-0.0130702	0.0393874	-0.0194504	0.0693311	-0.0558308	-0.152532	0.0920248	0.033272	-0.0267546	-0.0236759	-0.0356873	0.00448108	0.101543	0.00239459	0.00748769	0.0490713	-0.050286	-0.0246048	0.0118402	0.035586	0.0242961	-0.00141979	-0.0342361	0.0274134	-0.00928683	-0.063602	0.0185095	0.0306598
66	0.00662656	0.0279876	-0.0599132	-0.0101807	-0.0215353	0.0610131	-0.0507114	0.00365888	0.00323945	0.0734403	-0.00798262	0.0296164	-0.0869256	-0.0102296	0.0416301	0.031006	-0.00907966	-0.0132141	0.0374473	-0.0149217	0.0675455	-0.0569057	-0.147503	0.0920823	0.0312108	-0.0241529	-0.0242428	-0.0367059	0.0015223	0.0952053	0.00186731	0.0147858	0.0454882	-0.0485483	-0.0324062	0.0109415	0.0371259	0.0197495	-0.00266011	-0.0319304	0.0311475	-0.00914782	-0.0618164	0.0141007	0.0302787
67	0.00489131	0.0357267	-0.0574014	-0.00878814	-0.0243335	0.056687	-0.0461096	0.00174148	0.00802096	0.0690063	-0.0139757	0.0242081	-0.080706	-0.00411186	0.0390189	0.0340259	-0.00927379	-0.00910482	0.0350146	-0.00865184	0.0660476	-0.0595254	-0.142168	0.0901026	0.0290777	-0.0240283	-0.0256401	-0.0409589	-0.00102185	0.0883194	0.000285453	0.0165953	0.0479328	-0.0469425	-0.0396804	0.0130278	0.0387473	0.0164192	-0.0025175	-0.0300178	0.032908	-0.00575642	-0.0612088	0.0120215	0.0266345
68	0.00854276	0.0413663	-0.0521705	-0.00389038	-0.024518	0.0517736	-0.0437249	0.000603022	0.0113165	0.0626429	-0.0153239	0.0212362	-0.0792991	-0.000901418	0.0339365	0.0372987	-0.00493687	-0.00748222	0.0327904	-0.00117158	0.0685162	-0.060701	-0.140478	0.0908456	0.0270525	-0.0240414	-0.0290794	-0.0428392	-0.00214234	0.08018	0.0022388	0.0189921	0.0511565	-0.0487161	-0.0433833	0.0120523	0.0366035	0.0123975	-0.00218435	-0.0250122	0.0408017	-0.00593977	-0.0593897	0.0116644	0.0221106
69	0.0158852	0.0413219	-0.0487863	-0.00102507	-0.0276709	0.0427019	-0.041412	-0.00108669	0.0157385	0.0649917	-0.0188531	0.0206418	-0.0773601	-0.00375834	0.0264886	0.0340175	-0.00340176	-0.00599504	0.0309065	0.00123596	0.0735614	-0.0616908	-0.134545	0.0929163	0.023697	-0.0217442	-0.0365513	-0.042083	-0.00434495	0.0762566	0.00123217	0.0162718	0.0544161	-0.0479132	-0.0430718	0.0109762	0.0364417	0.00838292	-0.0059053	-0.025724	0.0469973	-0.00638197	-0.0592435	0.0150785	0.0171817
70	0.0262128	0.0443754	-0.0434967	0.00130817	-0.0275535	0.0425102	-0.0464332	-0.00598804	0.0141566	0.0650037	-0.0186314	0.0217335	-0.0743498	-0.00276849	0.0275121	0.0267709	-0.00214466	-0.00802988	0.0361866	0.00103822	0.0771206	-0.0642182	-0.129032	0.0929883	0.0180047	-0.0207339	-0.0421333	-0.0438194	-0.00492496	0.0708555	-0.000948873	0.014666	0.0605757	-0.0519637	-0.0375472	0.00844284	0.0363961	0.0091391	-0.00685801	-0.0279362	0.0511724	-0.00756956	-0.0586347	0.0204101	0.0181631
71	0.0339459	0.0413938	-0.0408411	-0.000521749	-0.0268129	0.0400535	-0.0499924	-0.00701864	0.0140967	0.0659264	-0.0162394	0.0286158	-0.0779222	-0.00484287	0.0180041	0.0215832	-5.94873e-05	-0.0104194	0.0351919	0.000276058	0.0849579	-0.0607549	-0.127673	0.0960417	0.0212883	-0.022003	-0.0494422	-0.0391386	-0.00565118	0.0698632	0.00238261	0.015373	0.0582628	-0.0538092	-0.0367324	0.00833978	0.0365351	0.00954415	-0.0131075	-0.0304672	0.0495953	-0.0113876	-0.0587066	0.0184591	0.0146231
72	0.0433268	0.0393326	-0.0375384	-0.00201133	-0.0259537	0.0439363	-0.0555528	-0.0120398	0.00901562	0.0644405	-0.0105495	0.0350642	-0.0765596	-0.00333412	0.0192109	0.0153972	-0.00192895	-0.0109923	0.0391897	-0.00200445	0.0901589	-0.0569201	-0.12735	0.0959974	0.0243681	-0.0228299	-0.0524393	-0.0357867	-0.00884844	0.0676474	0.00464754	0.0152771	0.0578674	-0.056925	-0.0353063	0.00734633	0.0379552	0.0124898	-0.0187435	-0.0360193	0.0504713	-0.0166628	-0.0597792	0.0136465	0.0168917
73	0.0463119	0.039468	-0.0417578	-0.00988705	-0.0244533	0.0499761	-0.0566314	-0.0109493	0.0071821	0.0632541	-0.00745174	0.0376168	-0.0783991	-0.00468828	0.0154828	0.0157998	-0.00452583	-0.0148307	0.0376749	-0.00512023	0.0929271	-0.0547486	-0.129569	0.0962107	0.0290298	-0.0228766	-0.0533273	-0.0304444	-0.0104794	0.0705391	0.00892574	0.0171106	0.0553148	-0.0586626	-0.032574	0.0102907	0.0359623	0.0157913	-0.0270039	-0.0387552	0.0446496	-0.0182387	-0.0620417	0.0094989	0.0144578
74	0.0444017	0.0427228	-0.0465621	-0.0105066	-0.0248667	0.0497244	-0.0591719	-0.00922365	0.00219686	0.0591916	-0.00102006	0.038494	-0.0761258	-0.00417178	0.0157416	0.0163427	-0.00517176	-0.017104	0.0368493	-0.0060238	0.0947127	-0.0544382	-0.131042	0.0924142	0.0308393	-0.0208885	-0.051984	-0.0298248	-0.0122362	0.0743871	0.0117419	0.0203702	0.0515639	-0.0594296	-0.0328856	0.0117887	0.0380283	0.0215255	-0.0316524	-0.0402783	0.0419892	-0.0198661	-0.0640813	0.00430754	0.0162146
75	0.0405609	0.0401835	-0.0527661	-0.00921117	-0.0259788	0.0529001	-0.0584289	-0.00809718	-0.00215324	0.0570105	0.0020382	0.0354465	-0.0734391	-0.00428084	0.0193092	0.0211158	-0.00501717	-0.0137282	0.0323697	-0.00758408	0.0928912	-0.0530242	-0.130944	0.0901769	0.0305877	-0.0216962	-0.0477777	-0.0273094	-0.012531	0.0742996	0.0173503	0.0196871	0.0529181	-0.0574523	-0.0316273	0.0147103	0.0332899	0.0254358	-0.0288698	-0.0401728	0.0427898	-0.0154417	-0.0676573	-8.45094e-05	0.0144422
76	0.0337398	0.041854	-0.0546404	-0.00925191	-0.0254803	0.0526245	-0.0551214	-0.00314789	-0.00556861	0.0535233	0.00285788	0.0347143	-0.0670721	-0.00503102	0.0245533	0.0234119	-0.000605946	-0.0133387	0.0289783	-0.0101438	0.0934544	-0.0513033	-0.133916	0.0855859	0.031091	-0.0222559	-0.0451748	-0.0261254	-0.014017	0.0785335	0.0188962	0.0214248	0.0545479	-0.0592978	-0.0308843	0.015385	0.0349833	0.0277187	-0.0299028	-0.0404892	0.0430558	-0.014441	-0.0709636	0.000713608	0.0143451
77	0.0311597	0.0458014	-0.0549256	-0.00522657	-0.0252802	0.0492571	-0.0548218	0.00043525	-0.0111411	0.0526964	0.00351459	0.0314919	-0.0630971	-0.00426526	0.0281819	0.0249746	0.00634703	-0.0136347	0.0266655	-0.0113386	0.0913812	-0.0515106	-0.132111	0.0887424	0.030324	-0.0233895	-0.0398192	-0.0299614	-0.00751585	0.0770954	0.0184169	0.0208376	0.0543681	-0.0573684	-0.0313277	0.0123723	0.0321347	0.0265539	-0.0192792	-0.0379798	0.0438371	-0.0128688	-0.0720146	0.00235299	0.0161726
78	0.0319758	0.0508334	-0.0524893	-0.00765088	-0.0200373	0.0481186	-0.0542945	0.00380268	-0.00910382	0.0510906	-0.00148622	0.0342385	-0.0589375	-0.00370202	0.03522	0.0280891	0.00986186	-0.0151374	0.0265289	-0.0123932	0.0881576	-0.0503051	-0.13482	0.0878604	0.0306596	-0.0271584	-0.0379342	-0.0312377	-0.00593519	0.0823563	0.0162838	0.0226831	0.0549314	-0.0577279	-0.0322984	0.00962444	0.0312755	0.0291615	-0.010591	-0.0367994	0.0444016	-0.00710819	-0.07244	0.00714049	0.0157257
79	0.0339375	0.0570841	-0.0467347	-0.0066035	-0.0195543	0.0467045	-0.0571946	0.00478535	-0.00864843	0.0535113	-0.00230831	0.0384748	-0.0551962	-0.00503941	0.0404797	0.0252166	0.0184266	-0.0191915	0.0251675	-0.0191184	0.0887688	-0.0496747	-0.136509	0.0935263	0.0328526	-0.0318213	-0.0343822	-0.0365812	-0.00215192	0.0816133	0.013156	0.0204781	0.0545599	-0.0560262	-0.0366724	0.00722529	0.027497	0.0277379	-0.00405741	-0.0382447	0.0430151	-0.00690087	-0.0735365	0.00877987	0.0170187
80	0.038338	0.0626961	-0.043982	-0.00867549	-0.0137686	0.0473397	-0.0586446	0.00409029	-0.00407064	0.0525526	-0.00185652	0.0406391	-0.0571891	-0.00492197	0.0484285	0.0235437	0.0214238	-0.0176624	0.025249	-0.0246442	0.0884572	-0.0470742	-0.139004	0.0970759	0.0363758	-0.0362061	-0.0351456	-0.0357448	-0.000115883	0.0821562	0.00960881	0.021976	0.0521272	-0.0553791	-0.0427122	0.00517966	0.0288248	0.0314984	0.00137722	-0.0405192	0.0412067	-0.00640474	-0.0730068	0.0112246	0.0179774
81	0.040984	0.0655746	-0.0427105	-0.00970729	-0.00874859	0.0471359	-0.0648642	0.00291589	0.0023886	0.0524327	0.00158042	0.0407912	-0.0592012	-0.00479494	0.0499468	0.0214909	0.0224496	-0.0162579	0.0266199	-0.0252937	0.0857369	-0.0459885	-0.141547	0.101987	0.0398631	-0.0395161	-0.0347226	-0.0362804	0.000869181	0.0802975	0.00612154	0.0219401	0.0492151	-0.0488839	-0.0444978	0.00663929	0.0276588	0.033411	0.00119866	-0.0400254	0.0396979	-0.00612791	-0.0720385	0.0122552	0.0216984
82	0.0398144	0.0691026	-0.0443176	-0.00474482	-0.0126146	0.0437805	-0.0673329	0.00159767	0.00410228	0.052253	0.00573279	0.0423324	-0.0580987	-0.00944823	0.0494423	0.0147464	0.0285194	-0.0151902	0.0222363	-0.0314222	0.0849819	-0.0508587	-0.139193	0.10844	0.0402226	-0.0404604	-0.0306229	-0.0366376	0.00141564	0.0752188	0.0068885	0.0210413	0.047849	-0.0448933	-0.0447854	0.0113705	0.01971	0.0371943	0.0024953	-0.0387779	0.0385631	-0.00657611	-0.0722866	0.0145512	0.0249699
83	0.0376944	0.0685802	-0.0511855	-0.00772039	-0.00969411	0.041923	-0.0726776	-0.000559401	0.0081408	0.0496285	0.00621573	0.0338455	-0.0638796	-0.00804973	0.0461384	0.0144013	0.0214633	-0.0124195	0.0269075	-0.0305617	0.0845385	-0.0514435	-0.138135	0.108863	0.0424276	-0.040621	-0.0311814	-0.0332977	-0.0015072	0.0678979	0.00868606	0.0189202	0.049299	-0.0417655	-0.0445218	0.0100571	0.0248222	0.0411573	-0.00178409	-0.0336225	0.0368135	-0.00950494	-0.0712776	0.013227	0.0280869
84	0.0323689	0.0681415	-0.0543791	-0.0033583	-0.0112736	0.0400655	-0.0741996	-0.00090693	0.00894371	0.0467764	0.00224432	0.0341271	-0.0666395	-0.0109019	0.0405887	0.0114821	0.020247	-0.0106292	0.0239583	-0.0309752	0.0837596	-0.0562909	-0.132307	0.103545	0.0390602	-0.0407959	-0.0268001	-0.0299075	-0.00564998	0.0595452	0.0147618	0.0148217	0.050773	-0.0401957	-0.0429879	0.0100523	0.0216777	0.0398546	-0.00535285	-0.0295217	0.0350758	-0.0151169	-0.0745887	0.0134559	0.0290839
85	0.0286635	0.065752	-0.0566668	-0.00330797	-0.0118152	0.038963	-0.077531	-0.00235696	0.00575604	0.0466805	-0.00083311	0.0301533	-0.0695875	-0.0122488	0.0343524	0.00993975	0.0102897	-0.00805744	0.0245479	-0.0294664	0.0858567	-0.058762	-0.130315	0.0993456	0.0395395	-0.0346543	-0.0284658	-0.0283556	-0.00642173	0.0555522	0.0223955	0.0154689	0.0523429	-0.0370319	-0.0381704	0.00875681	0.0266018	0.039132	-0.00585138	-0.0243519	0.0326863	-0.0204101	-0.0734179	0.0149731	0.0288814
86	0.0266202	0.0655447	-0.0575308	-0.0031414	-0.0167334	0.0381241	-0.0791129	-0.00318384	0.00267621	0.0454822	-0.00516763	0.0293072	-0.071101	-0.00902281	0.0308927	0.0108949	0.00891155	-0.00844691	0.0204327	-0.0311369	0.0842149	-0.06345	-0.130638	0.0929559	0.0345303	-0.0305989	-0.0280656	-0.0245627	-0.0116982	0.0543886	0.0280518	0.0130961	0.055914	-0.0382183	-0.0345393	0.00833738	0.0328777	0.0355213	-0.00571716	-0.0224153	0.0271773	-0.023599	-0.0708953	0.0113168	0.0291822
87	0.0279409	0.0682338	-0.054143	-0.00423312	-0.01893	0.0406407	-0.0820369	-0.00709055	0.00072286	0.0474595	-0.00895809	0.0298812	-0.070092	-0.0109114	0.0310748	0.0104539	0.00737164	-0.00973637	0.01269	-0.0294053	0.0832562	-0.0618047	-0.131557	0.0860604	0.0292694	-0.0285557	-0.0292508	-0.0219563	-0.0170489	0.0547877	0.0329412	0.0114663	0.0538049	-0.0400878	-0.0356179	0.0103638	0.0311832	0.0274275	-0.00661354	-0.0251752	0.0268466	-0.0241059	-0.0734083	0.0105427	0.0284752
88	0.0270972	0.0681032	-0.0478923	-0.00224501	-0.0231243	0.0453264	-0.0856201	-0.00797734	-0.00417849	0.0506831	-0.00734268	0.0296595	-0.0723617	-0.0101792	0.0320839	0.0126145	0.00682877	-0.0113985	0.00957305	-0.0334222	0.0801285	-0.0621246	-0.139652	0.084928	0.031067	-0.0256077	-0.0293119	-0.0195475	-0.0189519	0.0619156	0.0332048	0.012437	0.0499701	-0.0392489	-0.0268098	0.0122057	0.0378893	0.022223	-0.00636428	-0.026787	0.0235103	-0.0188223	-0.0705765	0.0107488	0.0283134
89	0.030195	0.0721178	-0.0413288	-0.00331995	-0.0268477	0.047112	-0.0877052	-0.0111411	-0.00622772	0.0547097	-0.00332933	0.0289873	-0.0719363	-0.0133154	0.0339401	0.0139088	0.00971446	-0.0126952	0.00865629	-0.0334666	0.0793256	-0.0617196	-0.147743	0.0855607	0.0300124	-0.025132	-0.0282873	-0.0199981	-0.0227951	0.0655659	0.0322221	0.00912946	0.0427678	-0.0426763	-0.0323463	0.0125389	0.0372062	0.0186506	-0.00831284	-0.030043	0.0253258	-0.0100466	-0.0726413	0.00732984	0.0277226
90	0.0311753	0.0709913	-0.0354076	-0.00271358	-0.0308275	0.0518455	-0.0869862	-0.00906786	-0.0128427	0.0567109	0.00419887	0.0287308	-0.0669882	-0.0150363	0.0369792	0.0133635	0.0125594	-0.0125154	0.00813141	-0.0380887	0.073094	-0.0643884	-0.15216	0.0894902	0.0325051	-0.0262321	-0.0276869	-0.0197201	-0.0249079	0.0721557	0.0269253	0.00749967	0.0388851	-0.0400279	-0.0294462	0.0139901	0.0397803	0.00893058	-0.00954357	-0.0336201	0.0253055	-0.00328657	-0.0696957	0.00832808	0.0274326
91	0.0321831	0.0659293	-0.032957	-0.00430861	-0.0366599	0.0571424	-0.0866627	-0.00659921	-0.015575	0.0580411	0.0102638	0.0293012	-0.0641768	-0.0191131	0.0387468	0.0133671	0.0186304	-0.012785	0.0120561	-0.0389587	0.0724589	-0.0650055	-0.157422	0.0916784	0.0343386	-0.0274904	-0.0234746	-0.0184402	-0.0264082	0.0741642	0.0230306	0.00483928	0.0357214	-0.0386378	-0.0323343	0.0107377	0.0368683	0.0060353	-0.0113987	-0.033577	0.0261371	0.000588977	-0.0693578	0.0094941	0.0301529
92	0.0301914	0.0609561	-0.0295009	-0.00369385	-0.0385498	0.0604379	-0.0874775	-0.00236895	-0.0196016	0.0589519	0.0121045	0.0312582	-0.0584342	-0.0182467	0.0405552	0.0124887	0.0217449	-0.00959855	0.0125714	-0.0385034	0.0756585	-0.0673208	-0.158397	0.0945006	0.0342906	-0.0266323	-0.0224584	-0.0165492	-0.0282849	0.0774813	0.0216884	0.00355702	0.0336602	-0.034755	-0.0333649	0.00822474	0.0353943	0.00274936	-0.0102674	-0.035764	0.0278161	0.00269093	-0.0687358	0.00953005	0.0273619
93	0.0279804	0.0545532	-0.028964	-0.00378492	-0.0375	0.0643686	-0.0897545	0.00101047	-0.0260129	0.0619119	0.0103693	0.0357533	-0.0485644	-0.0185223	0.0419501	0.0111106	0.022766	-0.0103943	0.0135936	-0.0338692	0.0814467	-0.0672249	-0.162685	0.101265	0.0369151	-0.0244117	-0.0219287	-0.0105609	-0.0302191	0.0798097	0.0188003	0.00402438	0.0327494	-0.0341678	-0.0300454	0.000800802	0.0346789	0.00260556	-0.00941894	-0.0370187	0.0287328	0.00168669	-0.0677124	0.0130748	0.0280545
94	0.0271883	0.047194	-0.0374605	-0.00625957	-0.0401616	0.066238	-0.0954827	0.00192123	-0.0230769	0.0585445	0.0101967	0.0336322	-0.0502745	-0.0164515	0.0412203	0.0108086	0.0209001	-0.0115231	0.0110842	-0.0351755	0.0846823	-0.0682891	-0.15529	0.0977086	0.0311868	-0.0258318	-0.020215	-0.00988623	-0.0315684	0.0847219	0.0211731	0.00930922	0.0338879	-0.0288111	-0.0343476	0.00068456	0.0303084	0.00880475	-0.00869752	-0.0420076	0.0279275	-0.00114507	-0.0678442	0.0157269	0.0301145
95	0.0232288	0.0409348	-0.0386121	-0.00592522	-0.0348109	0.0683352	-0.0994613	0.000854681	-0.024455	0.0563275	0.00446011	0.0339234	-0.050459	-0.0182467	0.0439849	0.0162288	0.0160011	-0.011045	0.00943164	-0.0323677	0.0909258	-0.0652967	-0.155526	0.105823	0.0255904	-0.0243183	-0.0188225	-0.00727258	-0.0312605	0.0907257	0.0244567	0.0115262	0.030892	-0.0301053	-0.0310521	0.00115792	0.0277295	0.0126252	-0.00632114	-0.0457441	0.0272996	-0.00478813	-0.0674344	0.01577	0.0291798
96	0.0213067	0.038423	-0.0426866	-0.0062356	-0.0308622	0.0679038	-0.100444	-0.000403613	-0.0206562	0.0532237	0.00206336	0.031064	-0.0529612	-0.0163317	0.0430682	0.0195016	0.0145883	-0.00905928	0.00711878	-0.0326876	0.0934904	-0.0644351	-0.147862	0.110328	0.020725	-0.0254915	-0.018481	-0.00787536	-0.0283472	0.0939673	0.0215566	0.0163437	0.0298254	-0.0279363	-0.0308483	0.00115432	0.0262411	0.0178117	-0.0039184	-0.048758	0.0287412	-0.00653177	-0.0674691	0.0195137	0.030359
97	0.0214313	0.0410007	-0.0430377	-0.00585452	-0.0306932	0.0659025	-0.100971	-0.00349542	-0.0210636	0.0497124	0.000725976	0.0293588	-0.0608993	-0.017705	0.045248	0.023177	0.0110602	-0.00826117	0.00637699	-0.0327404	0.0962227	-0.064078	-0.145138	0.11839	0.0166386	-0.0232577	-0.0150668	-0.0145168	-0.0263675	0.0974894	0.0196752	0.0186565	0.0225393	-0.0302132	-0.0276247	0.00105126	0.0234824	0.0228569	-0.00221071	-0.0497467	0.0283014	-0.00890095	-0.0656728	0.0200913	0.0300462
98	0.0224187	0.0444149	-0.0439652	-0.00602349	-0.0320798	0.06625	-0.0980232	-0.00397477	-0.0178879	0.0408924	-0.00245691	0.0277182	-0.0670481	-0.0197626	0.0420483	0.0263791	0.0144157	-0.000800083	0.00655075	-0.0334402	0.0958991	-0.0593612	-0.142893	0.120238	0.0125162	-0.0246694	-0.013316	-0.0207471	-0.0191509	0.0970208	0.0199148	0.018285	0.0222397	-0.029638	-0.0278644	0.000960186	0.0201582	0.0262088	-0.00142458	-0.0452012	0.0272768	-0.0103102	-0.0661102	0.0222113	0.0296412
99	0.0281578	0.0482737	-0.0444889	-0.00650883	-0.0373993	0.065507	-0.095962	-0.00560456	-0.0149279	0.0368059	-0.00400521	0.0291922	-0.070213	-0.0217388	0.0395198	0.0246989	0.0155242	0.00534638	0.00597912	-0.0357411	0.0958392	-0.0596524	-0.136969	0.117778	0.0077706	-0.0215584	-0.0124412	-0.0274017	-0.0156792	0.0914124	0.0171586	0.0214967	0.0209215	-0.0308483	-0.0291706	0.00112197	0.0189118	0.0315283	0.00184818	-0.0408032	0.0273799	-0.0103198	-0.0683787	0.0210345	0.026692

## Sheet: polo mirror
99	0.0281578	0.0482737	-0.0444889	-0.00650883	-0.0373993	0.065507	-0.095962	-0.00560456	-0.0149279	0.0368059	-0.00400521	0.0291922	-0.070213	-0.0217388	0.0395198	0.0246989	0.0155242	0.00534638	0.00597913	-0.0357411	0.0958392	-0.0596524	-0.136969	0.117778	0.0077706	-0.0215584	-0.0124412	-0.0274017	-0.0156792	0.0914124	0.0171586	0.0214967	0.0209215	-0.0308483	-0.0291706	0.00112197	0.0189118	0.0315283	0.00184818	-0.0408032	0.0273799	-0.0103198	-0.0683787	0.0210345	0.026692
98	0.0224187	0.0444149	-0.0439652	-0.00602349	-0.0320798	0.06625	-0.0980232	-0.00397477	-0.0178879	0.0408924	-0.00245691	0.0277182	-0.0670481	-0.0197626	0.0420483	0.0263791	0.0144157	-0.000800083	0.00655075	-0.0334402	0.0958991	-0.0593612	-0.142893	0.120238	0.0125162	-0.0246694	-0.013316	-0.0207471	-0.0191509	0.0970208	0.0199148	0.018285	0.0222397	-0.029638	-0.0278644	0.000960186	0.0201582	0.0262088	-0.00142458	-0.0452012	0.0272768	-0.0103102	-0.0661102	0.0222113	0.0296412
97	0.0214313	0.0410008	-0.0430377	-0.00585452	-0.0306932	0.0659025	-0.100971	-0.00349542	-0.0210636	0.0497124	0.000725976	0.0293588	-0.0608993	-0.017705	0.045248	0.023177	0.0110602	-0.00826117	0.00637698	-0.0327404	0.0962227	-0.064078	-0.145138	0.11839	0.0166386	-0.0232577	-0.0150668	-0.0145168	-0.0263675	0.0974894	0.0196752	0.0186565	0.0225393	-0.0302132	-0.0276247	0.00105126	0.0234824	0.0228569	-0.00221071	-0.0497467	0.0283014	-0.00890096	-0.0656728	0.0200913	0.0300462
96	0.0213067	0.038423	-0.0426866	-0.0062356	-0.0308622	0.0679038	-0.100444	-0.000403613	-0.0206562	0.0532237	0.00206336	0.031064	-0.0529612	-0.0163317	0.0430682	0.0195016	0.0145883	-0.00905928	0.00711878	-0.0326876	0.0934904	-0.0644351	-0.147862	0.110328	0.020725	-0.0254915	-0.018481	-0.00787536	-0.0283472	0.0939673	0.0215566	0.0163437	0.0298254	-0.0279363	-0.0308483	0.00115432	0.0262411	0.0178117	-0.0039184	-0.048758	0.0287412	-0.00653177	-0.0674691	0.0195137	0.030359
95	0.0232288	0.0409348	-0.0386121	-0.00592522	-0.0348109	0.0683352	-0.0994613	0.000854681	-0.024455	0.0563275	0.00446011	0.0339234	-0.050459	-0.0182467	0.0439849	0.0162288	0.0160011	-0.011045	0.00943164	-0.0323677	0.0909258	-0.0652967	-0.155526	0.105823	0.0255904	-0.0243183	-0.0188225	-0.00727258	-0.0312605	0.0907257	0.0244567	0.0115262	0.030892	-0.0301053	-0.0310521	0.00115792	0.0277295	0.0126252	-0.00632114	-0.0457441	0.0272996	-0.00478813	-0.0674344	0.01577	0.0291798
94	0.0271883	0.047194	-0.0374605	-0.00625957	-0.0401616	0.066238	-0.0954827	0.00192124	-0.0230769	0.0585445	0.0101967	0.0336322	-0.0502745	-0.0164515	0.0412203	0.0108086	0.0209001	-0.0115231	0.0110842	-0.0351755	0.0846823	-0.0682891	-0.15529	0.0977086	0.0311868	-0.0258318	-0.020215	-0.00988624	-0.0315684	0.0847219	0.0211731	0.00930922	0.0338879	-0.0288111	-0.0343476	0.00068456	0.0303084	0.00880475	-0.00869752	-0.0420076	0.0279275	-0.00114507	-0.0678442	0.0157269	0.0301145
93	0.0279804	0.0545532	-0.028964	-0.00378492	-0.0375	0.0643686	-0.0897545	0.00101047	-0.0260129	0.0619119	0.0103693	0.0357533	-0.0485644	-0.0185223	0.0419501	0.0111106	0.022766	-0.0103943	0.0135936	-0.0338692	0.0814467	-0.0672249	-0.162685	0.101265	0.0369151	-0.0244117	-0.0219287	-0.0105609	-0.0302191	0.0798097	0.0188003	0.00402438	0.0327494	-0.0341678	-0.0300454	0.000800802	0.0346789	0.00260555	-0.00941894	-0.0370187	0.0287328	0.00168669	-0.0677124	0.0130748	0.0280545
92	0.0301914	0.0609561	-0.0295009	-0.00369385	-0.0385498	0.0604379	-0.0874775	-0.00236895	-0.0196016	0.0589519	0.0121045	0.0312582	-0.0584342	-0.0182467	0.0405552	0.0124887	0.0217449	-0.00959855	0.0125714	-0.0385034	0.0756585	-0.0673208	-0.158397	0.0945006	0.0342906	-0.0266323	-0.0224584	-0.0165492	-0.0282849	0.0774813	0.0216884	0.00355702	0.0336602	-0.034755	-0.0333649	0.00822474	0.0353943	0.00274936	-0.0102674	-0.035764	0.0278161	0.00269093	-0.0687358	0.00953005	0.0273619
91	0.0321831	0.0659293	-0.032957	-0.00430861	-0.0366599	0.0571424	-0.0866627	-0.00659921	-0.015575	0.0580411	0.0102638	0.0293012	-0.0641768	-0.0191131	0.0387468	0.0133671	0.0186304	-0.012785	0.0120561	-0.0389587	0.0724589	-0.0650055	-0.157422	0.0916784	0.0343386	-0.0274904	-0.0234746	-0.0184402	-0.0264082	0.0741642	0.0230306	0.00483928	0.0357214	-0.0386378	-0.0323343	0.0107377	0.0368683	0.00603531	-0.0113987	-0.033577	0.0261371	0.000588977	-0.0693578	0.0094941	0.0301529
90	0.0311753	0.0709913	-0.0354076	-0.00271358	-0.0308275	0.0518455	-0.0869862	-0.00906786	-0.0128427	0.0567109	0.00419887	0.0287308	-0.0669882	-0.0150363	0.0369792	0.0133635	0.0125594	-0.0125154	0.00813141	-0.0380887	0.073094	-0.0643884	-0.15216	0.0894902	0.0325051	-0.0262321	-0.0276869	-0.0197201	-0.0249079	0.0721557	0.0269253	0.00749967	0.0388851	-0.0400279	-0.0294462	0.0139901	0.0397803	0.00893058	-0.00954357	-0.0336201	0.0253055	-0.00328657	-0.0696957	0.00832808	0.0274326
89	0.030195	0.0721178	-0.0413288	-0.00331995	-0.0268477	0.047112	-0.0877052	-0.0111411	-0.00622772	0.0547097	-0.00332933	0.0289873	-0.0719363	-0.0133154	0.0339401	0.0139088	0.00971446	-0.0126952	0.00865629	-0.0334666	0.0793256	-0.0617196	-0.147743	0.0855607	0.0300124	-0.025132	-0.0282873	-0.0199981	-0.0227951	0.0655659	0.0322221	0.00912946	0.0427679	-0.0426763	-0.0323463	0.0125389	0.0372062	0.0186506	-0.00831284	-0.030043	0.0253258	-0.0100466	-0.0726413	0.00732984	0.0277226
88	0.0270972	0.0681032	-0.0478923	-0.00224501	-0.0231243	0.0453264	-0.0856201	-0.00797734	-0.00417849	0.0506831	-0.00734268	0.0296595	-0.0723617	-0.0101792	0.0320839	0.0126145	0.00682877	-0.0113985	0.00957305	-0.0334223	0.0801285	-0.0621246	-0.139652	0.084928	0.031067	-0.0256077	-0.0293119	-0.0195475	-0.0189519	0.0619156	0.0332048	0.012437	0.0499701	-0.0392489	-0.0268098	0.0122057	0.0378893	0.022223	-0.00636428	-0.026787	0.0235103	-0.0188223	-0.0705765	0.0107488	0.0283134
87	0.0279409	0.0682338	-0.054143	-0.00423312	-0.01893	0.0406407	-0.0820369	-0.00709055	0.00072286	0.0474595	-0.00895809	0.0298812	-0.070092	-0.0109114	0.0310748	0.0104539	0.00737164	-0.00973637	0.01269	-0.0294053	0.0832562	-0.0618047	-0.131557	0.0860604	0.0292694	-0.0285557	-0.0292508	-0.0219563	-0.0170489	0.0547877	0.0329412	0.0114663	0.0538049	-0.0400878	-0.0356179	0.0103638	0.0311832	0.0274275	-0.00661354	-0.0251752	0.0268466	-0.0241059	-0.0734083	0.0105427	0.0284752
86	0.0266202	0.0655447	-0.0575308	-0.0031414	-0.0167334	0.0381241	-0.0791129	-0.00318384	0.00267621	0.0454822	-0.00516763	0.0293072	-0.071101	-0.00902281	0.0308927	0.0108949	0.00891155	-0.00844691	0.0204327	-0.0311369	0.0842149	-0.06345	-0.130638	0.0929559	0.0345303	-0.0305989	-0.0280656	-0.0245627	-0.0116982	0.0543886	0.0280518	0.0130961	0.055914	-0.0382183	-0.0345393	0.00833738	0.0328777	0.0355213	-0.00571716	-0.0224153	0.0271773	-0.023599	-0.0708953	0.0113168	0.0291822
85	0.0286635	0.065752	-0.0566668	-0.00330797	-0.0118152	0.038963	-0.077531	-0.00235696	0.00575603	0.0466805	-0.00083311	0.0301533	-0.0695875	-0.0122488	0.0343524	0.00993975	0.0102897	-0.00805744	0.0245479	-0.0294664	0.0858567	-0.058762	-0.130315	0.0993456	0.0395395	-0.0346543	-0.0284658	-0.0283556	-0.00642173	0.0555522	0.0223955	0.0154689	0.0523429	-0.0370319	-0.0381704	0.00875681	0.0266018	0.039132	-0.00585138	-0.0243519	0.0326863	-0.0204101	-0.0734179	0.0149731	0.0288814
84	0.0323689	0.0681415	-0.0543791	-0.0033583	-0.0112736	0.0400655	-0.0741996	-0.00090693	0.00894371	0.0467764	0.00224432	0.0341271	-0.0666395	-0.0109019	0.0405887	0.0114821	0.020247	-0.0106292	0.0239583	-0.0309752	0.0837596	-0.0562909	-0.132307	0.103545	0.0390602	-0.0407959	-0.0268001	-0.0299075	-0.00564998	0.0595452	0.0147618	0.0148217	0.050773	-0.0401957	-0.0429879	0.0100523	0.0216777	0.0398546	-0.00535285	-0.0295217	0.0350758	-0.0151169	-0.0745887	0.0134559	0.0290839
83	0.0376944	0.0685802	-0.0511855	-0.00772039	-0.00969411	0.041923	-0.0726776	-0.000559401	0.0081408	0.0496285	0.00621573	0.0338455	-0.0638796	-0.00804973	0.0461384	0.0144013	0.0214633	-0.0124195	0.0269075	-0.0305617	0.0845385	-0.0514435	-0.138135	0.108863	0.0424276	-0.040621	-0.0311814	-0.0332977	-0.0015072	0.0678979	0.00868606	0.0189202	0.049299	-0.0417655	-0.0445218	0.0100571	0.0248222	0.0411573	-0.00178409	-0.0336225	0.0368135	-0.00950494	-0.0712776	0.013227	0.0280869
82	0.0398144	0.0691026	-0.0443176	-0.00474482	-0.0126146	0.0437805	-0.0673329	0.00159767	0.00410228	0.052253	0.00573279	0.0423324	-0.0580987	-0.00944823	0.0494423	0.0147464	0.0285194	-0.0151902	0.0222363	-0.0314222	0.0849819	-0.0508587	-0.139193	0.10844	0.0402226	-0.0404604	-0.0306229	-0.0366376	0.00141564	0.0752188	0.0068885	0.0210413	0.047849	-0.0448933	-0.0447854	0.0113705	0.01971	0.0371943	0.00249531	-0.0387779	0.0385631	-0.00657611	-0.0722866	0.0145512	0.0249699
81	0.040984	0.0655746	-0.0427105	-0.00970729	-0.00874859	0.0471359	-0.0648642	0.00291589	0.0023886	0.0524327	0.00158042	0.0407913	-0.0592012	-0.00479494	0.0499468	0.0214909	0.0224496	-0.0162579	0.0266199	-0.0252937	0.0857369	-0.0459885	-0.141547	0.101987	0.0398631	-0.0395161	-0.0347226	-0.0362804	0.000869181	0.0802975	0.00612154	0.0219401	0.0492151	-0.0488839	-0.0444978	0.00663929	0.0276588	0.033411	0.00119866	-0.0400254	0.0396979	-0.00612792	-0.0720385	0.0122552	0.0216984
80	0.038338	0.0626961	-0.043982	-0.00867549	-0.0137686	0.0473397	-0.0586446	0.00409029	-0.00407064	0.0525526	-0.00185652	0.0406391	-0.0571891	-0.00492197	0.0484285	0.0235437	0.0214238	-0.0176624	0.025249	-0.0246442	0.0884572	-0.0470742	-0.139004	0.0970759	0.0363758	-0.0362061	-0.0351456	-0.0357448	-0.000115883	0.0821562	0.00960881	0.021976	0.0521272	-0.0553791	-0.0427122	0.00517966	0.0288248	0.0314984	0.00137722	-0.0405192	0.0412067	-0.00640474	-0.0730068	0.0112246	0.0179774
79	0.0339375	0.0570841	-0.0467347	-0.0066035	-0.0195543	0.0467045	-0.0571946	0.00478535	-0.00864843	0.0535113	-0.00230831	0.0384748	-0.0551962	-0.00503941	0.0404797	0.0252166	0.0184266	-0.0191915	0.0251675	-0.0191184	0.0887688	-0.0496747	-0.136509	0.0935263	0.0328526	-0.0318213	-0.0343822	-0.0365812	-0.00215192	0.0816133	0.013156	0.0204781	0.0545599	-0.0560262	-0.0366724	0.00722529	0.027497	0.0277379	-0.00405741	-0.0382447	0.0430151	-0.00690087	-0.0735365	0.00877987	0.0170187
78	0.0319758	0.0508334	-0.0524893	-0.00765088	-0.0200373	0.0481186	-0.0542945	0.00380268	-0.00910382	0.0510906	-0.00148623	0.0342385	-0.0589375	-0.00370202	0.03522	0.0280891	0.00986186	-0.0151374	0.0265289	-0.0123932	0.0881576	-0.0503051	-0.13482	0.0878604	0.0306596	-0.0271584	-0.0379342	-0.0312377	-0.00593519	0.0823563	0.0162838	0.0226831	0.0549314	-0.0577279	-0.0322984	0.00962444	0.0312755	0.0291615	-0.010591	-0.0367994	0.0444016	-0.00710819	-0.07244	0.00714049	0.0157257
77	0.0311597	0.0458014	-0.0549256	-0.00522657	-0.0252802	0.0492571	-0.0548218	0.00043525	-0.0111411	0.0526964	0.00351459	0.0314919	-0.0630971	-0.00426526	0.0281819	0.0249746	0.00634703	-0.0136347	0.0266655	-0.0113386	0.0913812	-0.0515106	-0.132111	0.0887424	0.030324	-0.0233895	-0.0398192	-0.0299614	-0.00751585	0.0770954	0.0184169	0.0208376	0.0543681	-0.0573684	-0.0313277	0.0123723	0.0321347	0.0265539	-0.0192792	-0.0379798	0.0438371	-0.0128688	-0.0720146	0.00235299	0.0161726
76	0.0337398	0.041854	-0.0546404	-0.00925191	-0.0254803	0.0526245	-0.0551214	-0.00314789	-0.00556861	0.0535233	0.00285789	0.0347143	-0.0670721	-0.00503102	0.0245533	0.0234119	-0.000605946	-0.0133387	0.0289783	-0.0101438	0.0934544	-0.0513033	-0.133916	0.0855859	0.031091	-0.0222559	-0.0451748	-0.0261254	-0.014017	0.0785335	0.0188962	0.0214248	0.0545479	-0.0592978	-0.0308843	0.015385	0.0349833	0.0277187	-0.0299028	-0.0404892	0.0430558	-0.014441	-0.0709636	0.000713608	0.0143451
75	0.0405609	0.0401835	-0.0527661	-0.00921117	-0.0259788	0.0529001	-0.0584289	-0.00809718	-0.00215324	0.0570105	0.0020382	0.0354465	-0.0734391	-0.00428084	0.0193092	0.0211158	-0.00501716	-0.0137282	0.0323697	-0.00758408	0.0928912	-0.0530242	-0.130944	0.0901769	0.0305877	-0.0216962	-0.0477777	-0.0273094	-0.012531	0.0742996	0.0173503	0.0196871	0.0529181	-0.0574523	-0.0316273	0.0147103	0.0332899	0.0254358	-0.0288698	-0.0401728	0.0427898	-0.0154417	-0.0676573	-8.45094e-05	0.0144422
74	0.0444017	0.0427228	-0.0465621	-0.0105066	-0.0248667	0.0497244	-0.0591719	-0.00922365	0.00219686	0.0591916	-0.00102006	0.038494	-0.0761258	-0.00417178	0.0157416	0.0163427	-0.00517176	-0.017104	0.0368493	-0.0060238	0.0947127	-0.0544383	-0.131042	0.0924142	0.0308393	-0.0208885	-0.051984	-0.0298248	-0.0122362	0.0743871	0.0117419	0.0203702	0.0515639	-0.0594296	-0.0328856	0.0117887	0.0380283	0.0215255	-0.0316524	-0.0402783	0.0419892	-0.0198661	-0.0640813	0.00430754	0.0162146
73	0.0463119	0.039468	-0.0417578	-0.00988705	-0.0244533	0.0499761	-0.0566314	-0.0109493	0.0071821	0.0632541	-0.00745174	0.0376168	-0.0783991	-0.00468828	0.0154828	0.0157998	-0.00452583	-0.0148307	0.0376749	-0.00512022	0.0929271	-0.0547486	-0.129569	0.0962107	0.0290298	-0.0228766	-0.0533273	-0.0304444	-0.0104794	0.0705391	0.00892574	0.0171106	0.0553148	-0.0586626	-0.032574	0.0102907	0.0359623	0.0157913	-0.0270039	-0.0387552	0.0446496	-0.0182387	-0.0620417	0.0094989	0.0144578
72	0.0433268	0.0393326	-0.0375384	-0.00201133	-0.0259537	0.0439363	-0.0555528	-0.0120398	0.00901561	0.0644405	-0.0105495	0.0350642	-0.0765596	-0.00333412	0.0192109	0.0153972	-0.00192895	-0.0109923	0.0391897	-0.00200445	0.0901589	-0.0569201	-0.12735	0.0959974	0.0243681	-0.0228299	-0.0524393	-0.0357867	-0.00884844	0.0676474	0.00464754	0.0152771	0.0578674	-0.056925	-0.0353063	0.00734633	0.0379552	0.0124898	-0.0187435	-0.0360193	0.0504713	-0.0166628	-0.0597792	0.0136465	0.0168917
71	0.0339459	0.0413938	-0.0408411	-0.000521749	-0.0268129	0.0400535	-0.0499924	-0.00701864	0.0140967	0.0659264	-0.0162394	0.0286158	-0.0779222	-0.00484287	0.0180041	0.0215832	-5.94873e-05	-0.0104194	0.0351919	0.000276058	0.0849579	-0.0607549	-0.127673	0.0960417	0.0212883	-0.022003	-0.0494422	-0.0391386	-0.00565118	0.0698632	0.00238261	0.015373	0.0582628	-0.0538092	-0.0367324	0.00833978	0.0365351	0.00954415	-0.0131075	-0.0304672	0.0495953	-0.0113876	-0.0587066	0.0184591	0.0146231
70	0.0262128	0.0443754	-0.0434967	0.00130817	-0.0275535	0.0425102	-0.0464332	-0.00598804	0.0141566	0.0650037	-0.0186314	0.0217335	-0.0743498	-0.00276849	0.0275121	0.0267709	-0.00214466	-0.00802988	0.0361866	0.00103822	0.0771206	-0.0642182	-0.129032	0.0929882	0.0180047	-0.0207339	-0.0421333	-0.0438194	-0.00492496	0.0708555	-0.000948873	0.014666	0.0605757	-0.0519637	-0.0375472	0.00844284	0.0363961	0.0091391	-0.00685801	-0.0279362	0.0511724	-0.00756956	-0.0586347	0.0204101	0.0181631
69	0.0158852	0.0413219	-0.0487863	-0.00102507	-0.0276709	0.0427019	-0.041412	-0.00108669	0.0157385	0.0649917	-0.0188531	0.0206418	-0.0773601	-0.00375834	0.0264886	0.0340175	-0.00340175	-0.00599504	0.0309065	0.00123596	0.0735614	-0.0616908	-0.134545	0.0929163	0.023697	-0.0217442	-0.0365513	-0.042083	-0.00434495	0.0762566	0.00123217	0.0162718	0.0544161	-0.0479132	-0.0430718	0.0109762	0.0364417	0.00838292	-0.0059053	-0.025724	0.0469973	-0.00638197	-0.0592435	0.0150785	0.0171817
68	0.00854276	0.0413663	-0.0521705	-0.00389038	-0.024518	0.0517736	-0.0437249	0.000603022	0.0113165	0.0626429	-0.0153239	0.0212362	-0.0792991	-0.000901418	0.0339365	0.0372987	-0.00493687	-0.00748222	0.0327904	-0.00117158	0.0685162	-0.060701	-0.140478	0.0908456	0.0270525	-0.0240414	-0.0290794	-0.0428392	-0.00214233	0.08018	0.0022388	0.0189921	0.0511565	-0.0487161	-0.0433833	0.0120523	0.0366035	0.0123975	-0.00218435	-0.0250122	0.0408017	-0.00593977	-0.0593897	0.0116644	0.0221106
67	0.00489131	0.0357267	-0.0574014	-0.00878814	-0.0243335	0.056687	-0.0461096	0.00174148	0.00802096	0.0690063	-0.0139757	0.0242081	-0.080706	-0.00411187	0.0390189	0.0340259	-0.00927379	-0.00910482	0.0350146	-0.00865184	0.0660476	-0.0595254	-0.142168	0.0901026	0.0290777	-0.0240283	-0.0256401	-0.0409589	-0.00102185	0.0883194	0.000285453	0.0165953	0.0479328	-0.0469425	-0.0396804	0.0130278	0.0387473	0.0164192	-0.0025175	-0.0300178	0.032908	-0.00575642	-0.0612088	0.0120215	0.0266345
66	0.00662656	0.0279876	-0.0599132	-0.0101807	-0.0215353	0.0610131	-0.0507114	0.00365888	0.00323945	0.0734403	-0.00798262	0.0296164	-0.0869256	-0.0102296	0.0416301	0.031006	-0.00907966	-0.0132141	0.0374473	-0.0149217	0.0675455	-0.0569057	-0.147503	0.0920823	0.0312108	-0.0241529	-0.0242428	-0.0367059	0.0015223	0.0952053	0.00186731	0.0147858	0.0454882	-0.0485483	-0.0324062	0.0109415	0.0371259	0.0197495	-0.0026601	-0.0319304	0.0311475	-0.00914782	-0.0618164	0.0141007	0.0302787
65	0.0103379	0.0223217	-0.0630625	-0.0107163	-0.0194549	0.0616123	-0.059112	0.00139395	-0.000990817	0.0805107	-0.00597773	0.037546	-0.0912781	-0.015548	0.0457022	0.0242963	-0.00474753	-0.0130702	0.0393874	-0.0194504	0.0693311	-0.0558308	-0.152532	0.0920248	0.033272	-0.0267546	-0.0236759	-0.0356873	0.00448108	0.101543	0.00239459	0.00748769	0.0490713	-0.050286	-0.0246048	0.0118402	0.035586	0.0242961	-0.00141979	-0.0342361	0.0274134	-0.00928683	-0.063602	0.0185095	0.0306598
64	0.0139378	0.0231414	-0.0629379	-0.00768324	-0.0161462	0.0583767	-0.0648882	0.00296382	-0.0039508	0.0822243	-0.00129568	0.0436745	-0.0976594	-0.022483	0.0506551	0.0183452	-0.000309948	-0.0186559	0.0393167	-0.0229185	0.0722072	-0.05637	-0.156008	0.0929631	0.0276996	-0.0235106	-0.0273094	-0.0306145	0.00487415	0.101608	0.00603765	0.00390455	0.0542123	-0.049531	-0.0188286	0.00838052	0.030928	0.0275617	-0.00295371	-0.039431	0.0313441	-0.0117423	-0.0615	0.0229123	0.0314987
63	0.0204378	0.0304443	-0.0629691	-0.00709484	-0.0146746	0.0539067	-0.0667097	0.00145387	-0.00347145	0.0842616	-0.00253001	0.0478617	-0.100317	-0.0233518	0.0516665	0.0155769	0.00362312	-0.0174383	0.0337623	-0.0256172	0.0747358	-0.0552579	-0.157809	0.0925317	0.0292335	-0.024063	-0.0296055	-0.0301148	0.00287047	0.102455	0.0107473	0.000860673	0.0589699	-0.0485244	-0.0142149	0.00800543	0.0263106	0.0299956	-0.00724389	-0.0408284	0.0332147	-0.00974701	-0.0609476	0.0284512	0.0273127
62	0.024565	0.0379557	-0.0641507	-0.00300958	-0.0130364	0.0499162	-0.0656072	0.00365888	-0.00263259	0.0836624	-0.0076255	0.0500307	-0.102518	-0.0236753	0.0524466	0.0154679	0.00684675	-0.0172741	0.029224	-0.0273621	0.0729502	-0.0529451	-0.157283	0.0932447	0.0316422	-0.026745	-0.0324624	-0.0302298	0.00150192	0.100705	0.012449	-0.000541426	0.0607555	-0.0466669	-0.00931353	0.0104345	0.0245574	0.0296014	-0.0121572	-0.0396108	0.0338954	-0.00816995	-0.0632281	0.0280569	0.0249388
61	0.0253656	0.0520198	-0.0572241	-0.00116647	-0.0110806	0.0553208	-0.0640253	0.00325143	-0.00450206	0.0783895	-0.00914025	0.0473811	-0.102045	-0.0181592	0.0507473	0.0186855	0.00920275	-0.0148882	0.0149789	-0.0293118	0.0754189	-0.0566169	-0.15712	0.0894111	0.0326728	-0.0228311	-0.0353086	-0.0310471	-0.000994292	0.0931453	0.0194954	0.00525871	0.0616902	-0.044402	-0.00931353	0.0113765	0.0275617	0.0298782	-0.0198796	-0.0384424	0.0352352	-0.00587386	-0.0641556	0.0265877	0.0245792
60	0.0249018	0.0616476	-0.0561419	0.0020955	-0.0136476	0.0593354	-0.0638935	0.00515685	-0.0014462	0.0772511	-0.0129139	0.0448334	-0.0983904	-0.0123028	0.0470659	0.0218264	0.010515	-0.0138803	0.00620442	-0.029319	0.0746279	-0.0534951	-0.147347	0.0892709	0.0386407	-0.0239635	-0.0358862	-0.0341126	-0.00528448	0.085236	0.0250798	0.0114783	0.0603001	-0.0469185	-0.00552667	0.0161196	0.0309471	0.0257809	-0.0271369	-0.032121	0.0312051	-0.000802336	-0.0644504	0.0273235	0.0270791
59	0.0205385	0.0688318	-0.0510057	0.00197686	-0.0174644	0.0667413	-0.0607178	0.00375475	-0.00356732	0.0744589	-0.0120295	0.0402688	-0.0923662	-0.00818754	0.0450563	0.0251399	0.0122119	-0.015044	-0.00377685	-0.0249437	0.0789301	-0.0551717	-0.143845	0.0859298	0.0440574	-0.0189495	-0.0395628	-0.0339616	-0.00904977	0.0768881	0.0299572	0.0156247	0.0537569	-0.0481049	-0.00703662	0.0129152	0.0356124	0.0243776	-0.0354429	-0.0308195	0.0258915	6.76842e-05	-0.0650281	0.0165453	0.0264775
58	0.0185144	0.0664171	-0.0529602	0.0026132	-0.0198072	0.0705402	-0.0611732	0.00357499	-0.00369914	0.0763403	-0.0135275	0.0336501	-0.0887231	-0.0157013	0.0413209	0.0271616	0.0126433	-0.0213654	0.000329985	-0.0241636	0.0896676	-0.0544694	-0.133483	0.0874925	0.0450281	-0.0208142	-0.0360252	-0.0331275	-0.00830438	0.0717303	0.0305444	0.0189202	0.0545479	-0.0537373	-0.00665314	0.0161855	0.041536	0.020828	-0.040506	-0.0270087	0.0222268	0.00240811	-0.0646554	0.0104408	0.0330254
57	0.0162136	0.0663128	-0.0537919	-0.000297652	-0.0200708	0.0681434	-0.0579256	0.00136998	-0.003064	0.0810619	-0.0114315	0.0340408	-0.0869292	-0.0186553	0.0475561	0.0254	0.0184758	-0.0240989	0.00569391	-0.01621	0.0942453	-0.0528852	-0.128848	0.0866596	0.0473409	-0.0212241	-0.0380672	-0.0311766	-0.0131674	0.071185	0.036009	0.0155767	0.0479328	-0.0518079	-0.00836681	0.0173324	0.0410003	0.021927	-0.0453151	-0.0275396	0.0204125	0.00107192	-0.0609775	-0.00125892	0.0327953
56	0.0172382	0.0648244	-0.0580785	-0.00220067	-0.0236252	0.0667174	-0.0593637	0.000171607	-0.000211873	0.0825	-0.00886222	0.0384808	-0.0886381	-0.0234584	0.0480953	0.0250153	0.0203129	-0.0288768	0.0168292	-0.0118419	0.101316	-0.0495585	-0.122227	0.0875584	0.0469095	-0.024836	-0.0373075	-0.0281099	-0.0188093	0.0752499	0.0423724	0.012449	0.0506292	-0.0529703	-0.00876228	0.0198526	0.0409284	0.0251134	-0.0513189	-0.0312869	0.0220303	-0.00186649	-0.0548886	-0.00420093	0.035095
55	0.0231174	0.0624145	-0.0604501	-0.0010742	-0.0232885	0.0661302	-0.0584289	-0.00159	0.00356301	0.0881923	-0.00680222	0.0446704	-0.0917083	-0.0265311	0.0499289	0.0221512	0.0209073	-0.0343258	0.0289076	-0.0086051	0.104551	-0.0438482	-0.120659	0.0887053	0.0469814	-0.0240702	-0.0329945	-0.0243566	-0.0144772	0.0780469	0.0447452	0.0106754	0.0569926	-0.0522992	-0.0060899	0.02325	0.0372422	0.0249708	-0.0549308	-0.0339593	0.0254325	-0.00290069	-0.0493066	-0.00232667	0.0346756
54	0.0232001	0.0617782	-0.0640884	0.00422621	-0.020851	0.066262	-0.060574	-0.00312392	0.00836849	0.0838302	-0.00387818	0.0536354	-0.0986385	-0.0225573	0.0559663	0.0206065	0.021679	-0.0338009	0.0359936	-0.00657865	0.105606	-0.0433749	-0.12016	0.0917012	0.0440933	-0.0262836	-0.0370834	-0.0251368	-0.0204391	0.0927774	0.0442419	0.00869805	0.0585864	-0.0435271	-0.0108714	0.0263022	0.0418368	0.0319981	-0.0582503	-0.0350222	0.0292074	-0.00770498	-0.0452836	0.00250278	0.0346815
53	0.0290122	0.0567426	-0.0653251	0.0142422	-0.0180516	0.072182	-0.0611373	-0.00375906	0.0147438	0.0882761	-0.00367086	0.0642602	-0.101457	-0.0150974	0.0560382	0.0201739	0.0176297	-0.0313503	0.041179	-0.00494406	0.105642	-0.0404304	-0.121843	0.0917036	0.0455434	-0.0236867	-0.0319771	-0.0225363	-0.0142807	0.0986949	0.044853	0.0074757	0.0656808	-0.0417895	-0.0134	0.0287361	0.045771	0.0343445	-0.059052	-0.0360948	0.0271869	-0.012876	-0.0437749	0.0121725	0.0323076
52	0.0307019	0.0539013	-0.0677805	0.0209459	-0.0127392	0.0754056	-0.0635939	0.00223281	0.0229048	0.0833988	-0.00024351	0.067817	-0.101607	-0.00658172	0.0619414	0.0217461	0.0165224	-0.0292615	0.0427944	-0.000569995	0.0979244	-0.0459909	-0.122734	0.0971993	0.042116	-0.0157331	-0.0372427	-0.0245675	-0.0113554	0.105179	0.0395562	0.00557029	0.0600245	-0.0389493	-0.015605	0.0301226	0.0477531	0.0350396	-0.0547235	-0.0383992	0.028033	-0.0157545	-0.0401821	0.0227326	0.0247674
51	0.0312268	0.0470945	-0.0702288	0.0263818	-0.00982833	0.0837583	-0.0663023	0.00796104	0.0262722	0.0843814	-0.00250964	0.0729065	-0.103632	-0.00317593	0.0602565	0.0250453	0.00899304	-0.0267365	0.0420958	0.000856071	0.095959	-0.0466296	-0.123896	0.0953622	0.0411813	-0.0120062	-0.0318309	-0.0279853	-0.00993537	0.105501	0.0368479	0.00247848	0.061067	-0.0381704	-0.0197873	0.0279668	0.0545599	0.0303336	-0.0497059	-0.0372788	0.0251017	-0.0180613	-0.0404757	0.0318702	0.0207744
50	0.0379197	0.0362792	-0.0653682	0.0314281	-0.0039515	0.0829793	-0.0685672	0.0130062	0.0300471	0.0868621	-0.00450733	0.0790578	-0.103231	0.00316107	0.059299	0.0258614	0.00114488	-0.0197548	0.0390579	0.00285736	0.0949404	-0.0473654	-0.126223	0.0885219	0.0434342	-0.00483628	-0.0295168	-0.0309788	-0.00383804	0.102982	0.035997	0.00143589	0.0543322	-0.0381105	-0.0188526	0.0304582	0.0625926	0.0249648	-0.0470084	-0.0362014	0.021382	-0.0171374	-0.0386794	0.0390364	0.0167095
49	0.0340082	0.0323521	-0.0646216	0.0268336	-0.00229774	0.0912481	-0.0732528	0.0219101	0.0334984	0.083207	-0.00395488	0.0813898	-0.104319	-0.00186611	0.0587225	0.0265768	-0.00358031	-0.0232109	0.042502	0.00387118	0.0928432	-0.047574	-0.124246	0.0839717	0.0485753	-0.00139215	-0.027724	-0.0353721	0.00219578	0.0966469	0.0327494	0.00279006	0.0502098	-0.0440424	-0.0154612	0.0302101	0.0654915	0.0191335	-0.0406282	-0.0364099	0.0213245	-0.0138383	-0.0385943	0.0360669	0.0137951
48	0.0367705	0.029434	-0.0631333	0.0227507	-0.00482751	0.0957181	-0.0745111	0.0255891	0.0314252	0.0815173	-0.0114208	0.083028	-0.102567	-0.0040843	0.0528769	0.0265864	-0.00775186	-0.0215416	0.0408363	6.42329e-06	0.0955875	-0.0458759	-0.127611	0.0824497	0.0588334	0.000474916	-0.0294461	-0.0402003	0.00231921	0.0899312	0.0347148	0.00353305	0.0489634	-0.0433354	-0.00968503	0.0323121	0.0708758	0.0157577	-0.0395137	-0.0349419	0.0207349	-0.00569051	-0.0414117	0.0304525	0.0177773
47	0.0329045	0.0301962	-0.0621446	0.0132464	-0.00723265	0.101674	-0.0767281	0.0251817	0.0326116	0.0784495	-0.0116892	0.0901727	-0.10481	-0.0091043	0.0552065	0.024059	-0.00191936	-0.0265855	0.0424445	-0.000155357	0.0966301	-0.0430729	-0.127	0.08288	0.0584978	-0.000997887	-0.0303832	-0.0444186	0.00946752	0.0823551	0.0329771	0.0135994	0.0466865	-0.0477934	-0.00827095	0.0308009	0.0735242	0.00970593	-0.0353146	-0.0364639	0.0229051	0.00357413	-0.0446892	0.0310301	0.0191698
46	0.0338081	0.0333228	-0.0650171	0.00781654	-0.0103209	0.104874	-0.0774831	0.0229288	0.0341815	0.0775028	-0.0116329	0.0897844	-0.101996	-0.0132926	0.0534677	0.0228019	-0.00152989	-0.0245255	0.0431659	-0.00549771	0.10237	-0.043696	-0.130416	0.0838746	0.0629438	-0.00250904	-0.0353841	-0.046922	0.00761244	0.0814983	0.0343912	0.0206698	0.0481605	-0.0486442	-0.00552667	0.0329328	0.0743091	0.0152005	-0.0369049	-0.0389289	0.0265194	0.0104468	-0.0497955	0.0264391	0.0243336
45	0.0324803	0.0341544	-0.0698669	0.00406204	-0.0124588	0.103484	-0.0778546	0.0195613	0.0394304	0.0794321	-0.00975022	0.0910978	-0.0946503	-0.0164467	0.0564253	0.020851	0.00181837	-0.0233391	0.0425715	-0.00681712	0.107475	-0.0465541	-0.129999	0.0863684	0.0606429	-0.00475839	-0.0359521	-0.0523854	0.00806183	0.0815953	0.0334445	0.0283394	0.0482085	-0.0533898	-0.0032138	0.0334721	0.0731251	0.0196824	-0.0376814	-0.0444223	0.0307245	0.01786	-0.0540869	0.0279491	0.0263624
44	0.0281146	0.0339759	-0.0750499	0.00219377	-0.0146973	0.101578	-0.0768719	0.0186985	0.0437925	0.0829194	-0.00654816	0.093751	-0.0880029	-0.0148841	0.0593625	0.0175099	0.00873898	-0.0209603	0.04278	-0.00598066	0.109357	-0.0532938	-0.126586	0.0844319	0.0572515	-0.0068891	-0.035112	-0.0602084	0.00774306	0.0825984	0.03674	0.0288787	0.0459435	-0.0578238	-0.00142822	0.0339407	0.0715421	0.0237377	-0.0379187	-0.0518127	0.0357481	0.0232862	-0.0525242	0.0337504	0.0274985
43	0.0284382	0.034472	-0.0790824	0.000434555	-0.0133384	0.100524	-0.072414	0.0202564	0.0493409	0.0890431	-0.00101167	0.0986859	-0.0816108	-0.0142022	0.0662711	0.0117433	0.0113275	-0.0117245	0.0413288	-0.0101846	0.11161	-0.0596584	-0.127151	0.0824821	0.0525179	-0.00913965	-0.0356873	-0.0616105	0.00226169	0.0851485	0.0383458	0.0260265	0.0449129	-0.0601486	0.0034252	0.036474	0.0678475	0.0313965	-0.0365106	-0.0588136	0.0404098	0.026263	-0.0476792	0.0447791	0.0260964
42	0.025628	0.0378838	-0.0726028	0.00188699	-0.0160431	0.0973359	-0.0685672	0.0288847	0.0540386	0.0884919	0.00389088	0.102847	-0.0807671	-0.00881908	0.0756112	0.00605103	0.0101818	-0.00797595	0.0425008	-0.00747623	0.107571	-0.0651433	-0.119207	0.0798421	0.0502051	-0.00883766	-0.0346207	-0.0706175	0.00223892	0.0844906	0.0344991	0.024241	0.0394004	-0.059106	0.00545045	0.033266	0.0629078	0.0368515	-0.0298309	-0.0647827	0.0429635	0.0243528	-0.0433746	0.051043	0.0261683
41	0.0274567	0.0420397	-0.0686769	9.13162e-06	-0.0123713	0.101015	-0.0553371	0.0350683	0.0567828	0.091332	0.00346666	0.109911	-0.0795819	-0.00397884	0.0816702	-0.00148555	0.00930821	-0.000516068	0.0417794	-0.0112667	0.114474	-0.0668642	-0.118633	0.0792752	0.0540758	-0.0107946	-0.0391673	-0.0670559	-0.00625636	0.0886442	0.0299213	0.0241451	0.0346309	-0.0537013	0.00811084	0.0367329	0.064401	0.0363806	-0.02367	-0.0657018	0.0428401	0.0268478	-0.0375649	0.0596269	0.0240723
40	0.0265771	0.0463299	-0.0563948	-0.00363633	-0.013741	0.108577	-0.0449232	0.0440921	0.0605457	0.0907088	0.00158641	0.111624	-0.0890024	0.00204299	0.091413	-0.00170725	0.000882435	-0.0021135	0.0430281	-0.00495725	0.112437	-0.06818	-0.11124	0.0783669	0.0572395	-0.00812702	-0.0414383	-0.0627645	-0.00447078	0.0963246	0.0179016	0.0311556	0.0346069	-0.0392849	0.0125688	0.0346393	0.0667318	0.0390577	-0.0202007	-0.0651398	0.0412247	0.0247219	-0.0359075	0.0615863	0.0262953
39	0.0324887	0.0515273	-0.0463728	-0.0078606	-0.0117266	0.116522	-0.0304229	0.0486818	0.0657347	0.0939564	-0.000883442	0.109241	-0.100087	0.00858732	0.0985146	-0.000224863	-0.00220697	0.000886031	0.0414762	-0.00259285	0.116991	-0.0647023	-0.108433	0.0794406	0.0592887	-0.00459181	-0.045279	-0.0514159	-0.0069598	0.100749	0.00945302	0.045596	0.0335643	-0.0219564	0.0134196	0.0345518	0.0716619	0.0417025	-0.0180712	-0.0597243	0.0398981	0.0205215	-0.0354833	0.0619817	0.0277214
38	0.0366986	0.0543926	-0.0384815	-0.0112364	-0.00767964	0.117493	-0.0159226	0.0491492	0.0704443	0.0953466	-0.00483449	0.103253	-0.10782	0.0152467	0.100959	0.00366626	-0.0055085	0.003713	0.0348432	0.00301075	0.125104	-0.0581664	-0.105493	0.0847027	0.0609665	-0.00146765	-0.0466883	-0.0401812	-0.00610297	0.10648	0.00491118	0.0638473	0.0343553	-0.00665314	0.0150135	0.0362763	0.0786868	0.0448423	-0.0179789	-0.0519637	0.0421103	0.0156154	-0.0325065	0.0630818	0.0290504
37	0.0441393	0.0525483	-0.0256085	-0.0109967	-0.00873661	0.119506	-0.00537687	0.0498682	0.0731047	0.0989057	-0.00608439	0.0960927	-0.110574	0.0150454	0.0997729	0.0121615	-0.00539346	0.000441433	0.0315572	0.00706365	0.134918	-0.052673	-0.103288	0.08903	0.0673778	-0.00172051	-0.0468166	-0.0291561	0.0050599	0.113019	0.00169954	0.0765381	0.0388012	0.0112146	0.0243488	0.0400128	0.0821657	0.0499462	-0.0296823	-0.0429806	0.0453567	0.0103521	-0.0336929	0.0613358	0.0341087
36	0.0505734	0.0489723	-0.0253581	-0.00872463	-0.00681322	0.108912	0.00101047	0.0476033	0.0775028	0.100655	-0.000840301	0.0929637	-0.105594	0.0208036	0.0935833	0.0200097	0.000174196	0.00595995	0.027448	0.0132952	0.143451	-0.0461743	-0.0986547	0.0894183	0.0727824	0.00214905	-0.0426342	-0.0275515	0.0102585	0.112999	0.00771538	0.0872635	0.0463031	0.0226471	0.0291543	0.0466554	0.0842077	0.051872	-0.0335638	-0.0375927	0.0510813	0.00825978	-0.0300163	0.0565567	0.0349128
35	0.056878	0.0464498	-0.0175027	-0.000448648	-0.00436614	0.104574	0.00720607	0.0442598	0.0820446	0.104802	0.00695753	0.0916503	-0.0968625	0.0105874	0.0875602	0.026125	0.00884084	0.00728535	0.0258949	0.0137374	0.150928	-0.0443779	-0.0923129	0.0901505	0.0783429	0.00135812	-0.0373003	-0.0231271	0.018816	0.108867	0.0100163	0.0881982	0.0562256	0.0363446	0.0365842	0.0537258	0.0763104	0.0565492	-0.0369588	-0.0376503	0.0577419	0.00583187	-0.0286789	0.0519813	0.0394211
34	0.0598548	0.0400397	-0.0153588	0.00534909	0.00366777	0.0962813	0.0077693	0.0453983	0.0843455	0.0993252	0.012838	0.104556	-0.0912313	0.00427077	0.0755945	0.0340271	0.0109009	0.0115839	0.0265109	0.00890316	0.15704	-0.0390595	-0.0802141	0.0906071	0.0840352	0.00316767	-0.0346231	-0.0193282	0.0251387	0.102402	0.0118378	0.0877429	0.065501	0.0450088	0.0346549	0.0640846	0.0690255	0.0589867	-0.0364099	-0.036936	0.0639111	0.00882781	-0.0236542	0.0478805	0.0417831
33	0.0609681	0.0404004	-0.0165225	0.00779018	0.00698367	0.0934052	0.0111248	0.0531877	0.0964011	0.0982946	0.024473	0.114236	-0.0775627	0.0032126	0.0728682	0.0372447	0.0154667	0.0188077	0.0360919	0.00325162	0.159629	-0.0355051	-0.0723791	0.0873283	0.0934305	0.00562194	-0.0312509	-0.0181155	0.0239439	0.10443	0.016128	0.0896962	0.0746087	0.0506412	0.0324858	0.0781547	0.0643842	0.051824	-0.0312557	-0.0393208	0.0715699	0.00836643	-0.0211316	0.043915	0.0404577
32	0.0589956	0.044675	-0.0152438	0.00986217	0.012199	0.0986061	0.0189741	0.0595391	0.106635	0.101243	0.0339006	0.124977	-0.0670026	-0.00396806	0.0733271	0.0390351	0.0141089	0.0242951	0.0467646	-0.00386673	0.157064	-0.0358143	-0.0627178	0.0916329	0.0948086	0.00778381	-0.0345788	-0.0133076	0.0237222	0.107369	0.0169429	0.0894446	0.0821345	0.0599046	0.0352181	0.0875775	0.0634902	0.0508473	-0.0199766	-0.0429854	0.0783336	0.00900756	-0.0202927	0.0428617	0.04406
31	0.0559553	0.0473138	-0.00730455	0.00479424	0.0153375	0.106479	0.0289925	0.075142	0.114545	0.104346	0.0266049	0.132961	-0.0659241	-0.000185988	0.0795515	0.0409897	0.00861076	0.0296974	0.0588502	-0.0102876	0.158658	-0.0349874	-0.0573994	0.0947606	0.0931428	0.0100008	-0.0404688	-0.00866629	0.0206016	0.109328	0.0181412	0.0906789	0.082446	0.071385	0.0324379	0.102063	0.063175	0.0550512	-0.0119547	-0.0442186	0.0830348	0.00796378	-0.021823	0.0456431	0.0466809
30	0.0569008	0.0531403	0.00163533	0.00239989	0.0206308	0.114449	0.0475793	0.0920151	0.125989	0.109727	0.0271094	0.139042	-0.0613031	0.0113651	0.0955055	0.0381507	0.00283699	0.0318401	0.0718071	-0.0104218	0.155506	-0.0345105	-0.0561196	0.110251	0.0938019	0.00802468	-0.0445636	-0.00759255	0.0217928	0.119001	0.0176259	0.09425	0.0853221	0.0785034	0.0357334	0.108221	0.0678703	0.060094	-0.00779275	-0.0369876	0.09214	0.00544959	-0.0282703	0.0479667	0.0533846
29	0.0680313	0.0667203	0.0112331	-0.000750638	0.0270241	0.127283	0.0709117	0.10787	0.136199	0.130962	0.0223938	0.140358	-0.0499461	0.02695	0.106093	0.0450941	0.00109215	0.0303013	0.0796097	-0.00215425	0.158526	-0.0360863	-0.053875	0.118142	0.0981041	0.00787848	-0.0438014	-0.010471	0.0198622	0.127029	0.024193	0.100901	0.0831171	0.093531	0.0393645	0.117947	0.0746303	0.067452	-0.000205833	-0.0323498	0.0933384	0.00664317	-0.0298078	0.0560761	0.0591967
28	0.085391	0.0804692	0.0186954	0.00171921	0.0378131	0.13687	0.0974916	0.125749	0.152353	0.145355	0.0278057	0.141937	-0.0316134	0.0431425	0.117399	0.0439796	0.000325191	0.0316399	0.0891332	0.00981153	0.157747	-0.0347046	-0.0444774	0.144267	0.10732	0.00301068	-0.03394	-0.0096154	0.0255509	0.135616	0.0254753	0.111147	0.086892	0.101728	0.0470221	0.128397	0.0791769	0.0715445	-0.00370988	-0.0230409	0.097208	0.00847069	-0.0346133	0.0575477	0.0649657
27	0.100824	0.0937352	0.0261445	5.70666e-05	0.0512804	0.149657	0.119482	0.146445	0.165583	0.165799	0.0331971	0.149528	-0.0165642	0.0578957	0.125633	0.0506797	0.00252541	0.0268584	0.0953995	0.0234239	0.170929	-0.032937	-0.0339592	0.155368	0.119711	-0.000522132	-0.0229545	-0.00929064	0.0301683	0.137437	0.0349305	0.124521	0.0933872	0.113196	0.0512284	0.138474	0.0822819	0.075559	-0.000582123	-0.0162928	0.100022	0.0136501	-0.032165	0.0642898	0.0649465
26	0.116073	0.105996	0.0265364	0.000321908	0.0628963	0.163019	0.134354	0.172833	0.186243	0.188688	0.0475129	0.166056	-1.34218e-05	0.0689615	0.137731	0.0584572	0.00929623	0.0210763	0.105711	0.0381663	0.187107	-0.0313264	-0.0222703	0.165725	0.135086	-0.00232329	-0.00824686	-0.00613652	0.0389392	0.143252	0.0458477	0.142197	0.102291	0.126534	0.0596649	0.1519	0.088305	0.0751636	0.00789159	-0.0111063	0.102042	0.0178839	-0.0290984	0.0706532	0.0658872
25	0.131971	0.114994	0.0306084	0.00500036	0.0721945	0.18538	0.148279	0.198575	0.212416	0.211134	0.0668955	0.189016	0.0213153	0.0733151	0.153778	0.066877	0.0186567	0.0227947	0.126582	0.0568909	0.203825	-0.0214362	-0.00652841	0.180005	0.154679	-0.00219746	0.00607732	0.0034385	0.052301	0.149669	0.0567888	0.161359	0.120351	0.146811	0.0784075	0.165703	0.0920175	0.0759677	0.017904	-0.00328206	0.113758	0.0264463	-0.0227014	0.0811581	0.0698167
24	0.136067	0.112729	0.0388569	0.00787167	0.0775668	0.209156	0.15475	0.224052	0.24337	0.246522	0.0852126	0.213644	0.0322325	0.0713366	0.173987	0.0793604	0.0347365	0.0232261	0.145271	0.0768378	0.227816	-0.00586811	0.0123448	0.190918	0.165848	-0.0025354	0.00527081	0.0144947	0.070629	0.16169	0.0739376	0.176279	0.141586	0.170287	0.103669	0.180637	0.0861862	0.0801943	0.0336003	-0.00101114	0.136549	0.0339781	-0.0162434	0.0997305	0.0656715
23	0.142942	0.112127	0.0492971	0.0116346	0.0773738	0.240242	0.170053	0.248379	0.270381	0.270201	0.112249	0.23705	0.0447111	0.0697068	0.19682	0.100289	0.0554361	0.0384874	0.175187	0.097807	0.252419	0.0112051	0.023274	0.196696	0.181116	0.00349482	0.00803187	0.0208725	0.0858412	0.168101	0.083944	0.191966	0.167051	0.206178	0.128619	0.195876	0.0926455	0.084427	0.0436835	0.0117551	0.159395	0.0505996	-0.000502742	0.117794	0.0767925
22	0.152494	0.107555	0.0627033	0.0230515	0.0810313	0.269446	0.182564	0.279585	0.300209	0.297117	0.141589	0.255787	0.051446	0.0700388	0.222832	0.125356	0.0783035	0.0560976	0.204396	0.116457	0.277884	0.0331031	0.0390949	0.200523	0.191182	0.00815051	-0.00224779	0.0270956	0.101553	0.186233	0.10138	0.211523	0.191354	0.240344	0.159274	0.208515	0.0903518	0.0989873	0.0562508	0.0224147	0.189554	0.0588779	0.0110304	0.134922	0.0827568
21	0.171787	0.105376	0.0794111	0.0305605	0.0854029	0.311114	0.211325	0.316686	0.330252	0.32468	0.1869	0.273782	0.0647324	0.0735536	0.248234	0.162831	0.106657	0.0766137	0.24239	0.137365	0.309677	0.0593463	0.0588477	0.197493	0.204652	0.0201534	-0.00439648	0.033719	0.120351	0.197829	0.12506	0.239481	0.212769	0.284924	0.193044	0.230544	0.0928971	0.119112	0.0656844	0.035308	0.216296	0.0717425	0.0304657	0.151635	0.0928806
20	0.19451	0.108208	0.0969014	0.0388185	0.102119	0.362872	0.241968	0.358522	0.367605	0.3477	0.235941	0.288707	0.0776389	0.0908797	0.282136	0.202436	0.137201	0.100284	0.284679	0.156627	0.344047	0.0964492	0.0917144	0.201307	0.226438	0.0334854	0.00188301	0.0404431	0.13699	0.212469	0.154756	0.270735	0.235359	0.322529	0.221829	0.250548	0.0983354	0.141343	0.0793938	0.0531063	0.250629	0.0886552	0.0409131	0.163554	0.101992
19	0.221036	0.119972	0.113482	0.0436767	0.120572	0.416032	0.281322	0.405055	0.408446	0.371201	0.284501	0.305173	0.0952574	0.115929	0.31486	0.240342	0.165844	0.116411	0.326026	0.174631	0.380357	0.131399	0.126305	0.205398	0.260724	0.0462516	0.0170916	0.0515449	0.151808	0.227805	0.196963	0.310904	0.258176	0.369828	0.251788	0.271788	0.103316	0.165631	0.090933	0.0730568	0.279861	0.103299	0.0510705	0.171408	0.113186
18	0.245502	0.141144	0.137549	0.0522643	0.138648	0.480049	0.328958	0.457579	0.45299	0.41004	0.338128	0.323847	0.124219	0.146788	0.347815	0.288677	0.193805	0.124599	0.380053	0.1972	0.422109	0.173941	0.161858	0.212789	0.299575	0.0708183	0.0503465	0.06962	0.172381	0.235595	0.242393	0.355448	0.286541	0.419261	0.289429	0.301347	0.111006	0.189499	0.104615	0.0905339	0.303828	0.122574	0.0643521	0.189383	0.125769
17	0.272738	0.159822	0.162301	0.0568241	0.159513	0.549315	0.384646	0.505407	0.517498	0.451791	0.395193	0.346431	0.160683	0.18155	0.383415	0.338922	0.234065	0.140983	0.422395	0.216089	0.479199	0.212871	0.199235	0.235392	0.349547	0.0920272	0.0756011	0.0954366	0.189654	0.255565	0.304361	0.394755	0.323679	0.475237	0.337628	0.334988	0.125583	0.212052	0.117215	0.113908	0.340034	0.15098	0.0803169	0.201808	0.146124
16	0.284424	0.181939	0.196668	0.0708391	0.178819	0.618989	0.438477	0.55158	0.572803	0.506389	0.446881	0.37011	0.194473	0.211325	0.412552	0.390689	0.268978	0.153759	0.470206	0.239269	0.545937	0.249963	0.227868	0.259451	0.406374	0.119852	0.0957589	0.112861	0.212102	0.274767	0.367731	0.43339	0.370595	0.535372	0.38645	0.375722	0.14079	0.241403	0.1343	0.147406	0.365844	0.182218	0.10682	0.221539	0.174853
15	0.29566	0.21477	0.230748	0.0904385	0.195546	0.68714	0.493279	0.592145	0.634963	0.569424	0.491445	0.395824	0.236915	0.2479	0.445632	0.442118	0.310422	0.17523	0.512024	0.262737	0.616713	0.283418	0.262945	0.288162	0.458935	0.149561	0.104373	0.14382	0.234072	0.305101	0.434265	0.467472	0.433258	0.599533	0.449736	0.422783	0.161388	0.268991	0.148655	0.179363	0.397426	0.208432	0.13628	0.242262	0.211303
14	0.312375	0.250414	0.266347	0.111103	0.216098	0.763704	0.544737	0.629031	0.703378	0.647546	0.537349	0.427588	0.284737	0.286235	0.474571	0.495796	0.356621	0.209412	0.549451	0.290437	0.693553	0.317565	0.292372	0.315794	0.508356	0.182131	0.107097	0.175595	0.262749	0.338328	0.509811	0.501769	0.502584	0.667637	0.519481	0.475257	0.184515	0.304081	0.164224	0.218832	0.424855	0.238154	0.170336	0.263619	0.253269
13	0.337391	0.289326	0.304565	0.145261	0.230188	0.853954	0.605555	0.67524	0.778145	0.733074	0.5896	0.467679	0.328694	0.332731	0.499722	0.554086	0.403248	0.247719	0.588735	0.32874	0.768415	0.362013	0.326061	0.346772	0.561312	0.214376	0.12567	0.223364	0.302561	0.374853	0.593817	0.539626	0.585081	0.733583	0.590689	0.534696	0.211396	0.345301	0.187038	0.26428	0.461214	0.265827	0.203824	0.29279	0.303342
12	0.368686	0.333483	0.331536	0.180541	0.252144	0.96315	0.668493	0.749384	0.868179	0.82324	0.647708	0.519033	0.387961	0.389908	0.529668	0.614135	0.468083	0.299112	0.620577	0.363825	0.858557	0.404229	0.365432	0.373221	0.623232	0.245631	0.139126	0.275591	0.351837	0.418347	0.698878	0.595818	0.674467	0.808673	0.691388	0.600542	0.253912	0.421535	0.218111	0.301847	0.519935	0.291045	0.245507	0.318458	0.355608
11	0.41737	0.374491	0.354081	0.216455	0.265513	1.07848	0.739389	0.837129	0.947223	0.898545	0.698227	0.567343	0.42204	0.448253	0.553486	0.669934	0.532121	0.341131	0.642597	0.40442	0.926229	0.454374	0.399136	0.395953	0.673456	0.280571	0.173466	0.324761	0.398537	0.466507	0.799578	0.654083	0.755202	0.862684	0.787222	0.660648	0.286342	0.498118	0.239718	0.338024	0.566259	0.325273	0.265729	0.35205	0.420207
10	0.464071	0.419837	0.371021	0.259466	0.274093	1.20533	0.804581	0.93675	1.04849	0.983283	0.766506	0.604901	0.4581	0.513261	0.574413	0.709829	0.59616	0.397723	0.66348	0.437727	0.993386	0.509633	0.419931	0.416583	0.714944	0.309595	0.211962	0.377092	0.455339	0.498691	0.904292	0.722426	0.844025	0.927912	0.882973	0.725578	0.330114	0.58054	0.274602	0.376464	0.629868	0.353889	0.293442	0.406935	0.471435
9	0.514952	0.469156	0.387625	0.308874	0.287474	1.32918	0.879359	1.05056	1.14579	1.03601	0.821301	0.626993	0.480192	0.577775	0.608804	0.750878	0.655223	0.455993	0.68347	0.475894	1.05803	0.568621	0.434873	0.435943	0.756719	0.348327	0.25524	0.419802	0.510537	0.543706	1.00365	0.805486	0.936672	0.989532	0.976254	0.789928	0.367929	0.663885	0.312504	0.414794	0.685695	0.393806	0.321903	0.460787	0.538253
8	0.565669	0.531215	0.40881	0.361089	0.308232	1.45416	0.950195	1.16719	1.24829	1.08994	0.870521	0.638764	0.488967	0.642615	0.651818	0.785118	0.709791	0.51848	0.701873	0.509277	1.1263	0.644803	0.446215	0.451137	0.793533	0.395621	0.289479	0.459606	0.555261	0.590357	1.09888	0.889803	1.03148	1.05822	1.06378	0.851345	0.406021	0.747771	0.35509	0.462729	0.737696	0.436391	0.354431	0.521989	0.606517
7	0.62334	0.594879	0.46156	0.408133	0.335481	1.57681	1.01108	1.28471	1.35062	1.1424	0.906008	0.645611	0.495565	0.712022	0.704032	0.808372	0.755444	0.588919	0.719242	0.548474	1.1938	0.724944	0.455559	0.474284	0.827303	0.448157	0.319831	0.498588	0.603196	0.640895	1.19786	0.963671	1.13419	1.13494	1.13968	0.924852	0.436015	0.821243	0.403808	0.517405	0.78128	0.490425	0.402045	0.585297	0.672428
6	0.674687	0.651386	0.536874	0.455652	0.379088	1.66927	1.05677	1.39731	1.42493	1.16295	0.918241	0.654932	0.521446	0.749471	0.755129	0.832174	0.791229	0.667064	0.730977	0.591832	1.24632	0.792269	0.462051	0.503994	0.870169	0.502666	0.340552	0.522639	0.656125	0.6994	1.27882	1.02218	1.23822	1.22024	1.20193	0.987851	0.455572	0.869012	0.459566	0.575077	0.820062	0.543769	0.457553	0.602689	0.735842
5	0.722356	0.698389	0.627984	0.513839	0.434446	1.76591	1.09871	1.51125	1.49867	1.20986	0.917642	0.678566	0.526373	0.802598	0.814882	0.860701	0.814264	0.731576	0.732774	0.630613	1.29971	0.866203	0.470439	0.539346	0.923725	0.555861	0.351538	0.54867	0.68169	0.761382	1.37386	1.07067	1.31215	1.27739	1.25732	1.03765	0.477109	0.902832	0.508567	0.634696	0.853383	0.593635	0.525927	0.635278	0.795561
4	0.749919	0.727449	0.717962	0.572659	0.515736	1.8447	1.1067	1.6265	1.55659	1.25699	0.913748	0.727001	0.554235	0.854827	0.870306	0.880274	0.836833	0.807873	0.734473	0.698022	1.33836	0.937905	0.488514	0.582886	0.999821	0.609688	0.365019	0.565747	0.73352	0.828392	1.45874	1.10872	1.39184	1.33142	1.31494	1.09687	0.49169	0.933091	0.557101	0.708895	0.890133	0.647961	0.598029	0.629487	0.850187
3	0.770291	0.735538	0.794858	0.63068	0.571361	1.89863	1.11069	1.71467	1.60442	1.31921	0.909853	0.773238	0.570114	0.909254	0.905659	0.886766	0.847818	0.848418	0.729779	0.757341	1.36323	0.992332	0.502196	0.631621	1.06903	0.648735	0.378501	0.586419	0.771568	0.877624	1.54194	1.13688	1.42749	1.34181	1.36098	1.13831	0.504372	0.947172	0.588858	0.763221	0.913601	0.686509	0.661942	0.64157	0.88484
2	0.767894	0.744676	0.83755	0.698988	0.628583	1.93607	1.11818	1.77953	1.64622	1.39006	0.898768	0.818627	0.586441	0.969921	0.943707	0.889013	0.849316	0.885268	0.727232	0.823851	1.39005	1.0545	0.519722	0.671017	1.14363	0.690828	0.393481	0.608439	0.809916	0.922264	1.60305	1.17538	1.44952	1.3469	1.39334	1.16003	0.519652	0.939832	0.629752	0.819994	0.944309	0.716618	0.717367	0.666436	0.903864
1	0.761902	0.751417	0.838299	0.752915	0.695992	1.96753	1.1092	1.79527	1.69041	1.46871	0.892776	0.855327	0.596178	1.05156	0.97816	0.885268	0.849316	0.918223	0.732475	0.910733	1.40278	1.12565	0.541443	0.697232	1.20654	0.71854	0.409958	0.639148	0.841374	0.946231	1.6435	1.20609	1.46824	1.3454	1.4173	1.17277	0.530137	0.937585	0.643983	0.877666	0.952548	0.721861	0.760808	0.699391	0.912103
0	0.758907	0.758907	0.842793	0.77089	0.710972	1.96753	1.1047	1.79976	1.72786	1.51215	0.89727	0.885286	0.597676	1.10099	0.981156	0.889762	0.85381	0.937697	0.745957	0.985632	1.40278	1.15112	0.563913	0.707718	1.24699	0.723034	0.42344	0.651131	0.842871	0.950725	1.67795	1.23455	1.47423	1.34241	1.42629	1.18026	0.545117	0.940581	0.640987	0.892646	0.952548	0.724857	0.784776	0.712873	0.916597
0	0.758907	0.758907	0.842793	0.77089	0.710972	1.96753	1.1047	1.79976	1.72786	1.51215	0.89727	0.885286	0.597676	1.10099	0.981156	0.889762	0.85381	0.937697	0.745957	0.985632	1.40278	1.15112	0.563913	0.707718	1.24699	0.723034	0.42344	0.651131	0.842871	0.950725	1.67795	1.23455	1.47423	1.34241	1.42629	1.18026	0.545117	0.940581	0.640987	0.892646	0.952548	0.724857	0.784776	0.712873	0.916597
1	0.761902	0.751417	0.838299	0.752915	0.695992	1.96753	1.1092	1.79527	1.69041	1.46871	0.892776	0.855327	0.596178	1.05156	0.97816	0.885268	0.849316	0.918223	0.732475	0.910733	1.40278	1.12565	0.541443	0.697232	1.20654	0.71854	0.409958	0.639148	0.841374	0.946231	1.6435	1.20609	1.46824	1.3454	1.4173	1.17277	0.530137	0.937585	0.643983	0.877666	0.952548	0.721861	0.760808	0.699391	0.912103
2	0.767894	0.744676	0.83755	0.698988	0.628583	1.93607	1.11818	1.77953	1.64622	1.39006	0.898768	0.818627	0.586441	0.969921	0.943707	0.889013	0.849316	0.885268	0.727232	0.823851	1.39005	1.0545	0.519722	0.671017	1.14363	0.690828	0.393481	0.608439	0.809916	0.922264	1.60305	1.17538	1.44952	1.3469	1.39334	1.16003	0.519652	0.939832	0.629752	0.819994	0.944309	0.716618	0.717367	0.666436	0.903864
3	0.770291	0.735538	0.794858	0.63068	0.571361	1.89863	1.11069	1.71467	1.60442	1.31921	0.909853	0.773238	0.570114	0.909254	0.905659	0.886766	0.847818	0.848418	0.729779	0.757341	1.36323	0.992332	0.502196	0.631621	1.06903	0.648735	0.378501	0.586419	0.771568	0.877624	1.54194	1.13688	1.42749	1.34181	1.36098	1.13831	0.504372	0.947172	0.588858	0.763221	0.913601	0.686509	0.661942	0.64157	0.88484
4	0.749919	0.727449	0.717962	0.572659	0.515736	1.8447	1.1067	1.6265	1.55659	1.25699	0.913748	0.727001	0.554235	0.854827	0.870306	0.880274	0.836833	0.807873	0.734473	0.698022	1.33836	0.937905	0.488514	0.582886	0.999821	0.609688	0.365019	0.565747	0.73352	0.828392	1.45874	1.10872	1.39184	1.33142	1.31494	1.09687	0.49169	0.933091	0.557101	0.708895	0.890133	0.647961	0.598029	0.629487	0.850187
5	0.722356	0.698389	0.627984	0.513839	0.434446	1.76591	1.09871	1.51125	1.49867	1.20986	0.917642	0.678566	0.526373	0.802598	0.814882	0.860701	0.814264	0.731576	0.732774	0.630613	1.29971	0.866203	0.470439	0.539346	0.923725	0.555861	0.351538	0.54867	0.68169	0.761382	1.37386	1.07067	1.31215	1.27739	1.25732	1.03765	0.477109	0.902832	0.508567	0.634696	0.853383	0.593635	0.525927	0.635278	0.795561
6	0.674687	0.651386	0.536874	0.455652	0.379088	1.66927	1.05677	1.39731	1.42493	1.16295	0.918241	0.654932	0.521446	0.749471	0.755129	0.832174	0.791229	0.667064	0.730977	0.591832	1.24632	0.792269	0.462051	0.503994	0.870169	0.502666	0.340552	0.522639	0.656125	0.6994	1.27882	1.02218	1.23822	1.22024	1.20193	0.987851	0.455572	0.869012	0.459566	0.575077	0.820062	0.543769	0.457553	0.602689	0.735842
7	0.62334	0.594879	0.46156	0.408133	0.335481	1.57681	1.01108	1.28471	1.35062	1.1424	0.906008	0.645611	0.495565	0.712022	0.704032	0.808372	0.755444	0.588919	0.719242	0.548474	1.1938	0.724944	0.455559	0.474284	0.827303	0.448157	0.319831	0.498588	0.603196	0.640895	1.19786	0.963671	1.13419	1.13494	1.13968	0.924852	0.436015	0.821243	0.403808	0.517405	0.78128	0.490425	0.402045	0.585297	0.672428
8	0.565669	0.531215	0.40881	0.361089	0.308232	1.45416	0.950195	1.16719	1.24829	1.08994	0.870521	0.638764	0.488967	0.642615	0.651818	0.785118	0.709791	0.51848	0.701873	0.509277	1.1263	0.644803	0.446215	0.451137	0.793533	0.395621	0.289479	0.459606	0.555261	0.590357	1.09888	0.889803	1.03148	1.05822	1.06378	0.851345	0.406021	0.747771	0.35509	0.462729	0.737696	0.436391	0.354431	0.521989	0.606517
9	0.514952	0.469156	0.387625	0.308874	0.287474	1.32918	0.879359	1.05056	1.14579	1.03601	0.821301	0.626993	0.480192	0.577775	0.608804	0.750878	0.655223	0.455993	0.68347	0.475894	1.05803	0.568621	0.434873	0.435943	0.756719	0.348327	0.25524	0.419802	0.510537	0.543706	1.00365	0.805486	0.936672	0.989532	0.976254	0.789928	0.367929	0.663885	0.312504	0.414794	0.685695	0.393806	0.321903	0.460787	0.538253
10	0.464071	0.419837	0.371021	0.259466	0.274093	1.20533	0.804581	0.93675	1.04849	0.983283	0.766506	0.604901	0.4581	0.513261	0.574413	0.709829	0.59616	0.397723	0.66348	0.437727	0.993386	0.509633	0.419931	0.416583	0.714944	0.309595	0.211962	0.377092	0.455339	0.498691	0.904292	0.722426	0.844025	0.927912	0.882973	0.725578	0.330114	0.58054	0.274602	0.376464	0.629868	0.353889	0.293442	0.406935	0.471435
11	0.41737	0.374491	0.354081	0.216455	0.265513	1.07848	0.739389	0.837129	0.947223	0.898545	0.698227	0.567343	0.42204	0.448253	0.553486	0.669934	0.532121	0.341131	0.642597	0.40442	0.926229	0.454374	0.399136	0.395953	0.673456	0.280571	0.173466	0.324761	0.398537	0.466507	0.799578	0.654083	0.755202	0.862684	0.787222	0.660648	0.286342	0.498118	0.239718	0.338024	0.566259	0.325273	0.265729	0.35205	0.420207
12	0.368686	0.333483	0.331536	0.180541	0.252144	0.96315	0.668493	0.749384	0.868179	0.82324	0.647708	0.519033	0.387961	0.389908	0.529668	0.614135	0.468083	0.299112	0.620577	0.363825	0.858557	0.404229	0.365432	0.373221	0.623232	0.245631	0.139126	0.275591	0.351837	0.418347	0.698878	0.595818	0.674467	0.808673	0.691388	0.600542	0.253912	0.421535	0.218111	0.301847	0.519935	0.291045	0.245507	0.318458	0.355608
13	0.337391	0.289326	0.304565	0.145261	0.230188	0.853954	0.605555	0.67524	0.778145	0.733074	0.5896	0.467679	0.328694	0.332731	0.499722	0.554086	0.403248	0.247719	0.588735	0.32874	0.768415	0.362013	0.326061	0.346772	0.561312	0.214376	0.12567	0.223364	0.302561	0.374853	0.593817	0.539626	0.585081	0.733583	0.590689	0.534696	0.211396	0.345301	0.187038	0.26428	0.461214	0.265827	0.203824	0.29279	0.303342
14	0.312375	0.250414	0.266347	0.111103	0.216098	0.763704	0.544737	0.629031	0.703378	0.647546	0.537349	0.427588	0.284737	0.286235	0.474571	0.495796	0.356621	0.209412	0.549451	0.290437	0.693553	0.317565	0.292372	0.315794	0.508356	0.182131	0.107097	0.175595	0.262749	0.338328	0.509811	0.501769	0.502584	0.667637	0.519481	0.475257	0.184515	0.304081	0.164224	0.218832	0.424855	0.238154	0.170336	0.263619	0.253269
15	0.29566	0.21477	0.230748	0.0904385	0.195546	0.68714	0.493279	0.592145	0.634963	0.569424	0.491445	0.395824	0.236915	0.2479	0.445632	0.442118	0.310422	0.17523	0.512024	0.262737	0.616713	0.283418	0.262945	0.288162	0.458935	0.149561	0.104373	0.14382	0.234072	0.305101	0.434265	0.467472	0.433258	0.599533	0.449736	0.422783	0.161388	0.268991	0.148655	0.179363	0.397426	0.208432	0.13628	0.242262	0.211303
16	0.284424	0.181939	0.196668	0.0708391	0.178819	0.618989	0.438477	0.55158	0.572803	0.506389	0.446881	0.37011	0.194473	0.211325	0.412552	0.390689	0.268978	0.153759	0.470206	0.239269	0.545937	0.249963	0.227868	0.259451	0.406374	0.119852	0.0957589	0.112861	0.212102	0.274767	0.367731	0.43339	0.370595	0.535372	0.38645	0.375722	0.14079	0.241403	0.1343	0.147406	0.365844	0.182218	0.10682	0.221539	0.174853
17	0.272738	0.159822	0.162301	0.0568241	0.159513	0.549315	0.384646	0.505407	0.517498	0.451791	0.395193	0.346431	0.160683	0.18155	0.383415	0.338922	0.234065	0.140983	0.422395	0.216089	0.479199	0.212871	0.199235	0.235392	0.349547	0.0920272	0.0756011	0.0954366	0.189654	0.255565	0.304361	0.394755	0.323679	0.475237	0.337628	0.334988	0.125583	0.212052	0.117215	0.113908	0.340034	0.15098	0.0803169	0.201808	0.146124
18	0.245502	0.141144	0.137549	0.0522643	0.138648	0.480049	0.328958	0.457579	0.45299	0.41004	0.338128	0.323847	0.124219	0.146788	0.347815	0.288677	0.193805	0.124599	0.380053	0.1972	0.422109	0.173941	0.161858	0.212789	0.299575	0.0708183	0.0503465	0.06962	0.172381	0.235595	0.242393	0.355448	0.286541	0.419261	0.289429	0.301347	0.111006	0.189499	0.104615	0.0905339	0.303828	0.122574	0.0643521	0.189383	0.125769
19	0.221036	0.119972	0.113482	0.0436767	0.120572	0.416032	0.281322	0.405055	0.408446	0.371201	0.284501	0.305173	0.0952574	0.115929	0.31486	0.240342	0.165844	0.116411	0.326026	0.174631	0.380357	0.131399	0.126305	0.205398	0.260724	0.0462516	0.0170916	0.0515449	0.151808	0.227805	0.196963	0.310904	0.258176	0.369828	0.251788	0.271788	0.103316	0.165631	0.090933	0.0730568	0.279861	0.103299	0.0510705	0.171408	0.113186
20	0.19451	0.108208	0.0969014	0.0388185	0.102119	0.362872	0.241968	0.358522	0.367605	0.3477	0.235941	0.288707	0.0776389	0.0908797	0.282136	0.202436	0.137201	0.100284	0.284679	0.156627	0.344047	0.0964492	0.0917144	0.201307	0.226438	0.0334854	0.00188301	0.0404431	0.13699	0.212469	0.154756	0.270735	0.235359	0.322529	0.221829	0.250548	0.0983354	0.141343	0.0793938	0.0531063	0.250629	0.0886552	0.0409131	0.163554	0.101992
21	0.171787	0.105376	0.0794111	0.0305605	0.0854029	0.311114	0.211325	0.316686	0.330252	0.32468	0.1869	0.273782	0.0647324	0.0735536	0.248234	0.162831	0.106657	0.0766137	0.24239	0.137365	0.309677	0.0593463	0.0588477	0.197493	0.204652	0.0201534	-0.00439648	0.033719	0.120351	0.197829	0.12506	0.239481	0.212769	0.284924	0.193044	0.230544	0.0928971	0.119112	0.0656844	0.035308	0.216296	0.0717425	0.0304657	0.151635	0.0928806
22	0.152494	0.107555	0.0627033	0.0230515	0.0810313	0.269446	0.182564	0.279585	0.300209	0.297117	0.141589	0.255787	0.051446	0.0700388	0.222832	0.125356	0.0783035	0.0560976	0.204396	0.116457	0.277884	0.0331031	0.0390949	0.200523	0.191182	0.00815051	-0.00224779	0.0270956	0.101553	0.186233	0.10138	0.211523	0.191354	0.240344	0.159274	0.208515	0.0903518	0.0989873	0.0562508	0.0224147	0.189554	0.0588779	0.0110304	0.134922	0.0827568
23	0.142942	0.112127	0.0492971	0.0116346	0.0773738	0.240242	0.170053	0.248379	0.270381	0.270201	0.112249	0.23705	0.0447111	0.0697068	0.19682	0.100289	0.0554361	0.0384874	0.175187	0.097807	0.252419	0.0112051	0.023274	0.196696	0.181116	0.00349482	0.00803187	0.0208725	0.0858412	0.168101	0.083944	0.191966	0.167051	0.206178	0.128619	0.195876	0.0926455	0.084427	0.0436835	0.0117551	0.159395	0.0505996	-0.000502742	0.117794	0.0767925
24	0.136067	0.112729	0.0388569	0.00787167	0.0775668	0.209156	0.15475	0.224052	0.24337	0.246522	0.0852126	0.213644	0.0322325	0.0713366	0.173987	0.0793604	0.0347365	0.0232261	0.145271	0.0768378	0.227816	-0.00586811	0.0123448	0.190918	0.165848	-0.0025354	0.00527081	0.0144947	0.070629	0.16169	0.0739376	0.176279	0.141586	0.170287	0.103669	0.180637	0.0861862	0.0801943	0.0336003	-0.00101114	0.136549	0.0339781	-0.0162434	0.0997305	0.0656715
25	0.131971	0.114994	0.0306084	0.00500036	0.0721945	0.18538	0.148279	0.198575	0.212416	0.211134	0.0668955	0.189016	0.0213153	0.0733151	0.153778	0.066877	0.0186567	0.0227947	0.126582	0.0568909	0.203825	-0.0214362	-0.00652841	0.180005	0.154679	-0.00219746	0.00607732	0.0034385	0.052301	0.149669	0.0567888	0.161359	0.120351	0.146811	0.0784075	0.165703	0.0920175	0.0759677	0.017904	-0.00328206	0.113758	0.0264463	-0.0227014	0.0811581	0.0698167
26	0.116073	0.105996	0.0265364	0.000321908	0.0628963	0.163019	0.134354	0.172833	0.186243	0.188688	0.0475129	0.166056	-1.34218e-05	0.0689615	0.137731	0.0584572	0.00929623	0.0210763	0.105711	0.0381663	0.187107	-0.0313264	-0.0222703	0.165725	0.135086	-0.00232329	-0.00824686	-0.00613652	0.0389392	0.143252	0.0458477	0.142197	0.102291	0.126534	0.0596649	0.1519	0.088305	0.0751636	0.00789159	-0.0111063	0.102042	0.0178839	-0.0290984	0.0706532	0.0658872
27	0.100824	0.0937352	0.0261445	5.70666e-05	0.0512804	0.149657	0.119482	0.146445	0.165583	0.165799	0.0331971	0.149528	-0.0165642	0.0578957	0.125633	0.0506797	0.00252541	0.0268584	0.0953995	0.0234239	0.170929	-0.032937	-0.0339592	0.155368	0.119711	-0.000522132	-0.0229545	-0.00929064	0.0301683	0.137437	0.0349305	0.124521	0.0933872	0.113196	0.0512284	0.138474	0.0822819	0.075559	-0.000582123	-0.0162928	0.100022	0.0136501	-0.032165	0.0642898	0.0649465
28	0.085391	0.0804692	0.0186954	0.00171921	0.0378131	0.13687	0.0974916	0.125749	0.152353	0.145355	0.0278057	0.141937	-0.0316134	0.0431425	0.117399	0.0439796	0.000325191	0.0316399	0.0891332	0.00981153	0.157747	-0.0347046	-0.0444774	0.144267	0.10732	0.00301068	-0.03394	-0.0096154	0.0255509	0.135616	0.0254753	0.111147	0.086892	0.101728	0.0470221	0.128397	0.0791769	0.0715445	-0.00370988	-0.0230409	0.097208	0.00847069	-0.0346133	0.0575477	0.0649657
29	0.0680313	0.0667203	0.0112331	-0.000750638	0.0270241	0.127283	0.0709117	0.10787	0.136199	0.130962	0.0223938	0.140358	-0.0499461	0.02695	0.106093	0.0450941	0.00109215	0.0303013	0.0796097	-0.00215425	0.158526	-0.0360863	-0.053875	0.118142	0.0981041	0.00787848	-0.0438014	-0.010471	0.0198622	0.127029	0.024193	0.100901	0.0831171	0.093531	0.0393645	0.117947	0.0746303	0.067452	-0.000205833	-0.0323498	0.0933384	0.00664317	-0.0298078	0.0560761	0.0591967
30	0.0569008	0.0531403	0.00163533	0.00239989	0.0206308	0.114449	0.0475793	0.0920151	0.125989	0.109727	0.0271094	0.139042	-0.0613031	0.0113651	0.0955055	0.0381507	0.00283699	0.0318401	0.0718071	-0.0104218	0.155506	-0.0345105	-0.0561196	0.110251	0.0938019	0.00802468	-0.0445636	-0.00759255	0.0217928	0.119001	0.0176259	0.09425	0.0853221	0.0785034	0.0357334	0.108221	0.0678703	0.060094	-0.00779275	-0.0369876	0.09214	0.00544959	-0.0282703	0.0479667	0.0533846
31	0.0559553	0.0473138	-0.00730455	0.00479424	0.0153375	0.106479	0.0289925	0.075142	0.114545	0.104346	0.0266049	0.132961	-0.0659241	-0.000185988	0.0795515	0.0409897	0.00861076	0.0296974	0.0588502	-0.0102876	0.158658	-0.0349874	-0.0573994	0.0947606	0.0931428	0.0100008	-0.0404688	-0.00866629	0.0206016	0.109328	0.0181412	0.0906789	0.082446	0.071385	0.0324379	0.102063	0.063175	0.0550512	-0.0119547	-0.0442186	0.0830348	0.00796378	-0.021823	0.0456431	0.0466809
32	0.0589956	0.044675	-0.0152438	0.00986217	0.012199	0.0986061	0.0189741	0.0595391	0.106635	0.101243	0.0339006	0.124977	-0.0670026	-0.00396806	0.0733271	0.0390351	0.0141089	0.0242951	0.0467646	-0.00386673	0.157064	-0.0358143	-0.0627178	0.0916329	0.0948086	0.00778381	-0.0345788	-0.0133076	0.0237222	0.107369	0.0169429	0.0894446	0.0821345	0.0599046	0.0352181	0.0875775	0.0634902	0.0508473	-0.0199766	-0.0429854	0.0783336	0.00900756	-0.0202927	0.0428617	0.04406
33	0.0609681	0.0404004	-0.0165225	0.00779018	0.00698367	0.0934052	0.0111248	0.0531877	0.0964011	0.0982946	0.024473	0.114236	-0.0775627	0.0032126	0.0728682	0.0372447	0.0154667	0.0188077	0.0360919	0.00325162	0.159629	-0.0355051	-0.0723791	0.0873283	0.0934305	0.00562194	-0.0312509	-0.0181155	0.0239439	0.10443	0.016128	0.0896962	0.0746087	0.0506412	0.0324858	0.0781547	0.0643842	0.051824	-0.0312557	-0.0393208	0.0715699	0.00836643	-0.0211316	0.043915	0.0404577
34	0.0598548	0.0400397	-0.0153588	0.00534909	0.00366777	0.0962813	0.0077693	0.0453983	0.0843455	0.0993252	0.012838	0.104556	-0.0912313	0.00427077	0.0755945	0.0340271	0.0109009	0.0115839	0.0265109	0.00890316	0.15704	-0.0390595	-0.0802141	0.0906071	0.0840352	0.00316767	-0.0346231	-0.0193282	0.0251387	0.102402	0.0118378	0.0877429	0.065501	0.0450088	0.0346549	0.0640846	0.0690255	0.0589867	-0.0364099	-0.036936	0.0639111	0.00882781	-0.0236542	0.0478805	0.0417831
35	0.056878	0.0464498	-0.0175027	-0.000448648	-0.00436614	0.104574	0.00720607	0.0442598	0.0820446	0.104802	0.00695753	0.0916503	-0.0968625	0.0105874	0.0875602	0.026125	0.00884084	0.00728535	0.0258949	0.0137374	0.150928	-0.0443779	-0.0923129	0.0901505	0.0783429	0.00135812	-0.0373003	-0.0231271	0.018816	0.108867	0.0100163	0.0881982	0.0562256	0.0363446	0.0365842	0.0537258	0.0763104	0.0565492	-0.0369588	-0.0376503	0.0577419	0.00583187	-0.0286789	0.0519813	0.0394211
36	0.0505734	0.0489723	-0.0253581	-0.00872463	-0.00681322	0.108912	0.00101047	0.0476033	0.0775028	0.100655	-0.000840301	0.0929637	-0.105594	0.0208036	0.0935833	0.0200097	0.000174196	0.00595995	0.027448	0.0132952	0.143451	-0.0461743	-0.0986547	0.0894183	0.0727824	0.00214905	-0.0426342	-0.0275515	0.0102585	0.112999	0.00771538	0.0872635	0.0463031	0.0226471	0.0291543	0.0466554	0.0842077	0.051872	-0.0335638	-0.0375927	0.0510813	0.00825978	-0.0300163	0.0565567	0.0349128
37	0.0441393	0.0525483	-0.0256085	-0.0109967	-0.00873661	0.119506	-0.00537687	0.0498682	0.0731047	0.0989057	-0.00608439	0.0960927	-0.110574	0.0150454	0.0997729	0.0121615	-0.00539346	0.000441433	0.0315572	0.00706365	0.134918	-0.052673	-0.103288	0.08903	0.0673778	-0.00172051	-0.0468166	-0.0291561	0.0050599	0.113019	0.00169954	0.0765381	0.0388012	0.0112146	0.0243488	0.0400128	0.0821657	0.0499462	-0.0296823	-0.0429806	0.0453567	0.0103521	-0.0336929	0.0613358	0.0341087
38	0.0366986	0.0543926	-0.0384815	-0.0112364	-0.00767964	0.117493	-0.0159226	0.0491492	0.0704443	0.0953466	-0.00483449	0.103253	-0.10782	0.0152467	0.100959	0.00366626	-0.0055085	0.003713	0.0348432	0.00301075	0.125104	-0.0581664	-0.105493	0.0847027	0.0609665	-0.00146765	-0.0466883	-0.0401812	-0.00610297	0.10648	0.00491118	0.0638473	0.0343553	-0.00665314	0.0150135	0.0362763	0.0786868	0.0448423	-0.0179789	-0.0519637	0.0421103	0.0156154	-0.0325065	0.0630818	0.0290504
39	0.0324887	0.0515273	-0.0463728	-0.0078606	-0.0117266	0.116522	-0.0304229	0.0486818	0.0657347	0.0939564	-0.000883442	0.109241	-0.100087	0.00858732	0.0985146	-0.000224863	-0.00220697	0.000886031	0.0414762	-0.00259285	0.116991	-0.0647023	-0.108433	0.0794406	0.0592887	-0.00459181	-0.045279	-0.0514159	-0.0069598	0.100749	0.00945302	0.045596	0.0335643	-0.0219564	0.0134196	0.0345518	0.0716619	0.0417025	-0.0180712	-0.0597243	0.0398981	0.0205215	-0.0354833	0.0619817	0.0277214
40	0.0265771	0.0463299	-0.0563948	-0.00363633	-0.013741	0.108577	-0.0449232	0.0440921	0.0605457	0.0907088	0.00158641	0.111624	-0.0890024	0.00204299	0.091413	-0.00170725	0.000882435	-0.0021135	0.0430281	-0.00495725	0.112437	-0.06818	-0.11124	0.0783669	0.0572395	-0.00812702	-0.0414383	-0.0627645	-0.00447078	0.0963246	0.0179016	0.0311556	0.0346069	-0.0392849	0.0125688	0.0346393	0.0667318	0.0390577	-0.0202007	-0.0651398	0.0412247	0.0247219	-0.0359075	0.0615863	0.0262953
41	0.0274567	0.0420397	-0.0686769	9.13162e-06	-0.0123713	0.101015	-0.0553371	0.0350683	0.0567828	0.091332	0.00346666	0.109911	-0.0795819	-0.00397884	0.0816702	-0.00148555	0.00930821	-0.000516068	0.0417794	-0.0112667	0.114474	-0.0668642	-0.118633	0.0792752	0.0540758	-0.0107946	-0.0391673	-0.0670559	-0.00625636	0.0886442	0.0299213	0.0241451	0.0346309	-0.0537013	0.00811084	0.0367329	0.064401	0.0363806	-0.02367	-0.0657018	0.0428401	0.0268478	-0.0375649	0.0596269	0.0240723
42	0.025628	0.0378838	-0.0726028	0.00188699	-0.0160431	0.0973359	-0.0685672	0.0288847	0.0540386	0.0884919	0.00389088	0.102847	-0.0807671	-0.00881908	0.0756112	0.00605103	0.0101818	-0.00797595	0.0425008	-0.00747623	0.107571	-0.0651433	-0.119207	0.0798421	0.0502051	-0.00883766	-0.0346207	-0.0706175	0.00223892	0.0844906	0.0344991	0.024241	0.0394004	-0.059106	0.00545045	0.033266	0.0629078	0.0368515	-0.0298309	-0.0647827	0.0429635	0.0243528	-0.0433746	0.051043	0.0261683
43	0.0284382	0.034472	-0.0790824	0.000434555	-0.0133384	0.100524	-0.072414	0.0202564	0.0493409	0.0890431	-0.00101167	0.0986859	-0.0816108	-0.0142022	0.0662711	0.0117433	0.0113275	-0.0117245	0.0413288	-0.0101846	0.11161	-0.0596584	-0.127151	0.0824821	0.0525179	-0.00913965	-0.0356873	-0.0616105	0.00226169	0.0851485	0.0383458	0.0260265	0.0449129	-0.0601486	0.0034252	0.036474	0.0678475	0.0313965	-0.0365106	-0.0588136	0.0404098	0.026263	-0.0476792	0.0447791	0.0260964
44	0.0281146	0.0339759	-0.0750499	0.00219377	-0.0146973	0.101578	-0.0768719	0.0186985	0.0437925	0.0829194	-0.00654816	0.093751	-0.0880029	-0.0148841	0.0593625	0.0175099	0.00873898	-0.0209603	0.04278	-0.00598066	0.109357	-0.0532938	-0.126586	0.0844319	0.0572515	-0.0068891	-0.035112	-0.0602084	0.00774306	0.0825984	0.03674	0.0288787	0.0459435	-0.0578238	-0.00142822	0.0339407	0.0715421	0.0237377	-0.0379187	-0.0518127	0.0357481	0.0232862	-0.0525242	0.0337504	0.0274985
45	0.0324803	0.0341544	-0.0698669	0.00406204	-0.0124588	0.103484	-0.0778546	0.0195613	0.0394304	0.0794321	-0.00975022	0.0910978	-0.0946503	-0.0164467	0.0564253	0.020851	0.00181837	-0.0233391	0.0425715	-0.00681712	0.107475	-0.0465541	-0.129999	0.0863684	0.0606429	-0.00475839	-0.0359521	-0.0523854	0.00806183	0.0815953	0.0334445	0.0283394	0.0482085	-0.0533898	-0.0032138	0.0334721	0.0731251	0.0196824	-0.0376814	-0.0444223	0.0307245	0.01786	-0.0540869	0.0279491	0.0263624
46	0.0338081	0.0333228	-0.0650171	0.00781654	-0.0103209	0.104874	-0.0774831	0.0229288	0.0341815	0.0775028	-0.0116329	0.0897844	-0.101996	-0.0132926	0.0534677	0.0228019	-0.00152989	-0.0245255	0.0431659	-0.00549771	0.10237	-0.043696	-0.130416	0.0838746	0.0629438	-0.00250904	-0.0353841	-0.046922	0.00761244	0.0814983	0.0343912	0.0206698	0.0481605	-0.0486442	-0.00552667	0.0329328	0.0743091	0.0152005	-0.0369049	-0.0389289	0.0265194	0.0104468	-0.0497955	0.0264391	0.0243336
47	0.0329045	0.0301962	-0.0621446	0.0132464	-0.00723265	0.101674	-0.0767281	0.0251817	0.0326116	0.0784495	-0.0116892	0.0901727	-0.10481	-0.0091043	0.0552065	0.024059	-0.00191936	-0.0265855	0.0424445	-0.000155357	0.0966301	-0.0430729	-0.127	0.08288	0.0584978	-0.000997887	-0.0303832	-0.0444186	0.00946752	0.0823551	0.0329771	0.0135994	0.0466865	-0.0477934	-0.00827095	0.0308009	0.0735242	0.00970593	-0.0353146	-0.0364639	0.0229051	0.00357413	-0.0446892	0.0310301	0.0191698
48	0.0367705	0.029434	-0.0631333	0.0227507	-0.00482751	0.0957181	-0.0745111	0.0255891	0.0314252	0.0815173	-0.0114208	0.083028	-0.102567	-0.0040843	0.0528769	0.0265864	-0.00775186	-0.0215416	0.0408363	6.42329e-06	0.0955875	-0.0458759	-0.127611	0.0824497	0.0588334	0.000474916	-0.0294461	-0.0402003	0.00231921	0.0899312	0.0347148	0.00353305	0.0489634	-0.0433354	-0.00968503	0.0323121	0.0708758	0.0157577	-0.0395137	-0.0349419	0.0207349	-0.00569051	-0.0414117	0.0304525	0.0177773
49	0.0340082	0.0323521	-0.0646216	0.0268336	-0.00229774	0.0912481	-0.0732528	0.0219101	0.0334984	0.083207	-0.00395488	0.0813898	-0.104319	-0.00186611	0.0587225	0.0265768	-0.00358031	-0.0232109	0.042502	0.00387118	0.0928432	-0.047574	-0.124246	0.0839717	0.0485753	-0.00139215	-0.027724	-0.0353721	0.00219578	0.0966469	0.0327494	0.00279006	0.0502098	-0.0440424	-0.0154612	0.0302101	0.0654915	0.0191335	-0.0406282	-0.0364099	0.0213245	-0.0138383	-0.0385943	0.0360669	0.0137951
50	0.0379197	0.0362792	-0.0653682	0.0314281	-0.0039515	0.0829793	-0.0685672	0.0130062	0.0300471	0.0868621	-0.00450733	0.0790578	-0.103231	0.00316107	0.059299	0.0258614	0.00114488	-0.0197548	0.0390579	0.00285736	0.0949404	-0.0473654	-0.126223	0.0885219	0.0434342	-0.00483628	-0.0295168	-0.0309788	-0.00383804	0.102982	0.035997	0.00143589	0.0543322	-0.0381105	-0.0188526	0.0304582	0.0625926	0.0249648	-0.0470084	-0.0362014	0.021382	-0.0171374	-0.0386794	0.0390364	0.0167095
51	0.0312268	0.0470945	-0.0702288	0.0263818	-0.00982833	0.0837583	-0.0663023	0.00796104	0.0262722	0.0843814	-0.00250964	0.0729065	-0.103632	-0.00317593	0.0602565	0.0250453	0.00899304	-0.0267365	0.0420958	0.000856071	0.095959	-0.0466296	-0.123896	0.0953622	0.0411813	-0.0120062	-0.0318309	-0.0279853	-0.00993537	0.105501	0.0368479	0.00247848	0.061067	-0.0381704	-0.0197873	0.0279668	0.0545599	0.0303336	-0.0497059	-0.0372788	0.0251017	-0.0180613	-0.0404757	0.0318702	0.0207744
52	0.0307019	0.0539013	-0.0677805	0.0209459	-0.0127392	0.0754056	-0.0635939	0.00223281	0.0229048	0.0833988	-0.00024351	0.067817	-0.101607	-0.00658172	0.0619414	0.0217461	0.0165224	-0.0292615	0.0427944	-0.000569995	0.0979244	-0.0459909	-0.122734	0.0971993	0.042116	-0.0157331	-0.0372427	-0.0245675	-0.0113554	0.105179	0.0395562	0.00557029	0.0600245	-0.0389493	-0.015605	0.0301226	0.0477531	0.0350396	-0.0547235	-0.0383992	0.028033	-0.0157545	-0.0401821	0.0227326	0.0247674
53	0.0290122	0.0567426	-0.0653251	0.0142422	-0.0180516	0.072182	-0.0611373	-0.00375906	0.0147438	0.0882761	-0.00367086	0.0642602	-0.101457	-0.0150974	0.0560382	0.0201739	0.0176297	-0.0313503	0.041179	-0.00494406	0.105642	-0.0404304	-0.121843	0.0917036	0.0455434	-0.0236867	-0.0319771	-0.0225363	-0.0142807	0.0986949	0.044853	0.0074757	0.0656808	-0.0417895	-0.0134	0.0287361	0.045771	0.0343445	-0.059052	-0.0360948	0.0271869	-0.012876	-0.0437749	0.0121725	0.0323076
54	0.0232001	0.0617782	-0.0640884	0.00422621	-0.020851	0.066262	-0.060574	-0.00312392	0.00836849	0.0838302	-0.00387818	0.0536354	-0.0986385	-0.0225573	0.0559663	0.0206065	0.021679	-0.0338009	0.0359936	-0.00657865	0.105606	-0.0433749	-0.12016	0.0917012	0.0440933	-0.0262836	-0.0370834	-0.0251368	-0.0204391	0.0927774	0.0442419	0.00869805	0.0585864	-0.0435271	-0.0108714	0.0263022	0.0418368	0.0319981	-0.0582503	-0.0350222	0.0292074	-0.00770498	-0.0452836	0.00250278	0.0346815
55	0.0231174	0.0624145	-0.0604501	-0.0010742	-0.0232885	0.0661302	-0.0584289	-0.00159	0.00356301	0.0881923	-0.00680222	0.0446704	-0.0917083	-0.0265311	0.0499289	0.0221512	0.0209073	-0.0343258	0.0289076	-0.0086051	0.104551	-0.0438482	-0.120659	0.0887053	0.0469814	-0.0240702	-0.0329945	-0.0243566	-0.0144772	0.0780469	0.0447452	0.0106754	0.0569926	-0.0522992	-0.0060899	0.02325	0.0372422	0.0249708	-0.0549308	-0.0339593	0.0254325	-0.00290069	-0.0493066	-0.00232667	0.0346756
56	0.0172382	0.0648244	-0.0580785	-0.00220067	-0.0236252	0.0667174	-0.0593637	0.000171607	-0.000211873	0.0825	-0.00886222	0.0384808	-0.0886381	-0.0234584	0.0480953	0.0250153	0.0203129	-0.0288768	0.0168292	-0.0118419	0.101316	-0.0495585	-0.122227	0.0875584	0.0469095	-0.024836	-0.0373075	-0.0281099	-0.0188093	0.0752499	0.0423724	0.012449	0.0506292	-0.0529703	-0.00876228	0.0198526	0.0409284	0.0251134	-0.0513189	-0.0312869	0.0220303	-0.00186649	-0.0548886	-0.00420093	0.035095
57	0.0162136	0.0663128	-0.0537919	-0.000297652	-0.0200708	0.0681434	-0.0579256	0.00136998	-0.003064	0.0810619	-0.0114315	0.0340408	-0.0869292	-0.0186553	0.0475561	0.0254	0.0184758	-0.0240989	0.00569391	-0.01621	0.0942453	-0.0528852	-0.128848	0.0866596	0.0473409	-0.0212241	-0.0380672	-0.0311766	-0.0131674	0.071185	0.036009	0.0155767	0.0479328	-0.0518079	-0.00836681	0.0173324	0.0410003	0.021927	-0.0453151	-0.0275396	0.0204125	0.00107192	-0.0609775	-0.00125892	0.0327953
58	0.0185144	0.0664171	-0.0529602	0.0026132	-0.0198072	0.0705402	-0.0611732	0.00357499	-0.00369914	0.0763403	-0.0135275	0.0336501	-0.0887231	-0.0157013	0.0413209	0.0271616	0.0126433	-0.0213654	0.000329985	-0.0241636	0.0896676	-0.0544694	-0.133483	0.0874925	0.0450281	-0.0208142	-0.0360252	-0.0331275	-0.00830438	0.0717303	0.0305444	0.0189202	0.0545479	-0.0537373	-0.00665314	0.0161855	0.041536	0.020828	-0.040506	-0.0270087	0.0222268	0.00240811	-0.0646554	0.0104408	0.0330254
59	0.0205385	0.0688318	-0.0510057	0.00197686	-0.0174644	0.0667413	-0.0607178	0.00375475	-0.00356732	0.0744589	-0.0120295	0.0402688	-0.0923662	-0.00818754	0.0450563	0.0251399	0.0122119	-0.015044	-0.00377685	-0.0249437	0.0789301	-0.0551717	-0.143845	0.0859298	0.0440574	-0.0189495	-0.0395628	-0.0339616	-0.00904977	0.0768881	0.0299572	0.0156247	0.0537569	-0.0481049	-0.00703662	0.0129152	0.0356124	0.0243776	-0.0354429	-0.0308195	0.0258915	6.76842e-05	-0.0650281	0.0165453	0.0264775
60	0.0249018	0.0616476	-0.0561419	0.0020955	-0.0136476	0.0593354	-0.0638935	0.00515685	-0.0014462	0.0772511	-0.0129139	0.0448334	-0.0983904	-0.0123028	0.0470659	0.0218264	0.010515	-0.0138803	0.00620442	-0.029319	0.0746279	-0.0534951	-0.147347	0.0892709	0.0386407	-0.0239635	-0.0358862	-0.0341126	-0.00528448	0.085236	0.0250798	0.0114783	0.0603001	-0.0469185	-0.00552667	0.0161196	0.0309471	0.0257809	-0.0271369	-0.032121	0.0312051	-0.000802336	-0.0644504	0.0273235	0.0270791
61	0.0253656	0.0520198	-0.0572241	-0.00116647	-0.0110806	0.0553208	-0.0640253	0.00325143	-0.00450206	0.0783895	-0.00914025	0.0473811	-0.102045	-0.0181592	0.0507473	0.0186855	0.00920275	-0.0148882	0.0149789	-0.0293118	0.0754189	-0.0566169	-0.15712	0.0894111	0.0326728	-0.0228311	-0.0353086	-0.0310471	-0.000994292	0.0931453	0.0194954	0.00525871	0.0616902	-0.044402	-0.00931353	0.0113765	0.0275617	0.0298782	-0.0198796	-0.0384424	0.0352352	-0.00587386	-0.0641556	0.0265877	0.0245792
62	0.024565	0.0379557	-0.0641507	-0.00300958	-0.0130364	0.0499162	-0.0656072	0.00365888	-0.00263259	0.0836624	-0.0076255	0.0500307	-0.102518	-0.0236753	0.0524466	0.0154679	0.00684675	-0.0172741	0.029224	-0.0273621	0.0729502	-0.0529451	-0.157283	0.0932447	0.0316422	-0.026745	-0.0324624	-0.0302298	0.00150192	0.100705	0.012449	-0.000541426	0.0607555	-0.0466669	-0.00931353	0.0104345	0.0245574	0.0296014	-0.0121572	-0.0396108	0.0338954	-0.00816995	-0.0632281	0.0280569	0.0249388
63	0.0204378	0.0304443	-0.0629691	-0.00709484	-0.0146746	0.0539067	-0.0667097	0.00145387	-0.00347145	0.0842616	-0.00253001	0.0478617	-0.100317	-0.0233518	0.0516665	0.0155769	0.00362312	-0.0174383	0.0337623	-0.0256172	0.0747358	-0.0552579	-0.157809	0.0925317	0.0292335	-0.024063	-0.0296055	-0.0301148	0.00287047	0.102455	0.0107473	0.000860673	0.0589699	-0.0485244	-0.0142149	0.00800543	0.0263106	0.0299956	-0.00724389	-0.0408284	0.0332147	-0.00974701	-0.0609476	0.0284512	0.0273127
64	0.0139378	0.0231414	-0.0629379	-0.00768324	-0.0161462	0.0583767	-0.0648882	0.00296382	-0.0039508	0.0822243	-0.00129568	0.0436745	-0.0976594	-0.022483	0.0506551	0.0183452	-0.000309948	-0.0186559	0.0393167	-0.0229185	0.0722072	-0.05637	-0.156008	0.0929631	0.0276996	-0.0235106	-0.0273094	-0.0306145	0.00487415	0.101608	0.00603765	0.00390455	0.0542123	-0.049531	-0.0188286	0.00838052	0.030928	0.0275617	-0.00295371	-0.039431	0.0313441	-0.0117423	-0.0615	0.0229123	0.0314987
65	0.0103379	0.0223217	-0.0630625	-0.0107163	-0.0194549	0.0616123	-0.059112	0.00139395	-0.000990817	0.0805107	-0.00597773	0.037546	-0.0912781	-0.015548	0.0457022	0.0242963	-0.00474753	-0.0130702	0.0393874	-0.0194504	0.0693311	-0.0558308	-0.152532	0.0920248	0.033272	-0.0267546	-0.0236759	-0.0356873	0.00448108	0.101543	0.00239459	0.00748769	0.0490713	-0.050286	-0.0246048	0.0118402	0.035586	0.0242961	-0.00141979	-0.0342361	0.0274134	-0.00928683	-0.063602	0.0185095	0.0306598
66	0.00662656	0.0279876	-0.0599132	-0.0101807	-0.0215353	0.0610131	-0.0507114	0.00365888	0.00323945	0.0734403	-0.00798262	0.0296164	-0.0869256	-0.0102296	0.0416301	0.031006	-0.00907966	-0.0132141	0.0374473	-0.0149217	0.0675455	-0.0569057	-0.147503	0.0920823	0.0312108	-0.0241529	-0.0242428	-0.0367059	0.0015223	0.0952053	0.00186731	0.0147858	0.0454882	-0.0485483	-0.0324062	0.0109415	0.0371259	0.0197495	-0.0026601	-0.0319304	0.0311475	-0.00914782	-0.0618164	0.0141007	0.0302787
67	0.00489131	0.0357267	-0.0574014	-0.00878814	-0.0243335	0.056687	-0.0461096	0.00174148	0.00802096	0.0690063	-0.0139757	0.0242081	-0.080706	-0.00411187	0.0390189	0.0340259	-0.00927379	-0.00910482	0.0350146	-0.00865184	0.0660476	-0.0595254	-0.142168	0.0901026	0.0290777	-0.0240283	-0.0256401	-0.0409589	-0.00102185	0.0883194	0.000285453	0.0165953	0.0479328	-0.0469425	-0.0396804	0.0130278	0.0387473	0.0164192	-0.0025175	-0.0300178	0.032908	-0.00575642	-0.0612088	0.0120215	0.0266345
68	0.00854276	0.0413663	-0.0521705	-0.00389038	-0.024518	0.0517736	-0.0437249	0.000603022	0.0113165	0.0626429	-0.0153239	0.0212362	-0.0792991	-0.000901418	0.0339365	0.0372987	-0.00493687	-0.00748222	0.0327904	-0.00117158	0.0685162	-0.060701	-0.140478	0.0908456	0.0270525	-0.0240414	-0.0290794	-0.0428392	-0.00214233	0.08018	0.0022388	0.0189921	0.0511565	-0.0487161	-0.0433833	0.0120523	0.0366035	0.0123975	-0.00218435	-0.0250122	0.0408017	-0.00593977	-0.0593897	0.0116644	0.0221106
69	0.0158852	0.0413219	-0.0487863	-0.00102507	-0.0276709	0.0427019	-0.041412	-0.00108669	0.0157385	0.0649917	-0.0188531	0.0206418	-0.0773601	-0.00375834	0.0264886	0.0340175	-0.00340175	-0.00599504	0.0309065	0.00123596	0.0735614	-0.0616908	-0.134545	0.0929163	0.023697	-0.0217442	-0.0365513	-0.042083	-0.00434495	0.0762566	0.00123217	0.0162718	0.0544161	-0.0479132	-0.0430718	0.0109762	0.0364417	0.00838292	-0.0059053	-0.025724	0.0469973	-0.00638197	-0.0592435	0.0150785	0.0171817
70	0.0262128	0.0443754	-0.0434967	0.00130817	-0.0275535	0.0425102	-0.0464332	-0.00598804	0.0141566	0.0650037	-0.0186314	0.0217335	-0.0743498	-0.00276849	0.0275121	0.0267709	-0.00214466	-0.00802988	0.0361866	0.00103822	0.0771206	-0.0642182	-0.129032	0.0929882	0.0180047	-0.0207339	-0.0421333	-0.0438194	-0.00492496	0.0708555	-0.000948873	0.014666	0.0605757	-0.0519637	-0.0375472	0.00844284	0.0363961	0.0091391	-0.00685801	-0.0279362	0.0511724	-0.00756956	-0.0586347	0.0204101	0.0181631
71	0.0339459	0.0413938	-0.0408411	-0.000521749	-0.0268129	0.0400535	-0.0499924	-0.00701864	0.0140967	0.0659264	-0.0162394	0.0286158	-0.0779222	-0.00484287	0.0180041	0.0215832	-5.94873e-05	-0.0104194	0.0351919	0.000276058	0.0849579	-0.0607549	-0.127673	0.0960417	0.0212883	-0.022003	-0.0494422	-0.0391386	-0.00565118	0.0698632	0.00238261	0.015373	0.0582628	-0.0538092	-0.0367324	0.00833978	0.0365351	0.00954415	-0.0131075	-0.0304672	0.0495953	-0.0113876	-0.0587066	0.0184591	0.0146231
72	0.0433268	0.0393326	-0.0375384	-0.00201133	-0.0259537	0.0439363	-0.0555528	-0.0120398	0.00901561	0.0644405	-0.0105495	0.0350642	-0.0765596	-0.00333412	0.0192109	0.0153972	-0.00192895	-0.0109923	0.0391897	-0.00200445	0.0901589	-0.0569201	-0.12735	0.0959974	0.0243681	-0.0228299	-0.0524393	-0.0357867	-0.00884844	0.0676474	0.00464754	0.0152771	0.0578674	-0.056925	-0.0353063	0.00734633	0.0379552	0.0124898	-0.0187435	-0.0360193	0.0504713	-0.0166628	-0.0597792	0.0136465	0.0168917
73	0.0463119	0.039468	-0.0417578	-0.00988705	-0.0244533	0.0499761	-0.0566314	-0.0109493	0.0071821	0.0632541	-0.00745174	0.0376168	-0.0783991	-0.00468828	0.0154828	0.0157998	-0.00452583	-0.0148307	0.0376749	-0.00512022	0.0929271	-0.0547486	-0.129569	0.0962107	0.0290298	-0.0228766	-0.0533273	-0.0304444	-0.0104794	0.0705391	0.00892574	0.0171106	0.0553148	-0.0586626	-0.032574	0.0102907	0.0359623	0.0157913	-0.0270039	-0.0387552	0.0446496	-0.0182387	-0.0620417	0.0094989	0.0144578
74	0.0444017	0.0427228	-0.0465621	-0.0105066	-0.0248667	0.0497244	-0.0591719	-0.00922365	0.00219686	0.0591916	-0.00102006	0.038494	-0.0761258	-0.00417178	0.0157416	0.0163427	-0.00517176	-0.017104	0.0368493	-0.0060238	0.0947127	-0.0544383	-0.131042	0.0924142	0.0308393	-0.0208885	-0.051984	-0.0298248	-0.0122362	0.0743871	0.0117419	0.0203702	0.0515639	-0.0594296	-0.0328856	0.0117887	0.0380283	0.0215255	-0.0316524	-0.0402783	0.0419892	-0.0198661	-0.0640813	0.00430754	0.0162146
75	0.0405609	0.0401835	-0.0527661	-0.00921117	-0.0259788	0.0529001	-0.0584289	-0.00809718	-0.00215324	0.0570105	0.0020382	0.0354465	-0.0734391	-0.00428084	0.0193092	0.0211158	-0.00501716	-0.0137282	0.0323697	-0.00758408	0.0928912	-0.0530242	-0.130944	0.0901769	0.0305877	-0.0216962	-0.0477777	-0.0273094	-0.012531	0.0742996	0.0173503	0.0196871	0.0529181	-0.0574523	-0.0316273	0.0147103	0.0332899	0.0254358	-0.0288698	-0.0401728	0.0427898	-0.0154417	-0.0676573	-8.45094e-05	0.0144422
76	0.0337398	0.041854	-0.0546404	-0.00925191	-0.0254803	0.0526245	-0.0551214	-0.00314789	-0.00556861	0.0535233	0.00285789	0.0347143	-0.0670721	-0.00503102	0.0245533	0.0234119	-0.000605946	-0.0133387	0.0289783	-0.0101438	0.0934544	-0.0513033	-0.133916	0.0855859	0.031091	-0.0222559	-0.0451748	-0.0261254	-0.014017	0.0785335	0.0188962	0.0214248	0.0545479	-0.0592978	-0.0308843	0.015385	0.0349833	0.0277187	-0.0299028	-0.0404892	0.0430558	-0.014441	-0.0709636	0.000713608	0.0143451
77	0.0311597	0.0458014	-0.0549256	-0.00522657	-0.0252802	0.0492571	-0.0548218	0.00043525	-0.0111411	0.0526964	0.00351459	0.0314919	-0.0630971	-0.00426526	0.0281819	0.0249746	0.00634703	-0.0136347	0.0266655	-0.0113386	0.0913812	-0.0515106	-0.132111	0.0887424	0.030324	-0.0233895	-0.0398192	-0.0299614	-0.00751585	0.0770954	0.0184169	0.0208376	0.0543681	-0.0573684	-0.0313277	0.0123723	0.0321347	0.0265539	-0.0192792	-0.0379798	0.0438371	-0.0128688	-0.0720146	0.00235299	0.0161726
78	0.0319758	0.0508334	-0.0524893	-0.00765088	-0.0200373	0.0481186	-0.0542945	0.00380268	-0.00910382	0.0510906	-0.00148623	0.0342385	-0.0589375	-0.00370202	0.03522	0.0280891	0.00986186	-0.0151374	0.0265289	-0.0123932	0.0881576	-0.0503051	-0.13482	0.0878604	0.0306596	-0.0271584	-0.0379342	-0.0312377	-0.00593519	0.0823563	0.0162838	0.0226831	0.0549314	-0.0577279	-0.0322984	0.00962444	0.0312755	0.0291615	-0.010591	-0.0367994	0.0444016	-0.00710819	-0.07244	0.00714049	0.0157257
79	0.0339375	0.0570841	-0.0467347	-0.0066035	-0.0195543	0.0467045	-0.0571946	0.00478535	-0.00864843	0.0535113	-0.00230831	0.0384748	-0.0551962	-0.00503941	0.0404797	0.0252166	0.0184266	-0.0191915	0.0251675	-0.0191184	0.0887688	-0.0496747	-0.136509	0.0935263	0.0328526	-0.0318213	-0.0343822	-0.0365812	-0.00215192	0.0816133	0.013156	0.0204781	0.0545599	-0.0560262	-0.0366724	0.00722529	0.027497	0.0277379	-0.00405741	-0.0382447	0.0430151	-0.00690087	-0.0735365	0.00877987	0.0170187
80	0.038338	0.0626961	-0.043982	-0.00867549	-0.0137686	0.0473397	-0.0586446	0.00409029	-0.00407064	0.0525526	-0.00185652	0.0406391	-0.0571891	-0.00492197	0.0484285	0.0235437	0.0214238	-0.0176624	0.025249	-0.0246442	0.0884572	-0.0470742	-0.139004	0.0970759	0.0363758	-0.0362061	-0.0351456	-0.0357448	-0.000115883	0.0821562	0.00960881	0.021976	0.0521272	-0.0553791	-0.0427122	0.00517966	0.0288248	0.0314984	0.00137722	-0.0405192	0.0412067	-0.00640474	-0.0730068	0.0112246	0.0179774
81	0.040984	0.0655746	-0.0427105	-0.00970729	-0.00874859	0.0471359	-0.0648642	0.00291589	0.0023886	0.0524327	0.00158042	0.0407913	-0.0592012	-0.00479494	0.0499468	0.0214909	0.0224496	-0.0162579	0.0266199	-0.0252937	0.0857369	-0.0459885	-0.141547	0.101987	0.0398631	-0.0395161	-0.0347226	-0.0362804	0.000869181	0.0802975	0.00612154	0.0219401	0.0492151	-0.0488839	-0.0444978	0.00663929	0.0276588	0.033411	0.00119866	-0.0400254	0.0396979	-0.00612792	-0.0720385	0.0122552	0.0216984
82	0.0398144	0.0691026	-0.0443176	-0.00474482	-0.0126146	0.0437805	-0.0673329	0.00159767	0.00410228	0.052253	0.00573279	0.0423324	-0.0580987	-0.00944823	0.0494423	0.0147464	0.0285194	-0.0151902	0.0222363	-0.0314222	0.0849819	-0.0508587	-0.139193	0.10844	0.0402226	-0.0404604	-0.0306229	-0.0366376	0.00141564	0.0752188	0.0068885	0.0210413	0.047849	-0.0448933	-0.0447854	0.0113705	0.01971	0.0371943	0.00249531	-0.0387779	0.0385631	-0.00657611	-0.0722866	0.0145512	0.0249699
83	0.0376944	0.0685802	-0.0511855	-0.00772039	-0.00969411	0.041923	-0.0726776	-0.000559401	0.0081408	0.0496285	0.00621573	0.0338455	-0.0638796	-0.00804973	0.0461384	0.0144013	0.0214633	-0.0124195	0.0269075	-0.0305617	0.0845385	-0.0514435	-0.138135	0.108863	0.0424276	-0.040621	-0.0311814	-0.0332977	-0.0015072	0.0678979	0.00868606	0.0189202	0.049299	-0.0417655	-0.0445218	0.0100571	0.0248222	0.0411573	-0.00178409	-0.0336225	0.0368135	-0.00950494	-0.0712776	0.013227	0.0280869
84	0.0323689	0.0681415	-0.0543791	-0.0033583	-0.0112736	0.0400655	-0.0741996	-0.00090693	0.00894371	0.0467764	0.00224432	0.0341271	-0.0666395	-0.0109019	0.0405887	0.0114821	0.020247	-0.0106292	0.0239583	-0.0309752	0.0837596	-0.0562909	-0.132307	0.103545	0.0390602	-0.0407959	-0.0268001	-0.0299075	-0.00564998	0.0595452	0.0147618	0.0148217	0.050773	-0.0401957	-0.0429879	0.0100523	0.0216777	0.0398546	-0.00535285	-0.0295217	0.0350758	-0.0151169	-0.0745887	0.0134559	0.0290839
85	0.0286635	0.065752	-0.0566668	-0.00330797	-0.0118152	0.038963	-0.077531	-0.00235696	0.00575603	0.0466805	-0.00083311	0.0301533	-0.0695875	-0.0122488	0.0343524	0.00993975	0.0102897	-0.00805744	0.0245479	-0.0294664	0.0858567	-0.058762	-0.130315	0.0993456	0.0395395	-0.0346543	-0.0284658	-0.0283556	-0.00642173	0.0555522	0.0223955	0.0154689	0.0523429	-0.0370319	-0.0381704	0.00875681	0.0266018	0.039132	-0.00585138	-0.0243519	0.0326863	-0.0204101	-0.0734179	0.0149731	0.0288814
86	0.0266202	0.0655447	-0.0575308	-0.0031414	-0.0167334	0.0381241	-0.0791129	-0.00318384	0.00267621	0.0454822	-0.00516763	0.0293072	-0.071101	-0.00902281	0.0308927	0.0108949	0.00891155	-0.00844691	0.0204327	-0.0311369	0.0842149	-0.06345	-0.130638	0.0929559	0.0345303	-0.0305989	-0.0280656	-0.0245627	-0.0116982	0.0543886	0.0280518	0.0130961	0.055914	-0.0382183	-0.0345393	0.00833738	0.0328777	0.0355213	-0.00571716	-0.0224153	0.0271773	-0.023599	-0.0708953	0.0113168	0.0291822
87	0.0279409	0.0682338	-0.054143	-0.00423312	-0.01893	0.0406407	-0.0820369	-0.00709055	0.00072286	0.0474595	-0.00895809	0.0298812	-0.070092	-0.0109114	0.0310748	0.0104539	0.00737164	-0.00973637	0.01269	-0.0294053	0.0832562	-0.0618047	-0.131557	0.0860604	0.0292694	-0.0285557	-0.0292508	-0.0219563	-0.0170489	0.0547877	0.0329412	0.0114663	0.0538049	-0.0400878	-0.0356179	0.0103638	0.0311832	0.0274275	-0.00661354	-0.0251752	0.0268466	-0.0241059	-0.0734083	0.0105427	0.0284752
88	0.0270972	0.0681032	-0.0478923	-0.00224501	-0.0231243	0.0453264	-0.0856201	-0.00797734	-0.00417849	0.0506831	-0.00734268	0.0296595	-0.0723617	-0.0101792	0.0320839	0.0126145	0.00682877	-0.0113985	0.00957305	-0.0334223	0.0801285	-0.0621246	-0.139652	0.084928	0.031067	-0.0256077	-0.0293119	-0.0195475	-0.0189519	0.0619156	0.0332048	0.012437	0.0499701	-0.0392489	-0.0268098	0.0122057	0.0378893	0.022223	-0.00636428	-0.026787	0.0235103	-0.0188223	-0.0705765	0.0107488	0.0283134
89	0.030195	0.0721178	-0.0413288	-0.00331995	-0.0268477	0.047112	-0.0877052	-0.0111411	-0.00622772	0.0547097	-0.00332933	0.0289873	-0.0719363	-0.0133154	0.0339401	0.0139088	0.00971446	-0.0126952	0.00865629	-0.0334666	0.0793256	-0.0617196	-0.147743	0.0855607	0.0300124	-0.025132	-0.0282873	-0.0199981	-0.0227951	0.0655659	0.0322221	0.00912946	0.0427679	-0.0426763	-0.0323463	0.0125389	0.0372062	0.0186506	-0.00831284	-0.030043	0.0253258	-0.0100466	-0.0726413	0.00732984	0.0277226
90	0.0311753	0.0709913	-0.0354076	-0.00271358	-0.0308275	0.0518455	-0.0869862	-0.00906786	-0.0128427	0.0567109	0.00419887	0.0287308	-0.0669882	-0.0150363	0.0369792	0.0133635	0.0125594	-0.0125154	0.00813141	-0.0380887	0.073094	-0.0643884	-0.15216	0.0894902	0.0325051	-0.0262321	-0.0276869	-0.0197201	-0.0249079	0.0721557	0.0269253	0.00749967	0.0388851	-0.0400279	-0.0294462	0.0139901	0.0397803	0.00893058	-0.00954357	-0.0336201	0.0253055	-0.00328657	-0.0696957	0.00832808	0.0274326
91	0.0321831	0.0659293	-0.032957	-0.00430861	-0.0366599	0.0571424	-0.0866627	-0.00659921	-0.015575	0.0580411	0.0102638	0.0293012	-0.0641768	-0.0191131	0.0387468	0.0133671	0.0186304	-0.012785	0.0120561	-0.0389587	0.0724589	-0.0650055	-0.157422	0.0916784	0.0343386	-0.0274904	-0.0234746	-0.0184402	-0.0264082	0.0741642	0.0230306	0.00483928	0.0357214	-0.0386378	-0.0323343	0.0107377	0.0368683	0.00603531	-0.0113987	-0.033577	0.0261371	0.000588977	-0.0693578	0.0094941	0.0301529
92	0.0301914	0.0609561	-0.0295009	-0.00369385	-0.0385498	0.0604379	-0.0874775	-0.00236895	-0.0196016	0.0589519	0.0121045	0.0312582	-0.0584342	-0.0182467	0.0405552	0.0124887	0.0217449	-0.00959855	0.0125714	-0.0385034	0.0756585	-0.0673208	-0.158397	0.0945006	0.0342906	-0.0266323	-0.0224584	-0.0165492	-0.0282849	0.0774813	0.0216884	0.00355702	0.0336602	-0.034755	-0.0333649	0.00822474	0.0353943	0.00274936	-0.0102674	-0.035764	0.0278161	0.00269093	-0.0687358	0.00953005	0.0273619
93	0.0279804	0.0545532	-0.028964	-0.00378492	-0.0375	0.0643686	-0.0897545	0.00101047	-0.0260129	0.0619119	0.0103693	0.0357533	-0.0485644	-0.0185223	0.0419501	0.0111106	0.022766	-0.0103943	0.0135936	-0.0338692	0.0814467	-0.0672249	-0.162685	0.101265	0.0369151	-0.0244117	-0.0219287	-0.0105609	-0.0302191	0.0798097	0.0188003	0.00402438	0.0327494	-0.0341678	-0.0300454	0.000800802	0.0346789	0.00260555	-0.00941894	-0.0370187	0.0287328	0.00168669	-0.0677124	0.0130748	0.0280545
94	0.0271883	0.047194	-0.0374605	-0.00625957	-0.0401616	0.066238	-0.0954827	0.00192124	-0.0230769	0.0585445	0.0101967	0.0336322	-0.0502745	-0.0164515	0.0412203	0.0108086	0.0209001	-0.0115231	0.0110842	-0.0351755	0.0846823	-0.0682891	-0.15529	0.0977086	0.0311868	-0.0258318	-0.020215	-0.00988624	-0.0315684	0.0847219	0.0211731	0.00930922	0.0338879	-0.0288111	-0.0343476	0.00068456	0.0303084	0.00880475	-0.00869752	-0.0420076	0.0279275	-0.00114507	-0.0678442	0.0157269	0.0301145
95	0.0232288	0.0409348	-0.0386121	-0.00592522	-0.0348109	0.0683352	-0.0994613	0.000854681	-0.024455	0.0563275	0.00446011	0.0339234	-0.050459	-0.0182467	0.0439849	0.0162288	0.0160011	-0.011045	0.00943164	-0.0323677	0.0909258	-0.0652967	-0.155526	0.105823	0.0255904	-0.0243183	-0.0188225	-0.00727258	-0.0312605	0.0907257	0.0244567	0.0115262	0.030892	-0.0301053	-0.0310521	0.00115792	0.0277295	0.0126252	-0.00632114	-0.0457441	0.0272996	-0.00478813	-0.0674344	0.01577	0.0291798
96	0.0213067	0.038423	-0.0426866	-0.0062356	-0.0308622	0.0679038	-0.100444	-0.000403613	-0.0206562	0.0532237	0.00206336	0.031064	-0.0529612	-0.0163317	0.0430682	0.0195016	0.0145883	-0.00905928	0.00711878	-0.0326876	0.0934904	-0.0644351	-0.147862	0.110328	0.020725	-0.0254915	-0.018481	-0.00787536	-0.0283472	0.0939673	0.0215566	0.0163437	0.0298254	-0.0279363	-0.0308483	0.00115432	0.0262411	0.0178117	-0.0039184	-0.048758	0.0287412	-0.00653177	-0.0674691	0.0195137	0.030359
97	0.0214313	0.0410008	-0.0430377	-0.00585452	-0.0306932	0.0659025	-0.100971	-0.00349542	-0.0210636	0.0497124	0.000725976	0.0293588	-0.0608993	-0.017705	0.045248	0.023177	0.0110602	-0.00826117	0.00637698	-0.0327404	0.0962227	-0.064078	-0.145138	0.11839	0.0166386	-0.0232577	-0.0150668	-0.0145168	-0.0263675	0.0974894	0.0196752	0.0186565	0.0225393	-0.0302132	-0.0276247	0.00105126	0.0234824	0.0228569	-0.00221071	-0.0497467	0.0283014	-0.00890096	-0.0656728	0.0200913	0.0300462
98	0.0224187	0.0444149	-0.0439652	-0.00602349	-0.0320798	0.06625	-0.0980232	-0.00397477	-0.0178879	0.0408924	-0.00245691	0.0277182	-0.0670481	-0.0197626	0.0420483	0.0263791	0.0144157	-0.000800083	0.00655075	-0.0334402	0.0958991	-0.0593612	-0.142893	0.120238	0.0125162	-0.0246694	-0.013316	-0.0207471	-0.0191509	0.0970208	0.0199148	0.018285	0.0222397	-0.029638	-0.0278644	0.000960186	0.0201582	0.0262088	-0.00142458	-0.0452012	0.0272768	-0.0103102	-0.0661102	0.0222113	0.0296412
99	0.0281578	0.0482737	-0.0444889	-0.00650883	-0.0373993	0.065507	-0.095962	-0.00560456	-0.0149279	0.0368059	-0.00400521	0.0291922	-0.070213	-0.0217388	0.0395198	0.0246989	0.0155242	0.00534638	0.00597913	-0.0357411	0.0958392	-0.0596524	-0.136969	0.117778	0.0077706	-0.0215584	-0.0124412	-0.0274017	-0.0156792	0.0914124	0.0171586	0.0214967	0.0209215	-0.0308483	-0.0291706	0.00112197	0.0189118	0.0315283	0.00184818	-0.0408032	0.0273799	-0.0103198	-0.0683787	0.0210345	0.026692

## Sheet: spd2 raw
	1.1	1.2	1.3	1.4	1.5	4.1	4.2	4.3	4.4	4.5	5.1	5.2	5.3	5.4	5.5	6.1	6.2	6.3	6.4	6.5	8.1	8.2	8.3	8.4	8.5	9.1	9.2	9.3	9.4	9.5	11.1	11.2	11.3	11.4	11.5	14.1	14.2	14.3	14.4	14.5	20.1	20.2	20.3	20.4	20.5
0	526	487	466	443	426	742	725	753	709	684	656	596	593	624	607	689	826	828	774	717	1031	973	806	839	804	539	747	742	695	682	1212	1112	1022	1057	964	745	808	763	733	659	1410	1093	1065	1126	934
1	525.5	487.375	460.625	440.375	426.875	741.875	713.75	751.375	709.25	684.125	653.875	596.125	588.875	624	606.5	688	826.375	826.625	770.875	715.375	1031	973.375	804.25	829.375	803	538.75	747.25	742	694.5	680.5	1205.5	1110.25	1017.5	1053.38	964.5	739.125	806.25	761.5	728.75	659	1410.38	1083.12	1065.25	1125.75	932.75
2	522.438	485.125	451.5	436.5	432.688	740.5	698.688	749.688	709.062	678.875	642.438	594.062	582.938	621.125	605.938	686.75	826.188	815.875	758.5	712.938	1028.06	971.375	802.5	814.688	799.875	537.625	741.188	740.875	693.688	679.062	1186.44	1102.25	997.688	1046.44	964.125	728.625	791.562	759.938	721.375	658.438	1406.56	1065.12	1057.25	1121.44	926.5
3	517.3	477.95	443.8	431.8	437.15	735.2	686.1	749.55	704.95	669.55	631.55	590.55	577.35	615.3	603.65	683.1	813.05	804.3	748.35	709.9	1018.5	960.25	802.95	802.55	795.3	534.05	734.25	731.05	692.7	674.45	1167.1	1087.65	972.6	1036.9	958.45	719.4	777.1	750.65	714.9	657.85	1393.15	1048.35	1042.95	1099.8	920.65
4	509.417	470.708	435.875	424.458	439.792	727.708	674.417	742.417	698.083	658.625	621.75	584.625	571.333	607.708	597.333	677.458	795.542	793.292	739.167	706.875	1002.96	941.708	800.667	791.125	788.333	527.5	726.792	709.625	691.417	665.833	1148.75	1076.29	946.583	1028.62	947.542	710.292	764.833	738.667	708.708	656.875	1374.96	1031	1024.92	1068.25	914.458
5	497.325	460.025	425.475	414.975	434.925	717.25	657.525	732.75	689.625	647.55	610.45	574.775	561.95	594.075	583.775	668.575	775.175	777.15	726.375	699.1	982.8	919.55	795.125	774.225	776.3	518.3	711.675	682.825	683.35	653.8	1122.17	1058.85	913.5	1017.73	934.475	696.325	752.55	723.975	697.4	653.825	1346.28	1005.6	999.2	1029.92	901.1
6	484.139	449.25	416.139	403.222	430.583	705.75	642.139	719.25	680.944	637.194	602.056	565.028	554.194	578.583	569.639	656.694	754.778	757.722	710.833	685.861	961.667	897.694	786.278	756.111	763.444	508.5	694.139	654.111	670.972	634.861	1092.36	1041.08	883.194	1000.42	919.972	685.944	739.444	700.222	683.417	645.861	1315.81	977.806	973.583	992.139	887.278
7	468.708	437.542	411.771	391.208	422.167	694.229	625.083	706.375	671.312	626.979	590.354	553.562	543.667	559.229	554.021	643.083	735.562	739.458	693.604	670.104	939.292	876.146	775.396	736.104	747.646	497.438	671.354	627.208	652.979	614.958	1055.98	1017.92	851.521	981.396	906.062	673.542	723.875	677.271	666.708	632.458	1285.15	948.896	943.521	954.042	865.146
8	451.518	426.018	405.179	377.768	414.643	680.714	609.5	687.107	656.839	616.411	578.679	542.179	532.75	538.268	537.518	627.464	715.125	715.339	669.732	651.5	911.607	854.196	759.268	714.179	729.518	483.446	645.732	597.893	632.214	590.625	1015.93	994.214	819.536	955.804	886.75	662.661	702.625	650.804	645.393	613.857	1252.95	913.393	909.714	913.821	841.054
9	435.286	416.107	399.125	366.214	407.018	665.375	594.625	667.161	636.286	604.089	566.911	531.536	521.286	519.768	522.893	612	693.196	692.607	647.018	634.625	882.018	830.661	741.536	692.946	711.536	469.768	620.732	572.482	611.946	567.036	976.375	964.839	787.089	926.893	863.411	652.75	680.036	627.589	625.071	595.679	1218.77	879.768	876.268	871.875	818.054
10	419.824	407.544	394.132	355.721	399.5	648.853	580.206	645.338	614.971	588.985	553.265	519.971	508.324	501.368	509.074	596.015	670.647	671.397	621.029	618.353	851.676	804.926	722.471	671.471	693.074	456.618	595.176	547.5	592.941	543.265	932.647	932.191	752.029	895.956	837.691	641.279	652.824	605.015	604.662	578.882	1182.66	843.882	840.779	830.118	793.25
11	404.969	400.078	386.266	346.562	392.344	630.969	563.906	620.641	591.719	572.469	538.812	509.781	496.219	484.406	496	578.875	647.703	647.156	595.109	602.812	821.75	778.484	700.625	650.734	673.719	443.75	569.312	521.688	572.562	519.891	888.062	900.219	718.609	863.844	807.953	627.797	625.203	583.109	581.578	562.25	1144.45	807.688	804.844	789.375	767.781
12	391.062	392.062	375.938	338.038	382	612.438	545.787	594.787	570.75	555.8	521.05	498.013	482.875	467.55	482.712	559.425	625.65	629.9	568.025	587.75	791.325	748.638	678.875	627.312	652.025	432.425	543.537	496.9	551.575	496.8	840.075	861.9	680.125	834.425	780.787	610.713	595.412	561.513	558.3	548.062	1101.76	770.7	770.463	749.362	738.588
13	377.457	382.424	364.478	328.37	371.848	589.326	526.609	569.315	547.696	535.38	503.185	484.739	470.587	448.576	465.011	536.826	600.793	606.859	540.391	570.815	758.783	713.587	654.587	603.435	628.185	422.043	516.359	469.37	527.239	472.185	789.598	820.196	641.109	798.804	746.348	593.196	565.533	537.62	533.435	532.011	1047.7	730.391	731.13	706.065	708.5
14	365.966	371.455	352.989	320.17	360.523	565.432	506.83	545.795	528.705	516.727	484.227	469.648	458.773	431.33	448.693	510.591	575.398	588.193	515.909	555.125	726.568	678.682	632.67	578.523	602.852	411.489	489.898	447.58	505.841	450.25	741.136	778.318	603.386	766.761	715.614	574.58	536.955	513.705	511.261	515.398	992.591	692.773	694.75	665.33	679.205
15	356.094	359.458	341.771	312.125	350.823	542.625	489.719	524.26	511.229	500.177	468.667	456.938	447.24	415.865	432.708	486.438	551.188	568.75	495.073	537.833	696.021	646.521	612.208	556.281	577.406	401.281	467.344	426.938	483.802	430.75	697.823	738.542	570.615	737.198	687.146	557.938	510.562	491.167	490.479	498.052	940.99	655.417	661.281	629.188	652.094
16	346.333	346.938	331.5	304.677	340.979	520.927	473.312	504.344	494.177	484.24	454.396	443.156	435.354	401.708	415.677	464.396	525.823	548.812	475.323	519.594	665.635	616.302	591.323	534.771	552.896	391.083	446.531	409.208	462.74	413.573	658.188	699.427	541.781	707.531	658.865	541.198	485.344	469.406	471.698	479.344	890.521	618.781	628.406	592.854	626.5
17	338.034	335.716	321.974	297.914	332.293	498.724	458.405	483.526	476.759	469.017	439.267	430.888	421.724	388.664	399.129	443.284	500.698	525.871	456.5	500.267	633.517	584.905	571.353	510.517	525.31	380.491	427.664	391.81	442.534	398.034	621.086	657.94	512.328	678.776	630.431	526.103	460.784	447.353	453.647	459.155	841.69	581.336	596.457	558.767	600.517
18	327.075	324.05	312.45	290.808	323.292	480.117	441.467	462.575	459.225	453.217	425.5	417.592	406.65	376.092	381.225	424.075	474.058	501.967	435.125	481.467	600.183	555.008	545.35	489.233	500.833	369.217	409.408	375.575	420.792	384.075	581.983	618.192	486.308	646.608	599.5	506.883	437.067	424.758	433.567	438.242	793.983	544.075	561.308	525.975	575.3
19	317.483	314.5	304.583	284.625	316.333	462.183	425.3	443.992	442.2	439.067	411.208	405.733	391.875	366.758	366.758	405.767	453.717	478.133	415.875	462.45	571.175	529.15	522.108	466.308	477.733	359.533	393.608	363.325	401.275	372.958	547.758	578.308	462.5	615.25	571.767	490.517	416.675	404.725	414.358	416.433	748.533	509.492	532.825	498.017	550.733
20	308.129	306.823	298.185	279.056	308.016	447.597	409.976	426.266	427.371	425.266	397.371	393.927	378.427	356.435	352.831	389.129	433.726	456.371	397.048	446.669	543.532	504.871	498.871	447.597	457.452	352.105	379.581	351.556	384.726	363.298	516.218	544.75	441.492	586.048	545.169	473.887	399.621	386.04	396.919	398.097	708.218	480.153	503.976	472.927	525.855
21	299.917	298.812	292.66	273.215	299.347	430.91	395.507	408.75	412.486	411.09	382.292	381.653	364.736	345.847	340.167	372.278	415.208	433.333	378.799	431.208	516.632	479.882	475.125	427.583	436.597	344.639	365.507	340.069	369.174	355.715	485.042	511.264	419.917	556.222	518.146	459	384.049	367.431	378.278	378.66	665.049	453.556	474.09	447.819	499.049
22	291.265	291.132	287.243	267.669	291.463	415.14	381.713	394.022	399.059	397.956	368.699	370.25	352.949	336.676	329	356.404	398.941	413.331	365.037	417.331	492.588	458.551	453.324	410.684	419.199	338.096	354.162	329.728	357.191	348.404	459.669	483.757	401.36	528.397	493.169	444.132	370.61	352.051	363.235	362.75	624.978	429.213	447.147	424.441	473.287
23	284.529	286.221	282.679	263.021	283.829	401.071	369.3	379.314	387.507	385.514	356.479	360.786	343.121	328.05	320.686	342.414	385.436	394.171	352.507	404.771	472.929	438.864	433.621	395.264	403.143	333.593	343.4	321.743	347.057	342.593	437.036	459.307	384.279	504.521	471.971	430.4	358.057	338.45	349.743	348.729	587.921	408.621	423.05	405.257	449.5
24	279.375	280.388	276.717	259.039	278.224	386.961	357.796	367.776	377.013	374.237	345.303	351.717	333.25	320.25	312.921	330.303	374.625	377.138	341.98	391.737	455.322	420.691	415.961	379.776	388.967	328.717	333.809	314.888	337.23	335.77	416.809	435.447	368.671	481.434	452.974	420.368	345.059	328.566	337.355	336.993	554.263	388.349	400.671	388.454	426.934
25	273.708	277.31	271.78	256.256	272.446	374.595	345.994	354.512	366.744	361.435	335.042	344.333	324.31	312.768	304.696	318.274	362.196	360.78	331.637	379.244	437.482	401.946	398.095	365.554	375.256	326.387	325.506	309.929	328.821	330.095	397.202	414.542	354.494	460.018	434.964	406.131	333.03	318.256	325.369	325.292	519.554	370.446	381.708	374.655	406.542
26	269.193	272.58	266.273	254.864	268.426	361.716	336.602	345.102	356.466	349.415	326.188	336.239	315.926	306.585	297.227	307.153	350.892	346.693	323.943	367.148	420.42	383.608	382.892	352.676	362.222	322.511	318.301	304.438	320.562	323.58	381.96	394.449	341.33	439.199	418.733	396.256	320.551	311.278	315.091	315.574	487.006	354.636	363.534	360.494	389.256
27	265.561	269.463	262.787	253.927	265.439	351.14	328.732	336.744	347.274	338.439	318.878	329.726	309.098	301.866	289.915	297.957	339.829	335.787	316.555	357.024	404.738	367.585	369.439	341.646	350.159	319.963	314.756	300.476	314.445	318.354	369.543	379.567	331.244	420.854	403.811	384.665	310.848	305.476	306.348	307.634	458.03	342.299	348.97	348.262	375.25
28	263.173	266.363	259.78	253.577	262.851	341.548	321.869	329.315	338.5	329.161	311.881	324.274	302.75	298.083	284.036	290.208	330.119	326.923	309.952	347.631	390.054	353.565	358.405	331.339	338.583	318.089	311.768	297.518	308.708	314.202	359.024	367.048	323.554	405.637	390.268	374.577	303.321	299.661	298.982	300.845	433.601	332.756	337.196	338.458	362.982
29	261.266	262.755	255.115	253.068	259.672	331.896	315.083	322.203	329.979	321.479	305.411	318.062	296.385	294.115	279.625	282.891	321.464	318.349	305.005	337.474	376.406	341.047	347.521	321.776	327.448	315.286	308.604	294.224	303.531	310.125	350.224	356.005	316.438	391.12	378.5	366.354	295.651	294.224	291.797	294.24	412.068	322.792	327.078	328.911	350.984
30	260.431	260.404	252.707	251.543	257.314	322.952	308.388	316.069	321.798	314.979	298.755	313.83	291.665	291.234	274.973	278.176	314.564	311.559	298.957	328.622	364.628	329.676	336.851	312.186	318.053	313.452	305.665	292.681	298.904	307.543	341.09	346.309	311.33	378.271	365.793	355.223	290.191	288.734	285.803	289.048	394.223	315.191	317.851	321.899	339.426
31	258.995	257.457	248.457	249.029	254.303	314.005	302.428	309.327	313.904	309.885	292.471	309.058	287.495	288.548	271.091	273.486	307.793	304.707	295	320.216	353.26	319.663	325.534	304.774	310.207	310.856	302.495	291.62	295.298	305.188	334.409	337.524	306.832	365.519	353.909	346.255	284.111	284.404	280.894	284.692	377.952	307.442	310.577	314.51	329.135
32	257.955	255.565	246.055	246.14	252.205	306.2	296.81	305.01	306.805	305.045	286.69	305.095	283.87	286.115	266.855	270.845	301.55	299.595	291.685	313.825	343	310.84	314.405	297.94	304.21	309.035	299.59	291.365	292.155	303.555	328.075	329.81	303.7	354.52	341.405	335.355	279.665	281.445	276.93	282.21	364.655	301	303.255	309.37	320.96
33	256.418	253.438	242.692	244.062	250.048	300.163	291.99	299.635	301.808	301.447	282.048	302.207	281.293	284.625	263.476	268.346	297.178	295.442	289.312	307.913	334.726	302.889	305.428	292.505	299.572	306.514	296.106	290.721	289.957	301.26	323.149	322.856	300.654	346.856	332.389	328.731	275.048	278.188	272.986	279.692	352.543	295.697	298.827	304.375	314.144
34	255.737	251.592	240.921	243.811	248.127	295.338	287.776	295.32	298.671	297.329	278.184	298.737	278.425	282.974	259.943	266.456	293.272	291.715	287.061	302.732	326.154	295.246	296.333	287.145	294.197	304.811	293.11	290.675	287.25	299.535	317.794	317.101	299.07	339.149	324.715	320.25	271.377	275.868	269.303	277.974	342.083	290.917	294.079	300.088	308.018
35	254.837	251.053	239.014	242.779	246.173	291.803	283.269	292.447	295.365	293.409	275.12	296	275.865	281.197	256.034	264.788	288.861	288.308	283.769	298.524	317.562	289.582	288.298	282.904	288.726	303.197	291.779	289.817	284.87	296.817	313.822	312.389	296.183	333.356	317.846	312.524	268.125	274.163	266.394	276.096	333.216	286.707	290.231	296.428	303.264
36	254.19	251.185	237.241	243.927	244.983	288.431	279.517	288.841	292.711	289.478	272.28	293.138	274.039	279.504	253.422	262.754	285.75	285.233	280.879	294.194	310.022	283.491	281.384	280.517	284.194	301.728	289.914	288.53	283.293	294.815	309.651	308.138	293.595	329.134	312.922	308.539	265.69	271.384	264.026	273.353	324.875	284.034	288.043	293.203	298.578
37	253.961	251.211	236.86	244.329	244.079	285.123	276.272	287.211	289.127	285.991	270.325	290.732	272.149	277.882	250.412	261.482	282.368	282.544	277.539	290.605	302.768	277.991	275.991	278.237	279.36	300.276	289.154	286.961	281.268	292.724	305.904	305.509	292.623	324.811	307.939	301.921	263.697	269.614	263.013	271.145	318.491	282.465	283.921	290.18	294.803
38	253.863	252.043	235.922	245.816	244	281.797	273.859	283.289	286.371	282.316	268.637	287.32	269.492	275.395	249.312	260.059	280.82	279.469	274.77	286.738	297.172	271.668	270.305	277.59	276.535	298.684	288.074	286.426	280.52	291.84	303	302.863	291.52	319.996	304.418	299.039	262.152	267.398	261.758	268.863	312.625	281.219	281.805	288.055	290.898
39	253.843	251.794	235.29	246.415	243.496	278.448	270.738	280.77	282.915	279.633	266.996	284.899	268.012	273.754	247.923	258.907	279.532	276.903	272.097	283.456	292.476	267.258	266.137	276.548	273.956	297.202	287.395	285.48	278.996	291.278	300.597	301.698	290.827	315.363	301.246	294.016	260.875	265.956	261.496	266.722	308.395	281.06	277.992	286.29	287.464
40	253.415	250.894	235.449	247.593	243.678	276.453	267.843	278.394	280.53	277.551	266.517	282.445	266.695	272.165	246.644	257.703	278.89	274.737	270.589	280.822	288.636	263.653	262.059	276.335	272.305	296.153	286.602	284.822	278.5	291.131	298.653	300.203	290.814	310.708	298.746	290.157	260.644	264.246	261.275	265.258	303.97	280.653	275.119	285.212	284.517
41	252.562	249.809	234.871	247.824	244.456	274.812	265.335	275.54	278.331	275.706	266.401	280.004	265.011	271.037	245.39	257.088	278.544	273.357	269.893	279.438	284.915	260.129	258.199	275.562	271.349	294.978	285.621	284.32	278.831	290.757	297.309	298.096	290.408	306.632	297.066	288.07	260.147	261.79	260.085	264.364	299.257	279.279	273.147	285.309	282.507
42	252.011	247.663	234.273	247.841	243.689	272.636	263.205	274.261	275.875	274.875	266.265	278.008	263.583	269.644	244.129	257.314	278.485	271.519	270.106	279.273	282.466	258.011	254.633	274.898	269.299	294.068	284.792	284.383	278.799	290.03	296.212	295.511	290.314	303.133	295	284.011	259.879	259.86	259.5	263.152	294.36	278.864	271.67	284.386	280.591
43	251.01	245.021	234.226	247.358	244.073	271.469	261.333	273.087	273.74	274.253	266.427	276.382	262.861	269.281	241.639	256.576	276.896	271.076	270.34	279	279.434	256.615	250.389	273.149	268.035	293.191	283.698	283.587	278.969	289.306	294.597	291.958	289.118	300.372	293.569	281.358	260.021	257.552	258.271	262.559	289.656	277.122	271.132	284.899	280.007
44	250.098	242.612	234.08	246.482	243.558	270.58	259.931	272.337	271.783	273.558	266.438	274.764	262.036	268.022	239.562	256.21	275.797	270.123	270.732	278.888	277.92	255.489	246.866	271.355	266.551	292.993	282.804	283.272	279.091	288.076	292.938	289.341	287.964	298.344	292.605	277.388	260.098	256.214	257.569	261.366	286.185	276.272	271.399	284.659	279.348
45	249.533	241.316	233.938	245.816	243.765	269.287	259.018	271.217	270.191	272.46	266.511	273.79	261.574	267.599	237.636	255.607	274.246	270.118	270.331	278.603	277.379	254.309	244.055	269.607	265.368	292.989	282.232	282.868	278.765	286.831	291.934	286.673	285.971	296.217	291.489	274.603	260.309	255.29	257.165	260.776	284.029	274.735	271.776	284.449	279.688
46	249.162	240.834	233.47	245.52	243.666	268.081	258.885	270.051	268.48	271.061	266.726	272.784	261.267	266.986	236.777	255.378	273.865	270.551	269.574	277.929	277.301	252.672	242.041	268.037	264.642	293.804	281.912	282.334	277.986	285.645	290.834	284.875	284.122	294.432	290.578	272.686	260.682	255.372	257.027	260.463	282.868	273.797	272.247	284.135	279.959
47	248.476	240.678	232.589	245.435	243.397	267.301	258.185	269	266.613	269.24	267.096	271.743	260.863	266.435	236.353	255.373	272.901	271.086	268.945	276.267	277.079	250.545	240.808	267.795	263.668	294.774	282	281.736	277.212	284.702	290.031	284.551	283.188	292.955	289.949	270.801	261.072	256.127	256.421	259.969	282.079	272.647	272.089	283.647	280.223
48	248.061	240.853	232.154	245.356	242.494	266.449	258.288	268.029	265.779	268.221	267.449	271.75	260.776	266.224	236.317	255.263	272.933	271.471	267.888	275.08	277.407	249.218	239.904	267.551	262.974	295.276	281.907	280.782	275.904	283.913	290.013	284.103	282.115	291.157	288.41	269.99	261.622	257.394	255.776	259.92	280.676	270.577	271.728	283.125	280.593
49	247.753	241.362	230.704	245.424	241.286	266.164	257.296	267.421	265.056	266.197	267.776	270.901	260.556	266.368	236.464	255.638	271.724	271.549	267.191	273.276	276.243	247.743	239.184	268.326	261.783	295.809	281.882	279.724	275.49	283.405	289.908	284.431	282.503	290.207	287.141	268.312	261.993	258.441	254.928	259.701	280.155	269.171	270.457	282.615	280.056
50	248.205	241.396	229.542	245.783	239.667	265.393	256.875	266.929	265.036	264.604	267.167	270.717	260.277	265.958	236.122	255.027	270.827	271.06	266.845	272.473	274.432	247.506	238.116	269.062	261.446	295.89	281.14	278.964	275.164	283.622	290.307	284.551	282.854	288.768	286.39	267.354	261.438	259.679	253.741	259.726	279.074	267.012	269.009	282.283	278.973
51	248.833	241.293	229.111	245.642	238.728	264.985	256.312	266.435	264.84	263.321	266.932	269.574	260.617	266.052	235.657	254.741	269.185	270.478	266.802	271.198	272.253	247.716	237.343	269.194	260.784	295.633	280.352	277.917	275.67	284.244	289.787	284.627	284.17	288.244	284.738	265.549	260.522	260.201	252.926	259.241	278.843	266.528	267.741	281.537	277.049
52	249.519	241.17	228.856	245.647	238.051	264.554	255.974	266.391	264.987	262.833	266.109	268.769	260.849	265.346	235.397	254.631	267.574	270.032	266.545	271.285	269.952	248	236.147	269.49	260.599	295.103	279.439	276.75	276.42	284.808	289.144	284.09	285.436	286.862	283.606	264.054	259.74	260.349	252.362	259.167	278.843	266.33	267.16	281.641	276.125
53	250.747	241.549	229.448	246.422	237.823	264.532	255.395	265.994	264.936	262.404	264.948	268.756	260.828	263.823	234.93	254.471	266.863	269.712	265.922	271.192	268.206	247.686	234.939	268.616	260.974	294.919	277.794	276.233	277.026	285.503	288.788	284.282	286.183	285.166	283.078	263.733	258.689	260.657	252.622	258.439	279.587	266.756	267.099	281.436	275.076
54	250.957	241.812	229.63	246.441	238.108	264.546	255.225	265.719	264.213	262.938	264.454	267.892	261.401	262.932	234.312	254.799	266.284	269.586	265.262	270.877	266.426	247.772	233.824	268.441	261.006	294.627	277.21	275.21	277.633	285.769	287.883	283.571	286.938	284.512	281.238	262.478	257.907	260.148	252.821	257.716	280.188	267.469	266.815	280.846	274.25
55	251.231	241.803	230.449	247.665	238.386	264.758	255.207	264.811	263.529	263.809	263.782	268.072	262.239	261.529	234.144	255.814	266.245	269.979	264.473	270.247	265.867	247.059	232.234	267.375	260.644	295.351	275.577	274.109	276.832	285.875	288.814	283.689	287.037	283.596	280.088	262.601	256.771	259.543	253.686	256.915	280.79	268.33	266.814	279.856	273.622
56	250.741	243.224	230.945	248.233	238.677	265.41	254.468	264.828	263.375	263.794	263.738	267.782	261.718	261.047	234.154	256.672	266.919	270.485	263.698	270.282	265.468	246.235	231.023	267.369	260.852	295.369	275.526	274.096	276.538	285.328	288.596	283.122	286.628	283.14	278.727	262.169	256.488	259.084	253.985	256.654	280.91	268.509	266.27	278.823	274.215
57	250.239	243.961	231.397	249.228	238.969	265.931	253.881	264.717	262.817	263.775	263.436	267.319	261.744	261.186	234.261	257.367	267.431	270.525	263.975	269.908	265.364	245.15	229.894	266.597	260.614	296.369	275.192	273.981	275.4	284.861	289.122	283.214	286.183	282.831	278.097	262.008	255.875	258.803	253.853	256.372	280.747	268.578	265.55	277.619	274.75
58	249.816	244.47	231.901	250.382	239.03	266.357	253.511	265.115	262.484	263.665	263.393	267.104	261.761	261.659	234.516	257.313	268.082	270.659	264.371	269.75	265.706	244.11	229.107	265.764	260.69	296.788	274.338	274.956	274.676	284.332	289.25	283.415	285.093	282.415	277.423	261.646	255.121	258.346	253.451	256.552	280.89	268.962	265.022	277.014	275.113
59	250.057	245.011	231.777	250.389	238.758	266.59	252.361	265.688	262.842	263.073	263.391	266.902	260.826	262.372	234.793	256.951	268.658	270.378	264.959	270.147	265.927	243.633	228.378	265.609	259.997	296.522	273.769	275.886	274.207	283.984	289.005	283.052	284.372	282.217	277.845	261.062	254.88	258.264	253.092	256.234	280.614	268.671	264.016	276.587	276.101
60	250.176	244.648	232.082	250.378	240.179	266.082	251.469	266.441	262.362	262.513	263.158	266.003	260.656	263.036	234.367	255.48	268.867	270.069	266.14	270.084	265.546	242.786	228.283	264.86	260.23	297.314	272.954	276.574	274.089	284.005	287.755	282.829	283.235	282.281	278.23	259.977	254.673	258.423	252.844	255.788	280.941	268.923	264.036	276.745	276.589
61	250.59	244.809	232.072	249.178	241.299	265.817	249.997	266.304	262.314	262.482	262.982	265.701	259.992	263.312	233.438	254.515	268.706	268.954	267.972	270.168	265.454	242.482	228.198	264.593	260.062	297.433	272.972	277.296	274.111	283.549	286.608	282.067	283.711	281.861	279.049	258.75	254.799	259.046	252.528	255.518	280.649	269.387	263.224	276.637	277.662
62	250.602	243.995	232.219	248.651	242.548	264.724	248.811	265.727	262.316	262.046	262.622	264.857	259.056	263.967	232.684	253.293	268.329	268.849	268.941	270.138	264.727	242.196	228.163	264.934	260.158	297.628	272.339	277.457	274.543	283.559	285.286	280.941	282.64	282.204	280.077	257.577	255.043	259.518	253.051	255.166	281.202	269.714	263.89	276.168	277.352
63	250.173	244.05	232.367	248.133	243.288	263.812	248	263.875	262.27	261.797	262.223	264.247	257.91	264.582	231.872	253.098	267.897	268.585	269.61	269.978	264.085	242.503	227.973	265.478	260.325	297.895	272.188	277.78	275.198	283.415	284.1	279.8	282.642	282.892	281.562	257.068	255.185	260.285	253.458	255.23	281.383	270.12	264.43	275.807	277.605
64	250.186	243.943	232.544	247.595	243.876	263.284	247.691	262.278	261.771	261.706	262.51	263.631	257.273	264.776	230.626	252.814	267.093	268.508	270.129	269.696	263.278	242.673	227.531	265.68	260.595	298.201	273.124	278.036	275.889	283.33	283.304	278.838	282.923	283.206	282.603	256.874	255.554	260.619	253.389	255.258	281.822	270.299	264.665	274.933	277.126
65	249.963	243.414	232.322	247.789	243.803	262.884	247.877	261.44	261.477	261.106	262.477	263.611	256.586	265.97	230.366	252.361	266.558	268.62	269.137	268.458	262.627	243.312	227.384	266.051	260.542	298.188	273.493	278.076	276.65	283.141	282.424	278.81	282.919	282.993	283.757	257.123	255.157	261.16	253.287	255.35	282.002	269.877	264.792	273.826	274.963
66	250.852	244.025	232.777	247.018	242.872	262.693	248.452	260.707	261.51	260.772	262.61	263.05	256.427	265.675	229.945	252.083	266.45	268.652	267.79	268.385	262.142	244.057	226.85	266.047	259.81	297.983	274.258	278.888	277.033	283.355	282.72	279.008	283.932	282.853	283.585	257.63	255.01	261.545	252.667	255.55	281.603	269.622	264.28	273.465	274.297
67	251.217	243.726	232.295	247.347	242.182	262.842	248.816	260.863	261.149	260.531	262.646	263.571	256.599	266.002	230.392	252.335	266.493	268.455	266.434	267.333	262.05	244.295	226.33	265.894	259.177	297.509	274.604	278.649	277.09	283.064	283.012	279.802	284.738	282.045	284.101	258.238	253.882	261.493	251.953	255.347	280.993	269.302	263.283	272.887	272.802
68	251.549	243.679	232.54	246.757	241.799	263.042	248.883	261.237	260.723	259.909	262.009	263.383	256.982	265.728	230.785	251.931	266.763	268.013	265.117	267.139	262.5	244.038	226.018	265.907	258.31	296.644	274.175	278.887	276.861	282.644	283.442	280.969	285.345	280.812	282.945	258.119	253.626	261.084	251.624	255.551	280.482	269.212	262.562	272.086	272.142
69	251.488	243.75	232.228	246.077	240.798	263.861	249.137	261.163	261.01	259.822	261.692	263.115	257.113	265.805	231.673	251.925	267.654	267.522	264.608	268.019	263.344	244.159	226.07	265.779	257.079	295.798	274.293	278.495	276.462	282.163	284.25	281.875	285.24	278.947	281.7	258.377	253.389	260.406	251.139	255.106	279.654	269.512	262.036	272.007	271.238
70	250.692	243.618	231.788	247.071	240.444	264.489	249.094	260.946	259.326	259.815	261.48	263.83	256.605	266.426	232.132	252.107	268.453	266.743	264.701	268.676	264.658	243.382	225.871	265.993	256.911	294.417	273.879	277.467	275.931	281.973	285.388	282.672	285.455	277.743	281.192	258.685	253.33	259.629	251.134	254.33	278.663	270.344	261.987	271.908	271.324
71	249.85	243.932	231.432	246.379	240.829	264.776	249.143	260.61	260.077	260.009	260.783	262.799	256.687	265.979	232.376	252.236	268.687	266.266	264.804	269.065	265.71	243.547	226.192	266.484	256.299	293.949	273.78	277.262	276.098	280.937	285.456	282.949	284.523	276.178	279.79	258.416	253.783	258.643	251.678	255.049	278.902	270.584	261.801	272.572	271.164
72	249.033	244.475	231.14	246.769	241.302	264.483	249.404	260.004	259.671	260.41	261.083	262.608	256.454	266.015	232.623	252.117	268.769	265.765	265.498	269.906	266.89	243.558	225.573	267.225	256.281	293.002	273.819	276.865	275.8	280.546	286.04	283.456	283.967	275.615	279.45	258.45	253.744	258.154	252.623	254.608	278.021	270.792	261.935	273.64	271.898
73	248.728	244.996	231.832	246.42	241.679	264.397	249.205	259.95	259.692	260.593	261.065	262.108	256.593	265.989	232.502	252.412	268.614	266.2	266.207	270.002	267.69	243.569	225.588	267.093	256.384	292.713	274.011	276.526	276.136	280.121	286.246	283.11	283.151	275.601	279.606	258.011	254.166	257.235	253.295	254.974	278.86	270.731	261.726	275.082	272.569
74	248.752	245.022	232.371	245.912	242.629	263.498	249.338	259.485	259.862	261.205	261.957	261.892	257.056	265.741	232.614	252.797	268.19	267.082	266.888	269.429	267.608	243.901	224.429	266.823	256.664	293.121	274.091	276.444	276.114	280.644	285.703	283.474	281.862	276.062	279.774	257.797	254.06	257.056	253.821	254.474	278.591	270.306	261.291	276.196	273.366
75	248.634	244.773	232.697	245.24	243.067	263.042	249.317	259.08	259.269	261.576	262.689	261.532	257.634	265.769	232.905	253.408	267.296	267.51	267.582	269.044	267.395	243.996	223.254	266.431	256.992	293.21	274.357	276.798	276.113	281.292	285.193	283.483	281.58	276.607	280.599	257.595	253.84	256.45	254.055	254.49	278.204	269.538	261.147	276.99	273.918
76	249.375	244.129	232.904	244.21	242.992	262.388	249.619	259.098	258.425	261.442	263.615	261.34	258.1	265.585	232.75	253.644	266.506	268.34	267.844	267.879	268.017	244.206	222.617	266.054	257.469	294.44	273.987	276.927	275.975	281.55	284.402	283.844	281.59	277.371	281.498	257.55	253.542	256.583	254.11	254.279	277.935	269.038	261.2	277.423	274.235
77	249.782	244.274	232.736	243.829	242.909	262.026	249.542	259.248	257.175	261.19	264.175	261.383	258.369	265.95	232.726	254.345	265.192	268.238	267.409	266.208	267.123	244.268	221.812	265.085	257.712	294.601	273.772	277.579	276.315	282.909	283.619	283.952	281.294	277.101	281.157	257.125	253.784	256.99	253.393	254.583	277.296	268.409	261.946	276.706	274.242
78	249.847	243.544	232.798	243.798	242.49	262.057	249.59	259.765	256.216	261.246	264.013	261.521	258.819	265.75	232.3	254.357	265.019	268.084	267.145	265.095	267.055	244.586	222.128	264.397	258.2	295.626	273.794	277.905	276.17	283.282	283.357	284.561	281.433	277.038	281.687	256.729	254.206	257.317	253.349	254.805	277.149	268.284	262.767	276.729	274.057
79	250.161	243.742	232.607	244.204	242.109	261.931	249.669	259.998	255.306	261.012	264.391	261.585	258.631	265.734	231.859	254.202	264.657	267.607	266.736	263.724	266.806	244.855	222.131	264.024	257.915	295.726	273.962	278.099	276.54	283.462	283.335	284.524	281.992	276.663	281.073	256.101	254.302	258.625	252.819	255.617	277.101	268.21	264.224	276.373	274.272
80	250.048	243.604	232.037	244.177	241.29	262.498	249.485	260.163	254.662	261.694	264.012	262.102	259.15	265.092	231.098	253.856	265.288	267.035	266.333	263.162	266.165	244.979	222.312	263.854	258.187	296.263	274.169	277.29	277.042	283.24	283.915	285.1	282.623	276.812	280.702	255.81	254.438	258.977	253.098	256.131	277.1	267.696	265.229	276.408	274.181
81	249.668	243.588	231.504	244.514	241.6	262.642	248.762	260.396	254.588	262.014	263.5	262.374	259.018	264.618	230.552	253.98	265.804	266.76	265.56	262.794	265.426	245.568	222.386	263.994	257.854	296.214	274.752	276.57	277.788	282.634	284.406	285.318	282.852	276.808	280.302	255.376	254.372	260.126	253.35	256.734	277.31	267.074	265.784	276.156	273.998
82	249.446	243.769	230.819	244.491	241.435	262.44	249.131	260.244	255.341	261.66	264.181	262.343	258.448	264.435	230.56	254.022	266.513	266.961	265.647	263.269	264.757	245.612	222.718	263.692	256.942	296.185	274.897	276.657	278.416	282.405	285.11	285.179	283.716	277.106	279.961	255.511	254.211	260.631	253.338	256.687	278.006	266.153	266.06	276.168	274.754
83	249.054	243.141	229.875	244.685	241.399	262.827	248.067	259.873	255.871	262.204	263.5	262.655	258.548	263.917	230.804	254.317	267.081	266.796	265.196	263.75	264.061	246.111	223.067	263.583	257.052	296.087	275.228	275.992	278.476	281.419	285.183	285.367	283.915	277.081	279.524	255.732	253.901	260.528	254.192	256.706	278.131	266.048	265.841	276.042	274.254
84	248.918	243.455	228.976	244.929	241.685	262.399	247.843	259.457	256.925	261.666	263.468	262.974	257.84	263.938	231.282	254.554	267.384	266.993	264.821	264.743	263.601	246.293	223.496	262.92	256.927	296.494	275.192	277.013	278.584	280.791	285.188	285.175	283.869	277.06	279.291	256.024	253.933	260.034	254.412	256.276	278.519	265.584	265.694	276	274.56
85	248.746	243.252	228.341	245.436	241.839	262.328	246.792	259.777	258.254	261.438	263.12	262.903	257.739	263.555	231.286	254.234	267.25	266.343	264.752	265.17	263.504	246.651	223.956	262.657	256.931	296.54	274.564	277.69	278.611	280.204	285.474	284.825	283.978	276.885	278.995	256.069	253.828	259.726	254.949	255.916	278.153	265.726	265.126	275.478	273.827
86	248.945	243.011	228.156	245.934	241.803	261.996	245.943	260.414	259.544	261.432	262.842	262.908	257.739	263.077	231.623	254.531	267.312	266.482	265.779	265.906	263.89	246.169	224.419	262.421	257.257	296.84	274.7	278.912	277.761	279.524	285.193	284.847	284.088	276.732	279.142	256.064	254.035	259.156	254.43	255.568	277.559	266.213	264.801	275.254	273.653
87	249.067	243.797	228.467	246.275	241.683	261.576	245.391	260.726	260.15	261.768	262.933	263.158	258.031	263.005	231.005	253.902	267.228	266.167	266.585	266.712	264.049	245.589	224.466	262.368	257.531	297.136	274.842	279.947	277.277	279.185	285.413	284.659	284.016	276.636	279.524	255.88	254.29	258.987	253.866	255.047	277.647	266.659	264.634	275.083	273.998
88	249.658	243.578	228.958	246.323	241.311	261.857	244.702	261.265	261.168	261.897	262.586	262.765	258.563	262.061	230.088	253.767	267.258	266.071	267.811	266.496	264.5	244.712	224.342	262.458	257.378	296.756	275.097	280.143	276.985	278.876	285.391	284.406	284.115	276.563	280.244	255.893	254.269	259.048	253.156	254.723	276.87	267.042	263.639	274.582	273.649
89	249.473	243.032	229.862	246.223	240.88	261.728	244.308	261.205	260.22	261.862	262.32	262.497	258.58	262.28	229.817	254.092	267.543	266.348	268.677	266.435	264.69	243.668	224.117	262.365	257.742	296.345	275.99	280.755	277.047	279.133	285.877	284.067	283.977	276.555	281.115	255.532	254.327	259.698	252.047	254.263	276.91	266.575	263.473	275.545	273.918
90	249.649	243.216	230.572	245.647	240.621	262.163	244.007	261.054	259.888	262.31	261.649	262.504	259.13	262.038	229.167	254.014	268.201	265.973	268.705	265.667	265.085	242.216	224.33	262.402	257.525	295.549	276.538	280.172	276.701	279.098	285.495	283.842	283.879	276.109	281.71	255.944	254.6	260.451	251.183	254.447	276.576	267.228	262.754	275.83	274.053
91	249.54	242.872	231.135	245.292	240.325	262.21	243.87	260.78	258.757	261.727	260.967	262.267	259.457	262.391	228.825	254.375	268.882	266.656	268.391	265.153	264.691	241.523	224.399	262.214	257.592	294.934	277.384	279.797	276.372	279.573	285.807	283.312	284.04	276.188	282.299	255.408	254.913	260.896	250.823	254.378	276.438	266.41	262.54	277.016	274.439
92	249.231	242.938	231.776	245.253	240.507	262.105	244.416	260.028	258.143	261.362	260.148	262	259.438	262.902	228.776	254.345	269.44	266.302	267.54	264.628	264.226	241.276	224.803	262.519	257.66	294.407	277.124	279.226	276.002	279.486	285.605	283.19	284.116	275.353	282.583	255.234	254.995	261.428	250.621	254.857	276.312	266.426	262.848	278.328	274.629
93	248.8	243.288	232.272	245.116	240.318	262.118	245	258.685	257.938	260.575	259.526	261.505	259.502	263.476	228.043	254.219	269.543	266.421	266.709	264.615	263.356	241.567	224.604	262.747	257.56	294.497	277.67	278.892	275.719	279.998	285.661	282.95	284.08	275.111	282.08	254.479	255.226	260.997	250.896	254.627	276.259	265.981	263.183	279.483	274.45
94	248.681	243.559	232.314	245.145	240.617	261.875	245.609	258.048	258.301	260.51	259.722	261.15	259.424	264.442	228.089	254.186	269.572	266.589	266.227	264.571	262.581	241.972	224.949	262.852	257.434	294.444	276.428	277.571	274.535	279.814	285.538	282.808	284.403	274.482	282.355	253.711	255.359	260.107	251.082	255.498	276.424	266.01	264.951	279.988	274.906
95	248.234	244.266	232.117	245.205	240.617	262.159	246.16	256.933	259.338	260.638	259.793	260.028	259.359	264.695	227.733	253.719	269.012	266.431	265.753	264.607	262.353	242.883	224.991	263.321	256.695	295.734	276.086	276.56	274.038	279.438	285.036	282.207	283.964	274.486	281.972	253.328	255.028	259.345	251.528	255.598	276.434	265.86	265.533	281.162	274.71
96	247.643	244.573	232.137	245.578	240.487	263.023	246.7	256.823	259.443	260.818	260.545	259.842	258.79	265.212	227.773	253.793	268.655	266.577	265.67	265.05	262.345	243.323	224.757	263.633	256.323	296.735	275.877	275.805	273.547	279.458	284.728	281.407	283.8	274.77	281.977	253.193	254.902	258.26	252.188	255.588	276.12	265.878	266.037	281.447	274.758
97	246.953	244.839	231.799	245.636	239.691	263.28	246.343	256.804	259.965	261.467	261.15	258.976	258.15	265.209	227.797	253.984	267.891	266.418	265.457	265.489	262.772	243.807	224.718	263.9	255.679	298.565	276.272	275.038	273.519	279.541	284.378	280.837	283.342	274.731	281.543	253.337	254.555	258.117	252.587	255.093	276.147	266.049	266.332	282.403	275.394
98	246.378	244.977	231.345	245.883	239.592	264.158	246.326	257.615	260.197	261.62	261.658	259.321	258.09	265.502	227.803	254.303	267.875	266.419	265.681	266.452	262.862	243.962	224.969	263.758	255.222	300.086	276.255	274.905	273.849	280.043	284.423	280.229	283.046	275.536	281.502	253.391	254.804	257.898	252.995	254.773	275.191	266.526	265.977	283.539	275.651
99	246.534	244.859	230.925	246.2	239.163	264.36	245.966	258.548	259.646	261.657	262.556	259.09	257.877	265.118	228.332	254.901	267.348	266.514	265.811	267.326	263.197	243.944	225.349	264.053	255.748	300.946	276.562	274.784	273.885	280.416	284.253	280.38	282.658	275.671	281.281	253.408	254.707	257.915	253.505	253.694	275.115	266.829	266.413	283.502	276.309
LOCAL	248.164	243.939	231.639	245.495	240.194	262.745	245.44	258.532	259.162	261.268	260.771	260.668	258.922	264.099	228.234	254.184	268.642	266.43	266.594	265.356	263.347	242.647	224.787	263.14	256.744	296.59	276.62	277.275	274.817	279.687	285.092	282.116	283.733	275.244	281.93	254.143	254.909	259.541	251.741	254.855	276.102	266.32	264.657	280.27	274.93
AVERAGE	241.886					257.429					254.539					264.241					250.133					280.998					281.623					255.038					272.456

## Sheet: spd2 minus back
	1.1	1.2	1.3	1.4	1.5	4.1	4.2	4.3	4.4	4.5	5.1	5.2	5.3	5.4	5.5	6.1	6.2	6.3	6.4	6.5	8.1	8.2	8.3	8.4	8.5	9.1	9.2	9.3	9.4	9.5	11.1	11.2	11.3	11.4	11.5	14.1	14.2	14.3	14.4	14.5	20.1	20.2	20.3	20.4	20.5
0	284.114	245.114	224.114	201.114	184.114	484.571	467.571	495.571	451.571	426.571	401.461	341.461	338.461	369.461	352.461	424.759	561.759	563.759	509.759	452.759	780.867	722.867	555.867	588.867	553.867	258.002	466.002	461.002	414.002	401.002	930.377	830.377	740.377	775.377	682.377	489.962	552.962	507.962	477.962	403.962	1137.54	820.544	792.544	853.544	661.544
1	283.614	245.489	218.739	198.489	184.989	484.446	456.321	493.946	451.821	426.696	399.336	341.586	334.336	369.461	351.961	423.759	562.134	562.384	506.634	451.134	780.867	723.242	554.117	579.242	552.867	257.752	466.252	461.002	413.502	399.502	923.877	828.627	735.877	771.752	682.877	484.087	551.212	506.462	473.712	403.962	1137.92	810.669	792.794	853.294	660.294
2	280.552	243.239	209.614	194.614	190.802	483.071	441.259	492.259	451.633	421.446	387.899	339.523	328.399	366.586	351.399	422.509	561.947	551.634	494.259	448.697	777.929	721.242	552.367	564.555	549.742	256.627	460.19	459.877	412.69	398.065	904.815	820.627	716.065	764.815	682.502	473.587	536.524	504.9	466.337	403.4	1134.11	792.669	784.794	848.982	654.044
3	275.414	236.064	201.914	189.914	195.264	477.771	428.671	492.121	447.521	412.121	377.011	336.011	322.811	360.761	349.111	418.859	548.809	540.059	484.109	445.659	768.367	710.117	552.817	552.417	545.167	253.052	453.252	450.052	411.703	393.453	885.477	806.027	690.977	755.277	676.827	464.362	522.062	495.612	459.862	402.812	1120.69	775.894	770.494	827.344	648.194
4	267.531	228.822	193.989	182.572	197.906	470.279	416.988	484.988	440.654	401.196	367.211	330.086	316.794	353.169	342.794	413.217	531.301	529.051	474.926	442.634	752.825	691.575	550.534	540.992	538.2	246.502	445.795	428.627	410.42	384.835	867.127	794.669	664.96	747.002	665.919	455.254	509.795	483.629	453.67	401.837	1102.5	758.544	752.461	795.794	642.002
5	255.439	218.139	183.589	173.089	193.039	459.821	400.096	475.321	432.196	390.121	355.911	320.236	307.411	339.536	329.236	404.334	510.934	512.909	462.134	434.859	732.667	669.417	544.992	524.092	526.167	237.302	430.677	401.828	402.353	372.802	840.552	777.227	631.877	736.102	652.852	441.287	497.512	468.937	442.362	398.787	1073.82	733.144	726.744	757.469	628.644
6	242.253	207.364	174.253	161.336	188.697	448.321	384.71	461.821	423.515	379.765	347.517	310.489	299.655	324.044	315.1	392.453	490.537	493.481	446.592	421.62	711.534	647.561	536.145	505.978	513.311	227.502	413.142	373.113	389.974	353.863	810.738	759.46	601.571	718.794	638.349	430.906	484.406	445.184	428.379	390.823	1043.35	705.35	701.127	719.683	614.822
7	226.822	195.656	169.885	149.322	180.281	436.8	367.654	448.946	413.883	369.55	335.815	299.023	289.128	304.69	299.482	378.842	471.321	475.217	429.363	405.863	689.159	626.013	525.263	485.971	497.513	216.44	390.357	346.21	371.982	333.96	774.356	736.294	569.898	699.773	624.439	418.504	468.837	422.233	411.67	377.42	1012.69	676.44	671.065	681.586	592.69
8	209.632	184.132	163.293	135.882	172.757	423.285	352.071	429.678	399.41	358.982	324.14	287.64	278.211	283.729	282.979	363.223	450.884	451.098	405.491	387.259	661.474	604.063	509.135	464.046	479.385	202.449	364.734	316.896	351.217	309.627	734.306	712.591	537.913	674.181	605.127	407.623	447.587	395.766	390.355	358.819	980.49	640.937	637.258	641.365	568.598
9	193.4	174.221	157.239	124.328	165.132	407.946	337.196	409.732	378.857	346.66	312.372	276.997	266.747	265.229	268.354	347.759	428.955	428.366	382.777	370.384	631.885	580.528	491.403	442.813	461.403	188.77	339.734	291.484	330.949	286.038	694.752	683.216	505.466	645.27	581.788	397.712	424.998	372.551	370.033	340.641	946.312	607.312	603.812	599.419	545.598
10	177.938	165.658	152.246	113.835	157.614	391.424	322.777	387.909	357.542	331.556	298.726	265.432	253.785	246.829	254.535	331.774	406.406	407.156	356.788	354.112	601.543	554.793	472.338	421.338	442.941	175.62	314.179	266.502	311.944	262.267	651.024	650.568	470.406	614.333	556.068	386.241	397.786	349.977	349.624	323.844	910.206	571.426	568.323	557.662	520.794
11	163.083	158.192	144.38	104.676	150.458	373.54	306.477	363.212	334.29	315.04	284.273	255.242	241.68	229.867	241.461	314.634	383.462	382.915	330.868	338.571	571.617	528.351	450.492	400.601	423.586	162.752	288.315	240.69	291.565	238.893	606.439	618.596	436.986	582.221	526.33	372.759	370.165	328.071	326.54	307.212	871.997	535.232	532.388	516.919	495.325
12	149.176	150.176	134.052	96.1517	140.114	355.009	288.358	337.358	313.321	298.371	266.511	243.474	228.336	213.011	228.173	295.184	361.409	365.659	303.784	323.509	541.192	498.505	428.742	377.179	401.892	151.428	262.54	215.902	270.578	215.803	558.452	580.277	398.502	552.802	499.164	355.675	340.374	306.475	303.262	293.024	829.306	498.244	498.007	476.906	466.132
13	135.571	140.538	122.592	86.4837	129.962	331.897	269.18	311.886	290.267	277.951	248.646	230.2	216.048	194.037	210.472	272.585	336.552	342.618	276.15	306.574	508.65	463.454	404.454	353.302	378.052	141.046	235.362	188.373	246.242	191.188	507.975	538.573	359.486	517.181	464.725	338.158	310.495	282.582	278.397	276.973	775.24	457.935	458.674	433.609	436.044
14	124.08	129.569	111.103	78.2837	118.637	308.003	249.401	288.366	271.276	259.298	229.688	215.109	204.234	176.791	194.154	246.35	311.157	323.952	251.668	290.884	476.435	428.549	382.537	328.39	352.719	130.491	208.901	166.582	224.844	169.252	459.513	496.695	321.763	485.138	433.991	319.542	281.917	258.667	256.223	260.36	720.135	420.317	422.294	392.874	406.749
15	114.208	117.572	99.8847	70.2387	108.937	285.196	232.29	266.831	253.8	242.748	214.128	202.399	192.701	161.326	178.169	222.197	286.947	304.509	230.832	273.592	445.888	396.388	362.075	306.148	327.273	120.284	186.346	145.94	202.805	149.752	416.2	456.919	288.992	455.575	405.523	302.9	255.524	236.129	235.441	243.014	668.534	382.961	388.825	356.732	379.638
16	104.447	105.052	89.6137	62.7907	99.0927	263.498	215.883	246.915	236.748	226.811	199.857	188.617	180.815	147.169	161.138	200.155	261.582	284.571	211.082	255.353	415.502	366.169	341.19	284.638	302.763	110.086	165.534	128.211	181.743	132.575	376.565	417.804	260.158	425.908	377.242	286.16	230.306	214.368	216.66	224.306	618.065	346.325	355.95	320.398	354.044
17	96.1477	93.8297	80.0877	56.0277	90.4067	241.295	200.976	226.097	219.33	211.588	184.728	176.349	167.185	134.125	144.59	179.043	236.457	261.63	192.259	236.026	383.384	334.772	321.22	260.384	275.177	99.4935	146.666	110.812	161.536	117.036	339.463	376.317	230.705	397.153	348.808	271.065	205.746	192.315	198.609	204.117	569.234	308.88	324.001	286.311	328.061
18	85.1887	82.1637	70.5637	48.9217	81.4057	222.688	184.038	205.146	201.796	195.788	170.961	163.053	152.111	121.553	126.686	159.834	209.817	237.726	170.884	217.226	350.05	304.875	295.217	239.1	250.7	88.2195	128.411	94.5775	139.794	103.077	300.36	336.569	204.685	364.985	317.877	251.845	182.029	169.72	178.529	183.204	521.527	271.619	288.852	253.519	302.844
19	75.5967	72.6137	62.6967	42.7387	74.4467	204.754	167.871	186.563	184.771	181.638	156.669	151.194	137.336	112.219	112.219	141.526	189.476	213.892	151.634	198.209	321.042	279.017	271.975	216.175	227.6	78.5355	112.611	82.3275	120.277	91.9605	266.135	296.685	180.877	333.627	290.144	235.479	161.637	149.687	159.32	161.395	476.077	237.036	260.369	225.561	278.277
20	66.2427	64.9367	56.2987	37.1697	66.1297	190.168	152.547	168.837	169.942	167.837	142.832	139.388	123.888	101.896	98.2923	124.888	169.485	192.13	132.807	182.428	293.399	254.738	248.738	197.464	207.319	71.1075	98.5835	70.5585	103.728	82.3005	234.595	263.127	159.869	304.425	263.546	218.849	144.583	131.002	141.881	143.059	435.762	207.697	231.52	200.471	253.399
21	58.0307	56.9257	50.7737	31.3287	57.4607	173.481	138.078	151.321	155.057	153.661	127.753	127.114	110.197	91.3083	85.6283	108.037	150.967	169.092	114.558	166.967	266.499	229.749	224.992	177.45	186.464	63.6415	84.5095	59.0715	88.1765	74.7175	203.419	229.641	138.294	274.599	236.523	203.962	129.011	112.393	123.24	123.622	392.593	181.1	201.634	175.363	226.593
22	49.3787	49.2457	45.3567	25.7827	49.5767	157.711	124.284	136.593	141.63	140.527	114.16	115.711	98.4103	82.1373	74.4613	92.1628	134.7	149.09	100.796	153.09	242.455	208.418	203.191	160.551	169.066	57.0985	73.1645	48.7305	76.1935	67.4065	178.046	202.134	119.737	246.774	211.546	189.094	115.572	97.0131	108.197	107.712	352.522	156.757	174.691	151.985	200.831
23	42.6427	44.3347	40.7927	21.1347	41.9427	143.642	111.871	121.885	130.078	128.085	101.94	106.247	88.5823	73.5113	66.1473	78.1728	121.195	129.93	88.2658	140.53	222.796	188.731	183.488	145.131	153.01	52.5955	62.4025	40.7455	66.0595	61.5955	155.413	177.684	102.656	222.898	190.348	175.362	103.019	83.4121	94.7051	93.6911	315.465	136.165	150.594	132.801	177.044
24	37.4887	38.5017	34.8307	17.1527	36.3377	129.532	100.367	110.347	119.584	116.808	90.7643	97.1783	78.7113	65.7113	58.3823	66.0618	110.384	112.897	77.7388	127.496	205.189	170.558	165.828	129.643	138.834	47.7195	52.8115	33.8905	56.2325	54.7725	135.186	153.824	87.0479	199.811	171.351	165.33	90.0211	73.5281	82.3171	81.9551	281.807	115.893	128.215	115.998	154.478
25	31.8217	35.4237	29.8937	14.3697	30.5597	117.166	88.5647	97.0827	109.315	104.006	80.5033	89.7943	69.7713	58.2293	50.1573	54.0328	97.9548	96.5388	67.3958	115.003	187.349	151.813	147.962	115.421	125.123	45.3895	44.5085	28.9315	47.8235	49.0975	115.579	132.919	72.8709	178.395	153.341	151.093	77.9921	63.2181	70.3311	70.2541	247.098	97.9904	109.252	102.199	134.086
26	27.3067	30.6937	24.3867	12.9777	26.5397	104.287	79.1727	87.6727	99.0367	91.9857	71.6493	81.7003	61.3873	52.0463	42.6883	42.9118	86.6508	82.4518	59.7018	102.907	170.287	133.475	132.759	102.543	112.089	41.5135	37.3035	23.4405	39.5645	42.5825	100.337	112.826	59.7069	157.576	137.11	141.218	65.5131	56.2401	60.0531	60.5361	214.55	82.1804	91.0784	88.0384	116.8
27	23.6747	27.5767	20.9007	12.0407	23.5527	93.7107	71.3027	79.3147	89.8447	81.0097	64.3393	75.1873	54.5593	47.3273	35.3763	33.7158	75.5878	71.5458	52.3138	92.7828	154.605	117.452	119.306	91.5131	100.026	38.9655	33.7585	19.4785	33.4475	37.3565	87.9199	97.9439	49.6209	139.231	122.188	129.627	55.8101	50.4381	51.3101	52.5961	185.574	69.8434	76.5144	75.8064	102.794
28	21.2867	24.4767	17.8937	11.6907	20.9647	84.1187	64.4397	71.8857	81.0707	71.7317	57.3423	69.7353	48.2113	43.5443	29.4973	25.9668	65.8778	62.6818	45.7108	83.3898	139.921	103.432	108.272	81.2061	88.4501	37.0915	30.7705	16.5205	27.7105	33.2045	77.4009	85.4249	41.9309	124.014	108.645	119.539	48.2831	44.6231	43.9441	45.8071	161.145	60.3004	64.7404	66.0024	90.5264
29	19.3797	20.8687	13.2287	11.1817	17.7857	74.4667	57.6537	64.7737	72.5497	64.0497	50.8723	63.5233	41.8463	39.5763	25.0863	18.6498	57.2228	54.1078	40.7638	73.2328	126.273	90.9141	97.3881	71.6431	77.3151	34.2885	27.6065	13.2265	22.5335	29.1275	68.6009	74.3819	34.8149	109.497	96.8769	111.316	40.6131	39.1861	36.7591	39.2021	139.612	50.3364	54.6224	56.4554	78.5284
30	18.5447	18.5177	10.8207	9.6567	15.4277	65.5227	50.9587	58.6397	64.3687	57.5497	44.2163	59.2913	37.1263	36.6953	20.4343	13.9348	50.3228	47.3178	34.7158	64.3808	114.495	79.5431	86.7181	62.0531	67.9201	32.4545	24.6675	11.6835	17.9065	26.5455	59.4669	64.6859	29.7069	96.6479	84.1699	100.185	35.1531	33.6961	30.7651	34.0101	121.767	42.7354	45.3954	49.4434	66.9704
31	17.1087	15.5707	6.5707	7.1427	12.4167	56.5757	44.9987	51.8977	56.4747	52.4557	37.9323	54.5193	32.9563	34.0093	16.5523	9.2448	43.5518	40.4658	30.7588	55.9748	103.127	69.5301	75.4011	54.6411	60.0741	29.8585	21.4975	10.6225	14.3005	24.1905	52.7859	55.9009	25.2089	83.8959	72.2859	91.2171	29.0731	29.3661	25.8561	29.6541	105.496	34.9864	38.1214	42.0544	56.6794
32	16.0687	13.6787	4.1687	4.2537	10.3187	48.7707	39.3807	47.5807	49.3757	47.6157	32.1513	50.5563	29.3313	31.5763	12.3163	6.6038	37.3088	35.3538	27.4438	49.5838	92.8671	60.7071	64.2721	47.8071	54.0771	28.0375	18.5925	10.3675	11.1575	22.5575	46.4519	48.1869	22.0769	72.8969	59.7819	80.3171	24.6271	26.4071	21.8921	27.1721	92.1994	28.5444	30.7994	36.9144	48.5044
33	14.5317	11.5517	0.8057	2.1757	8.1617	42.7337	34.5607	42.2057	44.3787	44.0177	27.5093	47.6683	26.7543	30.0863	8.93726	4.1048	32.9368	31.2008	25.0708	43.6718	84.5931	52.7561	55.2951	42.3721	49.4391	25.5165	15.1085	9.7235	8.9595	20.2625	41.5259	41.2329	19.0309	65.2329	50.7659	73.6931	20.0101	23.1501	17.9481	24.6541	80.0874	23.2414	26.3714	31.9194	41.6884
34	13.8507	9.7057	-0.9653	1.9247	6.2407	37.9087	30.3467	37.8907	41.2417	39.8997	23.6453	44.1983	23.8863	28.4353	5.40426	2.2148	29.0308	27.4738	22.8198	38.4908	76.0211	45.1131	46.2001	37.0121	44.0641	23.8135	12.1125	9.6775	6.2525	18.5375	36.1709	35.4779	17.4469	57.5259	43.0919	65.2121	16.3391	20.8301	14.2651	22.9361	69.6274	18.4614	21.6234	27.6324	35.5624
35	12.9507	9.1667	-2.8723	0.8927	4.2867	34.3737	25.8397	35.0177	37.9357	35.9797	20.5813	41.4613	21.3263	26.6583	1.49526	0.5468	24.6198	24.0668	19.5278	34.2828	67.4291	39.4491	38.1651	32.7711	38.5931	22.1995	10.7815	8.8195	3.8725	15.8195	32.1989	30.7659	14.5599	51.7329	36.2229	57.4861	13.0871	19.1251	11.3561	21.0581	60.7604	14.2514	17.7754	23.9724	30.8084
36	12.3037	9.2987	-4.6453	2.0407	3.0967	31.0017	22.0877	31.4117	35.2817	32.0487	17.7413	38.5993	19.5003	24.9653	-1.11674	-1.4872	21.5088	20.9918	16.6378	29.9528	59.8891	33.3581	31.2511	30.3841	34.0611	20.7305	8.9165	7.5325	2.2955	13.8175	28.0279	26.5149	11.9719	47.5109	31.2989	53.5011	10.6521	16.3461	8.98806	18.3151	52.4194	11.5784	15.5874	20.7474	26.1224
37	12.0747	9.3247	-5.0263	2.4427	2.1927	27.6937	18.8427	29.7817	31.6977	28.5617	15.7863	36.1933	17.6103	23.3433	-4.12674	-2.7592	18.1268	18.3028	13.2978	26.3638	52.6351	27.8581	25.8581	28.1041	29.2271	19.2785	8.1565	5.9635	0.2705	11.7265	24.2809	23.8859	10.9999	43.1879	26.3159	46.8831	8.65906	14.5761	7.97506	16.1071	46.0354	10.0094	11.4654	17.7244	22.3474
38	11.9767	10.1567	-5.9643	3.9297	2.1137	24.3677	16.4297	25.8597	28.9417	24.8867	14.0983	32.7813	14.9533	20.8563	-5.22674	-4.1822	16.5788	15.2278	10.5288	22.4968	47.0391	21.5351	20.1721	27.4571	26.4021	17.6865	7.0765	5.4285	-0.4775	10.8425	21.3769	21.2399	9.89694	38.3729	22.7949	44.0011	7.11406	12.3601	6.72006	13.8251	40.1694	8.76344	9.34944	15.5994	18.4424
39	11.9567	9.9077	-6.5963	4.5287	1.6097	21.0187	13.3087	23.3407	25.4857	22.2037	12.4573	30.3603	13.4733	19.2153	-6.61574	-5.3342	15.2908	12.6618	7.8558	19.2148	42.3431	17.1251	16.0041	26.4151	23.8231	16.2045	6.3975	4.4825	-2.0015	10.2805	18.9739	20.0749	9.20394	33.7399	19.6229	38.9781	5.83706	10.9181	6.45806	11.6841	35.9394	8.60444	5.53644	13.8344	15.0084
40	11.5287	9.0077	-6.4373	5.7067	1.7917	19.0237	10.4137	20.9647	23.1007	20.1217	11.9783	27.9063	12.1563	17.6263	-7.89474	-6.5382	14.6488	10.4958	6.3478	16.5808	38.5031	13.5201	11.9261	26.2021	22.1721	15.1555	5.6045	3.8245	-2.4975	10.1335	17.0299	18.5799	9.19094	29.0849	17.1229	35.1191	5.60606	9.20806	6.23706	10.2201	31.5144	8.19744	2.66344	12.7564	12.0614
41	10.6757	7.9227	-7.0153	5.9377	2.5697	17.3827	7.90568	18.1107	20.9017	18.2767	11.8623	25.4653	10.4723	16.4983	-9.14874	-7.1532	14.3028	9.1158	5.6518	15.1968	34.7821	9.99606	8.06606	25.4291	21.2161	13.9805	4.6235	3.3225	-2.1665	9.7595	15.6859	16.4729	8.78494	25.0089	15.4429	33.0321	5.10906	6.75206	5.04706	9.32606	26.8014	6.82344	0.69144	12.8534	10.0514
42	10.1247	5.7767	-7.6133	5.9547	1.8027	15.2067	5.77568	16.8317	18.4457	17.4457	11.7263	23.4693	9.04426	15.1053	-10.4097	-6.9272	14.2438	7.2778	5.8648	15.0318	32.3331	7.87806	4.50006	24.7651	19.1661	13.0705	3.7945	3.3855	-2.1985	9.0325	14.5889	13.8879	8.69094	21.5099	13.3769	28.9731	4.84106	4.82206	4.46206	8.11406	21.9044	6.40844	-0.78556	11.9304	8.13544
43	9.1237	3.1347	-7.6603	5.4717	2.1867	14.0397	3.90368	15.6577	16.3107	16.8237	11.8883	21.8433	8.32226	14.7423	-12.8997	-7.6652	12.6548	6.8348	6.0988	14.7588	29.3011	6.48206	0.25606	23.0161	17.9021	12.1935	2.7005	2.5895	-2.0285	8.3085	12.9739	10.3349	7.49494	18.7489	11.9459	26.3201	4.98306	2.51406	3.23306	7.52106	17.2004	4.66644	-1.32356	12.4434	7.55144
44	8.2117	0.7257	-7.8063	4.5957	1.6717	13.1507	2.50168	14.9077	14.3537	16.1287	11.8993	20.2253	7.49726	13.4833	-14.9767	-8.0312	11.5558	5.8818	6.4908	14.6468	27.7871	5.35606	-3.26694	21.2221	16.4181	11.9955	1.8065	2.2745	-1.9065	7.0785	11.3149	7.71794	6.34094	16.7209	10.9819	22.3501	5.06006	1.17606	2.53106	6.32806	13.7294	3.81644	-1.05656	12.2034	6.89244
45	7.6467	-0.5703	-7.9483	3.9297	1.8787	11.8577	1.58868	13.7877	12.7617	15.0307	11.9723	19.2513	7.03526	13.0603	-16.9027	-8.6342	10.0048	5.8768	6.0898	14.3618	27.2461	4.17606	-6.07794	19.4741	15.2351	11.9915	1.2345	1.8705	-2.2325	5.8335	10.3109	5.04994	4.34794	14.5939	9.86594	19.5651	5.27106	0.25206	2.12706	5.73806	11.5734	2.27944	-0.67956	11.9934	7.23244
46	7.2757	-1.0523	-8.4163	3.6337	1.7797	10.6517	1.45568	12.6217	11.0507	13.6317	12.1873	18.2453	6.72826	12.4473	-17.7617	-8.8632	9.6238	6.3098	5.3328	13.6878	27.1681	2.53906	-8.09194	17.9041	14.5091	12.8065	0.9145	1.3365	-3.0115	4.6475	9.21094	3.25194	2.49894	12.8089	8.95494	17.6481	5.64406	0.33406	1.98906	5.42506	10.4124	1.34144	-0.20856	11.6794	7.50344
47	6.5897	-1.2083	-9.2973	3.5487	1.5107	9.87168	0.75568	11.5707	9.18368	11.8107	12.5573	17.2043	6.32426	11.8963	-18.1857	-8.8682	8.6598	6.8448	4.7038	12.0258	26.9461	0.41206	-9.32494	17.6621	13.5351	13.7765	1.0025	0.7385	-3.7855	3.7045	8.40794	2.92794	1.56494	11.3319	8.32594	15.7631	6.03406	1.08906	1.38306	4.93106	9.62344	0.19144	-0.36656	11.1914	7.76744
48	6.1747	-1.0333	-9.7323	3.4697	0.6077	9.01968	0.85868	10.5997	8.34968	10.7917	12.9103	17.2113	6.23726	11.6853	-18.2217	-8.9782	8.6918	7.2298	3.6468	10.8388	27.2741	-0.91494	-10.2289	17.4181	12.8411	14.2785	0.9095	-0.2155	-5.0935	2.9155	8.38994	2.47994	0.49194	9.53394	6.78694	14.9521	6.58406	2.35606	0.73806	4.88206	8.22044	-1.87856	-0.72756	10.6694	8.13744
49	5.8667	-0.5243	-11.1823	3.5377	-0.6003	8.73468	-0.13332	9.99168	7.62668	8.76768	13.2373	16.3623	6.01726	11.8293	-18.0747	-8.6032	7.4828	7.3078	2.9498	9.0348	26.1101	-2.38994	-10.9489	18.1931	11.6501	14.8115	0.8845	-1.2735	-5.5075	2.4075	8.28494	2.80794	0.87994	8.58394	5.51794	13.2741	6.95506	3.40306	-0.10994	4.66306	7.69944	-3.28456	-1.99856	10.1594	7.60044
50	6.3187	-0.4903	-12.3443	3.8967	-2.2193	7.96368	-0.55432	9.49968	7.60668	7.17468	12.6283	16.1783	5.73826	11.4193	-18.4167	-9.2142	6.5858	6.8188	2.6038	8.2318	24.2991	-2.62694	-12.0169	18.9291	11.3131	14.8925	0.1425	-2.0335	-5.8335	2.6245	8.68394	2.92794	1.23094	7.14494	4.76694	12.3161	6.40006	4.64106	-1.29694	4.68806	6.61844	-5.44356	-3.44656	9.82744	6.51744
51	6.9467	-0.5933	-12.7753	3.7557	-3.1583	7.55568	-1.11732	9.00568	7.41068	5.89168	12.3933	15.0353	6.07826	11.5133	-18.8817	-9.5002	4.9438	6.2368	2.5608	6.9568	22.1201	-2.41694	-12.7899	19.0611	10.6511	14.6355	-0.6455	-3.0805	-5.3275	3.2465	8.16394	3.00394	2.54694	6.62094	3.11494	10.5111	5.48406	5.16306	-2.11194	4.20306	6.38744	-5.92756	-4.71456	9.08144	4.59344
52	7.6327	-0.7163	-13.0303	3.7607	-3.8353	7.12468	-1.45532	8.96168	7.55768	5.40368	11.5703	14.2303	6.31026	10.8073	-19.1417	-9.6102	3.3328	5.7908	2.3038	7.0438	19.8191	-2.13294	-13.9859	19.3571	10.4661	14.1055	-1.5585	-4.2475	-4.5775	3.8105	7.52094	2.46694	3.81294	5.23894	1.98294	9.01606	4.70206	5.31106	-2.67594	4.12906	6.38744	-6.12556	-5.29556	9.18544	3.66944
53	8.8607	-0.3373	-12.4383	4.5357	-4.0633	7.10268	-2.03432	8.56468	7.50668	4.97468	10.4093	14.2173	6.28926	9.28426	-19.6087	-9.7702	2.6218	5.4708	1.6808	6.9508	18.0731	-2.44694	-15.1939	18.4831	10.8411	13.9215	-3.2035	-4.7645	-3.9715	4.5055	7.16494	2.65894	4.55994	3.54294	1.45494	8.69506	3.65106	5.61906	-2.41594	3.40106	7.13144	-5.69956	-5.35656	8.98044	2.62044
54	9.0707	-0.0743	-12.2563	4.5547	-3.7783	7.11668	-2.20432	8.28968	6.78368	5.50868	9.91526	13.3533	6.86226	8.39326	-20.2267	-9.4422	2.0428	5.3448	1.0208	6.6358	16.2931	-2.36094	-16.3089	18.3081	10.8731	13.6295	-3.7875	-5.7875	-3.3645	4.7715	6.25994	1.94794	5.31494	2.88894	-0.38506	7.44006	2.86906	5.11006	-2.21694	2.67806	7.73244	-4.98656	-5.64056	8.39044	1.79444
55	9.3447	-0.0833	-11.4373	5.7787	-3.5003	7.32868	-2.22232	7.38168	6.09968	6.37968	9.24326	13.5333	7.70026	6.99026	-20.3947	-8.4272	2.0038	5.7378	0.2318	6.0058	15.7341	-3.07394	-17.8989	17.2421	10.5111	14.3535	-5.4205	-6.8885	-4.1655	4.8775	7.19094	2.06594	5.41394	1.97294	-1.53506	7.56306	1.73306	4.50506	-1.35194	1.87706	8.33444	-4.12556	-5.64156	7.40044	1.16644
56	8.8547	1.3377	-10.9413	6.3467	-3.2093	7.98068	-2.96132	7.39868	5.94568	6.36468	9.19926	13.2433	7.17926	6.50826	-20.3847	-7.5692	2.6778	6.2438	-0.5432	6.0408	15.3351	-3.89794	-19.1099	17.2361	10.7191	14.3715	-5.4715	-6.9015	-4.4595	4.3305	6.97294	1.49894	5.00494	1.51694	-2.89606	7.13106	1.45006	4.04606	-1.05294	1.61606	8.45444	-3.94656	-6.18556	6.36744	1.75944
57	8.3527	2.0747	-10.4893	7.3417	-2.9173	8.50168	-3.54832	7.28768	5.38768	6.34568	8.89726	12.7803	7.20526	6.64726	-20.2777	-6.8742	3.1898	6.2838	-0.2662	5.6668	15.2311	-4.98294	-20.2389	16.4641	10.4811	15.3715	-5.8055	-7.0165	-5.5975	3.8635	7.49894	1.59094	4.55994	1.20794	-3.52606	6.97006	0.83706	3.76506	-1.18494	1.33406	8.29144	-3.87756	-6.90556	5.16344	2.29444
58	7.9297	2.5837	-9.9853	8.4957	-2.8563	8.92768	-3.91832	7.68568	5.05468	6.23568	8.85426	12.5653	7.22226	7.12026	-20.0227	-6.9282	3.8408	6.4178	0.1298	5.5088	15.5731	-6.02294	-21.0259	15.6311	10.5571	15.7905	-6.6595	-6.0415	-6.3215	3.3345	7.62694	1.79194	3.46994	0.79194	-4.20006	6.60806	0.08306	3.30806	-1.58694	1.51406	8.43444	-3.49356	-7.43356	4.55844	2.65744
59	8.1707	3.1247	-10.1093	8.5027	-3.1283	9.16068	-5.06832	8.25868	5.41268	5.64368	8.85226	12.3633	6.28726	7.83326	-19.7457	-7.2902	4.4168	6.1368	0.7178	5.9058	15.7941	-6.49994	-21.7549	15.4761	9.86406	15.5245	-7.2285	-5.1115	-6.7905	2.9865	7.38194	1.42894	2.74894	0.59394	-3.77806	6.02406	-0.15794	3.22606	-1.94594	1.19606	8.15844	-3.78456	-8.43956	4.13144	3.64544
60	8.2897	2.7617	-9.8043	8.4917	-1.7073	8.65268	-5.96032	9.01168	4.93268	5.08368	8.61926	11.4643	6.11726	8.49726	-20.1717	-8.7612	4.6258	5.8278	1.8988	5.8428	15.4131	-7.34694	-21.8499	14.7271	10.0971	16.3165	-8.0435	-4.4235	-6.9085	3.0075	6.13194	1.20594	1.61194	0.65794	-3.39306	4.93906	-0.36494	3.38506	-2.19394	0.75006	8.48544	-3.53256	-8.41956	4.28944	4.13344
61	8.7037	2.9227	-9.8143	7.2917	-0.5873	8.38768	-7.43232	8.87468	4.88468	5.05268	8.44326	11.1623	5.45326	8.77326	-21.1007	-9.7262	4.4648	4.7128	3.7308	5.9268	15.3211	-7.65094	-21.9349	14.4601	9.92906	16.4355	-8.0255	-3.7015	-6.8865	2.5515	4.98494	0.44394	2.08794	0.23794	-2.57406	3.71206	-0.23894	4.00806	-2.50994	0.48006	8.19344	-3.06856	-9.23156	4.18144	5.20644
62	8.7157	2.1087	-9.6673	6.7647	0.6617	7.29468	-8.61832	8.29768	4.88668	4.61668	8.08326	10.3183	4.51726	9.42826	-21.8547	-10.9482	4.0878	4.6078	4.6998	5.8968	14.5941	-7.93694	-21.9699	14.8011	10.0251	16.6305	-8.6585	-3.5405	-6.4545	2.5615	3.66294	-0.68206	1.01694	0.58094	-1.54606	2.53906	0.00506	4.48006	-1.98694	0.12806	8.74644	-2.74156	-8.56556	3.71244	4.89644
63	8.2867	2.1637	-9.5193	6.2467	1.4017	6.38268	-9.42932	6.44568	4.84068	4.36768	7.68426	9.70826	3.37126	10.0433	-22.6667	-11.1432	3.6558	4.3438	5.3688	5.7368	13.9521	-7.62994	-22.1599	15.3451	10.1921	16.8975	-8.8095	-3.2175	-5.7995	2.4175	2.47694	-1.82306	1.01894	1.26894	-0.06106	2.03006	0.14706	5.24706	-1.57994	0.19206	8.92744	-2.33556	-8.02556	3.35144	5.14944
64	8.2997	2.0567	-9.3423	5.7087	1.9897	5.85468	-9.73832	4.84868	4.34168	4.27668	7.97126	9.09226	2.73426	10.2373	-23.9127	-11.4272	2.8518	4.2668	5.8878	5.4548	13.1451	-7.45994	-22.6019	15.5471	10.4621	17.2035	-7.8735	-2.9615	-5.1085	2.3325	1.68094	-2.78506	1.29994	1.58294	0.97994	1.83606	0.51606	5.58106	-1.64894	0.22006	9.36644	-2.15656	-7.79056	2.47744	4.67044
65	8.0767	1.5277	-9.5643	5.9027	1.9167	5.45468	-9.55232	4.01068	4.04768	3.67668	7.93826	9.07226	2.04726	11.4313	-24.1727	-11.8802	2.3168	4.3788	4.8958	4.2168	12.4941	-6.82094	-22.7489	15.9181	10.4091	17.1905	-7.5045	-2.9215	-4.3475	2.1435	0.80094	-2.81306	1.29594	1.36994	2.13394	2.08506	0.11906	6.12206	-1.75094	0.31206	9.54644	-2.57856	-7.66356	1.37044	2.50744
66	8.9657	2.1387	-9.1093	5.1317	0.9857	5.26368	-8.97732	3.27768	4.08068	3.34268	8.07126	8.51126	1.88826	11.1363	-24.5937	-12.1582	2.2088	4.4108	3.5488	4.1438	12.0091	-6.07594	-23.2829	15.9141	9.67706	16.9855	-6.7395	-2.1095	-3.9645	2.3575	1.09694	-2.61506	2.30894	1.22994	1.96194	2.59206	-0.02794	6.50706	-2.37094	0.51206	9.14744	-2.83356	-8.17556	1.00944	1.84144
67	9.3307	1.8397	-9.5913	5.4607	0.2957	5.41268	-8.61332	3.43368	3.71968	3.10168	8.10726	9.03226	2.06026	11.4633	-24.1467	-11.9062	2.2518	4.2138	2.1928	3.0918	11.9171	-5.83794	-23.8029	15.7611	9.04406	16.5115	-6.3935	-2.3485	-3.9075	2.0665	1.38894	-1.82106	3.11494	0.42194	2.47794	3.20006	-1.15594	6.45506	-3.08494	0.30906	8.53744	-3.15356	-9.17256	0.43144	0.34644
68	9.6627	1.7927	-9.3463	4.8707	-0.0873	5.61268	-8.54632	3.80768	3.29368	2.47968	7.47026	8.84426	2.44326	11.1893	-23.7537	-12.3102	2.5218	3.7718	0.8758	2.8978	12.3671	-6.09494	-24.1149	15.7741	8.17706	15.6465	-6.8225	-2.1105	-4.1365	1.6465	1.81894	-0.65406	3.72194	-0.81106	1.32194	3.08106	-1.41194	6.04606	-3.41394	0.51306	8.02644	-3.24356	-9.89356	-0.36956	-0.31356
69	9.6017	1.8637	-9.6583	4.1907	-1.0883	6.43168	-8.29232	3.73368	3.58068	2.39268	7.15326	8.57626	2.57426	11.2663	-22.8657	-12.3162	3.4128	3.2808	0.3668	3.7778	13.2111	-5.97394	-24.0629	15.6461	6.94606	14.8005	-6.7045	-2.5025	-4.5355	1.1655	2.62694	0.25194	3.61694	-2.67606	0.07694	3.33906	-1.64894	5.36806	-3.89894	0.06806	7.19844	-2.94356	-10.4196	-0.44856	-1.21756
70	8.8057	1.7317	-10.0983	5.1847	-1.4423	7.05968	-8.33532	3.51668	1.89668	2.38568	6.94126	9.29126	2.06626	11.8873	-22.4067	-12.1342	4.2118	2.5018	0.4598	4.4348	14.5251	-6.75094	-24.2619	15.8601	6.77806	13.4195	-7.1185	-3.5305	-5.0665	0.9755	3.76494	1.04894	3.83194	-3.88006	-0.43106	3.64706	-1.70794	4.59106	-3.90394	-0.70794	6.20744	-2.11156	-10.4686	-0.54756	-1.13156
71	7.9637	2.0457	-10.4543	4.4927	-1.0573	7.34668	-8.28632	3.18068	2.64768	2.57968	6.24426	8.26026	2.14826	11.4403	-22.1627	-12.0052	4.4458	2.0248	0.5628	4.8238	15.5771	-6.58594	-23.9409	16.3511	6.16606	12.9515	-7.2175	-3.7355	-4.8995	-0.0605	3.83294	1.32594	2.89994	-5.44506	-1.83306	3.37806	-1.25494	3.60506	-3.35994	0.01106	6.44644	-1.87156	-10.6546	0.11644	-1.29156
72	7.1467	2.5887	-10.7463	4.8827	-0.5843	7.05368	-8.02532	2.57468	2.24168	2.98068	6.54426	8.06926	1.91526	11.4763	-21.9157	-12.1242	4.5278	1.5238	1.2568	5.6648	16.7571	-6.57494	-24.5599	17.0921	6.14806	12.0045	-7.1785	-4.1325	-5.1975	-0.4515	4.41694	1.83294	2.34394	-6.00806	-2.17306	3.41206	-1.29394	3.11606	-2.41494	-0.42994	5.56544	-1.66356	-10.5206	1.18444	-0.55756
73	6.8417	3.1097	-10.0543	4.5337	-0.2073	6.96768	-8.22432	2.52068	2.26268	3.16368	6.52626	7.56926	2.05426	11.4503	-22.0367	-11.8292	4.3728	1.9588	1.9658	5.7608	17.5571	-6.56394	-24.5449	16.9601	6.25106	11.7155	-6.9865	-4.4715	-4.8615	-0.8765	4.62294	1.48694	1.52794	-6.02206	-2.01706	2.97306	-0.87194	2.19706	-1.74294	-0.06394	6.40444	-1.72456	-10.7296	2.62644	0.11344
74	6.8657	3.1357	-9.5153	4.0257	0.7427	6.06868	-8.09132	2.05568	2.43268	3.77568	7.41826	7.35326	2.51726	11.2023	-21.9247	-11.4442	3.9488	2.8408	2.6468	5.1878	17.4751	-6.23194	-25.7039	16.6901	6.53106	12.1235	-6.9065	-4.5535	-4.8835	-0.3535	4.07994	1.85094	0.23894	-5.56106	-1.84906	2.75906	-0.97794	2.01806	-1.21694	-0.56394	6.13544	-2.14956	-11.1646	3.74044	0.91044
75	6.7477	2.8867	-9.1893	3.3537	1.1807	5.61268	-8.11232	1.65068	1.83968	4.14668	8.15026	6.99326	3.09526	11.2303	-21.6337	-10.8332	3.0548	3.2688	3.3408	4.8028	17.2621	-6.13694	-26.8789	16.2981	6.85906	12.2125	-6.6405	-4.1995	-4.8845	0.2945	3.56994	1.85994	-0.04306	-5.01606	-1.02406	2.55706	-1.19794	1.41206	-0.98294	-0.54794	5.74844	-2.91756	-11.3086	4.53444	1.46244
76	7.4887	2.2427	-8.9823	2.3237	1.1057	4.95868	-7.81032	1.66868	0.99568	4.01268	9.07626	6.80126	3.56126	11.0463	-21.7887	-10.5972	2.2648	4.0988	3.6028	3.6378	17.8841	-5.92694	-27.5159	15.9211	7.33606	13.4425	-7.0105	-4.0705	-5.0225	0.5525	2.77894	2.22094	-0.03306	-4.25206	-0.12506	2.51206	-1.49594	1.54506	-0.92794	-0.75894	5.47944	-3.41756	-11.2556	4.96744	1.77944
77	7.8957	2.3877	-9.1503	1.9427	1.0227	4.59668	-7.88732	1.81868	-0.25432	3.76068	9.63626	6.84426	3.83026	11.4113	-21.8127	-9.8962	0.9508	3.9968	3.1678	1.9668	16.9901	-5.86494	-28.3209	14.9521	7.57906	13.6035	-7.2255	-3.4185	-4.6825	1.9115	1.99594	2.32894	-0.32906	-4.52206	-0.46606	2.08706	-1.25394	1.95206	-1.64494	-0.45494	4.84044	-4.04656	-10.5096	4.25044	1.78644
78	7.9607	1.6577	-9.0883	1.9117	0.6037	4.62768	-7.83932	2.33568	-1.21332	3.81668	9.47426	6.98226	4.28026	11.2113	-22.2387	-9.8842	0.7778	3.8428	2.9038	0.8538	16.9221	-5.54694	-28.0049	14.2641	8.06706	14.6285	-7.2035	-3.0925	-4.8275	2.2845	1.73394	2.93794	-0.19006	-4.58506	0.06394	1.69106	-0.83194	2.27906	-1.68894	-0.23294	4.69344	-4.17156	-9.68856	4.27344	1.60144
79	8.2747	1.8557	-9.2793	2.3177	0.2227	4.50168	-7.76032	2.56868	-2.12332	3.58268	9.85226	7.04626	4.09226	11.1953	-22.6797	-10.0392	0.4158	3.3658	2.4948	-0.5172	16.6731	-5.27794	-28.0019	13.8911	7.78206	14.7285	-7.0355	-2.8985	-4.4575	2.4645	1.71194	2.90094	0.36894	-4.96006	-0.55006	1.06306	-0.73594	3.58706	-2.21894	0.57906	4.64544	-4.24556	-8.23156	3.91744	1.81644
80	8.1617	1.7177	-9.8493	2.2907	-0.5963	5.06868	-7.94432	2.73368	-2.76732	4.26468	9.47326	7.56326	4.61126	10.5533	-23.4407	-10.3852	1.0468	2.7938	2.0918	-1.0792	16.0321	-5.15394	-27.8209	13.7211	8.05406	15.2655	-6.8285	-3.7075	-3.9555	2.2425	2.29194	3.47694	0.99994	-4.81106	-0.92106	0.77206	-0.59994	3.93906	-1.93994	1.09306	4.64444	-4.75956	-7.22656	3.95244	1.72544
81	7.7817	1.7017	-10.3823	2.6277	-0.2863	5.21268	-8.66732	2.96668	-2.84132	4.58468	8.96126	7.83526	4.47926	10.0793	-23.9867	-10.2612	1.5628	2.5188	1.3188	-1.4472	15.2931	-4.56494	-27.7469	13.8611	7.72106	15.2165	-6.2455	-4.4275	-3.2095	1.6365	2.78294	3.69494	1.22894	-4.81506	-1.32106	0.33806	-0.66594	5.08806	-1.68794	1.69606	4.85444	-5.38156	-6.67156	3.70044	1.54244
82	7.5597	1.8827	-11.0673	2.6047	-0.4513	5.01068	-8.29832	2.81468	-2.08832	4.23068	9.64226	7.80426	3.90926	9.89626	-23.9787	-10.2192	2.2718	2.7198	1.4058	-0.9722	14.6241	-4.52094	-27.4149	13.5591	6.80906	15.1875	-6.1005	-4.3405	-2.5815	1.4075	3.48694	3.55594	2.09294	-4.51706	-1.66206	0.47306	-0.82694	5.59306	-1.69994	1.64906	5.55044	-6.30256	-6.39556	3.71244	2.29844
83	7.1677	1.2547	-12.0113	2.7987	-0.4873	5.39768	-9.36232	2.44368	-1.55832	4.77468	8.96126	8.11626	4.00926	9.37826	-23.7347	-9.9242	2.8398	2.5548	0.9548	-0.4912	13.9281	-4.02194	-27.0659	13.4501	6.91906	15.0895	-5.7695	-5.0055	-2.5215	0.4215	3.55994	3.74394	2.29194	-4.54206	-2.09906	0.69406	-1.13694	5.49006	-0.84594	1.66806	5.67544	-6.40756	-6.61456	3.58644	1.79844
84	7.0317	1.5687	-12.9103	3.0427	-0.2013	4.96968	-9.58632	2.02768	-0.50432	4.23668	8.92926	8.43526	3.30126	9.39926	-23.2567	-9.6872	3.1428	2.7518	0.5798	0.5018	13.4681	-3.83994	-26.6369	12.7871	6.79406	15.4965	-5.8055	-3.9845	-2.4135	-0.2065	3.56494	3.55194	2.24594	-4.56306	-2.33206	0.98606	-1.10494	4.99606	-0.62594	1.23806	6.06344	-6.87156	-6.76156	3.54444	2.10444
85	6.8597	1.3657	-13.5453	3.5497	-0.0473	4.89868	-10.6373	2.34768	0.82468	4.00868	8.58126	8.36426	3.20026	9.01626	-23.2527	-10.0072	3.0088	2.1018	0.5108	0.9288	13.3711	-3.48194	-26.1769	12.5241	6.79806	15.5425	-6.4335	-3.3075	-2.3865	-0.7935	3.85094	3.20194	2.35494	-4.73806	-2.62806	1.03106	-1.20994	4.68806	-0.08894	0.87806	5.69744	-6.72956	-7.32956	3.02244	1.37144
86	7.0587	1.1247	-13.7303	4.0477	-0.0833	4.56668	-11.4863	2.98468	2.11468	4.00268	8.30326	8.36926	3.20026	8.53826	-22.9157	-9.7102	3.0708	2.2408	1.5378	1.6648	13.7571	-3.96394	-25.7139	12.2881	7.12406	15.8425	-6.2975	-2.0855	-3.2365	-1.4735	3.56994	3.22394	2.46494	-4.89106	-2.48106	1.02606	-1.00294	4.11806	-0.60794	0.53006	5.10344	-6.24256	-7.65456	2.79844	1.19744
87	7.1807	1.9107	-13.4193	4.3887	-0.2033	4.14668	-12.0383	3.29668	2.72068	4.33868	8.39426	8.61926	3.49226	8.46626	-23.5337	-10.3392	2.9868	1.9258	2.3438	2.4708	13.9161	-4.54394	-25.6669	12.2351	7.39806	16.1385	-6.1555	-1.0505	-3.7205	-1.8125	3.78994	3.03594	2.39294	-4.98706	-2.09906	0.84206	-0.74794	3.94906	-1.17194	0.00906	5.19144	-5.79656	-7.82156	2.62744	1.54244
88	7.7717	1.6917	-12.9283	4.4367	-0.5753	4.42768	-12.7273	3.83568	3.73868	4.46768	8.04726	8.22626	4.02426	7.52226	-24.4507	-10.4742	3.0168	1.8298	3.5698	2.2548	14.3671	-5.42094	-25.7909	12.3251	7.24506	15.7585	-5.9005	-0.8545	-4.0125	-2.1215	3.76794	2.78294	2.49194	-5.06006	-1.37906	0.85506	-0.76894	4.01006	-1.88194	-0.31494	4.41444	-5.41356	-8.81656	2.12644	1.19344
89	7.5867	1.1457	-12.0243	4.3367	-1.0063	4.29868	-13.1213	3.77568	2.79068	4.43268	7.78126	7.95826	4.04126	7.74126	-24.7217	-10.1492	3.3018	2.1068	4.4358	2.1938	14.5571	-6.46494	-26.0159	12.2321	7.60906	15.3475	-5.0075	-0.2425	-3.9505	-1.8645	4.25394	2.44394	2.35394	-5.06806	-0.50806	0.49406	-0.71094	4.66006	-2.99094	-0.77494	4.45444	-5.88056	-8.98256	3.08944	1.46244
90	7.7627	1.3297	-11.3143	3.7607	-1.2653	4.73368	-13.4223	3.62468	2.45868	4.88068	7.11026	7.96526	4.59126	7.49926	-25.3717	-10.2272	3.9598	1.7318	4.4638	1.4258	14.9521	-7.91694	-25.8029	12.2691	7.39206	14.5515	-4.4595	-0.8255	-4.2965	-1.8995	3.87194	2.21894	2.25594	-5.51406	0.08694	0.90606	-0.43794	5.41306	-3.85494	-0.59094	4.12044	-5.22756	-9.70156	3.37444	1.59744
91	7.6537	0.9857	-10.7513	3.4057	-1.5613	4.78068	-13.5593	3.35068	1.32768	4.29768	6.42826	7.72826	4.91826	7.85226	-25.7137	-9.8662	4.6408	2.4148	4.1498	0.9118	14.5581	-8.60994	-25.7339	12.0811	7.45906	13.9365	-3.6135	-1.2005	-4.6255	-1.4245	4.18394	1.68894	2.41694	-5.43506	0.67594	0.37006	-0.12494	5.85806	-4.21494	-0.65994	3.98244	-6.04556	-9.91556	4.56044	1.98344
92	7.3447	1.0517	-10.1103	3.3667	-1.3793	4.67568	-13.0133	2.59868	0.71368	3.93268	5.60926	7.46126	4.89926	8.36326	-25.7627	-9.8962	5.1988	2.0608	3.2988	0.3868	14.0931	-8.85694	-25.3299	12.3861	7.52706	13.4095	-3.8735	-1.7715	-4.9955	-1.5115	3.98194	1.56694	2.49294	-6.27006	0.95994	0.19606	-0.04294	6.39006	-4.41694	-0.18094	3.85644	-6.02956	-9.60756	5.87244	2.17344
93	6.9137	1.4017	-9.6143	3.2297	-1.5683	4.68868	-12.4293	1.25568	0.50868	3.14568	4.98726	6.96626	4.96326	8.93726	-26.4957	-10.0222	5.3018	2.1798	2.4678	0.3738	13.2231	-8.56594	-25.5289	12.6141	7.42706	13.4995	-3.3275	-2.1055	-5.2785	-0.9995	4.03794	1.32694	2.45694	-6.51206	0.45694	-0.55894	0.18806	5.95906	-4.14194	-0.41094	3.80344	-6.47456	-9.27256	7.02744	1.99444
94	6.7947	1.6727	-9.5723	3.2587	-1.2693	4.44568	-11.8203	0.61868	0.87168	3.08068	5.18326	6.61126	4.88526	9.90326	-26.4497	-10.0552	5.3308	2.3478	1.9858	0.3298	12.4481	-8.16094	-25.1839	12.7191	7.30106	13.4465	-4.5695	-3.4265	-6.4625	-1.1835	3.91494	1.18494	2.77994	-7.14106	0.73194	-1.32694	0.32106	5.06906	-3.95594	0.46006	3.96844	-6.44556	-7.50456	7.53244	2.45044
95	6.3477	2.3797	-9.7693	3.3187	-1.2693	4.72968	-11.2693	-0.49632	1.90868	3.20868	5.25426	5.48926	4.82026	10.1563	-26.8057	-10.5222	4.7708	2.1898	1.5118	0.3658	12.2201	-7.24994	-25.1419	13.1881	6.56206	14.7365	-4.9115	-4.4375	-6.9595	-1.5595	3.41294	0.58394	2.34094	-7.13706	0.34894	-1.70994	-0.00994	4.30706	-3.50994	0.56006	3.97844	-6.59556	-6.92256	8.70644	2.25444
96	5.7567	2.6867	-9.7493	3.6917	-1.3993	5.59368	-10.7293	-0.60632	2.01368	3.38868	6.00626	5.30326	4.25126	10.6733	-26.7657	-10.4482	4.4138	2.3358	1.4288	0.8088	12.2121	-6.80994	-25.3759	13.5001	6.19006	15.7375	-5.1205	-5.1925	-7.4505	-1.5395	3.10494	-0.21606	2.17694	-6.85306	0.35394	-1.84494	-0.13594	3.22206	-2.84994	0.55006	3.66444	-6.57756	-6.41856	8.99144	2.30244
97	5.0667	2.9527	-10.0873	3.7497	-2.1953	5.85068	-11.0863	-0.62532	2.53568	4.03768	6.61126	4.43726	3.61126	10.6703	-26.7417	-10.2572	3.6498	2.1768	1.2158	1.2478	12.6391	-6.32594	-25.4149	13.7671	5.54606	17.5675	-4.7255	-5.9595	-7.4785	-1.4565	2.75494	-0.78606	1.71894	-6.89206	-0.08006	-1.70094	-0.48294	3.07906	-2.45094	0.05506	3.69144	-6.40656	-6.12356	9.94744	2.93844
98	4.4917	3.0907	-10.5413	3.9967	-2.2943	6.72868	-11.1033	0.18568	2.76768	4.19068	7.11926	4.78226	3.55126	10.9633	-26.7357	-9.9382	3.6338	2.1778	1.4398	2.2108	12.7291	-6.17094	-25.1639	13.6251	5.08906	19.0885	-4.7425	-6.0925	-7.1485	-0.9545	2.79994	-1.39406	1.42294	-6.08706	-0.12106	-1.64694	-0.23394	2.86006	-2.04294	-0.26494	2.73544	-5.92956	-6.47856	11.0834	3.19544
99	4.6477	2.9727	-10.9613	4.3137	-2.7233	6.93068	-11.4633	1.11868	2.21668	4.22768	8.01726	4.55126	3.33826	10.5793	-26.2067	-9.3402	3.1068	2.2728	1.5698	3.0848	13.0641	-6.18894	-24.7839	13.9201	5.61506	19.9485	-4.4355	-6.2135	-7.1125	-0.5815	2.62994	-1.24306	1.03494	-5.95206	-0.34206	-1.62994	-0.33094	2.87706	-1.53294	-1.34394	2.65944	-5.62656	-6.04256	11.0464	3.85344

## Sheet: spd2 norm
0	0.540435	0.46625	0.426304	0.382554	0.350217	0.92174	0.889403	0.942664	0.858968	0.811414	0.763651	0.64952	0.643814	0.702781	0.670444	0.807967	1.06857	1.07237	0.969653	0.861228	1.48535	1.37502	1.05736	1.12013	1.05355	0.490767	0.88642	0.876909	0.787507	0.762779	1.76974	1.57953	1.40833	1.47491	1.298	0.931996	1.05183	0.966235	0.909169	0.768408	2.16381	1.56082	1.50756	1.62359	1.25838
1	0.539484	0.466963	0.41608	0.377561	0.351882	0.921502	0.868004	0.939573	0.859444	0.811652	0.759609	0.649758	0.635967	0.702781	0.669493	0.806065	1.06928	1.06975	0.963708	0.858137	1.48535	1.37574	1.05403	1.10182	1.05165	0.490291	0.886896	0.876909	0.786556	0.759925	1.75738	1.5762	1.39977	1.46801	1.29895	0.92082	1.0485	0.963382	0.901085	0.768408	2.16453	1.54204	1.50804	1.62312	1.256
2	0.53366	0.462684	0.398723	0.37019	0.362939	0.918887	0.839353	0.936364	0.859086	0.801665	0.737854	0.645834	0.624674	0.697313	0.668424	0.803687	1.06892	1.04931	0.940169	0.853502	1.47976	1.37193	1.0507	1.07388	1.04571	0.488151	0.875365	0.874769	0.785011	0.75719	1.72112	1.56098	1.36208	1.45481	1.29824	0.900847	1.02056	0.96041	0.887057	0.767339	2.15727	1.5078	1.49282	1.61492	1.24411
3	0.523886	0.449035	0.384076	0.36125	0.371427	0.908805	0.815408	0.936102	0.851264	0.783927	0.717143	0.639154	0.614045	0.686233	0.664072	0.796744	1.04393	1.02729	0.920862	0.847723	1.46157	1.35077	1.05156	1.0508	1.03701	0.481351	0.862167	0.85608	0.783132	0.748417	1.68434	1.53321	1.31436	1.43667	1.28745	0.8833	0.993056	0.942743	0.87474	0.766221	2.13176	1.47589	1.46562	1.57376	1.23298
4	0.508891	0.43526	0.369001	0.347284	0.376452	0.894554	0.793185	0.922533	0.838202	0.763146	0.698502	0.627883	0.602599	0.671791	0.652056	0.786012	1.01063	1.00635	0.903394	0.841969	1.43201	1.3155	1.04721	1.02906	1.02375	0.468892	0.847981	0.815326	0.780691	0.732026	1.64943	1.5116	1.26487	1.42093	1.2667	0.865975	0.969721	0.919949	0.862962	0.764366	2.09716	1.44289	1.43132	1.51374	1.2212
5	0.48589	0.414939	0.349219	0.329246	0.367194	0.874661	0.761054	0.904145	0.822114	0.742079	0.677007	0.609147	0.584751	0.645859	0.626266	0.769115	0.971888	0.975644	0.879061	0.827179	1.39366	1.27335	1.03667	0.996917	1.00086	0.451392	0.819226	0.764348	0.765346	0.709137	1.59888	1.47842	1.20194	1.4002	1.24184	0.839407	0.946357	0.892002	0.841452	0.758564	2.0426	1.39457	1.3824	1.44084	1.19579
6	0.460808	0.394443	0.33146	0.306889	0.358935	0.852786	0.731787	0.878466	0.805601	0.72238	0.66104	0.590606	0.569998	0.61639	0.599377	0.746515	0.933089	0.938689	0.849498	0.801996	1.35347	1.23178	1.01984	0.962461	0.97641	0.43275	0.785869	0.709729	0.741801	0.673112	1.54217	1.44463	1.1443	1.36727	1.21425	0.81966	0.921427	0.84682	0.814854	0.743415	1.98464	1.3417	1.33367	1.36897	1.1695
7	0.431455	0.372172	0.323151	0.284037	0.342926	0.830871	0.699343	0.853975	0.787279	0.70295	0.638781	0.568796	0.549974	0.579575	0.569669	0.720625	0.896537	0.903947	0.816725	0.772024	1.3109	1.19079	0.999144	0.924404	0.946359	0.411709	0.742528	0.658554	0.707575	0.635253	1.47296	1.40056	1.08405	1.33109	1.18779	0.79607	0.891812	0.803163	0.78307	0.717921	1.92632	1.28671	1.27649	1.2965	1.1274
8	0.398757	0.350251	0.310612	0.258471	0.328614	0.805163	0.669701	0.817324	0.759749	0.682847	0.616573	0.547143	0.529208	0.539704	0.538277	0.690915	0.857662	0.858069	0.771316	0.736636	1.25824	1.14904	0.968466	0.882699	0.911876	0.385093	0.69379	0.602792	0.668077	0.588967	1.39678	1.35548	1.02321	1.28241	1.15106	0.775372	0.851391	0.752818	0.742525	0.682538	1.86507	1.21918	1.21218	1.21999	1.08158
9	0.367881	0.331399	0.299096	0.236494	0.31411	0.775986	0.641407	0.779383	0.720653	0.659409	0.594188	0.526898	0.507401	0.504514	0.510458	0.661499	0.815949	0.814828	0.72811	0.704536	1.20196	1.10427	0.934737	0.84231	0.877671	0.359075	0.646236	0.554456	0.629523	0.544096	1.32154	1.2996	0.961487	1.22742	1.10666	0.75652	0.808422	0.708659	0.703869	0.64796	1.80006	1.15522	1.14856	1.1402	1.03783
10	0.338469	0.315111	0.289599	0.216534	0.299809	0.744558	0.613979	0.737872	0.680108	0.630678	0.568231	0.5049	0.482745	0.469513	0.484172	0.631093	0.773057	0.774483	0.678674	0.673584	1.14424	1.05532	0.898472	0.80146	0.842553	0.334062	0.597624	0.506935	0.593372	0.49888	1.23836	1.2375	0.894796	1.16857	1.05774	0.7347	0.75666	0.665719	0.665048	0.616009	1.73138	1.08696	1.08105	1.06077	0.990644
11	0.310212	0.300909	0.274636	0.199112	0.286197	0.710539	0.582974	0.690894	0.635879	0.599262	0.540739	0.485516	0.459719	0.437249	0.459303	0.59849	0.729413	0.728373	0.62937	0.644022	1.08732	1.00502	0.856917	0.762015	0.805737	0.309584	0.548426	0.457836	0.554608	0.454418	1.15356	1.17668	0.831225	1.10749	1.00117	0.709054	0.70412	0.62405	0.621138	0.584372	1.6587	1.01811	1.0127	0.983273	0.942198
12	0.283759	0.285661	0.25499	0.182898	0.266521	0.67529	0.548508	0.641715	0.595992	0.567554	0.506952	0.463132	0.434336	0.405186	0.434026	0.561492	0.687464	0.695549	0.577851	0.615372	1.02944	0.948246	0.815544	0.717462	0.764471	0.288042	0.499397	0.410685	0.514687	0.410495	1.06228	1.10379	0.758022	1.05153	0.949499	0.676558	0.647452	0.58297	0.576859	0.557384	1.57749	0.94775	0.947299	0.907161	0.886667
13	0.25788	0.267328	0.233191	0.164507	0.24721	0.631327	0.512028	0.593262	0.552139	0.528712	0.47297	0.437882	0.410962	0.369094	0.400356	0.518505	0.640182	0.65172	0.525286	0.583158	0.967543	0.881573	0.769344	0.672044	0.719123	0.268294	0.4477	0.358318	0.468395	0.363673	0.966259	1.02446	0.683807	0.983771	0.88399	0.643237	0.590617	0.537522	0.529561	0.526852	1.47465	0.871075	0.872481	0.824803	0.829435
14	0.236022	0.246463	0.211337	0.14891	0.225668	0.585876	0.474405	0.548523	0.516015	0.493231	0.436908	0.409176	0.38849	0.336289	0.369316	0.468601	0.591876	0.616214	0.478717	0.553313	0.906265	0.815177	0.727654	0.624657	0.670935	0.248218	0.397366	0.31687	0.427693	0.321949	0.874076	0.944803	0.612051	0.922819	0.825528	0.607826	0.536257	0.492031	0.487382	0.495251	1.36983	0.799519	0.80328	0.747318	0.77371
15	0.217243	0.223642	0.189999	0.133607	0.207217	0.542493	0.441857	0.50756	0.482772	0.46175	0.40731	0.385	0.366552	0.306871	0.33891	0.422658	0.545824	0.57923	0.439083	0.520421	0.848159	0.754001	0.688732	0.582348	0.622532	0.228801	0.354464	0.277605	0.38577	0.284856	0.791687	0.869142	0.549714	0.866585	0.771377	0.57617	0.486053	0.44916	0.447851	0.462256	1.27167	0.728461	0.739616	0.678569	0.72214
16	0.198676	0.199827	0.170461	0.119439	0.188492	0.50122	0.410648	0.469676	0.450336	0.431435	0.380164	0.358784	0.343943	0.279942	0.306514	0.38073	0.497575	0.541305	0.401515	0.485727	0.790359	0.696519	0.649005	0.541433	0.57591	0.209402	0.314874	0.243879	0.345707	0.252182	0.716294	0.794738	0.494867	0.810153	0.717582	0.544328	0.438083	0.407766	0.412126	0.42667	1.17567	0.658773	0.677081	0.609455	0.673456
17	0.18289	0.178481	0.152341	0.106575	0.17197	0.458986	0.382292	0.430076	0.417204	0.402478	0.351386	0.335448	0.318016	0.25513	0.275037	0.340571	0.449783	0.497667	0.365711	0.448963	0.729265	0.636796	0.611018	0.495297	0.523436	0.189254	0.278986	0.210785	0.307271	0.222624	0.645719	0.715822	0.438842	0.755456	0.663495	0.515614	0.391366	0.365818	0.37779	0.388267	1.08279	0.587546	0.616309	0.544616	0.624032
18	0.162044	0.15629	0.134225	0.0930578	0.154848	0.423592	0.350073	0.390224	0.383852	0.372423	0.325199	0.310156	0.289343	0.231216	0.24098	0.304033	0.399109	0.452197	0.325052	0.413202	0.665858	0.579927	0.561556	0.454811	0.476876	0.167809	0.24426	0.179903	0.265914	0.196072	0.571338	0.640214	0.389347	0.694267	0.604659	0.479054	0.346252	0.322838	0.339594	0.348487	0.992039	0.516669	0.549449	0.482239	0.576064
19	0.143798	0.138124	0.11926	0.0812967	0.141611	0.389478	0.31932	0.354876	0.351467	0.345507	0.298013	0.287599	0.261238	0.213461	0.213461	0.269207	0.360417	0.40686	0.288435	0.377029	0.610679	0.53074	0.517345	0.411204	0.432936	0.149389	0.214205	0.156602	0.228789	0.174925	0.506236	0.564348	0.34406	0.634618	0.551906	0.447923	0.307463	0.284732	0.303055	0.307002	0.905585	0.450886	0.495269	0.429058	0.529334
20	0.126005	0.123521	0.10709	0.0707034	0.125791	0.361733	0.290171	0.321158	0.32326	0.319255	0.271693	0.265141	0.235658	0.193825	0.186969	0.237559	0.32239	0.365465	0.252622	0.34701	0.558098	0.484557	0.473144	0.375612	0.394358	0.135259	0.187523	0.134215	0.19731	0.15655	0.446242	0.500515	0.304099	0.579071	0.501312	0.41629	0.275023	0.249189	0.269883	0.272124	0.828898	0.395078	0.440393	0.381333	0.482011
21	0.110385	0.108283	0.0965807	0.0595928	0.109301	0.329991	0.262648	0.287839	0.294946	0.29229	0.24301	0.241794	0.209615	0.173685	0.16288	0.205505	0.287166	0.321643	0.217909	0.317601	0.506929	0.437024	0.427975	0.337542	0.354688	0.121058	0.160752	0.112365	0.167727	0.142126	0.386939	0.436818	0.26306	0.522336	0.449909	0.387972	0.245402	0.213792	0.234425	0.235151	0.746783	0.344485	0.383545	0.333573	0.431021
22	0.0939271	0.0936741	0.0862766	0.0490433	0.0943038	0.299994	0.23641	0.259824	0.269405	0.267307	0.217153	0.220104	0.187194	0.15624	0.141639	0.17531	0.256223	0.283595	0.191732	0.291204	0.461193	0.396448	0.386506	0.305397	0.321594	0.108612	0.139172	0.0926941	0.144934	0.128219	0.338675	0.384495	0.227761	0.469408	0.402398	0.359691	0.219839	0.184536	0.20581	0.204888	0.670561	0.298181	0.332294	0.289104	0.382017
23	0.081114	0.0843325	0.077595	0.040202	0.0797825	0.273232	0.212798	0.231846	0.247431	0.24364	0.193909	0.202101	0.168499	0.139832	0.125824	0.148699	0.230534	0.24715	0.167897	0.267313	0.423798	0.359	0.349027	0.276065	0.291053	0.100046	0.118701	0.0775052	0.125657	0.117166	0.295623	0.337987	0.19527	0.423992	0.362076	0.33357	0.195961	0.158665	0.180146	0.178217	0.600072	0.259011	0.286458	0.252612	0.33677
24	0.0713102	0.0732371	0.0662542	0.0326275	0.0691208	0.246392	0.190915	0.209899	0.22747	0.222189	0.17265	0.18485	0.149723	0.124995	0.111054	0.125661	0.20997	0.21475	0.147873	0.24252	0.390306	0.324432	0.315435	0.246604	0.264087	0.090771	0.100457	0.0644658	0.106964	0.104187	0.257148	0.292601	0.165581	0.380076	0.32594	0.314487	0.171236	0.139864	0.156582	0.155893	0.536048	0.22045	0.243889	0.22065	0.293846
25	0.0605306	0.0673822	0.0568632	0.0273337	0.05813	0.22287	0.168466	0.184669	0.207936	0.197837	0.153132	0.170805	0.132717	0.110762	0.0954081	0.10278	0.186328	0.183634	0.128199	0.218756	0.356371	0.288776	0.28145	0.219552	0.238006	0.086339	0.0846631	0.0550329	0.0909689	0.0933922	0.219852	0.252836	0.138614	0.339339	0.291682	0.287406	0.148355	0.120252	0.133782	0.133636	0.470025	0.186395	0.207818	0.194402	0.255056
26	0.0519422	0.0583849	0.0463879	0.0246859	0.0504833	0.198372	0.150601	0.166769	0.188385	0.174973	0.13629	0.155409	0.11677	0.0990013	0.0812007	0.0816259	0.164825	0.156838	0.113564	0.195747	0.323916	0.253893	0.252532	0.195055	0.213213	0.0789661	0.0709579	0.044588	0.0752588	0.0809995	0.190859	0.214615	0.113573	0.299738	0.260808	0.268622	0.124618	0.106979	0.114232	0.11515	0.408113	0.156322	0.173247	0.167465	0.222175
27	0.0450335	0.0524558	0.0397569	0.0229036	0.0448015	0.178254	0.13563	0.150871	0.170901	0.154095	0.122385	0.14302	0.103781	0.0900249	0.067292	0.0641335	0.143782	0.136093	0.0995102	0.176489	0.294087	0.223415	0.226941	0.174074	0.190267	0.0741194	0.0642147	0.0370516	0.0636231	0.0710588	0.167239	0.186307	0.0943879	0.264842	0.232423	0.246574	0.106161	0.0959422	0.0976009	0.100047	0.352996	0.132855	0.145544	0.144197	0.195533
28	0.0404911	0.0465591	0.034037	0.0222378	0.0398786	0.160009	0.122576	0.136739	0.154211	0.136446	0.109075	0.132649	0.0917064	0.082829	0.0561091	0.0493935	0.125311	0.119232	0.0869501	0.158622	0.266155	0.196746	0.205953	0.154468	0.168248	0.0705547	0.058531	0.0314249	0.0527103	0.0631609	0.14723	0.162494	0.0797602	0.235897	0.206662	0.227385	0.091843	0.084881	0.0835895	0.0871332	0.306527	0.114702	0.123148	0.125548	0.172197
29	0.0368637	0.039696	0.0251634	0.0212696	0.0338316	0.141649	0.109668	0.123211	0.138002	0.121834	0.0967681	0.120833	0.0795991	0.0752811	0.0477186	0.0354753	0.108848	0.102923	0.07754	0.139302	0.240194	0.172935	0.18525	0.136278	0.147067	0.0652229	0.0525125	0.0251592	0.0428628	0.0554057	0.130491	0.141488	0.0662242	0.208283	0.184277	0.211743	0.0772533	0.0745389	0.0699223	0.0745693	0.265568	0.0957489	0.103902	0.107388	0.149375
30	0.0352753	0.035224	0.0205829	0.0183688	0.0293462	0.124636	0.0969325	0.111543	0.122441	0.10947	0.0841072	0.112783	0.0706208	0.069801	0.0388696	0.0265065	0.095723	0.0900069	0.0660357	0.122464	0.21779	0.151305	0.164953	0.118036	0.129196	0.0617343	0.046922	0.0222241	0.0340614	0.0504943	0.113117	0.123044	0.0565079	0.183842	0.160106	0.19057	0.0668674	0.0640959	0.0585207	0.0646932	0.231623	0.0812905	0.0863503	0.0940503	0.12739
31	0.0325438	0.0296183	0.0124986	0.0135867	0.0236188	0.107617	0.0855955	0.0987187	0.107425	0.0997801	0.0721539	0.103705	0.0626887	0.0646917	0.0314854	0.0175853	0.0828433	0.0769732	0.0585087	0.106474	0.196166	0.132259	0.143426	0.103937	0.114272	0.0567962	0.0408921	0.0202059	0.0272021	0.0460147	0.100408	0.106334	0.0479519	0.159585	0.137501	0.173511	0.0553022	0.0558595	0.0491829	0.0564073	0.200673	0.0665505	0.0725138	0.0799951	0.107814
32	0.0305655	0.0260193	0.00792961	0.0080913	0.019628	0.0927706	0.0749091	0.090507	0.0939214	0.0905735	0.0611575	0.0961671	0.0557933	0.0600637	0.0234277	0.0125616	0.070968	0.0672493	0.052203	0.0943173	0.17665	0.115476	0.122257	0.0909376	0.102864	0.0533323	0.0353663	0.0197208	0.0212236	0.0429084	0.0883599	0.0916602	0.0419943	0.138663	0.113716	0.152777	0.0468451	0.050231	0.0416426	0.0516861	0.17538	0.0542966	0.058586	0.0702179	0.0922641
33	0.0276419	0.0219734	0.00153259	0.00413857	0.015525	0.0812871	0.0657406	0.0802828	0.0844162	0.0837295	0.0523275	0.0906736	0.0508914	0.0572295	0.0170003	0.00780806	0.0626517	0.0593495	0.0476892	0.0830716	0.160911	0.100351	0.105181	0.0805992	0.0940419	0.048537	0.0287391	0.0184958	0.0170426	0.0385429	0.0789898	0.0784324	0.0362003	0.124085	0.0965659	0.140177	0.0380627	0.0440356	0.0341404	0.0468964	0.152341	0.0442094	0.0501632	0.0607165	0.0792989
34	0.0263465	0.018462	-0.00183617	0.00366112	0.0118709	0.0721091	0.0577248	0.0720749	0.0784491	0.0758963	0.0449775	0.084073	0.0454359	0.054089	0.0102799	0.00421295	0.0552218	0.0522601	0.0434073	0.0732164	0.144606	0.0858131	0.0878808	0.0704036	0.0838177	0.0452975	0.0230401	0.0184083	0.0118934	0.0352616	0.0688036	0.0674854	0.0331872	0.109425	0.0819686	0.124045	0.0310798	0.0396225	0.0271347	0.0436285	0.132444	0.035117	0.0411317	0.0525618	0.0676461
35	0.0246345	0.0174367	-0.00546363	0.00169808	0.00815407	0.0653849	0.0491517	0.0666099	0.0721605	0.0684398	0.0391492	0.0788667	0.0405664	0.0507088	0.00284425	0.00104011	0.0468313	0.0457794	0.0371454	0.065212	0.128262	0.0750392	0.0725968	0.0623364	0.0734109	0.0422274	0.0205083	0.0167763	0.00736619	0.0300915	0.0612481	0.0585223	0.0276956	0.0984053	0.0689025	0.109349	0.0248939	0.0363793	0.0216013	0.0400562	0.115577	0.0271088	0.0338121	0.0455999	0.0586032
36	0.0234038	0.0176878	-0.00883619	0.00388178	0.00589048	0.0589707	0.0420147	0.0597506	0.0671121	0.0609623	0.0337471	0.0734227	0.037093	0.0474884	-0.00212424	-0.00282892	0.0409136	0.0399302	0.0316481	0.0569756	0.11392	0.063453	0.0594451	0.0577959	0.0647902	0.0394331	0.0169608	0.0143282	0.00436645	0.0262834	0.0533142	0.0504362	0.0227728	0.0903743	0.0595362	0.101769	0.0202621	0.0310931	0.0170969	0.0348385	0.0997112	0.0220243	0.0296501	0.0394653	0.0496896
37	0.0229682	0.0177372	-0.00956092	0.00464645	0.00417091	0.0526783	0.0358422	0.0566501	0.0602947	0.0543294	0.0300283	0.0688461	0.0334979	0.0444031	-0.0078498	-0.00524849	0.0344804	0.0348152	0.0252948	0.0501487	0.100121	0.052991	0.0491867	0.053459	0.0555951	0.0366712	0.0155151	0.0113436	0.000514539	0.0223059	0.0461867	0.0454353	0.0209239	0.0821512	0.0500576	0.08918	0.0164711	0.0277263	0.01517	0.0306385	0.0875676	0.0190397	0.0218093	0.0337151	0.0425088
38	0.0227818	0.0193199	-0.0113452	0.00747499	0.00402064	0.0463517	0.0312522	0.0491897	0.0550523	0.0473389	0.0268174	0.0623558	0.0284438	0.0396723	-0.0099422	-0.00795529	0.0315358	0.028966	0.0200277	0.0427929	0.0894767	0.0409635	0.0383709	0.0522282	0.0502214	0.0336429	0.0134608	0.010326	-0.00090829	0.0206244	0.0406628	0.0404022	0.0188258	0.0729922	0.0433601	0.0836979	0.0135322	0.023511	0.0127828	0.0262977	0.0764095	0.0166696	0.0177843	0.0296729	0.0350808
39	0.0227438	0.0188462	-0.0125473	0.0086144	0.00306194	0.0399813	0.0253155	0.0443982	0.0484783	0.0422354	0.0236959	0.0577506	0.0256286	0.0365509	-0.0125843	-0.0101466	0.0290858	0.024085	0.0149431	0.03655	0.0805441	0.0325749	0.0304426	0.0502462	0.0453157	0.0308239	0.0121692	0.00852652	-0.00380721	0.0195554	0.0360918	0.0381861	0.0175075	0.0641794	0.0373263	0.0741432	0.0111031	0.0207681	0.0122844	0.0222252	0.0683632	0.0163672	0.0105313	0.0263156	0.0285487
40	0.0219297	0.0171343	-0.0122449	0.0108552	0.00340813	0.0361864	0.0198087	0.0398786	0.0439416	0.038275	0.0227848	0.0530827	0.0231234	0.0335283	-0.0150172	-0.0124368	0.0278646	0.0199649	0.0120747	0.0315397	0.0732397	0.0257176	0.0226855	0.049841	0.0421752	0.0288285	0.0106608	0.00727488	-0.00475069	0.0192757	0.032394	0.0353424	0.0174828	0.0553248	0.0325709	0.0668027	0.0106637	0.0175154	0.011864	0.0194404	0.0599461	0.015593	0.00506634	0.024265	0.022943
41	0.0203071	0.0150704	-0.0133444	0.0112946	0.00488803	0.033065	0.015038	0.0344498	0.0397587	0.0347655	0.0225641	0.0484395	0.0199201	0.0313826	-0.0174025	-0.0136067	0.0272065	0.0173399	0.0107507	0.028907	0.0661617	0.0190143	0.0153431	0.0483706	0.0403567	0.0265934	0.00879472	0.00631999	-0.00412107	0.0185643	0.0298375	0.0313345	0.0167105	0.0475715	0.0293752	0.0628329	0.00971835	0.0128436	0.00960041	0.0177398	0.0509811	0.0129794	0.00131524	0.0244495	0.0191196
42	0.019259	0.0109883	-0.0144819	0.0113269	0.00342906	0.0289258	0.0109864	0.0320169	0.035087	0.0331848	0.0223054	0.0446427	0.0172038	0.0287329	-0.0198012	-0.0131768	0.0270943	0.0138437	0.0111559	0.0285932	0.0615033	0.0149855	0.00855992	0.0471076	0.0364573	0.0248624	0.00721782	0.00643983	-0.00418194	0.0171814	0.0277508	0.0264173	0.0165317	0.0409158	0.0254453	0.0551119	0.00920856	0.00917242	0.00848764	0.0154344	0.0416662	0.01219	-0.00149428	0.0226938	0.0154751
43	0.0173549	0.00596276	-0.0145713	0.0104082	0.00415949	0.026706	0.0074255	0.0297837	0.0310258	0.0320017	0.0226136	0.0415498	0.0158304	0.0280424	-0.0245376	-0.0145806	0.0240717	0.013001	0.011601	0.0280739	0.0557359	0.01233	0.000487072	0.0437807	0.0340529	0.0231942	0.00513683	0.00492569	-0.00385857	0.0158043	0.0246788	0.0196589	0.0142567	0.0356638	0.0227233	0.0500655	0.00947867	0.00478219	0.00614986	0.0143064	0.0327183	0.0088764	-0.00251765	0.0236697	0.0143642
44	0.0156201	0.00138041	-0.014849	0.00874184	0.00317987	0.0250149	0.00475864	0.0283571	0.0273033	0.0306796	0.0226345	0.0384721	0.0142611	0.0256476	-0.0284884	-0.0152768	0.0219812	0.0111882	0.0123467	0.0278608	0.052856	0.0101882	-0.0062143	0.0403682	0.0312301	0.0228176	0.00343629	0.00432651	-0.0036265	0.0134646	0.021523	0.0146809	0.0120616	0.0318062	0.0208896	0.0425138	0.00962514	0.00223708	0.00481453	0.0120371	0.0261159	0.00725955	-0.00200977	0.0232131	0.0131107
45	0.0145454	-0.00108481	-0.0151191	0.00747499	0.00357362	0.0225554	0.00302195	0.0262266	0.024275	0.028591	0.0227734	0.0366193	0.0133823	0.024843	-0.032152	-0.0164238	0.0190309	0.0111787	0.0115839	0.0273187	0.0518269	0.00794361	-0.0115613	0.0370431	0.0289798	0.02281	0.00234824	0.00355803	-0.00424661	0.0110964	0.0196133	0.00960589	0.00827056	0.0277603	0.0187668	0.0372162	0.0100265	0.000479463	0.00404605	0.0109148	0.0220148	0.0043359	-0.00129264	0.0228137	0.0137574
46	0.0138397	-0.00200166	-0.0160093	0.00691195	0.00338531	0.0202614	0.00276896	0.0240087	0.0210204	0.0259299	0.0231824	0.0347058	0.0127984	0.0236769	-0.033786	-0.0168594	0.0183062	0.0120024	0.0101439	0.0260366	0.0516785	0.00482975	-0.0153923	0.0340567	0.0275988	0.0243603	0.00173954	0.00254226	-0.00572841	0.00884038	0.0175209	0.00618577	0.00475343	0.0243649	0.0170339	0.0335698	0.010736	0.000635442	0.00378355	0.0103194	0.0198063	0.00255166	-0.000396718	0.0222164	0.0142729
47	0.0125348	-0.0022984	-0.0176851	0.00675026	0.00287362	0.0187777	0.00143744	0.0220095	0.017469	0.022466	0.0238862	0.0327256	0.0120299	0.0226288	-0.0345925	-0.0168689	0.0164725	0.01302	0.00894747	0.0228752	0.0512562	0.000783812	-0.0177377	0.0335964	0.0257461	0.0262054	0.00190693	0.00140476	-0.0072007	0.00704662	0.0159934	0.00556947	0.0029768	0.0215554	0.0158374	0.0299842	0.0114779	0.00207159	0.00263083	0.00937976	0.0183055	0.000364153	-0.000697263	0.0212881	0.0147751
48	0.0117454	-0.00196552	-0.0185126	0.00659999	0.00115595	0.017157	0.00163336	0.0201625	0.0158826	0.0205277	0.0245576	0.0327389	0.0118644	0.0222275	-0.034661	-0.0170781	0.0165334	0.0137524	0.00693687	0.0206173	0.0518801	-0.00174038	-0.0194573	0.0331323	0.024426	0.0271603	0.00173003	-0.00040992	-0.00968875	0.0055458	0.0159592	0.00471729	0.000935758	0.0181353	0.01291	0.0284415	0.0125241	0.00448165	0.00140392	0.00928655	0.0156367	-0.00357336	-0.00138395	0.0202952	0.0154789
49	0.0111595	-0.000997312	-0.0212707	0.00672934	-0.00114188	0.0166149	-0.000253599	0.019006	0.0145073	0.0166777	0.0251796	0.0311239	0.0114459	0.0225014	-0.0343814	-0.0163648	0.0142336	0.0139007	0.00561105	0.0171858	0.049666	-0.00454609	-0.0208268	0.0346065	0.0221605	0.0281741	0.00168248	-0.00242242	-0.0104763	0.0045795	0.0157594	0.0053412	0.0016738	0.0163282	0.0104961	0.0252496	0.0132298	0.00647323	-0.000209126	0.00886997	0.0146457	-0.00624782	-0.00380162	0.0193251	0.0144574
50	0.0120193	-0.000932638	-0.0234811	0.00741222	-0.00422151	0.0151483	-0.00105442	0.0180701	0.0144693	0.0136475	0.0240212	0.0307739	0.0109152	0.0217215	-0.0350319	-0.0175271	0.0125274	0.0129706	0.00495289	0.0156584	0.0462212	-0.00499691	-0.0228584	0.0360065	0.0215195	0.0283282	0.000271061	-0.00386808	-0.0110964	0.00499227	0.0165184	0.00556947	0.00234147	0.013591	0.00906757	0.0234274	0.0121741	0.00882813	-0.00246701	0.00891753	0.0125895	-0.0103546	-0.00655597	0.0186936	0.0123973
51	0.0132139	-0.00112856	-0.0243009	0.00714401	-0.00600765	0.0143723	-0.00212534	0.0171304	0.0140964	0.011207	0.0235742	0.0285998	0.0115619	0.0219003	-0.0359164	-0.0180711	0.00940399	0.0118635	0.0048711	0.0132331	0.0420763	-0.00459745	-0.0243288	0.0362575	0.0202602	0.0278393	-0.00122786	-0.00585966	-0.0101339	0.00617542	0.0155293	0.00571403	0.00484474	0.0125942	0.00592517	0.0199939	0.0104317	0.00982106	-0.00401729	0.00799497	0.0121501	-0.0112753	-0.00896794	0.0172745	0.00873755
52	0.0145188	-0.00136253	-0.024786	0.00715352	-0.00729543	0.0135524	-0.00276828	0.0170467	0.0143761	0.0102788	0.0220087	0.0270685	0.0120032	0.0205573	-0.036411	-0.0182803	0.00633958	0.0110151	0.00438224	0.0133986	0.0376994	-0.00405723	-0.0266038	0.0368206	0.0199083	0.0268312	-0.00296455	-0.00807951	-0.00870722	0.00724825	0.0143062	0.00469256	0.00725289	0.0099654	0.00377191	0.0171502	0.00894416	0.0101026	-0.00509012	0.00785421	0.0121501	-0.0116519	-0.0100731	0.0174724	0.00697993
53	0.0168546	-0.000641605	-0.0236599	0.00862771	-0.00772912	0.0135106	-0.00386964	0.0162916	0.014279	0.00946273	0.0198003	0.0270438	0.0119633	0.0176603	-0.0372993	-0.0185847	0.00498713	0.0104064	0.00319718	0.0132217	0.0343782	-0.00465452	-0.0289016	0.0351581	0.0206216	0.0264812	-0.00609363	-0.00906293	-0.0075545	0.00857027	0.013629	0.00505778	0.00867382	0.00673931	0.00276756	0.0165396	0.00694497	0.0106885	-0.00459555	0.00646943	0.0135653	-0.0108416	-0.0101891	0.0170824	0.00498455
54	0.0172541	-0.000141332	-0.0233137	0.00866385	-0.007187	0.0135372	-0.00419301	0.0157685	0.0129038	0.0104785	0.0188606	0.0254003	0.0130532	0.0159655	-0.0384749	-0.0179608	0.00388577	0.0101668	0.00194174	0.0126225	0.0309923	-0.00449093	-0.0310225	0.0348252	0.0206825	0.0259257	-0.0072045	-0.0110089	-0.00639988	0.00907625	0.0119075	0.00370533	0.01011	0.00549528	-0.000732453	0.0141523	0.00545747	0.00972025	-0.00421702	0.00509415	0.0147085	-0.00948533	-0.0107294	0.0159601	0.00341335
55	0.0177753	-0.000158452	-0.0217558	0.0109921	-0.0066582	0.0139405	-0.00422725	0.0140413	0.0116027	0.0121353	0.0175823	0.0257427	0.0146473	0.0132967	-0.0387944	-0.01603	0.00381159	0.0109143	0.000440925	0.0114241	0.029929	-0.00584718	-0.034047	0.0327975	0.0199939	0.0273029	-0.0103108	-0.0131032	-0.00792353	0.00927788	0.0136785	0.00392979	0.0102983	0.00375289	-0.00291996	0.0143863	0.00329659	0.00856943	-0.00257163	0.0035705	0.0158536	-0.00784755	-0.0107313	0.014077	0.00221878
56	0.0168432	0.00254454	-0.0208123	0.0120726	-0.00610466	0.0151807	-0.00563296	0.0140736	0.0113097	0.0121068	0.0174986	0.0251911	0.0136562	0.0123799	-0.0387754	-0.014398	0.00509366	0.0118768	-0.00103326	0.0114907	0.02917	-0.00741458	-0.0363505	0.0327861	0.0203896	0.0273372	-0.0104078	-0.0131279	-0.00848277	0.00823739	0.0132638	0.00285125	0.00952029	0.00288549	-0.00550882	0.0135646	0.00275827	0.00769633	-0.00200288	0.00307404	0.0160819	-0.00750706	-0.011766	0.012112	0.00334677
57	0.0158883	0.00394645	-0.0199525	0.0139652	-0.00554923	0.0161717	-0.00674954	0.0138625	0.0102483	0.0120706	0.0169242	0.0243103	0.0137057	0.0126443	-0.0385719	-0.013076	0.00606757	0.0119529	-0.00050636	0.0107793	0.0289722	-0.00947844	-0.0384981	0.0313176	0.0199369	0.0292393	-0.0110431	-0.0133466	-0.0106474	0.00734907	0.0142643	0.00302625	0.00867382	0.00229772	-0.0067072	0.0132583	0.00159224	0.00716182	-0.00225397	0.00253762	0.0157718	-0.00737581	-0.0131356	0.00982179	0.00436444
58	0.0150837	0.00491466	-0.0189938	0.0161603	-0.00543319	0.016982	-0.00745335	0.0146195	0.00961491	0.0118614	0.0168424	0.0239014	0.013738	0.013544	-0.0380868	-0.0131787	0.00730589	0.0122078	0.000246903	0.0104787	0.0296227	-0.0114567	-0.0399951	0.0297331	0.0200814	0.0300364	-0.0126676	-0.011492	-0.0120246	0.00634282	0.0145078	0.00340859	0.00660045	0.00150641	-0.00798927	0.0125697	0.000157995	0.00629252	-0.00301864	0.00288001	0.0160438	-0.00664538	-0.01414	0.00867097	0.00505493
59	0.0155421	0.00594374	-0.0192297	0.0161737	-0.00595059	0.0174253	-0.00964085	0.0157095	0.0102959	0.0107353	0.0168386	0.0235171	0.0119595	0.0149003	-0.0375599	-0.0138673	0.00840154	0.0116733	0.00136538	0.0112339	0.0300431	-0.012364	-0.0413818	0.0294382	0.0187632	0.0295304	-0.0137499	-0.00972299	-0.0129167	0.00568086	0.0140418	0.0027181	0.00522898	0.00112978	-0.00718655	0.0114588	-0.00030043	0.00613654	-0.00370153	0.00227512	0.0155188	-0.00719891	-0.0160536	0.00785874	0.00693428
60	0.0157685	0.00525325	-0.0186495	0.0161527	-0.00324759	0.0164589	-0.0113376	0.0171418	0.00938284	0.00967007	0.0163954	0.0218071	0.0116361	0.0161633	-0.0383703	-0.0166654	0.0087991	0.0110855	0.00361186	0.0111141	0.0293184	-0.0139752	-0.0415625	0.0280135	0.0192064	0.0310369	-0.0153002	-0.00841429	-0.0131412	0.0057208	0.011664	0.00229391	0.0030662	0.00125152	-0.00645421	0.00939498	-0.000694181	0.00643899	-0.00417327	0.00142675	0.0161408	-0.00671956	-0.0160155	0.00815928	0.00786254
61	0.016556	0.0055595	-0.0186686	0.0138701	-0.00111715	0.0159549	-0.0141376	0.0168812	0.00929154	0.0096111	0.0160606	0.0212326	0.0103731	0.0166883	-0.0401374	-0.018501	0.00849285	0.00896459	0.00709665	0.0112738	0.0291434	-0.0145535	-0.0417242	0.0275056	0.0188868	0.0312633	-0.0152659	-0.00704092	-0.0130994	0.00485341	0.00948225	0.000844453	0.00397164	0.000452604	-0.00489632	0.007061	-0.000454507	0.00762405	-0.00477436	0.00091316	0.0155854	-0.00583695	-0.0175601	0.00795385	0.00990358
62	0.0165788	0.00401112	-0.0183889	0.0128677	0.00125867	0.0138758	-0.0163936	0.0157837	0.00929534	0.00878175	0.0153758	0.0196272	0.00859264	0.0179342	-0.0415716	-0.0208254	0.00777573	0.00876486	0.00893986	0.0112168	0.0277605	-0.0150975	-0.0417908	0.0281543	0.0190695	0.0316342	-0.01647	-0.00673466	-0.0122776	0.00487243	0.00696757	-0.0012974	0.0019344	0.00110505	-0.00294088	0.00482975	9.62503e-06	0.00852188	-0.00377952	0.000243593	0.0166373	-0.00521494	-0.0162932	0.00706173	0.00931391
63	0.0157628	0.00411574	-0.0181074	0.0118823	0.00266628	0.012141	-0.0179363	0.0122608	0.00920784	0.00830811	0.0146168	0.0184668	0.00641274	0.0191041	-0.0431162	-0.0211964	0.00695399	0.00826269	0.0102124	0.0109124	0.0265393	-0.0145135	-0.0421522	0.0291891	0.0193871	0.0321421	-0.0167572	-0.00612026	-0.0110317	0.00459852	0.00471158	-0.00346779	0.00193821	0.00241375	-0.000116147	0.00386154	0.000279734	0.00998085	-0.00300533	0.000365333	0.0169816	-0.00444265	-0.0152661	0.00637504	0.00979516
64	0.0157875	0.00391221	-0.0177707	0.010859	0.00378477	0.0111366	-0.018524	0.00922306	0.00825865	0.00813501	0.0151628	0.0172951	0.00520105	0.0194731	-0.0454863	-0.0217366	0.00542463	0.00811622	0.0111996	0.010376	0.0250043	-0.0141901	-0.0429929	0.0295733	0.0199007	0.0327241	-0.0149768	-0.0056333	-0.00971728	0.00443683	0.00319745	-0.00529768	0.00247272	0.00301104	0.00186402	0.00349251	0.000981639	0.0106162	-0.00313658	0.000418594	0.0178166	-0.00410216	-0.014819	0.00471253	0.00888401
65	0.0153633	0.00290596	-0.018193	0.011228	0.00364591	0.0103758	-0.0181702	0.00762903	0.00769941	0.0069937	0.0151	0.0172571	0.00389426	0.0217443	-0.0459809	-0.0225983	0.00440697	0.00832926	0.00931269	0.00802111	0.0237659	-0.0129746	-0.0432726	0.030279	0.0197999	0.0326994	-0.0142749	-0.00555722	-0.00826972	0.00407732	0.00152353	-0.00535094	0.00246511	0.00260587	0.00405914	0.00396616	0.000226473	0.0116453	-0.0033306	0.000593594	0.018159	-0.00490488	-0.0145775	0.00260682	0.0047696
66	0.0170544	0.00406819	-0.0173275	0.00976141	0.00187498	0.0100125	-0.0170765	0.00623473	0.00776218	0.00635838	0.015353	0.0161899	0.00359181	0.0211832	-0.0467817	-0.0231271	0.00420153	0.00839013	0.00675045	0.00788225	0.0228434	-0.0115575	-0.0442883	0.0302714	0.0184075	0.0323095	-0.0128197	-0.00401265	-0.00754119	0.00448439	0.00208658	-0.00497431	0.00439202	0.00233957	0.00373196	0.00493056	-5.31469e-05	0.0123776	-0.00450995	0.00097403	0.0174001	-0.00538994	-0.0155514	0.00192014	0.00350275
67	0.0177487	0.00349944	-0.0182444	0.0103872	0.000562474	0.0102959	-0.0163841	0.00653147	0.0070755	0.00589995	0.0154215	0.017181	0.00391898	0.0218052	-0.0459314	-0.0226477	0.00428333	0.0080154	0.0041711	0.00588116	0.0226684	-0.0111048	-0.0452775	0.0299804	0.0172034	0.0314078	-0.0121616	-0.00446727	-0.00743276	0.00393085	0.00264201	-0.00346398	0.00592517	0.000802605	0.00471349	0.00608709	-0.0021988	0.0122787	-0.00586811	0.000587887	0.0162397	-0.00599864	-0.0174479	0.000820676	0.000658991
68	0.0183802	0.00341004	-0.0177783	0.00926494	-0.00016606	0.0106763	-0.0162566	0.00724289	0.00626517	0.0047168	0.0142098	0.0168234	0.00464752	0.021284	-0.0451839	-0.0234162	0.00479692	0.00717464	0.00166593	0.00551213	0.0235244	-0.0115937	-0.0458709	0.0300051	0.0155542	0.0297624	-0.0129776	-0.00401455	-0.00786836	0.00313194	0.00345995	-0.00124414	0.0070798	-0.00154278	0.00251457	0.00586073	-0.00268576	0.0115007	-0.00649393	0.000975932	0.0152677	-0.00616983	-0.0188193	-0.000702969	-0.000596447
69	0.0182642	0.00354509	-0.0183718	0.00797146	-0.00207014	0.0122342	-0.0157735	0.00710213	0.00681109	0.00455131	0.0136068	0.0163136	0.0048967	0.0214304	-0.0434947	-0.0234276	0.00649176	0.00624067	0.000697719	0.00718605	0.0251298	-0.0113635	-0.045772	0.0297616	0.0132126	0.0281532	-0.0127532	-0.0047602	-0.00862733	0.00221699	0.00499691	0.000479235	0.00688007	-0.00509035	0.000146354	0.00635149	-0.00313658	0.010211	-0.00741648	0.000129462	0.0136927	-0.00559918	-0.0198199	-0.000853241	-0.00231602
70	0.01675	0.003294	-0.0192088	0.00986223	-0.00274351	0.0134288	-0.0158553	0.00668935	0.00360782	0.00453799	0.0132035	0.0176736	0.0039304	0.0226117	-0.0426216	-0.0230814	0.0080116	0.00475887	0.000874622	0.00843578	0.0276293	-0.0128415	-0.0461506	0.0301687	0.0128931	0.0255263	-0.0135407	-0.00671564	-0.00963739	0.00185558	0.00716159	0.00199527	0.00728904	-0.00738057	-0.000819953	0.00693736	-0.00324881	0.00873302	-0.00742599	-0.00134663	0.0118077	-0.00401657	-0.0199131	-0.00104156	-0.00215243
71	0.0151484	0.00389129	-0.019886	0.00854592	-0.00201117	0.0139747	-0.0157621	0.00605022	0.00503636	0.00490701	0.0118777	0.0157125	0.00408638	0.0217614	-0.0421575	-0.022836	0.00845671	0.00385153	0.00107055	0.00917573	0.0296304	-0.0125276	-0.04554	0.0311026	0.011729	0.0246361	-0.013729	-0.00710559	-0.00931973	-0.000115082	0.00729094	0.00252218	0.00551621	-0.0103575	-0.00348681	0.00642567	-0.00238712	0.00685747	-0.00639121	2.10381e-05	0.0122623	-0.00356004	-0.0202669	0.00022149	-0.00245678
72	0.0135943	0.00492417	-0.0204414	0.00928777	-0.00111144	0.0134174	-0.0152656	0.0048975	0.00426408	0.00566979	0.0124484	0.0153492	0.00364317	0.0218299	-0.0416877	-0.0230624	0.00861269	0.00289854	0.00239066	0.0107755	0.0318749	-0.0125067	-0.0467174	0.0325122	0.0116947	0.0228347	-0.0136548	-0.00786075	-0.00988658	-0.000858834	0.00840181	0.00348658	0.00445859	-0.0114284	-0.00413355	0.00649035	-0.00246131	0.0059273	-0.00459365	-0.000817823	0.0105865	-0.00316439	-0.020012	0.00225302	-0.00106058
73	0.0130141	0.00591521	-0.0191251	0.00862391	-0.000394322	0.0132538	-0.0156441	0.00479478	0.00430402	0.00601789	0.0124141	0.0143981	0.00390757	0.0217804	-0.0419178	-0.0225013	0.00831785	0.00372599	0.0037393	0.0109581	0.0333967	-0.0124858	-0.0466889	0.0322611	0.0118906	0.022285	-0.0132896	-0.00850559	-0.00924744	-0.00166726	0.00879366	0.00282843	0.00290642	-0.011455	-0.00383681	0.00565529	-0.00165859	0.0041792	-0.00331538	-0.000121625	0.0121824	-0.00328042	-0.0204095	0.00499596	0.000215783
74	0.0130598	0.00596466	-0.0180998	0.0076576	0.00141275	0.0115437	-0.0153911	0.00391027	0.00462739	0.00718202	0.0141109	0.0139872	0.00478828	0.0213087	-0.0417048	-0.0217689	0.00751132	0.00540371	0.00503469	0.00986812	0.0332407	-0.0118543	-0.0488935	0.0317475	0.0124232	0.0230611	-0.0131374	-0.00866157	-0.00928929	-0.00067242	0.00776078	0.00352082	0.000454507	-0.0105781	-0.00351724	0.00524823	-0.00186022	0.00383871	-0.00231484	-0.00107271	0.0116707	-0.00408885	-0.021237	0.00711499	0.00173182
75	0.0128353	0.00549102	-0.0174797	0.00637934	0.0022459	0.0106763	-0.0154311	0.00313989	0.0034994	0.00788773	0.0155033	0.0133024	0.00588774	0.021362	-0.0411512	-0.0206067	0.00581078	0.00621784	0.0063548	0.00913579	0.0328355	-0.0116736	-0.0511286	0.0310018	0.0130472	0.0232304	-0.0126314	-0.0079882	-0.00929119	0.000560192	0.00679067	0.00353794	-8.19078e-05	-0.00954144	-0.00194795	0.00486399	-0.0022787	0.00268599	-0.00186973	-0.00104228	0.0109346	-0.00554972	-0.0215109	0.00862532	0.00278182
76	0.0142448	0.00426602	-0.0170859	0.00442009	0.00210324	0.0094323	-0.0148566	0.00317413	0.00189396	0.00763284	0.0172647	0.0129372	0.00677415	0.021012	-0.0414461	-0.0201578	0.00430806	0.00779665	0.00685317	0.00691975	0.0340187	-0.0112741	-0.0523402	0.0302847	0.0139545	0.02557	-0.0133352	-0.00774282	-0.00955369	0.00105095	0.00528604	0.00422463	-6.2886e-05	-0.00808818	-0.000237887	0.00477839	-0.00284555	0.00293898	-0.00176511	-0.00144364	0.0104229	-0.00650081	-0.0214101	0.00944896	0.00338481
77	0.015019	0.00454183	-0.0174055	0.00369536	0.00194536	0.00874371	-0.0150031	0.00345945	-0.000483762	0.00715349	0.0183299	0.013019	0.00728584	0.0217063	-0.0414917	-0.0188243	0.00180859	0.00760263	0.00602572	0.00374121	0.0323181	-0.0111562	-0.0538715	0.0284415	0.0144167	0.0258763	-0.0137442	-0.0065026	-0.00890695	0.00363602	0.00379664	0.00443006	-0.000625931	-0.00860177	-0.00088653	0.00396996	-0.00238522	0.00371317	-0.00312897	-0.000865377	0.00920738	-0.00769728	-0.0199911	0.0080851	0.00339813
78	0.0151427	0.00315324	-0.0172876	0.0036364	0.00114835	0.00880268	-0.0149118	0.00444288	-0.00230795	0.00726001	0.0180217	0.0132815	0.00814182	0.0213258	-0.0423021	-0.0188015	0.00147951	0.00730969	0.00552355	0.00162408	0.0321888	-0.0105513	-0.0532704	0.0271328	0.015345	0.027826	-0.0137023	-0.00588249	-0.00918277	0.00434553	0.00329826	0.00558849	-0.000361528	-0.0087216	0.000121625	0.0032167	-0.0015825	0.00433518	-0.00321267	-0.000443094	0.00892776	-0.00793505	-0.0184294	0.00812885	0.00304623
79	0.01574	0.00352987	-0.0176509	0.00440868	0.000423615	0.008563	-0.0147615	0.00488609	-0.00403893	0.0068149	0.0187408	0.0134032	0.00778421	0.0212954	-0.0431409	-0.0190964	0.000790926	0.00640235	0.00474556	-0.000983807	0.0317151	-0.0100396	-0.0532647	0.0264233	0.0148029	0.0280162	-0.0133828	-0.00551347	-0.00847896	0.00468792	0.00325642	0.00551811	0.00070179	-0.00943492	-0.00104631	0.00202213	-0.00139989	0.00682323	-0.00422082	0.00110148	0.00883646	-0.00807582	-0.0156579	0.00745167	0.00345519
80	0.015525	0.00326737	-0.0187351	0.00435732	-0.00113427	0.00964154	-0.0151115	0.00519995	-0.00526394	0.00811218	0.0180198	0.0143867	0.00877144	0.0200742	-0.0445885	-0.0197545	0.0019912	0.00531431	0.00397898	-0.00205283	0.0304958	-0.00980372	-0.0529204	0.0260999	0.0153203	0.0290377	-0.012989	-0.00705233	-0.00752407	0.00426564	0.00435968	0.00661376	0.00190206	-0.0091515	-0.00175202	0.0014686	-0.00114119	0.0074928	-0.00369011	0.0020792	0.00883456	-0.00905354	-0.0137462	0.00751825	0.0032821
81	0.0148022	0.00323694	-0.019749	0.00499836	-0.000544594	0.00991545	-0.0164868	0.00564316	-0.0054047	0.00872088	0.0170459	0.0149041	0.00852035	0.0191726	-0.0456271	-0.0195186	0.00297273	0.00479121	0.00250859	-0.00275283	0.0290901	-0.00868333	-0.0527796	0.0263662	0.0146868	0.0289445	-0.0118801	-0.0084219	-0.00610504	0.00311292	0.00529365	0.00702844	0.00233766	-0.00915911	-0.00251289	0.000643051	-0.00126674	0.0096784	-0.00321076	0.00322621	0.00923401	-0.0102367	-0.0126905	0.0070389	0.002934
82	0.0143799	0.00358123	-0.021052	0.00495461	-0.000858453	0.00953121	-0.0157849	0.00535403	-0.00397236	0.00804751	0.0183413	0.0148451	0.00743611	0.0188245	-0.0456119	-0.0194387	0.00432137	0.00517355	0.00267408	-0.0018493	0.0278176	-0.00859964	-0.0521481	0.0257918	0.0129521	0.0288893	-0.0116042	-0.00825641	-0.00491048	0.00267732	0.00663278	0.00676403	0.00398115	-0.00859226	-0.00316154	0.000899845	-0.00157299	0.010639	-0.00323359	0.00313681	0.0105579	-0.0119886	-0.0121655	0.00706173	0.00437204
83	0.0136342	0.00238666	-0.0228476	0.00532363	-0.000926932	0.0102674	-0.0178088	0.00464832	-0.0029642	0.0090823	0.0170459	0.0154386	0.00762633	0.0178391	-0.0451477	-0.0188776	0.00540181	0.00485969	0.0018162	-0.00093435	0.0264937	-0.00765045	-0.0514843	0.0255844	0.0131613	0.0287029	-0.0109746	-0.00952136	-0.00479634	0.000801768	0.00677164	0.00712164	0.00435968	-0.00863981	-0.00399279	0.00132023	-0.00216266	0.0104431	-0.00160913	0.00317295	0.0107957	-0.0121883	-0.0125821	0.00682205	0.00342095
84	0.0133756	0.00298395	-0.0245577	0.00578776	-0.000382909	0.00945322	-0.0182349	0.00385701	-0.000959307	0.00805892	0.0169851	0.0160454	0.00627959	0.0178791	-0.0442385	-0.0184268	0.00597817	0.00523442	0.00110288	0.000954513	0.0256187	-0.00730425	-0.0506682	0.0243233	0.0129235	0.0294771	-0.0110431	-0.00757923	-0.00459091	-0.0003928	0.00678115	0.00675643	0.00427218	-0.00867976	-0.004436	0.00187566	-0.00210179	0.0095034	-0.00119065	0.00235501	0.0115337	-0.0130709	-0.0128617	0.00674216	0.00400302
85	0.0130484	0.00259781	-0.0257656	0.00675216	-8.99731e-05	0.00931817	-0.0202341	0.00446571	0.00156869	0.00762523	0.0163231	0.0159103	0.00608747	0.0171505	-0.0442309	-0.0190355	0.00572328	0.003998	0.000971633	0.00176674	0.0254341	-0.00662327	-0.0497932	0.023823	0.0129311	0.0295646	-0.0122377	-0.00629146	-0.00453955	-0.00150938	0.00732518	0.00609066	0.00447952	-0.00901264	-0.00499904	0.00196126	-0.00230152	0.00891753	-0.00016918	0.00167023	0.0108376	-0.0128008	-0.0139421	0.00574922	0.00260872
86	0.0134269	0.00213938	-0.0261175	0.00769945	-0.000158452	0.00868664	-0.021849	0.0056774	0.0040225	0.00761381	0.0157943	0.0159198	0.00608747	0.0162413	-0.0435898	-0.0184705	0.00584121	0.0042624	0.00292517	0.00316675	0.0261684	-0.00754012	-0.0489125	0.0233741	0.0135512	0.0301353	-0.011979	-0.00396699	-0.0061564	-0.00280286	0.00679067	0.00613251	0.00468876	-0.00930367	-0.00471942	0.00195175	-0.00190777	0.00783329	-0.00115641	0.00100827	0.00970766	-0.0118745	-0.0145603	0.00532313	0.00227775
87	0.013659	0.00363449	-0.0255259	0.00834809	-0.000386713	0.00788773	-0.022899	0.00627088	0.00517522	0.00825295	0.0159674	0.0163954	0.0066429	0.0161043	-0.0447654	-0.019667	0.00568143	0.00366322	0.00445833	0.0046999	0.0264708	-0.00864339	-0.0488231	0.0232733	0.0140724	0.0306983	-0.0117089	-0.00199824	-0.00707706	-0.0034477	0.00720914	0.0057749	0.0045518	-0.00948628	-0.00399279	0.00160175	-0.00142272	0.00751182	-0.00222924	1.72337e-05	0.00987505	-0.0110261	-0.014878	0.00499786	0.002934
88	0.0147832	0.00321792	-0.0245919	0.0084394	-0.00109432	0.00842224	-0.0242096	0.00729615	0.00711164	0.00849833	0.0153073	0.0156478	0.00765486	0.0143087	-0.0465097	-0.0199238	0.00573849	0.00348061	0.0067904	0.00428903	0.0273287	-0.0103116	-0.049059	0.0234445	0.0137814	0.0299755	-0.0112238	-0.00162541	-0.00763249	-0.00403547	0.0071673	0.00529365	0.00474012	-0.00962514	-0.00262322	0.00162648	-0.00146266	0.00762785	-0.00357979	-0.000599072	0.00839706	-0.0102976	-0.0167707	0.00404487	0.00227014
89	0.0144313	0.00217933	-0.0228724	0.00824918	-0.00191416	0.00817686	-0.0249591	0.00718202	0.00530837	0.00843175	0.0148013	0.015138	0.0076872	0.0147253	-0.0470252	-0.0193056	0.00628061	0.00400751	0.00843769	0.004173	0.0276901	-0.0122975	-0.049487	0.0232676	0.0144738	0.0291937	-0.00952516	-0.000461278	-0.00751456	-0.00354661	0.00809176	0.00464881	0.00447762	-0.00964036	-0.000966421	0.000939791	-0.00135234	0.00886427	-0.0056893	-0.00147407	0.00847314	-0.0111859	-0.0170864	0.00587667	0.00278182
90	0.014766	0.00252933	-0.0215218	0.00715352	-0.00240683	0.00900431	-0.0255317	0.00689479	0.00467685	0.00928393	0.013525	0.0151514	0.0087334	0.0142649	-0.0482616	-0.019454	0.00753225	0.00329419	0.00849095	0.00271213	0.0284415	-0.0150594	-0.0490818	0.0233379	0.014061	0.0276796	-0.00848277	-0.00157025	-0.00817271	-0.00361319	0.00736512	0.00422082	0.0042912	-0.0104887	0.000165375	0.00172349	-0.00083304	0.0102966	-0.00733279	-0.00112407	0.00783781	-0.00994376	-0.0184541	0.00641879	0.00303862
91	0.0145587	0.00187498	-0.0204509	0.00647825	-0.00296987	0.00909371	-0.0257923	0.00637359	0.00252549	0.00817496	0.0122277	0.0147005	0.00935541	0.0149364	-0.0489121	-0.0187673	0.00882763	0.00459338	0.00789366	0.00173441	0.027692	-0.0163776	-0.0489506	0.0229803	0.0141885	0.0265097	-0.00687352	-0.00228357	-0.00879853	-0.00270965	0.0079586	0.00321267	0.00459745	-0.0103385	0.00128576	0.00070392	-0.000237658	0.0111431	-0.00801757	-0.00125532	0.00757531	-0.0114997	-0.0188612	0.00867477	0.00377286
92	0.0139709	0.00200052	-0.0192316	0.00640407	-0.00262368	0.00889398	-0.0247537	0.00494315	0.00135755	0.00748066	0.0106698	0.0141927	0.00931927	0.0159084	-0.0490053	-0.0188243	0.00988905	0.00392001	0.00627491	0.000735763	0.0268075	-0.0168475	-0.0481821	0.0235605	0.0143178	0.0255073	-0.00736809	-0.00336971	-0.00950234	-0.00287514	0.00757436	0.0029806	0.00474202	-0.0119268	0.00182598	0.000372941	-8.16796e-05	0.012155	-0.00840181	-0.00034418	0.00733564	-0.0114693	-0.0182753	0.0111704	0.00413427
93	0.0131511	0.00266628	-0.0182881	0.00614347	-0.00298319	0.00891871	-0.0236428	0.00238853	0.0009676	0.00598365	0.00948666	0.0132511	0.00944101	0.0170003	-0.0503996	-0.019064	0.010085	0.00414637	0.0046942	0.000711035	0.0251526	-0.016294	-0.0485606	0.0239942	0.0141276	0.0256785	-0.0063295	-0.00400504	-0.0100407	-0.00190123	0.00768088	0.00252408	0.00467354	-0.0123871	0.000869182	-0.0010632	0.000357724	0.0113352	-0.00787871	-0.000781681	0.00723482	-0.0123158	-0.0176381	0.0133674	0.00379378
94	0.0129247	0.00318177	-0.0182082	0.00619863	-0.00241444	0.00845648	-0.0224844	0.00117684	0.00165809	0.00586	0.00985949	0.0125758	0.00929264	0.0188378	-0.0503121	-0.0191268	0.0101401	0.00446594	0.00377735	0.000627339	0.0236784	-0.0155236	-0.0479044	0.0241939	0.0138879	0.0255777	-0.00869201	-0.00651782	-0.0122928	-0.00225123	0.00744692	0.00225397	0.00528794	-0.0135836	0.00139228	-0.00252408	0.000610714	0.00964226	-0.00752491	0.000875116	0.00754868	-0.0122606	-0.014275	0.014328	0.00466118
95	0.0120745	0.00452662	-0.018583	0.00631276	-0.00241444	0.0089967	-0.0214363	-0.000944089	0.00363065	0.00610348	0.00999454	0.0104416	0.009169	0.019319	-0.0509893	-0.0200151	0.00907492	0.00416539	0.00287571	0.000695817	0.0232447	-0.0137907	-0.0478245	0.0250861	0.0124822	0.0280315	-0.00934255	-0.00844092	-0.0132382	-0.00296645	0.00649202	0.00111076	0.00445289	-0.013576	0.000663746	-0.00325261	-1.89077e-05	0.0081928	-0.00667653	0.00106533	0.00756771	-0.0125459	-0.0131679	0.0165612	0.00428835
96	0.0109503	0.00511058	-0.0185449	0.00702227	-0.00266172	0.0106402	-0.0204091	-0.00115333	0.00383038	0.00644588	0.011425	0.0100877	0.00808666	0.0203025	-0.0509132	-0.0198743	0.00839584	0.00444311	0.00271783	0.00153848	0.0232295	-0.0129537	-0.0482696	0.0256795	0.0117746	0.0299355	-0.00974011	-0.00987706	-0.0141722	-0.0029284	0.00590615	-0.000410985	0.00414093	-0.0130357	0.000673257	-0.00350941	-0.000258582	0.00612893	-0.0054211	0.00104631	0.00697042	-0.0125117	-0.0122093	0.0171033	0.00437965
97	0.00963777	0.00561656	-0.0191879	0.0071326	-0.00417585	0.011129	-0.0210882	-0.00118947	0.00482332	0.00768039	0.0125758	0.00844046	0.00686926	0.0202967	-0.0508676	-0.019511	0.00694257	0.00414066	0.00231267	0.00237354	0.0240418	-0.0120331	-0.0483438	0.0261874	0.0105496	0.0334165	-0.00898875	-0.011336	-0.0142254	-0.00277052	0.00524039	-0.00149523	0.00326973	-0.0131099	-0.000152288	-0.00323549	-0.000918638	0.00585692	-0.00466213	0.000104734	0.00702178	-0.0121864	-0.0116481	0.0189218	0.00558944
98	0.00854402	0.00587906	-0.0200514	0.00760244	-0.00436417	0.0127992	-0.0211205	0.000353197	0.00526462	0.00797142	0.0135421	0.00909671	0.00675513	0.0208541	-0.0508562	-0.0189042	0.00691214	0.00414257	0.00273876	0.00420534	0.024213	-0.0117382	-0.0478663	0.0259173	0.0096803	0.0363097	-0.00902108	-0.011589	-0.0135977	-0.00181563	0.00532599	-0.00265175	0.00270669	-0.0115787	-0.000230278	-0.00313277	-0.000444996	0.00544035	-0.00388604	-0.000503963	0.0052033	-0.0112791	-0.0123234	0.0210827	0.0060783
99	0.00884076	0.00565461	-0.0208504	0.00820543	-0.0051802	0.0131834	-0.0218053	0.00212793	0.00421652	0.0080418	0.0152503	0.00865731	0.00634997	0.0201236	-0.0498499	-0.0177667	0.00590969	0.00432327	0.00298604	0.00586784	0.0248502	-0.0117725	-0.0471435	0.0264784	0.0106808	0.0379456	-0.00843712	-0.0118192	-0.0135292	-0.00110612	0.00500262	-0.00236452	0.00196864	-0.0113219	-0.000650659	-0.00310044	-0.000629507	0.00547268	-0.00291593	-0.00255641	0.00505873	-0.0107027	-0.011494	0.0210123	0.00732993

## Sheet: spd2 mirror
99	0.00884076	0.00565461	-0.0208504	0.00820543	-0.0051802	0.0131834	-0.0218053	0.00212793	0.00421652	0.0080418	0.0152503	0.00865731	0.00634997	0.0201236	-0.0498499	-0.0177667	0.00590969	0.00432327	0.00298604	0.00586784	0.0248502	-0.0117725	-0.0471435	0.0264784	0.0106808	0.0379456	-0.00843712	-0.0118192	-0.0135292	-0.00110612	0.00500262	-0.00236452	0.00196864	-0.0113219	-0.000650659	-0.00310044	-0.000629507	0.00547268	-0.00291593	-0.00255641	0.00505873	-0.0107027	-0.011494	0.0210123	0.00732993
98	0.00854402	0.00587906	-0.0200514	0.00760244	-0.00436417	0.0127992	-0.0211205	0.000353197	0.00526462	0.00797142	0.0135421	0.00909671	0.00675513	0.0208541	-0.0508562	-0.0189042	0.00691214	0.00414257	0.00273876	0.00420534	0.024213	-0.0117382	-0.0478663	0.0259173	0.0096803	0.0363097	-0.00902108	-0.011589	-0.0135977	-0.00181563	0.00532599	-0.00265175	0.00270669	-0.0115787	-0.000230278	-0.00313277	-0.000444996	0.00544035	-0.00388604	-0.000503963	0.0052033	-0.0112791	-0.0123234	0.0210827	0.0060783
97	0.00963777	0.00561656	-0.0191879	0.0071326	-0.00417585	0.011129	-0.0210882	-0.00118947	0.00482332	0.00768039	0.0125758	0.00844046	0.00686926	0.0202967	-0.0508676	-0.019511	0.00694257	0.00414066	0.00231267	0.00237354	0.0240418	-0.0120331	-0.0483438	0.0261874	0.0105496	0.0334165	-0.00898875	-0.011336	-0.0142254	-0.00277052	0.00524039	-0.00149523	0.00326973	-0.0131099	-0.000152288	-0.00323549	-0.000918638	0.00585692	-0.00466213	0.000104734	0.00702178	-0.0121864	-0.0116481	0.0189218	0.00558944
96	0.0109503	0.00511058	-0.0185449	0.00702227	-0.00266172	0.0106402	-0.0204091	-0.00115333	0.00383038	0.00644588	0.011425	0.0100877	0.00808666	0.0203025	-0.0509132	-0.0198743	0.00839584	0.00444311	0.00271783	0.00153848	0.0232295	-0.0129537	-0.0482696	0.0256795	0.0117746	0.0299355	-0.00974011	-0.00987706	-0.0141722	-0.0029284	0.00590615	-0.000410985	0.00414093	-0.0130357	0.000673257	-0.00350941	-0.000258582	0.00612893	-0.0054211	0.00104631	0.00697042	-0.0125117	-0.0122093	0.0171033	0.00437965
95	0.0120745	0.00452662	-0.018583	0.00631276	-0.00241444	0.0089967	-0.0214363	-0.000944089	0.00363065	0.00610348	0.00999454	0.0104416	0.009169	0.019319	-0.0509893	-0.0200151	0.00907492	0.00416539	0.00287571	0.000695817	0.0232447	-0.0137907	-0.0478245	0.0250861	0.0124822	0.0280315	-0.00934255	-0.00844092	-0.0132382	-0.00296645	0.00649202	0.00111076	0.00445289	-0.013576	0.000663746	-0.00325261	-1.89077e-05	0.0081928	-0.00667653	0.00106533	0.00756771	-0.0125459	-0.0131679	0.0165612	0.00428835
94	0.0129247	0.00318177	-0.0182082	0.00619863	-0.00241444	0.00845648	-0.0224844	0.00117684	0.00165809	0.00586	0.00985949	0.0125758	0.00929264	0.0188378	-0.0503121	-0.0191268	0.0101401	0.00446594	0.00377735	0.000627339	0.0236784	-0.0155236	-0.0479044	0.0241939	0.0138879	0.0255777	-0.00869201	-0.00651782	-0.0122928	-0.00225123	0.00744692	0.00225397	0.00528794	-0.0135836	0.00139228	-0.00252408	0.000610714	0.00964226	-0.00752491	0.000875116	0.00754868	-0.0122606	-0.014275	0.014328	0.00466118
93	0.0131511	0.00266628	-0.0182881	0.00614347	-0.00298319	0.00891871	-0.0236428	0.00238853	0.0009676	0.00598365	0.00948666	0.0132511	0.00944101	0.0170003	-0.0503996	-0.019064	0.010085	0.00414637	0.0046942	0.000711035	0.0251526	-0.016294	-0.0485606	0.0239942	0.0141276	0.0256785	-0.0063295	-0.00400504	-0.0100407	-0.00190123	0.00768088	0.00252408	0.00467354	-0.0123871	0.000869182	-0.0010632	0.000357724	0.0113352	-0.00787871	-0.000781681	0.00723482	-0.0123158	-0.0176381	0.0133674	0.00379378
92	0.0139709	0.00200052	-0.0192316	0.00640407	-0.00262368	0.00889398	-0.0247537	0.00494315	0.00135755	0.00748066	0.0106698	0.0141927	0.00931927	0.0159084	-0.0490053	-0.0188243	0.00988905	0.00392001	0.00627491	0.000735763	0.0268075	-0.0168475	-0.0481821	0.0235605	0.0143178	0.0255073	-0.00736809	-0.00336971	-0.00950234	-0.00287514	0.00757436	0.0029806	0.00474202	-0.0119268	0.00182598	0.000372941	-8.16796e-05	0.012155	-0.00840181	-0.00034418	0.00733564	-0.0114693	-0.0182753	0.0111704	0.00413427
91	0.0145587	0.00187498	-0.0204509	0.00647825	-0.00296987	0.00909371	-0.0257923	0.00637359	0.00252549	0.00817496	0.0122277	0.0147005	0.00935541	0.0149364	-0.0489121	-0.0187673	0.00882763	0.00459338	0.00789366	0.00173441	0.027692	-0.0163776	-0.0489506	0.0229803	0.0141885	0.0265097	-0.00687352	-0.00228357	-0.00879853	-0.00270965	0.0079586	0.00321267	0.00459745	-0.0103385	0.00128576	0.00070392	-0.000237658	0.0111431	-0.00801757	-0.00125532	0.00757531	-0.0114997	-0.0188612	0.00867477	0.00377286
90	0.014766	0.00252933	-0.0215218	0.00715352	-0.00240683	0.00900431	-0.0255317	0.00689479	0.00467685	0.00928393	0.013525	0.0151514	0.0087334	0.0142649	-0.0482616	-0.019454	0.00753225	0.00329419	0.00849095	0.00271213	0.0284415	-0.0150594	-0.0490818	0.0233379	0.014061	0.0276796	-0.00848277	-0.00157025	-0.00817271	-0.00361319	0.00736512	0.00422082	0.0042912	-0.0104887	0.000165375	0.00172349	-0.00083304	0.0102966	-0.00733279	-0.00112407	0.00783781	-0.00994376	-0.0184541	0.00641879	0.00303862
89	0.0144313	0.00217933	-0.0228724	0.00824918	-0.00191416	0.00817686	-0.0249591	0.00718202	0.00530837	0.00843175	0.0148013	0.015138	0.0076872	0.0147253	-0.0470252	-0.0193056	0.00628061	0.00400751	0.00843769	0.004173	0.0276901	-0.0122975	-0.049487	0.0232676	0.0144738	0.0291937	-0.00952516	-0.000461278	-0.00751456	-0.00354661	0.00809176	0.00464881	0.00447762	-0.00964036	-0.000966421	0.000939791	-0.00135234	0.00886427	-0.0056893	-0.00147407	0.00847314	-0.0111859	-0.0170864	0.00587667	0.00278182
88	0.0147832	0.00321792	-0.0245919	0.0084394	-0.00109432	0.00842224	-0.0242096	0.00729615	0.00711164	0.00849833	0.0153073	0.0156478	0.00765486	0.0143087	-0.0465097	-0.0199238	0.00573849	0.00348061	0.0067904	0.00428903	0.0273287	-0.0103116	-0.049059	0.0234445	0.0137814	0.0299755	-0.0112238	-0.00162541	-0.00763249	-0.00403547	0.0071673	0.00529365	0.00474012	-0.00962514	-0.00262322	0.00162648	-0.00146266	0.00762785	-0.00357979	-0.000599072	0.00839706	-0.0102976	-0.0167707	0.00404487	0.00227014
87	0.013659	0.00363449	-0.0255259	0.00834809	-0.000386713	0.00788773	-0.022899	0.00627088	0.00517522	0.00825295	0.0159674	0.0163954	0.0066429	0.0161043	-0.0447654	-0.019667	0.00568143	0.00366322	0.00445833	0.0046999	0.0264708	-0.00864339	-0.0488231	0.0232733	0.0140724	0.0306983	-0.0117089	-0.00199824	-0.00707706	-0.0034477	0.00720914	0.0057749	0.0045518	-0.00948628	-0.00399279	0.00160175	-0.00142272	0.00751182	-0.00222924	1.72337e-05	0.00987505	-0.0110261	-0.014878	0.00499786	0.002934
86	0.0134269	0.00213938	-0.0261175	0.00769945	-0.000158452	0.00868664	-0.021849	0.0056774	0.0040225	0.00761381	0.0157943	0.0159198	0.00608747	0.0162413	-0.0435898	-0.0184705	0.00584121	0.0042624	0.00292517	0.00316675	0.0261684	-0.00754012	-0.0489125	0.0233741	0.0135512	0.0301353	-0.011979	-0.00396699	-0.0061564	-0.00280286	0.00679067	0.00613251	0.00468876	-0.00930367	-0.00471942	0.00195175	-0.00190777	0.00783329	-0.00115641	0.00100827	0.00970766	-0.0118745	-0.0145603	0.00532313	0.00227775
85	0.0130484	0.00259781	-0.0257656	0.00675216	-8.99731e-05	0.00931817	-0.0202341	0.00446571	0.00156869	0.00762523	0.0163231	0.0159103	0.00608747	0.0171505	-0.0442309	-0.0190355	0.00572328	0.003998	0.000971633	0.00176674	0.0254341	-0.00662327	-0.0497932	0.023823	0.0129311	0.0295646	-0.0122377	-0.00629146	-0.00453955	-0.00150938	0.00732518	0.00609066	0.00447952	-0.00901264	-0.00499904	0.00196126	-0.00230152	0.00891753	-0.00016918	0.00167023	0.0108376	-0.0128008	-0.0139421	0.00574922	0.00260872
84	0.0133756	0.00298395	-0.0245577	0.00578776	-0.000382909	0.00945322	-0.0182349	0.00385701	-0.000959307	0.00805892	0.0169851	0.0160454	0.00627959	0.0178791	-0.0442385	-0.0184268	0.00597817	0.00523442	0.00110288	0.000954513	0.0256187	-0.00730425	-0.0506682	0.0243233	0.0129235	0.0294771	-0.0110431	-0.00757923	-0.00459091	-0.0003928	0.00678115	0.00675643	0.00427218	-0.00867976	-0.004436	0.00187566	-0.00210179	0.0095034	-0.00119065	0.00235501	0.0115337	-0.0130709	-0.0128617	0.00674216	0.00400302
83	0.0136342	0.00238666	-0.0228476	0.00532363	-0.000926932	0.0102674	-0.0178088	0.00464832	-0.0029642	0.0090823	0.0170459	0.0154386	0.00762633	0.0178391	-0.0451477	-0.0188776	0.00540181	0.00485969	0.0018162	-0.00093435	0.0264937	-0.00765045	-0.0514843	0.0255844	0.0131613	0.0287029	-0.0109746	-0.00952136	-0.00479634	0.000801768	0.00677164	0.00712164	0.00435968	-0.00863981	-0.00399279	0.00132023	-0.00216266	0.0104431	-0.00160913	0.00317295	0.0107957	-0.0121883	-0.0125821	0.00682205	0.00342095
82	0.0143799	0.00358123	-0.021052	0.00495461	-0.000858453	0.00953121	-0.0157849	0.00535403	-0.00397236	0.00804751	0.0183413	0.0148451	0.00743611	0.0188245	-0.0456119	-0.0194387	0.00432137	0.00517355	0.00267408	-0.0018493	0.0278176	-0.00859964	-0.0521481	0.0257918	0.0129521	0.0288893	-0.0116042	-0.00825641	-0.00491048	0.00267732	0.00663278	0.00676403	0.00398115	-0.00859226	-0.00316154	0.000899845	-0.00157299	0.010639	-0.00323359	0.00313681	0.0105579	-0.0119886	-0.0121655	0.00706173	0.00437204
81	0.0148022	0.00323694	-0.019749	0.00499836	-0.000544594	0.00991545	-0.0164868	0.00564316	-0.0054047	0.00872088	0.0170459	0.0149041	0.00852035	0.0191726	-0.0456271	-0.0195186	0.00297273	0.00479121	0.00250859	-0.00275283	0.0290901	-0.00868333	-0.0527796	0.0263662	0.0146868	0.0289445	-0.0118801	-0.0084219	-0.00610504	0.00311292	0.00529365	0.00702844	0.00233766	-0.00915911	-0.00251289	0.000643051	-0.00126674	0.0096784	-0.00321076	0.00322621	0.00923401	-0.0102367	-0.0126905	0.0070389	0.002934
80	0.015525	0.00326737	-0.0187351	0.00435732	-0.00113427	0.00964154	-0.0151115	0.00519995	-0.00526394	0.00811218	0.0180198	0.0143867	0.00877144	0.0200742	-0.0445885	-0.0197545	0.0019912	0.00531431	0.00397898	-0.00205283	0.0304958	-0.00980372	-0.0529204	0.0260999	0.0153203	0.0290377	-0.012989	-0.00705233	-0.00752407	0.00426564	0.00435968	0.00661376	0.00190206	-0.0091515	-0.00175202	0.0014686	-0.00114119	0.0074928	-0.00369011	0.0020792	0.00883456	-0.00905354	-0.0137462	0.00751825	0.0032821
79	0.01574	0.00352987	-0.0176509	0.00440868	0.000423615	0.008563	-0.0147615	0.00488609	-0.00403893	0.0068149	0.0187408	0.0134032	0.00778421	0.0212954	-0.0431409	-0.0190964	0.000790926	0.00640235	0.00474556	-0.000983807	0.0317151	-0.0100396	-0.0532647	0.0264233	0.0148029	0.0280162	-0.0133828	-0.00551347	-0.00847896	0.00468792	0.00325642	0.00551811	0.00070179	-0.00943492	-0.00104631	0.00202213	-0.00139989	0.00682323	-0.00422082	0.00110148	0.00883646	-0.00807582	-0.0156579	0.00745167	0.00345519
78	0.0151427	0.00315324	-0.0172876	0.0036364	0.00114835	0.00880268	-0.0149118	0.00444288	-0.00230795	0.00726001	0.0180217	0.0132815	0.00814182	0.0213258	-0.0423021	-0.0188015	0.00147951	0.00730969	0.00552355	0.00162408	0.0321888	-0.0105513	-0.0532704	0.0271328	0.015345	0.027826	-0.0137023	-0.00588249	-0.00918277	0.00434553	0.00329826	0.00558849	-0.000361528	-0.0087216	0.000121625	0.0032167	-0.0015825	0.00433518	-0.00321267	-0.000443094	0.00892776	-0.00793505	-0.0184294	0.00812885	0.00304623
77	0.015019	0.00454183	-0.0174055	0.00369536	0.00194536	0.00874371	-0.0150031	0.00345945	-0.000483762	0.00715349	0.0183299	0.013019	0.00728584	0.0217063	-0.0414917	-0.0188243	0.00180859	0.00760263	0.00602572	0.00374121	0.0323181	-0.0111562	-0.0538715	0.0284415	0.0144167	0.0258763	-0.0137442	-0.0065026	-0.00890695	0.00363602	0.00379664	0.00443006	-0.000625931	-0.00860177	-0.00088653	0.00396996	-0.00238522	0.00371317	-0.00312897	-0.000865377	0.00920738	-0.00769728	-0.0199911	0.0080851	0.00339813
76	0.0142448	0.00426602	-0.0170859	0.00442009	0.00210324	0.0094323	-0.0148566	0.00317413	0.00189396	0.00763284	0.0172647	0.0129372	0.00677415	0.021012	-0.0414461	-0.0201578	0.00430806	0.00779665	0.00685317	0.00691975	0.0340187	-0.0112741	-0.0523402	0.0302847	0.0139545	0.02557	-0.0133352	-0.00774282	-0.00955369	0.00105095	0.00528604	0.00422463	-6.2886e-05	-0.00808818	-0.000237887	0.00477839	-0.00284555	0.00293898	-0.00176511	-0.00144364	0.0104229	-0.00650081	-0.0214101	0.00944896	0.00338481
75	0.0128353	0.00549102	-0.0174797	0.00637934	0.0022459	0.0106763	-0.0154311	0.00313989	0.0034994	0.00788773	0.0155033	0.0133024	0.00588774	0.021362	-0.0411512	-0.0206067	0.00581078	0.00621784	0.0063548	0.00913579	0.0328355	-0.0116736	-0.0511286	0.0310018	0.0130472	0.0232304	-0.0126314	-0.0079882	-0.00929119	0.000560192	0.00679067	0.00353794	-8.19078e-05	-0.00954144	-0.00194795	0.00486399	-0.0022787	0.00268599	-0.00186973	-0.00104228	0.0109346	-0.00554972	-0.0215109	0.00862532	0.00278182
74	0.0130598	0.00596466	-0.0180998	0.0076576	0.00141275	0.0115437	-0.0153911	0.00391027	0.00462739	0.00718202	0.0141109	0.0139872	0.00478828	0.0213087	-0.0417048	-0.0217689	0.00751132	0.00540371	0.00503469	0.00986812	0.0332407	-0.0118543	-0.0488935	0.0317475	0.0124232	0.0230611	-0.0131374	-0.00866157	-0.00928929	-0.00067242	0.00776078	0.00352082	0.000454507	-0.0105781	-0.00351724	0.00524823	-0.00186022	0.00383871	-0.00231484	-0.00107271	0.0116707	-0.00408885	-0.021237	0.00711499	0.00173182
73	0.0130141	0.00591521	-0.0191251	0.00862391	-0.000394322	0.0132538	-0.0156441	0.00479478	0.00430402	0.00601789	0.0124141	0.0143981	0.00390757	0.0217804	-0.0419178	-0.0225013	0.00831785	0.00372599	0.0037393	0.0109581	0.0333967	-0.0124858	-0.0466889	0.0322611	0.0118906	0.022285	-0.0132896	-0.00850559	-0.00924744	-0.00166726	0.00879366	0.00282843	0.00290642	-0.011455	-0.00383681	0.00565529	-0.00165859	0.0041792	-0.00331538	-0.000121625	0.0121824	-0.00328042	-0.0204095	0.00499596	0.000215783
72	0.0135943	0.00492417	-0.0204414	0.00928777	-0.00111144	0.0134174	-0.0152656	0.0048975	0.00426408	0.00566979	0.0124484	0.0153492	0.00364317	0.0218299	-0.0416877	-0.0230624	0.00861269	0.00289854	0.00239066	0.0107755	0.0318749	-0.0125067	-0.0467174	0.0325122	0.0116947	0.0228347	-0.0136548	-0.00786075	-0.00988658	-0.000858834	0.00840181	0.00348658	0.00445859	-0.0114284	-0.00413355	0.00649035	-0.00246131	0.0059273	-0.00459365	-0.000817823	0.0105865	-0.00316439	-0.020012	0.00225302	-0.00106058
71	0.0151484	0.00389129	-0.019886	0.00854592	-0.00201117	0.0139747	-0.0157621	0.00605022	0.00503636	0.00490701	0.0118777	0.0157125	0.00408638	0.0217614	-0.0421575	-0.022836	0.00845671	0.00385153	0.00107055	0.00917573	0.0296304	-0.0125276	-0.04554	0.0311026	0.011729	0.0246361	-0.013729	-0.00710559	-0.00931973	-0.000115082	0.00729094	0.00252218	0.00551621	-0.0103575	-0.00348681	0.00642567	-0.00238712	0.00685747	-0.00639121	2.10381e-05	0.0122623	-0.00356004	-0.0202669	0.00022149	-0.00245678
70	0.01675	0.003294	-0.0192088	0.00986223	-0.00274351	0.0134288	-0.0158553	0.00668935	0.00360782	0.00453799	0.0132035	0.0176736	0.0039304	0.0226117	-0.0426216	-0.0230814	0.0080116	0.00475887	0.000874622	0.00843578	0.0276293	-0.0128415	-0.0461506	0.0301687	0.0128931	0.0255263	-0.0135407	-0.00671564	-0.00963739	0.00185558	0.00716159	0.00199527	0.00728904	-0.00738057	-0.000819953	0.00693736	-0.00324881	0.00873302	-0.00742599	-0.00134663	0.0118077	-0.00401657	-0.0199131	-0.00104156	-0.00215243
69	0.0182642	0.00354509	-0.0183718	0.00797146	-0.00207014	0.0122342	-0.0157735	0.00710213	0.00681109	0.00455131	0.0136068	0.0163136	0.0048967	0.0214304	-0.0434947	-0.0234276	0.00649176	0.00624067	0.000697719	0.00718605	0.0251298	-0.0113635	-0.045772	0.0297616	0.0132126	0.0281532	-0.0127532	-0.0047602	-0.00862733	0.00221699	0.00499691	0.000479235	0.00688007	-0.00509035	0.000146354	0.00635149	-0.00313658	0.010211	-0.00741648	0.000129462	0.0136927	-0.00559918	-0.0198199	-0.000853241	-0.00231602
68	0.0183802	0.00341004	-0.0177783	0.00926494	-0.00016606	0.0106763	-0.0162566	0.00724289	0.00626517	0.0047168	0.0142098	0.0168234	0.00464752	0.021284	-0.0451839	-0.0234162	0.00479692	0.00717464	0.00166593	0.00551213	0.0235244	-0.0115937	-0.0458709	0.0300051	0.0155542	0.0297624	-0.0129776	-0.00401455	-0.00786836	0.00313194	0.00345995	-0.00124414	0.0070798	-0.00154278	0.00251457	0.00586073	-0.00268576	0.0115007	-0.00649393	0.000975932	0.0152677	-0.00616983	-0.0188193	-0.000702969	-0.000596447
67	0.0177487	0.00349944	-0.0182444	0.0103872	0.000562474	0.0102959	-0.0163841	0.00653147	0.0070755	0.00589995	0.0154215	0.017181	0.00391898	0.0218052	-0.0459314	-0.0226477	0.00428333	0.0080154	0.0041711	0.00588116	0.0226684	-0.0111048	-0.0452775	0.0299804	0.0172034	0.0314078	-0.0121616	-0.00446727	-0.00743276	0.00393085	0.00264201	-0.00346398	0.00592517	0.000802605	0.00471349	0.00608709	-0.0021988	0.0122787	-0.00586811	0.000587887	0.0162397	-0.00599864	-0.0174479	0.000820676	0.000658991
66	0.0170544	0.00406819	-0.0173275	0.00976141	0.00187498	0.0100125	-0.0170765	0.00623473	0.00776218	0.00635838	0.015353	0.0161899	0.00359181	0.0211832	-0.0467817	-0.0231271	0.00420153	0.00839013	0.00675045	0.00788225	0.0228434	-0.0115575	-0.0442883	0.0302714	0.0184075	0.0323095	-0.0128197	-0.00401265	-0.00754119	0.00448439	0.00208658	-0.00497431	0.00439202	0.00233957	0.00373196	0.00493056	-5.31469e-05	0.0123776	-0.00450995	0.00097403	0.0174001	-0.00538994	-0.0155514	0.00192014	0.00350275
65	0.0153633	0.00290596	-0.018193	0.011228	0.00364591	0.0103758	-0.0181702	0.00762903	0.00769941	0.0069937	0.0151	0.0172571	0.00389426	0.0217443	-0.0459809	-0.0225983	0.00440697	0.00832926	0.00931269	0.00802111	0.0237659	-0.0129746	-0.0432726	0.030279	0.0197999	0.0326994	-0.0142749	-0.00555722	-0.00826972	0.00407732	0.00152353	-0.00535094	0.00246511	0.00260587	0.00405914	0.00396616	0.000226473	0.0116453	-0.0033306	0.000593594	0.018159	-0.00490488	-0.0145775	0.00260682	0.0047696
64	0.0157875	0.00391221	-0.0177707	0.010859	0.00378477	0.0111366	-0.018524	0.00922306	0.00825865	0.00813501	0.0151628	0.0172951	0.00520105	0.0194731	-0.0454863	-0.0217366	0.00542463	0.00811622	0.0111996	0.010376	0.0250043	-0.0141901	-0.0429929	0.0295733	0.0199007	0.0327241	-0.0149768	-0.0056333	-0.00971728	0.00443683	0.00319745	-0.00529768	0.00247272	0.00301104	0.00186402	0.00349251	0.000981639	0.0106162	-0.00313658	0.000418594	0.0178166	-0.00410216	-0.014819	0.00471253	0.00888401
63	0.0157628	0.00411574	-0.0181074	0.0118823	0.00266628	0.012141	-0.0179363	0.0122608	0.00920784	0.00830811	0.0146168	0.0184668	0.00641274	0.0191041	-0.0431162	-0.0211964	0.00695399	0.00826269	0.0102124	0.0109124	0.0265393	-0.0145135	-0.0421522	0.0291891	0.0193871	0.0321421	-0.0167572	-0.00612026	-0.0110317	0.00459852	0.00471158	-0.00346779	0.00193821	0.00241375	-0.000116147	0.00386154	0.000279734	0.00998085	-0.00300533	0.000365333	0.0169816	-0.00444265	-0.0152661	0.00637504	0.00979516
62	0.0165788	0.00401112	-0.0183889	0.0128677	0.00125867	0.0138758	-0.0163936	0.0157837	0.00929534	0.00878175	0.0153758	0.0196272	0.00859264	0.0179342	-0.0415716	-0.0208254	0.00777573	0.00876486	0.00893986	0.0112168	0.0277605	-0.0150975	-0.0417908	0.0281543	0.0190695	0.0316342	-0.01647	-0.00673466	-0.0122776	0.00487243	0.00696757	-0.0012974	0.0019344	0.00110505	-0.00294088	0.00482975	9.62503e-06	0.00852188	-0.00377952	0.000243593	0.0166373	-0.00521494	-0.0162932	0.00706173	0.00931391
61	0.016556	0.0055595	-0.0186686	0.0138701	-0.00111715	0.0159549	-0.0141376	0.0168812	0.00929154	0.0096111	0.0160606	0.0212326	0.0103731	0.0166883	-0.0401374	-0.018501	0.00849285	0.00896459	0.00709665	0.0112738	0.0291434	-0.0145535	-0.0417242	0.0275056	0.0188868	0.0312633	-0.0152659	-0.00704092	-0.0130994	0.00485341	0.00948225	0.000844453	0.00397164	0.000452604	-0.00489632	0.007061	-0.000454507	0.00762405	-0.00477436	0.00091316	0.0155854	-0.00583695	-0.0175601	0.00795385	0.00990358
60	0.0157685	0.00525325	-0.0186495	0.0161527	-0.00324759	0.0164589	-0.0113376	0.0171418	0.00938284	0.00967007	0.0163954	0.0218071	0.0116361	0.0161633	-0.0383703	-0.0166654	0.0087991	0.0110855	0.00361186	0.0111141	0.0293184	-0.0139752	-0.0415625	0.0280135	0.0192064	0.0310369	-0.0153002	-0.00841429	-0.0131412	0.0057208	0.011664	0.00229391	0.0030662	0.00125152	-0.00645421	0.00939498	-0.000694181	0.00643899	-0.00417327	0.00142675	0.0161408	-0.00671956	-0.0160155	0.00815928	0.00786254
59	0.0155421	0.00594374	-0.0192297	0.0161737	-0.00595059	0.0174253	-0.00964085	0.0157095	0.0102959	0.0107353	0.0168386	0.0235171	0.0119595	0.0149003	-0.0375599	-0.0138673	0.00840154	0.0116733	0.00136538	0.0112339	0.0300431	-0.012364	-0.0413818	0.0294382	0.0187632	0.0295304	-0.0137499	-0.00972299	-0.0129167	0.00568086	0.0140418	0.0027181	0.00522898	0.00112978	-0.00718655	0.0114588	-0.00030043	0.00613654	-0.00370153	0.00227512	0.0155188	-0.00719891	-0.0160536	0.00785874	0.00693428
58	0.0150837	0.00491466	-0.0189938	0.0161603	-0.00543319	0.016982	-0.00745335	0.0146195	0.00961491	0.0118614	0.0168424	0.0239014	0.013738	0.013544	-0.0380868	-0.0131787	0.00730589	0.0122078	0.000246903	0.0104787	0.0296227	-0.0114567	-0.0399951	0.0297331	0.0200814	0.0300364	-0.0126676	-0.011492	-0.0120246	0.00634282	0.0145078	0.00340859	0.00660045	0.00150641	-0.00798927	0.0125697	0.000157995	0.00629252	-0.00301864	0.00288001	0.0160438	-0.00664538	-0.01414	0.00867097	0.00505493
57	0.0158883	0.00394645	-0.0199525	0.0139652	-0.00554923	0.0161717	-0.00674954	0.0138625	0.0102483	0.0120706	0.0169242	0.0243103	0.0137057	0.0126443	-0.0385719	-0.013076	0.00606757	0.0119529	-0.00050636	0.0107793	0.0289722	-0.00947844	-0.0384981	0.0313176	0.0199369	0.0292393	-0.0110431	-0.0133466	-0.0106474	0.00734907	0.0142643	0.00302625	0.00867382	0.00229772	-0.0067072	0.0132583	0.00159224	0.00716182	-0.00225397	0.00253762	0.0157718	-0.00737581	-0.0131356	0.00982179	0.00436444
56	0.0168432	0.00254454	-0.0208123	0.0120726	-0.00610466	0.0151807	-0.00563296	0.0140736	0.0113097	0.0121068	0.0174986	0.0251911	0.0136562	0.0123799	-0.0387754	-0.014398	0.00509366	0.0118768	-0.00103326	0.0114907	0.02917	-0.00741458	-0.0363505	0.0327861	0.0203896	0.0273372	-0.0104078	-0.0131279	-0.00848277	0.00823739	0.0132638	0.00285125	0.00952029	0.00288549	-0.00550882	0.0135646	0.00275827	0.00769633	-0.00200288	0.00307404	0.0160819	-0.00750706	-0.011766	0.012112	0.00334677
55	0.0177753	-0.000158452	-0.0217558	0.0109921	-0.0066582	0.0139405	-0.00422725	0.0140413	0.0116027	0.0121353	0.0175823	0.0257427	0.0146473	0.0132967	-0.0387944	-0.01603	0.00381159	0.0109143	0.000440925	0.0114241	0.029929	-0.00584718	-0.034047	0.0327975	0.0199939	0.0273029	-0.0103108	-0.0131032	-0.00792353	0.00927788	0.0136785	0.00392979	0.0102983	0.00375289	-0.00291996	0.0143863	0.00329659	0.00856943	-0.00257163	0.0035705	0.0158536	-0.00784755	-0.0107313	0.014077	0.00221878
54	0.0172541	-0.000141332	-0.0233137	0.00866385	-0.007187	0.0135372	-0.00419301	0.0157685	0.0129038	0.0104785	0.0188606	0.0254003	0.0130532	0.0159655	-0.0384749	-0.0179608	0.00388577	0.0101668	0.00194174	0.0126225	0.0309923	-0.00449093	-0.0310225	0.0348252	0.0206825	0.0259257	-0.0072045	-0.0110089	-0.00639988	0.00907625	0.0119075	0.00370533	0.01011	0.00549528	-0.000732453	0.0141523	0.00545747	0.00972025	-0.00421702	0.00509415	0.0147085	-0.00948533	-0.0107294	0.0159601	0.00341335
53	0.0168546	-0.000641605	-0.0236599	0.00862771	-0.00772912	0.0135106	-0.00386964	0.0162916	0.014279	0.00946273	0.0198003	0.0270438	0.0119633	0.0176603	-0.0372993	-0.0185847	0.00498713	0.0104064	0.00319718	0.0132217	0.0343782	-0.00465452	-0.0289016	0.0351581	0.0206216	0.0264812	-0.00609363	-0.00906293	-0.0075545	0.00857027	0.013629	0.00505778	0.00867382	0.00673931	0.00276756	0.0165396	0.00694497	0.0106885	-0.00459555	0.00646943	0.0135653	-0.0108416	-0.0101891	0.0170824	0.00498455
52	0.0145188	-0.00136253	-0.024786	0.00715352	-0.00729543	0.0135524	-0.00276828	0.0170467	0.0143761	0.0102788	0.0220087	0.0270685	0.0120032	0.0205573	-0.036411	-0.0182803	0.00633958	0.0110151	0.00438224	0.0133986	0.0376994	-0.00405723	-0.0266038	0.0368206	0.0199083	0.0268312	-0.00296455	-0.00807951	-0.00870722	0.00724825	0.0143062	0.00469256	0.00725289	0.0099654	0.00377191	0.0171502	0.00894416	0.0101026	-0.00509012	0.00785421	0.0121501	-0.0116519	-0.0100731	0.0174724	0.00697993
51	0.0132139	-0.00112856	-0.0243009	0.00714401	-0.00600765	0.0143723	-0.00212534	0.0171304	0.0140964	0.011207	0.0235742	0.0285998	0.0115619	0.0219003	-0.0359164	-0.0180711	0.00940399	0.0118635	0.0048711	0.0132331	0.0420763	-0.00459745	-0.0243288	0.0362575	0.0202602	0.0278393	-0.00122786	-0.00585966	-0.0101339	0.00617542	0.0155293	0.00571403	0.00484474	0.0125942	0.00592517	0.0199939	0.0104317	0.00982106	-0.00401729	0.00799497	0.0121501	-0.0112753	-0.00896794	0.0172745	0.00873755
50	0.0120193	-0.000932638	-0.0234811	0.00741222	-0.00422151	0.0151483	-0.00105442	0.0180701	0.0144693	0.0136475	0.0240212	0.0307739	0.0109152	0.0217215	-0.0350319	-0.0175271	0.0125274	0.0129706	0.00495289	0.0156584	0.0462212	-0.00499691	-0.0228584	0.0360065	0.0215195	0.0283282	0.000271061	-0.00386808	-0.0110964	0.00499227	0.0165184	0.00556947	0.00234147	0.013591	0.00906757	0.0234274	0.0121741	0.00882813	-0.00246701	0.00891753	0.0125895	-0.0103546	-0.00655597	0.0186936	0.0123973
49	0.0111595	-0.000997312	-0.0212707	0.00672934	-0.00114188	0.0166149	-0.000253599	0.019006	0.0145073	0.0166777	0.0251796	0.0311239	0.0114459	0.0225014	-0.0343814	-0.0163648	0.0142336	0.0139007	0.00561105	0.0171858	0.049666	-0.00454609	-0.0208268	0.0346065	0.0221605	0.0281741	0.00168248	-0.00242242	-0.0104763	0.0045795	0.0157594	0.0053412	0.0016738	0.0163282	0.0104961	0.0252496	0.0132298	0.00647323	-0.000209126	0.00886997	0.0146457	-0.00624782	-0.00380162	0.0193251	0.0144574
48	0.0117454	-0.00196552	-0.0185126	0.00659999	0.00115595	0.017157	0.00163336	0.0201625	0.0158826	0.0205277	0.0245576	0.0327389	0.0118644	0.0222275	-0.034661	-0.0170781	0.0165334	0.0137524	0.00693687	0.0206173	0.0518801	-0.00174038	-0.0194573	0.0331323	0.024426	0.0271603	0.00173003	-0.00040992	-0.00968875	0.0055458	0.0159592	0.00471729	0.000935758	0.0181353	0.01291	0.0284415	0.0125241	0.00448165	0.00140392	0.00928655	0.0156367	-0.00357336	-0.00138395	0.0202952	0.0154789
47	0.0125348	-0.0022984	-0.0176851	0.00675026	0.00287362	0.0187777	0.00143744	0.0220095	0.017469	0.022466	0.0238862	0.0327256	0.0120299	0.0226288	-0.0345925	-0.0168689	0.0164725	0.01302	0.00894747	0.0228752	0.0512562	0.000783812	-0.0177377	0.0335964	0.0257461	0.0262054	0.00190693	0.00140476	-0.0072007	0.00704662	0.0159934	0.00556947	0.0029768	0.0215554	0.0158374	0.0299842	0.0114779	0.00207159	0.00263083	0.00937976	0.0183055	0.000364153	-0.000697263	0.0212881	0.0147751
46	0.0138397	-0.00200166	-0.0160093	0.00691195	0.00338531	0.0202614	0.00276896	0.0240087	0.0210204	0.0259299	0.0231824	0.0347058	0.0127984	0.0236769	-0.033786	-0.0168594	0.0183062	0.0120024	0.0101439	0.0260366	0.0516785	0.00482975	-0.0153923	0.0340567	0.0275988	0.0243603	0.00173954	0.00254226	-0.00572841	0.00884038	0.0175209	0.00618577	0.00475343	0.0243649	0.0170339	0.0335698	0.010736	0.000635442	0.00378355	0.0103194	0.0198063	0.00255166	-0.000396718	0.0222164	0.0142729
45	0.0145454	-0.00108481	-0.0151191	0.00747499	0.00357362	0.0225554	0.00302195	0.0262266	0.024275	0.028591	0.0227734	0.0366193	0.0133823	0.024843	-0.032152	-0.0164238	0.0190309	0.0111787	0.0115839	0.0273187	0.0518269	0.00794361	-0.0115613	0.0370431	0.0289798	0.02281	0.00234824	0.00355803	-0.00424661	0.0110964	0.0196133	0.00960589	0.00827056	0.0277603	0.0187668	0.0372162	0.0100265	0.000479463	0.00404605	0.0109148	0.0220148	0.0043359	-0.00129264	0.0228137	0.0137574
44	0.0156201	0.00138041	-0.014849	0.00874184	0.00317987	0.0250149	0.00475864	0.0283571	0.0273033	0.0306796	0.0226345	0.0384721	0.0142611	0.0256476	-0.0284884	-0.0152768	0.0219812	0.0111882	0.0123467	0.0278608	0.052856	0.0101882	-0.0062143	0.0403682	0.0312301	0.0228176	0.00343629	0.00432651	-0.0036265	0.0134646	0.021523	0.0146809	0.0120616	0.0318062	0.0208896	0.0425138	0.00962514	0.00223708	0.00481453	0.0120371	0.0261159	0.00725955	-0.00200977	0.0232131	0.0131107
43	0.0173549	0.00596276	-0.0145713	0.0104082	0.00415949	0.026706	0.0074255	0.0297837	0.0310258	0.0320017	0.0226136	0.0415498	0.0158304	0.0280424	-0.0245376	-0.0145806	0.0240717	0.013001	0.011601	0.0280739	0.0557359	0.01233	0.000487072	0.0437807	0.0340529	0.0231942	0.00513683	0.00492569	-0.00385857	0.0158043	0.0246788	0.0196589	0.0142567	0.0356638	0.0227233	0.0500655	0.00947867	0.00478219	0.00614986	0.0143064	0.0327183	0.0088764	-0.00251765	0.0236697	0.0143642
42	0.019259	0.0109883	-0.0144819	0.0113269	0.00342906	0.0289258	0.0109864	0.0320169	0.035087	0.0331848	0.0223054	0.0446427	0.0172038	0.0287329	-0.0198012	-0.0131768	0.0270943	0.0138437	0.0111559	0.0285932	0.0615033	0.0149855	0.00855992	0.0471076	0.0364573	0.0248624	0.00721782	0.00643983	-0.00418194	0.0171814	0.0277508	0.0264173	0.0165317	0.0409158	0.0254453	0.0551119	0.00920856	0.00917242	0.00848764	0.0154344	0.0416662	0.01219	-0.00149428	0.0226938	0.0154751
41	0.0203071	0.0150704	-0.0133444	0.0112946	0.00488803	0.033065	0.015038	0.0344498	0.0397587	0.0347655	0.0225641	0.0484395	0.0199201	0.0313826	-0.0174025	-0.0136067	0.0272065	0.0173399	0.0107507	0.028907	0.0661617	0.0190143	0.0153431	0.0483706	0.0403567	0.0265934	0.00879472	0.00631999	-0.00412107	0.0185643	0.0298375	0.0313345	0.0167105	0.0475715	0.0293752	0.0628329	0.00971835	0.0128436	0.00960041	0.0177398	0.0509811	0.0129794	0.00131524	0.0244495	0.0191196
40	0.0219297	0.0171343	-0.0122449	0.0108552	0.00340813	0.0361864	0.0198087	0.0398786	0.0439416	0.038275	0.0227848	0.0530827	0.0231234	0.0335283	-0.0150172	-0.0124368	0.0278646	0.0199649	0.0120747	0.0315397	0.0732397	0.0257176	0.0226855	0.049841	0.0421752	0.0288285	0.0106608	0.00727488	-0.00475069	0.0192757	0.032394	0.0353424	0.0174828	0.0553248	0.0325709	0.0668027	0.0106637	0.0175154	0.011864	0.0194404	0.0599461	0.015593	0.00506634	0.024265	0.022943
39	0.0227438	0.0188462	-0.0125473	0.0086144	0.00306194	0.0399813	0.0253155	0.0443982	0.0484783	0.0422354	0.0236959	0.0577506	0.0256286	0.0365509	-0.0125843	-0.0101466	0.0290858	0.024085	0.0149431	0.03655	0.0805441	0.0325749	0.0304426	0.0502462	0.0453157	0.0308239	0.0121692	0.00852652	-0.00380721	0.0195554	0.0360918	0.0381861	0.0175075	0.0641794	0.0373263	0.0741432	0.0111031	0.0207681	0.0122844	0.0222252	0.0683632	0.0163672	0.0105313	0.0263156	0.0285487
38	0.0227818	0.0193199	-0.0113452	0.00747499	0.00402064	0.0463517	0.0312522	0.0491897	0.0550523	0.0473389	0.0268174	0.0623558	0.0284438	0.0396723	-0.0099422	-0.00795529	0.0315358	0.028966	0.0200277	0.0427929	0.0894767	0.0409635	0.0383709	0.0522282	0.0502214	0.0336429	0.0134608	0.010326	-0.00090829	0.0206244	0.0406628	0.0404022	0.0188258	0.0729922	0.0433601	0.0836979	0.0135322	0.023511	0.0127828	0.0262977	0.0764095	0.0166696	0.0177843	0.0296729	0.0350808
37	0.0229682	0.0177372	-0.00956092	0.00464645	0.00417091	0.0526783	0.0358422	0.0566501	0.0602947	0.0543294	0.0300283	0.0688461	0.0334979	0.0444031	-0.0078498	-0.00524849	0.0344804	0.0348152	0.0252948	0.0501487	0.100121	0.052991	0.0491867	0.053459	0.0555951	0.0366712	0.0155151	0.0113436	0.000514539	0.0223059	0.0461867	0.0454353	0.0209239	0.0821512	0.0500576	0.08918	0.0164711	0.0277263	0.01517	0.0306385	0.0875676	0.0190397	0.0218093	0.0337151	0.0425088
36	0.0234038	0.0176878	-0.00883619	0.00388178	0.00589048	0.0589707	0.0420147	0.0597506	0.0671121	0.0609623	0.0337471	0.0734227	0.037093	0.0474884	-0.00212424	-0.00282892	0.0409136	0.0399302	0.0316481	0.0569756	0.11392	0.063453	0.0594451	0.0577959	0.0647902	0.0394331	0.0169608	0.0143282	0.00436645	0.0262834	0.0533142	0.0504362	0.0227728	0.0903743	0.0595362	0.101769	0.0202621	0.0310931	0.0170969	0.0348385	0.0997112	0.0220243	0.0296501	0.0394653	0.0496896
35	0.0246345	0.0174367	-0.00546363	0.00169808	0.00815407	0.0653849	0.0491517	0.0666099	0.0721605	0.0684398	0.0391492	0.0788667	0.0405664	0.0507088	0.00284425	0.00104011	0.0468313	0.0457794	0.0371454	0.065212	0.128262	0.0750392	0.0725968	0.0623364	0.0734109	0.0422274	0.0205083	0.0167763	0.00736619	0.0300915	0.0612481	0.0585223	0.0276956	0.0984053	0.0689025	0.109349	0.0248939	0.0363793	0.0216013	0.0400562	0.115577	0.0271088	0.0338121	0.0455999	0.0586032
34	0.0263465	0.018462	-0.00183617	0.00366112	0.0118709	0.0721091	0.0577248	0.0720749	0.0784491	0.0758963	0.0449775	0.084073	0.0454359	0.054089	0.0102799	0.00421295	0.0552218	0.0522601	0.0434073	0.0732164	0.144606	0.0858131	0.0878808	0.0704036	0.0838177	0.0452975	0.0230401	0.0184083	0.0118934	0.0352616	0.0688036	0.0674854	0.0331872	0.109425	0.0819686	0.124045	0.0310798	0.0396225	0.0271347	0.0436285	0.132444	0.035117	0.0411317	0.0525618	0.0676461
33	0.0276419	0.0219734	0.00153259	0.00413857	0.015525	0.0812871	0.0657406	0.0802828	0.0844162	0.0837295	0.0523275	0.0906736	0.0508914	0.0572295	0.0170003	0.00780806	0.0626517	0.0593495	0.0476892	0.0830716	0.160911	0.100351	0.105181	0.0805992	0.0940419	0.048537	0.0287391	0.0184958	0.0170426	0.0385429	0.0789898	0.0784324	0.0362003	0.124085	0.0965659	0.140177	0.0380627	0.0440356	0.0341404	0.0468964	0.152341	0.0442094	0.0501632	0.0607165	0.0792989
32	0.0305655	0.0260193	0.00792961	0.0080913	0.019628	0.0927706	0.0749091	0.090507	0.0939214	0.0905735	0.0611575	0.0961671	0.0557933	0.0600637	0.0234277	0.0125616	0.070968	0.0672493	0.052203	0.0943173	0.17665	0.115476	0.122257	0.0909376	0.102864	0.0533323	0.0353663	0.0197208	0.0212236	0.0429084	0.0883599	0.0916602	0.0419943	0.138663	0.113716	0.152777	0.0468451	0.050231	0.0416426	0.0516861	0.17538	0.0542966	0.058586	0.0702179	0.0922641
31	0.0325438	0.0296183	0.0124986	0.0135867	0.0236188	0.107617	0.0855955	0.0987187	0.107425	0.0997801	0.0721539	0.103705	0.0626887	0.0646917	0.0314854	0.0175853	0.0828433	0.0769732	0.0585087	0.106474	0.196166	0.132259	0.143426	0.103937	0.114272	0.0567962	0.0408921	0.0202059	0.0272021	0.0460147	0.100408	0.106334	0.0479519	0.159585	0.137501	0.173511	0.0553022	0.0558595	0.0491829	0.0564073	0.200673	0.0665505	0.0725138	0.0799951	0.107814
30	0.0352753	0.035224	0.0205829	0.0183688	0.0293462	0.124636	0.0969325	0.111543	0.122441	0.10947	0.0841072	0.112783	0.0706208	0.069801	0.0388696	0.0265065	0.095723	0.0900069	0.0660357	0.122464	0.21779	0.151305	0.164953	0.118036	0.129196	0.0617343	0.046922	0.0222241	0.0340614	0.0504943	0.113117	0.123044	0.0565079	0.183842	0.160106	0.19057	0.0668674	0.0640959	0.0585207	0.0646932	0.231623	0.0812905	0.0863503	0.0940503	0.12739
29	0.0368637	0.039696	0.0251634	0.0212696	0.0338316	0.141649	0.109668	0.123211	0.138002	0.121834	0.0967681	0.120833	0.0795991	0.0752811	0.0477186	0.0354753	0.108848	0.102923	0.07754	0.139302	0.240194	0.172935	0.18525	0.136278	0.147067	0.0652229	0.0525125	0.0251592	0.0428628	0.0554057	0.130491	0.141488	0.0662242	0.208283	0.184277	0.211743	0.0772533	0.0745389	0.0699223	0.0745693	0.265568	0.0957489	0.103902	0.107388	0.149375
28	0.0404911	0.0465591	0.034037	0.0222378	0.0398786	0.160009	0.122576	0.136739	0.154211	0.136446	0.109075	0.132649	0.0917064	0.082829	0.0561091	0.0493935	0.125311	0.119232	0.0869501	0.158622	0.266155	0.196746	0.205953	0.154468	0.168248	0.0705547	0.058531	0.0314249	0.0527103	0.0631609	0.14723	0.162494	0.0797602	0.235897	0.206662	0.227385	0.091843	0.084881	0.0835895	0.0871332	0.306527	0.114702	0.123148	0.125548	0.172197
27	0.0450335	0.0524558	0.0397569	0.0229036	0.0448015	0.178254	0.13563	0.150871	0.170901	0.154095	0.122385	0.14302	0.103781	0.0900249	0.067292	0.0641335	0.143782	0.136093	0.0995102	0.176489	0.294087	0.223415	0.226941	0.174074	0.190267	0.0741194	0.0642147	0.0370516	0.0636231	0.0710588	0.167239	0.186307	0.0943879	0.264842	0.232423	0.246574	0.106161	0.0959422	0.0976009	0.100047	0.352996	0.132855	0.145544	0.144197	0.195533
26	0.0519422	0.0583849	0.0463879	0.0246859	0.0504833	0.198372	0.150601	0.166769	0.188385	0.174973	0.13629	0.155409	0.11677	0.0990013	0.0812007	0.0816259	0.164825	0.156838	0.113564	0.195747	0.323916	0.253893	0.252532	0.195055	0.213213	0.0789661	0.0709579	0.044588	0.0752588	0.0809995	0.190859	0.214615	0.113573	0.299738	0.260808	0.268622	0.124618	0.106979	0.114232	0.11515	0.408113	0.156322	0.173247	0.167465	0.222175
25	0.0605306	0.0673822	0.0568632	0.0273337	0.05813	0.22287	0.168466	0.184669	0.207936	0.197837	0.153132	0.170805	0.132717	0.110762	0.0954081	0.10278	0.186328	0.183634	0.128199	0.218756	0.356371	0.288776	0.28145	0.219552	0.238006	0.086339	0.0846631	0.0550329	0.0909689	0.0933922	0.219852	0.252836	0.138614	0.339339	0.291682	0.287406	0.148355	0.120252	0.133782	0.133636	0.470025	0.186395	0.207818	0.194402	0.255056
24	0.0713102	0.0732371	0.0662542	0.0326275	0.0691208	0.246392	0.190915	0.209899	0.22747	0.222189	0.17265	0.18485	0.149723	0.124995	0.111054	0.125661	0.20997	0.21475	0.147873	0.24252	0.390306	0.324432	0.315435	0.246604	0.264087	0.090771	0.100457	0.0644658	0.106964	0.104187	0.257148	0.292601	0.165581	0.380076	0.32594	0.314487	0.171236	0.139864	0.156582	0.155893	0.536048	0.22045	0.243889	0.22065	0.293846
23	0.081114	0.0843325	0.077595	0.040202	0.0797825	0.273232	0.212798	0.231846	0.247431	0.24364	0.193909	0.202101	0.168499	0.139832	0.125824	0.148699	0.230534	0.24715	0.167897	0.267313	0.423798	0.359	0.349027	0.276065	0.291053	0.100046	0.118701	0.0775052	0.125657	0.117166	0.295623	0.337987	0.19527	0.423992	0.362076	0.33357	0.195961	0.158665	0.180146	0.178217	0.600072	0.259011	0.286458	0.252612	0.33677
22	0.0939271	0.0936741	0.0862766	0.0490433	0.0943038	0.299994	0.23641	0.259824	0.269405	0.267307	0.217153	0.220104	0.187194	0.15624	0.141639	0.17531	0.256223	0.283595	0.191732	0.291204	0.461193	0.396448	0.386506	0.305397	0.321594	0.108612	0.139172	0.0926941	0.144934	0.128219	0.338675	0.384495	0.227761	0.469408	0.402398	0.359691	0.219839	0.184536	0.20581	0.204888	0.670561	0.298181	0.332294	0.289104	0.382017
21	0.110385	0.108283	0.0965807	0.0595928	0.109301	0.329991	0.262648	0.287839	0.294946	0.29229	0.24301	0.241794	0.209615	0.173685	0.16288	0.205505	0.287166	0.321643	0.217909	0.317601	0.506929	0.437024	0.427975	0.337542	0.354688	0.121058	0.160752	0.112365	0.167727	0.142126	0.386939	0.436818	0.26306	0.522336	0.449909	0.387972	0.245402	0.213792	0.234425	0.235151	0.746783	0.344485	0.383545	0.333573	0.431021
20	0.126005	0.123521	0.10709	0.0707034	0.125791	0.361733	0.290171	0.321158	0.32326	0.319255	0.271693	0.265141	0.235658	0.193825	0.186969	0.237559	0.32239	0.365465	0.252622	0.34701	0.558098	0.484557	0.473144	0.375612	0.394358	0.135259	0.187523	0.134215	0.19731	0.15655	0.446242	0.500515	0.304099	0.579071	0.501312	0.41629	0.275023	0.249189	0.269883	0.272124	0.828898	0.395078	0.440393	0.381333	0.482011
19	0.143798	0.138124	0.11926	0.0812967	0.141611	0.389478	0.31932	0.354876	0.351467	0.345507	0.298013	0.287599	0.261238	0.213461	0.213461	0.269207	0.360417	0.40686	0.288435	0.377029	0.610679	0.53074	0.517345	0.411204	0.432936	0.149389	0.214205	0.156602	0.228789	0.174925	0.506236	0.564348	0.34406	0.634618	0.551906	0.447923	0.307463	0.284732	0.303055	0.307002	0.905585	0.450886	0.495269	0.429058	0.529334
18	0.162044	0.15629	0.134225	0.0930578	0.154848	0.423592	0.350073	0.390224	0.383852	0.372423	0.325199	0.310156	0.289343	0.231216	0.24098	0.304033	0.399109	0.452197	0.325052	0.413202	0.665858	0.579927	0.561556	0.454811	0.476876	0.167809	0.24426	0.179903	0.265914	0.196072	0.571338	0.640214	0.389347	0.694267	0.604659	0.479054	0.346252	0.322838	0.339594	0.348487	0.992039	0.516669	0.549449	0.482239	0.576064
17	0.18289	0.178481	0.152341	0.106575	0.17197	0.458986	0.382292	0.430076	0.417204	0.402478	0.351386	0.335448	0.318016	0.25513	0.275037	0.340571	0.449783	0.497667	0.365711	0.448963	0.729265	0.636796	0.611018	0.495297	0.523436	0.189254	0.278986	0.210785	0.307271	0.222624	0.645719	0.715822	0.438842	0.755456	0.663495	0.515614	0.391366	0.365818	0.37779	0.388267	1.08279	0.587546	0.616309	0.544616	0.624032
16	0.198676	0.199827	0.170461	0.119439	0.188492	0.50122	0.410648	0.469676	0.450336	0.431435	0.380164	0.358784	0.343943	0.279942	0.306514	0.38073	0.497575	0.541305	0.401515	0.485727	0.790359	0.696519	0.649005	0.541433	0.57591	0.209402	0.314874	0.243879	0.345707	0.252182	0.716294	0.794738	0.494867	0.810153	0.717582	0.544328	0.438083	0.407766	0.412126	0.42667	1.17567	0.658773	0.677081	0.609455	0.673456
15	0.217243	0.223642	0.189999	0.133607	0.207217	0.542493	0.441857	0.50756	0.482772	0.46175	0.40731	0.385	0.366552	0.306871	0.33891	0.422658	0.545824	0.57923	0.439083	0.520421	0.848159	0.754001	0.688732	0.582348	0.622532	0.228801	0.354464	0.277605	0.38577	0.284856	0.791687	0.869142	0.549714	0.866585	0.771377	0.57617	0.486053	0.44916	0.447851	0.462256	1.27167	0.728461	0.739616	0.678569	0.72214
14	0.236022	0.246463	0.211337	0.14891	0.225668	0.585876	0.474405	0.548523	0.516015	0.493231	0.436908	0.409176	0.38849	0.336289	0.369316	0.468601	0.591876	0.616214	0.478717	0.553313	0.906265	0.815177	0.727654	0.624657	0.670935	0.248218	0.397366	0.31687	0.427693	0.321949	0.874076	0.944803	0.612051	0.922819	0.825528	0.607826	0.536257	0.492031	0.487382	0.495251	1.36983	0.799519	0.80328	0.747318	0.77371
13	0.25788	0.267328	0.233191	0.164507	0.24721	0.631327	0.512028	0.593262	0.552139	0.528712	0.47297	0.437882	0.410962	0.369094	0.400356	0.518505	0.640182	0.65172	0.525286	0.583158	0.967543	0.881573	0.769344	0.672044	0.719123	0.268294	0.4477	0.358318	0.468395	0.363673	0.966259	1.02446	0.683807	0.983771	0.88399	0.643237	0.590617	0.537522	0.529561	0.526852	1.47465	0.871075	0.872481	0.824803	0.829435
12	0.283759	0.285661	0.25499	0.182898	0.266521	0.67529	0.548508	0.641715	0.595992	0.567554	0.506952	0.463132	0.434336	0.405186	0.434026	0.561492	0.687464	0.695549	0.577851	0.615372	1.02944	0.948246	0.815544	0.717462	0.764471	0.288042	0.499397	0.410685	0.514687	0.410495	1.06228	1.10379	0.758022	1.05153	0.949499	0.676558	0.647452	0.58297	0.576859	0.557384	1.57749	0.94775	0.947299	0.907161	0.886667
11	0.310212	0.300909	0.274636	0.199112	0.286197	0.710539	0.582974	0.690894	0.635879	0.599262	0.540739	0.485516	0.459719	0.437249	0.459303	0.59849	0.729413	0.728373	0.62937	0.644022	1.08732	1.00502	0.856917	0.762015	0.805737	0.309584	0.548426	0.457836	0.554608	0.454418	1.15356	1.17668	0.831225	1.10749	1.00117	0.709054	0.70412	0.62405	0.621138	0.584372	1.6587	1.01811	1.0127	0.983273	0.942198
10	0.338469	0.315111	0.289599	0.216534	0.299809	0.744558	0.613979	0.737872	0.680108	0.630678	0.568231	0.5049	0.482745	0.469513	0.484172	0.631093	0.773057	0.774483	0.678674	0.673584	1.14424	1.05532	0.898472	0.80146	0.842553	0.334062	0.597624	0.506935	0.593372	0.49888	1.23836	1.2375	0.894796	1.16857	1.05774	0.7347	0.75666	0.665719	0.665048	0.616009	1.73138	1.08696	1.08105	1.06077	0.990644
9	0.367881	0.331399	0.299096	0.236494	0.31411	0.775986	0.641407	0.779383	0.720653	0.659409	0.594188	0.526898	0.507401	0.504514	0.510458	0.661499	0.815949	0.814828	0.72811	0.704536	1.20196	1.10427	0.934737	0.84231	0.877671	0.359075	0.646236	0.554456	0.629523	0.544096	1.32154	1.2996	0.961487	1.22742	1.10666	0.75652	0.808422	0.708659	0.703869	0.64796	1.80006	1.15522	1.14856	1.1402	1.03783
8	0.398757	0.350251	0.310612	0.258471	0.328614	0.805163	0.669701	0.817324	0.759749	0.682847	0.616573	0.547143	0.529208	0.539704	0.538277	0.690915	0.857662	0.858069	0.771316	0.736636	1.25824	1.14904	0.968466	0.882699	0.911876	0.385093	0.69379	0.602792	0.668077	0.588967	1.39678	1.35548	1.02321	1.28241	1.15106	0.775372	0.851391	0.752818	0.742525	0.682538	1.86507	1.21918	1.21218	1.21999	1.08158
7	0.431455	0.372172	0.323151	0.284037	0.342926	0.830871	0.699343	0.853975	0.787279	0.70295	0.638781	0.568796	0.549974	0.579575	0.569669	0.720625	0.896537	0.903947	0.816725	0.772024	1.3109	1.19079	0.999144	0.924404	0.946359	0.411709	0.742528	0.658554	0.707575	0.635253	1.47296	1.40056	1.08405	1.33109	1.18779	0.79607	0.891812	0.803163	0.78307	0.717921	1.92632	1.28671	1.27649	1.2965	1.1274
6	0.460808	0.394443	0.33146	0.306889	0.358935	0.852786	0.731787	0.878466	0.805601	0.72238	0.66104	0.590606	0.569998	0.61639	0.599377	0.746515	0.933089	0.938689	0.849498	0.801996	1.35347	1.23178	1.01984	0.962461	0.97641	0.43275	0.785869	0.709729	0.741801	0.673112	1.54217	1.44463	1.1443	1.36727	1.21425	0.81966	0.921427	0.84682	0.814854	0.743415	1.98464	1.3417	1.33367	1.36897	1.1695
5	0.48589	0.414939	0.349219	0.329246	0.367194	0.874661	0.761054	0.904145	0.822114	0.742079	0.677007	0.609147	0.584751	0.645859	0.626266	0.769115	0.971888	0.975644	0.879061	0.827179	1.39366	1.27335	1.03667	0.996917	1.00086	0.451392	0.819226	0.764348	0.765346	0.709137	1.59888	1.47842	1.20194	1.4002	1.24184	0.839407	0.946357	0.892002	0.841452	0.758564	2.0426	1.39457	1.3824	1.44084	1.19579
4	0.508891	0.43526	0.369001	0.347284	0.376452	0.894554	0.793185	0.922533	0.838202	0.763146	0.698502	0.627883	0.602599	0.671791	0.652056	0.786012	1.01063	1.00635	0.903394	0.841969	1.43201	1.3155	1.04721	1.02906	1.02375	0.468892	0.847981	0.815326	0.780691	0.732026	1.64943	1.5116	1.26487	1.42093	1.2667	0.865975	0.969721	0.919949	0.862962	0.764366	2.09716	1.44289	1.43132	1.51374	1.2212
3	0.523886	0.449035	0.384076	0.36125	0.371427	0.908805	0.815408	0.936102	0.851264	0.783927	0.717143	0.639154	0.614045	0.686233	0.664072	0.796744	1.04393	1.02729	0.920862	0.847723	1.46157	1.35077	1.05156	1.0508	1.03701	0.481351	0.862167	0.85608	0.783132	0.748417	1.68434	1.53321	1.31436	1.43667	1.28745	0.8833	0.993056	0.942743	0.87474	0.766221	2.13176	1.47589	1.46562	1.57376	1.23298
2	0.53366	0.462684	0.398723	0.37019	0.362939	0.918887	0.839353	0.936364	0.859086	0.801665	0.737854	0.645834	0.624674	0.697313	0.668424	0.803687	1.06892	1.04931	0.940169	0.853502	1.47976	1.37193	1.0507	1.07388	1.04571	0.488151	0.875365	0.874769	0.785011	0.75719	1.72112	1.56098	1.36208	1.45481	1.29824	0.900847	1.02056	0.96041	0.887057	0.767339	2.15727	1.5078	1.49282	1.61492	1.24411
1	0.539484	0.466963	0.41608	0.377561	0.351882	0.921502	0.868004	0.939573	0.859444	0.811652	0.759609	0.649758	0.635967	0.702781	0.669493	0.806065	1.06928	1.06975	0.963708	0.858137	1.48535	1.37574	1.05403	1.10182	1.05165	0.490291	0.886896	0.876909	0.786556	0.759925	1.75738	1.5762	1.39977	1.46801	1.29895	0.92082	1.0485	0.963382	0.901085	0.768408	2.16453	1.54204	1.50804	1.62312	1.256
0	0.540435	0.46625	0.426304	0.382554	0.350217	0.92174	0.889403	0.942664	0.858968	0.811414	0.763651	0.64952	0.643814	0.702781	0.670444	0.807967	1.06857	1.07237	0.969653	0.861228	1.48535	1.37502	1.05736	1.12013	1.05355	0.490767	0.88642	0.876909	0.787507	0.762779	1.76974	1.57953	1.40833	1.47491	1.298	0.931996	1.05183	0.966235	0.909169	0.768408	2.16381	1.56082	1.50756	1.62359	1.25838
0	0.540435	0.46625	0.426304	0.382554	0.350217	0.92174	0.889403	0.942664	0.858968	0.811414	0.763651	0.64952	0.643814	0.702781	0.670444	0.807967	1.06857	1.07237	0.969653	0.861228	1.48535	1.37502	1.05736	1.12013	1.05355	0.490767	0.88642	0.876909	0.787507	0.762779	1.76974	1.57953	1.40833	1.47491	1.298	0.931996	1.05183	0.966235	0.909169	0.768408	2.16381	1.56082	1.50756	1.62359	1.25838
1	0.539484	0.466963	0.41608	0.377561	0.351882	0.921502	0.868004	0.939573	0.859444	0.811652	0.759609	0.649758	0.635967	0.702781	0.669493	0.806065	1.06928	1.06975	0.963708	0.858137	1.48535	1.37574	1.05403	1.10182	1.05165	0.490291	0.886896	0.876909	0.786556	0.759925	1.75738	1.5762	1.39977	1.46801	1.29895	0.92082	1.0485	0.963382	0.901085	0.768408	2.16453	1.54204	1.50804	1.62312	1.256
2	0.53366	0.462684	0.398723	0.37019	0.362939	0.918887	0.839353	0.936364	0.859086	0.801665	0.737854	0.645834	0.624674	0.697313	0.668424	0.803687	1.06892	1.04931	0.940169	0.853502	1.47976	1.37193	1.0507	1.07388	1.04571	0.488151	0.875365	0.874769	0.785011	0.75719	1.72112	1.56098	1.36208	1.45481	1.29824	0.900847	1.02056	0.96041	0.887057	0.767339	2.15727	1.5078	1.49282	1.61492	1.24411
3	0.523886	0.449035	0.384076	0.36125	0.371427	0.908805	0.815408	0.936102	0.851264	0.783927	0.717143	0.639154	0.614045	0.686233	0.664072	0.796744	1.04393	1.02729	0.920862	0.847723	1.46157	1.35077	1.05156	1.0508	1.03701	0.481351	0.862167	0.85608	0.783132	0.748417	1.68434	1.53321	1.31436	1.43667	1.28745	0.8833	0.993056	0.942743	0.87474	0.766221	2.13176	1.47589	1.46562	1.57376	1.23298
4	0.508891	0.43526	0.369001	0.347284	0.376452	0.894554	0.793185	0.922533	0.838202	0.763146	0.698502	0.627883	0.602599	0.671791	0.652056	0.786012	1.01063	1.00635	0.903394	0.841969	1.43201	1.3155	1.04721	1.02906	1.02375	0.468892	0.847981	0.815326	0.780691	0.732026	1.64943	1.5116	1.26487	1.42093	1.2667	0.865975	0.969721	0.919949	0.862962	0.764366	2.09716	1.44289	1.43132	1.51374	1.2212
5	0.48589	0.414939	0.349219	0.329246	0.367194	0.874661	0.761054	0.904145	0.822114	0.742079	0.677007	0.609147	0.584751	0.645859	0.626266	0.769115	0.971888	0.975644	0.879061	0.827179	1.39366	1.27335	1.03667	0.996917	1.00086	0.451392	0.819226	0.764348	0.765346	0.709137	1.59888	1.47842	1.20194	1.4002	1.24184	0.839407	0.946357	0.892002	0.841452	0.758564	2.0426	1.39457	1.3824	1.44084	1.19579
6	0.460808	0.394443	0.33146	0.306889	0.358935	0.852786	0.731787	0.878466	0.805601	0.72238	0.66104	0.590606	0.569998	0.61639	0.599377	0.746515	0.933089	0.938689	0.849498	0.801996	1.35347	1.23178	1.01984	0.962461	0.97641	0.43275	0.785869	0.709729	0.741801	0.673112	1.54217	1.44463	1.1443	1.36727	1.21425	0.81966	0.921427	0.84682	0.814854	0.743415	1.98464	1.3417	1.33367	1.36897	1.1695
7	0.431455	0.372172	0.323151	0.284037	0.342926	0.830871	0.699343	0.853975	0.787279	0.70295	0.638781	0.568796	0.549974	0.579575	0.569669	0.720625	0.896537	0.903947	0.816725	0.772024	1.3109	1.19079	0.999144	0.924404	0.946359	0.411709	0.742528	0.658554	0.707575	0.635253	1.47296	1.40056	1.08405	1.33109	1.18779	0.79607	0.891812	0.803163	0.78307	0.717921	1.92632	1.28671	1.27649	1.2965	1.1274
8	0.398757	0.350251	0.310612	0.258471	0.328614	0.805163	0.669701	0.817324	0.759749	0.682847	0.616573	0.547143	0.529208	0.539704	0.538277	0.690915	0.857662	0.858069	0.771316	0.736636	1.25824	1.14904	0.968466	0.882699	0.911876	0.385093	0.69379	0.602792	0.668077	0.588967	1.39678	1.35548	1.02321	1.28241	1.15106	0.775372	0.851391	0.752818	0.742525	0.682538	1.86507	1.21918	1.21218	1.21999	1.08158
9	0.367881	0.331399	0.299096	0.236494	0.31411	0.775986	0.641407	0.779383	0.720653	0.659409	0.594188	0.526898	0.507401	0.504514	0.510458	0.661499	0.815949	0.814828	0.72811	0.704536	1.20196	1.10427	0.934737	0.84231	0.877671	0.359075	0.646236	0.554456	0.629523	0.544096	1.32154	1.2996	0.961487	1.22742	1.10666	0.75652	0.808422	0.708659	0.703869	0.64796	1.80006	1.15522	1.14856	1.1402	1.03783
10	0.338469	0.315111	0.289599	0.216534	0.299809	0.744558	0.613979	0.737872	0.680108	0.630678	0.568231	0.5049	0.482745	0.469513	0.484172	0.631093	0.773057	0.774483	0.678674	0.673584	1.14424	1.05532	0.898472	0.80146	0.842553	0.334062	0.597624	0.506935	0.593372	0.49888	1.23836	1.2375	0.894796	1.16857	1.05774	0.7347	0.75666	0.665719	0.665048	0.616009	1.73138	1.08696	1.08105	1.06077	0.990644
11	0.310212	0.300909	0.274636	0.199112	0.286197	0.710539	0.582974	0.690894	0.635879	0.599262	0.540739	0.485516	0.459719	0.437249	0.459303	0.59849	0.729413	0.728373	0.62937	0.644022	1.08732	1.00502	0.856917	0.762015	0.805737	0.309584	0.548426	0.457836	0.554608	0.454418	1.15356	1.17668	0.831225	1.10749	1.00117	0.709054	0.70412	0.62405	0.621138	0.584372	1.6587	1.01811	1.0127	0.983273	0.942198
12	0.283759	0.285661	0.25499	0.182898	0.266521	0.67529	0.548508	0.641715	0.595992	0.567554	0.506952	0.463132	0.434336	0.405186	0.434026	0.561492	0.687464	0.695549	0.577851	0.615372	1.02944	0.948246	0.815544	0.717462	0.764471	0.288042	0.499397	0.410685	0.514687	0.410495	1.06228	1.10379	0.758022	1.05153	0.949499	0.676558	0.647452	0.58297	0.576859	0.557384	1.57749	0.94775	0.947299	0.907161	0.886667
13	0.25788	0.267328	0.233191	0.164507	0.24721	0.631327	0.512028	0.593262	0.552139	0.528712	0.47297	0.437882	0.410962	0.369094	0.400356	0.518505	0.640182	0.65172	0.525286	0.583158	0.967543	0.881573	0.769344	0.672044	0.719123	0.268294	0.4477	0.358318	0.468395	0.363673	0.966259	1.02446	0.683807	0.983771	0.88399	0.643237	0.590617	0.537522	0.529561	0.526852	1.47465	0.871075	0.872481	0.824803	0.829435
14	0.236022	0.246463	0.211337	0.14891	0.225668	0.585876	0.474405	0.548523	0.516015	0.493231	0.436908	0.409176	0.38849	0.336289	0.369316	0.468601	0.591876	0.616214	0.478717	0.553313	0.906265	0.815177	0.727654	0.624657	0.670935	0.248218	0.397366	0.31687	0.427693	0.321949	0.874076	0.944803	0.612051	0.922819	0.825528	0.607826	0.536257	0.492031	0.487382	0.495251	1.36983	0.799519	0.80328	0.747318	0.77371
15	0.217243	0.223642	0.189999	0.133607	0.207217	0.542493	0.441857	0.50756	0.482772	0.46175	0.40731	0.385	0.366552	0.306871	0.33891	0.422658	0.545824	0.57923	0.439083	0.520421	0.848159	0.754001	0.688732	0.582348	0.622532	0.228801	0.354464	0.277605	0.38577	0.284856	0.791687	0.869142	0.549714	0.866585	0.771377	0.57617	0.486053	0.44916	0.447851	0.462256	1.27167	0.728461	0.739616	0.678569	0.72214
16	0.198676	0.199827	0.170461	0.119439	0.188492	0.50122	0.410648	0.469676	0.450336	0.431435	0.380164	0.358784	0.343943	0.279942	0.306514	0.38073	0.497575	0.541305	0.401515	0.485727	0.790359	0.696519	0.649005	0.541433	0.57591	0.209402	0.314874	0.243879	0.345707	0.252182	0.716294	0.794738	0.494867	0.810153	0.717582	0.544328	0.438083	0.407766	0.412126	0.42667	1.17567	0.658773	0.677081	0.609455	0.673456
17	0.18289	0.178481	0.152341	0.106575	0.17197	0.458986	0.382292	0.430076	0.417204	0.402478	0.351386	0.335448	0.318016	0.25513	0.275037	0.340571	0.449783	0.497667	0.365711	0.448963	0.729265	0.636796	0.611018	0.495297	0.523436	0.189254	0.278986	0.210785	0.307271	0.222624	0.645719	0.715822	0.438842	0.755456	0.663495	0.515614	0.391366	0.365818	0.37779	0.388267	1.08279	0.587546	0.616309	0.544616	0.624032
18	0.162044	0.15629	0.134225	0.0930578	0.154848	0.423592	0.350073	0.390224	0.383852	0.372423	0.325199	0.310156	0.289343	0.231216	0.24098	0.304033	0.399109	0.452197	0.325052	0.413202	0.665858	0.579927	0.561556	0.454811	0.476876	0.167809	0.24426	0.179903	0.265914	0.196072	0.571338	0.640214	0.389347	0.694267	0.604659	0.479054	0.346252	0.322838	0.339594	0.348487	0.992039	0.516669	0.549449	0.482239	0.576064
19	0.143798	0.138124	0.11926	0.0812967	0.141611	0.389478	0.31932	0.354876	0.351467	0.345507	0.298013	0.287599	0.261238	0.213461	0.213461	0.269207	0.360417	0.40686	0.288435	0.377029	0.610679	0.53074	0.517345	0.411204	0.432936	0.149389	0.214205	0.156602	0.228789	0.174925	0.506236	0.564348	0.34406	0.634618	0.551906	0.447923	0.307463	0.284732	0.303055	0.307002	0.905585	0.450886	0.495269	0.429058	0.529334
20	0.126005	0.123521	0.10709	0.0707034	0.125791	0.361733	0.290171	0.321158	0.323259	0.319255	0.271693	0.265141	0.235658	0.193825	0.186969	0.237559	0.32239	0.365465	0.252622	0.34701	0.558098	0.484557	0.473144	0.375612	0.394358	0.135259	0.187523	0.134215	0.19731	0.15655	0.446242	0.500515	0.304099	0.579071	0.501312	0.41629	0.275023	0.249189	0.269883	0.272124	0.828898	0.395078	0.440393	0.381333	0.482011
21	0.110385	0.108283	0.0965807	0.0595928	0.109301	0.329991	0.262648	0.287839	0.294946	0.29229	0.24301	0.241794	0.209615	0.173685	0.16288	0.205505	0.287166	0.321643	0.217909	0.317601	0.506929	0.437024	0.427975	0.337542	0.354688	0.121058	0.160752	0.112365	0.167727	0.142126	0.386939	0.436818	0.26306	0.522336	0.449909	0.387972	0.245402	0.213792	0.234425	0.235151	0.746783	0.344485	0.383545	0.333573	0.431021
22	0.0939271	0.0936741	0.0862766	0.0490433	0.0943038	0.299994	0.23641	0.259824	0.269405	0.267307	0.217153	0.220104	0.187194	0.15624	0.141639	0.17531	0.256223	0.283595	0.191732	0.291204	0.461193	0.396448	0.386506	0.305397	0.321594	0.108612	0.139172	0.0926941	0.144934	0.128219	0.338675	0.384495	0.227761	0.469408	0.402398	0.359691	0.219839	0.184536	0.20581	0.204888	0.670561	0.298181	0.332294	0.289104	0.382017
23	0.081114	0.0843325	0.077595	0.040202	0.0797825	0.273232	0.212798	0.231846	0.247431	0.24364	0.193909	0.202101	0.168499	0.139832	0.125824	0.148699	0.230534	0.24715	0.167897	0.267313	0.423798	0.359	0.349027	0.276065	0.291053	0.100046	0.118701	0.0775052	0.125657	0.117166	0.295623	0.337987	0.19527	0.423992	0.362076	0.33357	0.195961	0.158665	0.180146	0.178217	0.600072	0.259011	0.286458	0.252612	0.33677
24	0.0713102	0.0732371	0.0662542	0.0326275	0.0691208	0.246392	0.190915	0.209899	0.22747	0.222189	0.17265	0.18485	0.149723	0.124995	0.111054	0.125661	0.20997	0.21475	0.147873	0.24252	0.390306	0.324432	0.315435	0.246604	0.264087	0.090771	0.100457	0.0644658	0.106964	0.104187	0.257148	0.292601	0.165581	0.380076	0.32594	0.314487	0.171236	0.139864	0.156582	0.155893	0.536048	0.22045	0.243889	0.22065	0.293846
25	0.0605306	0.0673822	0.0568632	0.0273337	0.05813	0.22287	0.168466	0.184669	0.207936	0.197837	0.153132	0.170805	0.132717	0.110762	0.0954081	0.10278	0.186328	0.183634	0.128199	0.218756	0.356371	0.288776	0.28145	0.219552	0.238006	0.086339	0.0846631	0.0550329	0.0909689	0.0933922	0.219852	0.252836	0.138614	0.339339	0.291682	0.287406	0.148355	0.120252	0.133782	0.133636	0.470025	0.186395	0.207818	0.194402	0.255056
26	0.0519422	0.0583849	0.0463879	0.0246859	0.0504833	0.198372	0.150601	0.166769	0.188385	0.174973	0.13629	0.155409	0.11677	0.0990013	0.0812007	0.0816259	0.164825	0.156838	0.113564	0.195747	0.323916	0.253893	0.252532	0.195055	0.213213	0.0789661	0.0709579	0.044588	0.0752588	0.0809995	0.190859	0.214615	0.113573	0.299738	0.260808	0.268622	0.124618	0.106979	0.114232	0.11515	0.408113	0.156322	0.173247	0.167465	0.222175
27	0.0450335	0.0524558	0.0397569	0.0229036	0.0448015	0.178254	0.13563	0.150871	0.170901	0.154095	0.122385	0.14302	0.103781	0.0900249	0.067292	0.0641335	0.143782	0.136093	0.0995102	0.176489	0.294087	0.223415	0.226941	0.174074	0.190267	0.0741194	0.0642147	0.0370516	0.0636231	0.0710588	0.167239	0.186307	0.0943879	0.264842	0.232423	0.246574	0.106161	0.0959422	0.0976009	0.100047	0.352996	0.132855	0.145544	0.144197	0.195533
28	0.0404911	0.0465591	0.034037	0.0222378	0.0398786	0.160009	0.122576	0.136739	0.154211	0.136446	0.109075	0.132649	0.0917064	0.082829	0.0561091	0.0493935	0.125311	0.119232	0.0869501	0.158622	0.266155	0.196746	0.205953	0.154468	0.168248	0.0705547	0.058531	0.0314249	0.0527103	0.0631609	0.14723	0.162494	0.0797602	0.235897	0.206662	0.227385	0.091843	0.084881	0.0835895	0.0871332	0.306527	0.114702	0.123148	0.125548	0.172197
29	0.0368637	0.039696	0.0251634	0.0212696	0.0338316	0.141649	0.109668	0.123211	0.138002	0.121834	0.0967681	0.120833	0.0795991	0.0752811	0.0477186	0.0354753	0.108848	0.102923	0.07754	0.139302	0.240194	0.172935	0.18525	0.136278	0.147067	0.0652229	0.0525125	0.0251592	0.0428628	0.0554057	0.130491	0.141488	0.0662242	0.208283	0.184277	0.211743	0.0772533	0.0745389	0.0699223	0.0745693	0.265568	0.0957489	0.103902	0.107388	0.149375
30	0.0352753	0.035224	0.0205829	0.0183688	0.0293462	0.124636	0.0969325	0.111543	0.122441	0.10947	0.0841072	0.112783	0.0706208	0.069801	0.0388696	0.0265065	0.095723	0.0900069	0.0660357	0.122464	0.21779	0.151305	0.164953	0.118036	0.129196	0.0617343	0.046922	0.0222241	0.0340614	0.0504943	0.113117	0.123044	0.0565079	0.183842	0.160106	0.19057	0.0668674	0.0640959	0.0585207	0.0646932	0.231623	0.0812905	0.0863503	0.0940503	0.12739
31	0.0325438	0.0296183	0.0124986	0.0135867	0.0236188	0.107617	0.0855955	0.0987187	0.107425	0.0997801	0.0721539	0.103705	0.0626887	0.0646917	0.0314854	0.0175853	0.0828433	0.0769732	0.0585087	0.106474	0.196166	0.132259	0.143426	0.103937	0.114272	0.0567962	0.0408921	0.0202059	0.0272021	0.0460147	0.100408	0.106334	0.0479519	0.159585	0.137501	0.173511	0.0553022	0.0558595	0.0491829	0.0564073	0.200673	0.0665505	0.0725138	0.0799951	0.107814
32	0.0305655	0.0260193	0.00792961	0.0080913	0.019628	0.0927706	0.0749091	0.090507	0.0939214	0.0905735	0.0611575	0.0961671	0.0557933	0.0600637	0.0234277	0.0125616	0.070968	0.0672493	0.052203	0.0943173	0.17665	0.115476	0.122257	0.0909376	0.102864	0.0533323	0.0353663	0.0197208	0.0212236	0.0429084	0.0883599	0.0916602	0.0419943	0.138663	0.113716	0.152777	0.0468451	0.050231	0.0416426	0.0516861	0.17538	0.0542966	0.058586	0.0702179	0.0922641
33	0.0276419	0.0219734	0.00153259	0.00413857	0.015525	0.0812871	0.0657406	0.0802828	0.0844162	0.0837295	0.0523275	0.0906736	0.0508914	0.0572295	0.0170003	0.00780806	0.0626517	0.0593495	0.0476891	0.0830716	0.160911	0.100351	0.105181	0.0805992	0.0940419	0.048537	0.0287391	0.0184958	0.0170426	0.0385429	0.0789898	0.0784324	0.0362003	0.124085	0.0965659	0.140177	0.0380627	0.0440356	0.0341404	0.0468964	0.152341	0.0442094	0.0501632	0.0607165	0.0792989
34	0.0263465	0.018462	-0.00183617	0.00366112	0.0118709	0.0721091	0.0577248	0.0720749	0.0784491	0.0758963	0.0449775	0.084073	0.0454359	0.054089	0.0102799	0.00421295	0.0552218	0.0522601	0.0434073	0.0732164	0.144606	0.0858131	0.0878808	0.0704036	0.0838177	0.0452975	0.0230401	0.0184083	0.0118934	0.0352616	0.0688036	0.0674854	0.0331872	0.109425	0.0819686	0.124045	0.0310798	0.0396225	0.0271347	0.0436285	0.132444	0.035117	0.0411317	0.0525618	0.0676461
35	0.0246346	0.0174367	-0.00546363	0.00169808	0.00815407	0.0653849	0.0491517	0.0666099	0.0721605	0.0684398	0.0391492	0.0788667	0.0405664	0.0507088	0.00284425	0.00104011	0.0468313	0.0457794	0.0371454	0.065212	0.128262	0.0750392	0.0725968	0.0623364	0.0734109	0.0422274	0.0205083	0.0167763	0.00736619	0.0300915	0.0612481	0.0585223	0.0276956	0.0984053	0.0689025	0.109349	0.0248939	0.0363793	0.0216013	0.0400562	0.115577	0.0271088	0.0338121	0.0455999	0.0586032
36	0.0234038	0.0176878	-0.00883619	0.00388178	0.00589048	0.0589707	0.0420147	0.0597506	0.0671121	0.0609623	0.0337471	0.0734227	0.037093	0.0474884	-0.00212424	-0.00282892	0.0409136	0.0399302	0.0316481	0.0569756	0.11392	0.063453	0.0594451	0.0577959	0.0647902	0.0394331	0.0169608	0.0143282	0.00436645	0.0262834	0.0533142	0.0504362	0.0227728	0.0903743	0.0595362	0.101769	0.0202621	0.0310931	0.0170969	0.0348385	0.0997112	0.0220243	0.0296501	0.0394653	0.0496896
37	0.0229682	0.0177372	-0.00956092	0.00464645	0.00417091	0.0526783	0.0358422	0.0566501	0.0602947	0.0543294	0.0300283	0.0688461	0.0334979	0.0444031	-0.0078498	-0.00524849	0.0344804	0.0348152	0.0252948	0.0501487	0.100121	0.052991	0.0491867	0.053459	0.0555951	0.0366712	0.0155151	0.0113436	0.000514539	0.0223059	0.0461867	0.0454353	0.0209239	0.0821512	0.0500576	0.08918	0.0164711	0.0277263	0.01517	0.0306385	0.0875676	0.0190397	0.0218093	0.0337151	0.0425088
38	0.0227818	0.0193199	-0.0113452	0.00747499	0.00402064	0.0463517	0.0312522	0.0491897	0.0550523	0.0473389	0.0268174	0.0623558	0.0284438	0.0396723	-0.00994219	-0.00795529	0.0315358	0.028966	0.0200277	0.0427929	0.0894767	0.0409635	0.0383709	0.0522282	0.0502214	0.0336429	0.0134608	0.010326	-0.00090829	0.0206244	0.0406628	0.0404022	0.0188258	0.0729922	0.0433601	0.0836979	0.0135322	0.023511	0.0127828	0.0262977	0.0764095	0.0166696	0.0177843	0.0296729	0.0350808
39	0.0227438	0.0188462	-0.0125473	0.0086144	0.00306194	0.0399813	0.0253155	0.0443982	0.0484783	0.0422354	0.0236959	0.0577507	0.0256286	0.0365509	-0.0125843	-0.0101466	0.0290858	0.024085	0.0149431	0.03655	0.0805441	0.0325749	0.0304426	0.0502462	0.0453157	0.0308239	0.0121692	0.00852652	-0.00380721	0.0195554	0.0360918	0.0381861	0.0175075	0.0641794	0.0373263	0.0741432	0.0111031	0.0207681	0.0122844	0.0222252	0.0683632	0.0163672	0.0105313	0.0263156	0.0285487
40	0.0219297	0.0171343	-0.0122449	0.0108552	0.00340813	0.0361864	0.0198087	0.0398786	0.0439416	0.038275	0.0227848	0.0530827	0.0231234	0.0335283	-0.0150172	-0.0124368	0.0278646	0.0199649	0.0120747	0.0315397	0.0732397	0.0257176	0.0226855	0.049841	0.0421752	0.0288285	0.0106608	0.00727488	-0.00475069	0.0192757	0.032394	0.0353424	0.0174828	0.0553248	0.0325709	0.0668027	0.0106637	0.0175154	0.011864	0.0194404	0.0599461	0.015593	0.00506634	0.024265	0.022943
41	0.0203071	0.0150704	-0.0133444	0.0112946	0.00488803	0.033065	0.015038	0.0344498	0.0397587	0.0347655	0.0225641	0.0484395	0.0199201	0.0313826	-0.0174025	-0.0136067	0.0272065	0.0173399	0.0107507	0.028907	0.0661617	0.0190143	0.0153431	0.0483706	0.0403567	0.0265934	0.00879472	0.00631999	-0.00412107	0.0185643	0.0298375	0.0313345	0.0167105	0.0475715	0.0293752	0.0628329	0.00971835	0.0128436	0.00960041	0.0177398	0.0509811	0.0129794	0.00131524	0.0244495	0.0191196
42	0.019259	0.0109883	-0.0144819	0.0113269	0.00342906	0.0289258	0.0109864	0.0320169	0.035087	0.0331848	0.0223054	0.0446427	0.0172038	0.0287329	-0.0198012	-0.0131768	0.0270943	0.0138437	0.0111559	0.0285932	0.0615033	0.0149855	0.00855992	0.0471076	0.0364573	0.0248624	0.00721782	0.00643983	-0.00418194	0.0171814	0.0277508	0.0264173	0.0165317	0.0409158	0.0254453	0.0551119	0.00920856	0.00917242	0.00848764	0.0154344	0.0416662	0.01219	-0.00149428	0.0226938	0.0154751
43	0.0173549	0.00596276	-0.0145713	0.0104082	0.0041595	0.026706	0.0074255	0.0297837	0.0310258	0.0320017	0.0226136	0.0415498	0.0158304	0.0280424	-0.0245376	-0.0145806	0.0240717	0.013001	0.011601	0.0280739	0.0557359	0.01233	0.000487072	0.0437807	0.0340529	0.0231942	0.00513683	0.00492569	-0.00385857	0.0158043	0.0246788	0.0196589	0.0142567	0.0356638	0.0227233	0.0500655	0.00947867	0.00478219	0.00614986	0.0143064	0.0327183	0.0088764	-0.00251765	0.0236697	0.0143642
44	0.0156201	0.00138041	-0.014849	0.00874184	0.00317987	0.0250149	0.00475864	0.0283571	0.0273033	0.0306796	0.0226345	0.0384721	0.0142611	0.0256476	-0.0284884	-0.0152768	0.0219812	0.0111882	0.0123467	0.0278608	0.052856	0.0101882	-0.0062143	0.0403682	0.0312301	0.0228176	0.00343629	0.00432651	-0.0036265	0.0134646	0.021523	0.0146809	0.0120616	0.0318062	0.0208896	0.0425138	0.00962514	0.00223708	0.00481453	0.0120371	0.0261159	0.00725955	-0.00200977	0.0232131	0.0131107
45	0.0145454	-0.00108481	-0.0151191	0.00747499	0.00357362	0.0225554	0.00302195	0.0262266	0.024275	0.028591	0.0227734	0.0366193	0.0133823	0.024843	-0.032152	-0.0164238	0.0190309	0.0111787	0.0115839	0.0273187	0.0518269	0.00794361	-0.0115613	0.0370431	0.0289798	0.02281	0.00234824	0.00355803	-0.00424661	0.0110964	0.0196133	0.00960589	0.00827056	0.0277603	0.0187668	0.0372162	0.0100265	0.000479463	0.00404605	0.0109148	0.0220148	0.0043359	-0.00129265	0.0228137	0.0137574
46	0.0138397	-0.00200166	-0.0160093	0.00691195	0.00338531	0.0202614	0.00276896	0.0240087	0.0210204	0.0259299	0.0231824	0.0347058	0.0127984	0.0236769	-0.033786	-0.0168594	0.0183062	0.0120024	0.0101439	0.0260366	0.0516785	0.00482975	-0.0153923	0.0340567	0.0275988	0.0243603	0.00173954	0.00254226	-0.00572841	0.00884038	0.0175209	0.00618577	0.00475343	0.0243649	0.0170339	0.0335698	0.010736	0.000635442	0.00378355	0.0103194	0.0198063	0.00255166	-0.000396718	0.0222164	0.0142729
47	0.0125348	-0.0022984	-0.0176851	0.00675026	0.00287362	0.0187777	0.00143744	0.0220095	0.017469	0.022466	0.0238862	0.0327256	0.0120299	0.0226288	-0.0345925	-0.0168689	0.0164725	0.01302	0.00894747	0.0228752	0.0512562	0.000783812	-0.0177377	0.0335964	0.0257461	0.0262054	0.00190693	0.00140476	-0.0072007	0.00704662	0.0159934	0.00556947	0.0029768	0.0215554	0.0158374	0.0299842	0.0114779	0.00207159	0.00263083	0.00937976	0.0183055	0.000364153	-0.000697263	0.0212881	0.0147751
48	0.0117454	-0.00196552	-0.0185126	0.00659999	0.00115595	0.017157	0.00163336	0.0201625	0.0158826	0.0205277	0.0245576	0.0327389	0.0118644	0.0222275	-0.034661	-0.0170781	0.0165334	0.0137524	0.00693687	0.0206173	0.0518801	-0.00174038	-0.0194573	0.0331323	0.024426	0.0271603	0.00173003	-0.00040992	-0.00968875	0.0055458	0.0159592	0.00471729	0.000935758	0.0181353	0.01291	0.0284415	0.0125241	0.00448165	0.00140392	0.00928655	0.0156367	-0.00357336	-0.00138395	0.0202952	0.0154789
[truncated: 51 more rows]

## Sheet: max
max polo	64.278	63.328	70.328	64.328	59.328	164.183	93.3083	150.183	144.183	126.183	76.6239	73.8739	49.8739	91.8739	81.8739	74.2473	71.2473	78.2473	62.2473	82.2473	117.056	96.0564	47.0564	59.0564	104.056	60.3345	35.3345	54.3345	70.3345	79.3345	140.019	103.019	123.019	112.394	119.019	98.488	45.488	79.038	53.738	74.488	79.4866	60.4866	65.4866	59.4866	76.4866
[truncated: 13 more rows]
