# Supplementary material for: Evidence that a positive feedback loop drives centrosome maturation in fly embryos
Source: eLife. 2019 Sep 9;8:e50130. doi: 10.7554/eLife.50130 (PMC6733597; doi:10.7554/eLife.50130)
Supplement: Figure 9—source data 3. [file elife-50130-fig9-data3.xlsx]

## Sheet: metadata
movie	z	t	observations
2	8	3
5	7	3	careful lots together
8	6	2	careful lots together
10	7	1
12	8	1
14	8	1	quite together and several stages
21	7	2	bit late
9	5	2	less kate?
17	7	1	less kate?
20	9	1	less kate?
22	7	7	less kate?

## Sheet: polo raw
	2.1	2.2	2.3	2.4	2.5	5.1	5.2	5.3	5.4	5.5	8.1	8.2	8.3	8.4	8.5	10.1	10.2	10.3	10.4	10.5	12.1	12.2	12.3	12.4	12.5	21.1	21.2	21.3	21.4	21.5	9.1	9.2	9.3	9.4	9.5	17.1	17.2	17.3	17.4	17.5	20.1	20.2	20.3	20.4	20.5	22.1	22.2	22.3	22.4
0	328	353	368	335	308	345	300	303	345	302	322	328	288	263	260	294	303	345	290	327	366	346	329	353	328	357	367	361	303	321	379	335	339	321	339	334	329	357	344	309	415	421	372	397	397	370	377	383	349
1	328.5	352.5	368.5	334.875	307.625	344.75	300	302.75	344.75	302.375	321.625	328.5	287.125	262.875	259.25	293.75	302.875	343.875	289.875	324.75	363	344.25	328	353.25	326.375	356.625	362.75	361.375	300.125	320.625	374	335.25	338.75	321.125	338.625	334.25	328.125	354.625	341.875	308.5	414.5	419.75	372.25	393.375	396.5	366.875	378.875	379.25	349.25
2	326.688	352.125	367.625	334.625	307.875	343	299.875	302.875	344.5	301.875	319.125	327.812	285	263.5	256.25	293.25	301.5	342.188	289.062	320.812	359.375	341.938	324.875	351.625	322.438	354.438	356.75	361.062	295.625	322.125	366.25	335.312	337.062	318.188	338.125	333	323.75	350.938	336.812	308.562	413.625	415.188	373	388.75	392.688	362.938	383	374.125	351.188
3	323.95	352.3	365.65	333.15	305.55	339.05	300.4	303.25	342.9	299.4	316.45	327.1	283.4	264.25	253.65	292.45	298.2	340.65	286.25	315.65	354.8	338.7	320.65	347.9	317.55	351.6	350	360.2	292	324.65	359.95	335.3	334.7	313.7	335.85	331.5	318.35	345.75	331.55	307.3	409.65	411.5	373.55	383.35	386.75	358.4	386	367.6	352.55
4	320.083	350.708	363.833	329.792	301.583	335.208	298.625	301.208	339.208	295.292	314.083	325.292	281.792	265.125	250.667	291.333	293.917	337.542	282.958	310.833	348.458	334.25	314.667	342.167	312.167	347.875	343	357.5	288.875	325.542	354.208	334.042	330.5	309.292	333.708	329.625	313.375	340.167	325.333	304.708	402.667	408.167	374.167	377.5	379.875	353.917	388.333	359.375	353.25
5	314.525	345.8	360.7	324.95	296.775	328.875	294.95	298.4	334.175	290.075	311.425	323.225	279.175	265.625	246.55	289.475	288.15	333	279.35	306.925	341.45	329.5	308.5	335.7	306.5	343.6	335.25	353.5	286.95	324.325	347.5	332.375	324.6	304.15	331.475	325.65	307.475	333.925	319.35	301.3	394.675	403.725	375.825	370.9	371.75	348.75	385.475	350.8	349.575
6	309.305	340.167	357.417	320.139	292.139	322.611	291.25	295.305	329.139	284.861	307.583	319.555	275.805	263.833	244.194	287.055	282.389	328.361	275.667	301.5	335.389	324.445	302.695	329.361	302.25	340	330.056	349.444	284.445	322.972	342.722	330.639	318.833	300.278	328.944	322.195	304.055	327.639	315.361	298	386.25	398.139	373.472	365.583	364.306	344.333	379.972	343.583	345.778
7	304.438	332.75	352.396	314.667	287.917	315.958	287.938	291.688	322.833	279.604	303.979	317.021	272.479	261.708	241.5	284	276.625	324	272.562	297.583	330.5	320.146	297.458	324	299.521	335.479	324.625	344.146	282.167	318.396	337.792	328.771	313.104	296.646	326.979	318.104	300.542	322.062	311.438	294.479	378.875	392.146	371.021	361.125	357.854	339.771	370.625	338.312	341.021
8	299.482	324.696	346.143	309.143	284.179	309.393	284.339	287.732	315.5	274.893	298.661	312.661	268.982	257.411	239.696	281	270.768	318.661	269.643	292.054	325.464	314.643	291.679	318.5	297.375	331.643	319.589	337.964	278.911	312.071	332.982	326.089	308.196	293.607	324.786	313.929	298.857	315.304	307.714	290.554	370.732	384.268	365.482	356.714	352.179	335.339	360.643	333.089	336.357
9	294.571	317.107	339.375	303.946	280.804	303.393	281.411	284.304	307.661	271.357	292.964	308.196	265.857	253.339	238.268	277.821	266.054	313.464	267.446	286.571	320.982	309.321	287.089	314.286	295.375	327.839	314.179	331.179	276.018	305.482	328.357	322.821	304.304	290.839	321.732	310.036	296.321	307.982	303.929	286.446	364.232	376.804	359.411	352.161	347.375	330.125	351.375	328.286	332.054
10	290.118	310.191	331.765	299.412	277.235	298.515	278.588	280.691	299.956	268.868	286.706	304.353	264.088	250.632	236.309	274.809	261.868	308.029	265.926	281.25	317.044	303.985	282.838	309.603	293.397	323.147	308.324	324.662	273.691	298.765	323.926	319.456	301.088	287.618	317.985	306.838	293.309	301.015	300.176	282.353	357.824	369.632	352.824	347.176	341.544	323.971	343.882	323.765	327.485
11	285.594	304.359	324.281	296.438	273.656	293.453	275.281	278.062	293.375	266.531	280.594	299.781	263.188	248.094	235.469	272.219	257.203	302.031	264.406	276.734	312.188	298.844	278.25	304.453	291.094	318.297	302.922	319.531	271.969	292.703	320.172	315.438	298.688	285.109	313.578	302.562	290.594	293.719	296.688	278.609	351.031	361.625	346.516	341.688	336.266	318.188	336.875	317.547	323.078
12	281.538	299.225	317.487	292.712	269.9	289.75	271.538	274.1	286.837	264.887	274.913	295.275	262.7	247.6	233.738	270.2	253.662	296.6	262.975	272.35	307.9	293.9	274.725	299.475	288.837	313.925	297.275	313.938	271.637	287.887	315.938	311.6	295.7	281.6	309.475	299.725	286.1	288.062	293.875	274.375	345.413	355.6	339.125	335.8	329.35	311.188	330.55	311.237	318.138
13	277.522	294.783	310.522	290.826	265.598	284.457	266.978	270.391	281.076	263.185	269.565	289.75	261.793	247.011	232.402	266.739	250.283	289.957	261.207	268.826	303	289.826	271.272	294.25	286.261	308.457	292.88	309.402	270.207	283.38	312.663	306.554	293.38	279.011	303.815	295.815	280.989	282.011	291.728	270.543	338.978	348.674	332.5	327.891	322.457	304.859	323.674	304.098	313.022
14	274.716	290.852	304.886	288.818	262.261	280.068	263.307	266.693	276.784	260.795	264.67	284.739	260.67	246.648	231.75	264.42	247.398	285.136	259.023	265.83	298.602	286.227	268.534	290.58	284.807	302.693	288.716	305.216	269.682	281.352	309.273	302.875	290.42	275.409	300.148	291.852	275.83	278.398	289.398	267.227	333.375	341.682	325.614	321.273	316.364	299.864	317.432	297.636	307.841
15	272.833	287.812	300.854	287.094	259.146	275.958	259.625	263.448	273.115	258.594	261.083	279.844	258.823	245.823	230.781	261.74	245.615	280.688	257.156	263.469	294.5	283.125	265.938	287.344	283.573	297.885	285.604	301.531	267.927	279.427	305.823	299.312	287.76	272.74	296.708	288.406	271.198	275.49	287.448	264.292	327.875	335.573	319.969	314.604	311.312	295.625	311.521	292.406	304.219
16	271.625	284.938	296.833	285.406	256.75	272.229	256	260.938	269.479	256.094	258.156	275.302	256.615	244.646	229.812	259.427	244.5	276.698	255.406	261.229	291.521	279.865	263.302	284.948	282.094	293.375	283.115	297.729	265.75	277.802	302.771	296.656	284.854	270.312	293.771	285.021	267.062	273.375	285.26	261.948	322.208	329.781	315.25	308.833	306.552	292.229	306.125	288.469	300.917
17	270.017	282.414	293.793	283.698	254.44	268.991	253.397	259.026	266.155	254.267	254.664	271.129	253.759	243.129	228.465	256.474	243.965	272.353	253.431	258.293	289.052	276.284	261.129	282.103	280.345	289.397	280.595	294.129	263.267	276.5	300.129	294.026	282.026	268.517	290.414	282.681	263.862	271.629	283.405	259.819	316.362	323.302	310.69	303.776	301.526	288.974	300.957	285.474	298.009
18	268.467	278.917	290.875	282.067	253.025	266.058	250.633	257.592	263.2	252.608	251.8	268.033	251.692	241.208	227.225	254.225	244.575	268.425	252.242	255.408	287.05	272.667	258.258	279.275	278.267	285.708	278.433	290.908	261.092	274.842	296.683	290.917	278.492	266.892	287.425	279.65	261.442	270.183	281.125	258.317	310.567	317.367	307.108	298.675	296.433	284.742	295.958	282.558	294.6
19	267.125	276.792	288.117	280.392	251.058	263.492	248.883	256.025	261.625	251.325	249.3	265.142	249.858	239.383	226.35	252.017	244.592	265.2	249.75	253.125	285.083	269.083	255.417	277.25	275.825	283.117	275.808	288.133	258.35	273.417	295.025	288.625	275.642	266.05	285.267	277.783	259.558	268.775	279.417	256.967	305.85	311.783	303.808	295.675	291.392	280.517	291.292	280.167	292.25
20	265.387	274.274	286.153	278.75	249.589	261.169	246.968	254.565	260	250.79	246.75	262.782	248.726	238.145	225.484	249.669	244.718	262.492	248.024	250.258	283.5	266.169	253.363	274.919	274.073	280.96	274.331	286.121	257.024	271.943	292.758	285.839	273.355	265.823	283.081	276.089	257.847	267.194	277.331	255.879	302.121	306.823	300.363	291.798	286.944	276.879	287.04	276.669	288.645
21	263.396	272.312	284.292	276.639	248.056	258.972	245.757	252.965	258.396	250.194	244.465	260.736	248.382	236.868	225.083	247.153	244.132	259.479	246.493	248.208	280.792	263.68	251.243	272.708	272.549	278.722	272.111	284.215	255.611	270.285	291.236	283.014	270.931	265.57	281.389	274.403	256.139	265.931	274.757	254.299	298.111	302.306	297.118	288.361	282.993	273.25	282.75	272.965	285.174
22	261.912	270.625	282.412	274.581	246.485	256.706	244.596	251.037	257.235	249.662	242.912	258.816	248.073	236.507	224.993	245.456	243.162	257.287	245.118	247.037	277.882	261.081	249.412	270.978	271.213	276.154	270.184	282.272	255.287	268.485	289.838	280.301	268.493	265	280.404	272.596	254.529	264.603	271.978	252.603	294.919	299.154	294.199	285.206	280.331	270.36	280.287	269.074	282.029
23	260.714	269.071	281.107	272.857	245.021	255.079	243.907	250.007	255.843	249.093	241.679	256.879	247.857	236.214	224.493	243.55	241.75	255.107	244.686	245.979	275.229	259.279	247.929	269.214	270.136	274.514	268.664	280.671	255.157	266.814	287.921	278.729	266.6	264.364	279.257	271.007	253.293	264.05	269.243	251.143	291.714	296.271	291.25	282.221	278.314	268.536	278.136	265.121	278.971
24	259.316	267.928	280.243	271.526	244.013	253.349	243.191	250.237	254.375	249.434	241.217	255.75	247.283	235.691	224.526	242.625	240.382	252.73	244.783	246.197	272.026	258.053	247.717	266.961	268.664	272.855	266.737	280	254.671	265.428	286.566	276.5	264.493	262.566	278.467	269.243	251.895	263.487	266.717	249.421	287.895	293.941	288.526	279.467	276.513	266.289	276.217	262.868	276.474
25	257.655	266.452	279.244	270.958	243.381	252.268	242.78	250.298	253.089	248.464	240.827	254.06	246.446	235.518	223.964	241.488	239.143	250.661	245.095	245.631	269.482	256.762	246.679	265.119	266.97	271.815	265.887	278.03	254.762	264.357	283.911	275.476	262.5	261.22	276.19	267.31	251.054	263.071	264.583	249.083	285.161	291.173	285.732	276.25	275.19	265.369	274.714	259.256	274.268
26	256.153	265.136	278.841	270.409	242.642	251.08	241.864	251	251.682	248.659	240.943	253.028	245.171	234.733	223.648	241.085	238.574	248.676	244.938	245.46	267.045	255.716	246.074	262.79	265.256	270.33	264.852	276.824	254.273	263.545	281.25	273.466	260.784	259.347	274.67	265.398	250.261	262.17	262.778	248.091	282.199	288.58	283.199	273.625	273.392	263.551	272.153	257.409	272.551
27	254.561	264.201	278.079	270.201	242.012	250.61	241.274	251.744	250.811	248.128	240.957	251.738	244.165	234.14	222.841	240.415	239.012	247.774	244.884	245.03	265.201	254.829	245.537	261.03	263.726	269.841	264.372	275.421	254.238	263.341	278.506	271.652	259.634	258.299	272.762	264.085	249.793	261.244	261.287	247.689	280.433	285.159	280.963	271.317	271.329	262.274	270.061	255.585	270.805
28	253.571	263.78	277.31	269.869	241.958	250.095	240.53	252.185	249.994	247.804	240.935	250.851	243.292	233.595	222.375	240.19	239.637	247.036	244.726	244.304	263.952	254.101	244.613	259.506	262.137	268.702	264.238	274.137	254.286	263.393	275.946	269.53	258.095	257.351	270.667	262.911	249.185	259.81	259.917	247.798	278.613	281.583	278.833	269.369	269.036	261.083	267.875	253.774	269.006
29	253.625	263.203	276.609	269.161	241.76	249.557	239.776	252.073	249.13	248.026	240.828	249.964	242.625	232.531	221.943	240.214	240.724	246.51	244	243.479	262.63	253.234	243.12	258.359	260.505	267.297	264.052	273.109	254.214	263.198	273.396	266.76	256.786	257.047	269.828	261.859	248.792	258.281	258.635	247.63	276.646	277.349	276.568	267.615	265.896	259.688	264.885	252.958	267.521
30	253.787	263.266	275.426	268.34	242	249.133	239.154	251.984	248.309	247.883	240.122	248.766	242.527	232.245	221.495	240.346	241.761	246.489	244.005	242.809	262.362	252.888	242.473	257.261	258.787	265.968	263.835	271.649	254.154	262.702	271.176	264.404	255.564	256.308	268.043	261.372	248.245	256.803	257.489	248.027	274.835	273.729	274.42	266.367	262.819	258.628	263.755	251.218	265.149
31	254.413	262.615	274.572	267.207	242.375	248.649	239.024	251.736	247.909	247.288	239.423	247.745	242.673	231.769	221.226	240.649	242.5	246.438	243.918	242.236	261.466	252.495	241.788	256.413	256.923	265.053	263.327	270.75	254.135	262.212	269.851	262.274	254.596	255.649	266.909	260.755	247.745	255.808	256.62	248.322	272.442	270.572	272.356	264.457	259.841	257.822	262.038	250.476	263.274
32	255.195	261.83	274.035	266.395	242.87	248.215	238.945	251.41	247.465	247.18	238.63	247.085	242.825	231.705	221.035	241.1	242.14	246.35	243.33	241.95	261.37	252.185	241.92	255.42	254.86	263.985	262.78	269.81	253.53	261.245	268.895	260.475	253.54	254.805	265.48	260.375	247.505	254.99	256.145	248.575	271.065	268.765	270.63	263.415	257.9	257.175	261.605	249.32	261.59
33	255.577	260.63	273.25	265.192	243.317	248.034	238.625	250.832	247.154	246.856	237.913	246.12	242.668	231.923	220.957	241.202	241.707	245.885	243.298	241.76	260.688	252.178	241.841	254.88	252.865	263.346	261.971	269.418	253.062	260.587	268.404	259.553	252.942	253.981	263.788	259.913	246.971	254.769	255.111	248.365	269.053	267.615	268.721	261.938	256.139	255.942	260.99	248.288	259.971
34	255.421	259.443	272.684	264.127	244.259	248.325	237.855	250.654	247.07	246.395	237.689	245.978	242.439	231.991	221.268	240.781	240.522	245.904	243.553	241.456	260.035	252.044	242.158	254.772	251.522	263.39	261.456	269.118	252.689	259.39	267.715	259.193	251.724	253.202	261.697	259.851	246.908	254.039	254.189	247.991	267.934	267.044	266.899	261.07	254.877	254.504	260.461	247.456	258.588
35	254.88	257.822	272.212	263.091	244.365	248.375	237.197	250.712	246.99	246.269	237.615	245.976	242.034	231.957	221.125	240.356	239.452	245.74	243.716	241.13	259.423	251.688	242.082	254.577	250.63	263.212	260.933	269.178	252.284	258.76	267.01	258.553	250.438	252.476	260.154	259.808	246.596	253.817	253.947	246.976	267.159	266.236	265.404	259.683	254.476	253.197	259.822	246.524	257.736
36	254.47	256.78	271.487	262.172	244.237	248.211	236.185	250.785	246.629	246.634	237.815	246.285	241.285	232.155	221.319	239.789	238.621	245.177	243.91	240.806	258.336	251.241	241.474	254.586	249.905	262.905	260.681	269.19	252.172	258.241	266.453	258.25	248.914	251.664	257.957	259.022	246.151	253.534	253.147	245.815	265.922	265.03	264.022	257.974	253.362	251.388	259.155	245.573	256.948
37	253.553	255.908	270.908	261.303	243.785	247.803	235.21	250.904	246.193	246.798	238.311	246.838	240.566	232.342	221.535	239.154	237.934	245.254	244.781	240.307	257.553	250.969	241.285	254.632	250.057	262.768	260.25	268.798	252.504	257.61	265.175	256.868	247.035	250.921	257.009	258.803	245.548	253.088	252.737	245.07	265.456	263.614	262.654	256.912	252.68	249.956	258.487	244.772	256.219
38	253.004	255.242	270.09	260.992	242.961	247.527	234.84	250.988	245.371	247.809	238.516	247.59	239.519	232.125	221.953	238.004	237.543	244.57	244.609	240.394	257.133	250.328	240.848	254.254	249.887	261.699	259.492	268.68	252.82	257.305	263.938	255.973	245.457	250.504	255.129	257.617	244.703	252.629	252.168	243.898	264.223	261.961	261.613	255.609	251.426	248.449	257.727	244.035	255.816
39	252.343	254.488	269.601	260.851	241.927	246.911	234.548	251.222	244.637	248.431	238.964	247.948	238.52	232.02	221.915	237.524	237.266	244.218	244.512	240.274	256.198	249.911	241.181	253.831	249.891	261.347	258.468	267.952	253.359	256.932	262.911	254.177	243.903	250.044	254.694	256.859	244.008	252.54	252.04	243.339	263.468	260.54	260.806	254.75	251.052	247.919	257.145	243.214	255.065
40	251.801	253.75	269.008	260.695	241.254	246.648	234.347	251.386	244.229	248.987	239.254	248.025	237.682	232.127	221.911	237.555	237.246	243.419	244.004	240.39	255.695	249.386	241.691	253.229	249.983	260.843	257.517	267.479	253.869	256.449	262.153	252.686	242.903	249.856	253.907	255.551	243.568	252.237	251.682	242.809	262.716	259.644	260.301	253.864	250.39	247.682	256.559	242.53	254.339
41	251.265	253.397	268.533	260.555	240.827	246.463	234.379	251.448	243.926	249.327	239.04	247.978	237.228	232.478	221.912	237.544	237.287	242.364	243.177	240.228	255.463	249.007	242.438	252.75	249.835	260.676	256.706	266.643	254.029	256.026	261.235	251.982	242.257	249.559	252.941	254.265	243.368	251.71	250.904	242.61	261.735	258.996	259.812	253.213	249.64	247.669	255.849	242.04	253.695
42	250.557	252.583	267.837	260.239	240.171	246.871	234.182	251.621	243.754	249.53	239.413	247.86	236.829	232.345	221.409	237.504	237.299	241.902	242.439	240.689	254.977	248.265	243.769	252.322	249.504	260.447	255.242	265.958	253.655	255.364	260.523	250.61	242.095	249.538	252.682	253.701	243.284	250.852	250.492	241.78	261.121	258.254	258.92	252.133	248.883	248.538	255.246	241.568	253.348
43	250.306	252.549	267.309	259.538	240.083	246.851	234.274	251.576	244.156	249.326	239.049	246.691	237.274	232.764	221.153	238.049	237.59	241.538	242.104	240.135	254.618	248.021	244.174	252	248.979	260.066	254.653	265.285	253.486	255.076	259.667	250.246	242.028	249.167	252.024	252.934	243.295	250.073	249.806	241.517	260.476	257.663	258.042	251.576	247.892	248.42	254.528	241.33	252.188
44	249.917	252.232	267.116	258.808	240.178	247.007	234.091	251.63	243.953	249.199	238.909	245.83	237.627	233.109	220.96	238.373	237.395	241.185	242.199	239.931	253.971	248.018	244.304	251.308	248.58	259.565	254.029	264.572	253.279	254.583	259.062	249.199	241.649	249.192	251.395	252.533	243.435	248.967	248.917	240.822	259.884	257.011	256.815	250.612	247.047	248.601	254.12	240.768	251.475
45	249.897	251.82	267.188	257.787	240.118	246.967	234.375	251.438	243.478	249.154	238.239	244.868	238.228	233.268	220.812	238.838	237.573	241.342	242.29	239.467	253.485	248.228	243.823	251.037	248.32	259.272	253.871	264.239	253.04	254.371	258.118	248.868	241.199	248.93	250.695	252.61	243.235	248.147	248.276	240.448	259.57	256.415	255.342	250.099	246.357	248.033	253.643	239.941	250.713
46	249.655	251.797	267.108	256.943	240.233	246.909	234.443	251.476	243.199	249.135	237.541	243.946	238.672	232.804	220.966	239.078	237.426	241.662	242.696	239.314	252.858	248.311	243.115	250.618	248.051	259.111	254.091	263.571	252.693	254.169	257.024	248.591	240.159	248.659	249.929	252.747	243.051	247.645	247.264	240.767	258.831	255.48	253.618	249.828	245.963	247.111	253.091	238.949	249.943
47	249.349	251.644	267.25	256.188	240.863	246.812	234.541	251.425	242.866	248.952	237.264	243.069	238.61	232.414	221.161	239.305	237.178	242.041	243.223	239.195	252.342	248.63	242.144	249.774	248.01	258.815	254.418	262.822	252.63	253.75	256.024	247.99	238.86	248.404	249.158	253.017	243.151	247.377	246.603	241.171	258.271	255.233	252.024	249.538	245.685	246.315	252.281	238.01	249.709
48	249.442	251.728	266.949	255.798	240.987	246.76	234.58	251.234	242.894	248.923	236.926	242.897	238.99	231.641	221.407	239.612	237.651	242.67	243.625	239.288	252.234	248.609	240.917	249.804	247.58	258.612	254.792	262.692	252.667	253.872	255.199	248.532	238.029	247.545	248.263	253.436	242.907	247.433	246.346	242.301	257.747	254.587	250.327	249.673	245.599	245.465	251.763	236.667	249.154
49	249.214	251.648	266.694	255.378	241.918	246.694	234.562	251.026	243.247	248.648	237.125	242.951	238.697	231.082	221.579	239.49	237.51	243.016	243.882	239.161	252.395	248.622	240.398	249.664	247.372	258.352	254.75	262.316	252.589	253.5	254.697	247.951	237.036	247.299	247.618	253.835	242.822	247.447	245.98	242.786	257.257	254.487	249.237	249.171	245.405	245.503	250.977	236.066	249.062
50	249.271	251.75	266.369	255.262	241.985	246.533	234.551	251.164	243.756	248.574	237.69	243.03	238.863	230.482	221.646	239.634	237.732	243.083	243.783	239.027	252.554	248.077	240.423	250.36	246.812	258.036	254.357	262.661	252.378	253.283	254.339	247.917	236.714	246.452	246.774	254.074	242.301	247.673	246.143	243.161	256.744	253.589	248.077	248.67	245.19	245.22	250.497	235.08	248.935
51	249.398	251.472	265.201	255.278	242.574	246.605	234.96	250.978	244.093	248.306	237.67	243.376	238.79	230.358	221.697	239.506	237.556	242.799	243.651	238.907	252.951	247.947	240.633	250.836	246.664	257.525	253.623	262.599	252.685	253.639	254.151	247.003	236.596	246.111	246.562	253.833	242.114	248.105	246.012	243.241	255.914	252.809	247.611	248.154	244.892	245.352	250.111	234.63	248.54
52	249.388	251.151	264.997	255.141	242.554	246.314	235.244	251.635	244.237	248.237	237.91	243.67	238.747	230.481	221.571	239.449	237.401	242.346	243.397	238.731	253.003	248.199	240.971	250.859	246.388	257.006	252.904	262.772	252.119	253.125	254.224	246.183	236.571	246.369	246.288	253.298	242.013	248.054	245.968	242.631	255.503	252.042	247.391	247.519	244.949	245.548	249.875	234.189	248.311
53	249.416	251.285	264.509	255.355	242.189	246.328	235.651	252.259	244.858	247.858	238.023	243.727	238.727	230.767	221.323	239.663	237.608	242.148	243	238.823	253.567	247.913	241.052	251.593	245.916	256.669	252.401	262.866	252.378	253.299	253.991	245.953	236.933	245.846	245.977	253.014	241.506	247.997	246.023	242.317	254.84	251.081	246.965	247.169	245.023	244.991	249.82	233.924	247.738
54	249.383	251.062	264.617	255.003	242.17	246.244	236.114	252.639	244.806	247.661	238.062	243.861	238.586	230.768	221.133	239.364	237.287	241.58	242.626	238.614	253.293	248.142	241.232	250.781	246.386	256.401	252.188	262.213	251.633	252.509	253.836	244.954	236.37	246.133	245.775	252.318	241.651	247.877	245.799	241.608	254.586	250.478	247.355	246.401	245.231	244.836	249.454	233.855	247.216
55	248.957	251.535	264.785	254.742	241.636	246.138	236.412	253.101	245.114	247.691	238.005	244.05	238.146	230.864	220.934	239.399	237.399	241.043	242.234	238.577	253.378	248.077	241.529	250.734	246.601	256.404	252.221	262.021	251.338	252.487	253.59	245.003	235.779	246.05	245.58	251.657	241.718	247.508	245.739	241.117	254.274	249.617	247.351	246.117	245	243.918	249.128	233.449	246.609
56	249.026	251.613	265.148	254.372	241.718	246.078	236.529	253.387	245.445	247.817	238.122	243.98	238.253	230.599	220.913	239.145	237.343	240.573	241.826	238.381	253.555	247.727	241.648	249.785	246.919	256.407	252.398	261.398	250.837	251.413	253.308	244.512	234.945	245.866	245.221	251.381	242.084	246.855	245.355	240.753	254.125	248.738	247.555	244.959	244.948	243.68	248.776	233.442	245.927
57	248.792	251.733	265.497	253.897	241.578	246.039	236.55	253.614	245.806	248.103	237.611	243.972	238.264	230.428	220.872	239.019	237.425	240.353	241.378	238.275	253.642	247.358	242.069	249.272	247.15	256.711	252.861	260.714	250.558	250.753	252.814	244.389	234.167	245.872	244.819	250.925	242.389	246.119	245.067	240.444	253.811	248.169	247.6	244.108	244.553	243.131	248.506	233.258	245.339
58	248.118	251.385	265.214	253.668	241.679	246.429	236.478	253.857	246.058	248.569	237.066	243.797	239.022	230.33	221.126	239.063	237.624	239.827	241.093	238.08	254.014	247.338	242.591	249.437	247.321	257.063	253.099	260.56	250.816	250.635	251.871	244.324	233.445	245.574	244.354	250.489	242.698	245.692	244.72	240.179	253.104	247.525	247.533	243.536	244.195	242.654	247.945	232.984	244.791
59	248.071	251.565	265.16	253.462	241.864	246.111	236.668	253.742	246.204	248.962	236.897	243.668	239.266	230.188	221.087	239.603	237.601	239.799	241.367	238.226	254.046	247.106	242.747	249.293	247.405	257.655	253.462	259.565	250.72	250.071	251.041	243.582	233.193	245.495	244.359	249.967	242.861	244.587	244.122	240.019	252.408	247.351	247.255	242.918	243.739	242.095	247.307	232.56	244.606
60	247.441	250.86	264.724	253.548	241.98	246.023	236.429	253.482	246.64	249.168	236.352	243.179	239.855	230.355	221.293	240.123	237.86	239.88	241.633	238.352	254.334	247.426	242.964	250.026	247.592	257.648	253.314	259.372	251.025	249.686	250.064	243.074	232.926	245.408	243.671	250.283	242.538	244.352	244.148	239.467	251.663	247.513	247.26	242.247	243.679	241.796	247.102	232.334	244.306
61	247.438	250.523	264.003	253.482	242.021	245.564	236.503	252.997	246.832	248.951	236.42	242.972	239.575	230.106	221.302	240.521	237.786	240.07	242.01	238.923	254.322	247.758	243.085	250.428	247.448	257.861	253.049	258.229	250.907	249.137	249.521	241.964	233.214	245.655	243.995	250.26	242.142	243.791	243.83	239.309	251.335	248.26	246.899	242.209	243.572	241.647	246.812	232.08	244.466
62	247.071	250.278	263.408	253.653	241.829	245.092	236.408	252.694	247.133	248.929	236.418	242.745	239.508	230.275	221.344	241.209	237.972	240.043	242.469	239.314	254.515	248.11	243.214	250.875	247.65	257.663	252.778	258.115	250.941	248.865	249.089	241.559	233.324	245.446	243.671	250.85	241.339	243.765	244	238.9	250.852	248.952	246.75	241.88	243.421	241.561	246.64	231.727	244.327
63	246.785	250.348	262.485	253.18	241.412	244.5	236.067	252.395	247.133	249.03	236.597	242.923	239.105	230.34	221.14	241.528	238.363	239.837	242.875	239.66	254.36	248.088	243.423	251.62	247.605	257.603	252.467	257.372	250.585	248.78	248.94	240.79	233.555	245.102	243.605	251.66	240.575	243.812	243.675	238.7	250.652	249.285	246.535	241.855	243.193	241.557	246.212	231.355	244.36
64	246.876	250.448	261.99	252.66	240.992	243.918	235.626	252.469	246.902	248.665	236.804	243.07	238.701	230.361	221.026	241.415	238.42	239.683	243.216	240.041	254.448	247.833	243.624	251.603	247.734	257.178	251.977	257.211	250.188	248.753	248.838	240.258	233.541	244.905	243.814	251.807	240.152	243.639	243.162	238.441	250.706	249.503	246.405	241.817	242.969	241.755	245.75	230.951	244.405
65	246.715	250.433	261.481	252.345	240.708	243.812	235.317	252.586	246.655	248.854	236.863	243.482	238.389	230.565	220.676	241.398	238.234	239.595	243.329	239.662	254.419	247.097	243.868	251.595	247.56	256.303	251.986	257.22	249.845	248.887	248.896	240.204	233.562	244.667	243.375	251.653	239.669	243.627	242.806	238.343	250.354	249.264	246.269	241.78	242.678	241.854	245.12	230.336	244.398
66	246.692	250.665	261.195	251.593	240.255	243.31	234.845	252.542	246.015	248.623	236.933	243.572	238.21	230.605	220.655	241.083	238.325	239.378	243.713	239.963	254.26	247.155	243.857	251.24	247.72	256.44	251.415	257.092	249.38	248.88	248.845	239.743	233.518	244.227	243.375	251.548	239.95	243.337	241.943	238.012	250.34	248.673	246.335	241.41	242.357	241.898	244.515	229.77	244.185
67	246.307	250.814	260.953	251.042	240.307	243.139	234.842	252.663	245.347	248.946	237.127	243.604	238.012	230.894	220.502	240.941	238.097	239.377	243.58	239.842	253.781	246.943	243.84	251.061	247.578	255.759	251.278	257.226	249.337	248.892	248.906	239.448	233.542	243.972	242.958	251.335	240.019	242.917	241.677	237.651	249.821	247.988	246.321	241.278	242.259	242.068	243.797	228.936	243.946
68	246.173	251.086	260.664	250.757	240.325	243.139	234.511	252.438	245.381	248.675	237.427	243.504	238.192	231.164	220.752	240.42	238.192	239.465	243.766	239.96	253.232	247.321	243.653	250.509	247.445	255.827	250.801	256.905	249.119	248.531	248.878	239.064	233.535	243.916	242.856	251.257	240.491	242.274	241.33	237.803	249.108	247.232	246.197	241.146	242.051	241.991	243.551	228.416	243.646
69	246.135	251.255	260.531	250.252	240.512	243.046	234.733	252.188	245.195	248.774	237.837	243.046	238.469	231.524	220.832	240.421	238.144	239.846	243.962	240.236	252.731	248.026	243.471	250.106	247.344	255.841	250.815	256.877	249.37	248.322	248.654	238.834	233.284	243.654	242.671	251	240.805	242.147	241.226	237.438	248.721	246.796	245.868	240.971	242.026	241.846	243.483	228.099	243.06
70	246.203	251.192	259.989	250.353	241.143	243.65	234.681	251.67	244.975	248.786	238.116	242.87	238.375	231.625	221	239.859	237.888	239.647	244.04	240.417	252.17	248.431	243.257	250.154	247.036	255.81	251	257.279	249.741	248.603	248.897	238.828	233.326	243.96	242.721	250.882	240.618	241.775	241.433	237.647	248.176	246.839	245.538	241.134	241.931	241.989	243.317	227.746	243.067
71	246.369	251.341	259.682	250.213	241.245	243.626	234.745	251.53	245.414	248.643	238.638	242.974	238.458	231.902	221.379	239.626	238.213	239.813	244.037	240.586	251.974	248.757	242.923	250.035	246.963	255.984	250.883	256.603	250.201	248.591	248.956	238.601	232.993	244.044	242.572	250.685	240.493	241.867	241.18	237.904	247.876	246.607	245.103	241.042	242.301	241.678	243.491	227.876	242.904
72	246.463	251.229	259.148	250.496	241.719	244.163	234.377	251.123	245.16	248.704	238.71	243.298	238	231.479	221.519	239.244	238.052	239.296	243.825	240.373	251.796	248.823	242.823	250.298	246.746	256.362	250.906	256.504	250.348	249.05	248.902	238.546	232.877	244.342	242.275	250.296	239.931	241.829	241.117	238.085	247.775	246.933	244.908	241.073	242.983	241.56	243.177	227.925	243.015
73	246.5	250.808	258.713	251.009	241.815	244.254	234.5	250.838	245.192	248.386	238.412	243.259	237.86	231.274	221.578	238.929	238.362	239.468	243.655	240.11	252.004	248.916	242.616	250.485	246.838	256.955	250.752	256.088	250.562	249.256	249.343	238.715	232.545	244.338	242.047	250.254	239.66	242.052	240.838	238.526	247.412	247.405	244.606	241.153	243.056	241.614	243.235	228.162	243.321
74	246.274	250.668	258.358	251.119	241.832	244.578	234.731	250.782	244.894	248.47	238.412	243.683	237.345	231.039	221.685	238.808	238.215	239.17	242.987	240.08	252.235	249.108	242.696	250.55	246.832	257.5	250.504	255.903	250.776	249.418	249.369	238.756	232.302	243.903	241.556	250.2	239.414	242.041	240.595	238.884	247.455	247.584	244.323	241.112	243.506	241.399	243.222	228.073	243.845
75	245.958	250.405	258.061	251.418	241.775	244.515	234.615	250.637	244.859	248.298	238.126	243.378	236.861	230.647	221.62	239.105	238.721	239.532	242.515	239.91	252.294	249.271	242.861	250.416	247.065	258.315	250.168	255.926	250.668	249.435	249.372	238.719	232.015	243.653	241.269	250.719	239.281	242.061	240.128	239.113	247.508	247.763	243.943	241.05	243.599	241.116	242.653	227.859	243.937
76	245.735	250.025	257.781	251.342	241.354	244.408	234.9	250.819	245.065	248.356	238.188	243.15	236.233	230.823	221.315	239.09	238.679	239.971	241.96	240.029	252.058	249.329	243.569	250.048	246.935	258.904	250.271	255.765	250.494	249.194	248.683	238.442	231.892	243.083	241.196	250.596	239.265	242.06	240.017	239.183	247.804	247.015	243.665	240.79	243.542	240.752	242.598	227.49	244.223
77	245.441	250.075	257.788	250.887	241.153	244.216	234.712	251.147	245.438	248.389	237.889	243.04	236.042	230.609	221.198	239.389	239.034	240.188	241.631	240.073	251.907	249.226	243.798	249.69	247.319	258.698	250.347	255.847	250.931	249.286	248.181	238.577	231.565	242.782	241.071	251.083	239.454	241.942	239.651	239.458	247.869	246.663	243.383	241.198	243.865	240.595	242.117	227.399	243.694
78	245.069	249.933	257.345	250.712	240.918	244.057	234.96	251.441	246	248.378	237.96	242.859	235.937	230.63	220.945	239.345	239.147	240.462	241.208	240.34	251.33	248.769	244.298	249.01	247.326	258.935	250.716	255.513	250.628	248.933	247.372	238.487	231.735	242.599	240.971	251.12	239.401	242.172	239.456	239.403	248.603	245.811	243.288	241.116	243.595	240.391	241.99	226.828	243.292
79	245.095	250.196	257.095	249.895	241.028	243.899	234.934	251.835	246.105	248.397	238.071	242.752	235.974	230.462	220.859	239.526	239.222	240.274	241.113	240.23	251.222	248.254	244.284	248.929	247.621	258.442	250.883	255.53	250.681	249.191	246.966	238.655	231.744	242.552	240.607	251.079	239.579	242.155	239.466	239.123	248.5	245.21	243.306	241.377	243.758	240.52	241.833	226.845	242.351
80	245.025	250.481	256.304	249.179	240.992	243.858	235.096	251.858	246.119	248.798	238.094	242.49	236.089	230.375	220.66	239.735	239.406	239.844	241.167	240.175	251.01	247.829	244.231	248.685	247.752	258.312	250.95	255.471	250.288	249.108	246.219	238.935	231.846	242.685	240.173	251.029	239.538	242.258	239.373	239.061	248.388	244.781	243.454	241.392	243.59	240.875	241.588	226.494	241.692
81	245.06	250.346	256.058	248.664	241.356	244.092	235.3	252.074	246.092	249.098	237.972	242.326	236.208	230.284	220.608	239.56	239.504	239.172	241.216	239.778	251.412	247.57	243.738	248.654	248.026	258.058	250.848	255.414	249.772	249.168	246.178	238.886	232.002	242.55	239.768	250.848	239.996	242.192	239.488	238.96	248.094	244.652	243.57	241.192	243.59	241.178	241.46	226.174	241.234
82	245.196	250.313	256.149	248.188	242.09	244.304	235.493	252.121	245.694	248.994	238.017	242.23	236.228	229.767	220.782	239.886	239.666	238.45	241.356	239.636	251.444	247.395	243.218	248.888	248.321	258.168	250.224	255.537	249.328	249.841	246.384	238.882	231.998	242.869	239.039	250.506	240.427	241.991	239.382	238.603	247.597	244.774	243.823	241.069	242.978	241.319	241.353	226.106	240.504
83	245.282	249.639	256.256	248.014	242.482	244.625	235.56	251.95	245.839	249.155	237.673	242.246	236.351	229.99	220.649	240.03	239.464	238.224	241.681	239.097	251.677	247.8	243.179	248.706	248.339	258.163	249.899	255.847	248.968	249.569	246.288	238.564	231.889	242.919	238.508	250.379	240.561	242.121	239.222	238.458	246.98	244.94	243.976	240.776	242.736	241.472	241.105	225.72	240.786
84	245.67	249.207	256.784	248.246	242.976	244.703	235.577	251.681	245.72	248.892	237.332	242.5	236.022	230.077	220.819	240.187	239.267	237.769	241.912	238.922	251.44	248.209	242.948	248.935	248.282	258.562	249.586	255.892	249.009	249.97	246.28	238.202	231.826	243.06	237.879	250.341	240.507	241.804	239.312	237.987	246.765	245.073	244.392	240.847	242.168	241.368	241.091	225.534	240.89
85	245.827	248.704	257.005	248.319	243.183	244.759	235.352	251.277	245.998	248.679	236.828	242.527	235.956	230.104	220.799	240.142	238.734	238	242.188	238.845	251.502	248.71	243.188	249.042	248.111	259.197	249.591	255.745	248.991	249.708	246.389	237.98	231.462	243.316	237.633	250.571	240.345	241.898	238.982	237.635	246.52	245.268	244.391	240.914	241.821	241.113	240.88	225.047	241.376
86	245.862	248.482	257.382	248.289	243.11	244.373	235.471	250.7	246.414	248.358	236.847	242.342	235.662	230.267	220.851	240.412	238.303	238.033	242.335	238.985	251.311	248.927	243.143	249.121	247.869	260.048	249.699	255.629	249.279	249.629	246.125	237.651	231.217	243.331	237.483	250.735	240.145	241.84	238.82	237.21	246.384	245.362	244.379	241.074	241.426	240.987	240.824	224.708	241.726
87	245.857	248.547	257.822	248.274	243.078	244.306	235.399	250.045	246.438	247.935	236.864	242.255	235.482	230.42	220.661	240.364	238.167	238.011	242.303	239.205	251.304	248.931	243.005	249.509	247.719	260.639	249.759	255.404	249.906	249.946	245.92	237.62	231.078	243.067	237.342	250.958	240.105	241.679	239.072	236.982	246.344	245.507	244.543	240.882	241.196	240.955	240.855	224.451	241.842
88	245.521	248.668	257.511	248.399	242.96	244.406	235.25	249.559	246.544	248.13	236.931	241.779	235.386	230.466	220.336	240.2	238.214	238.015	242.405	239.725	251.492	248.872	242.981	249.401	247.643	261.275	249.899	254.845	249.973	249.66	245.677	237.218	230.845	242.693	237.54	251.052	240.193	241.609	239.094	236.859	246.143	245.489	244.382	240.941	240.844	240.998	240.506	224.143	242.429
89	245.058	248.635	257.523	248.435	242.843	244.207	235.125	249.407	245.79	248.018	237.197	241.88	235.647	230.337	219.892	240.117	238.283	237.763	242.288	240.093	251.522	249.153	242.963	249.057	247.427	261.792	250.175	255.2	250.472	250.012	245.423	237.102	230.837	242.205	237.768	251.183	240.263	241.313	239.405	237.017	246.357	245.605	244.513	240.915	240.818	241.25	240.472	223.752	242.655
90	245.005	248.587	257.145	248.543	242.779	244.828	235.042	249.286	245.605	248.188	237.495	241.75	235.935	230.288	219.77	240.047	238.601	237.745	242.152	240.717	251.399	248.844	243.176	248.94	247.71	261.938	249.757	255.17	250.27	250.027	245.549	236.641	230.614	241.746	237.982	250.737	240.248	241.542	239.6	237.248	246.415	245.473	244.404	240.462	240.788	241.134	240.074	223.699	243.107
91	245.08	248.415	256.727	248.691	242.799	245.262	234.868	249.54	244.969	248.262	237.767	241.993	236.634	230.101	219.613	240.043	238.736	237.63	242.193	240.642	251.168	248.95	243.51	248.344	247.8	261.977	249.498	255.417	250.271	250.109	245.479	236.363	230.509	241.516	238.177	250.394	240.085	241.5	239.748	237.479	246.321	245.418	244.365	240.054	240.863	240.967	240.122	223.672	243.5
92	245.555	248.338	256.605	248.71	242.66	245.509	234.964	249.976	244.609	248.198	238.05	242.267	236.959	230.021	219.736	239.79	238.817	237.728	242.357	240.822	250.984	248.676	243.45	248.157	248.064	262.04	248.847	255.567	250.179	249.967	245.71	236.002	230.434	241.438	238.086	250.086	239.883	241.76	239.802	237.731	246.252	245.143	244.291	239.645	241.053	240.71	239.898	223.398	243.431
93	246.036	248.526	256.216	248.61	242.616	245.839	235.103	250.632	244.211	247.931	238.241	242.706	237.216	229.935	220.007	240.019	238.781	237.837	242.555	240.673	250.839	248.502	243.481	247.899	248.2	261.974	248.291	255.313	250.409	250.096	246.033	235.94	230.137	241.646	237.997	250.187	239.861	241.723	239.986	237.8	245.921	245.091	244.135	239.336	241.125	240.748	239.932	222.971	243.354
94	246.449	248.535	256.539	248.582	242.715	246.104	235.518	251.232	244.265	248.007	238.4	242.53	237.688	229.64	219.699	239.988	238.75	238.271	242.123	240.574	251.066	248.14	243.451	247.811	248.076	261.543	248.026	254.926	250.512	250.255	245.962	235.997	229.908	241.891	237.584	250.035	239.949	241.84	239.944	238.155	245.378	245.137	244.166	239.291	241.107	240.472	239.926	223.072	243.194
95	246.848	248.716	256.571	248.321	242.66	246.193	235.674	251.357	244.207	247.702	238.435	242.519	237.467	229.686	219.898	239.603	238.919	238.088	242.076	240.453	251.203	247.731	243.086	248.247	248.462	261.538	247.619	254.224	250.619	250.114	245.976	236.15	229.434	242.135	237.034	249.964	240.062	241.857	239.802	238.224	245.116	245.066	244.307	239.233	240.984	240.469	240.019	222.759	242.998
96	246.94	249.028	256.74	248.283	242.712	246.082	235.883	251.378	244.65	247.808	238.353	242.393	237.382	229.447	219.747	239.803	239.075	238.393	241.678	240.618	251.258	247.427	242.85	248.372	248.538	261.613	247.812	253.707	251.03	250.405	245.528	236.198	229.112	242.283	236.652	249.798	240.373	241.91	239.445	238.422	244.598	245.54	244.358	239.392	240.753	240.89	240.037	222.832	242.893
97	247.136	248.948	256.916	248.098	242.763	245.984	236.032	250.983	244.571	247.521	238.077	242.321	237.002	229.581	219.709	239.334	239.476	238.149	241.468	240.853	250.986	247.517	242.584	248.987	248.94	261.464	248.017	253.378	251.364	250.508	245.153	236.196	228.978	242.57	236.304	249.557	240.443	242.024	239.062	238.54	244.532	245.674	244.223	239.608	240.916	241.388	240.304	222.766	242.834
98	247.13	248.604	256.724	248.008	242.794	246.288	235.594	250.335	244.798	247.895	237.816	242.485	237.071	229.809	219.799	238.982	239.597	238.087	241.332	240.831	250.781	247.411	242.395	249.174	249.224	261.623	248.655	253.033	251.018	250.48	244.528	236.293	228.623	242.602	235.959	249.464	240.623	242.021	238.562	238.447	244.822	245.666	244.018	239.896	240.908	241.674	240.387	223.204	242.715
99	246.908	248.286	256.391	247.868	242.786	245.925	235.095	249.685	244.708	248.174	237.511	242.708	236.871	229.894	219.874	238.655	240.053	238.297	241.455	241.13	250.719	247.484	242.357	249.064	249.306	261.578	249.398	253.129	251.132	250.871	244.175	236.104	228.859	242.491	235.589	249.266	240.651	242.076	238.368	238.399	245.339	245.648	244.005	239.929	241.014	241.894	240.461	223.59	242.812
LOCAL	246.309	248.598	256.657	248.371	242.728	245.801	235.377	250.44	244.659	247.969	238.015	242.367	237.022	229.84	219.785	239.627	239.081	238.022	241.939	240.731	251.04	248.068	243.034	248.5	248.432	261.729	248.592	254.386	250.68	250.283	245.409	236.188	229.661	242.032	237.136	249.949	240.218	241.825	239.432	238.044	245.469	245.386	244.227	239.685	240.951	241.035	240.116	223.196	243.084
AVERAGE	248.533					244.849					233.406					239.88					247.815					253.134					238.085					241.894					243.144					236.419
[truncated: 1 more columns]

## Sheet: polo minus
	2.1	2.2	2.3	2.4	2.5	5.1	5.2	5.3	5.4	5.5	8.1	8.2	8.3	8.4	8.5	10.1	10.2	10.3	10.4	10.5	12.1	12.2	12.3	12.4	12.5	21.1	21.2	21.3	21.4	21.5	9.1	9.2	9.3	9.4	9.5	17.1	17.2	17.3	17.4	17.5	20.1	20.2	20.3	20.4	20.5	22.1	22.2	22.3	22.4
0	79.4671	104.467	119.467	86.4671	59.4671	100.151	55.1506	58.1506	100.151	57.1506	88.5941	94.5941	54.5941	29.5941	26.5941	54.12	63.12	105.12	50.12	87.12	118.185	98.1852	81.1852	105.185	80.1852	103.866	113.866	107.866	49.8658	67.8658	140.915	96.9147	100.915	82.9147	100.915	92.1064	87.1064	115.106	102.106	67.1064	171.856	177.856	128.856	153.856	153.856	133.581	140.581	146.581	112.581
1	79.9671	103.967	119.967	86.3421	59.0921	99.9006	55.1506	57.9006	99.9006	57.5256	88.2191	95.0941	53.7191	29.4691	25.8441	53.87	62.995	103.995	49.995	84.87	115.185	96.4352	80.1852	105.435	78.5602	103.491	109.616	108.241	46.9908	67.4908	135.915	97.1647	100.665	83.0397	100.54	92.3564	86.2314	112.731	99.9814	66.6064	171.356	176.606	129.106	150.231	153.356	130.456	142.456	142.831	112.831
2	78.1546	103.592	119.092	86.0921	59.3421	98.1506	55.0256	58.0256	99.6506	57.0256	85.7191	94.4066	51.5941	30.0941	22.8441	53.37	61.62	102.308	49.1825	80.9325	111.56	94.1227	77.0602	103.81	74.6227	101.304	103.616	107.928	42.4908	68.9908	128.165	97.2272	98.9767	80.1022	100.04	91.1064	81.8564	109.044	94.9184	66.6689	170.481	172.044	129.856	145.606	149.544	126.519	146.581	137.706	114.769
3	75.4171	103.767	117.117	84.6171	57.0171	94.2006	55.5506	58.4006	98.0506	54.5506	83.0441	93.6941	49.9941	30.8441	20.2441	52.57	58.32	100.77	46.37	75.77	106.985	90.8852	72.8352	100.085	69.7352	98.4658	96.8658	107.066	38.8658	71.5158	121.865	97.2147	96.6147	75.6147	97.7647	89.6064	76.4564	103.856	89.6564	65.4064	166.506	168.356	130.406	140.206	143.606	121.981	149.581	131.181	116.131
4	71.5504	102.175	115.3	81.2588	53.0504	90.3586	53.7756	56.3589	94.3586	50.4423	80.6774	91.8858	48.3858	31.7191	17.2608	51.4533	54.0367	97.662	43.0783	70.9533	100.643	86.4352	66.8519	94.3522	64.3519	94.7408	89.8658	104.366	35.7408	72.4075	116.123	95.9564	92.4147	71.2064	95.6227	87.7314	71.4814	98.2733	83.4394	62.8147	159.523	165.023	131.023	134.356	136.731	117.498	151.914	122.956	116.831
5	65.9921	97.2671	112.167	76.4171	48.2421	84.0256	50.1006	53.5506	89.3256	45.2256	78.0191	89.8191	45.7691	32.2191	13.1441	49.595	48.27	93.12	39.47	67.045	93.6352	81.6852	60.6852	87.8852	58.6852	90.4658	82.1158	100.366	33.8158	71.1908	109.415	94.2897	86.5147	66.0647	93.3897	83.7563	65.5814	92.0314	77.4564	59.4064	151.531	160.581	132.681	127.756	128.606	112.331	149.056	114.381	113.156
6	60.7726	91.6341	108.884	71.606	43.606	77.7616	46.4006	50.4561	84.2896	40.0117	74.1774	86.1496	42.3996	30.4274	10.7885	47.1755	42.5089	88.481	35.7867	61.62	87.5742	76.6297	54.8797	81.5462	54.4352	86.8658	76.9218	96.3098	31.3103	69.838	104.637	92.5536	80.7477	62.1925	90.8587	80.3009	62.1619	85.7454	73.4674	56.1064	143.106	154.995	130.328	122.439	121.162	107.914	143.553	107.164	109.359
7	55.9046	84.2171	103.863	66.1338	39.3838	71.1086	43.0881	46.8381	77.9836	34.7548	70.5733	83.6149	39.0733	28.3024	8.09413	44.12	36.745	84.12	32.6825	57.7033	82.6852	72.331	49.6435	76.1852	51.706	82.3448	71.4908	91.0118	29.0325	65.2616	99.7067	90.6855	75.0187	58.5605	88.8937	76.2106	58.6481	80.1684	69.5444	52.5856	135.731	149.002	127.877	117.981	114.71	103.352	134.206	101.893	104.602
8	50.9492	76.1631	97.6101	60.61	35.6457	64.5436	39.4899	42.8827	70.6506	30.0435	65.2548	79.2548	35.5762	24.0048	6.29053	41.12	30.8879	78.781	29.7629	52.1736	77.6492	66.8281	43.8638	70.6852	49.5602	78.5088	66.4548	84.8298	25.7765	58.9372	94.8967	88.004	70.1107	55.5218	86.7007	72.035	56.9635	73.4103	65.8204	48.66	127.588	141.124	122.338	113.57	109.035	98.9201	124.224	96.6701	99.9381
9	46.0385	68.5741	90.8421	55.4135	32.2707	58.5436	36.5613	39.4542	62.8116	26.5077	59.5584	74.7905	32.4512	19.9334	4.86203	37.9414	26.1736	73.584	27.5664	46.6914	73.1672	61.5066	39.2745	66.4712	47.5602	74.7048	61.0448	78.0448	22.8837	52.3479	90.2717	84.7361	66.2187	52.754	83.6467	68.1421	54.4278	66.0884	62.0353	44.5528	121.088	133.66	116.267	109.017	104.231	93.7061	114.956	91.8671	95.6351
10	41.5847	61.6581	83.2321	50.8789	28.7024	53.6656	33.7388	35.8418	55.1066	24.0182	53.3	70.947	30.6823	17.2265	2.90293	34.9288	21.9876	68.149	26.0465	41.37	69.2292	56.1705	35.0234	61.7882	45.5823	70.0128	55.1898	71.5278	20.557	45.6305	85.8407	81.3706	63.0027	49.5323	79.8997	64.9445	51.4152	59.1214	58.2824	40.4592	114.68	126.488	109.68	104.032	98.4004	87.5521	107.463	87.3461	91.0661
11	37.0609	55.8261	75.7481	47.9046	25.1233	48.6036	30.4318	33.2131	48.5256	21.6818	47.1879	66.3753	29.7816	14.6879	2.06293	32.3388	17.3231	62.151	24.5262	36.8544	64.3732	51.029	30.4352	56.6382	43.279	65.1628	49.7878	66.3968	18.8346	39.5689	82.0867	77.3522	60.6027	47.0241	75.4927	60.6689	48.7002	51.8254	54.7944	36.7158	107.887	118.481	103.372	98.5444	93.1224	81.7691	100.456	81.1281	86.6591
12	33.0046	50.6921	68.9541	44.1796	21.3671	44.9006	26.6881	29.2506	41.9876	20.0381	41.5066	61.8691	29.2941	14.1941	0.331628	30.32	13.7825	56.72	23.095	32.47	60.0852	46.0852	26.9102	51.6602	41.0227	60.7908	44.1408	60.8038	18.5033	34.7533	77.8527	73.5147	57.6147	43.5147	71.3897	57.8314	44.2064	46.1684	51.9814	32.4814	102.269	112.456	95.9814	92.6564	86.2064	74.7691	94.1311	74.8181	81.7191
13	28.9888	46.2501	61.9891	42.2932	17.0649	39.6076	22.1289	25.5419	36.2266	18.3354	36.1593	56.3441	28.3876	13.605	-1.00367	26.8591	10.4026	50.077	21.3265	28.9461	55.1852	42.0113	23.4569	46.4352	38.4461	55.3228	39.7458	56.2678	17.0723	30.2462	74.5777	68.4691	55.2947	40.9256	65.7297	53.9216	39.0955	40.1174	49.8344	28.6499	95.8344	105.53	89.3564	84.7474	79.3134	68.4401	87.2551	67.6791	76.6031
14	26.183	42.3191	56.3531	40.2853	13.7285	35.2186	18.4574	21.8438	31.9346	15.946	31.2645	51.3327	27.2645	13.2418	-1.65587	24.5404	7.51769	45.256	19.1427	25.9496	50.7872	38.4125	20.7193	42.7652	36.992	49.5588	35.5818	52.0818	16.5476	28.2181	71.1877	64.7897	52.3347	37.3238	62.0627	49.9587	33.936	36.5044	47.5044	25.3337	90.2314	98.5384	82.4704	78.1294	73.2204	63.4451	81.0131	61.2171	71.4221
15	24.3004	39.2791	52.3211	38.5609	10.6129	31.1086	14.7756	18.5985	28.2656	13.7444	27.6774	46.4379	25.417	12.417	-2.62467	21.8596	5.73459	40.808	17.2762	23.5888	46.6852	35.3102	18.1227	39.5292	35.7581	44.7508	32.4698	48.3968	14.7929	26.2929	67.7377	61.2272	49.6747	34.6543	58.6227	46.5126	29.3043	33.5964	45.5543	22.3981	84.7314	92.4294	76.8254	71.4604	68.1684	59.2061	75.1021	55.9871	67.8001
16	23.0921	36.4051	48.3001	36.8733	8.21711	27.3796	11.1506	16.0881	24.6296	11.2444	24.7503	41.8962	23.2087	11.2399	-3.59337	19.5471	4.61999	36.818	15.5262	21.3492	43.7062	32.0498	15.4873	37.1332	34.279	40.2408	29.9808	44.5948	12.6158	24.6679	64.6857	58.5709	46.7687	32.2272	55.6857	43.1272	25.1689	31.4814	43.3664	20.0543	79.0644	86.6374	72.1064	65.6894	63.4084	55.8101	69.7061	52.0501	64.4981
17	21.4843	33.8811	45.2601	35.1654	5.90681	24.1416	8.54712	14.1764	21.3056	9.41782	21.2579	37.7234	20.3527	9.72343	-4.94037	16.5942	4.08549	32.473	13.551	18.4131	41.2372	28.4697	13.3145	34.2882	32.53	36.2628	27.4608	40.9948	10.133	23.3658	62.0437	55.9405	43.9407	30.4319	52.3287	40.7874	21.9685	29.7354	41.5113	17.9254	73.2184	80.1584	67.5464	60.6324	58.3824	52.5551	64.5381	49.0551	61.5901
18	19.9338	30.3841	42.3421	33.5338	4.49211	21.2086	5.78392	12.7423	18.3506	7.75892	18.3941	34.6274	18.2858	7.80243	-6.18087	14.345	4.69499	28.545	12.3617	15.5283	39.2352	24.8519	10.4435	31.4602	30.4519	32.5738	25.2988	37.7738	7.95753	21.7075	58.5977	52.8314	40.4067	28.8064	49.3397	37.7563	19.5481	28.2894	39.2314	16.4231	67.4234	74.2234	63.9644	55.5314	53.2894	48.3231	59.5391	46.1391	58.1811
19	18.5921	28.2591	39.5841	31.8588	2.52541	18.6426	4.03392	11.1756	16.7756	6.47562	15.8941	31.7358	16.4524	5.97743	-7.05587	12.1367	4.71169	25.32	9.86999	13.245	37.2682	21.2685	7.6019	29.4352	28.0102	29.9828	22.6738	34.9988	5.21583	20.2825	56.9397	50.5397	37.5567	27.9647	47.1817	35.8897	17.6646	26.8813	37.5233	15.0731	62.7064	68.6394	60.6644	52.5314	48.2484	44.0981	54.8731	43.7481	55.8311
20	16.8542	25.7411	37.6201	30.2171	1.05581	16.3196	2.11832	9.71512	15.1506	5.94092	13.3441	29.3764	15.3199	4.73933	-7.92197	9.78939	4.83769	22.612	8.14419	10.3781	35.6852	18.3545	5.5481	27.1042	26.2578	27.8258	21.1968	32.9868	3.89003	18.8093	54.6727	47.7534	35.2697	27.7373	44.9957	34.1951	15.9531	25.3004	35.4374	13.9854	58.9774	63.6794	57.2194	48.6544	43.8004	40.4601	50.6211	40.2501	52.2261
21	14.8629	23.7791	35.7591	28.106	-0.477294	14.1226	0.907522	8.11592	13.5466	5.34502	11.0594	27.3302	14.976	3.46223	-8.32257	7.27279	4.25189	19.599	6.61309	8.32829	32.9772	15.8657	3.4283	24.8932	24.7338	25.5878	18.9768	31.0808	2.47693	17.1505	53.1507	44.9286	32.8457	27.4842	43.3037	32.5092	14.2452	24.0374	32.8634	12.405	54.9674	59.1624	53.9744	45.2174	39.8494	36.8311	46.3311	36.5461	48.7551
22	13.3789	22.0921	33.8791	26.048	-2.04759	11.8566	-0.253778	6.18742	12.3856	4.81242	9.50593	25.4103	14.6676	3.10153	-8.41327	5.57589	3.28179	17.407	5.23759	7.15679	30.0672	13.2661	1.597	23.1632	23.3984	23.0198	17.0498	29.1378	2.15263	15.3511	51.7527	42.2162	30.4077	26.9147	42.3187	30.702	12.6358	22.7094	30.0844	10.7093	51.7754	56.0104	51.0554	42.0624	37.1874	33.9411	43.8681	32.6551	45.6101
23	12.1814	20.5381	32.5741	24.3242	-3.51149	10.2296	-0.942178	5.15772	10.9936	4.24342	8.27273	23.4727	14.4512	2.80843	-8.91297	3.66999	1.86999	15.227	4.80569	6.09859	27.4142	11.4638	0.113798	21.3992	22.3209	21.3798	15.5298	27.5368	2.02303	13.6801	49.8357	40.6433	28.5147	26.279	41.1717	29.1135	11.3993	22.1564	27.3494	9.24925	48.5704	53.1274	48.1064	39.0774	35.1704	32.1171	41.7171	28.7021	42.5521
24	10.7829	19.3951	31.7101	22.9934	-4.51969	8.49962	-1.65858	5.38742	9.52562	4.58482	7.81123	22.3441	13.877	2.28493	-8.87957	2.74499	0.50159	12.85	4.90289	6.31739	24.2112	10.2378	-0.097702	19.1462	20.8497	19.7208	13.6028	26.8658	1.53693	12.2934	48.4807	38.4147	26.4077	24.4805	40.3817	27.3498	10.0011	21.5934	24.8234	7.52745	44.7514	50.7974	45.3824	36.3234	33.3694	29.8701	39.7981	26.4491	40.0551
25	9.12191	17.9191	30.7111	22.4254	-5.15189	7.41862	-2.06958	5.44822	8.23962	3.61492	7.42153	20.6536	13.0405	2.11203	-9.44157	1.60809	-0.73711	10.781	5.21519	5.75099	21.6672	8.9471	-1.1362	17.3042	19.1554	18.6808	12.7528	24.8958	1.62773	11.2229	45.8257	37.3909	24.4147	23.1349	38.1047	25.4159	9.15995	21.1774	22.6894	7.18965	42.0174	48.0294	42.5884	33.1064	32.0464	28.9501	38.2951	22.8371	37.8491
26	7.62051	16.6031	30.3081	21.8762	-5.89089	6.23062	-2.98578	6.15062	6.83262	3.80972	7.53733	19.6225	11.7646	1.32713	-9.75817	1.20519	-1.30611	8.79599	5.05749	5.58019	19.2302	7.9011	-1.7409	14.9752	17.4409	17.1958	11.7178	23.6898	1.13853	10.4112	43.1647	35.3806	22.6987	21.2613	36.5847	23.5041	8.36775	20.2764	20.8844	6.19725	39.0554	45.4364	40.0554	30.4814	30.2484	27.1321	35.7341	20.9901	36.1321
27	6.02811	15.6681	29.5461	21.6683	-6.52069	5.76062	-3.57498	6.89452	5.96162	3.27872	7.55143	18.3319	10.7587	0.734328	-10.5644	0.53459	-0.86781	7.89399	5.00409	5.15049	17.3862	7.0145	-2.2782	13.2152	15.9108	16.7068	11.2378	22.2868	1.10363	10.2073	40.4207	33.5671	21.5487	20.2135	34.6767	22.1918	7.89905	19.3504	19.3933	5.79535	37.2894	42.0154	37.8194	28.1734	28.1854	25.8551	33.6421	19.1661	34.3861
28	5.03851	15.2471	28.7771	21.3361	-6.57459	5.24562	-4.31958	7.33512	5.14462	2.95422	7.52863	17.4453	9.88583	0.189328	-11.0309	0.31049	-0.24311	7.15599	4.84619	4.42359	16.1372	6.2864	-3.2017	11.6912	14.3221	15.5678	11.1038	21.0028	1.15153	10.2587	37.8607	31.4445	20.0097	19.2659	32.5817	21.0171	7.29085	17.9164	18.0233	5.90395	35.4694	38.4394	35.6894	26.2254	25.8924	24.6641	31.4561	17.3551	32.5871
29	5.09211	14.6701	28.0761	20.6286	-6.77249	4.70762	-5.07338	7.22352	4.28062	3.17662	7.42223	16.5576	9.21913	-0.874672	-11.4632	0.33349	0.84399	6.62999	4.11999	3.59919	14.8152	5.4196	-4.695	10.5442	12.6904	14.1628	10.9178	19.9748	1.07933	10.0637	35.3107	28.6751	18.7007	18.9616	31.7427	19.9658	6.89805	16.3874	16.7414	5.73655	33.5024	34.2054	33.4244	24.4714	22.7524	23.2691	28.4661	16.5391	31.1021
30	5.25431	14.7331	26.8931	19.8075	-6.53289	4.28362	-5.69508	7.13462	3.45962	3.03362	6.71643	15.3601	9.12073	-1.16117	-11.9112	0.46569	1.88059	6.60899	4.12529	2.92849	14.5472	5.0735	-5.3414	9.4462	10.9724	12.8338	10.7008	18.5148	1.02013	9.56793	33.0907	26.319	17.4787	18.2232	29.9577	19.4787	6.35105	14.9094	15.5953	6.13295	31.6914	30.5854	31.2764	23.2234	19.6754	22.2091	27.3361	14.7991	28.7301
31	5.88061	14.0821	26.0391	18.6738	-6.15789	3.79962	-5.82538	6.88622	3.05962	2.43912	6.01723	14.3393	9.26723	-1.63667	-12.1799	0.76899	2.61999	6.55799	4.03829	2.35559	13.6512	4.6804	-6.0263	8.5982	9.1083	11.9188	10.1928	17.6158	1.00043	9.07733	31.7657	24.1887	16.5107	17.5637	28.8237	18.8612	5.85155	13.9144	14.7264	6.42845	29.2984	27.4284	29.2124	21.3134	16.6974	21.4031	25.6191	14.0571	26.8551
32	6.66211	13.2971	25.5021	17.8621	-5.66289	3.36562	-5.90438	6.56062	2.61562	2.33062	5.22413	13.6791	9.41913	-1.70087	-12.3709	1.21999	2.25999	6.46999	3.44999	2.06999	13.5552	4.3702	-5.8948	7.6052	7.0452	10.8508	9.64583	16.6758	0.395832	8.11083	30.8097	22.3897	15.4547	16.7197	27.3947	18.4814	5.61135	13.0964	14.2514	6.68135	27.9214	25.6214	27.4864	20.2714	14.7564	20.7561	25.1861	12.9011	25.1711
33	7.04401	12.0971	24.7171	16.6594	-5.21559	3.18462	-6.22438	5.98232	2.30462	2.00642	4.50763	12.7143	9.26243	-1.48277	-12.4492	1.32189	1.82669	6.00499	3.41809	1.87959	12.8732	4.3631	-5.9735	7.0652	5.0506	10.2118	8.83683	16.2838	-0.071668	7.45233	30.3187	21.4676	14.8567	15.8955	25.7027	18.0199	5.07755	12.8754	13.2174	6.47175	25.9094	24.4714	25.5774	18.7944	12.9954	19.5231	24.5711	11.8691	23.5521
34	6.88821	10.9101	24.1511	15.5943	-4.27409	3.47562	-6.99408	5.80412	2.22062	1.54532	4.28273	12.5722	9.03273	-1.41467	-12.1384	0.90069	0.64189	6.02399	3.67259	1.57609	12.2202	4.2291	-5.6569	6.9572	3.7071	10.2558	8.32183	15.9838	-0.445568	6.25623	29.6297	21.1077	13.6387	15.1165	23.6117	17.9573	5.01425	12.1454	12.2954	6.09755	24.7904	23.9004	23.7554	17.9264	11.7334	18.0851	24.0421	11.0371	22.1691
35	6.34691	9.28911	23.6791	14.5584	-4.16749	3.52562	-7.65228	5.86212	2.14062	1.41982	4.20953	12.5701	8.62783	-1.44917	-12.2809	0.47579	-0.42811	5.85999	3.83629	1.24979	11.6082	3.8727	-5.7331	6.7622	2.815	10.0778	7.79883	16.0438	-0.850468	5.62543	28.9247	20.4676	12.3527	14.3907	22.0687	17.9141	4.70255	11.9234	12.0534	5.08235	24.0154	23.0924	22.2604	16.5394	11.3324	16.7781	23.4031	10.1051	21.3171
36	5.93691	8.24711	22.9541	13.6395	-4.29579	3.36162	-8.66408	5.93512	1.77962	1.78422	4.40883	12.8786	7.87863	-1.25067	-12.0869	-0.09121	-1.25931	5.29699	4.02949	0.92599	10.5212	3.4266	-6.3407	6.7712	2.0904	9.77083	7.54683	16.0558	-0.961768	5.10723	28.3677	20.1647	10.8287	13.5785	19.8717	17.1279	4.25725	11.6404	11.2534	3.92105	22.7784	21.8864	20.8784	14.8304	10.2184	14.9691	22.7361	9.15414	20.5291
37	5.01971	7.37511	22.3751	12.7697	-4.74779	2.95362	-9.63888	6.05412	1.34362	1.94882	4.90553	13.4318	7.15993	-1.06377	-11.8708	-0.72651	-1.94581	5.37399	4.90069	0.42699	9.7382	3.1545	-6.5297	6.8172	2.2422	9.63383	7.11583	15.6638	-0.629768	4.47543	27.0897	18.7831	8.94968	12.8358	18.9237	16.909	3.65455	11.1944	10.8434	3.17655	22.3124	20.4704	19.5104	13.7684	9.53642	13.5371	22.0681	8.35314	19.8001
38	4.47101	6.70911	21.5571	12.4593	-5.57199	2.67762	-10.0096	6.13892	0.521622	2.95922	5.10973	14.1839	6.11363	-1.28087	-11.4528	-1.87611	-2.33701	4.68999	4.72939	0.51449	9.3182	2.5133	-6.9671	6.4392	2.0719	8.56483	6.35783	15.5458	-0.313868	4.17053	25.8527	17.8874	7.37168	12.4186	17.0437	15.7236	2.80945	10.7354	10.2744	2.00475	21.0794	18.8174	18.4694	12.4654	8.28242	12.0301	21.3081	7.61614	19.3971
39	3.80981	5.95511	21.0681	12.3179	-6.60549	2.06162	-10.301	6.37242	-0.212378	3.58212	5.55783	14.5417	5.11433	-1.38567	-11.4906	-2.35581	-2.61391	4.33799	4.63209	0.39419	8.3832	2.0965	-6.6333	6.0162	2.0763	8.21283	5.33383	14.8178	0.224732	3.79733	24.8257	16.0921	5.81768	11.9591	16.6087	14.9653	2.11445	10.6464	10.1464	1.44505	20.3244	17.3964	17.6624	11.6064	7.90842	11.5001	20.7261	6.79514	18.6461
40	3.26791	5.21711	20.4751	12.162	-7.27869	1.79862	-10.5019	6.53622	-0.620378	4.13792	5.84833	14.6195	4.27633	-1.27877	-11.4949	-2.32491	-2.63421	3.53899	4.12419	0.50979	7.8802	1.5708	-6.1241	5.4142	2.1682	7.70883	4.38283	14.3448	0.734432	3.31503	24.0677	14.6011	4.81768	11.7706	15.8217	13.6572	1.67415	10.3434	9.78835	0.91565	19.5724	16.5004	17.1574	10.7204	7.24642	11.2631	20.1401	6.11114	17.9201
41	2.73181	4.86411	20.0001	12.0222	-7.70569	1.61362	-10.4707	6.59912	-0.923378	4.47782	5.63453	14.572	3.82203	-0.927972	-11.4941	-2.33591	-2.59321	2.48399	3.29649	0.34789	7.6482	1.1926	-5.3773	4.9352	2.0198	7.54183	3.57183	13.5088	0.895232	2.89153	23.1497	13.8963	4.17168	11.4735	14.8557	12.3711	1.47395	9.81635	9.01035	0.71665	18.5914	15.8524	16.6684	10.0694	6.49642	11.2501	19.4301	5.62114	17.2761
42	2.02391	4.05011	19.3041	11.7057	-8.36239	2.02162	-10.6676	6.77182	-1.09538	4.68092	6.00703	14.4539	3.42363	-1.06117	-11.9968	-2.37621	-2.58081	2.02199	2.55939	0.80939	7.1622	0.450398	-4.0459	4.5072	1.689	7.31283	2.10783	12.8238	0.521132	2.22943	22.4377	12.5245	4.00968	11.4526	14.5967	11.8072	1.39045	8.95835	8.59835	-0.11335	17.9774	15.1104	15.7764	8.98942	5.73942	12.1191	18.8271	5.14914	16.9291
43	1.77271	4.01611	18.7761	11.0053	-8.44959	2.00162	-10.5751	6.72702	-0.693378	4.47702	5.64273	13.2851	3.86843	-0.641972	-12.2531	-1.83141	-2.28971	1.65799	2.22419	0.25539	6.8032	0.205998	-3.6412	4.1852	1.1644	6.93183	1.51883	12.1508	0.351932	1.94223	21.5817	12.1612	3.94268	11.0814	13.9387	11.0404	1.40145	8.17935	7.91235	-0.37625	17.3324	14.5194	14.8984	8.43242	4.74842	12.0011	18.1091	4.91114	15.7691
44	1.38381	3.69911	18.5831	10.2751	-8.35539	2.15762	-10.7588	6.78102	-0.896378	4.34992	5.50353	12.4238	4.22093	-0.297172	-12.4458	-1.50681	-2.48511	1.30499	2.31929	0.05119	6.1562	0.203298	-3.5104	3.4932	0.764898	6.43083	0.894832	11.4378	0.144832	1.44913	20.9767	11.114	3.56368	11.1067	13.3097	10.639	1.54115	7.07335	7.02335	-1.07115	16.7404	13.8674	13.6714	7.46842	3.90342	12.1821	17.7011	4.34914	15.0561
45	1.36421	3.28711	18.6551	9.25391	-8.41529	2.11762	-10.4744	6.58812	-1.37138	4.30502	4.83313	11.4617	4.82203	-0.137472	-12.5934	-1.04181	-2.30651	1.46199	2.41039	-0.41311	5.6702	0.413098	-3.9913	3.2222	0.505098	6.13783	0.736832	11.1048	-0.093768	1.23713	20.0327	10.7823	3.11368	10.8448	12.6097	10.7167	1.34165	6.25335	6.38235	-1.44515	16.4264	13.2714	12.1984	6.95542	3.21342	11.6141	17.2241	3.52214	14.2941
46	1.12251	3.26411	18.5751	8.40971	-8.29979	2.05962	-10.4068	6.62692	-1.65038	4.28572	4.13463	10.5401	5.26643	-0.601872	-12.4397	-0.80231	-2.45431	1.78199	2.81599	-0.56581	5.0432	0.495998	-4.6999	2.8032	0.235898	5.97683	0.956832	10.4368	-0.441568	1.03473	18.9387	10.5059	2.07368	10.5735	11.8437	10.853	1.15705	5.75135	5.37035	-1.12675	15.6874	12.3364	10.4744	6.68442	2.81942	10.6921	16.6721	2.53014	13.5241
47	0.816406	3.11111	18.7171	7.65551	-7.66989	1.96262	-10.3083	6.57532	-1.98338	4.10272	3.85783	9.66263	5.20373	-0.991472	-12.2449	-0.57521	-2.70191	2.16099	3.34259	-0.68481	4.5272	0.815298	-5.671	1.9592	0.195498	5.68083	1.28383	9.68783	-0.504068	0.615832	17.9387	9.90438	0.77468	10.3188	11.0727	11.1235	1.25705	5.48335	4.70935	-0.72245	15.1274	12.0894	8.88042	6.39442	2.54142	9.89614	15.8621	1.59114	13.2901
48	0.909406	3.19511	18.4161	7.26521	-7.54569	1.91062	-10.2693	6.38462	-1.95538	4.07372	3.52043	9.49153	5.58453	-1.76487	-11.9988	-0.26781	-2.22941	2.78999	3.74499	-0.59151	4.4192	0.794198	-6.8981	1.9892	-0.234702	5.47783	1.65783	9.55783	-0.467468	0.737632	17.1137	10.4468	-0.05632	9.45958	10.1777	11.5423	1.01345	5.53935	4.45235	0.40765	14.6034	11.4434	7.18342	6.52942	2.45542	9.04614	15.3441	0.24814	12.7351
49	0.680906	3.11511	18.1611	6.84541	-6.61509	1.84462	-10.2869	6.17692	-1.60238	3.79862	3.71913	9.54483	5.29153	-2.32367	-11.827	-0.38991	-2.37011	3.13599	4.00159	-0.71881	4.5802	0.806898	-7.4168	1.8492	-0.443102	5.21783	1.61583	9.18183	-0.545368	0.365832	16.6117	9.86538	-1.04932	9.21398	9.53268	11.9419	0.92875	5.55335	4.08635	0.89255	14.1134	11.3434	6.09342	6.02742	2.26142	9.08414	14.5581	-0.35286	12.6431
50	0.737906	3.21711	17.8361	6.72901	-6.54779	1.68362	-10.2988	6.31432	-1.09338	3.72502	4.28463	9.62393	5.45723	-2.92377	-11.7601	-0.24611	-2.14791	3.20299	3.90269	-0.85321	4.7392	0.262598	-7.3922	2.5452	-1.0023	4.90183	1.22283	9.52683	-0.756168	0.148532	16.2537	9.83138	-1.37132	8.36708	8.68868	12.1808	0.40695	5.77935	4.24935	1.26705	13.6004	10.4454	4.93342	5.52642	2.04642	8.80114	14.0781	-1.33886	12.5161
51	0.865206	2.93911	16.6681	6.74491	-5.95879	1.75562	-9.88948	6.12902	-0.756378	3.45622	4.26393	9.97063	5.38423	-3.04787	-11.7084	-0.37381	-2.32441	2.91899	3.77119	-0.97261	5.1362	0.132698	-7.1821	3.0212	-1.1512	4.39083	0.488832	9.46483	-0.448968	0.504732	16.0657	8.91778	-1.48932	8.02578	8.47668	11.9397	0.22055	6.21135	4.11835	1.34705	12.7704	9.66542	4.46742	5.01042	1.74842	8.93314	13.6921	-1.78886	12.1211
52	0.854906	2.61811	16.4641	6.60811	-5.97839	1.46462	-9.60578	6.78522	-0.612378	3.38782	4.50443	10.264	5.34093	-2.92507	-11.8354	-0.43131	-2.47941	2.46599	3.51739	-1.14921	5.1882	0.383898	-6.8436	3.0442	-1.427	3.87183	-0.230168	9.63783	-1.01557	-0.009168	16.1387	8.09738	-1.51432	8.28328	8.20268	11.4045	0.11915	6.16035	4.07435	0.73775	12.3594	8.89842	4.24742	4.37542	1.80542	9.12914	13.4561	-2.22986	11.8921
53	0.882806	2.75211	15.9761	6.82171	-6.34399	1.47862	-9.19818	7.40932	0.008622	3.00822	4.61743	10.3208	5.32083	-2.63847	-12.0832	-0.21721	-2.27241	2.26799	3.11999	-1.05731	5.7522	0.097998	-6.7625	3.7782	-1.8991	3.53483	-0.733168	9.73183	-0.756268	0.165232	15.9057	7.86818	-1.15232	7.76058	7.89168	11.1209	-0.38785	6.10335	4.12935	0.42325	11.6964	7.93742	3.82142	4.02542	1.87942	8.57214	13.4011	-2.49486	11.3191
54	0.849806	2.52911	16.0841	6.47021	-6.36309	1.39462	-8.73518	7.78952	-0.043378	2.81112	4.65583	10.4552	5.18053	-2.63737	-12.2732	-0.51581	-2.59301	1.69999	2.74649	-1.26581	5.4782	0.327198	-6.5833	2.9662	-1.429	3.26683	-0.946168	9.07883	-1.50147	-0.624868	15.7507	6.86838	-1.71532	8.04738	7.68968	10.4243	-0.24245	5.98335	3.90535	-0.28565	11.4424	7.33442	4.21142	3.25742	2.08742	8.41714	13.0351	-2.56386	10.7971
55	0.424506	3.00211	16.2521	6.20911	-6.89729	1.28862	-8.43718	8.25172	0.264622	2.84212	4.59943	10.6446	4.74043	-2.54147	-12.4724	-0.48111	-2.48111	1.16299	2.35399	-1.30291	5.5632	0.262298	-6.2855	2.9192	-1.2137	3.26983	-0.913168	8.88683	-1.79637	-0.647468	15.5047	6.91738	-2.30632	7.96518	7.49468	9.76325	-0.17555	5.61435	3.84535	-0.77665	11.1304	6.47342	4.20742	2.97342	1.85642	7.49914	12.7091	-2.96986	10.1901
56	0.493306	3.08011	16.6151	5.83921	-6.81489	1.22862	-8.32028	8.53722	0.595622	2.96752	4.71623	10.5737	4.84703	-2.80707	-12.4931	-0.73461	-2.53701	0.69299	1.94559	-1.49921	5.7402	-0.088102	-6.1665	1.9702	-0.896202	3.27283	-0.736168	8.26383	-2.29697	-1.72137	15.2227	6.42628	-3.14032	7.78098	7.13568	9.48715	0.19065	4.96135	3.46135	-1.14075	10.9814	5.59442	4.41142	1.81542	1.80442	7.26114	12.3571	-2.97686	9.50814
57	0.258806	3.20011	16.9641	5.36431	-6.95509	1.18962	-8.29938	8.76452	0.956622	3.25342	4.20523	10.5663	4.85803	-2.97807	-12.5337	-0.86061	-2.45501	0.47299	1.49779	-1.60501	5.8272	-0.456502	-5.7454	1.4572	-0.664802	3.57683	-0.273168	7.57983	-2.57587	-2.38137	14.7287	6.30358	-3.91832	7.78688	6.73368	9.03135	0.49525	4.22535	3.17335	-1.44925	10.6674	5.02542	4.45642	0.96442	1.40942	6.71214	12.0871	-3.16086	8.92014
58	-0.414794	2.85211	16.6811	5.13471	-6.85429	1.57962	-8.37138	9.00772	1.20862	3.71932	3.66003	10.3908	5.61613	-3.07617	-12.2795	-0.81681	-2.25641	-0.05301	1.21339	-1.80031	6.1992	-0.476902	-5.2241	1.6222	-0.493402	3.92883	-0.035168	7.42583	-2.31827	-2.49957	13.7857	6.23888	-4.64032	7.48888	6.26868	8.59535	0.80415	3.79835	2.82635	-1.71505	9.96042	4.38142	4.38942	0.39242	1.05142	6.23514	11.5261	-3.43486	8.37214
59	-0.462294	3.03211	16.6271	4.92911	-6.66879	1.26162	-8.18088	8.89252	1.35462	4.11262	3.49083	10.2626	5.86043	-3.21837	-12.3189	-0.27671	-2.27951	-0.08101	1.48689	-1.65451	6.2312	-0.708802	-5.0675	1.4782	-0.409902	4.52083	0.327832	6.43083	-2.41407	-3.06357	12.9557	5.49618	-4.89232	7.40928	6.27368	8.07375	0.96775	2.69335	2.22835	-1.87465	9.26442	4.20742	4.11142	-0.22558	0.59542	5.67614	10.8881	-3.85886	8.18714
60	-1.09159	2.32711	16.1911	5.01561	-6.55329	1.17362	-8.42078	8.63272	1.79062	4.31902	2.94613	9.77273	6.44873	-3.05127	-12.1125	0.24249	-2.02031	-1e-05	1.75269	-1.52801	6.5192	-0.388802	-4.8505	2.2112	-0.223002	4.51383	0.179832	6.23783	-2.10867	-3.44797	11.9787	4.98868	-5.15932	7.32288	5.58568	8.38955	0.64465	2.45835	2.25435	-2.42685	8.51942	4.36942	4.11642	-0.89658	0.53542	5.37714	10.6831	-4.08486	7.88714
61	-1.09479	1.99011	15.4701	4.94911	-6.51229	0.714622	-8.34678	8.14802	1.98262	4.10162	3.01423	9.56573	6.16883	-3.30017	-12.1044	0.64059	-2.09391	0.18999	2.13029	-0.95731	6.5072	-0.057102	-4.7297	2.6132	-0.366302	4.72683	-0.085168	5.09483	-2.22697	-3.99757	11.4357	3.87858	-4.87132	7.56928	5.90968	8.36665	0.24815	1.89735	1.93635	-2.58435	8.19142	5.11642	3.75542	-0.93458	0.42842	5.22814	10.3931	-4.33886	8.04714
62	-1.46149	1.74511	14.8751	5.12021	-6.70379	0.242622	-8.44118	7.84452	2.28362	4.07922	3.01253	9.33903	6.10183	-3.13037	-12.0615	1.32919	-1.90811	0.16299	2.58939	-0.56621	6.7002	0.294898	-4.6005	3.0602	-0.164302	4.52883	-0.356168	4.98083	-2.19287	-4.26937	11.0037	3.47338	-4.76132	7.36108	5.58568	8.95585	-0.55435	1.87135	2.10635	-2.99315	7.70842	5.80842	3.60642	-1.26358	0.27742	5.14214	10.2211	-4.69186	7.90814
63	-1.74789	1.81511	13.9521	4.64711	-7.12039	-0.349378	-8.78188	7.54562	2.28362	4.18062	3.19163	9.51663	5.69913	-3.06587	-12.2659	1.64749	-1.51751	-0.04301	2.99499	-0.22001	6.5452	0.272698	-4.3923	3.8052	-0.209802	4.46883	-0.667168	4.23783	-2.54917	-4.35417	10.8547	2.70468	-4.53032	7.01718	5.51968	9.76635	-1.31865	1.91835	1.78135	-3.19365	7.50842	6.14142	3.39142	-1.28858	0.04942	5.13814	9.79314	-5.06386	7.94114
64	-1.65659	1.91511	13.4571	4.12691	-7.54059	-0.931378	-9.22308	7.61972	2.05262	3.81552	3.39823	9.66373	5.29513	-3.04507	-12.3801	1.53489	-1.45991	-0.19701	3.33649	0.16119	6.6332	0.017698	-4.1911	3.7882	-0.080302	4.04383	-1.15717	4.07683	-2.94607	-4.38157	10.7527	2.17238	-4.54432	6.81928	5.72868	9.91305	-1.74155	1.74535	1.26835	-3.45295	7.56242	6.35942	3.26142	-1.32658	-0.17458	5.33614	9.33114	-5.46786	7.98614
65	-1.81759	1.90011	12.9481	3.81201	-7.82459	-1.03738	-9.53228	7.73622	1.80562	4.00482	3.45753	10.0756	4.98303	-2.84107	-12.73	1.51809	-1.64621	-0.28501	3.44869	-0.21801	6.6042	-0.717602	-3.9467	3.7802	-0.254602	3.16883	-1.14817	4.08583	-3.28927	-4.24757	10.8107	2.11838	-4.52332	6.58138	5.28968	9.75915	-2.22465	1.73335	0.91235	-3.55105	7.21042	6.12042	3.12542	-1.36358	-0.46558	5.43514	8.70114	-6.08286	7.97914
66	-1.84039	2.13211	12.6621	3.05961	-8.27789	-1.53938	-10.0044	7.69312	1.16562	3.77312	3.52663	10.1666	4.80413	-2.80087	-12.7509	1.20249	-1.55501	-0.50201	3.83249	0.08249	6.4452	-0.659802	-3.9573	3.4252	-0.094802	3.30583	-1.71917	3.95783	-3.75417	-4.25417	10.7597	1.65718	-4.56732	6.14218	5.28968	9.65385	-1.94365	1.44335	0.04935	-3.88115	7.19642	5.52942	3.19142	-1.73358	-0.78658	5.47914	8.09614	-6.64886	7.76614
67	-2.22629	2.28111	12.4201	2.50951	-8.22629	-1.71038	-10.0074	7.81332	0.497622	4.09642	3.72153	10.1979	4.60593	-2.51197	-12.9035	1.06099	-1.78331	-0.50301	3.70019	-0.03801	5.9662	-0.871402	-3.9752	3.2462	-0.237002	2.62483	-1.85617	4.09183	-3.79687	-4.24267	10.8207	1.36278	-4.54332	5.88638	4.87268	9.44125	-1.87475	1.02335	-0.21665	-4.24275	6.67742	4.84442	3.17742	-1.86558	-0.88458	5.64914	7.37814	-7.48286	7.52714
68	-2.36029	2.55311	12.1311	2.22371	-8.20769	-1.71038	-10.3383	7.58862	0.531622	3.82542	4.02113	10.0985	4.78663	-2.24217	-12.6537	0.54029	-1.68751	-0.41501	3.88549	0.08019	5.4172	-0.494002	-4.1622	2.6942	-0.370102	2.69283	-2.33317	3.77083	-4.01467	-4.60317	10.7927	0.97888	-4.55032	5.83058	4.77068	9.36295	-1.40255	0.38035	-0.56365	-4.09055	5.96442	4.08842	3.05342	-1.99758	-1.09258	5.57214	7.13214	-8.00286	7.22714
69	-2.39829	2.72211	11.9981	1.71951	-8.02089	-1.80338	-10.1162	7.33812	0.345622	3.92462	4.43063	9.63983	5.06293	-1.88187	-12.5742	0.54069	-1.73581	-0.03401	4.08149	0.35559	4.9162	0.211598	-4.3436	2.2912	-0.471002	2.70683	-2.31917	3.74283	-3.76397	-4.81207	10.5687	0.74878	-4.80132	5.56848	4.58568	9.10635	-1.08835	0.25335	-0.66765	-4.45615	5.57742	3.65242	2.72442	-2.17258	-1.11758	5.42714	7.06414	-8.31986	6.64114
70	-2.32979	2.65911	11.4561	1.81981	-7.38999	-1.19938	-10.1686	6.82022	0.125622	3.93632	4.71023	9.46463	4.96913	-1.78087	-12.4059	-0.02061	-1.99161	-0.23301	4.16019	0.53739	4.3552	0.615998	-4.5581	2.3392	-0.779102	2.67583	-2.13417	4.14483	-3.39307	-4.53147	10.8117	0.74278	-4.75932	5.87448	4.63568	8.98805	-1.27535	-0.11865	-0.46065	-4.24635	5.03242	3.69542	2.39442	-2.00958	-1.21258	5.57014	6.89814	-8.67286	6.64814
71	-2.16369	2.80811	11.1491	1.67971	-7.28759	-1.22338	-10.1041	6.68102	0.564622	3.79312	5.23193	9.56843	5.05203	-1.50397	-12.0274	-0.25381	-1.66741	-0.06701	4.15739	0.70639	4.1592	0.942198	-4.8919	2.2202	-0.852202	2.84983	-2.25117	3.46883	-2.93327	-4.54307	10.8707	0.51518	-5.09232	5.95908	4.48668	8.79095	-1.40065	-0.02665	-0.71365	-3.98945	4.73242	3.46342	1.95942	-2.10158	-0.84258	5.25914	7.07214	-8.54286	6.48514
72	-2.07039	2.69611	10.6151	1.96291	-6.81409	-0.686378	-10.4723	6.27352	0.310622	3.85482	5.30453	9.89203	4.59413	-1.92667	-11.8871	-0.63631	-1.82791	-0.58401	3.94499	0.49289	3.9812	1.0081	-4.9919	2.4832	-1.069	3.22783	-2.22817	3.36983	-2.78627	-4.08417	10.8167	0.46048	-5.20832	6.25638	4.18968	8.40215	-1.96245	-0.06465	-0.77665	-3.80825	4.63142	3.78942	1.76442	-2.07058	-0.16058	5.14114	6.75814	-8.49386	6.59614
73	-2.03289	2.27511	10.1801	2.47571	-6.71819	-0.595378	-10.3494	5.98902	0.342622	3.53642	5.00573	9.85273	4.45403	-2.13217	-11.8283	-0.95111	-1.51791	-0.41201	3.77519	0.22989	4.1892	1.1012	-5.1984	2.6702	-0.976402	3.82083	-2.38217	2.95383	-2.57167	-3.87767	11.2577	0.63018	-5.54032	6.25308	3.96168	8.36065	-2.23415	0.15835	-1.05565	-3.36775	4.26842	4.26142	1.46242	-1.99058	-0.08758	5.19514	6.81614	-8.25686	6.90214
74	-2.25919	2.13511	9.82511	2.58561	-6.70099	-0.271378	-10.1188	5.93292	0.044622	3.62042	5.00573	10.2773	3.93893	-2.36707	-11.7206	-1.07181	-1.66451	-0.71001	3.10709	0.19969	4.4202	1.293	-5.1187	2.7352	-0.982902	4.36583	-2.63017	2.76883	-2.35827	-3.71607	11.2837	0.67118	-5.78332	5.81768	3.47068	8.30675	-2.47985	0.14735	-1.29865	-3.01005	4.31142	4.44042	1.17942	-2.03158	0.36242	4.98014	6.80314	-8.34586	7.42614
75	-2.57489	1.87211	9.52811	2.88521	-6.75769	-0.334378	-10.2339	5.78722	0.009622	3.44892	4.72023	9.97233	3.45543	-2.75877	-11.7861	-0.77501	-1.15941	-0.34801	2.63469	0.02969	4.4792	1.4562	-4.9535	2.6012	-0.749702	5.18083	-2.96617	2.79183	-2.46607	-3.69927	11.2867	0.63318	-6.07032	5.56808	3.18368	8.82485	-2.61215	0.16735	-1.76565	-2.78025	4.36442	4.61942	0.79942	-2.09358	0.45542	4.69714	6.23414	-8.55986	7.51814
76	-2.79749	1.49211	9.24811	2.80881	-7.17869	-0.441378	-9.94938	5.96942	0.215622	3.50682	4.78163	9.74413	2.82743	-2.58297	-12.0913	-0.79041	-1.20081	0.09099	2.08039	0.14919	4.2432	1.5144	-4.246	2.2332	-0.879402	5.76983	-2.86317	2.63083	-2.64047	-3.94037	10.5977	0.35638	-6.19332	4.99798	3.11068	8.70215	-2.62905	0.16635	-1.87665	-2.71035	4.66042	3.87142	0.52142	-2.35358	0.39842	4.33314	6.17914	-8.92886	7.80414
77	-3.09139	1.54211	9.25511	2.35421	-7.37969	-0.633378	-10.1377	6.29782	0.588622	3.53972	4.48323	9.63443	2.63643	-2.79697	-12.2083	-0.49091	-0.84571	0.30799	1.75099	0.19259	4.0922	1.411	-4.0164	1.8752	-0.496302	5.56383	-2.78717	2.71283	-2.20267	-3.84787	10.0957	0.49128	-6.52032	4.69698	2.98568	9.18905	-2.44005	0.04835	-2.24265	-2.43595	4.72542	3.51942	0.23942	-1.94558	0.72142	4.17614	5.69814	-9.01986	7.27514
78	-3.46359	1.40011	8.81211	2.17931	-7.61479	-0.792378	-9.88928	6.59182	1.15062	3.52882	4.55423	9.45333	2.53113	-2.77567	-12.4605	-0.53551	-0.73291	0.58199	1.32799	0.46029	3.5152	0.954098	-3.5165	1.1952	-0.489202	5.80083	-2.41817	2.37883	-2.50597	-4.20137	9.28668	0.40208	-6.35032	4.51338	2.88568	9.22615	-2.49235	0.27835	-2.43765	-2.49025	5.45942	2.66742	0.14442	-2.02758	0.45142	3.97214	5.57114	-9.59086	6.87314
79	-3.43809	1.66311	8.56211	1.36231	-7.50469	-0.950378	-9.91588	6.98532	1.25562	3.54782	4.66473	9.34613	2.56793	-2.94417	-12.547	-0.35381	-0.65821	0.39399	1.23289	0.34979	3.4072	0.439198	-3.5305	1.1142	-0.193802	5.30783	-2.25117	2.39583	-2.45267	-3.94267	8.88068	0.56988	-6.34132	4.46708	2.52168	9.18495	-2.31505	0.26135	-2.42765	-2.77065	5.35642	2.06642	0.16242	-1.76658	0.61442	4.10114	5.41414	-9.57386	5.93214
80	-3.50789	1.94811	7.77111	0.645906	-7.54059	-0.991378	-9.75318	7.00832	1.26962	3.94872	4.68833	9.08453	2.68263	-3.03087	-12.7463	-0.14541	-0.47421	-0.03601	1.28729	0.29499	3.1952	0.013998	-3.584	0.870198	-0.062902	5.17783	-2.18417	2.33683	-2.84567	-4.02647	8.13368	0.84928	-6.23932	4.59928	2.08768	9.13515	-2.35515	0.36435	-2.52065	-2.83215	5.24442	1.63742	0.31042	-1.75158	0.44642	4.45614	5.16914	-9.92486	5.27314
81	-3.47289	1.81311	7.52511	0.131106	-7.17689	-0.757378	-9.54938	7.22462	1.24262	4.24862	4.56613	8.92013	2.80213	-3.12187	-12.7979	-0.32001	-0.37601	-0.70801	1.33599	-0.10201	3.5972	-0.244802	-4.0768	0.839198	0.211198	4.92383	-2.28617	2.27983	-3.36217	-3.96617	8.09268	0.80068	-6.08332	4.46468	1.68268	8.95435	-1.89765	0.29835	-2.40565	-2.93365	4.95042	1.50842	0.42642	-1.95158	0.44642	4.75914	5.04114	-10.2449	4.81514
82	-3.33699	1.78011	7.61611	-0.344494	-6.44329	-0.545378	-9.35688	7.27192	0.844622	4.14502	4.61093	8.82363	2.82173	-3.63907	-12.6242	0.00619	-0.21401	-1.43001	1.47629	-0.24381	3.6292	-0.419302	-4.5965	1.0732	0.506098	5.03383	-2.91017	2.40283	-3.80577	-3.29277	8.29868	0.79718	-6.08732	4.78408	0.95368	8.61195	-1.46645	0.09735	-2.51165	-3.29105	4.45342	1.63042	0.67942	-2.07458	-0.16558	4.90014	4.93414	-10.3129	4.08514
83	-3.25109	1.10611	7.72311	-0.518994	-6.05079	-0.224378	-9.28988	7.10102	0.989622	4.30542	4.26673	8.84013	2.94533	-3.41577	-12.7571	0.14979	-0.41571	-1.65601	1.80059	-0.78281	3.8622	-0.015202	-4.6362	0.891198	0.524498	5.02883	-3.23517	2.71283	-4.16597	-3.56477	8.20268	0.47818	-6.19632	4.83338	0.42268	8.48535	-1.33215	0.22735	-2.67165	-3.43535	3.83642	1.79642	0.83242	-2.36758	-0.40758	5.05314	4.68614	-10.6989	4.36714
84	-2.86309	0.674106	8.25111	-0.286594	-5.55709	-0.146378	-9.27288	6.83162	0.870622	4.04242	3.92623	9.09413	2.61653	-3.32937	-12.5869	0.30659	-0.61321	-2.11101	2.03229	-0.95841	3.6252	0.394198	-4.867	1.1202	0.466898	5.42783	-3.54817	2.75783	-4.12487	-3.16397	8.19468	0.11618	-6.25932	4.97438	-0.20632	8.44775	-1.38615	-0.08965	-2.58165	-3.90675	3.62142	1.92942	1.24842	-2.29658	-0.97558	4.94914	4.67214	-10.8849	4.47114
85	-2.70629	0.171106	8.47211	-0.213594	-5.35039	-0.090378	-9.49718	6.42802	1.14862	3.82942	3.42263	9.12153	2.55033	-3.30187	-12.6066	0.26229	-1.14641	-1.88001	2.30799	-1.03511	3.6872	0.895098	-4.6268	1.2272	0.296498	6.06283	-3.54317	2.61083	-4.14327	-3.42617	8.30368	-0.10542	-6.62332	5.23038	-0.45232	8.67755	-1.54875	0.00435	-2.91165	-4.25865	3.37642	2.12442	1.24742	-2.22958	-1.32258	4.69414	4.46114	-11.3719	4.95714
86	-2.67079	-0.050894	8.84911	-0.244294	-5.42259	-0.476378	-9.37878	5.85102	1.56462	3.50912	3.44153	8.93603	2.25593	-3.13937	-12.5548	0.53179	-1.57671	-1.84701	2.45459	-0.89471	3.4962	1.1117	-4.6714	1.3062	0.054698	6.91383	-3.43517	2.49483	-3.85477	-3.50547	8.03968	-0.43462	-6.86832	5.24558	-0.60232	8.84165	-1.74845	-0.05365	-3.07365	-4.68405	3.24042	2.21842	1.23542	-2.06958	-1.71758	4.56814	4.40514	-11.7109	5.30714
87	-2.67599	0.014106	9.28911	-0.259394	-5.45499	-0.543378	-9.45088	5.19592	1.58862	3.08542	3.45823	8.84953	2.07603	-2.98557	-12.7447	0.48409	-1.71331	-1.86901	2.42249	-0.67531	3.4892	1.1164	-4.8094	1.6942	-0.095602	7.50483	-3.37517	2.26983	-3.22837	-3.18857	7.83468	-0.46572	-7.00732	4.98168	-0.74332	9.06465	-1.78855	-0.21465	-2.82165	-4.91175	3.20042	2.36342	1.39942	-2.26158	-1.94758	4.53614	4.43614	-11.9679	5.42314
88	-3.01189	0.135106	8.97811	-0.134094	-5.57299	-0.443378	-9.59938	4.70982	1.69462	3.28042	3.52543	8.37273	1.97963	-2.94017	-13.07	0.32039	-1.66631	-1.86501	2.52459	-0.15481	3.6772	1.0573	-4.8339	1.5862	-0.171702	8.14083	-3.23517	1.71083	-3.16087	-3.47387	7.59168	-0.86772	-7.24032	4.60738	-0.54532	9.15785	-1.70095	-0.28465	-2.79965	-5.03485	2.99942	2.34542	1.23842	-2.20258	-2.29958	4.57914	4.08714	-12.2759	6.01014
89	-3.47459	0.102106	8.99011	-0.097894	-5.68959	-0.642378	-9.72438	4.55732	0.940622	3.16892	3.79083	8.47413	2.24083	-3.06917	-13.5142	0.23669	-1.59671	-2.11701	2.40829	0.21329	3.7072	1.3385	-4.8515	1.2422	-0.388102	8.65783	-2.95917	2.06583	-2.66247	-3.12247	7.33768	-0.98362	-7.24832	4.11968	-0.31732	9.28965	-1.63035	-0.58065	-2.48865	-4.87695	3.21342	2.46142	1.36942	-2.22858	-2.32558	4.83114	4.05314	-12.6669	6.23614
90	-3.52749	0.054106	8.61211	0.010606	-5.75389	-0.021378	-9.80768	4.43682	0.755622	3.33902	4.08873	8.34413	2.52893	-3.11787	-13.636	0.16709	-1.27851	-2.13501	2.27219	0.83739	3.5842	1.0294	-4.6391	1.1252	-0.104702	8.80383	-3.37717	2.03583	-2.86427	-3.10697	7.46368	-1.44402	-7.47132	3.66108	-0.10332	8.84365	-1.64545	-0.35165	-2.29365	-4.64545	3.27142	2.32942	1.26042	-2.68158	-2.35558	4.71514	3.65514	-12.7199	6.68814
91	-3.45299	-0.117894	8.19411	0.158106	-5.73429	0.412622	-9.98128	4.69052	0.119622	3.41272	4.36153	8.58723	3.22783	-3.30517	-13.793	0.16339	-1.14391	-2.25001	2.31269	0.76239	3.3532	1.1348	-4.3044	0.529198	-0.014402	8.84283	-3.63617	2.28283	-2.86337	-3.02477	7.39368	-1.72242	-7.57632	3.43028	0.09168	8.50045	-1.80855	-0.39365	-2.14565	-4.41445	3.17742	2.27442	1.22142	-3.08958	-2.28058	4.54814	3.70314	-12.7469	7.08114
92	-2.97769	-0.194894	8.07211	0.177406	-5.87259	0.659622	-9.88558	5.12652	-0.240378	3.34892	4.64413	8.86133	3.55273	-3.38517	-13.6697	-0.09031	-1.06281	-2.15201	2.47689	0.94239	3.1692	0.861098	-4.3648	0.342198	0.248998	8.90583	-4.28717	2.43283	-2.95487	-3.16697	7.62468	-2.08362	-7.65132	3.35258	0.00068	8.19255	-2.01085	-0.13365	-2.09165	-4.16265	3.10842	1.99942	1.14742	-3.49858	-2.09058	4.29114	3.47914	-13.0209	7.01214
93	-2.49689	-0.006894	7.68311	0.076706	-5.91649	0.989622	-9.74668	5.78252	-0.638378	3.08212	4.83553	9.29963	3.80993	-3.47097	-13.399	0.13879	-1.09921	-2.04301	2.67479	0.79289	3.0242	0.686898	-4.3336	0.084198	0.385498	8.83983	-4.84317	2.17883	-2.72497	-3.03827	7.94768	-2.14522	-7.94832	3.56028	-0.08832	8.29295	-2.03235	-0.17065	-1.90765	-4.09395	2.77742	1.94742	0.99142	-3.80758	-2.01858	4.32914	3.51314	-13.4479	6.93514
94	-2.08389	0.002106	8.00611	0.049306	-5.81739	1.25462	-9.33128	6.38252	-0.584378	3.15722	4.99383	9.12373	4.28163	-3.76607	-13.7069	0.10849	-1.13001	-1.60901	2.24339	0.69399	3.2512	0.324998	-4.3641	-0.003802	0.260898	8.40883	-5.10817	1.79183	-2.62267	-2.87927	7.87668	-2.08862	-8.17732	3.80608	-0.50132	8.14085	-1.94465	-0.05365	-1.94965	-3.73905	2.23442	1.99342	1.02242	-3.85258	-2.03658	4.05314	3.50714	-13.3469	6.77514
95	-1.68459	0.183106	8.03811	-0.212194	-5.87259	1.34362	-9.17528	6.50752	-0.642378	2.85232	5.02863	9.11313	4.06133	-3.71967	-13.5076	-0.27651	-0.96101	-1.79201	2.19589	0.57339	3.3882	-0.083802	-4.7286	0.432198	0.647298	8.40383	-5.51517	1.08983	-2.51517	-3.02037	7.89068	-1.93532	-8.65132	4.04918	-1.05132	8.07015	-1.83155	-0.03665	-2.09165	-3.66955	1.97242	1.92242	1.16342	-3.91058	-2.15958	4.05014	3.60014	-13.6599	6.57914
96	-1.59289	0.495106	8.20711	-0.249594	-5.82119	1.23262	-8.96608	6.52892	-0.199378	2.95892	4.94743	8.98743	3.97583	-3.95917	-13.6592	-0.07671	-0.80501	-1.48701	1.79829	0.73829	3.4432	-0.388102	-4.9648	0.557198	0.723498	8.47883	-5.32217	0.572832	-2.10417	-2.72917	7.44268	-1.88702	-8.97332	4.19798	-1.43332	7.90465	-1.52035	0.01635	-2.44865	-3.47195	1.45442	2.39642	1.21442	-3.75158	-2.39058	4.47114	3.61814	-13.5869	6.47414
97	-1.39679	0.415106	8.38311	-0.434794	-5.77019	1.13462	-8.81778	6.13322	-0.278378	2.67122	4.67163	8.91533	3.59573	-3.82517	-13.697	-0.54611	-0.40371	-1.73101	1.58839	0.97279	3.1712	-0.297402	-5.2309	1.1722	1.1251	8.32983	-5.11717	0.243832	-1.77027	-2.62627	7.06768	-1.88912	-9.10732	4.48428	-1.78132	7.66335	-1.45065	0.13035	-2.83165	-3.35405	1.38842	2.53042	1.07942	-3.53558	-2.22758	4.96914	3.88514	-13.6529	6.41514
98	-1.40299	0.071106	8.19111	-0.524694	-5.73849	1.43862	-9.25558	5.48612	-0.051378	3.04532	4.40993	9.07933	3.66483	-3.59667	-13.6066	-0.89811	-0.28301	-1.79301	1.45219	0.95059	2.9662	-0.403602	-5.4201	1.3592	1.4089	8.48883	-4.47917	-0.101168	-2.11607	-2.65387	6.44268	-1.79252	-9.46232	4.51668	-2.12632	7.57015	-1.27025	0.12735	-3.33165	-3.44625	1.67842	2.52242	0.87442	-3.24758	-2.23558	5.25514	3.96814	-13.2149	6.29614
99	-1.62449	-0.246894	7.85811	-0.664894	-5.74719	1.07562	-9.75468	4.83542	-0.141378	3.32452	4.10503	9.30223	3.46523	-3.51147	-13.5317	-1.22471	0.17279	-1.58301	1.57499	1.25039	2.9042	-0.330302	-5.4577	1.2492	1.4911	8.44383	-3.73617	-0.005168	-2.00217	-2.26307	6.08968	-1.98132	-9.22632	4.40538	-2.49632	7.37185	-1.24305	0.18235	-3.52565	-3.49455	2.19542	2.50442	0.86142	-3.21458	-2.12958	5.47514	4.04214	-12.8289	6.39314
[truncated: 1 more columns]

## Sheet: polo norm
0	0.989122	1.3003	1.487	1.07625	0.740183	1.24657	0.686456	0.723797	1.24657	0.71135	1.10273	1.17741	0.67953	0.368356	0.331015	0.673628	0.785651	1.30842	0.62384	1.08438	1.47104	1.22211	1.01051	1.30923	0.99806	1.29281	1.41728	1.3426	0.620677	0.844722
1	0.995346	1.29407	1.49322	1.07469	0.735516	1.24346	0.686456	0.720686	1.24346	0.716018	1.09806	1.18363	0.668639	0.3668	0.32168	0.670516	0.784095	1.29442	0.622285	1.05637	1.4337	1.20032	0.99806	1.31235	0.977834	1.28814	1.36438	1.34727	0.584892	0.840054
2	0.972786	1.2894	1.48233	1.07158	0.738628	1.22167	0.684901	0.722241	1.24035	0.709794	1.06694	1.17507	0.642189	0.37458	0.284339	0.664293	0.76698	1.27342	0.612171	1.00736	1.38858	1.17154	0.959164	1.29212	0.928824	1.26092	1.2897	1.34337	0.528881	0.858725
3	0.938712	1.29158	1.45775	1.05322	0.709688	1.17251	0.691435	0.726909	1.22043	0.678988	1.03365	1.16621	0.622274	0.383915	0.251977	0.654335	0.725905	1.25428	0.577164	0.943104	1.33164	1.13124	0.906575	1.24575	0.86799	1.2256	1.20568	1.33264	0.483761	0.890153
4	0.890584	1.27177	1.43513	1.01142	0.660315	1.12469	0.669342	0.701496	1.17448	0.627853	1.00419	1.1437	0.602255	0.394806	0.214844	0.640436	0.672591	1.21559	0.536193	0.883151	1.2527	1.07585	0.832102	1.1744	0.800984	1.17923	1.11855	1.29904	0.444864	0.901252
5	0.8214	1.21068	1.39614	0.951159	0.600467	1.04586	0.623599	0.666541	1.11183	0.562921	0.971099	1.11797	0.569686	0.40103	0.163604	0.617306	0.600814	1.15906	0.491281	0.834505	1.16547	1.01673	0.755345	1.0939	0.730451	1.12602	1.02209	1.24925	0.420904	0.886108
6	0.756433	1.14056	1.35527	0.891276	0.542761	0.967894	0.577546	0.628024	1.04915	0.498023	0.923282	1.0723	0.527746	0.378728	0.134284	0.58719	0.529106	1.10132	0.445435	0.76698	1.09003	0.953805	0.683084	1.015	0.677552	1.08121	0.957441	1.19876	0.389718	0.86927
7	0.695841	1.04825	1.29278	0.823163	0.490208	0.885085	0.536315	0.582991	0.970657	0.432591	0.878422	1.04075	0.486343	0.352279	0.100747	0.549159	0.457363	1.04704	0.406797	0.718229	1.02918	0.9003	0.61791	0.948273	0.643581	1.02494	0.889842	1.13282	0.361366	0.812308
8	0.634162	0.947998	1.21495	0.754409	0.44368	0.803371	0.491529	0.533759	0.879384	0.37395	0.812223	0.98648	0.442815	0.298787	0.0782978	0.511818	0.38446	0.980582	0.370457	0.649402	0.966495	0.831805	0.54597	0.879814	0.616873	0.977195	0.827159	1.05587	0.320839	0.733588
9	0.573038	0.853538	1.13071	0.689729	0.401672	0.728689	0.455077	0.491084	0.781812	0.32994	0.74132	0.930913	0.403918	0.24811	0.0605174	0.472254	0.325781	0.915895	0.343117	0.581165	0.910708	0.765569	0.488847	0.827363	0.591979	0.929847	0.759821	0.971419	0.284832	0.651572
10	0.517602	0.767455	1.03598	0.633287	0.357257	0.667973	0.419945	0.446121	0.685909	0.298953	0.663422	0.883073	0.381901	0.214418	0.0361326	0.434757	0.273678	0.848246	0.324199	0.51493	0.861692	0.699151	0.435934	0.769074	0.56736	0.871445	0.686944	0.890303	0.255872	0.56796
11	0.461295	0.694864	0.942832	0.596266	0.312708	0.604966	0.378783	0.413402	0.603995	0.269872	0.587345	0.82617	0.37069	0.18282	0.0256771	0.402519	0.215619	0.77359	0.305276	0.458724	0.801249	0.635155	0.378825	0.704972	0.538691	0.811078	0.619706	0.826437	0.234434	0.492512
12	0.410806	0.630962	0.858268	0.549901	0.265955	0.558875	0.332185	0.364081	0.522617	0.249413	0.51663	0.770081	0.364622	0.176673	0.00412775	0.377391	0.17155	0.70599	0.287462	0.404152	0.747877	0.57362	0.33495	0.643011	0.510607	0.75666	0.549418	0.756822	0.23031	0.432573
13	0.360822	0.575672	0.771575	0.526421	0.212406	0.492994	0.275437	0.317919	0.450911	0.22822	0.450073	0.701312	0.353339	0.169341	-0.0124926	0.334313	0.12948	0.623305	0.26545	0.36029	0.686887	0.522912	0.291967	0.577976	0.478536	0.6886	0.494714	0.700362	0.212498	0.376473
14	0.325898	0.526743	0.701424	0.501429	0.170878	0.438364	0.229738	0.271889	0.397488	0.198479	0.389148	0.638935	0.33936	0.16482	-0.0206105	0.305453	0.0935722	0.563299	0.238268	0.322993	0.632145	0.478118	0.257892	0.532296	0.460437	0.616856	0.442885	0.648259	0.205967	0.351229
15	0.302466	0.488905	0.651238	0.479965	0.132098	0.387207	0.183911	0.231495	0.35182	0.171076	0.344499	0.57801	0.316364	0.154554	-0.0326691	0.272085	0.0713781	0.507935	0.215036	0.293608	0.581088	0.439504	0.225572	0.492018	0.445079	0.557011	0.40415	0.602392	0.184127	0.327267
16	0.287426	0.453132	0.601188	0.45896	0.102278	0.340792	0.138791	0.200248	0.306563	0.139959	0.308066	0.52148	0.288878	0.139903	-0.0447265	0.243301	0.0575047	0.458271	0.193254	0.265732	0.544008	0.398922	0.192769	0.462195	0.426669	0.500875	0.37317	0.555069	0.157028	0.30704
17	0.267414	0.421716	0.56335	0.437702	0.0735217	0.300489	0.106386	0.176453	0.26519	0.117223	0.264596	0.469541	0.253329	0.121027	-0.0614925	0.206547	0.0508518	0.404189	0.168668	0.229187	0.513277	0.354361	0.165725	0.426783	0.404899	0.451361	0.341803	0.51026	0.126125	0.290833
18	0.248115	0.378189	0.52703	0.417393	0.055913	0.263982	0.0719921	0.158603	0.228409	0.0965748	0.228951	0.431005	0.227603	0.0971163	-0.0769329	0.178551	0.0584383	0.355298	0.153865	0.19328	0.488358	0.30933	0.12999	0.391583	0.379033	0.405445	0.314893	0.470169	0.0990469	0.270192
19	0.231415	0.351739	0.492701	0.396545	0.0314336	0.232044	0.05021	0.139102	0.208805	0.0806017	0.197833	0.395014	0.204782	0.0744007	-0.087824	0.151065	0.0586461	0.315156	0.122851	0.16486	0.463875	0.264728	0.0946204	0.366378	0.348641	0.373194	0.28222	0.435628	0.0649211	0.252455
20	0.209783	0.320398	0.468255	0.37611	0.0131416	0.203129	0.0263666	0.120924	0.188579	0.0739463	0.166094	0.365647	0.190686	0.0589901	-0.0986043	0.121848	0.0602144	0.28145	0.10137	0.129175	0.444171	0.228457	0.0690568	0.337364	0.326829	0.346346	0.263836	0.410585	0.048419	0.234119
21	0.184998	0.295977	0.445091	0.349834	-0.00594085	0.175783	0.0112959	0.101018	0.168614	0.0665292	0.137656	0.340178	0.186406	0.0430941	-0.103591	0.090524	0.052923	0.243947	0.0823127	0.103662	0.410465	0.197479	0.0426718	0.309844	0.30786	0.31849	0.236203	0.386861	0.0308302	0.213472
22	0.166526	0.274979	0.421691	0.324218	-0.0254863	0.147579	-0.00315876	0.0770145	0.154163	0.0598999	0.11832	0.316281	0.182567	0.0386045	-0.104719	0.0694028	0.0408482	0.216664	0.065192	0.0890801	0.374245	0.165122	0.0198777	0.288311	0.291238	0.286526	0.212218	0.362677	0.0267937	0.191075
23	0.151621	0.255637	0.405448	0.302762	-0.0437074	0.127327	-0.0117272	0.0641979	0.136837	0.0528176	0.10297	0.292164	0.179874	0.0349563	-0.110939	0.0456801	0.0232757	0.189529	0.0598161	0.0759088	0.341223	0.142689	0.00141644	0.266355	0.277827	0.266113	0.193299	0.342749	0.0251806	0.170276
24	0.134214	0.24141	0.394694	0.286198	-0.0562564	0.105794	-0.0206442	0.0670569	0.118565	0.057067	0.0972259	0.278116	0.172727	0.0284404	-0.110523	0.0341667	0.00624326	0.159943	0.061026	0.0786322	0.301355	0.127429	-0.00121609	0.238312	0.259515	0.245464	0.169314	0.334397	0.0191301	0.153016
25	0.11354	0.223038	0.382259	0.279128	-0.0641253	0.0923391	-0.0257599	0.0678137	0.102558	0.0449947	0.0923753	0.257074	0.162315	0.0262883	-0.117519	0.0200158	-0.00917476	0.13419	0.0649132	0.0715822	0.26969	0.111364	-0.0141422	0.215384	0.238426	0.232519	0.158734	0.309877	0.0202603	0.139691
26	0.094852	0.206658	0.377243	0.272292	-0.0733236	0.0775522	-0.0371638	0.0765564	0.0850452	0.0474194	0.0938167	0.24424	0.146434	0.0165187	-0.121459	0.0150009	-0.0162571	0.109483	0.0629503	0.0694563	0.239357	0.0983445	-0.0216689	0.186395	0.217086	0.214035	0.145851	0.294866	0.0141712	0.129588
27	0.0750315	0.19502	0.367759	0.269704	-0.0811627	0.0717021	-0.0444975	0.0858157	0.0742039	0.0408101	0.0939922	0.228176	0.133913	0.00914014	-0.131494	0.00665401	-0.0108016	0.098256	0.0622856	0.0641078	0.216405	0.087309	-0.0283566	0.164489	0.198041	0.207949	0.139877	0.277403	0.0137368	0.12705
28	0.062714	0.18978	0.358187	0.265569	-0.0818336	0.0652919	-0.0537655	0.0912998	0.0640348	0.036771	0.0937084	0.217141	0.123048	0.00235655	-0.137301	0.00386465	-0.00302598	0.0890702	0.0603202	0.0550602	0.200859	0.0782464	-0.0398514	0.14552	0.178266	0.193772	0.138209	0.261421	0.014333	0.12769
29	0.0633811	0.182598	0.349462	0.256763	-0.0842968	0.0585955	-0.063148	0.0899107	0.0532806	0.0395392	0.092384	0.206092	0.11475	-0.010887	-0.142681	0.00415093	0.0105051	0.0825231	0.0512813	0.0447989	0.184404	0.0674574	-0.0584384	0.131243	0.157957	0.176284	0.135894	0.248626	0.0134344	0.125263
30	0.0654	0.183382	0.334737	0.246543	-0.0813145	0.053318	-0.0708863	0.0888042	0.0430617	0.0377593	0.083599	0.191187	0.113525	-0.014453	-0.148258	0.00579642	0.0234076	0.0822617	0.0513472	0.0364507	0.181068	0.0631495	-0.0664841	0.117576	0.136573	0.159742	0.133193	0.230453	0.0126975	0.119091
31	0.0731955	0.175279	0.324107	0.232432	-0.0766469	0.0472937	-0.0725081	0.0857124	0.0380829	0.0303596	0.0748961	0.178481	0.115349	-0.0203716	-0.151602	0.00957157	0.0326109	0.0816269	0.0502644	0.0293199	0.169916	0.0582566	-0.075009	0.107021	0.11337	0.148353	0.12687	0.219263	0.0124523	0.112985
32	0.0829228	0.165508	0.317423	0.222329	-0.0704857	0.0418917	-0.0734914	0.0816597	0.0325565	0.0290091	0.0650244	0.170263	0.117239	-0.0211707	-0.153979	0.0151851	0.02813	0.0805316	0.0429418	0.025765	0.168721	0.0543956	-0.0733722	0.0946614	0.0876912	0.13506	0.120061	0.207563	0.0049269	0.100955
33	0.0876763	0.150572	0.307652	0.207359	-0.0649182	0.0396388	-0.0774745	0.0744616	0.0286855	0.0249738	0.0561062	0.158254	0.115289	-0.018456	-0.154954	0.0164535	0.0227367	0.0747437	0.0425448	0.0233951	0.160232	0.0543072	-0.0743518	0.0879401	0.0628645	0.127106	0.109992	0.202684	-0.000892047	0.0927587
34	0.0857371	0.135797	0.300607	0.194101	-0.0531994	0.0432609	-0.0870549	0.0722436	0.0276399	0.0192345	0.0533069	0.156486	0.11243	-0.0176083	-0.151086	0.0112108	0.00798957	0.0749802	0.0457125	0.0196175	0.152104	0.0526393	-0.0704111	0.0865958	0.046142	0.127654	0.103581	0.19895	-0.00554596	0.0778709
35	0.0789996	0.115621	0.294732	0.181208	-0.0518725	0.0438832	-0.0952474	0.0729655	0.0266442	0.0176724	0.0523957	0.15646	0.10739	-0.0180378	-0.152859	0.00592213	-0.00532866	0.0729389	0.0477501	0.0155561	0.144487	0.0482032	-0.0713596	0.0841687	0.0350381	0.125438	0.0970716	0.199697	-0.0105857	0.0700194
36	0.0738963	0.102651	0.285708	0.16977	-0.0534695	0.0418419	-0.107841	0.0738741	0.0221508	0.0222081	0.0548764	0.1603	0.0980648	-0.015567	-0.150445	-0.00113529	-0.0156746	0.0659313	0.0501548	0.0115257	0.130957	0.0426507	-0.0789223	0.0842807	0.0260191	0.121617	0.093935	0.199846	-0.0119711	0.0635694
37	0.06248	0.0917975	0.278502	0.158944	-0.0590955	0.0367636	-0.119975	0.0753553	0.016724	0.0242569	0.0610588	0.167185	0.0891192	-0.0132407	-0.147755	-0.00904283	-0.0242194	0.0668897	0.0609986	0.00531472	0.121211	0.0392638	-0.0812748	0.0848532	0.0279085	0.119912	0.0885703	0.194967	-0.00783868	0.0557054
38	0.0556503	0.0835078	0.26832	0.15508	-0.0693543	0.0333282	-0.124589	0.0764108	0.0064926	0.0368333	0.0636005	0.176546	0.076096	-0.0159429	-0.142552	-0.0233518	-0.0290886	0.058376	0.0588664	0.00640383	0.115983	0.0312829	-0.0867191	0.0801483	0.0257888	0.106606	0.0791355	0.193498	-0.0039067	0.0519104
39	0.0474204	0.0741228	0.262233	0.15332	-0.0822182	0.0256609	-0.128216	0.0793171	-0.00264346	0.0445865	0.0691779	0.181	0.0636577	-0.0172474	-0.143022	-0.0293226	-0.0325352	0.0539947	0.0576553	0.00490646	0.104345	0.026095	-0.0825643	0.0748833	0.0258436	0.102225	0.0663899	0.184437	0.00279723	0.0472652
40	0.0406754	0.064937	0.254852	0.15138	-0.0905975	0.0223873	-0.130716	0.081356	-0.00772181	0.0515045	0.0727938	0.181968	0.0532272	-0.0159168	-0.143076	-0.028938	-0.0327879	0.0440496	0.0513335	0.00634533	0.0980843	0.0195516	-0.0762263	0.0673902	0.0269874	0.0959514	0.0545528	0.178549	0.00914143	0.041262
41	0.0340026	0.0605432	0.24894	0.14964	-0.0959123	0.0200847	-0.130328	0.0821389	-0.0114932	0.0557352	0.0701326	0.181377	0.0475726	-0.0115504	-0.143066	-0.0290749	-0.0322775	0.0309181	0.0410312	0.00433017	0.0951967	0.0148442	-0.066931	0.0614281	0.0251403	0.0938727	0.0444584	0.168144	0.0111429	0.0359907
42	0.0251914	0.0504114	0.240277	0.1457	-0.104086	0.025163	-0.132779	0.0842885	-0.0136341	0.0582632	0.0747691	0.179907	0.0426137	-0.0132083	-0.149323	-0.0295765	-0.0321232	0.0251676	0.0318566	0.0100744	0.0891474	0.00560608	-0.0503591	0.0561008	0.0210229	0.0910224	0.0262361	0.159617	0.0064865	0.0277496
43	0.0220648	0.0499882	0.233705	0.136982	-0.105172	0.0249141	-0.131627	0.0837308	-0.00863043	0.0557252	0.0702347	0.165359	0.0481501	-0.00799059	-0.152513	-0.0227954	-0.0284999	0.0206369	0.0276844	0.00317882	0.084679	0.00256404	-0.0453218	0.0520929	0.0144932	0.0862801	0.0189048	0.151241	0.00438048	0.0241748
44	0.0172241	0.0460425	0.231303	0.127894	-0.103999	0.0268558	-0.133914	0.084403	-0.0111572	0.0541432	0.0685021	0.154639	0.0525376	-0.00369888	-0.154912	-0.0187552	-0.030932	0.0162431	0.0288681	0.000637159	0.0766258	0.00253044	-0.0436938	0.0434796	0.00952064	0.0800442	0.0111379	0.142366	0.00180272	0.0180373
45	0.0169802	0.0409144	0.232199	0.115183	-0.104745	0.0263579	-0.130374	0.082002	-0.0170695	0.0535843	0.0601577	0.142663	0.0600195	-0.00171111	-0.156749	-0.0129673	-0.028709	0.0181973	0.030002	-0.00514196	0.0705766	0.00514181	-0.0496795	0.0401065	0.00628692	0.0763972	0.0091713	0.138221	-0.00116712	0.0153985
46	0.0139718	0.0406281	0.231203	0.104675	-0.103307	0.025636	-0.129533	0.0824849	-0.0205422	0.0533441	0.0514635	0.131192	0.0655509	-0.00749146	-0.154836	-0.0099863	-0.0305486	0.0221803	0.0350505	-0.0070426	0.0627724	0.00617366	-0.0584994	0.0348912	0.00293621	0.0743933	0.0119096	0.129907	-0.00549617	0.0128792
47	0.0101618	0.0387237	0.232971	0.0952876	-0.0954667	0.0244286	-0.128307	0.0818426	-0.024687	0.0510663	0.0480182	0.12027	0.0647705	-0.0123408	-0.152411	-0.0071596	-0.0336305	0.0268977	0.041605	-0.00852379	0.0563498	0.010148	-0.0705866	0.024386	0.00243335	0.070709	0.0159798	0.120584	-0.0062741	0.00766522
48	0.0113193	0.0397693	0.229224	0.0904296	-0.0939208	0.0237814	-0.127821	0.079469	-0.0243385	0.0507054	0.0438186	0.11814	0.0695103	-0.0219673	-0.149348	-0.00333341	-0.0277493	0.0347268	0.0466137	-0.00736249	0.0550055	0.00988533	-0.0858603	0.0247594	-0.00292132	0.0681822	0.0206349	0.118966	-0.00581855	0.00918126
49	0.0084752	0.0387735	0.22605	0.0852044	-0.0823377	0.0229599	-0.12804	0.0768838	-0.0199447	0.0472812	0.0462918	0.118804	0.0658633	-0.0289226	-0.14721	-0.00485319	-0.0295006	0.0390335	0.0498075	-0.00894698	0.0570094	0.0100434	-0.0923165	0.0230169	-0.00551526	0.064946	0.0201122	0.114286	-0.00678816	0.00455349
50	0.00918467	0.0400431	0.222005	0.0837555	-0.0815	0.0209559	-0.128188	0.078594	-0.0136092	0.0463651	0.0533305	0.119788	0.0679258	-0.036392	-0.146377	-0.00306332	-0.0267349	0.0398674	0.0485765	-0.0106199	0.0589885	0.00326854	-0.0920103	0.0316799	-0.0124756	0.0610128	0.0152205	0.11858	-0.00941198	0.00184877
51	0.0107692	0.0365829	0.207467	0.0839534	-0.0741687	0.0218521	-0.123094	0.0762876	-0.00941459	0.0430194	0.0530729	0.124104	0.0670172	-0.0379367	-0.145733	-0.00465279	-0.0289318	0.0363325	0.0469398	-0.012106	0.0639299	0.00165168	-0.0893952	0.0376047	-0.0143289	0.0546524	0.00608446	0.117808	-0.00558828	0.00628237
52	0.010641	0.0325874	0.204928	0.0822507	-0.0744127	0.0182301	-0.119563	0.0844552	-0.00762223	0.042168	0.0560663	0.127756	0.0664782	-0.0364082	-0.147314	-0.00536849	-0.0308611	0.030694	0.0437807	-0.0143041	0.0645772	0.00477836	-0.0851819	0.0378909	-0.0177618	0.0481925	-0.00286489	0.119962	-0.0126407	-0.000114114
53	0.0109882	0.0342553	0.198854	0.0849094	-0.0789633	0.0184043	-0.114489	0.0922234	0.000107318	0.0374432	0.0574728	0.128463	0.066228	-0.0328409	-0.150399	-0.0027036	-0.0282845	0.0282295	0.0388343	-0.0131603	0.0715973	0.00121978	-0.0841725	0.047027	-0.023638	0.0439978	-0.0091257	0.121132	-0.00941322	0.00205663
54	0.0105775	0.0314796	0.200198	0.0805343	-0.079201	0.0173588	-0.108726	0.0969557	-0.000539923	0.0349899	0.0579508	0.130136	0.0644817	-0.0328272	-0.152763	-0.00642026	-0.032275	0.0211597	0.0341854	-0.0157555	0.0681868	0.00407261	-0.081942	0.0369201	-0.0177867	0.0406621	-0.0117769	0.113004	-0.0186887	-0.00777769
55	0.0052838	0.037367	0.202289	0.0772844	-0.0858502	0.0160394	-0.105017	0.102709	0.00329373	0.0353757	0.0572488	0.132493	0.0590038	-0.0316335	-0.155243	-0.00598835	-0.0308822	0.0144757	0.0293	-0.0162172	0.0692448	0.00326481	-0.0782353	0.0363351	-0.0151069	0.0406994	-0.0113661	0.110614	-0.0223593	-0.00805899
56	0.00614015	0.0383379	0.206807	0.0726802	-0.0848246	0.0152926	-0.103562	0.106262	0.00741367	0.0369366	0.0587026	0.131611	0.0603307	-0.0349395	-0.155501	-0.00914365	-0.031578	0.0086256	0.0242166	-0.0186606	0.0714479	-0.0010966	-0.0767541	0.0245229	-0.011155	0.0407367	-0.00916304	0.102859	-0.0285902	-0.0214258
57	0.00322134	0.0398315	0.211151	0.0667692	-0.0865696	0.0148072	-0.103302	0.109091	0.011907	0.0404951	0.0523422	0.131518	0.0604676	-0.0370679	-0.156006	-0.010712	-0.0305574	0.00588728	0.0186429	-0.0199775	0.0725308	-0.00568205	-0.0715127	0.0181377	-0.00827475	0.0445206	-0.00340011	0.0943457	-0.0320617	-0.0296407
58	-0.00516292	0.0355	0.207629	0.0639114	-0.085315	0.0196615	-0.104198	0.112119	0.0150436	0.0462942	0.0455561	0.129334	0.0699036	-0.0382889	-0.152842	-0.0101668	-0.0280854	-0.000659812	0.015103	-0.0224083	0.077161	-0.00593597	-0.0650241	0.0201914	-0.00614134	0.0489019	-0.000437734	0.0924289	-0.0288553	-0.031112
59	-0.00575415	0.0377404	0.206957	0.0613523	-0.0830061	0.0157033	-0.101827	0.110685	0.0168609	0.0511896	0.0434501	0.127738	0.0729444	-0.0400589	-0.153332	-0.00344419	-0.0283729	-0.00100833	0.0185072	-0.0205936	0.0775593	-0.00882242	-0.0630749	0.018399	-0.00510203	0.0562705	0.00408051	0.0800442	-0.0300478	-0.038132
60	-0.013587	0.0289653	0.20153	0.0624289	-0.0815685	0.014608	-0.104813	0.107451	0.0222878	0.0537586	0.0366703	0.121641	0.0802669	-0.037979	-0.150763	0.00301826	-0.0251467	-1.24469e-07	0.0218156	-0.019019	0.0811441	-0.00483939	-0.0603739	0.0275226	-0.00277569	0.0561834	0.00223836	0.0776419	-0.0262465	-0.0429166
61	-0.0136268	0.0247707	0.192555	0.0616012	-0.0810581	0.00889486	-0.103892	0.101418	0.0246776	0.0510526	0.0375179	0.119064	0.076783	-0.041077	-0.150662	0.00797338	-0.0260628	0.00236479	0.0265156	-0.0119156	0.0809947	-0.000710745	-0.0588703	0.0325263	-0.00455934	0.0588346	-0.00106008	0.0634151	-0.0277189	-0.0497575
62	-0.0181911	0.0217212	0.18515	0.0637309	-0.0834417	0.0030199	-0.105067	0.0976403	0.0284241	0.0507738	0.0374968	0.116242	0.0759491	-0.0389636	-0.150128	0.0165443	-0.0237501	0.00202873	0.03223	-0.00704758	0.083397	0.00367058	-0.0572622	0.0380901	-0.00204506	0.0563701	-0.0044332	0.0619961	-0.0272945	-0.0531406
63	-0.0217559	0.0225925	0.173661	0.0578422	-0.0886271	-0.00434869	-0.109308	0.0939199	0.0284241	0.0520359	0.039726	0.118453	0.0709367	-0.0381607	-0.152673	0.0205062	-0.0188884	-0.000535343	0.0372785	-0.00273845	0.0814677	0.00339426	-0.0546707	0.0473631	-0.00261139	0.0556233	-0.0083042	0.052748	-0.0317293	-0.0541961
64	-0.0206195	0.0238372	0.1675	0.0513673	-0.0938573	-0.0115928	-0.114799	0.0948422	0.0255489	0.0474916	0.0422975	0.120284	0.0659081	-0.0379018	-0.154094	0.0191047	-0.0181714	-0.00245217	0.0415291	0.00200632	0.082563	0.000220286	-0.0521664	0.0471515	-0.000999514	0.0503333	-0.0144032	0.0507441	-0.0366695	-0.0545371
65	-0.0226235	0.0236505	0.161164	0.0474478	-0.0973922	-0.0129122	-0.118648	0.0962923	0.0224745	0.0498478	0.0430356	0.125411	0.0620234	-0.0353627	-0.158449	0.0188956	-0.0204903	-0.0035475	0.0429256	-0.00271356	0.0822021	-0.00893195	-0.0491244	0.0470519	-0.00316902	0.0394423	-0.0142912	0.0508561	-0.0409413	-0.0528692
66	-0.0229073	0.0265382	0.157604	0.0380827	-0.103034	-0.0191605	-0.124524	0.0957558	0.0145084	0.0469638	0.0438957	0.126543	0.0597967	-0.0348623	-0.158709	0.0149673	-0.0193551	-0.00624849	0.0477028	0.00102675	0.080223	-0.00821252	-0.0492563	0.0426332	-0.00117999	0.0411475	-0.0213984	0.0492629	-0.0467279	-0.0529514
67	-0.0277105	0.0283928	0.154592	0.0312357	-0.102392	-0.021289	-0.124561	0.0972519	0.00619387	0.0509879	0.0463216	0.126933	0.0573297	-0.0312664	-0.160609	0.0132061	-0.0221968	-0.00626093	0.046056	-0.000473108	0.0742609	-0.0108463	-0.0494791	0.0404052	-0.00294995	0.0326711	-0.0231036	0.0509308	-0.0472594	-0.0528082
68	-0.0293784	0.0317784	0.150995	0.0276783	-0.102161	-0.021289	-0.12868	0.0944551	0.00661707	0.0476148	0.0500507	0.125696	0.0595789	-0.0279082	-0.157499	0.00672496	-0.0210043	-0.0051656	0.0483625	0.00099812	0.0674275	-0.00614881	-0.0518067	0.0335345	-0.00460664	0.0335175	-0.0290408	0.0469353	-0.0499703	-0.0572954
69	-0.0298514	0.0338819	0.14934	0.0214026	-0.0998356	-0.0224465	-0.125915	0.0913372	0.00430194	0.0488495	0.0551478	0.119986	0.063018	-0.0234235	-0.15651	0.00672994	-0.0216055	-0.00042332	0.0508021	0.00442601	0.0611916	0.00263375	-0.0540646	0.0285184	-0.00586253	0.0336918	-0.0288665	0.0465868	-0.0468499	-0.0598955
70	-0.0289988	0.0330977	0.142593	0.022651	-0.0919828	-0.0149286	-0.126568	0.0848909	0.00156361	0.0489952	0.0586279	0.117806	0.0618504	-0.0221664	-0.154415	-0.000256531	-0.0247894	-0.00290026	0.0517816	0.00668886	0.0542089	0.00766729	-0.0567344	0.0291159	-0.00969744	0.0333059	-0.0265639	0.0515905	-0.0422333	-0.0564029
71	-0.0269314	0.0349523	0.138772	0.0209072	-0.0907082	-0.0152273	-0.125765	0.0831583	0.00702782	0.0472128	0.0651215	0.119098	0.0628823	-0.0187198	-0.149704	-0.00315916	-0.0207542	-0.000834069	0.0517468	0.00879239	0.0517693	0.0117275	-0.0608892	0.0276347	-0.0106073	0.0354717	-0.0280202	0.0431763	-0.0365102	-0.0565473
72	-0.0257701	0.0335583	0.132126	0.0244322	-0.0848146	-0.00854331	-0.130348	0.0780861	0.00386629	0.0479807	0.0660251	0.123125	0.0571828	-0.0239812	-0.147958	-0.00792011	-0.0227519	-0.00726914	0.0491031	0.00613497	0.0495537	0.0125477	-0.0621339	0.0309082	-0.0133058	0.0401766	-0.0277339	0.0419441	-0.0346805	-0.0508354
73	-0.0253033	0.0283181	0.126711	0.030815	-0.083621	-0.00741063	-0.128818	0.074545	0.0042646	0.0440176	0.062306	0.122636	0.055439	-0.026539	-0.147226	-0.0118384	-0.0188933	-0.00512826	0.0469896	0.00286143	0.0521427	0.0137065	-0.0647042	0.0332358	-0.0121532	0.0475577	-0.0296507	0.0367662	-0.0320094	-0.0482651
74	-0.0281201	0.0265755	0.122292	0.0321829	-0.0834069	-0.00337783	-0.125948	0.0738467	0.000555407	0.0450632	0.062306	0.127921	0.0490276	-0.0294628	-0.145885	-0.0133408	-0.0207181	-0.00883745	0.0386738	0.00248553	0.0550179	0.0160939	-0.0637122	0.0340448	-0.0122341	0.0543412	-0.0327375	0.0344635	-0.0293532	-0.0462537
75	-0.0320495	0.023302	0.118596	0.035912	-0.0841126	-0.00416198	-0.12738	0.0720332	0.000119764	0.0429285	0.0587524	0.124125	0.0430095	-0.0343383	-0.146701	-0.0096465	-0.0144311	-0.00433166	0.0327938	0.00036955	0.0557523	0.0181252	-0.0616559	0.032377	-0.0093315	0.0644855	-0.0369197	0.0347498	-0.030695	-0.0460446
76	-0.0348202	0.0185722	0.115111	0.034961	-0.0893528	-0.00549381	-0.123839	0.074301	0.00268383	0.0436492	0.0595166	0.121285	0.0351928	-0.0321501	-0.150499	-0.00983819	-0.0149464	0.00113255	0.0258945	0.00185696	0.0528148	0.0188496	-0.0528497	0.0277965	-0.0109459	0.0718167	-0.0356377	0.0327458	-0.0328657	-0.0490455
77	-0.0384784	0.0191945	0.115198	0.0293027	-0.0918546	-0.00788362	-0.126183	0.0783886	0.00732654	0.0440587	0.0558025	0.119919	0.0328155	-0.0348137	-0.151956	-0.00611033	-0.0105265	0.00383353	0.0217945	0.00239716	0.0509353	0.0175626	-0.0499919	0.0233405	-0.00617744	0.0692527	-0.0346917	0.0337665	-0.0274165	-0.0478942
78	-0.0431111	0.017427	0.109684	0.0271257	-0.0947809	-0.00986268	-0.123091	0.082048	0.0143217	0.043923	0.0566862	0.117665	0.0315048	-0.0345486	-0.155095	-0.00666546	-0.00912249	0.00724399	0.0165294	0.0057292	0.0437535	0.0118756	-0.0437697	0.0148766	-0.00608907	0.0722026	-0.0300988	0.0296092	-0.0311916	-0.0522942
79	-0.0427937	0.0207006	0.106572	0.0169565	-0.0934105	-0.0118293	-0.123422	0.0869459	0.0156287	0.0441595	0.0580616	0.116331	0.0319628	-0.0366459	-0.156171	-0.00440385	-0.0081927	0.00490397	0.0153457	0.00435381	0.0424092	0.00546667	-0.0439439	0.0138684	-0.00241224	0.0660663	-0.0280202	0.0298208	-0.0305282	-0.0490741
80	-0.0436625	0.024248	0.0967265	0.00803955	-0.0938573	-0.0123396	-0.121397	0.0872322	0.0158029	0.0491495	0.0583553	0.113075	0.0333905	-0.0377251	-0.158652	-0.00180991	-0.00590246	-0.000448214	0.0160228	0.00367172	0.0397704	0.000174232	-0.0446099	0.0108313	-0.000782937	0.0644482	-0.0271862	0.0290864	-0.0354199	-0.0501172
81	-0.0432269	0.0225676	0.0936645	0.00163187	-0.0893304	-0.00942704	-0.118861	0.0899244	0.0154668	0.0528823	0.0568343	0.111028	0.0348779	-0.0388578	-0.159294	-0.00398315	-0.00468017	-0.00881256	0.016629	-0.00126971	0.0447741	-0.00304704	-0.0507437	0.0104454	0.00262877	0.0612866	-0.0284558	0.0283769	-0.0418487	-0.0493667
82	-0.0415354	0.0221569	0.0947972	-0.0042879	-0.0801993	-0.00678829	-0.116464	0.0905132	0.010513	0.0515928	0.0573919	0.109827	0.0351219	-0.0452953	-0.157132	7.70466e-05	-0.00266377	-0.0177992	0.0183753	-0.00303469	0.0451724	-0.00521903	-0.0572124	0.013358	0.00629937	0.0626558	-0.0362227	0.0299079	-0.0473702	-0.0409849
83	-0.0404662	0.0137676	0.096129	-0.00645989	-0.0753139	-0.00279282	-0.115631	0.088386	0.0123178	0.0535893	0.0531077	0.110033	0.0366603	-0.0425159	-0.158787	0.00186443	-0.00517432	-0.0206123	0.0224118	-0.00974359	0.0480725	-0.000189218	-0.0577065	0.0110927	0.00652839	0.0625936	-0.0402679	0.0337665	-0.0518536	-0.0443705
84	-0.0356368	0.00839056	0.102701	-0.00356722	-0.0691688	-0.00182196	-0.115419	0.0850328	0.0108366	0.0503158	0.0488695	0.113194	0.0325678	-0.0414405	-0.156668	0.00381611	-0.00763259	-0.0262756	0.0252958	-0.0119293	0.0451226	0.00490656	-0.0605793	0.013943	0.00581145	0.0675599	-0.0441638	0.0343266	-0.051342	-0.0393817
85	-0.0336851	0.00212975	0.105452	-0.00265859	-0.066596	-0.00112493	-0.118211	0.0800092	0.0142968	0.0476646	0.0426012	0.113535	0.0317438	-0.0410982	-0.156913	0.00326471	-0.0142693	-0.0234004	0.0287274	-0.012884	0.0458943	0.0111412	-0.0575895	0.0152749	0.00369049	0.0754637	-0.0441016	0.0324969	-0.051571	-0.0426453
86	-0.0332432	-0.000633475	0.110144	-0.00304071	-0.0674947	-0.00592945	-0.116737	0.0728273	0.0194748	0.0436778	0.0428365	0.111226	0.0280794	-0.0390756	-0.156268	0.00661916	-0.0196252	-0.0229896	0.0305521	-0.0111364	0.043517	0.0138372	-0.0581447	0.0162582	0.000680823	0.086056	-0.0427573	0.031053	-0.0479801	-0.0436323
87	-0.0333079	0.000175577	0.115621	-0.00322866	-0.067898	-0.00676339	-0.117635	0.0646733	0.0197735	0.0384041	0.0430444	0.11015	0.0258402	-0.0371612	-0.158632	0.00602544	-0.0213255	-0.0232635	0.0301526	-0.00840554	0.0434298	0.0138957	-0.0598623	0.0210876	-0.00118995	0.0934122	-0.0420105	0.0282525	-0.0401833	-0.0396879
88	-0.0374889	0.00168166	0.11175	-0.00166906	-0.0693667	-0.0055187	-0.119483	0.0586229	0.0210929	0.0408312	0.0438808	0.104215	0.0246403	-0.0365961	-0.162681	0.00398787	-0.0207405	-0.0232137	0.0314234	-0.00192691	0.0457699	0.0131601	-0.0601673	0.0197433	-0.00213716	0.101328	-0.0402679	0.0212946	-0.0393431	-0.043239
89	-0.0432481	0.00127091	0.111899	-0.00121848	-0.070818	-0.00799564	-0.121039	0.0567247	0.0117079	0.0394434	0.0471842	0.105477	0.0278915	-0.0382018	-0.16821	0.00294607	-0.0198742	-0.0263503	0.0299758	0.00265481	0.0461433	0.0166602	-0.0603864	0.0154616	-0.00483068	0.107764	-0.0368326	0.0257133	-0.0331396	-0.0388652
90	-0.0439065	0.000673454	0.107194	0.000132012	-0.0716184	-0.000266091	-0.122076	0.0552249	0.00940518	0.0415606	0.0508921	0.103859	0.0314774	-0.038808	-0.169726	0.00207976	-0.0159135	-0.0265743	0.0282818	0.0104229	0.0446123	0.0128129	-0.0577426	0.0140053	-0.00130322	0.109581	-0.0420354	0.0253399	-0.0356514	-0.0386722
91	-0.0429792	-0.00146742	0.101992	0.00196794	-0.0713744	0.00513588	-0.124236	0.0583826	0.00148893	0.0424779	0.0542877	0.106885	0.0401766	-0.0411393	-0.17168	0.00203371	-0.0142382	-0.0280057	0.0287859	0.00948942	0.0417371	0.0141248	-0.0535766	0.0065869	-0.000179261	0.110066	-0.0452592	0.0284143	-0.0356402	-0.0376491
92	-0.0370632	-0.00242583	0.100473	0.00220816	-0.0730958	0.00821028	-0.123045	0.0638095	-0.00299197	0.0416838	0.0578052	0.110296	0.0442206	-0.042135	-0.170146	-0.00112408	-0.0132287	-0.0267859	0.0308297	0.0117299	0.0394468	0.010718	-0.0543284	0.00425932	0.00309926	0.11085	-0.0533621	0.0302813	-0.0367791	-0.0394191
93	-0.0310787	-8.58092e-05	0.0956312	0.000954755	-0.0736422	0.0123178	-0.121316	0.0719747	-0.00794585	0.038363	0.0601875	0.115752	0.0474219	-0.043203	-0.166776	0.00172751	-0.0136818	-0.0254292	0.0332929	0.00986905	0.037642	0.00854978	-0.0539401	0.00104801	0.00479827	0.110029	-0.0602826	0.0271198	-0.0339175	-0.0378171
94	-0.0259381	2.62133e-05	0.0996515	0.000613709	-0.0724088	0.0156162	-0.116146	0.0794429	-0.00727372	0.0392978	0.0621579	0.113562	0.0532932	-0.0468761	-0.170609	0.00135037	-0.0140652	-0.0200272	0.0279233	0.00863805	0.0404675	0.00404523	-0.0543197	-4.73233e-05	0.00324738	0.104664	-0.0635811	0.0223028	-0.0326442	-0.0358381
95	-0.020968	0.00227911	0.10005	-0.00264117	-0.0730958	0.016724	-0.114204	0.0809987	-0.00799564	0.0355027	0.062591	0.113431	0.0505511	-0.0462985	-0.168128	-0.0034417	-0.0119616	-0.022305	0.0273321	0.00713695	0.0421727	-0.00104308	-0.0588566	0.00537954	0.00805688	0.104602	-0.068647	0.0135651	-0.0313061	-0.0375943
96	-0.0198267	0.00616255	0.102153	-0.00310668	-0.072456	0.0153424	-0.1116	0.0812651	-0.00248165	0.0368295	0.0615803	0.111866	0.0494869	-0.0492796	-0.170015	-0.000954805	-0.0100199	-0.0185087	0.0223832	0.00918945	0.0428573	-0.00483068	-0.0617966	0.00693541	0.00900534	0.105536	-0.0662447	0.00713001	-0.0261905	-0.0339698
97	-0.0173858	0.0051668	0.104344	-0.00541185	-0.0718213	0.0141226	-0.109754	0.0763398	-0.00346495	0.0332485	0.0581475	0.110969	0.0447558	-0.0476117	-0.170485	-0.0067974	-0.00502495	-0.0215458	0.0197706	0.0121083	0.0394717	-0.00370174	-0.0651087	0.0145903	0.014004	0.103681	-0.0636931	0.00303496	-0.0220344	-0.032689
98	-0.017463	0.000885052	0.101954	-0.00653083	-0.0714267	0.0179064	-0.115204	0.0682854	-0.000639499	0.0379049	0.0548901	0.11301	0.0456159	-0.0447676	-0.16936	-0.0111787	-0.00352261	-0.0223175	0.0180753	0.0118319	0.0369201	-0.00502361	-0.0674637	0.0169179	0.0175365	0.10566	-0.0557519	-0.00125923	-0.0263386	-0.0330325
99	-0.02022	-0.00307307	0.0978094	-0.0082759	-0.071535	0.0133882	-0.121416	0.0601862	-0.00175972	0.0413801	0.051095	0.115784	0.0431315	-0.0437071	-0.168428	-0.0152439	0.00215071	-0.0197036	0.0196038	0.0155635	0.0361484	-0.00411125	-0.0679317	0.0155487	0.0185596	0.1051	-0.0465039	-6.43258e-05	-0.0249209	-0.0281683

## Sheet: polo mirror
99	-0.02022	-0.00307307	0.0978094	-0.0082759	-0.071535	0.0133882	-0.121416	0.0601862	-0.00175972	0.0413801	0.051095	0.115784	0.0431315	-0.0437071	-0.168428	-0.0152439	0.00215071	-0.0197036	0.0196038	0.0155635	0.0361484	-0.00411125	-0.0679317	0.0155487	0.0185596	0.1051	-0.0465039	-6.43258e-05	-0.0249209	-0.0281683
98	-0.017463	0.000885052	0.101954	-0.00653083	-0.0714267	0.0179064	-0.115204	0.0682854	-0.000639499	0.0379049	0.0548901	0.11301	0.0456159	-0.0447676	-0.16936	-0.0111787	-0.00352261	-0.0223175	0.0180753	0.0118319	0.0369201	-0.00502361	-0.0674637	0.0169179	0.0175365	0.10566	-0.0557519	-0.00125923	-0.0263386	-0.0330325
97	-0.0173858	0.0051668	0.104344	-0.00541185	-0.0718213	0.0141226	-0.109754	0.0763398	-0.00346495	0.0332485	0.0581475	0.110969	0.0447558	-0.0476117	-0.170485	-0.0067974	-0.00502495	-0.0215458	0.0197706	0.0121083	0.0394717	-0.00370174	-0.0651087	0.0145903	0.014004	0.103681	-0.0636931	0.00303496	-0.0220344	-0.032689
96	-0.0198267	0.00616255	0.102153	-0.00310668	-0.072456	0.0153424	-0.1116	0.0812651	-0.00248165	0.0368295	0.0615803	0.111866	0.0494869	-0.0492796	-0.170015	-0.000954805	-0.0100199	-0.0185087	0.0223832	0.00918945	0.0428573	-0.00483068	-0.0617966	0.00693541	0.00900534	0.105536	-0.0662447	0.00713001	-0.0261905	-0.0339698
95	-0.020968	0.00227911	0.10005	-0.00264117	-0.0730958	0.016724	-0.114204	0.0809987	-0.00799564	0.0355027	0.062591	0.113431	0.0505511	-0.0462985	-0.168128	-0.0034417	-0.0119616	-0.022305	0.0273321	0.00713695	0.0421727	-0.00104308	-0.0588566	0.00537954	0.00805688	0.104602	-0.068647	0.0135651	-0.0313061	-0.0375943
94	-0.0259381	2.62133e-05	0.0996515	0.000613709	-0.0724088	0.0156162	-0.116146	0.0794429	-0.00727372	0.0392978	0.0621579	0.113562	0.0532932	-0.0468761	-0.170609	0.00135037	-0.0140652	-0.0200272	0.0279233	0.00863805	0.0404675	0.00404523	-0.0543197	-4.73233e-05	0.00324738	0.104664	-0.0635811	0.0223028	-0.0326442	-0.0358381
93	-0.0310787	-8.58092e-05	0.0956312	0.000954755	-0.0736422	0.0123178	-0.121316	0.0719747	-0.00794585	0.038363	0.0601875	0.115752	0.0474219	-0.043203	-0.166776	0.00172751	-0.0136818	-0.0254292	0.0332929	0.00986905	0.037642	0.00854978	-0.0539401	0.00104801	0.00479827	0.110029	-0.0602826	0.0271198	-0.0339175	-0.0378171
92	-0.0370632	-0.00242583	0.100473	0.00220816	-0.0730958	0.00821028	-0.123045	0.0638095	-0.00299197	0.0416838	0.0578052	0.110296	0.0442206	-0.042135	-0.170146	-0.00112408	-0.0132287	-0.0267859	0.0308297	0.0117299	0.0394468	0.010718	-0.0543284	0.00425932	0.00309926	0.11085	-0.0533621	0.0302813	-0.0367791	-0.0394191
91	-0.0429792	-0.00146742	0.101992	0.00196794	-0.0713744	0.00513588	-0.124236	0.0583826	0.00148893	0.0424779	0.0542877	0.106885	0.0401766	-0.0411393	-0.17168	0.00203371	-0.0142382	-0.0280057	0.0287859	0.00948942	0.0417371	0.0141248	-0.0535766	0.0065869	-0.000179261	0.110066	-0.0452592	0.0284143	-0.0356402	-0.0376491
90	-0.0439065	0.000673454	0.107194	0.000132012	-0.0716184	-0.000266091	-0.122076	0.0552249	0.00940518	0.0415606	0.0508921	0.103859	0.0314774	-0.038808	-0.169726	0.00207976	-0.0159135	-0.0265743	0.0282818	0.0104229	0.0446123	0.0128129	-0.0577426	0.0140053	-0.00130322	0.109581	-0.0420354	0.0253399	-0.0356514	-0.0386722
89	-0.0432481	0.00127091	0.111899	-0.00121848	-0.070818	-0.00799564	-0.121039	0.0567247	0.0117079	0.0394434	0.0471842	0.105477	0.0278915	-0.0382018	-0.16821	0.00294607	-0.0198742	-0.0263503	0.0299758	0.00265481	0.0461433	0.0166602	-0.0603864	0.0154616	-0.00483068	0.107764	-0.0368326	0.0257133	-0.0331396	-0.0388652
88	-0.0374889	0.00168166	0.11175	-0.00166906	-0.0693667	-0.0055187	-0.119483	0.0586229	0.0210929	0.0408312	0.0438808	0.104215	0.0246403	-0.0365961	-0.162681	0.00398787	-0.0207405	-0.0232137	0.0314234	-0.00192691	0.0457699	0.0131601	-0.0601673	0.0197433	-0.00213716	0.101328	-0.0402679	0.0212946	-0.0393431	-0.043239
87	-0.0333079	0.000175577	0.115621	-0.00322866	-0.067898	-0.00676339	-0.117635	0.0646733	0.0197735	0.0384041	0.0430444	0.11015	0.0258402	-0.0371612	-0.158632	0.00602544	-0.0213255	-0.0232635	0.0301526	-0.00840554	0.0434298	0.0138957	-0.0598623	0.0210876	-0.00118995	0.0934122	-0.0420105	0.0282525	-0.0401833	-0.0396879
86	-0.0332432	-0.000633475	0.110144	-0.00304071	-0.0674947	-0.00592945	-0.116737	0.0728273	0.0194748	0.0436778	0.0428365	0.111226	0.0280794	-0.0390756	-0.156268	0.00661916	-0.0196252	-0.0229896	0.0305521	-0.0111364	0.043517	0.0138372	-0.0581447	0.0162582	0.000680823	0.086056	-0.0427573	0.031053	-0.0479801	-0.0436323
85	-0.0336851	0.00212975	0.105452	-0.00265859	-0.066596	-0.00112493	-0.118211	0.0800092	0.0142968	0.0476646	0.0426012	0.113535	0.0317438	-0.0410982	-0.156913	0.00326471	-0.0142693	-0.0234004	0.0287274	-0.012884	0.0458943	0.0111412	-0.0575895	0.0152749	0.00369049	0.0754637	-0.0441016	0.0324969	-0.051571	-0.0426453
84	-0.0356368	0.00839056	0.102701	-0.00356722	-0.0691688	-0.00182196	-0.115419	0.0850328	0.0108366	0.0503158	0.0488695	0.113194	0.0325678	-0.0414405	-0.156668	0.00381611	-0.00763259	-0.0262756	0.0252958	-0.0119293	0.0451226	0.00490656	-0.0605793	0.013943	0.00581145	0.0675599	-0.0441638	0.0343266	-0.051342	-0.0393817
83	-0.0404662	0.0137676	0.096129	-0.00645989	-0.0753139	-0.00279282	-0.115631	0.088386	0.0123178	0.0535893	0.0531077	0.110033	0.0366603	-0.0425159	-0.158787	0.00186443	-0.00517432	-0.0206123	0.0224118	-0.00974359	0.0480725	-0.000189218	-0.0577065	0.0110927	0.00652839	0.0625936	-0.0402679	0.0337665	-0.0518536	-0.0443705
82	-0.0415354	0.0221569	0.0947972	-0.0042879	-0.0801993	-0.00678829	-0.116464	0.0905132	0.010513	0.0515928	0.0573919	0.109827	0.0351219	-0.0452953	-0.157132	7.70466e-05	-0.00266377	-0.0177992	0.0183753	-0.00303469	0.0451724	-0.00521903	-0.0572124	0.013358	0.00629937	0.0626558	-0.0362227	0.0299079	-0.0473702	-0.0409849
81	-0.0432269	0.0225676	0.0936645	0.00163187	-0.0893304	-0.00942704	-0.118861	0.0899244	0.0154668	0.0528823	0.0568343	0.111028	0.0348779	-0.0388578	-0.159294	-0.00398315	-0.00468017	-0.00881256	0.016629	-0.00126971	0.0447741	-0.00304704	-0.0507437	0.0104454	0.00262877	0.0612866	-0.0284558	0.0283769	-0.0418487	-0.0493667
80	-0.0436625	0.024248	0.0967265	0.00803955	-0.0938573	-0.0123396	-0.121397	0.0872322	0.0158029	0.0491495	0.0583553	0.113075	0.0333905	-0.0377251	-0.158652	-0.00180991	-0.00590246	-0.000448214	0.0160228	0.00367172	0.0397704	0.000174232	-0.0446099	0.0108313	-0.000782937	0.0644482	-0.0271862	0.0290864	-0.0354199	-0.0501172
79	-0.0427937	0.0207006	0.106572	0.0169565	-0.0934105	-0.0118293	-0.123422	0.0869459	0.0156287	0.0441595	0.0580616	0.116331	0.0319628	-0.0366459	-0.156171	-0.00440385	-0.0081927	0.00490397	0.0153457	0.00435381	0.0424092	0.00546667	-0.0439439	0.0138684	-0.00241224	0.0660663	-0.0280202	0.0298208	-0.0305282	-0.0490741
78	-0.0431111	0.017427	0.109684	0.0271257	-0.0947809	-0.00986268	-0.123091	0.082048	0.0143217	0.043923	0.0566862	0.117665	0.0315048	-0.0345486	-0.155095	-0.00666546	-0.00912249	0.00724399	0.0165294	0.0057292	0.0437535	0.0118756	-0.0437697	0.0148766	-0.00608907	0.0722026	-0.0300988	0.0296092	-0.0311916	-0.0522942
77	-0.0384784	0.0191945	0.115198	0.0293027	-0.0918546	-0.00788362	-0.126183	0.0783886	0.00732654	0.0440587	0.0558025	0.119919	0.0328155	-0.0348137	-0.151956	-0.00611033	-0.0105265	0.00383353	0.0217945	0.00239716	0.0509353	0.0175626	-0.0499919	0.0233405	-0.00617744	0.0692527	-0.0346917	0.0337665	-0.0274165	-0.0478942
76	-0.0348202	0.0185722	0.115111	0.034961	-0.0893528	-0.00549381	-0.123839	0.074301	0.00268383	0.0436492	0.0595166	0.121285	0.0351928	-0.0321501	-0.150499	-0.00983819	-0.0149464	0.00113255	0.0258945	0.00185696	0.0528148	0.0188496	-0.0528497	0.0277965	-0.0109459	0.0718167	-0.0356377	0.0327458	-0.0328657	-0.0490455
75	-0.0320495	0.023302	0.118596	0.035912	-0.0841126	-0.00416198	-0.12738	0.0720332	0.000119764	0.0429285	0.0587524	0.124125	0.0430095	-0.0343383	-0.146701	-0.0096465	-0.0144311	-0.00433166	0.0327938	0.00036955	0.0557523	0.0181252	-0.0616559	0.032377	-0.0093315	0.0644855	-0.0369197	0.0347498	-0.030695	-0.0460446
74	-0.0281201	0.0265755	0.122292	0.0321829	-0.0834069	-0.00337783	-0.125948	0.0738467	0.000555407	0.0450632	0.062306	0.127921	0.0490276	-0.0294628	-0.145885	-0.0133408	-0.0207181	-0.00883745	0.0386738	0.00248553	0.0550179	0.0160939	-0.0637122	0.0340448	-0.0122341	0.0543412	-0.0327375	0.0344635	-0.0293532	-0.0462537
73	-0.0253033	0.0283181	0.126711	0.030815	-0.083621	-0.00741063	-0.128818	0.074545	0.0042646	0.0440176	0.062306	0.122636	0.055439	-0.026539	-0.147226	-0.0118384	-0.0188933	-0.00512826	0.0469896	0.00286143	0.0521427	0.0137065	-0.0647042	0.0332358	-0.0121532	0.0475577	-0.0296507	0.0367662	-0.0320094	-0.0482651
72	-0.0257701	0.0335583	0.132126	0.0244322	-0.0848146	-0.00854331	-0.130348	0.0780861	0.00386629	0.0479807	0.0660251	0.123125	0.0571828	-0.0239812	-0.147958	-0.00792011	-0.0227519	-0.00726914	0.0491031	0.00613497	0.0495537	0.0125477	-0.0621339	0.0309082	-0.0133058	0.0401766	-0.0277339	0.0419441	-0.0346805	-0.0508354
71	-0.0269314	0.0349523	0.138772	0.0209072	-0.0907082	-0.0152273	-0.125765	0.0831583	0.00702782	0.0472128	0.0651215	0.119098	0.0628823	-0.0187198	-0.149704	-0.00315916	-0.0207542	-0.000834069	0.0517468	0.00879239	0.0517693	0.0117275	-0.0608892	0.0276347	-0.0106073	0.0354717	-0.0280202	0.0431763	-0.0365102	-0.0565473
70	-0.0289988	0.0330977	0.142593	0.022651	-0.0919828	-0.0149286	-0.126568	0.0848909	0.00156361	0.0489952	0.0586279	0.117806	0.0618504	-0.0221664	-0.154415	-0.000256531	-0.0247894	-0.00290026	0.0517816	0.00668886	0.0542089	0.00766729	-0.0567344	0.0291159	-0.00969744	0.0333059	-0.0265639	0.0515905	-0.0422333	-0.0564029
69	-0.0298514	0.0338819	0.14934	0.0214026	-0.0998356	-0.0224465	-0.125915	0.0913372	0.00430194	0.0488495	0.0551478	0.119986	0.063018	-0.0234235	-0.15651	0.00672994	-0.0216055	-0.00042332	0.0508021	0.00442601	0.0611916	0.00263375	-0.0540646	0.0285184	-0.00586253	0.0336918	-0.0288665	0.0465868	-0.0468499	-0.0598955
68	-0.0293784	0.0317784	0.150995	0.0276783	-0.102161	-0.021289	-0.12868	0.0944551	0.00661707	0.0476148	0.0500507	0.125696	0.0595789	-0.0279082	-0.157499	0.00672496	-0.0210043	-0.0051656	0.0483625	0.00099812	0.0674275	-0.00614881	-0.0518067	0.0335345	-0.00460664	0.0335175	-0.0290408	0.0469353	-0.0499703	-0.0572954
67	-0.0277105	0.0283928	0.154592	0.0312357	-0.102392	-0.021289	-0.124561	0.0972519	0.00619387	0.0509879	0.0463216	0.126933	0.0573297	-0.0312664	-0.160609	0.0132061	-0.0221968	-0.00626093	0.046056	-0.000473108	0.0742609	-0.0108463	-0.0494791	0.0404052	-0.00294995	0.0326711	-0.0231036	0.0509308	-0.0472594	-0.0528082
66	-0.0229073	0.0265382	0.157604	0.0380827	-0.103034	-0.0191605	-0.124524	0.0957558	0.0145084	0.0469638	0.0438957	0.126543	0.0597967	-0.0348623	-0.158709	0.0149673	-0.0193551	-0.00624849	0.0477028	0.00102675	0.080223	-0.00821252	-0.0492563	0.0426332	-0.00117999	0.0411475	-0.0213984	0.0492629	-0.0467279	-0.0529514
65	-0.0226235	0.0236505	0.161164	0.0474478	-0.0973922	-0.0129122	-0.118648	0.0962923	0.0224745	0.0498478	0.0430356	0.125411	0.0620234	-0.0353627	-0.158449	0.0188956	-0.0204903	-0.0035475	0.0429256	-0.00271356	0.0822021	-0.00893195	-0.0491244	0.0470519	-0.00316902	0.0394423	-0.0142912	0.0508561	-0.0409413	-0.0528692
64	-0.0206195	0.0238372	0.1675	0.0513673	-0.0938573	-0.0115928	-0.114799	0.0948422	0.0255489	0.0474916	0.0422975	0.120284	0.0659081	-0.0379018	-0.154094	0.0191047	-0.0181714	-0.00245217	0.0415291	0.00200632	0.082563	0.000220286	-0.0521664	0.0471515	-0.000999514	0.0503333	-0.0144032	0.0507441	-0.0366695	-0.0545371
63	-0.0217559	0.0225925	0.173661	0.0578422	-0.0886271	-0.00434869	-0.109308	0.0939199	0.0284241	0.0520359	0.039726	0.118453	0.0709367	-0.0381607	-0.152673	0.0205062	-0.0188884	-0.000535343	0.0372785	-0.00273845	0.0814677	0.00339426	-0.0546707	0.0473631	-0.00261139	0.0556233	-0.0083042	0.052748	-0.0317293	-0.0541961
62	-0.0181911	0.0217212	0.18515	0.0637309	-0.0834417	0.0030199	-0.105067	0.0976403	0.0284241	0.0507738	0.0374968	0.116242	0.0759491	-0.0389636	-0.150128	0.0165443	-0.0237501	0.00202873	0.03223	-0.00704758	0.083397	0.00367058	-0.0572622	0.0380901	-0.00204506	0.0563701	-0.0044332	0.0619961	-0.0272945	-0.0531406
61	-0.0136268	0.0247707	0.192555	0.0616012	-0.0810581	0.00889486	-0.103892	0.101418	0.0246776	0.0510526	0.0375179	0.119064	0.076783	-0.041077	-0.150662	0.00797338	-0.0260628	0.00236479	0.0265156	-0.0119156	0.0809947	-0.000710745	-0.0588703	0.0325263	-0.00455934	0.0588346	-0.00106008	0.0634151	-0.0277189	-0.0497575
60	-0.013587	0.0289653	0.20153	0.0624289	-0.0815685	0.014608	-0.104813	0.107451	0.0222878	0.0537586	0.0366703	0.121641	0.0802669	-0.037979	-0.150763	0.00301826	-0.0251467	-1.24469e-07	0.0218156	-0.019019	0.0811441	-0.00483939	-0.0603739	0.0275226	-0.00277569	0.0561834	0.00223836	0.0776419	-0.0262465	-0.0429166
59	-0.00575415	0.0377404	0.206957	0.0613523	-0.0830061	0.0157033	-0.101827	0.110685	0.0168609	0.0511896	0.0434501	0.127738	0.0729444	-0.0400589	-0.153332	-0.00344419	-0.0283729	-0.00100833	0.0185072	-0.0205936	0.0775593	-0.00882242	-0.0630749	0.018399	-0.00510203	0.0562705	0.00408051	0.0800442	-0.0300478	-0.038132
58	-0.00516292	0.0355	0.207629	0.0639114	-0.085315	0.0196615	-0.104198	0.112119	0.0150436	0.0462942	0.0455561	0.129334	0.0699036	-0.0382889	-0.152842	-0.0101668	-0.0280854	-0.000659812	0.015103	-0.0224083	0.077161	-0.00593597	-0.0650241	0.0201914	-0.00614134	0.0489019	-0.000437734	0.0924289	-0.0288553	-0.031112
57	0.00322134	0.0398315	0.211151	0.0667692	-0.0865696	0.0148072	-0.103302	0.109091	0.011907	0.0404951	0.0523422	0.131518	0.0604676	-0.0370679	-0.156006	-0.010712	-0.0305574	0.00588728	0.0186429	-0.0199775	0.0725308	-0.00568205	-0.0715127	0.0181377	-0.00827475	0.0445206	-0.00340011	0.0943457	-0.0320617	-0.0296407
56	0.00614015	0.0383379	0.206807	0.0726802	-0.0848246	0.0152926	-0.103562	0.106262	0.00741367	0.0369366	0.0587026	0.131611	0.0603307	-0.0349395	-0.155501	-0.00914365	-0.031578	0.0086256	0.0242166	-0.0186606	0.0714479	-0.0010966	-0.0767541	0.0245229	-0.011155	0.0407367	-0.00916304	0.102859	-0.0285902	-0.0214258
55	0.0052838	0.037367	0.202289	0.0772844	-0.0858502	0.0160394	-0.105017	0.102709	0.00329373	0.0353757	0.0572488	0.132493	0.0590038	-0.0316335	-0.155243	-0.00598835	-0.0308822	0.0144757	0.0293	-0.0162172	0.0692448	0.00326481	-0.0782353	0.0363351	-0.0151069	0.0406994	-0.0113661	0.110614	-0.0223593	-0.00805899
54	0.0105775	0.0314796	0.200198	0.0805343	-0.079201	0.0173588	-0.108726	0.0969557	-0.000539923	0.0349899	0.0579508	0.130136	0.0644817	-0.0328272	-0.152763	-0.00642026	-0.032275	0.0211597	0.0341854	-0.0157555	0.0681868	0.00407261	-0.081942	0.0369201	-0.0177867	0.0406621	-0.0117769	0.113004	-0.0186887	-0.00777769
53	0.0109882	0.0342553	0.198854	0.0849094	-0.0789633	0.0184043	-0.114489	0.0922234	0.000107318	0.0374432	0.0574728	0.128463	0.066228	-0.0328409	-0.150399	-0.0027036	-0.0282845	0.0282295	0.0388343	-0.0131603	0.0715973	0.00121978	-0.0841725	0.047027	-0.023638	0.0439978	-0.0091257	0.121132	-0.00941322	0.00205663
52	0.010641	0.0325874	0.204928	0.0822507	-0.0744127	0.0182301	-0.119563	0.0844552	-0.00762223	0.042168	0.0560663	0.127756	0.0664782	-0.0364082	-0.147314	-0.00536849	-0.0308611	0.030694	0.0437807	-0.0143041	0.0645772	0.00477836	-0.0851819	0.0378909	-0.0177618	0.0481925	-0.00286489	0.119962	-0.0126407	-0.000114114
51	0.0107692	0.0365829	0.207467	0.0839534	-0.0741687	0.0218521	-0.123094	0.0762876	-0.00941459	0.0430194	0.0530729	0.124104	0.0670172	-0.0379367	-0.145733	-0.00465279	-0.0289318	0.0363325	0.0469398	-0.012106	0.0639299	0.00165168	-0.0893952	0.0376047	-0.0143289	0.0546524	0.00608446	0.117808	-0.00558828	0.00628237
50	0.00918467	0.0400431	0.222005	0.0837555	-0.0815	0.0209559	-0.128188	0.078594	-0.0136092	0.0463651	0.0533305	0.119788	0.0679258	-0.036392	-0.146377	-0.00306332	-0.0267349	0.0398674	0.0485765	-0.0106199	0.0589885	0.00326854	-0.0920103	0.0316799	-0.0124756	0.0610128	0.0152205	0.11858	-0.00941198	0.00184877
49	0.0084752	0.0387735	0.22605	0.0852044	-0.0823377	0.0229599	-0.12804	0.0768838	-0.0199447	0.0472812	0.0462918	0.118804	0.0658633	-0.0289226	-0.14721	-0.00485319	-0.0295006	0.0390335	0.0498075	-0.00894698	0.0570094	0.0100434	-0.0923165	0.0230169	-0.00551526	0.064946	0.0201122	0.114286	-0.00678816	0.00455349
48	0.0113193	0.0397693	0.229224	0.0904296	-0.0939208	0.0237814	-0.127821	0.079469	-0.0243385	0.0507054	0.0438186	0.11814	0.0695103	-0.0219673	-0.149348	-0.00333341	-0.0277493	0.0347268	0.0466137	-0.00736249	0.0550055	0.00988533	-0.0858603	0.0247594	-0.00292132	0.0681822	0.0206349	0.118966	-0.00581855	0.00918126
47	0.0101618	0.0387237	0.232971	0.0952876	-0.0954667	0.0244286	-0.128307	0.0818426	-0.024687	0.0510663	0.0480182	0.12027	0.0647705	-0.0123408	-0.152411	-0.0071596	-0.0336305	0.0268977	0.041605	-0.00852379	0.0563498	0.010148	-0.0705866	0.024386	0.00243335	0.070709	0.0159798	0.120584	-0.0062741	0.00766522
46	0.0139718	0.0406281	0.231203	0.104675	-0.103307	0.025636	-0.129533	0.0824849	-0.0205422	0.0533441	0.0514635	0.131192	0.0655509	-0.00749146	-0.154836	-0.0099863	-0.0305486	0.0221803	0.0350505	-0.0070426	0.0627724	0.00617366	-0.0584994	0.0348912	0.00293621	0.0743933	0.0119096	0.129907	-0.00549617	0.0128792
45	0.0169802	0.0409144	0.232199	0.115183	-0.104745	0.0263579	-0.130374	0.082002	-0.0170695	0.0535843	0.0601577	0.142663	0.0600195	-0.00171111	-0.156749	-0.0129673	-0.028709	0.0181973	0.030002	-0.00514196	0.0705766	0.00514181	-0.0496795	0.0401065	0.00628692	0.0763972	0.0091713	0.138221	-0.00116712	0.0153985
44	0.0172241	0.0460425	0.231303	0.127894	-0.103999	0.0268558	-0.133914	0.084403	-0.0111572	0.0541432	0.0685021	0.154639	0.0525376	-0.00369888	-0.154912	-0.0187552	-0.030932	0.0162431	0.0288681	0.000637159	0.0766258	0.00253044	-0.0436938	0.0434796	0.00952064	0.0800442	0.0111379	0.142366	0.00180272	0.0180373
43	0.0220648	0.0499882	0.233705	0.136982	-0.105172	0.0249141	-0.131627	0.0837308	-0.00863043	0.0557252	0.0702347	0.165359	0.0481501	-0.00799059	-0.152513	-0.0227954	-0.0284999	0.0206369	0.0276844	0.00317882	0.084679	0.00256404	-0.0453218	0.0520929	0.0144932	0.0862801	0.0189048	0.151241	0.00438048	0.0241748
42	0.0251914	0.0504114	0.240277	0.1457	-0.104086	0.025163	-0.132779	0.0842885	-0.0136341	0.0582632	0.0747691	0.179907	0.0426137	-0.0132083	-0.149323	-0.0295765	-0.0321232	0.0251676	0.0318566	0.0100744	0.0891474	0.00560608	-0.0503591	0.0561008	0.0210229	0.0910224	0.0262361	0.159617	0.0064865	0.0277496
41	0.0340026	0.0605432	0.24894	0.14964	-0.0959123	0.0200847	-0.130328	0.0821389	-0.0114932	0.0557352	0.0701326	0.181377	0.0475726	-0.0115504	-0.143066	-0.0290749	-0.0322775	0.0309181	0.0410312	0.00433017	0.0951967	0.0148442	-0.066931	0.0614281	0.0251403	0.0938727	0.0444584	0.168144	0.0111429	0.0359907
40	0.0406754	0.064937	0.254852	0.15138	-0.0905975	0.0223873	-0.130716	0.081356	-0.00772181	0.0515045	0.0727938	0.181968	0.0532272	-0.0159168	-0.143076	-0.028938	-0.0327879	0.0440496	0.0513335	0.00634533	0.0980843	0.0195516	-0.0762263	0.0673902	0.0269874	0.0959514	0.0545528	0.178549	0.00914143	0.041262
39	0.0474204	0.0741228	0.262233	0.15332	-0.0822182	0.0256609	-0.128216	0.0793171	-0.00264346	0.0445865	0.0691779	0.181	0.0636577	-0.0172474	-0.143022	-0.0293226	-0.0325352	0.0539947	0.0576553	0.00490646	0.104345	0.026095	-0.0825643	0.0748833	0.0258436	0.102225	0.0663899	0.184437	0.00279723	0.0472652
38	0.0556503	0.0835078	0.26832	0.15508	-0.0693543	0.0333282	-0.124589	0.0764108	0.0064926	0.0368333	0.0636005	0.176546	0.076096	-0.0159429	-0.142552	-0.0233518	-0.0290886	0.058376	0.0588664	0.00640383	0.115983	0.0312829	-0.0867191	0.0801483	0.0257888	0.106606	0.0791355	0.193498	-0.0039067	0.0519104
37	0.06248	0.0917975	0.278502	0.158944	-0.0590955	0.0367636	-0.119975	0.0753553	0.016724	0.0242569	0.0610588	0.167185	0.0891192	-0.0132407	-0.147755	-0.00904283	-0.0242194	0.0668897	0.0609986	0.00531472	0.121211	0.0392638	-0.0812748	0.0848532	0.0279085	0.119912	0.0885703	0.194967	-0.00783868	0.0557054
36	0.0738963	0.102651	0.285708	0.16977	-0.0534695	0.0418419	-0.107841	0.0738741	0.0221508	0.0222081	0.0548764	0.1603	0.0980648	-0.015567	-0.150445	-0.00113529	-0.0156746	0.0659313	0.0501548	0.0115257	0.130957	0.0426507	-0.0789223	0.0842807	0.0260191	0.121617	0.093935	0.199846	-0.0119711	0.0635694
35	0.0789996	0.115621	0.294732	0.181208	-0.0518725	0.0438832	-0.0952474	0.0729655	0.0266442	0.0176724	0.0523957	0.15646	0.10739	-0.0180378	-0.152859	0.00592213	-0.00532866	0.0729389	0.0477501	0.0155561	0.144487	0.0482032	-0.0713596	0.0841687	0.0350381	0.125438	0.0970716	0.199697	-0.0105857	0.0700194
34	0.0857371	0.135797	0.300607	0.194101	-0.0531994	0.0432609	-0.0870549	0.0722436	0.0276399	0.0192345	0.0533069	0.156486	0.11243	-0.0176083	-0.151086	0.0112108	0.00798957	0.0749802	0.0457125	0.0196175	0.152104	0.0526393	-0.0704111	0.0865958	0.046142	0.127654	0.103581	0.19895	-0.00554596	0.0778709
33	0.0876763	0.150572	0.307652	0.207359	-0.0649182	0.0396388	-0.0774745	0.0744616	0.0286855	0.0249738	0.0561062	0.158254	0.115289	-0.018456	-0.154954	0.0164535	0.0227367	0.0747437	0.0425448	0.0233951	0.160232	0.0543072	-0.0743518	0.0879401	0.0628645	0.127106	0.109992	0.202684	-0.000892047	0.0927587
32	0.0829228	0.165508	0.317423	0.222329	-0.0704857	0.0418917	-0.0734914	0.0816597	0.0325565	0.0290091	0.0650244	0.170263	0.117239	-0.0211707	-0.153979	0.0151851	0.02813	0.0805316	0.0429418	0.025765	0.168721	0.0543956	-0.0733722	0.0946614	0.0876912	0.13506	0.120061	0.207563	0.0049269	0.100955
31	0.0731955	0.175279	0.324107	0.232432	-0.0766469	0.0472937	-0.0725081	0.0857124	0.0380829	0.0303596	0.0748961	0.178481	0.115349	-0.0203716	-0.151602	0.00957157	0.0326109	0.0816269	0.0502644	0.0293199	0.169916	0.0582566	-0.075009	0.107021	0.11337	0.148353	0.12687	0.219263	0.0124523	0.112985
30	0.0654	0.183382	0.334737	0.246543	-0.0813145	0.053318	-0.0708863	0.0888042	0.0430617	0.0377593	0.083599	0.191187	0.113525	-0.014453	-0.148258	0.00579642	0.0234076	0.0822617	0.0513472	0.0364507	0.181068	0.0631495	-0.0664841	0.117576	0.136573	0.159742	0.133193	0.230453	0.0126975	0.119091
29	0.0633811	0.182598	0.349462	0.256763	-0.0842968	0.0585955	-0.063148	0.0899107	0.0532806	0.0395392	0.092384	0.206092	0.11475	-0.010887	-0.142681	0.00415093	0.0105051	0.0825231	0.0512813	0.0447989	0.184404	0.0674574	-0.0584384	0.131243	0.157957	0.176284	0.135894	0.248626	0.0134344	0.125263
28	0.062714	0.18978	0.358187	0.265569	-0.0818336	0.0652919	-0.0537655	0.0912998	0.0640348	0.036771	0.0937084	0.217141	0.123048	0.00235655	-0.137301	0.00386465	-0.00302598	0.0890702	0.0603202	0.0550602	0.200859	0.0782464	-0.0398514	0.14552	0.178266	0.193772	0.138209	0.261421	0.014333	0.12769
27	0.0750315	0.19502	0.367759	0.269704	-0.0811627	0.0717021	-0.0444975	0.0858157	0.0742039	0.0408101	0.0939922	0.228176	0.133913	0.00914014	-0.131494	0.00665401	-0.0108016	0.098256	0.0622856	0.0641078	0.216405	0.087309	-0.0283566	0.164489	0.198041	0.207949	0.139877	0.277403	0.0137368	0.12705
26	0.094852	0.206658	0.377243	0.272292	-0.0733236	0.0775522	-0.0371638	0.0765564	0.0850452	0.0474194	0.0938167	0.24424	0.146434	0.0165187	-0.121459	0.0150009	-0.0162571	0.109483	0.0629503	0.0694563	0.239357	0.0983445	-0.0216689	0.186395	0.217086	0.214035	0.145851	0.294866	0.0141712	0.129588
25	0.11354	0.223038	0.382259	0.279128	-0.0641253	0.0923391	-0.0257599	0.0678137	0.102558	0.0449947	0.0923753	0.257074	0.162315	0.0262883	-0.117519	0.0200158	-0.00917476	0.13419	0.0649132	0.0715822	0.26969	0.111364	-0.0141422	0.215384	0.238426	0.232519	0.158734	0.309877	0.0202603	0.139691
24	0.134214	0.24141	0.394694	0.286198	-0.0562564	0.105794	-0.0206442	0.0670569	0.118565	0.057067	0.0972259	0.278116	0.172727	0.0284404	-0.110523	0.0341667	0.00624326	0.159943	0.061026	0.0786322	0.301355	0.127429	-0.00121609	0.238312	0.259515	0.245464	0.169314	0.334397	0.0191301	0.153016
23	0.151621	0.255637	0.405448	0.302762	-0.0437074	0.127327	-0.0117272	0.0641979	0.136837	0.0528176	0.10297	0.292164	0.179874	0.0349563	-0.110939	0.0456801	0.0232757	0.189529	0.0598161	0.0759088	0.341223	0.142689	0.00141644	0.266355	0.277827	0.266113	0.193299	0.342749	0.0251806	0.170276
22	0.166526	0.274979	0.421691	0.324218	-0.0254863	0.147579	-0.00315876	0.0770145	0.154163	0.0598999	0.11832	0.316281	0.182567	0.0386045	-0.104719	0.0694028	0.0408482	0.216664	0.065192	0.0890801	0.374245	0.165122	0.0198777	0.288311	0.291238	0.286526	0.212218	0.362677	0.0267937	0.191075
21	0.184998	0.295977	0.445091	0.349834	-0.00594085	0.175783	0.0112959	0.101018	0.168614	0.0665292	0.137656	0.340178	0.186406	0.0430941	-0.103591	0.090524	0.052923	0.243947	0.0823127	0.103662	0.410465	0.197479	0.0426718	0.309844	0.30786	0.31849	0.236203	0.386861	0.0308302	0.213472
20	0.209783	0.320398	0.468255	0.37611	0.0131416	0.203129	0.0263666	0.120924	0.188579	0.0739463	0.166094	0.365647	0.190686	0.0589901	-0.0986043	0.121848	0.0602144	0.28145	0.10137	0.129175	0.444171	0.228457	0.0690568	0.337364	0.326829	0.346346	0.263836	0.410585	0.048419	0.234119
19	0.231415	0.351739	0.492701	0.396545	0.0314336	0.232044	0.05021	0.139102	0.208805	0.0806017	0.197833	0.395014	0.204782	0.0744007	-0.087824	0.151065	0.0586461	0.315156	0.122851	0.16486	0.463875	0.264728	0.0946204	0.366378	0.348641	0.373194	0.28222	0.435628	0.0649211	0.252455
18	0.248115	0.378189	0.52703	0.417393	0.055913	0.263982	0.0719921	0.158603	0.228409	0.0965748	0.228951	0.431005	0.227603	0.0971163	-0.0769329	0.178551	0.0584383	0.355298	0.153865	0.19328	0.488358	0.30933	0.12999	0.391583	0.379033	0.405445	0.314893	0.470169	0.0990469	0.270192
17	0.267414	0.421716	0.56335	0.437702	0.0735217	0.300489	0.106386	0.176453	0.26519	0.117223	0.264596	0.469541	0.253329	0.121027	-0.0614925	0.206547	0.0508518	0.404189	0.168668	0.229187	0.513277	0.354361	0.165725	0.426783	0.404899	0.451361	0.341803	0.51026	0.126125	0.290833
16	0.287426	0.453132	0.601188	0.45896	0.102278	0.340792	0.138791	0.200248	0.306563	0.139959	0.308066	0.52148	0.288878	0.139903	-0.0447265	0.243301	0.0575047	0.458271	0.193254	0.265732	0.544008	0.398922	0.192769	0.462195	0.426669	0.500875	0.37317	0.555069	0.157028	0.30704
15	0.302466	0.488905	0.651238	0.479965	0.132098	0.387207	0.183911	0.231495	0.35182	0.171076	0.344499	0.57801	0.316364	0.154554	-0.0326691	0.272085	0.0713781	0.507935	0.215036	0.293608	0.581088	0.439504	0.225572	0.492018	0.445079	0.557011	0.40415	0.602392	0.184127	0.327267
14	0.325898	0.526743	0.701424	0.501429	0.170878	0.438364	0.229738	0.271889	0.397488	0.198479	0.389148	0.638935	0.33936	0.16482	-0.0206105	0.305453	0.0935722	0.563299	0.238268	0.322993	0.632145	0.478118	0.257892	0.532296	0.460437	0.616856	0.442885	0.648259	0.205967	0.351229
13	0.360822	0.575672	0.771575	0.526421	0.212406	0.492994	0.275437	0.317919	0.450911	0.22822	0.450073	0.701312	0.353339	0.169341	-0.0124926	0.334313	0.12948	0.623305	0.26545	0.36029	0.686887	0.522912	0.291967	0.577976	0.478536	0.6886	0.494714	0.700362	0.212498	0.376473
12	0.410806	0.630962	0.858268	0.549901	0.265955	0.558875	0.332185	0.364081	0.522617	0.249413	0.51663	0.770081	0.364622	0.176673	0.00412775	0.377391	0.17155	0.70599	0.287462	0.404152	0.747877	0.57362	0.33495	0.643011	0.510607	0.75666	0.549418	0.756822	0.23031	0.432573
11	0.461295	0.694864	0.942832	0.596266	0.312708	0.604966	0.378783	0.413402	0.603995	0.269872	0.587345	0.82617	0.37069	0.18282	0.0256771	0.402519	0.215619	0.77359	0.305276	0.458724	0.801249	0.635155	0.378825	0.704972	0.538691	0.811078	0.619706	0.826437	0.234434	0.492512
10	0.517602	0.767455	1.03598	0.633287	0.357257	0.667973	0.419945	0.446121	0.685909	0.298953	0.663422	0.883073	0.381901	0.214418	0.0361326	0.434757	0.273678	0.848246	0.324199	0.51493	0.861692	0.699151	0.435934	0.769074	0.56736	0.871445	0.686944	0.890303	0.255872	0.56796
9	0.573038	0.853538	1.13071	0.689729	0.401672	0.728689	0.455077	0.491084	0.781812	0.32994	0.74132	0.930913	0.403918	0.24811	0.0605174	0.472254	0.325781	0.915895	0.343117	0.581165	0.910708	0.765569	0.488847	0.827363	0.591979	0.929847	0.759821	0.971419	0.284832	0.651572
8	0.634162	0.947998	1.21495	0.754409	0.44368	0.803371	0.491529	0.533759	0.879384	0.37395	0.812223	0.98648	0.442815	0.298787	0.0782978	0.511818	0.38446	0.980582	0.370457	0.649402	0.966495	0.831805	0.54597	0.879814	0.616873	0.977195	0.827159	1.05587	0.320839	0.733588
7	0.695841	1.04825	1.29278	0.823163	0.490208	0.885085	0.536315	0.582991	0.970657	0.432591	0.878422	1.04075	0.486343	0.352279	0.100747	0.549159	0.457363	1.04704	0.406797	0.718229	1.02918	0.9003	0.61791	0.948273	0.643581	1.02494	0.889842	1.13282	0.361366	0.812308
6	0.756433	1.14056	1.35527	0.891276	0.542761	0.967894	0.577546	0.628024	1.04915	0.498023	0.923282	1.0723	0.527746	0.378728	0.134284	0.58719	0.529106	1.10132	0.445435	0.76698	1.09003	0.953805	0.683084	1.015	0.677552	1.08121	0.957441	1.19876	0.389718	0.86927
5	0.8214	1.21068	1.39614	0.951159	0.600467	1.04586	0.623599	0.666541	1.11183	0.562921	0.971099	1.11797	0.569686	0.40103	0.163604	0.617306	0.600814	1.15906	0.491281	0.834505	1.16547	1.01673	0.755345	1.0939	0.730451	1.12602	1.02209	1.24925	0.420904	0.886108
4	0.890584	1.27177	1.43513	1.01142	0.660315	1.12469	0.669342	0.701496	1.17448	0.627853	1.00419	1.1437	0.602255	0.394806	0.214844	0.640436	0.672591	1.21559	0.536193	0.883151	1.2527	1.07585	0.832102	1.1744	0.800984	1.17923	1.11855	1.29904	0.444864	0.901252
3	0.938712	1.29158	1.45775	1.05322	0.709688	1.17251	0.691435	0.726909	1.22043	0.678988	1.03365	1.16621	0.622274	0.383915	0.251977	0.654335	0.725905	1.25428	0.577164	0.943104	1.33164	1.13124	0.906575	1.24575	0.86799	1.2256	1.20568	1.33264	0.483761	0.890153
2	0.972786	1.2894	1.48233	1.07158	0.738628	1.22167	0.684901	0.722241	1.24035	0.709794	1.06694	1.17507	0.642189	0.37458	0.284339	0.664293	0.76698	1.27342	0.612171	1.00736	1.38858	1.17154	0.959164	1.29212	0.928824	1.26092	1.2897	1.34337	0.528881	0.858725
1	0.995346	1.29407	1.49322	1.07469	0.735516	1.24346	0.686456	0.720686	1.24346	0.716018	1.09806	1.18363	0.668639	0.3668	0.32168	0.670516	0.784095	1.29442	0.622285	1.05637	1.4337	1.20032	0.99806	1.31235	0.977834	1.28814	1.36438	1.34727	0.584892	0.840054
0	0.989122	1.3003	1.487	1.07625	0.740183	1.24657	0.686456	0.723797	1.24657	0.71135	1.10273	1.17741	0.67953	0.368356	0.331015	0.673628	0.785651	1.30842	0.62384	1.08438	1.47104	1.22211	1.01051	1.30923	0.99806	1.29281	1.41728	1.3426	0.620677	0.844722
0	0.989122	1.3003	1.487	1.07625	0.740183	1.24657	0.686456	0.723797	1.24657	0.71135	1.10273	1.17741	0.67953	0.368356	0.331015	0.673628	0.785651	1.30842	0.62384	1.08438	1.47104	1.22211	1.01051	1.30923	0.99806	1.29281	1.41728	1.3426	0.620677	0.844722
1	0.995346	1.29407	1.49322	1.07469	0.735516	1.24346	0.686456	0.720686	1.24346	0.716018	1.09806	1.18363	0.668639	0.3668	0.32168	0.670516	0.784095	1.29442	0.622285	1.05637	1.4337	1.20032	0.99806	1.31235	0.977834	1.28814	1.36438	1.34727	0.584892	0.840054
2	0.972786	1.2894	1.48233	1.07158	0.738628	1.22167	0.684901	0.722241	1.24035	0.709794	1.06694	1.17507	0.642189	0.37458	0.284339	0.664293	0.76698	1.27342	0.612171	1.00736	1.38858	1.17154	0.959164	1.29212	0.928824	1.26092	1.2897	1.34337	0.528881	0.858725
3	0.938712	1.29158	1.45775	1.05322	0.709688	1.17251	0.691435	0.726909	1.22043	0.678988	1.03365	1.16621	0.622274	0.383915	0.251977	0.654335	0.725905	1.25428	0.577164	0.943104	1.33164	1.13124	0.906575	1.24575	0.86799	1.2256	1.20568	1.33264	0.483761	0.890153
4	0.890584	1.27177	1.43513	1.01142	0.660315	1.12469	0.669342	0.701496	1.17448	0.627853	1.00419	1.1437	0.602255	0.394806	0.214844	0.640436	0.672591	1.21559	0.536193	0.883151	1.2527	1.07585	0.832102	1.1744	0.800984	1.17923	1.11855	1.29904	0.444864	0.901252
5	0.8214	1.21068	1.39614	0.951159	0.600467	1.04586	0.623599	0.666541	1.11183	0.562921	0.971099	1.11797	0.569686	0.40103	0.163604	0.617306	0.600814	1.15906	0.491281	0.834505	1.16547	1.01673	0.755345	1.0939	0.730451	1.12602	1.02209	1.24925	0.420904	0.886108
6	0.756433	1.14056	1.35527	0.891276	0.542761	0.967894	0.577546	0.628024	1.04915	0.498023	0.923282	1.0723	0.527746	0.378728	0.134284	0.58719	0.529106	1.10132	0.445435	0.76698	1.09003	0.953805	0.683084	1.015	0.677552	1.08121	0.957441	1.19876	0.389718	0.86927
7	0.695841	1.04825	1.29278	0.823163	0.490208	0.885085	0.536315	0.582991	0.970657	0.432591	0.878422	1.04075	0.486343	0.352279	0.100747	0.549159	0.457363	1.04704	0.406797	0.718229	1.02918	0.9003	0.61791	0.948273	0.643581	1.02494	0.889842	1.13282	0.361366	0.812308
8	0.634162	0.947998	1.21495	0.754409	0.44368	0.803371	0.491529	0.533759	0.879384	0.37395	0.812223	0.98648	0.442815	0.298787	0.0782978	0.511818	0.38446	0.980582	0.370457	0.649402	0.966495	0.831805	0.54597	0.879814	0.616873	0.977195	0.827159	1.05587	0.320839	0.733588
9	0.573038	0.853538	1.13071	0.689729	0.401672	0.728689	0.455077	0.491084	0.781812	0.32994	0.74132	0.930913	0.403918	0.24811	0.0605174	0.472254	0.325781	0.915895	0.343117	0.581165	0.910708	0.765569	0.488847	0.827363	0.591979	0.929847	0.759821	0.971419	0.284832	0.651572
10	0.517602	0.767455	1.03598	0.633287	0.357257	0.667973	0.419945	0.446121	0.685909	0.298953	0.663422	0.883073	0.381901	0.214418	0.0361326	0.434757	0.273678	0.848246	0.324199	0.51493	0.861692	0.699151	0.435934	0.769074	0.56736	0.871445	0.686944	0.890303	0.255872	0.56796
11	0.461295	0.694864	0.942832	0.596266	0.312708	0.604966	0.378783	0.413402	0.603995	0.269872	0.587345	0.82617	0.37069	0.18282	0.0256771	0.402519	0.215619	0.77359	0.305276	0.458724	0.801249	0.635155	0.378825	0.704972	0.538691	0.811078	0.619706	0.826437	0.234434	0.492512
12	0.410806	0.630962	0.858268	0.549901	0.265955	0.558875	0.332185	0.364081	0.522617	0.249413	0.51663	0.770081	0.364622	0.176673	0.00412775	0.377391	0.17155	0.70599	0.287462	0.404152	0.747877	0.57362	0.33495	0.643011	0.510607	0.75666	0.549418	0.756822	0.23031	0.432573
13	0.360822	0.575672	0.771575	0.526421	0.212406	0.492994	0.275437	0.317919	0.450911	0.22822	0.450073	0.701312	0.353339	0.169341	-0.0124926	0.334313	0.12948	0.623305	0.26545	0.36029	0.686887	0.522912	0.291967	0.577976	0.478536	0.6886	0.494714	0.700362	0.212498	0.376473
14	0.325898	0.526743	0.701424	0.501429	0.170878	0.438364	0.229738	0.271889	0.397488	0.198479	0.389148	0.638935	0.33936	0.16482	-0.0206105	0.305453	0.0935722	0.563299	0.238268	0.322993	0.632145	0.478118	0.257892	0.532296	0.460437	0.616856	0.442885	0.648259	0.205967	0.351229
15	0.302466	0.488905	0.651238	0.479965	0.132098	0.387207	0.183911	0.231495	0.35182	0.171076	0.344499	0.57801	0.316364	0.154554	-0.0326691	0.272085	0.0713781	0.507935	0.215036	0.293608	0.581088	0.439504	0.225572	0.492018	0.445079	0.557011	0.40415	0.602392	0.184127	0.327267
16	0.287426	0.453132	0.601188	0.45896	0.102278	0.340792	0.138791	0.200248	0.306563	0.139959	0.308066	0.52148	0.288878	0.139903	-0.0447265	0.243301	0.0575047	0.458271	0.193254	0.265732	0.544008	0.398922	0.192769	0.462195	0.426669	0.500875	0.37317	0.555069	0.157028	0.30704
17	0.267414	0.421716	0.56335	0.437702	0.0735217	0.300489	0.106386	0.176453	0.26519	0.117223	0.264596	0.469541	0.253329	0.121027	-0.0614925	0.206547	0.0508518	0.404189	0.168668	0.229187	0.513277	0.354361	0.165725	0.426783	0.404899	0.451361	0.341803	0.51026	0.126125	0.290833
18	0.248115	0.378189	0.52703	0.417393	0.055913	0.263982	0.0719921	0.158603	0.228409	0.0965748	0.228951	0.431005	0.227603	0.0971163	-0.0769329	0.178551	0.0584383	0.355298	0.153865	0.19328	0.488358	0.30933	0.12999	0.391583	0.379033	0.405445	0.314893	0.470169	0.0990469	0.270192
19	0.231415	0.351739	0.492701	0.396545	0.0314336	0.232044	0.05021	0.139102	0.208805	0.0806017	0.197833	0.395014	0.204782	0.0744007	-0.087824	0.151065	0.0586461	0.315156	0.122851	0.16486	0.463875	0.264728	0.0946204	0.366378	0.348641	0.373194	0.28222	0.435628	0.0649211	0.252455
20	0.209783	0.320398	0.468255	0.37611	0.0131416	0.203129	0.0263666	0.120924	0.188579	0.0739463	0.166094	0.365647	0.190686	0.0589901	-0.0986043	0.121848	0.0602144	0.28145	0.10137	0.129175	0.444171	0.228457	0.0690568	0.337364	0.326829	0.346346	0.263836	0.410585	0.048419	0.234119
21	0.184998	0.295977	0.445091	0.349834	-0.00594085	0.175783	0.0112959	0.101018	0.168614	0.0665292	0.137656	0.340178	0.186406	0.0430941	-0.103591	0.090524	0.052923	0.243947	0.0823127	0.103662	0.410465	0.197479	0.0426718	0.309844	0.30786	0.31849	0.236203	0.386861	0.0308302	0.213472
22	0.166526	0.274979	0.421691	0.324218	-0.0254863	0.147579	-0.00315876	0.0770145	0.154163	0.0598999	0.11832	0.316281	0.182567	0.0386045	-0.104719	0.0694028	0.0408482	0.216664	0.065192	0.0890801	0.374245	0.165122	0.0198777	0.288311	0.291238	0.286526	0.212218	0.362677	0.0267937	0.191075
23	0.151621	0.255637	0.405448	0.302762	-0.0437074	0.127327	-0.0117272	0.0641979	0.136837	0.0528176	0.10297	0.292164	0.179874	0.0349563	-0.110939	0.0456801	0.0232757	0.189529	0.0598161	0.0759088	0.341223	0.142689	0.00141644	0.266355	0.277827	0.266113	0.193299	0.342749	0.0251806	0.170276
24	0.134214	0.24141	0.394694	0.286198	-0.0562564	0.105794	-0.0206442	0.0670569	0.118565	0.057067	0.0972259	0.278116	0.172727	0.0284404	-0.110523	0.0341667	0.00624326	0.159943	0.061026	0.0786322	0.301355	0.127429	-0.00121609	0.238312	0.259515	0.245464	0.169314	0.334397	0.0191301	0.153016
25	0.11354	0.223038	0.382259	0.279128	-0.0641253	0.0923391	-0.0257599	0.0678137	0.102558	0.0449947	0.0923753	0.257074	0.162315	0.0262883	-0.117519	0.0200158	-0.00917476	0.13419	0.0649132	0.0715822	0.26969	0.111364	-0.0141422	0.215384	0.238426	0.232519	0.158734	0.309877	0.0202603	0.139691
26	0.094852	0.206658	0.377243	0.272292	-0.0733236	0.0775522	-0.0371638	0.0765564	0.0850452	0.0474194	0.0938167	0.24424	0.146434	0.0165187	-0.121459	0.0150009	-0.0162571	0.109483	0.0629503	0.0694563	0.239357	0.0983445	-0.0216689	0.186395	0.217086	0.214035	0.145851	0.294866	0.0141712	0.129588
27	0.0750315	0.19502	0.367759	0.269704	-0.0811627	0.0717021	-0.0444975	0.0858157	0.0742039	0.0408101	0.0939922	0.228176	0.133913	0.00914014	-0.131494	0.00665401	-0.0108016	0.098256	0.0622856	0.0641078	0.216405	0.087309	-0.0283566	0.164489	0.198041	0.207949	0.139877	0.277403	0.0137368	0.12705
28	0.062714	0.18978	0.358187	0.265569	-0.0818336	0.0652919	-0.0537655	0.0912998	0.0640348	0.036771	0.0937084	0.217141	0.123048	0.00235655	-0.137301	0.00386465	-0.00302598	0.0890702	0.0603202	0.0550602	0.200859	0.0782464	-0.0398514	0.14552	0.178266	0.193772	0.138209	0.261421	0.014333	0.12769
29	0.0633811	0.182598	0.349462	0.256763	-0.0842968	0.0585955	-0.063148	0.0899107	0.0532806	0.0395392	0.092384	0.206092	0.11475	-0.010887	-0.142681	0.00415093	0.0105051	0.0825231	0.0512813	0.0447989	0.184404	0.0674574	-0.0584384	0.131243	0.157957	0.176284	0.135894	0.248626	0.0134344	0.125263
30	0.0654	0.183382	0.334737	0.246543	-0.0813145	0.053318	-0.0708863	0.0888042	0.0430617	0.0377593	0.083599	0.191187	0.113525	-0.014453	-0.148258	0.00579642	0.0234076	0.0822617	0.0513472	0.0364507	0.181068	0.0631495	-0.0664841	0.117576	0.136573	0.159742	0.133193	0.230453	0.0126975	0.119091
31	0.0731955	0.175279	0.324107	0.232432	-0.0766469	0.0472937	-0.0725081	0.0857124	0.0380829	0.0303596	0.0748961	0.178481	0.115349	-0.0203716	-0.151602	0.00957157	0.0326109	0.0816269	0.0502644	0.0293199	0.169916	0.0582566	-0.075009	0.107021	0.11337	0.148353	0.12687	0.219263	0.0124523	0.112985
32	0.0829228	0.165508	0.317423	0.222329	-0.0704857	0.0418917	-0.0734914	0.0816597	0.0325565	0.0290091	0.0650244	0.170263	0.117239	-0.0211707	-0.153979	0.0151851	0.02813	0.0805316	0.0429418	0.025765	0.168721	0.0543956	-0.0733722	0.0946614	0.0876912	0.13506	0.120061	0.207563	0.0049269	0.100955
33	0.0876763	0.150572	0.307652	0.207359	-0.0649182	0.0396388	-0.0774745	0.0744616	0.0286855	0.0249738	0.0561062	0.158254	0.115289	-0.018456	-0.154954	0.0164535	0.0227367	0.0747437	0.0425448	0.0233951	0.160232	0.0543072	-0.0743518	0.0879401	0.0628645	0.127106	0.109992	0.202684	-0.000892047	0.0927587
34	0.0857371	0.135797	0.300607	0.194101	-0.0531994	0.0432609	-0.0870549	0.0722436	0.0276399	0.0192345	0.0533069	0.156486	0.11243	-0.0176083	-0.151086	0.0112108	0.00798957	0.0749802	0.0457125	0.0196175	0.152104	0.0526393	-0.0704111	0.0865958	0.046142	0.127654	0.103581	0.19895	-0.00554596	0.0778709
35	0.0789996	0.115621	0.294732	0.181208	-0.0518725	0.0438832	-0.0952474	0.0729655	0.0266442	0.0176724	0.0523957	0.15646	0.10739	-0.0180378	-0.152859	0.00592213	-0.00532866	0.0729389	0.0477501	0.0155561	0.144487	0.0482032	-0.0713596	0.0841687	0.0350381	0.125438	0.0970716	0.199697	-0.0105857	0.0700194
36	0.0738963	0.102651	0.285708	0.16977	-0.0534695	0.0418419	-0.107841	0.0738741	0.0221508	0.0222081	0.0548764	0.1603	0.0980648	-0.015567	-0.150445	-0.00113528	-0.0156746	0.0659313	0.0501548	0.0115257	0.130957	0.0426507	-0.0789223	0.0842807	0.0260191	0.121617	0.093935	0.199846	-0.0119711	0.0635694
37	0.06248	0.0917975	0.278502	0.158944	-0.0590955	0.0367636	-0.119975	0.0753553	0.016724	0.0242569	0.0610588	0.167185	0.0891192	-0.0132407	-0.147755	-0.00904283	-0.0242194	0.0668897	0.0609986	0.00531472	0.121211	0.0392638	-0.0812748	0.0848533	0.0279085	0.119912	0.0885703	0.194967	-0.00783868	0.0557054
38	0.0556503	0.0835078	0.26832	0.15508	-0.0693543	0.0333282	-0.124589	0.0764108	0.0064926	0.0368333	0.0636005	0.176546	0.076096	-0.0159429	-0.142552	-0.0233518	-0.0290886	0.058376	0.0588664	0.00640383	0.115983	0.0312829	-0.0867191	0.0801483	0.0257888	0.106606	0.0791355	0.193498	-0.0039067	0.0519104
39	0.0474204	0.0741228	0.262233	0.15332	-0.0822182	0.0256609	-0.128216	0.0793172	-0.00264346	0.0445865	0.0691779	0.181	0.0636577	-0.0172474	-0.143022	-0.0293226	-0.0325352	0.0539947	0.0576553	0.00490646	0.104345	0.026095	-0.0825643	0.0748833	0.0258436	0.102225	0.0663899	0.184437	0.00279723	0.0472652
40	0.0406754	0.064937	0.254852	0.15138	-0.0905975	0.0223873	-0.130716	0.081356	-0.00772181	0.0515045	0.0727938	0.181968	0.0532272	-0.0159168	-0.143076	-0.028938	-0.0327879	0.0440496	0.0513335	0.00634532	0.0980843	0.0195516	-0.0762263	0.0673902	0.0269874	0.0959514	0.0545528	0.178549	0.00914143	0.041262
41	0.0340026	0.0605432	0.24894	0.14964	-0.0959123	0.0200847	-0.130328	0.0821389	-0.0114932	0.0557352	0.0701326	0.181377	0.0475726	-0.0115504	-0.143066	-0.0290749	-0.0322775	0.0309181	0.0410312	0.00433017	0.0951967	0.0148442	-0.066931	0.0614281	0.0251403	0.0938727	0.0444584	0.168144	0.0111429	0.0359907
42	0.0251914	0.0504114	0.240277	0.1457	-0.104086	0.025163	-0.132779	0.0842885	-0.0136341	0.0582632	0.0747691	0.179907	0.0426137	-0.0132083	-0.149323	-0.0295765	-0.0321232	0.0251676	0.0318566	0.0100744	0.0891474	0.00560608	-0.0503591	0.0561008	0.0210229	0.0910224	0.0262361	0.159617	0.0064865	0.0277496
43	0.0220648	0.0499882	0.233705	0.136982	-0.105172	0.0249141	-0.131627	0.0837308	-0.00863043	0.0557252	0.0702347	0.165359	0.0481501	-0.00799059	-0.152513	-0.0227954	-0.0284999	0.0206369	0.0276844	0.00317882	0.084679	0.00256405	-0.0453218	0.0520929	0.0144932	0.0862801	0.0189048	0.151241	0.00438048	0.0241748
44	0.0172241	0.0460425	0.231303	0.127894	-0.103999	0.0268558	-0.133914	0.084403	-0.0111572	0.0541432	0.0685021	0.154639	0.0525376	-0.00369888	-0.154912	-0.0187552	-0.030932	0.0162431	0.0288681	0.000637159	0.0766258	0.00253044	-0.0436938	0.0434796	0.00952064	0.0800442	0.0111379	0.142366	0.00180272	0.0180373
45	0.0169802	0.0409144	0.232199	0.115183	-0.104745	0.0263579	-0.130374	0.082002	-0.0170695	0.0535843	0.0601577	0.142663	0.0600195	-0.00171111	-0.156749	-0.0129673	-0.028709	0.0181973	0.030002	-0.00514196	0.0705766	0.00514181	-0.0496795	0.0401065	0.00628692	0.0763972	0.0091713	0.138221	-0.00116712	0.0153985
46	0.0139718	0.0406281	0.231203	0.104675	-0.103307	0.025636	-0.129533	0.0824849	-0.0205422	0.0533441	0.0514635	0.131192	0.0655509	-0.00749146	-0.154836	-0.0099863	-0.0305486	0.0221803	0.0350505	-0.0070426	0.0627724	0.00617366	-0.0584994	0.0348912	0.00293621	0.0743933	0.0119096	0.129907	-0.00549617	0.0128792
47	0.0101618	0.0387237	0.232971	0.0952876	-0.0954667	0.0244286	-0.128307	0.0818426	-0.024687	0.0510663	0.0480182	0.12027	0.0647705	-0.0123408	-0.152411	-0.0071596	-0.0336305	0.0268977	0.041605	-0.00852379	0.0563498	0.010148	-0.0705866	0.024386	0.00243335	0.070709	0.0159798	0.120584	-0.0062741	0.00766522
48	0.0113193	0.0397693	0.229224	0.0904296	-0.0939208	0.0237814	-0.127821	0.079469	-0.0243385	0.0507054	0.0438186	0.11814	0.0695103	-0.0219673	-0.149348	-0.00333342	-0.0277493	0.0347268	0.0466137	-0.00736249	0.0550055	0.00988533	-0.0858603	0.0247594	-0.00292132	0.0681822	0.0206349	0.118966	-0.00581855	0.00918126
49	0.0084752	0.0387735	0.22605	0.0852044	-0.0823377	0.0229599	-0.12804	0.0768838	-0.0199447	0.0472812	0.0462918	0.118804	0.0658633	-0.0289226	-0.14721	-0.00485319	-0.0295006	0.0390335	0.0498075	-0.00894698	0.0570094	0.0100434	-0.0923165	0.0230169	-0.00551526	0.064946	0.0201122	0.114286	-0.00678816	0.00455349
50	0.00918467	0.0400431	0.222005	0.0837555	-0.0815	0.0209559	-0.128188	0.078594	-0.0136092	0.0463651	0.0533305	0.119788	0.0679258	-0.036392	-0.146377	-0.00306332	-0.0267349	0.0398674	0.0485765	-0.0106199	0.0589885	0.00326854	-0.0920103	0.0316799	-0.0124756	0.0610128	0.0152205	0.11858	-0.00941198	0.00184877
51	0.0107692	0.0365829	0.207467	0.0839534	-0.0741687	0.0218521	-0.123094	0.0762876	-0.00941459	0.0430194	0.0530729	0.124104	0.0670172	-0.0379367	-0.145733	-0.00465279	-0.0289318	0.0363325	0.0469398	-0.012106	0.0639299	0.00165168	-0.0893952	0.0376047	-0.0143289	0.0546524	0.00608446	0.117808	-0.00558828	0.00628237
52	0.010641	0.0325874	0.204928	0.0822507	-0.0744127	0.0182301	-0.119563	0.0844552	-0.00762223	0.042168	0.0560663	0.127756	0.0664782	-0.0364082	-0.147314	-0.00536849	-0.0308611	0.030694	0.0437807	-0.0143041	0.0645772	0.00477835	-0.0851819	0.0378909	-0.0177618	0.0481925	-0.00286489	0.119962	-0.0126407	-0.000114114
53	0.0109882	0.0342553	0.198854	0.0849094	-0.0789633	0.0184043	-0.114489	0.0922234	0.000107318	0.0374432	0.0574728	0.128463	0.066228	-0.0328409	-0.150399	-0.0027036	-0.0282845	0.0282295	0.0388343	-0.0131603	0.0715973	0.00121977	-0.0841725	0.047027	-0.023638	0.0439978	-0.0091257	0.121132	-0.00941322	0.00205663
54	0.0105775	0.0314796	0.200198	0.0805343	-0.079201	0.0173588	-0.108726	0.0969557	-0.000539923	0.0349899	0.0579508	0.130136	0.0644817	-0.0328272	-0.152763	-0.00642026	-0.032275	0.0211597	0.0341854	-0.0157555	0.0681868	0.00407261	-0.081942	0.0369201	-0.0177867	0.0406621	-0.0117769	0.113004	-0.0186887	-0.00777769
55	0.0052838	0.037367	0.202289	0.0772844	-0.0858502	0.0160394	-0.105017	0.102709	0.00329373	0.0353757	0.0572488	0.132493	0.0590038	-0.0316335	-0.155243	-0.00598835	-0.0308822	0.0144757	0.0293	-0.0162172	0.0692448	0.00326481	-0.0782353	0.0363351	-0.0151069	0.0406994	-0.0113661	0.110614	-0.0223593	-0.00805899
56	0.00614015	0.0383379	0.206807	0.0726802	-0.0848246	0.0152926	-0.103562	0.106262	0.00741367	0.0369366	0.0587026	0.131611	0.0603307	-0.0349395	-0.155501	-0.00914365	-0.031578	0.0086256	0.0242166	-0.0186606	0.0714479	-0.0010966	-0.0767541	0.0245229	-0.011155	0.0407367	-0.00916304	0.102859	-0.0285902	-0.0214258
57	0.00322134	0.0398315	0.211151	0.0667692	-0.0865696	0.0148072	-0.103302	0.109091	0.011907	0.0404951	0.0523422	0.131518	0.0604676	-0.0370679	-0.156006	-0.010712	-0.0305574	0.00588728	0.0186429	-0.0199775	0.0725308	-0.00568205	-0.0715127	0.0181377	-0.00827475	0.0445206	-0.00340011	0.0943457	-0.0320617	-0.0296407
58	-0.00516292	0.0355	0.207629	0.0639114	-0.085315	0.0196615	-0.104198	0.112119	0.0150436	0.0462942	0.0455561	0.129334	0.0699036	-0.0382889	-0.152842	-0.0101668	-0.0280854	-0.000659812	0.015103	-0.0224083	0.077161	-0.00593597	-0.0650241	0.0201914	-0.00614135	0.0489019	-0.000437734	0.0924289	-0.0288553	-0.031112
59	-0.00575414	0.0377404	0.206957	0.0613523	-0.0830061	0.0157033	-0.101827	0.110685	0.0168609	0.0511896	0.0434501	0.127738	0.0729444	-0.0400589	-0.153332	-0.00344419	-0.0283729	-0.00100833	0.0185072	-0.0205936	0.0775593	-0.00882242	-0.0630749	0.018399	-0.00510202	0.0562705	0.0040805	0.0800442	-0.0300478	-0.038132
60	-0.013587	0.0289653	0.20153	0.0624289	-0.0815685	0.014608	-0.104813	0.107451	0.0222878	0.0537586	0.0366703	0.121641	0.0802669	-0.037979	-0.150763	0.00301826	-0.0251467	-1.24469e-07	0.0218156	-0.019019	0.0811441	-0.00483939	-0.0603739	0.0275226	-0.00277569	0.0561834	0.00223836	0.0776419	-0.0262465	-0.0429166
61	-0.0136268	0.0247707	0.192555	0.0616012	-0.0810581	0.00889486	-0.103892	0.101418	0.0246776	0.0510526	0.0375179	0.119064	0.076783	-0.041077	-0.150662	0.00797338	-0.0260628	0.00236479	0.0265156	-0.0119156	0.0809947	-0.000710745	-0.0588703	0.0325263	-0.00455934	0.0588346	-0.00106008	0.0634151	-0.0277189	-0.0497575
62	-0.0181911	0.0217212	0.18515	0.0637309	-0.0834417	0.0030199	-0.105067	0.0976403	0.0284241	0.0507738	0.0374968	0.116242	0.0759491	-0.0389635	-0.150128	0.0165443	-0.0237501	0.00202873	0.03223	-0.00704758	0.083397	0.00367058	-0.0572622	0.0380901	-0.00204506	0.0563701	-0.0044332	0.0619961	-0.0272945	-0.0531406
63	-0.0217559	0.0225925	0.173661	0.0578422	-0.0886271	-0.00434869	-0.109308	0.0939199	0.0284241	0.0520359	0.039726	0.118453	0.0709367	-0.0381607	-0.152673	0.0205062	-0.0188884	-0.000535343	0.0372785	-0.00273845	0.0814677	0.00339426	-0.0546707	0.0473631	-0.00261139	0.0556233	-0.0083042	0.052748	-0.0317293	-0.0541961
64	-0.0206195	0.0238372	0.1675	0.0513673	-0.0938573	-0.0115928	-0.114799	0.0948422	0.0255489	0.0474916	0.0422975	0.120284	0.0659081	-0.0379018	-0.154094	0.0191047	-0.0181714	-0.00245217	0.0415291	0.00200632	0.082563	0.000220286	-0.0521664	0.0471515	-0.000999514	0.0503333	-0.0144032	0.0507441	-0.0366695	-0.0545371
65	-0.0226235	0.0236505	0.161164	0.0474478	-0.0973922	-0.0129122	-0.118648	0.0962923	0.0224745	0.0498478	0.0430356	0.125411	0.0620234	-0.0353627	-0.158449	0.0188956	-0.0204903	-0.0035475	0.0429256	-0.00271356	0.0822021	-0.00893195	-0.0491244	0.0470519	-0.00316902	0.0394423	-0.0142912	0.0508561	-0.0409413	-0.0528692
66	-0.0229073	0.0265382	0.157604	0.0380827	-0.103034	-0.0191605	-0.124524	0.0957558	0.0145084	0.0469638	0.0438957	0.126543	0.0597967	-0.0348623	-0.158709	0.0149673	-0.0193551	-0.00624849	0.0477028	0.00102675	0.080223	-0.00821252	-0.0492563	0.0426332	-0.00118	0.0411475	-0.0213984	0.0492629	-0.0467279	-0.0529514
67	-0.0277105	0.0283928	0.154592	0.0312357	-0.102392	-0.021289	-0.124561	0.0972519	0.00619387	0.0509879	0.0463216	0.126933	0.0573297	-0.0312664	-0.160609	0.0132061	-0.0221968	-0.00626093	0.046056	-0.000473108	0.0742609	-0.0108463	-0.0494791	0.0404052	-0.00294995	0.0326711	-0.0231036	0.0509308	-0.0472594	-0.0528082
68	-0.0293784	0.0317784	0.150995	0.0276783	-0.102161	-0.021289	-0.12868	0.0944551	0.00661707	0.0476148	0.0500507	0.125696	0.0595789	-0.0279082	-0.157499	0.00672496	-0.0210043	-0.0051656	0.0483625	0.00099812	0.0674275	-0.00614881	-0.0518067	0.0335345	-0.00460664	0.0335175	-0.0290408	0.0469353	-0.0499703	-0.0572954
69	-0.0298514	0.0338819	0.14934	0.0214026	-0.0998356	-0.0224465	-0.125915	0.0913372	0.00430194	0.0488495	0.0551478	0.119986	0.063018	-0.0234235	-0.15651	0.00672994	-0.0216055	-0.00042332	0.0508021	0.00442601	0.0611916	0.00263375	-0.0540646	0.0285184	-0.00586253	0.0336918	-0.0288665	0.0465868	-0.0468499	-0.0598955
70	-0.0289988	0.0330977	0.142593	0.022651	-0.0919828	-0.0149286	-0.126568	0.0848909	0.00156361	0.0489952	0.0586279	0.117806	0.0618504	-0.0221664	-0.154415	-0.000256531	-0.0247894	-0.00290026	0.0517816	0.00668886	0.0542089	0.00766729	-0.0567344	0.0291159	-0.00969744	0.0333059	-0.0265639	0.0515905	-0.0422333	-0.0564029
71	-0.0269314	0.0349523	0.138772	0.0209072	-0.0907082	-0.0152273	-0.125765	0.0831583	0.00702782	0.0472128	0.0651215	0.119098	0.0628823	-0.0187198	-0.149704	-0.00315916	-0.0207542	-0.000834069	0.0517468	0.00879239	0.0517693	0.0117275	-0.0608892	0.0276347	-0.0106073	0.0354717	-0.0280202	0.0431763	-0.0365102	-0.0565473
72	-0.0257701	0.0335583	0.132126	0.0244322	-0.0848146	-0.0085433	-0.130348	0.0780861	0.00386629	0.0479807	0.0660251	0.123125	0.0571828	-0.0239812	-0.147958	-0.00792011	-0.0227519	-0.00726914	0.0491031	0.00613497	0.0495537	0.0125477	-0.0621339	0.0309082	-0.0133058	0.0401766	-0.0277339	0.0419441	-0.0346805	-0.0508354
73	-0.0253033	0.0283181	0.126711	0.030815	-0.083621	-0.00741063	-0.128818	0.074545	0.0042646	0.0440176	0.062306	0.122636	0.055439	-0.026539	-0.147226	-0.0118384	-0.0188933	-0.00512826	0.0469896	0.00286143	0.0521427	0.0137065	-0.0647042	0.0332358	-0.0121532	0.0475577	-0.0296507	0.0367662	-0.0320094	-0.0482651
74	-0.0281201	0.0265755	0.122292	0.0321829	-0.0834069	-0.00337783	-0.125948	0.0738467	0.000555407	0.0450632	0.062306	0.127921	0.0490276	-0.0294628	-0.145885	-0.0133408	-0.0207181	-0.00883745	0.0386738	0.00248553	0.0550179	0.0160939	-0.0637122	0.0340448	-0.0122341	0.0543412	-0.0327375	0.0344635	-0.0293532	-0.0462537
75	-0.0320495	0.023302	0.118596	0.035912	-0.0841126	-0.00416198	-0.12738	0.0720332	0.000119764	0.0429285	0.0587524	0.124125	0.0430095	-0.0343383	-0.146701	-0.0096465	-0.0144311	-0.00433166	0.0327938	0.00036955	0.0557523	0.0181252	-0.0616559	0.032377	-0.0093315	0.0644855	-0.0369197	0.0347498	-0.030695	-0.0460446
76	-0.0348202	0.0185722	0.115111	0.034961	-0.0893528	-0.00549381	-0.123839	0.074301	0.00268383	0.0436492	0.0595166	0.121285	0.0351928	-0.0321501	-0.150499	-0.00983818	-0.0149464	0.00113255	0.0258945	0.00185696	0.0528148	0.0188496	-0.0528497	0.0277965	-0.0109459	0.0718167	-0.0356377	0.0327458	-0.0328657	-0.0490455
77	-0.0384784	0.0191945	0.115198	0.0293027	-0.0918546	-0.00788362	-0.126183	0.0783886	0.00732654	0.0440587	0.0558025	0.119919	0.0328155	-0.0348137	-0.151956	-0.00611033	-0.0105265	0.00383353	0.0217945	0.00239716	0.0509353	0.0175626	-0.0499919	0.0233405	-0.00617744	0.0692527	-0.0346917	0.0337665	-0.0274165	-0.0478942
78	-0.0431111	0.017427	0.109684	0.0271257	-0.0947809	-0.00986268	-0.123091	0.082048	0.0143217	0.043923	0.0566862	0.117665	0.0315048	-0.0345486	-0.155095	-0.00666546	-0.00912249	0.00724399	0.0165294	0.0057292	0.0437535	0.0118756	-0.0437697	0.0148766	-0.00608907	0.0722026	-0.0300988	0.0296092	-0.0311916	-0.0522942
79	-0.0427937	0.0207006	0.106572	0.0169565	-0.0934105	-0.0118293	-0.123422	0.0869459	0.0156287	0.0441595	0.0580616	0.116331	0.0319628	-0.0366459	-0.156171	-0.00440385	-0.0081927	0.00490397	0.0153457	0.00435381	0.0424092	0.00546667	-0.0439439	0.0138684	-0.00241224	0.0660663	-0.0280202	0.0298208	-0.0305282	-0.0490741
80	-0.0436625	0.024248	0.0967265	0.00803955	-0.0938573	-0.0123396	-0.121397	0.0872322	0.0158029	0.0491495	0.0583553	0.113075	0.0333905	-0.0377251	-0.158652	-0.00180991	-0.00590246	-0.000448214	0.0160228	0.00367172	0.0397704	0.000174232	-0.0446099	0.0108313	-0.000782937	0.0644482	-0.0271862	0.0290864	-0.0354199	-0.0501172
81	-0.0432269	0.0225676	0.0936645	0.00163187	-0.0893304	-0.00942704	-0.118861	0.0899244	0.0154668	0.0528823	0.0568343	0.111028	0.0348779	-0.0388578	-0.159294	-0.00398314	-0.00468017	-0.00881256	0.016629	-0.00126971	0.0447741	-0.00304704	-0.0507437	0.0104454	0.00262877	0.0612866	-0.0284558	0.0283769	-0.0418487	-0.0493667
82	-0.0415354	0.0221569	0.0947972	-0.0042879	-0.0801993	-0.00678829	-0.116464	0.0905132	0.010513	0.0515928	0.0573919	0.109827	0.0351219	-0.0452953	-0.157132	7.70466e-05	-0.00266377	-0.0177992	0.0183753	-0.00303469	0.0451724	-0.00521903	-0.0572124	0.013358	0.00629937	0.0626558	-0.0362227	0.0299079	-0.0473702	-0.0409849
83	-0.0404662	0.0137676	0.096129	-0.00645989	-0.0753139	-0.00279282	-0.115631	0.088386	0.0123178	0.0535893	0.0531077	0.110033	0.0366603	-0.0425159	-0.158787	0.00186443	-0.00517432	-0.0206123	0.0224118	-0.00974359	0.0480725	-0.000189218	-0.0577065	0.0110927	0.0065284	0.0625936	-0.0402679	0.0337665	-0.0518536	-0.0443705
84	-0.0356368	0.00839056	0.102701	-0.00356722	-0.0691688	-0.00182196	-0.115419	0.0850328	0.0108366	0.0503158	0.0488695	0.113194	0.0325678	-0.0414405	-0.156668	0.00381611	-0.00763259	-0.0262756	0.0252958	-0.0119293	0.0451226	0.00490656	-0.0605793	0.013943	0.00581145	0.0675599	-0.0441638	0.0343266	-0.051342	-0.0393817
85	-0.0336851	0.00212975	0.105452	-0.00265859	-0.066596	-0.00112493	-0.118211	0.0800092	0.0142968	0.0476646	0.0426012	0.113535	0.0317438	-0.0410982	-0.156913	0.00326471	-0.0142693	-0.0234004	0.0287274	-0.012884	0.0458943	0.0111412	-0.0575895	0.0152749	0.00369049	0.0754637	-0.0441016	0.0324969	-0.051571	-0.0426453
86	-0.0332432	-0.000633475	0.110144	-0.00304071	-0.0674947	-0.00592945	-0.116737	0.0728273	0.0194748	0.0436778	0.0428365	0.111226	0.0280794	-0.0390756	-0.156268	0.00661916	-0.0196252	-0.0229896	0.0305521	-0.0111364	0.043517	0.0138372	-0.0581447	0.0162582	0.000680823	0.086056	-0.0427573	0.031053	-0.0479801	-0.0436323
87	-0.0333079	0.000175577	0.115621	-0.00322866	-0.067898	-0.00676339	-0.117635	0.0646733	0.0197735	0.0384041	0.0430444	0.11015	0.0258402	-0.0371612	-0.158632	0.00602544	-0.0213255	-0.0232635	0.0301526	-0.00840554	0.0434298	0.0138957	-0.0598623	0.0210876	-0.00118995	0.0934122	-0.0420105	0.0282525	-0.0401833	-0.0396879
88	-0.0374889	0.00168166	0.11175	-0.00166906	-0.0693667	-0.0055187	-0.119483	0.0586229	0.0210929	0.0408312	0.0438808	0.104215	0.0246403	-0.0365961	-0.162681	0.00398788	-0.0207405	-0.0232137	0.0314234	-0.00192691	0.0457699	0.0131601	-0.0601673	0.0197433	-0.00213716	0.101328	-0.0402679	0.0212946	-0.0393431	-0.043239
89	-0.0432481	0.00127091	0.111899	-0.00121848	-0.070818	-0.00799564	-0.121039	0.0567247	0.0117079	0.0394434	0.0471842	0.105477	0.0278915	-0.0382018	-0.16821	0.00294607	-0.0198742	-0.0263503	0.0299758	0.00265481	0.0461433	0.0166602	-0.0603864	0.0154616	-0.00483068	0.107764	-0.0368326	0.0257133	-0.0331396	-0.0388652
90	-0.0439065	0.000673454	0.107194	0.000132012	-0.0716184	-0.000266091	-0.122076	0.0552249	0.00940518	0.0415606	0.0508921	0.103859	0.0314774	-0.038808	-0.169726	0.00207976	-0.0159135	-0.0265743	0.0282818	0.0104229	0.0446123	0.0128129	-0.0577426	0.0140053	-0.00130322	0.109581	-0.0420354	0.0253399	-0.0356514	-0.0386722
91	-0.0429792	-0.00146742	0.101992	0.00196794	-0.0713744	0.00513588	-0.124236	0.0583826	0.00148893	0.0424779	0.0542877	0.106885	0.0401766	-0.0411393	-0.17168	0.0020337	-0.0142382	-0.0280057	0.0287859	0.00948942	0.0417371	0.0141248	-0.0535766	0.00658689	-0.000179261	0.110066	-0.0452592	0.0284143	-0.0356402	-0.0376491
92	-0.0370632	-0.00242583	0.100473	0.00220816	-0.0730958	0.00821027	-0.123045	0.0638095	-0.00299197	0.0416838	0.0578052	0.110296	0.0442206	-0.042135	-0.170146	-0.00112408	-0.0132287	-0.0267859	0.0308297	0.0117299	0.0394468	0.010718	-0.0543284	0.00425932	0.00309926	0.11085	-0.0533621	0.0302813	-0.0367791	-0.0394191
93	-0.0310787	-8.58092e-05	0.0956312	0.000954755	-0.0736422	0.0123178	-0.121316	0.0719747	-0.00794585	0.038363	0.0601875	0.115752	0.0474219	-0.043203	-0.166776	0.00172751	-0.0136818	-0.0254292	0.0332929	0.00986905	0.037642	0.00854978	-0.0539401	0.00104801	0.00479827	0.110029	-0.0602826	0.0271198	-0.0339175	-0.0378171
94	-0.0259381	2.62133e-05	0.0996515	0.000613709	-0.0724087	0.0156162	-0.116146	0.0794429	-0.00727372	0.0392978	0.0621579	0.113562	0.0532932	-0.0468761	-0.170609	0.00135037	-0.0140652	-0.0200272	0.0279233	0.00863805	0.0404675	0.00404523	-0.0543197	-4.73233e-05	0.00324738	0.104664	-0.0635811	0.0223028	-0.0326442	-0.0358381
95	-0.020968	0.00227911	0.10005	-0.00264117	-0.0730958	0.016724	-0.114204	0.0809987	-0.00799564	0.0355027	0.062591	0.113431	0.0505511	-0.0462985	-0.168128	-0.0034417	-0.0119616	-0.022305	0.0273321	0.00713695	0.0421727	-0.00104308	-0.0588566	0.00537954	0.00805688	0.104602	-0.068647	0.0135651	-0.0313061	-0.0375943
96	-0.0198267	0.00616255	0.102153	-0.00310668	-0.072456	0.0153424	-0.1116	0.0812651	-0.00248165	0.0368295	0.0615803	0.111866	0.0494869	-0.0492796	-0.170015	-0.000954805	-0.0100199	-0.0185087	0.0223832	0.00918945	0.0428573	-0.00483068	-0.0617966	0.00693541	0.00900534	0.105536	-0.0662447	0.00713001	-0.0261905	-0.0339698
97	-0.0173858	0.0051668	0.104344	-0.00541186	-0.0718213	0.0141226	-0.109754	0.0763398	-0.00346495	0.0332485	0.0581475	0.110969	0.0447558	-0.0476117	-0.170485	-0.0067974	-0.00502495	-0.0215458	0.0197706	0.0121083	0.0394717	-0.00370175	-0.0651087	0.0145903	0.014004	0.103681	-0.0636931	0.00303496	-0.0220344	-0.032689
98	-0.017463	0.000885052	0.101954	-0.00653083	-0.0714267	0.0179064	-0.115204	0.0682854	-0.000639499	0.0379049	0.0548901	0.11301	0.0456159	-0.0447676	-0.16936	-0.0111787	-0.00352261	-0.0223175	0.0180753	0.0118319	0.0369201	-0.00502361	-0.0674637	0.0169179	0.0175365	0.10566	-0.0557519	-0.00125923	-0.0263386	-0.0330325
99	-0.02022	-0.00307308	0.0978094	-0.0082759	-0.071535	0.0133882	-0.121416	0.0601862	-0.00175972	0.0413801	0.051095	0.115784	0.0431315	-0.0437071	-0.168428	-0.0152439	0.00215071	-0.0197036	0.0196038	0.0155635	0.0361484	-0.00411125	-0.0679317	0.0155487	0.0185596	0.1051	-0.0465039	-6.43258e-05	-0.0249209	-0.0281683

## Sheet: spd2 raw
	2.1	2.2	2.3	2.4	2.5	5.1	5.2	5.3	5.4	5.5	8.1	8.2	8.3	8.4	8.5	10.1	10.2	10.3	10.4	10.5	12.1	12.2	12.3	12.4	12.5	21.1	21.2	21.3	21.4	21.5	9.1	9.2	9.3	9.4	9.5	17.1	17.2	17.3	17.4	17.5	20.1	20.2	20.3	20.4	20.5	22.1	22.2	22.3	22.4
0	702	612	666	662	625	1503	1414	1159	1249	1094	1049	1094	849	716	742	521	527	518	521	564	655	339	699	602	602	479	483	504	453	435	435	396	400	394	381	603	687	561	561	545	584	594	642	646	625	466	426	445	422
1	702.5	612.375	664.5	659.875	625.375	1481	1414.25	1159	1248.88	1084.25	1049	1093.62	849	713.625	735.625	520.375	527.125	518.375	521.125	559.875	652.375	338.25	696.75	603.875	600.375	479.5	478.875	503.25	452.75	439.25	429.875	396.25	399.625	390.875	382.125	600.625	680.875	559.625	559.75	540.5	582.625	592.5	634.125	640.25	624.625	461.375	424	445.125	418.875
2	699.25	613.25	662.25	654.688	623.812	1440.06	1409.44	1156.25	1248.81	1066.31	1047.25	1082.69	842.75	702.938	726.5	517.875	519.188	518.688	516.688	550.812	650.5	336.938	687.375	611.5	596.875	477.062	473.812	501.688	452	446.125	422.125	395.062	398.812	386.688	382.25	593.375	669.062	554.25	552.938	533	575.688	593.875	623.062	631.625	623.875	454.938	421.125	443.688	414.875
3	689.45	613.85	656.3	649.55	618.25	1404.95	1399.3	1147.4	1234.4	1049.5	1041.9	1066.45	832.5	689.5	716.3	515.9	505.55	518.95	511.25	542.95	650.3	334.8	676.6	620.35	594	471.4	469.5	498.1	445.8	451.7	414.05	392.3	396.9	383.05	381.7	586.75	657.4	549.8	545.95	527.05	566.55	594.95	613.7	620.2	620.2	448.35	418.15	434.75	409.45
4	683.458	614.625	648.583	643.667	609	1371.92	1390.5	1127.08	1208.88	1030.08	1030.12	1049.71	817.125	674.417	703.083	514.083	492.875	519.042	503.583	535.625	645.833	331.833	663.375	625.75	591.75	464.583	465.25	491.708	438.792	456.083	406.167	389.875	392.292	379.583	380.583	580.583	645.625	544.292	537.917	521.75	556.5	596.083	605.292	609	615.417	440.542	414.875	422.125	403.167
5	674.7	613.575	638.25	631.625	596.35	1326.4	1381.7	1096.83	1177.9	995.075	1013.77	1030.22	796.75	652.175	687.525	511.9	478.25	517	487.125	527.625	636.6	327.525	647.425	624.125	587.275	456.275	457.975	481.45	429.55	457.7	398.75	384.2	386.125	373.1	375.6	569.625	627.575	534.8	522.325	515.325	543.825	593.625	592.125	595.75	609.425	429.85	406.075	406.55	395.875
6	666.028	607.75	624.472	618.333	582.583	1281.75	1373.47	1064.42	1145.22	956.278	995.056	1014.19	775.917	630.028	668.611	508.028	466.639	513.528	469.139	519.389	626.306	323.778	629.917	618.583	576.917	448.25	448.528	469.083	420.889	453.611	392.528	377.056	379.222	368.75	370.306	556.583	611.861	528.083	510.333	505.639	530.306	582.194	578.556	580.444	603.306	418.028	397.417	391.444	389.472
7	653.875	596.5	608.729	600.125	567.917	1228.04	1358.25	1026.31	1111.04	918.792	974.979	995.479	753.938	604.542	650.375	504.958	455.438	508.708	451.854	509.938	613.958	318.646	613	607.583	565.875	441.375	437.188	453.604	411.417	444.875	387.479	370.438	370	360.896	362.104	543.958	593.875	516.396	495.729	492.958	519.25	568.542	564.125	566.125	594.667	405.646	385.083	377.208	382.396
8	639.125	583	590.857	581.036	550.5	1171.32	1337.66	981.321	1070.95	876.714	947.018	974.036	728.786	577.25	626.464	498.804	446.393	503.393	434.804	499.982	601.196	314.75	592.643	592.071	550.857	433.732	424.268	437.25	401.964	433.839	380.196	362.357	360.446	354.482	355.518	529.393	575.714	504.464	483.018	476.196	506.214	547.946	548.214	548.643	581.054	392.464	373.857	365.732	374.446
9	619.161	569.554	572.518	562.393	530.964	1119.57	1311.55	935.304	1024.52	836.821	917.232	947.696	703.018	549.643	603.446	492.232	437.732	497.411	419.696	490.161	589.768	311.357	572.714	576.232	536.411	423.286	412.321	421.107	390.982	423.089	372.25	354.518	352.196	348.268	349.643	515.679	557.768	492.286	471.554	460.536	492.268	528.679	533.661	531.518	562.214	379.482	363.607	356.304	366.071
10	594.662	553.632	554.103	541.662	510.088	1067.02	1275.9	888.588	977.25	797.338	886.838	918.706	676.632	521.206	581.456	483.515	428.824	491.147	407.529	478.574	578.235	307.294	552.985	563.103	524.721	411.559	399.838	407.456	379.735	410.809	363.779	347.897	344.471	341.397	343.559	501.853	538.456	477.824	460.706	444.926	478.765	511.471	519.985	515.044	543.485	367.426	354.471	347.074	357.338
11	571.234	539.797	537.297	521.609	489.438	1020.05	1242.58	847.297	932.25	757.406	853.516	888.984	651.875	494.719	560.094	471.656	419.469	482.078	396.656	465.281	568.172	305.031	534.656	550.094	512.812	399.484	387.766	396.188	369.656	398.094	354.453	341.312	336.938	337.078	338.844	486.781	520.391	463.859	448.469	429.812	463.016	493.75	507.844	497.797	525.828	356.688	347	339.328	348.203
12	547.425	525.15	519.55	499.425	467.987	970.475	1199.04	801.825	884.763	712	821.188	859.15	624.925	468.188	541.713	458.163	410.487	469.225	386.15	449.5	554.338	301.637	514.575	540.2	501.675	386.337	373.812	386.925	358.6	385.663	345.675	335.212	332.475	329.312	333.4	469.487	500.425	448.737	435.95	419.862	448.375	480.737	496.538	482.875	508.9	346.525	339.337	330	338.2
13	520.598	509.793	503.174	478.609	444.011	917.304	1153.39	758.065	836.228	664.88	782.957	824.978	597.348	442.25	524.38	442.337	397.304	457.467	373.5	431.337	540.848	299.783	492.815	527.424	488.957	373.098	360.685	377.467	348.217	372.478	336.989	328.054	326.283	322.717	327.478	453.696	480.989	435.837	421.272	408.391	431.217	466	483.467	465.239	493.478	334.554	331.174	320.217	328.293
14	497.614	495.534	486.068	459.125	422.523	868.227	1104.94	715.466	787.818	619.795	742.341	789.443	571.557	418.614	508.341	425.08	383.841	443.625	361.932	414.261	524.295	296.625	472.25	517.216	474.864	362.33	348.398	369.795	338.352	360.727	330.182	320.886	322	314.455	322.511	435.943	462.636	422.216	406.114	397.648	415.932	452.568	471.761	449.091	478	324.545	323.068	309.864	318.58
15	477.417	482.385	471.24	444.115	403.26	819.354	1056.26	675.948	743.083	579.479	705.146	755.302	547.198	399.573	494.75	411.698	370.896	432.479	349.812	398.74	508.885	293.844	451.781	504.906	461.115	353.802	338.802	362.208	329.156	350.74	324.719	315.104	318.094	307.802	316.969	421.938	445.979	411	393.427	387.604	403.979	440.01	458.823	434.5	463.51	315.271	315.583	300.573	309.698
16	457.302	469.396	456.792	431.5	384.854	774.125	1008.8	637.823	699.521	544.031	667.229	721.104	525.01	382.469	479.552	398.552	358.615	421.396	337.812	385.281	494.042	290.688	431.271	490.885	446.844	345.052	331.281	354.844	319.771	342.5	319.969	310.792	313.198	301.271	311.219	409.948	430.292	399.646	381.479	379.615	392.698	427.844	445.604	420.292	447.802	306.75	307.885	291.812	302.427
17	439.44	457.078	439.741	418.578	366.647	730.397	954.129	598.259	656.026	509.509	631.638	686.422	502.621	366.172	464.871	387.198	346.431	409.009	326.69	374.095	477.905	287	410.905	476.81	432.983	338.655	325.216	345.31	310.698	335.198	315.647	305.19	308.336	295.103	305.431	398.957	413.776	388.647	370.44	370.19	382.716	415.638	432.724	407.966	432.733	299.526	301.474	283.207	295.957
18	421.983	442.358	424.667	407.742	350.767	687.85	900.775	561.067	616.358	478.408	593.575	653.433	482.75	350.908	446.808	376.267	336.167	396.917	315.942	363.067	465.05	283.717	390.817	460.542	420.183	331.817	318.308	337.708	300.933	327.375	310.658	301.933	302.517	289.892	299.675	387.8	397.525	377.117	359.7	363.358	374.258	402.408	418.733	394.833	418.15	292.817	295.017	276.108	290.008
19	406.908	430.175	409.458	394.633	336.908	647.483	840.175	523.992	583.05	448.283	560.733	622.033	462.983	336.392	431.5	365.242	326.1	383.358	306.667	353.267	451.292	280.425	374.1	445.658	409.033	324.167	310.983	328.825	295.217	320.442	304.683	298.175	296.767	286	293.875	379.317	381.875	366.983	353.133	355.158	365.267	389.35	405.258	384.342	405.292	286.867	289.317	270.175	285.533
20	394.024	417.532	396.976	385.024	325.339	611.379	784.895	493.04	554.387	423.968	530.871	594.71	445.613	323.895	416.5	354.556	317.145	371.105	300.379	343.96	440.226	277.984	358.339	431.823	398.468	318.758	304.226	322.097	289.645	313.468	299.145	293.613	292.056	282.065	288.815	370.073	368.532	359.726	346.282	349.024	358.008	378.024	394.742	373.653	396.339	281.427	283.855	265.903	281.323
21	381.035	404.972	384.972	374.938	313.111	575.812	726.194	461.042	524.514	401.764	500.5	565.444	427.917	310.41	402.708	342.278	307.486	358.583	294.458	334.375	428.25	275.57	342.799	417.528	388.326	313.028	296.764	315.167	284.153	307.347	294.125	288.444	288.312	278.757	284.104	361.924	355.076	353.208	340.924	340.729	349.306	366.306	384.167	362.604	385.66	276.688	279.757	261.854	277.965
22	369.338	392.463	376.419	368.007	302.471	546.618	671.625	432.441	497	383.868	471.36	538.581	411.493	299.132	388.713	330.559	298.846	346.404	288.463	325.162	417.044	273.412	329.757	405.228	379.544	306.735	290.015	310.074	279.272	302.007	289.515	283.978	284.676	277.235	279.412	352.978	344.199	348.015	335.794	333.316	341.919	356.743	373.978	352.801	375.007	271.919	275.515	258.375	274.419
23	360.307	380.55	370.164	361.129	292.879	519.686	623.55	409.671	472.386	368.429	447.671	513.421	398.914	289.321	376.629	319.743	291.736	335.779	284.029	316.636	405.179	270.786	318.471	394.336	370.429	301.986	284.279	305.536	274.786	297.621	285.479	279.979	281.679	275.586	275.179	343.764	334.129	342.886	330.043	326.243	335.329	348.279	365.136	342.65	364.564	268.15	271.6	256.3	271.943
24	353.454	370.454	362.362	352.914	283.868	493.579	577.309	393.5	449.875	354.401	424.559	488.737	388.625	280.724	367.329	309.697	286.171	325.48	278.763	308.612	392.276	268.493	308.559	385.02	362.132	295.382	279.046	300.73	270.428	293.75	283.618	275.487	279.25	274.375	271.428	336.737	324.599	338.632	326.033	317.618	327.974	340.704	355.375	334.388	352.362	264.447	268.316	254.849	269.513
25	345.964	358.786	357.339	346.095	276.792	469.524	533.762	377.577	428.631	341.952	403.214	464.399	380.744	272.625	356.935	300.381	281.22	316.714	276.494	301.28	380.113	265.56	300.315	374.149	353.423	291.244	273.833	296.226	266.143	291.071	281.024	272.464	275.167	273.339	267.375	328.131	315.774	332.595	318.744	310.744	324.208	333.185	346.304	324.768	340.982	261.256	264.857	252.917	267.762
26	340.824	350.034	349.716	338.114	269.807	446.33	490.398	364.79	408.477	330.983	382.494	440.222	373.795	266.261	350.108	293.011	277.216	309.159	273.051	295.494	369.068	263.381	292.398	364.398	345.801	285.409	270.636	291.324	261.756	287.966	279.824	269.608	271.011	271.688	265.222	322.165	308.545	327.335	314.097	303.886	318.898	326.96	337.523	318	329.915	258.08	262.205	250.562	265.318
27	334.994	341.549	344.415	332.659	264.561	428.982	453.396	353.756	391.061	323.012	364.415	419.689	368.201	261.439	342.506	286.689	274.604	303.744	271.421	290.738	360.384	260.988	285.762	355.732	338.811	281.433	267.738	288.037	259	284.939	278.152	266.823	265.457	270.037	263.183	317.128	302.805	322.854	309.207	298.713	315.11	321.604	331.256	312.47	320.848	255.579	260.274	248.085	263.323
28	329.673	334.125	338.667	327.619	260.714	413.268	422.911	344.488	376.845	316.869	348.601	401.548	362.667	257.03	337.137	281.208	271.601	298.518	269.851	286.964	352.792	258.911	280.357	346.464	332.083	278.69	265.173	284.923	256.131	282.637	277.595	264.554	261.006	268.357	261.411	313.179	297.869	319.012	305.095	293.869	311.071	315.899	326.095	307.351	313.952	253.286	258.637	245.292	261.804
29	326.771	328.38	331.807	321.214	257.036	395.266	394.901	334.792	365.078	310.521	335.719	385.328	357.135	254.245	332.167	276.781	268.271	293.974	268.224	282.896	344.984	258.271	275.13	338.12	324.833	275.385	263.146	281.323	253.667	279.87	275.536	262.969	257.646	264.76	259.594	310.312	293.583	314.609	302.365	288.458	306.411	310.672	320.417	303.505	308.177	252.115	257.104	242.307	259.964
30	322.596	320.851	327.601	317.016	255.064	381.548	372.601	328.293	353.984	306.218	323.356	370.995	349.952	251.282	326.25	271.835	265.553	288.777	265.457	279.16	336.734	256.5	271.053	330.888	317.564	273.537	260.463	278.819	251.867	278.059	274.681	260.989	254.649	262.936	257.293	306.91	290.261	310.803	299.048	284.404	302.872	304.739	316.33	299.378	303.809	250.431	255.293	239.888	258.08
31	320.091	315.442	322.962	311.639	252.048	368.221	351.154	321.207	343.856	302.144	312.779	358.413	342.654	249.005	320.543	268.389	262.668	284.673	263.591	275.534	327.582	256.091	267.702	324.375	310.572	270.356	258.288	276.327	250.649	276.298	271.418	259.264	252.962	259.466	254.577	304.875	287.75	306.885	296.298	280.846	298.899	299.938	311.841	295.572	298.697	249.726	253.322	237.447	255.538
32	316.9	309.185	319.865	308.245	251.21	358.465	333.495	317.3	332.785	299.43	303.09	346.935	336.555	247.305	314.59	265.065	259.865	280.095	261.28	271.765	318.925	255.28	265.95	318.03	305.07	268.2	256.215	274.35	249.625	274.805	269.715	257.46	251.9	257.46	252.32	302.54	286.245	303.45	293.86	279.165	296.985	296.42	308.125	292.645	293.985	248.795	251.575	236.83	253.21
33	314.135	304.712	316.24	304.394	249.942	348.851	318.683	312.505	325.538	296.75	294.668	336.995	329.385	245.63	310.774	262.053	257.875	275.784	260.13	268.471	312.048	255.51	264.438	312.889	300.149	265.971	254.13	272.596	248.875	275.024	267.067	256.269	250.284	255.067	250.889	300.264	284.24	300.24	291.168	277.971	293.663	292.534	303.688	288.793	290.144	247.337	249.351	235.5	251.014
34	311.154	300.009	312.982	301.184	249.434	340.066	305.689	309.351	319.548	294.443	287.469	328.241	322.794	244.386	305.421	258.868	255.575	271.794	258.816	265.219	306.154	255.21	263.338	308.114	295.325	264.518	251.711	270.855	248.447	274.89	265.93	254.877	248.211	253.61	248.851	297.482	282.855	297.303	289.303	276.952	291.228	289.904	299.601	286.136	286.035	245.596	247.86	235.289	250.351
35	307.356	295.591	310.173	299.452	248.663	333.899	294.596	306.712	314.447	292.245	282.111	320.534	316.899	243.486	300.212	257.298	254.01	268.471	258.312	262.096	301.409	255.149	261.572	303.851	292.332	262.817	249.99	270.077	248.202	272.361	263.99	252.976	245.971	252.625	247.933	294.841	281.356	295.207	285.822	276.154	288.707	287.087	296.226	283.356	281.447	244.082	246.683	235.784	250.293
36	303.659	292.418	305.659	296.457	247.909	326.849	286.009	302.909	310.116	290.582	277.888	313.457	310.733	242.875	296.414	255.845	253.884	265.806	257.28	259.371	298.328	255.5	259.759	300.034	289.677	261.737	248.198	268.612	248.384	271.358	262.19	251.797	243.948	250.293	246.918	291.547	278.987	292.741	283.323	274.978	284.103	283.892	291.828	279.629	276.72	242.819	245.642	235.017	250.323
37	300.338	289.07	303.675	294.873	246.864	322.351	277.162	300.803	306.583	289.044	274.325	307.482	305.746	242.325	290.491	255.276	252.732	264.044	256.807	256.649	295.057	254.377	257.785	296.939	286.825	260.908	247.259	267.978	248.184	268.785	260.627	249.316	240.982	249.658	245.518	289.368	277.974	290.917	280.553	273.346	282.18	282.627	288.618	278.259	272.763	241.785	245.978	234.886	251.149
38	296.863	287.582	299.398	291.852	246.012	315.961	271.262	298.277	301.812	288.754	272.203	303.273	301.297	241.621	286.957	254.895	253.41	262.648	255.508	254.875	291.727	253.789	255.957	293.594	284.594	260.562	246.801	265.57	248.516	268.211	258.578	247.941	239.461	247.492	244.797	286.48	276.07	288.625	279.645	270.992	278.078	279.926	284.871	275.613	268.219	240.977	245.695	233.824	251.43
39	293.419	284.831	296.435	290.585	244.746	311.556	265.944	297.339	298.294	287.879	270.355	299.968	297.835	240.415	283.153	254.343	252.766	260.94	255.117	252.879	288.448	252.363	254.685	290.516	281.903	259.54	246.778	264.859	248.077	266.452	256.516	244.823	237.839	246.653	243.806	284.79	275.254	286.657	276.79	269.085	275.863	278.165	282.048	274.133	265	240.464	245.548	232.895	251.423
40	290.314	282.229	293.199	289.936	243.97	307.547	262.919	296.081	295.085	287.962	268.945	297.415	295.097	239.059	280.839	253.733	252.797	258.987	254.89	251.538	286.021	251.72	253.856	287.758	279.903	258.343	246.915	264.085	247.729	265.602	254.428	242.585	237.013	245.568	243.03	283.449	274.75	285.008	275.208	267.263	273.703	275.932	279.843	271.864	262.119	239.903	244.305	232.017	251.042
41	286.908	281.232	289.441	288.099	243.529	302.522	261.522	294.555	292.147	288.121	268.007	295.07	293.085	237.555	279.805	252.864	253.217	257.739	254.57	251.327	283.886	251.14	253.739	285.945	278.673	257.706	246.371	262.011	247.162	265.64	251.831	241.401	236.57	244.728	242.415	281.812	273.386	282.39	275.441	266.316	270.64	273.316	277.713	268.467	259.386	239.287	243.221	230.188	249.371
42	284.777	279.042	287.273	288.102	243.167	299.121	259.61	293.663	289.216	286.879	266.614	292.674	290.989	235.973	278.595	252.03	251.909	256.78	254.511	250.527	280.731	250.769	253.273	283.303	277.341	256.182	244.845	261.39	246.799	264.936	249.701	238.61	235.697	245.038	240.492	280.208	272.856	280.504	274.011	265.928	269.534	271.428	275.761	266.542	257.144	238.564	242.837	229.455	247.913
43	281.549	278.576	284.347	286.556	242.872	295.441	258.906	291.264	287.812	286.819	265.413	290.333	288.125	235.333	278.003	251.003	252.351	256.337	255.326	249.917	279.205	250.722	253.073	281.66	276.562	255.91	243.316	259.663	246.156	264.479	247.83	237.51	234.681	245.292	239.444	278.625	272.111	278.476	273.33	266.017	268.306	268.625	273.545	263.01	255.267	237.08	242.031	227.549	245.986
44	279.036	276.565	283.257	286.496	242.522	293.808	258.228	290.196	286.902	286.207	264.518	287.728	286.344	235.109	276.793	250.348	251.87	255.891	255.554	248.971	277.678	250.801	252.308	279.525	275.627	255.138	241.304	259.203	246.199	262.909	246.891	235.471	232.457	245.761	237.279	276.775	271.909	276.663	271.975	266.721	268.091	267.417	271.558	260.837	253.761	235.866	241.971	227.514	245.402
45	276.261	276.489	282.246	285.239	241.441	291.982	257.147	288.765	286.507	286.151	264.165	285.842	284.309	235.07	275.629	250.132	252.294	255.665	255.835	248.143	276.268	250.467	251.276	277.474	274.934	254.761	239.897	258.452	246.129	261.125	245.772	234.158	230.75	246.004	235.746	274.68	271.342	274.798	271.136	267.566	268.026	266.151	269.805	258.86	252.757	234.562	242.577	227.349	245.129
46	274.223	277.257	281.105	284.101	240.713	289.811	256.155	287.949	286.149	286.443	263.726	284.351	282.872	235.118	274.287	250.182	252.419	255.801	255.916	247.963	274.209	250.125	250.206	275.419	273.811	253.966	238.537	257.541	246.014	259.507	244.97	232.943	229.166	245.486	235.051	273.003	270.541	273.267	270.284	267.432	267.473	265.159	267.635	258.328	252.111	233.206	242.959	227.392	245.78
47	273.055	276.692	280.726	283.812	240.274	287.781	254.818	287.428	285.822	287.336	262.938	283.014	282.236	235.158	273.171	250.945	252.483	255.705	255.195	248.397	272.616	249.675	249.675	273.637	272.274	253.24	237.719	256.904	245.661	257.545	245.096	231.366	227.692	244.545	234.394	271.764	270.49	271.068	268.784	267.394	266.736	265.024	265.723	258.623	251.596	233.164	242.966	228.086	246.668
48	271.596	279.003	279.474	282.558	239.401	284.452	252.753	286.071	285.929	287.817	262.205	282.776	280.862	234.478	271.92	251.679	252.712	254.901	255.058	248.667	269.804	249.554	248.795	271.481	270.776	252.199	236.644	256.51	245.157	256.045	243.763	230.205	227.032	243.859	234.189	270.442	269.189	269.263	267.792	265.792	266.045	263.913	264.131	258.606	251.484	232.003	243.478	228.042	246.308
49	271.352	277.49	279.638	281.401	239.428	282.03	250.911	285.924	285.549	288.395	260.895	282.408	280.447	234.02	270.632	253.053	252.28	254.516	254.405	248.905	268.447	249.431	248.928	270.155	269.316	250.938	236.355	256.092	244.882	255.013	243.905	229.013	226.372	242.497	233.401	269.859	269.599	266.648	266.546	265.138	265.082	263.799	262.243	258.98	251.01	233.049	242.704	228.928	245.928
50	270.851	278.03	278.759	279.964	239.411	279.714	249.223	285.411	285.369	288.188	260.488	282.688	280.054	234.003	269.56	253.125	253.226	253.449	254.289	248.741	266.929	249.506	248.366	268.551	268.006	249.836	235.708	255.363	244.408	254.077	243.104	228.277	226.506	242.054	233.051	269.667	269.134	265.5	266.027	263.369	263.988	262.738	260.798	258.833	250.818	233.452	242.366	228.848	243.628
51	270.426	277.015	278.654	277.63	239.627	278.565	248.682	284.985	284.756	287.778	259.216	282.429	279.691	233.895	267.688	253.275	253.077	253.272	254.509	248.414	265.941	249.809	248.673	267.519	267.247	248.528	234.67	255.265	244.657	253.858	242.84	228.059	225.991	241.503	232.256	269.701	268.475	264.154	264.509	261.398	263.225	261.46	259.63	257.704	250.037	234.398	240.806	228.46	243.08
52	269.641	275.84	278.785	276.285	239.667	278.244	247.702	284.894	284.571	287.058	258.792	281.885	278.804	233.843	266.814	253.006	253.449	252.603	254.247	247.228	265.635	249.92	247.75	266.545	266.404	247.881	234.317	255.093	245.167	252.875	242.769	227.676	226.144	241.253	232.266	270.071	268.564	263.224	264.417	261.01	262.638	261.247	259.651	256.74	249.856	235.038	240.285	228.497	242.327
53	268.375	276.047	278.608	274.116	239.564	277.741	248.212	284.677	284.689	286.427	259.11	280.997	279.238	233.898	265.48	251.52	254.285	251.901	254.387	246.424	265.288	249.922	246.616	265.869	265.782	247.044	233.82	253.936	245.439	252.419	241.974	228.227	226.131	241.73	231.785	269.532	266.587	263.273	263.779	258.826	261.887	259.997	259.674	255.66	250.125	235.698	239.314	227.924	241.032
54	267.179	274.58	279.377	273.438	239.512	278.54	247.664	284.728	284.019	285.898	258.475	279.315	277.827	234.287	264.373	251.117	253.877	252.593	253.685	246.003	264.664	249.827	246.833	265.772	264.932	246.87	233.071	253.207	246.306	251.596	242.278	227.423	226.469	241.525	231.858	270.259	266.034	262.278	263.346	259.006	261.725	259.698	260.139	254.852	250.324	235.704	239.667	227.731	241.377
55	266.138	275.199	279.726	272.316	239.003	277.864	248.245	284.027	283.266	284.88	259.367	277.811	278.133	233.798	263.923	250.657	253.096	252.516	253.516	246.035	264.734	249.41	246.17	266.301	264.644	247.008	232.463	251.67	246.801	250.827	241.75	228.029	226.612	241.816	231.42	269.995	264.346	263.221	263.247	258.04	260.763	259.245	260.098	253.723	250.875	235.223	239.915	227.029	240.734
56	264.712	274.212	279.712	272.398	238.608	277.817	247.602	283.724	282.215	284.765	258.567	276.256	277.096	234.372	263.523	250.628	252.108	252.712	253.058	246.006	263.75	249.788	246.314	266.198	264.044	246.866	232.154	250.331	247.32	249.532	241.468	227.015	226.77	241.532	231.613	269.985	262.721	262.122	263.413	257.677	260.055	258.767	260.297	253.474	250.686	234.163	241.276	226.983	240.948
57	263.803	273.972	279.506	271.597	238.639	277.078	247.292	283.228	281.525	283.864	258.489	275.694	276.958	234.325	263.372	251.139	251.336	252.856	252.65	246.661	263.575	249.803	246.164	266.228	264.006	247.081	231.847	248.781	247.756	248.311	241.247	226.231	226.975	241.686	231.361	269.244	261.158	262.025	263.658	256.972	259.292	258.453	259.911	252.85	250.514	233.236	242.55	226.992	240.492
58	262.885	273.734	278.731	271.077	238.104	275.396	247.558	282.819	280.536	283.783	258.657	275.261	277.516	234.632	263.214	250.838	250.662	252.104	253.255	246.786	262.879	249.909	245.654	266.544	263.552	246.931	231.775	248.005	247.775	248.283	241.008	226.03	226.621	242.25	231.552	268.195	259.157	262.286	263.555	254.588	258.709	258.063	258.723	252.077	249.986	233.261	243.055	226.184	240.448
59	262.984	272.587	277.965	270.785	238.701	274.274	247.345	283.337	279.764	283.666	258.492	275.103	277.179	234.212	262.978	251.832	250.383	252.12	253.342	246.861	262.807	250.312	244.978	265.924	263.628	247.226	231.579	246.766	247.348	247.698	240.024	225.185	226.492	242.228	231.992	267.128	258.53	262.304	263.334	254.321	257.204	257.503	258.16	252.53	249.019	232.72	243.97	225.913	240.008
60	262.663	272.135	277.224	269.52	238.949	272.204	246.694	283.344	280.061	283.77	258.735	274.804	276.903	234.357	262.959	250.852	250.508	251.61	253.199	247.413	262.454	250.268	245.171	265.747	263.372	247.533	231.594	246.76	247.383	248.145	239.617	224.439	226.276	242.638	232.217	266.232	256.985	261.888	262.709	252.742	256.653	257.112	256.548	252.161	248.403	233.138	244.013	225.745	239.849
61	262.142	269.768	276.851	268.466	239.536	271.66	246.959	283.485	280.405	284.075	259.09	274.665	275.987	233.536	261.959	251.59	250.459	251.735	252.668	248.124	262.131	250.186	244.817	265.101	263.727	247.381	231.552	246.119	246.951	247.876	239.291	223.106	226.294	242.923	231.773	265.077	257.09	261.647	261.577	253.07	255.034	256.758	255.838	252.456	247.582	233.482	244.155	225.634	239.593
62	262.01	268.847	276.477	267.061	239.561	270.651	246.852	283.434	280.431	284.263	260.061	273.939	275.27	233.617	261.768	250.378	250.14	251.26	252.559	248.561	261.901	249.949	245.411	264.821	263.633	247.276	231.798	245.908	247.051	248.043	238.98	222.814	225.569	242.798	231.355	265.094	256.459	260.885	260.413	253.39	254.291	256.128	254.301	252.023	247.319	233.86	243.446	225.429	239.518
63	261.74	267.323	275.8	265.818	239.497	270.315	247.14	283.465	280.312	284.475	260.71	273.777	274.658	233.23	261.66	249.443	249.967	251.05	252.245	249.262	261.543	249.657	246.212	264.225	263.448	246.875	231.88	245.898	246.628	247.057	238.887	222.387	225.135	242.49	230.83	265.098	256.533	259.93	259.457	253.86	253.04	255.598	253.815	252.15	247.188	233.665	242.56	225.295	239.542
64	260.593	265.92	275.557	264.374	239.459	270.209	247.113	282.737	280.706	284.438	261.075	273.41	274.044	233.101	261.616	249.278	249.804	250.66	251.755	249.649	260.956	249.25	247.111	263.838	263.374	246.515	231.606	245.848	246.814	245.825	238.814	222.17	224.541	242.399	230.101	265.116	256.229	259.046	258.436	254.492	252.157	255.224	253.348	250.93	247.273	233.222	241.68	225.294	240.08
65	261.044	264.56	274.838	263.759	239.653	269.847	247.046	281.484	280.514	284.815	261.113	273.167	274.296	233.458	262.065	248.769	249.634	250.248	251.826	249.275	260.428	249.391	247.829	262.78	261.975	246.157	231.426	245.812	247.088	244.852	238.148	222.014	223.701	241.451	229.963	265.843	255.069	258.403	257.748	254.169	251.368	254.727	252.618	249.63	248.345	232.815	240.468	224.977	240.377
66	260.075	263.89	274.55	262.938	239.91	270.062	247.217	280.955	280.628	284.74	260.605	273.04	274.598	233.753	262.408	248.723	249.915	249.755	251.262	248.5	260.195	249.482	248.09	262.693	262.128	245.857	230.89	246.09	247.37	243.84	238.745	222.005	223.13	240.952	229.425	265.755	254.53	257.735	257.215	253.997	251.07	255.223	252.775	248.65	248.305	231.812	239.485	224.645	241.098
67	260.934	262.825	274.026	262.95	240.175	269.568	247.142	280.177	280.189	285.311	259.932	273.198	275.045	234.316	262.557	248.625	250.248	250.035	250.903	247.269	260.41	250.106	248.04	261.71	261.599	245.736	230.892	245.882	247.358	243.896	239.186	222.038	222.88	240.387	229.465	265.545	253.356	257.325	256.575	252.755	250.92	254.943	252.785	247.788	249.274	231.521	238.932	223.835	241.057
68	260.655	261.726	273.695	262.434	240.431	269.409	246.903	279.971	280.73	285.228	259.704	273.473	275.411	235.004	261.94	248.801	250.664	250.197	250.624	246.254	261.124	250.52	247.684	261.449	261.575	245.624	230.759	245.013	247.325	244.385	239.783	221.931	223.197	239.608	228.958	265.274	252.695	257.137	255.781	251.569	251.153	255.02	253.038	247.502	248.763	231.018	239	223.668	241.106
69	259.928	260.69	272.697	262.207	240.724	269.534	247.111	279.762	280.053	285.099	259.337	273.817	276.058	235.654	261.072	249.135	250.769	250.772	250.272	245.312	261.885	250.808	246.868	261.139	261.839	245.623	231.012	244.154	247.01	244.815	240.269	222.099	223.183	239.238	228.464	264.433	252.349	256.233	255.108	250.748	251.385	254.803	252.385	247.397	248.858	231.195	239.531	223.286	240.724
70	259.978	259.554	271.277	262.286	241.105	269.355	247.35	280.598	279.469	285.422	259.627	275.246	276.087	235.629	260.384	248.683	251.225	251.458	250.364	244.893	262.312	251.312	245.915	260.498	262.161	245.795	231.208	242.757	246.629	244.694	240.125	222.728	223.766	239.165	227.797	263.4	251.737	255.574	254.478	250.368	251.931	254.484	252.259	247.56	248.806	231.786	239.603	222.917	240.047
71	258.724	258.855	269.942	261.953	240.914	269.832	247.273	281.292	279.278	284.477	259.834	275.418	276.577	235.879	259.119	249.425	251.362	251.9	251.002	244.364	262.977	250.998	245.862	260.89	262.467	246.846	231.762	241.734	246.355	245.404	239.675	222.53	223.675	239.091	227.269	262.722	251.542	254.972	254.182	250.449	251.867	253.607	251.341	247.542	248.486	231.986	240.722	223.082	239.68
72	257.983	259.031	268.696	261.831	240.777	269.546	247.146	282.594	279.035	284.231	260.312	276.454	276.748	235.337	258.471	249.127	251.235	251.962	252.344	243.994	262.525	251.213	244.86	260.648	262.85	247.152	231.979	241.175	246.008	245.115	238.652	222.631	223.938	239.498	227.202	261.642	251.056	255.054	254.015	251.581	252.225	252.51	251.071	247.2	248.654	232.45	240.637	222.871	239.625
73	256.972	259.625	267.138	262.409	240.795	270.177	246.685	283.332	278.651	283.67	260.381	276.584	277.235	235.537	258.547	249.528	251.8	252.136	253.457	244.31	262.64	250.978	244.787	260.998	263.088	248.399	232.006	240.78	246.274	244.864	238.093	222.718	223.621	239.61	226.862	261.394	250.767	254.892	254.446	252.131	251.466	252.263	250.586	246.843	248.427	232.459	241.431	222.966	239.737
74	255.981	260.36	266.412	262.97	240.769	270.409	246.261	284.522	278.888	283.565	260.022	276.371	277.425	235.041	258.735	249.655	252.213	252.093	254.011	244.472	261.877	251.185	244.125	261.129	263.519	248.832	232.011	240.916	245.983	244.841	237.623	222.688	223.649	240.037	226.903	261.002	250.709	255.502	255.127	252.894	251.42	252.188	250.392	246.017	248.332	232.407	241.836	222.812	240.032
75	255.643	261.164	265.924	263.838	240.462	270.737	245.437	285.179	278.92	284.113	259.254	275.691	278.023	234.899	258.891	249.336	252.416	251.868	255.216	244.821	261.252	251.223	243.681	261	263.66	248.79	231.683	241.282	245.992	244.664	237.599	222.803	224.034	239.958	226.51	261.208	250.742	255.723	255.29	253.258	251.378	252.187	250.307	244.987	247.811	232.084	241.887	222.826	239.962
76	255.317	261.715	265.84	264.042	239.837	271.729	245.479	285.785	279.556	283.908	258.156	275.154	278.592	234.215	259.054	248.854	252.84	251.269	255.204	245.042	260.69	251.021	243.585	260.827	262.823	248.331	231.881	241.773	245.767	244.062	237.473	222.592	224.181	240.281	226.942	261.973	250.329	256.535	255.658	252.685	250.633	252.377	250.837	244.529	247.387	232.171	241.773	222.123	240.002
77	254.802	261.276	266.004	264.641	239.806	271.554	244.367	285.694	279.875	285.135	257.782	274.357	279.022	234.363	259.369	248.272	252.657	251.058	255.641	245.274	260.286	251.121	243.48	260.526	262.522	248.06	231.403	241.766	245.472	244.222	236.744	223.472	224.558	239.587	226.119	263.05	250.367	256.288	255.159	251.782	251.202	252.681	251.125	244.079	246.544	231.74	241.081	222.054	239.623
78	254.71	260.824	266.13	264.519	239.418	272.275	244.975	285.876	279.826	284.105	257.189	273.945	278.821	233.773	259.529	248.2	252.611	251.027	254.8	245.218	260.286	250.733	244.466	260.426	261.794	247.716	231.294	241.62	245.74	243.945	236.515	223.298	224.468	238.952	226.12	264.042	250.387	256.626	254.733	251.342	251.288	253.271	251.422	243.206	245.569	231.174	240.769	221.756	239.218
79	254.597	259.673	266.452	264.042	239.494	272.069	244.966	285.532	279.738	284.163	257.821	273.28	278.502	233.954	260.2	247.921	252.153	250.893	254.77	245.177	260.325	250.809	244.637	260.522	261.087	247.565	231.294	241.468	245.256	244.125	235.667	223.974	223.996	238.069	225.516	265.073	249.913	256.167	254.058	250.565	251.526	253.188	251.923	243.75	245.159	231.054	239.978	221.897	238.569
80	254.342	259.15	266.721	263.273	239.335	271.919	245.5	285.213	279.144	283.5	257.988	273.263	277.362	233.979	260.663	247.625	251.244	251.181	253.94	245.015	260.144	250.45	245.246	260.933	260.854	247.542	230.931	241.087	244.883	244.55	235.577	223.887	223.006	237.767	225.346	265.529	249.571	256.183	253.788	250.423	251.969	253.527	251.752	243.908	244.365	230.877	239.165	221.971	238.138
81	253.738	258.674	267.13	262.122	239.444	271.328	246.238	285.152	278.984	283.13	258.818	273.526	276.61	234.196	261.174	247.816	250.394	251.734	253.424	244.618	259.604	250.12	245.326	261.588	260.446	247.722	231.202	241.124	244.51	244.898	235.03	224.152	221.856	237.632	225.028	265.304	249.244	256.364	253.092	250.758	252.082	253.31	251.616	244.372	243.898	230.826	238.492	222.42	237.958
82	253.726	257.614	267.138	261.006	239.912	270.998	246.571	284.634	279.039	283.013	259.452	273.556	275.957	235.168	261.565	247.295	249.748	251.759	253.274	244.668	259.274	250.136	245.123	262.39	259.864	248.272	231.453	241.425	244.437	245.556	234.36	224.739	221.297	237.519	224.873	264.933	248.713	255.845	252.425	250.739	252.235	252.575	250.951	245.588	244.396	231.282	238.239	222.806	237.866
83	253.139	257.585	266.929	260.436	239.736	271.173	246.558	284.903	278.96	283.881	259.189	274.159	274.895	235.085	261.31	247.129	249.006	252.109	252.913	244.873	258.706	249.651	244.865	262.296	259.671	247.895	231.827	241.498	244.417	245.7	234.268	224.643	220.651	238.597	224.645	264.123	248.44	256.065	252	251.635	252.343	252.502	250.319	245.958	243.95	231.187	238.24	223.181	237.609
84	252.812	257.289	267.149	259.782	240.041	271.483	246.394	284.64	279.353	284.313	259.545	274.037	274.537	235.474	260.903	246.731	248.91	251.841	253.05	245.233	258.565	249.759	244.741	262.138	259.625	247.797	232.304	241.131	244.866	245.623	233.644	224.778	220.575	238.86	224.625	263.526	248.118	256.013	251.233	251.718	252.076	252.299	249.858	246.181	245.285	231.437	238.453	223.584	237.759
85	251.907	257.261	266.555	259.728	240.131	271.931	246.241	283.878	279.381	284.85	258.712	274.659	273.734	234.752	260.058	246.443	249.281	251.412	253.367	245.495	258.438	249.535	244.243	261.522	259.17	247.511	232.391	240.759	245.682	245.482	233.153	224.536	220.496	239.557	224.423	263.157	248.389	255.949	251.12	252.018	251.772	251.978	249.777	245.338	245.578	231.12	238.752	223.759	237.487
86	251.713	257.48	266.82	259.849	240.524	271.134	246.062	283.581	279.754	284.971	258.279	274.96	273.347	234.621	259.013	246.213	250.132	251.017	253.711	245.586	258.267	249.443	243.847	260.787	259.399	247.487	232.134	239.91	246.382	245.228	232.827	224.524	220.557	239.188	225.007	262.7	248.561	255.585	250.577	252.074	251.719	252.121	249.73	244.564	245.978	231.007	239.403	223.892	236.917
87	251.132	257.636	266.513	260.159	240.819	270.741	246.493	282.944	279.788	284.344	258.143	274.913	273.391	234.409	258.393	245.922	250.705	250.449	254.275	245.437	258.567	249.393	243.324	259.909	259.665	247.21	231.674	239.005	246.665	245.42	232.759	224.094	220.688	238.486	225.697	262.259	249.154	255.563	250.087	251.272	250.917	252.824	250.558	243.572	246.918	230.922	239.591	224.303	236.855
88	250.718	258.135	266.324	260.008	240.889	270.055	247.048	282.607	279.823	284.284	257.204	274.92	273.485	233.863	257.878	246.452	250.857	250.437	254.681	245.309	258.872	249.206	243.471	259.782	259.95	247.737	231.004	238.697	246.536	245.277	232.851	223.968	220.406	237.422	226.174	261.782	249.775	255.416	250.361	250.605	250.695	253.368	250.947	242.75	246.471	230.372	240.105	224.334	236.529
89	250.537	258.435	265.958	259.757	241.063	270.035	247.847	283.147	278.575	283.613	257.172	274.952	273.948	233.962	258.083	246.722	250.762	250.167	255.342	244.877	258.898	248.952	243.562	259.638	259.863	247.678	230.998	238.295	246.377	246.018	233.323	223.918	220.367	236.527	226.848	261.502	250.32	254.835	250.638	249.385	250.702	253.885	251.673	242.457	247.072	230.16	239.733	224.188	236.233
90	250.219	258.87	265.188	259.35	241.234	269.571	247.848	284.603	278.592	283.261	256.884	274.719	274.237	234.286	258.473	247.562	250.688	250.835	255.505	244.9	259.101	248.703	243.815	259.897	260.457	247.922	230.578	238.498	246.207	246.045	233.909	223.647	220.424	235.969	226.703	260.266	250.181	254.761	251.161	249.505	250.529	254.301	252.717	242.759	246.467	230.23	240.022	223.828	236.139
91	250.663	259.46	264.899	258.939	241.37	270.135	248.056	285.958	277.852	282.741	256.943	274.278	274.271	235.01	258.516	248.21	250.405	251.347	255.488	244.872	258.835	248.592	244.502	259.859	260.269	248.389	231.019	238.852	245.708	246.17	233.932	223.656	220.62	236.043	226.675	260.092	249.672	254.523	251.226	249.398	250.858	254.311	252.995	242.974	246.215	230.255	239.696	223.448	236.34
92	250.719	259.572	264.471	258.669	241.779	269.802	247.29	287.478	277.266	283.217	256.879	273.803	273.872	235.448	259.26	248.714	250.464	251.528	255.193	245.028	258.886	248.603	245.048	260.117	260.19	248.566	230.955	238.976	245.603	246.202	234.369	223.505	221.057	236.245	226.364	259.514	248.94	254.564	251.936	249.948	251.191	253.317	253.26	243.855	245.833	230.562	239.147	222.933	236.436
93	251.094	260.315	263.997	259.286	242.676	269.986	246.545	288.26	277.043	283.139	256.724	273.498	272.875	235.51	259.276	249.209	250.803	251.822	254.325	245.435	258.67	248.81	246.029	260.344	259.853	249.274	231.134	239.608	246.017	246.353	234.021	224.024	221.872	235.877	226.488	259.741	248.353	254.957	252.32	250.197	251.788	252.598	252.726	244.253	244.955	230.827	239.188	222.825	237.072
94	251.493	259.867	263.513	259.704	243.291	270.303	245.827	289.003	276.508	283.051	256.456	273.041	271.569	236.11	258.729	248.669	250.735	251.684	254.495	245.766	258.27	248.847	245.641	260.469	259.559	249.498	231.056	239.368	245.546	246.151	234.003	224.207	222.334	236.24	226.618	260.421	247.023	254.826	252.24	250.706	251.594	251.469	252.058	244.617	244.442	231.349	238.773	222.762	237.421
95	251.736	259.747	263.191	260.429	244.374	270.122	244.867	289.138	276.557	282.879	256.398	272.962	270.957	235.448	258.516	248.984	251.036	251.459	253.891	246.188	258.478	248.912	245.433	260.776	259.705	249.76	230.405	239.576	245.316	246.295	233.824	224.648	223.048	235.686	226.959	260.217	246.805	255.529	252.453	250.919	251.569	251.307	251.436	245.19	244.31	231.419	238.753	223.071	238.052
96	251.712	259.543	262.883	260.712	245.107	270.377	244.135	289.242	276.145	282.645	256.168	273.438	270.487	234.753	257.708	248.928	250.573	250.843	253.792	246.387	258.017	249.223	245.118	261.45	259.265	250.162	230.035	239.568	245.045	246.822	233.802	224.697	223.115	235.772	227.032	260.12	246.453	255.432	253.023	250.773	251.215	251.145	251.26	245.022	244.132	231.528	238.772	223.637	238.435
97	252.198	259.555	262.297	260.543	245.527	270.524	243.597	289.603	275.862	281.864	256.196	273.396	270.725	234.074	257.331	249.203	250.169	250.514	254.188	246.272	258.426	249.21	244.484	261.217	259.568	250.318	229.723	239.383	244.766	246.991	233.685	224.438	223.22	236.009	227.166	259.921	246.9	255.581	253.448	250.767	251.229	251.742	251.581	244.96	244.18	230.84	238.941	224.19	238.96
98	252.003	259.748	262.732	260.299	245.169	270.916	243.584	289.688	275.873	280.747	256.9	273.633	271.352	233.567	256.938	249.59	249.286	250.285	254.497	246.354	258.832	249.375	244.344	260.988	259.166	251.018	229.635	239.255	244.993	247.322	234.097	223.699	222.668	236.503	227.071	258.88	247.145	254.974	254.541	250.413	251.179	251.755	251.515	244.382	243.984	230.577	238.431	224.829	238.691
99	251.998	260.315	262.992	259.955	245.295	270.908	243.685	290.326	275.661	280.432	256.258	274.057	271.548	233.61	257.008	249.419	248.911	250.019	256.47	246.216	258.983	249.41	244.589	260.952	258.998	250.481	230.028	238.783	244.742	247.222	234.166	222.989	221.783	236.801	227.116	258.281	247.734	254.512	255.12	250.283	251.489	251.983	252.281	244.075	244.272	230	238.463	224.888	238.733
LOCAL	251.383	259.699	263.616	259.789	243.582	270.264	245.543	288.33	276.736	282.398	256.581	273.683	272.189	234.782	258.175	248.849	250.307	251.034	254.784	245.742	258.65	248.969	244.9	260.607	259.703	249.539	230.457	239.187	245.394	246.557	233.981	223.951	222.014	236.114	226.819	259.745	247.921	254.966	252.747	250.291	251.264	252.393	252.183	244.209	244.879	230.759	239.019	223.641	237.628
AVERAGE	255.614					272.654					259.082					250.143					254.566					242.227					228.576					253.134					248.985					226.195
[truncated: 1 more columns]

## Sheet: spd2 minus
	2.1	2.2	2.3	2.4	2.5	5.1	5.2	5.3	5.4	5.5	8.1	8.2	8.3	8.4	8.5	10.1	10.2	10.3	10.4	10.5	12.1	12.2	12.3	12.4	12.5	21.1	21.2	21.3	21.4	21.5	9.1	9.2	9.3	9.4	9.5	17.1	17.2	17.3	17.4	17.5	20.1	20.2	20.3	20.4	20.5	22.1	22.2	22.3	22.4
0	446.386	356.386	410.386	406.386	369.386	1230.35	1141.35	886.346	976.346	821.346	789.918	834.918	589.918	456.918	482.918	270.857	276.857	267.857	270.857	313.857	400.434	84.4343	444.434	347.434	347.434	236.773	240.773	261.773	210.773	192.773	206.424	167.424	171.424	165.424	152.424	349.866	433.866	307.866	307.866	291.866	335.015	345.015	393.015	397.015	376.015	239.805	199.805	218.805	195.805
1	446.886	356.761	408.886	404.261	369.761	1208.35	1141.6	886.346	976.221	811.596	789.918	834.543	589.918	454.543	476.543	270.232	276.982	268.232	270.982	309.732	397.809	83.6843	442.184	349.309	345.809	237.273	236.648	261.023	210.523	197.023	201.299	167.674	171.049	162.299	153.549	347.491	427.741	306.491	306.616	287.366	333.64	343.515	385.14	391.265	375.64	235.18	197.805	218.93	192.68
2	443.636	357.636	406.636	399.074	368.198	1167.41	1136.78	883.596	976.158	793.658	788.168	823.606	583.668	443.856	467.418	267.732	269.045	268.545	266.545	300.669	395.934	82.3718	432.809	356.934	342.309	234.835	231.585	259.461	209.773	203.898	193.549	166.486	170.236	158.112	153.674	340.241	415.928	301.116	299.804	279.866	326.703	344.89	374.077	382.64	374.89	228.743	194.93	217.493	188.68
3	433.836	358.236	400.686	393.936	362.636	1132.3	1126.65	874.746	961.746	776.846	782.818	807.368	573.418	430.418	457.218	265.757	255.407	268.807	261.107	292.807	395.734	80.2343	422.034	365.784	339.434	229.173	227.273	255.873	203.573	209.473	185.474	163.724	168.324	154.474	153.124	333.616	404.266	296.666	292.816	273.916	317.565	345.965	364.715	371.215	371.215	222.155	191.955	208.555	183.255
4	427.844	359.011	392.969	388.053	353.386	1099.26	1117.85	854.429	936.221	757.429	771.043	790.626	558.043	415.335	444.001	263.94	242.732	268.899	253.44	285.482	391.267	77.2676	408.809	371.184	337.184	222.356	223.023	249.481	196.565	213.856	177.591	161.299	163.716	151.007	152.007	327.449	392.491	291.158	284.783	268.616	307.515	347.098	356.307	360.015	366.432	214.347	188.68	195.93	176.972
5	419.086	357.961	382.636	376.011	340.736	1053.75	1109.05	824.171	905.246	722.421	754.693	771.143	537.668	393.093	428.443	261.757	228.107	266.857	236.982	277.482	382.034	72.9593	392.859	369.559	332.709	214.048	215.748	239.223	187.323	215.473	170.174	155.624	157.549	144.524	147.024	316.491	374.441	281.666	269.191	262.191	294.84	344.64	343.14	346.765	360.44	203.655	179.88	180.355	169.68
6	410.414	352.136	368.858	362.719	326.969	1009.1	1100.82	791.763	872.568	683.624	735.974	755.112	516.835	370.946	409.529	257.885	216.496	263.385	218.996	269.246	371.74	69.2121	375.351	364.017	322.351	206.023	206.301	226.856	178.662	211.384	163.952	148.48	150.646	140.174	141.73	303.449	358.727	274.949	257.199	252.505	281.321	333.209	329.571	331.459	354.321	191.833	171.222	165.249	163.277
7	398.261	340.886	353.115	344.511	312.303	955.388	1085.6	753.658	838.388	646.138	715.897	736.397	494.856	345.46	391.293	254.815	205.295	258.565	201.711	259.795	359.392	64.0801	358.434	353.017	311.309	199.148	194.961	211.377	169.19	202.648	158.903	141.862	141.424	132.32	133.528	290.824	340.741	263.262	242.595	239.824	270.265	319.557	315.14	317.14	345.682	179.451	158.888	151.013	156.201
8	383.511	327.386	335.243	325.422	294.886	898.667	1065.01	708.667	798.292	604.06	687.936	714.954	469.704	318.168	367.382	248.661	196.25	253.25	184.661	249.839	346.63	60.1843	338.077	337.505	296.291	191.505	182.041	195.023	159.737	191.612	151.62	133.781	131.87	125.906	126.942	276.259	322.58	251.33	229.884	223.062	257.229	298.961	299.229	299.658	332.069	166.269	147.662	139.537	148.251
9	363.547	313.94	316.904	306.779	275.35	846.917	1038.9	662.65	751.864	564.167	658.15	688.614	443.936	290.561	344.364	242.089	187.589	247.268	169.553	240.018	335.202	56.7914	318.148	321.666	281.845	181.059	170.094	178.88	148.755	180.862	143.674	125.942	123.62	119.692	121.067	262.545	304.634	239.152	218.42	207.402	243.283	279.694	284.675	282.533	313.229	153.287	137.412	130.109	139.876
10	339.048	298.018	298.489	286.048	254.474	794.361	1003.24	615.934	704.596	524.684	627.756	659.624	417.55	262.124	322.374	233.372	178.681	241.004	157.386	228.431	323.669	52.7284	298.419	308.537	270.155	169.332	157.611	165.229	137.508	168.582	135.203	119.321	115.895	112.821	114.983	248.719	285.322	224.69	207.572	191.792	229.78	262.486	271	266.059	294.5	141.231	128.276	120.879	131.143
11	315.62	284.183	281.683	265.995	233.824	747.393	969.924	574.643	659.596	484.752	594.434	629.902	392.793	235.637	301.012	221.513	169.326	231.935	146.513	215.138	313.606	50.4655	280.09	295.528	258.246	157.257	145.539	153.961	127.429	155.867	125.877	112.736	108.362	108.502	110.268	233.647	267.257	210.725	195.335	176.678	214.031	244.765	258.859	248.812	276.843	130.493	120.805	113.133	122.008
12	291.811	269.536	263.936	243.811	212.373	697.821	926.383	529.171	612.109	439.346	562.106	600.068	365.843	209.106	282.631	208.02	160.344	219.082	136.007	199.357	299.772	47.0718	260.009	285.634	247.109	144.11	131.585	144.698	116.373	143.436	117.099	106.636	103.899	100.736	104.824	216.353	247.291	195.603	182.816	166.728	199.39	231.752	247.553	233.89	259.915	120.33	113.142	103.805	112.005
13	264.984	254.179	247.56	222.995	188.397	644.65	880.737	485.411	563.574	392.226	523.875	565.896	338.266	183.168	265.298	192.194	147.161	207.324	123.357	181.194	286.282	45.2169	238.249	272.858	234.391	130.871	118.458	135.24	105.99	130.251	108.413	99.4781	97.7071	94.1411	98.9021	200.562	227.855	182.703	168.138	155.257	182.232	217.015	234.482	216.254	244.493	108.359	104.979	94.0215	102.098
14	242	239.92	230.454	203.511	166.909	595.573	832.289	442.812	515.164	347.141	483.259	530.361	312.475	159.532	249.259	174.937	133.698	193.482	111.789	164.118	269.729	42.0593	217.684	262.65	220.298	120.103	106.171	127.568	96.1252	118.5	101.606	92.3101	93.4241	85.8791	93.9351	182.809	209.502	169.082	152.98	144.514	166.947	203.583	222.776	200.106	229.015	98.3495	96.8725	83.6685	92.3845
15	221.803	226.771	215.626	188.501	147.646	546.7	783.606	403.294	470.429	306.825	446.064	496.22	288.116	140.491	235.668	161.555	120.753	182.336	99.6689	148.597	254.319	39.2781	197.215	250.34	206.549	111.575	96.5752	119.981	86.9292	108.513	96.1431	86.5281	89.5181	79.2261	88.3931	168.804	192.845	157.866	140.293	134.47	154.994	191.025	209.838	185.515	214.525	89.0755	89.3875	74.3775	83.5025
16	201.688	213.782	201.178	175.886	129.24	501.471	736.148	365.169	426.867	271.377	408.147	462.022	265.928	123.387	220.47	148.409	108.472	171.253	87.6689	135.138	239.476	36.1218	176.705	236.319	192.278	102.825	89.0542	112.617	77.5442	100.273	91.3931	82.2161	84.6221	72.6951	82.6431	156.814	177.158	146.512	128.345	126.481	143.713	178.859	196.619	171.307	198.817	80.5545	81.6895	65.6165	76.2315
17	183.826	201.464	184.127	162.964	111.033	457.743	681.475	325.605	383.372	236.855	372.556	427.34	243.539	107.09	205.789	137.055	96.2879	158.866	76.5469	123.952	223.339	32.4343	156.339	222.244	178.417	96.4282	82.9892	103.083	68.4712	92.9712	87.0711	76.6141	79.7601	66.5271	76.8551	145.823	160.642	135.513	117.306	117.056	133.731	166.653	183.739	158.981	183.748	73.3305	75.2785	57.0115	69.7615
18	166.369	186.744	169.053	152.128	95.153	415.196	628.121	288.413	343.704	205.754	334.493	394.351	223.668	91.8261	187.726	126.124	86.0239	146.774	65.7989	112.924	210.484	29.151	136.251	205.976	165.617	89.5902	76.0812	95.4812	58.7062	85.1482	82.0821	73.3571	73.9411	61.3161	71.0991	134.666	144.391	123.983	106.566	110.224	125.273	153.423	169.748	145.848	169.165	66.6215	68.8215	49.9125	63.8125
19	151.294	174.561	153.844	139.019	81.294	374.829	567.521	251.338	310.396	175.629	301.651	362.951	203.901	77.3101	172.418	115.099	75.9569	133.215	56.5239	103.124	196.726	25.8593	119.534	191.092	154.467	81.9402	68.7562	86.5982	52.9902	78.2152	76.1071	69.5991	68.1911	57.4241	65.2991	126.183	128.741	113.849	99.9991	102.024	116.282	140.365	156.273	135.357	156.307	60.6715	63.1215	43.9795	59.3375
20	138.41	161.918	141.362	129.41	69.725	338.725	512.241	220.386	281.733	151.314	271.789	335.628	186.531	64.8131	157.418	104.413	67.0019	120.962	50.2359	93.8169	185.66	23.4182	103.773	177.257	143.902	76.5312	61.9992	79.8702	47.4182	71.2412	70.5691	65.0371	63.4801	53.4891	60.2391	116.939	115.398	106.592	93.1481	95.8901	109.023	129.039	145.757	124.668	147.354	55.2315	57.6595	39.7075	55.1275
21	125.421	149.358	129.358	119.324	57.497	303.158	453.54	188.388	251.86	129.11	241.418	306.362	168.835	51.3281	143.626	92.1349	57.3429	108.44	44.3149	84.2319	173.684	21.0038	88.2333	162.962	133.76	70.8012	54.5372	72.9402	41.9262	65.1202	65.5491	59.8681	59.7361	50.1811	55.5281	108.79	101.942	100.074	87.7901	87.5951	100.321	117.321	135.182	113.619	136.675	50.4925	53.5615	35.6585	51.7695
22	113.724	136.849	120.805	112.393	46.857	273.964	398.971	159.787	224.346	111.214	212.278	279.499	152.411	40.0501	129.631	80.4159	48.7029	96.2609	38.3199	75.0189	162.478	18.8461	75.1913	150.662	124.978	64.5082	47.7882	67.8472	37.0452	59.7802	60.9391	55.4021	56.1001	48.6591	50.8361	99.8441	91.0651	94.8811	82.6601	80.1821	92.9335	107.758	124.993	103.816	126.022	45.7235	49.3195	32.1795	48.2235
23	104.693	124.936	114.55	105.515	37.265	247.032	350.896	137.017	199.732	95.7748	188.589	254.339	139.832	30.2391	117.547	69.5999	41.5929	85.6359	33.8859	66.4929	150.613	16.22	63.9053	139.77	115.863	59.7592	42.0522	63.3092	32.5592	55.3942	56.9031	51.4031	53.1031	47.0101	46.6031	90.6301	80.9951	89.7521	76.9091	73.1091	86.3435	99.2935	116.151	93.6645	115.579	41.9545	45.4045	30.1045	45.7475
24	97.84	114.84	106.748	97.3	28.254	220.925	304.655	120.846	177.221	81.7468	165.477	229.655	129.543	21.6421	108.247	59.5539	36.0279	75.3369	28.6199	58.4689	137.71	13.9277	53.9933	130.454	107.566	53.1552	36.8192	58.5032	28.2012	51.5232	55.0421	46.9111	50.6741	45.7991	42.8521	83.6031	71.4651	85.4981	72.8991	64.4841	78.9885	91.7185	106.39	85.4025	103.377	38.2515	42.1205	28.6535	43.3175
25	90.35	103.172	101.725	90.481	21.178	196.87	261.108	104.923	155.977	69.2978	144.132	205.317	121.662	13.5431	97.8531	50.2379	31.0769	66.5709	26.3509	51.1369	125.547	10.9938	45.7493	119.583	98.8573	49.0172	31.6062	53.9992	23.9162	48.8442	52.4481	43.8881	46.5911	44.7631	38.7991	74.9971	62.6401	79.4611	65.6101	57.6101	75.2225	84.1995	97.3185	75.7825	91.9965	35.0605	38.6615	26.7215	41.5665
26	85.21	94.42	94.102	82.5	14.193	173.676	217.744	92.1358	135.823	58.3288	123.412	181.14	114.713	7.1791	91.0261	42.8679	27.0729	59.0159	22.9079	45.3509	114.502	8.81498	37.8323	109.832	91.2353	43.1822	28.4092	49.0972	19.5292	45.7392	51.2481	41.0321	42.4351	43.1121	36.6461	69.0311	55.4111	74.2011	60.9631	50.7521	69.9125	77.9745	88.5375	69.0145	80.9295	31.8845	36.0095	24.3665	39.1225
27	79.38	85.935	88.801	77.045	8.94704	156.328	180.742	81.1018	118.407	50.3578	105.333	160.607	109.119	2.3571	83.4241	36.5459	24.4609	53.6009	21.2779	40.5949	105.818	6.42208	31.1963	101.166	84.2453	39.2062	25.5112	45.8102	16.7732	42.7122	49.5761	38.2471	36.8811	41.4611	34.6071	63.9941	49.6711	69.7201	56.0731	45.5791	66.1245	72.6185	82.2705	63.4845	71.8625	29.3835	34.0785	21.8895	37.1275
28	74.059	78.511	83.053	72.005	5.10004	140.614	150.257	71.8338	104.191	44.2148	89.5191	142.466	103.585	-2.0519	78.0551	31.0649	21.4579	48.3749	19.7079	36.8209	98.2263	4.34498	25.7913	91.8983	77.5173	36.4632	22.9462	42.6962	13.9042	40.4102	49.0191	35.9781	32.4301	39.7811	32.8351	60.0451	44.7351	65.8781	51.9611	40.7351	62.0855	66.9135	77.1095	58.3655	64.9665	27.0905	32.4415	19.0965	35.6085
29	71.157	72.766	76.193	65.6	1.42204	122.612	122.247	62.1378	92.4238	37.8668	76.6371	126.246	98.0531	-4.8369	73.0851	26.6379	18.1279	43.8309	18.0809	32.7529	90.4183	3.70508	20.5643	83.5543	70.2673	33.1582	20.9192	39.0962	11.4402	37.6432	46.9601	34.3931	29.0701	36.1841	31.0181	57.1781	40.4491	61.4751	49.2311	35.3241	57.4255	61.6865	71.4315	54.5195	59.1915	25.9195	30.9085	16.1115	33.7685
30	66.982	65.237	71.987	61.402	-0.54996	108.894	99.9468	55.6388	81.3298	33.5638	64.2741	111.913	90.8701	-7.7999	67.1681	21.6919	15.4099	38.6339	15.3139	29.0169	82.1683	1.93428	16.4873	76.3223	62.9983	31.3102	18.2362	36.5922	9.64022	35.8322	46.1051	32.4131	26.0731	34.3601	28.7171	53.7761	37.1271	57.6691	45.9141	31.2701	53.8865	55.7535	67.3445	50.3925	54.8235	24.2355	29.0975	13.6925	31.8845
31	64.477	59.828	67.348	56.025	-3.56596	95.5668	78.4998	48.5528	71.2018	29.4898	53.6971	99.3311	83.5721	-10.0769	61.4611	18.2459	12.5249	34.5299	13.4479	25.3909	73.0163	1.52558	13.1363	69.8093	56.0063	28.1292	16.0612	34.1002	8.42222	34.0712	42.8421	30.6881	24.3861	30.8901	26.0011	51.7411	34.6161	53.7511	43.1641	27.7121	49.9135	50.9525	62.8555	46.5865	49.7115	23.5305	27.1265	11.2515	29.3425
32	61.286	53.571	64.251	52.631	-4.40396	85.8108	60.8408	44.6458	60.1308	26.7758	44.0081	87.8531	77.4731	-11.7769	55.5081	14.9219	9.72188	29.9519	11.1369	21.6219	64.3593	0.71428	11.3843	63.4643	50.5043	25.9732	13.9882	32.1232	7.39822	32.5782	41.1391	28.8841	23.3241	28.8841	23.7441	49.4061	33.1111	50.3161	40.7261	26.0311	47.9995	47.4345	59.1395	43.6595	44.9995	22.5995	25.3795	10.6345	27.0145
33	58.521	49.098	60.626	48.78	-5.67196	76.1968	46.0288	39.8508	52.8838	24.0958	35.5861	77.9131	70.3031	-13.4519	51.6921	11.9099	7.73188	25.6409	9.98688	18.3279	57.4823	0.94388	9.87228	58.3233	45.5833	23.7442	11.9032	30.3692	6.64822	32.7972	38.4911	27.6931	21.7081	26.4911	22.3131	47.1301	31.1061	47.1061	38.0341	24.8371	44.6775	43.5485	54.7025	39.8075	41.1585	21.1415	23.1555	9.30454	24.8185
34	55.54	44.395	57.368	45.57	-6.17996	67.4118	33.0348	36.6968	46.8938	21.7888	28.3871	69.1591	63.7121	-14.6959	46.3391	8.72488	5.43188	21.6509	8.67288	15.0759	51.5883	0.64478	8.77228	53.5483	40.7593	22.2912	9.48422	28.6282	6.22022	32.6632	37.3541	26.3011	19.6351	25.0341	20.2751	44.3481	29.7211	44.1691	36.1691	23.8181	42.2425	40.9185	50.6155	37.1505	37.0495	19.4005	21.6645	9.09354	24.1555
35	51.742	39.977	54.559	43.838	-6.95096	61.2448	21.9418	34.0578	41.7928	19.5908	23.0291	61.4521	57.8171	-15.5959	41.1301	7.15488	3.86688	18.3279	8.16888	11.9529	46.8433	0.58328	7.00628	49.2853	37.7663	20.5902	7.76322	27.8502	5.97522	30.1342	35.4141	24.4001	17.3951	24.0491	19.3571	41.7071	28.2221	42.0731	32.6881	23.0201	39.7215	38.1015	47.2405	34.3705	32.4615	17.8865	20.4875	9.58854	24.0975
36	48.045	36.804	50.045	40.843	-7.70496	54.1948	13.3548	30.2548	37.4618	17.9278	18.8061	54.3751	51.6511	-16.2069	37.3321	5.70188	3.74088	15.6629	7.13688	9.22788	43.7623	0.93428	5.19328	45.4683	35.1113	19.5102	5.97122	26.3852	6.15722	29.1312	33.6141	23.2211	15.3721	21.7171	18.3421	38.4131	25.8531	39.6071	30.1891	21.8441	35.1175	34.9065	42.8425	30.6435	27.7345	16.6235	19.4465	8.82154	24.1275
37	44.724	33.456	48.061	39.259	-8.74996	49.6968	4.50776	28.1488	33.9288	16.3898	15.2431	48.4001	46.6641	-16.7569	31.4091	5.13288	2.58888	13.9009	6.66388	6.50588	40.4913	-0.18852	3.21928	42.3733	32.2593	18.6812	5.03222	25.7512	5.95722	26.5582	32.0511	20.7401	12.4061	21.0821	16.9421	36.2341	24.8401	37.7831	27.4191	20.2121	33.1945	33.6415	39.6325	29.2735	23.7775	15.5895	19.7825	8.69054	24.9535
38	41.249	31.968	43.784	36.238	-9.60196	43.3068	-1.39224	25.6228	29.1578	16.0998	13.1211	44.1911	42.2151	-17.4609	27.8751	4.75188	3.26688	12.5049	5.36488	4.73188	37.1613	-0.77662	1.39128	39.0283	30.0283	18.3352	4.57422	23.3432	6.28922	25.9842	30.0021	19.3651	10.8851	18.9161	16.2211	33.3461	22.9361	35.4911	26.5111	17.8581	29.0925	30.9405	35.8855	26.6275	19.2335	14.7815	19.4995	7.62854	25.2345
39	37.805	29.217	40.821	34.971	-10.868	38.9018	-6.71024	24.6848	25.6398	15.2248	11.2731	40.8861	38.7531	-18.6669	24.0711	4.19988	2.62288	10.7969	4.97388	2.73588	33.8823	-2.20282	0.11928	35.9503	27.3373	17.3132	4.55122	22.6322	5.85022	24.2252	27.9401	16.2471	9.26308	18.0771	15.2301	31.6561	22.1201	33.5231	23.6561	15.9511	26.8775	29.1795	33.0625	25.1475	16.0145	14.2685	19.3525	6.69954	25.2275
40	34.7	26.615	37.585	34.322	-11.644	34.8928	-9.73524	23.4268	22.4308	15.3078	9.8631	38.3331	36.0151	-20.0229	21.7571	3.58988	2.65388	8.84388	4.74688	1.39488	31.4553	-2.84542	-0.70972	33.1923	25.3373	16.1162	4.68822	21.8582	5.50222	23.3752	25.8521	14.0091	8.43708	16.9921	14.4541	30.3151	21.6161	31.8741	22.0741	14.1291	24.7175	26.9465	30.8575	22.8785	13.1335	13.7075	18.1095	5.82154	24.8465
41	31.294	25.618	33.827	32.485	-12.085	29.8678	-11.1322	21.9008	19.4928	15.4668	8.9251	35.9881	34.0031	-21.5269	20.7231	2.72088	3.07388	7.59588	4.42688	1.18388	29.3203	-3.42602	-0.82672	31.3793	24.1073	15.4792	4.14422	19.7842	4.93522	23.4132	23.2551	12.8251	7.99408	16.1521	13.8391	28.6781	20.2521	29.2561	22.3071	13.1821	21.6545	24.3305	28.7275	19.4815	10.4005	13.0915	17.0255	3.99254	23.1755
42	29.163	23.428	31.659	32.488	-12.447	26.4668	-13.0442	21.0088	16.5618	14.2248	7.5321	33.5921	31.9071	-23.1089	19.5131	1.88688	1.76588	6.63688	4.36788	0.38388	26.1653	-3.79682	-1.29272	28.7373	22.7753	13.9552	2.61822	19.1632	4.57222	22.7092	21.1251	10.0341	7.12108	16.4621	11.9161	27.0741	19.7221	27.3701	20.8771	12.7941	20.5485	22.4425	26.7755	17.5565	8.1585	12.3685	16.6415	3.25954	21.7175
43	25.935	22.962	28.733	30.942	-12.742	22.7868	-13.7482	18.6098	15.1578	14.1648	6.3311	31.2511	29.0431	-23.7489	18.9211	0.85988	2.20788	6.19388	5.18288	-0.22612	24.6393	-3.84352	-1.49272	27.0943	21.9963	13.6832	1.08922	17.4362	3.92922	22.2522	19.2541	8.93408	6.10508	16.7161	10.8681	25.4911	18.9771	25.3421	20.1961	12.8831	19.3205	19.6395	24.5595	14.0245	6.2815	10.8845	15.8355	1.35354	19.7905
44	23.422	20.951	27.643	30.882	-13.092	21.1538	-14.4262	17.5418	14.2478	13.5528	5.4361	28.6461	27.2621	-23.9729	17.7111	0.20488	1.72688	5.74788	5.41088	-1.17212	23.1123	-3.76502	-2.25772	24.9593	21.0613	12.9112	-0.92278	16.9762	3.97222	20.6822	18.3151	6.89508	3.88108	17.1851	8.70308	23.6411	18.7751	23.5291	18.8411	13.5871	19.1055	18.4315	22.5725	11.8515	4.7755	9.67054	15.7755	1.31854	19.2065
45	20.647	20.875	26.632	29.625	-14.173	19.3278	-15.5072	16.1108	13.8528	13.4968	5.0831	26.7601	25.2271	-24.0119	16.5471	-0.01112	2.15088	5.52188	5.69188	-2.00012	21.7023	-4.09882	-3.28972	22.9083	20.3683	12.5342	-2.32978	16.2252	3.90222	18.8982	17.1961	5.58208	2.17408	17.4281	7.17008	21.5461	18.2081	21.6641	18.0021	14.4321	19.0405	17.1655	20.8195	9.8745	3.7715	8.36654	16.3815	1.15354	18.9335
46	18.609	21.643	25.491	28.487	-14.901	17.1568	-16.4992	15.2948	13.4948	13.7888	4.6441	25.2691	23.7901	-23.9639	15.2051	0.03888	2.27588	5.65788	5.77288	-2.18012	19.6433	-4.44072	-4.35972	20.8533	19.2453	11.7392	-3.68978	15.3142	3.78722	17.2802	16.3941	4.36708	0.59008	16.9101	6.47508	19.8691	17.4071	20.1331	17.1501	14.2981	18.4875	16.1735	18.6495	9.3425	3.1255	7.01054	16.7635	1.19654	19.5845
47	17.441	21.078	25.112	28.198	-15.34	15.1268	-17.8362	14.7738	13.1678	14.6818	3.8561	23.9321	23.1541	-23.9239	14.0891	0.80188	2.33988	5.56188	5.05188	-1.74612	18.0503	-4.89102	-4.89072	19.0713	17.7083	11.0132	-4.50778	14.6772	3.43422	15.3182	16.5201	2.79008	-0.88392	15.9691	5.81808	18.6301	17.3561	17.9341	15.6501	14.2601	17.7505	16.0385	16.7375	9.6375	2.6105	6.96854	16.7705	1.89054	20.4725
48	15.982	23.389	23.86	26.944	-16.213	11.7978	-19.9012	13.4168	13.2748	15.1628	3.1231	23.6941	21.7801	-24.6039	12.8381	1.53588	2.56888	4.75788	4.91488	-1.47612	15.2383	-5.01122	-5.77072	16.9153	16.2103	9.97222	-5.58278	14.2832	2.93022	13.8182	15.1871	1.62908	-1.54392	15.2831	5.61308	17.3081	16.0551	16.1291	14.6581	12.6581	17.0595	14.9275	15.1455	9.6205	2.4985	5.80754	17.2825	1.84654	20.1125
49	15.738	21.876	24.024	25.787	-16.186	9.37576	-21.7432	13.2698	12.8948	15.7408	1.8131	23.3261	21.3651	-25.0619	11.5501	2.90988	2.13688	4.37288	4.26188	-1.23812	13.8813	-5.13482	-5.63772	15.5893	14.7503	8.71122	-5.87178	13.8652	2.65522	12.7862	15.3291	0.43708	-2.20392	13.9211	4.82508	16.7251	16.4651	13.5141	13.4121	12.0041	16.0965	14.8135	13.2575	9.9945	2.0245	6.85354	16.5085	2.73254	19.7325
50	15.237	22.416	23.145	24.35	-16.203	7.05976	-23.4312	12.7568	12.7148	15.5338	1.4061	23.6061	20.9721	-25.0789	10.4781	2.98188	3.08288	3.30588	4.14588	-1.40212	12.3633	-5.05972	-6.19972	13.9853	13.4403	7.60922	-6.51878	13.1362	2.18122	11.8502	14.5281	-0.29892	-2.06992	13.4781	4.47508	16.5331	16.0001	12.3661	12.8931	10.2351	15.0025	13.7525	11.8125	9.8475	1.8325	7.25654	16.1705	2.65254	17.4325
51	14.812	21.401	23.04	22.016	-15.987	5.91076	-23.9722	12.3308	12.1018	15.1238	0.1341	23.3471	20.6091	-25.1869	8.6061	3.13188	2.93388	3.12888	4.36588	-1.72912	11.3753	-4.75712	-5.89272	12.9533	12.6813	6.30122	-7.55678	13.0382	2.43022	11.6312	14.2641	-0.51692	-2.58492	12.9271	3.68008	16.5671	15.3411	11.0201	11.3751	8.2641	14.2395	12.4745	10.6445	8.7185	1.0515	8.20254	14.6105	2.26454	16.8845
52	14.027	20.226	23.171	20.671	-15.947	5.58976	-24.9522	12.2398	11.9168	14.4038	-0.2899	22.8031	19.7221	-25.2389	7.7321	2.86288	3.30588	2.45988	4.10388	-2.91512	11.0693	-4.64582	-6.81572	11.9793	11.8383	5.65422	-7.90978	12.8662	2.94022	10.6482	14.1931	-0.89992	-2.43192	12.6771	3.69008	16.9371	15.4301	10.0901	11.2831	7.8761	13.6525	12.2615	10.6655	7.7545	0.8705	8.84254	14.0895	2.30154	16.1315
53	12.761	20.433	22.994	18.502	-16.05	5.08676	-24.4422	12.0228	12.0348	13.7728	0.0281	21.9151	20.1561	-25.1839	6.3981	1.37688	4.14188	1.75788	4.24388	-3.71912	10.7223	-4.64422	-7.94972	11.3033	11.2163	4.81722	-8.40678	11.7092	3.21222	10.1922	13.3981	-0.34892	-2.44492	13.1541	3.20908	16.3981	13.4531	10.1391	10.6451	5.6921	12.9015	11.0115	10.6885	6.6745	1.1395	9.50254	13.1185	1.72854	14.8365
54	11.565	18.966	23.763	17.824	-16.102	5.88576	-24.9902	12.0738	11.3648	13.2438	-0.6069	20.2331	18.7451	-24.7949	5.2911	0.97388	3.73388	2.44988	3.54188	-4.14012	10.0983	-4.73852	-7.73272	11.2063	10.3663	4.64322	-9.15578	10.9802	4.07922	9.36922	13.7021	-1.15292	-2.10692	12.9491	3.28208	17.1251	12.9001	9.1441	10.2121	5.8721	12.7395	10.7125	11.1535	5.8665	1.3385	9.50854	13.4715	1.53554	15.1815
55	10.524	19.585	24.112	16.702	-16.611	5.20976	-24.4092	11.3728	10.6118	12.2258	0.2851	18.7291	19.0511	-25.2839	4.8411	0.51388	2.95288	2.37288	3.37288	-4.10812	10.1683	-5.15612	-8.39572	11.7353	10.0783	4.78122	-9.76378	9.44322	4.57422	8.60022	13.1741	-0.54692	-1.96392	13.2401	2.84408	16.8611	11.2121	10.0871	10.1131	4.9061	11.7775	10.2595	11.1125	4.7375	1.8895	9.02754	13.7195	0.83354	14.5385
56	9.09804	18.598	24.098	16.784	-17.006	5.16276	-25.0522	11.0698	9.56076	12.1108	-0.5149	17.1741	18.0141	-24.7099	4.4411	0.48488	1.96488	2.56888	2.91488	-4.13712	9.18428	-4.77792	-8.25172	11.6323	9.47828	4.63922	-10.0728	8.10422	5.09322	7.30522	12.8921	-1.56092	-1.80592	12.9561	3.03708	16.8511	9.5871	8.9881	10.2791	4.5431	11.0695	9.7815	11.3115	4.4885	1.7005	7.96754	15.0805	0.78754	14.7525
57	8.18904	18.358	23.892	15.983	-16.975	4.42376	-25.3622	10.5738	8.87076	11.2098	-0.5929	16.6121	17.8761	-24.7569	4.2901	0.99588	1.19288	2.71288	2.50688	-3.48212	9.00928	-4.76292	-8.40172	11.6623	9.44028	4.85422	-10.3798	6.55422	5.52922	6.08422	12.6711	-2.34492	-1.60092	13.1101	2.78508	16.1101	8.0241	8.8911	10.5241	3.8381	10.3065	9.4675	10.9255	3.8645	1.5285	7.04054	16.3545	0.79654	14.2965
58	7.27104	18.12	23.117	15.463	-17.51	2.74176	-25.0962	10.1648	7.88176	11.1288	-0.4249	16.1791	18.4341	-24.4499	4.1321	0.69488	0.51888	1.96088	3.11188	-3.35712	8.31328	-4.65642	-8.91172	11.9783	8.98628	4.70422	-10.4518	5.77822	5.54822	6.05622	12.4321	-2.54592	-1.95492	13.6741	2.97608	15.0611	6.0231	9.1521	10.4211	1.4541	9.7235	9.0775	9.7375	3.0915	1.0005	7.06554	16.8595	-0.01146	14.2525
59	7.37004	16.973	22.351	15.171	-16.913	1.61976	-25.3092	10.6828	7.10976	11.0118	-0.5899	16.0211	18.0971	-24.8699	3.8961	1.68888	0.23988	1.97688	3.19888	-3.28212	8.24128	-4.25322	-9.58772	11.3583	9.06228	4.99922	-10.6478	4.53922	5.12122	5.47122	11.4481	-3.39092	-2.08392	13.6521	3.41608	13.9941	5.3961	9.1701	10.2001	1.1871	8.2185	8.5175	9.1745	3.5445	0.0335	6.52454	17.7745	-0.28246	13.8125
60	7.04904	16.521	21.61	13.906	-16.665	-0.45024	-25.9602	10.6898	7.40676	11.1158	-0.3469	15.7221	17.8211	-24.7249	3.8771	0.70888	0.36488	1.46688	3.05588	-2.73012	7.88828	-4.29782	-9.39472	11.1813	8.80628	5.30622	-10.6328	4.53322	5.15622	5.91822	11.0411	-4.13692	-2.29992	14.0621	3.64108	13.0981	3.8511	8.7541	9.5751	-0.3919	7.6675	8.1265	7.5625	3.1755	-0.5825	6.94254	17.8175	-0.45046	13.6535
61	6.52804	14.154	21.237	12.852	-16.078	-0.99424	-25.6952	10.8308	7.75076	11.4208	0.0081	15.5831	16.9051	-25.5459	2.8771	1.44688	0.31588	1.59188	2.52488	-2.01912	7.56528	-4.38012	-9.74872	10.5353	9.16128	5.15422	-10.6748	3.89222	4.72422	5.64922	10.7151	-5.46992	-2.28192	14.3471	3.19708	11.9431	3.9561	8.5131	8.4431	-0.0639	6.0485	7.7725	6.8525	3.4705	-1.4035	7.28654	17.9595	-0.56146	13.3975
62	6.39604	13.233	20.863	11.447	-16.053	-2.00324	-25.8022	10.7798	7.77676	11.6088	0.9791	14.8571	16.1881	-25.4649	2.6861	0.23488	-0.00312	1.11688	2.41588	-1.58212	7.33528	-4.61672	-9.15472	10.2553	9.06728	5.04922	-10.4288	3.68122	4.82422	5.81622	10.4041	-5.76192	-3.00692	14.2221	2.77908	11.9601	3.3251	7.7511	7.2791	0.2561	5.3055	7.1425	5.3155	3.0375	-1.6665	7.66454	17.2505	-0.76646	13.3225
63	6.12604	11.709	20.186	10.204	-16.117	-2.33924	-25.5142	10.8108	7.65776	11.8208	1.6281	14.6951	15.5761	-25.8519	2.5781	-0.70012	-0.17612	0.90688	2.10188	-0.88112	6.97728	-4.90822	-8.35372	9.65928	8.88228	4.64822	-10.3468	3.67122	4.40122	4.83022	10.3111	-6.18892	-3.44092	13.9141	2.25408	11.9641	3.3991	6.7961	6.3231	0.7261	4.0545	6.6125	4.8295	3.1645	-1.7975	7.46954	16.3645	-0.90046	13.3465
64	4.97904	10.306	19.943	8.76004	-16.155	-2.44524	-25.5412	10.0828	8.05176	11.7838	1.9931	14.3281	14.9621	-25.9809	2.5341	-0.86512	-0.33912	0.51688	1.61188	-0.49412	6.39028	-5.31572	-7.45472	9.27228	8.80828	4.28822	-10.6208	3.62122	4.58722	3.59822	10.2381	-6.40592	-4.03492	13.8231	1.52508	11.9821	3.0951	5.9121	5.3021	1.3581	3.1715	6.2385	4.3625	1.9445	-1.7125	7.02654	15.4845	-0.90146	13.8845
65	5.43004	8.94604	19.224	8.14504	-15.961	-2.80724	-25.6082	8.82976	7.85976	12.1608	2.0311	14.0851	15.2141	-25.6239	2.9831	-1.37412	-0.50912	0.10488	1.68288	-0.86812	5.86228	-5.17452	-6.73672	8.21428	7.40928	3.93022	-10.8008	3.58522	4.86122	2.62522	9.57208	-6.56192	-4.87492	12.8751	1.38708	12.7091	1.9351	5.2691	4.6141	1.0351	2.3825	5.7415	3.6325	0.6445	-0.6405	6.61954	14.2725	-1.21846	14.1815
66	4.46104	8.27604	18.936	7.32404	-15.704	-2.59224	-25.4372	8.30076	7.97376	12.0858	1.5231	13.9581	15.5161	-25.3289	3.3261	-1.42012	-0.22812	-0.38812	1.11888	-1.64312	5.62928	-5.08322	-6.47572	8.12728	7.56228	3.63022	-11.3368	3.86322	5.14322	1.61322	10.1691	-6.57092	-5.44592	12.3761	0.84908	12.6211	1.3961	4.6011	4.0811	0.8631	2.0845	6.2375	3.7895	-0.3355	-0.6805	5.61654	13.2895	-1.55046	14.9025
67	5.32004	7.21104	18.412	7.33604	-15.439	-3.08624	-25.5122	7.52276	7.53476	12.6568	0.8501	14.1161	15.9631	-24.7659	3.4751	-1.51812	0.10488	-0.10812	0.75988	-2.87412	5.84428	-4.45962	-6.52572	7.14428	7.03328	3.50922	-11.3348	3.65522	5.13122	1.66922	10.6101	-6.53792	-5.69592	11.8111	0.88908	12.4111	0.2221	4.1911	3.4411	-0.3789	1.9345	5.9575	3.7995	-1.1975	0.2885	5.32554	12.7365	-2.36046	14.8615
68	5.04104	6.11204	18.081	6.82004	-15.183	-3.24524	-25.7512	7.31676	8.07576	12.5738	0.6221	14.3911	16.3291	-24.0779	2.8581	-1.34212	0.52088	0.05388	0.48088	-3.88912	6.55828	-4.04582	-6.88172	6.88328	7.00928	3.39722	-11.4678	2.78622	5.09822	2.15822	11.2071	-6.64492	-5.37892	11.0321	0.38208	12.1401	-0.4389	4.0031	2.6471	-1.5649	2.1675	6.0345	4.0525	-1.4835	-0.2225	4.82254	12.8045	-2.52746	14.9105
69	4.31404	5.07604	17.083	6.59304	-14.89	-3.12024	-25.5432	7.10776	7.39876	12.4448	0.2551	14.7351	16.9761	-23.4279	1.9901	-1.00812	0.62588	0.62888	0.12888	-4.83112	7.31928	-3.75802	-7.69772	6.57328	7.27328	3.39622	-11.2148	1.92722	4.78322	2.58822	11.6931	-6.47692	-5.39292	10.6621	-0.11192	11.2991	-0.7849	3.0991	1.9741	-2.3859	2.3995	5.8175	3.3995	-1.5885	-0.1275	4.99954	13.3355	-2.90946	14.5285
70	4.36404	3.94004	15.663	6.67204	-14.509	-3.29924	-25.3042	7.94376	6.81476	12.7678	0.5451	16.1641	17.0051	-23.4529	1.3021	-1.46012	1.08188	1.31488	0.22088	-5.25012	7.74628	-3.25322	-8.65072	5.93228	7.59528	3.56822	-11.0188	0.53022	4.40222	2.46722	11.5491	-5.84792	-4.80992	10.5891	-0.77892	10.2661	-1.3969	2.4401	1.3441	-2.7659	2.9455	5.4985	3.2735	-1.4255	-0.1795	5.59054	13.4075	-3.27846	13.8515
71	3.11004	3.24104	14.328	6.33904	-14.7	-2.82224	-25.3812	8.63776	6.62376	11.8228	0.7521	16.3361	17.4951	-23.2029	0.0371	-0.71812	1.21888	1.75688	0.85888	-5.77912	8.41128	-3.56802	-8.70372	6.32428	7.90128	4.61922	-10.4648	-0.49278	4.12822	3.17722	11.0991	-6.04592	-4.90092	10.5151	-1.30692	9.5881	-1.5919	1.8381	1.0481	-2.6849	2.8815	4.6215	2.3555	-1.4435	-0.4995	5.79054	14.5265	-3.11346	13.4845
72	2.36904	3.41704	13.082	6.21704	-14.837	-3.10824	-25.5082	9.93976	6.38076	11.5768	1.2301	17.3721	17.6661	-23.7449	-0.6109	-1.01612	1.09188	1.81888	2.20088	-6.14912	7.95928	-3.35322	-9.70572	6.08228	8.28428	4.92522	-10.2478	-1.05178	3.78122	2.88822	10.0761	-5.94492	-4.63792	10.9221	-1.37392	8.5081	-2.0779	1.9201	0.8811	-1.5529	3.2395	3.5245	2.0855	-1.7855	-0.3315	6.25454	14.4415	-3.32446	13.4295
73	1.35804	4.01104	11.524	6.79504	-14.819	-2.47724	-25.9692	10.6778	5.99676	11.0158	1.2991	17.5021	18.1531	-23.5449	-0.5349	-0.61512	1.65688	1.99288	3.31388	-5.83312	8.07428	-3.58722	-9.77872	6.43228	8.52228	6.17222	-10.2208	-1.44678	4.04722	2.63722	9.51708	-5.85792	-4.95492	11.0341	-1.71392	8.2601	-2.3669	1.7581	1.3121	-1.0029	2.4805	3.2775	1.6005	-2.1425	-0.5585	6.26354	15.2355	-3.22946	13.5415
74	0.36704	4.74604	10.798	7.35604	-14.845	-2.24524	-26.3932	11.8678	6.23376	10.9108	0.9401	17.2891	18.3431	-24.0409	-0.3469	-0.48812	2.06988	1.94988	3.86788	-5.67112	7.31128	-3.38042	-10.4407	6.56328	8.95328	6.60522	-10.2158	-1.31078	3.75622	2.61422	9.04708	-5.88792	-4.92692	11.4611	-1.67292	7.8681	-2.4249	2.3681	1.9931	-0.2399	2.4345	3.2025	1.4065	-2.9685	-0.6535	6.21154	15.6405	-3.38346	13.8365
75	0.02904	5.55004	10.31	8.22404	-15.152	-1.91724	-27.2172	12.5248	6.26576	11.4588	0.1721	16.6091	18.9411	-24.1829	-0.1909	-0.80712	2.27288	1.72488	5.07288	-5.32212	6.68628	-3.34302	-10.8847	6.43428	9.09428	6.56322	-10.5438	-0.94478	3.76522	2.43722	9.02308	-5.77292	-4.54192	11.3821	-2.06592	8.0741	-2.3919	2.5891	2.1561	0.1241	2.3925	3.2015	1.3215	-3.9985	-1.1745	5.88854	15.6915	-3.36946	13.7665
76	-0.29696	6.10104	10.226	8.42804	-15.777	-0.92524	-27.1752	13.1308	6.90176	11.2538	-0.9259	16.0721	19.5101	-24.8669	-0.0279	-1.28912	2.69688	1.12588	5.06088	-5.10112	6.12428	-3.54492	-10.9807	6.26128	8.25728	6.10422	-10.3458	-0.45378	3.54022	1.83522	8.89708	-5.98392	-4.39492	11.7051	-1.63392	8.8391	-2.8049	3.4011	2.5241	-0.4489	1.6475	3.3915	1.8515	-4.4565	-1.5985	5.97554	15.5775	-4.07246	13.8065
77	-0.81196	5.66204	10.39	9.02704	-15.808	-1.10024	-28.2872	13.0398	7.22076	12.4808	-1.2999	15.2751	19.9401	-24.7189	0.2871	-1.87112	2.51388	0.91488	5.49788	-4.86912	5.72028	-3.44472	-11.0857	5.96028	7.95628	5.83322	-10.8238	-0.46078	3.24522	1.99522	8.16808	-5.10392	-4.01792	11.0111	-2.45692	9.9161	-2.7669	3.1541	2.0251	-1.3519	2.2165	3.6955	2.1395	-4.9065	-2.4415	5.54454	14.8855	-4.14146	13.4275
78	-0.90396	5.21004	10.516	8.90504	-16.196	-0.37924	-27.6792	13.2218	7.17176	11.4508	-1.8929	14.8631	19.7391	-25.3089	0.4471	-1.94312	2.46788	0.88388	4.65688	-4.92512	5.72028	-3.83252	-10.0997	5.86028	7.22828	5.48922	-10.9328	-0.60678	3.51322	1.71822	7.93908	-5.27792	-4.10792	10.3761	-2.45592	10.9081	-2.7469	3.4921	1.5991	-1.7919	2.3025	4.2855	2.4365	-5.7795	-3.4165	4.97854	14.5735	-4.43946	13.0225
79	-1.01696	4.05904	10.838	8.42804	-16.12	-0.58524	-27.6882	12.8778	7.08376	11.5088	-1.2609	14.1981	19.4201	-25.1279	1.1181	-2.22212	2.00988	0.74988	4.62688	-4.96612	5.75928	-3.75722	-9.92872	5.95628	6.52128	5.33822	-10.9328	-0.75878	3.02922	1.89822	7.09108	-4.60192	-4.57992	9.49308	-3.05992	11.9391	-3.2209	3.0331	0.9241	-2.5689	2.5405	4.2025	2.9375	-5.2355	-3.8265	4.85854	13.7825	-4.29846	12.3735
80	-1.27196	3.53604	11.107	7.65904	-16.279	-0.73524	-27.1542	12.5588	6.48976	10.8458	-1.0939	14.1811	18.2801	-25.1029	1.5811	-2.51812	1.10088	1.03788	3.79688	-5.12812	5.57828	-4.11572	-9.31972	6.36728	6.28828	5.31522	-11.2958	-1.13978	2.65622	2.32322	7.00108	-4.68892	-5.56992	9.19108	-3.22992	12.3951	-3.5629	3.0491	0.6541	-2.7109	2.9835	4.5415	2.7665	-5.0775	-4.6205	4.68154	12.9695	-4.22446	11.9425
81	-1.87596	3.06004	11.516	6.50804	-16.17	-1.32624	-26.4162	12.4978	6.32976	10.4758	-0.2639	14.4441	17.5281	-24.8859	2.0921	-2.32712	0.25088	1.59088	3.28088	-5.52512	5.03828	-4.44572	-9.23972	7.02228	5.88028	5.49522	-11.0248	-1.10278	2.28322	2.67122	6.45408	-4.42392	-6.71992	9.05608	-3.54792	12.1701	-3.8899	3.2301	-0.0419	-2.3759	3.0965	4.3245	2.6305	-4.6135	-5.0875	4.63054	12.2965	-3.77546	11.7625
82	-1.88796	2.00004	11.524	5.39204	-15.702	-1.65624	-26.0832	11.9798	6.38476	10.3588	0.3701	14.4741	16.8751	-23.9139	2.4831	-2.84812	-0.39512	1.61588	3.13088	-5.47512	4.70828	-4.42952	-9.44272	7.82428	5.29828	6.04522	-10.7738	-0.80178	2.21022	3.32922	5.78408	-3.83692	-7.27892	8.94308	-3.70292	11.7991	-4.4209	2.7111	-0.7089	-2.3949	3.2495	3.5895	1.9655	-3.3975	-4.5895	5.08654	12.0435	-3.38946	11.6705
83	-2.47496	1.97104	11.315	4.82204	-15.878	-1.48124	-26.0962	12.2488	6.30576	11.2268	0.1071	15.0771	15.8131	-23.9969	2.2281	-3.01412	-1.13712	1.96588	2.76988	-5.27012	4.14028	-4.91492	-9.70072	7.73028	5.10528	5.66822	-10.3998	-0.72878	2.19022	3.47322	5.69208	-3.93292	-7.92492	10.0211	-3.93092	10.9891	-4.6939	2.9311	-1.1339	-1.4989	3.3575	3.5165	1.3335	-3.0275	-5.0355	4.99154	12.0445	-3.01446	11.4135
84	-2.80196	1.67504	11.535	4.16804	-15.573	-1.17124	-26.2602	11.9858	6.69876	11.6588	0.4631	14.9551	15.4551	-23.6079	1.8211	-3.41212	-1.23312	1.69788	2.90688	-4.91012	3.99928	-4.80642	-9.82472	7.57228	5.05928	5.57022	-9.92278	-1.09578	2.63922	3.39622	5.06808	-3.79792	-8.00092	10.2841	-3.95092	10.3921	-5.0159	2.8791	-1.9009	-1.4159	3.0905	3.3135	0.8725	-2.8045	-3.7005	5.24154	12.2575	-2.61146	11.5635
85	-3.70696	1.64704	10.941	4.11404	-15.483	-0.72324	-26.4132	11.2238	6.72676	12.1958	-0.3699	15.5771	14.6521	-24.3299	0.9761	-3.70012	-0.86212	1.26888	3.22388	-4.64812	3.87228	-5.03102	-10.3227	6.95628	4.60428	5.28422	-9.83578	-1.46778	3.45522	3.25522	4.57708	-4.03992	-8.07992	10.9811	-4.15292	10.0231	-4.7449	2.8151	-2.0139	-1.1159	2.7865	2.9925	0.7915	-3.6475	-3.4075	4.92454	12.5565	-2.43646	11.2915
86	-3.90096	1.86604	11.206	4.23504	-15.09	-1.52024	-26.5922	10.9268	7.09976	12.3168	-0.8029	15.8781	14.2651	-24.4609	-0.0689	-3.93012	-0.01112	0.87388	3.56788	-4.55712	3.70128	-5.12272	-10.7187	6.22128	4.83328	5.26022	-10.0928	-2.31678	4.15522	3.00122	4.25108	-4.05192	-8.01892	10.6121	-3.56892	9.5661	-4.5729	2.4511	-2.5569	-1.0599	2.7335	3.1355	0.7445	-4.4215	-3.0075	4.81154	13.2075	-2.30346	10.7215
87	-4.48196	2.02204	10.899	4.54504	-14.795	-1.91324	-26.1612	10.2898	7.13376	11.6898	-0.9389	15.8311	14.3091	-24.6729	-0.6889	-4.22112	0.56188	0.30588	4.13188	-4.70612	4.00128	-5.17262	-11.2417	5.34328	5.09928	4.98322	-10.5528	-3.22178	4.43822	3.19322	4.18308	-4.48192	-7.88792	9.91008	-2.87892	9.1251	-3.9799	2.4291	-3.0469	-1.8619	1.9315	3.8385	1.5725	-5.4135	-2.0675	4.72654	13.3955	-1.89246	10.6595
88	-4.89596	2.52104	10.71	4.39404	-14.725	-2.59924	-25.6062	9.95276	7.16876	11.6298	-1.8779	15.8381	14.4031	-25.2189	-1.2039	-3.69112	0.71388	0.29388	4.53788	-4.83412	4.30628	-5.35962	-11.0947	5.21628	5.38428	5.51022	-11.2228	-3.52978	4.30922	3.05022	4.27508	-4.60792	-8.16992	8.84608	-2.40192	8.6481	-3.3589	2.2821	-2.7729	-2.5289	1.7095	4.3825	1.9615	-6.2355	-2.5145	4.17654	13.9095	-1.86146	10.3335
89	-5.07696	2.82104	10.344	4.14304	-14.551	-2.61924	-24.8072	10.4928	5.92076	10.9588	-1.9099	15.8701	14.8661	-25.1199	-0.9989	-3.42112	0.61888	0.02388	5.19888	-5.26612	4.33228	-5.61402	-11.0037	5.07228	5.29728	5.45122	-11.2288	-3.93178	4.15022	3.79122	4.74708	-4.65792	-8.20892	7.95108	-1.72792	8.3681	-2.8139	1.7011	-2.4959	-3.7489	1.7165	4.8995	2.6875	-6.5285	-1.9135	3.96454	13.5375	-2.00746	10.0375
90	-5.39496	3.25604	9.57404	3.73604	-14.38	-3.08324	-24.8062	11.9488	5.93776	10.6068	-2.1979	15.6371	15.1551	-24.7959	-0.6089	-2.58112	0.54488	0.69188	5.36188	-5.24312	4.53528	-5.86282	-10.7507	5.33128	5.89128	5.69522	-11.6488	-3.72878	3.98022	3.81822	5.33308	-4.92892	-8.15192	7.39308	-1.87292	7.1321	-2.9529	1.6271	-1.9729	-3.6289	1.5435	5.3155	3.7315	-6.2265	-2.5185	4.03454	13.8265	-2.36746	9.94354
91	-4.95096	3.84604	9.28504	3.32504	-14.244	-2.51924	-24.5982	13.3038	5.19776	10.0868	-2.1389	15.1961	15.1891	-24.0719	-0.5659	-1.93312	0.26188	1.20388	5.34488	-5.27112	4.26928	-5.97372	-10.0637	5.29328	5.70328	6.16222	-11.2078	-3.37478	3.48122	3.94322	5.35608	-4.91992	-7.95592	7.46708	-1.90092	6.9581	-3.4619	1.3891	-1.9079	-3.7359	1.8725	5.3255	4.0095	-6.0115	-2.7705	4.05954	13.5005	-2.74746	10.1445
92	-4.89496	3.95804	8.85704	3.05504	-13.835	-2.85224	-25.3642	14.8238	4.61176	10.5628	-2.2029	14.7211	14.7901	-23.6339	0.1781	-1.42912	0.32088	1.38488	5.04988	-5.11512	4.32028	-5.96222	-9.51772	5.55128	5.62428	6.33922	-11.2718	-3.25078	3.37622	3.97522	5.79308	-5.07092	-7.51892	7.66908	-2.21192	6.3801	-4.1939	1.4301	-1.1979	-3.1859	2.2055	4.3315	4.2745	-5.1305	-3.1525	4.36654	12.9515	-3.26246	10.2405
93	-4.51996	4.70104	8.38304	3.67204	-12.938	-2.66824	-26.1092	15.6058	4.38876	10.4848	-2.3579	14.4161	13.7931	-23.5719	0.1941	-0.93412	0.65988	1.67888	4.18188	-4.70812	4.10428	-5.75582	-8.53672	5.77828	5.28728	7.04722	-11.0928	-2.61878	3.79022	4.12622	5.44508	-4.55192	-6.70392	7.30108	-2.08792	6.6071	-4.7809	1.8231	-0.8139	-2.9369	2.8025	3.6125	3.7405	-4.7325	-4.0305	4.63154	12.9925	-3.37046	10.8765
94	-4.12096	4.25304	7.89904	4.09004	-12.323	-2.35124	-26.8272	16.3488	3.85376	10.3968	-2.6259	13.9591	12.4871	-22.9719	-0.3529	-1.47412	0.59188	1.54088	4.35188	-4.37712	3.70428	-5.71872	-8.92472	5.90328	4.99328	7.27122	-11.1708	-2.85878	3.31922	3.92422	5.42708	-4.36892	-6.24192	7.66408	-1.95792	7.2871	-6.1109	1.6921	-0.8939	-2.4279	2.6085	2.4835	3.0725	-4.3685	-4.5435	5.15354	12.5775	-3.43346	11.2255
95	-3.87796	4.13304	7.57704	4.81504	-11.24	-2.53224	-27.7872	16.4838	3.90276	10.2248	-2.6839	13.8801	11.8751	-23.6339	-0.5659	-1.15912	0.89288	1.31588	3.74788	-3.95512	3.91228	-5.65362	-9.13272	6.21028	5.13928	7.53322	-11.8218	-2.65078	3.08922	4.06822	5.24808	-3.92792	-5.52792	7.11008	-1.61692	7.0831	-6.3289	2.3951	-0.6809	-2.2149	2.5835	2.3215	2.4505	-3.7955	-4.6755	5.22354	12.5575	-3.12446	11.8565
96	-3.90196	3.92904	7.26904	5.09804	-10.507	-2.27724	-28.5192	16.5878	3.49076	9.99076	-2.9139	14.3561	11.4051	-24.3289	-1.3739	-1.21512	0.42988	0.69988	3.64888	-3.75612	3.45128	-5.34242	-9.44772	6.88428	4.69928	7.93522	-12.1918	-2.65878	2.81822	4.59522	5.22608	-3.87892	-5.46092	7.19608	-1.54392	6.9861	-6.6809	2.2981	-0.1109	-2.3609	2.2295	2.1595	2.2745	-3.9635	-4.8535	5.33254	12.5765	-2.55846	12.2395
97	-3.41596	3.94104	6.68304	4.92904	-10.087	-2.13024	-29.0572	16.9488	3.20776	9.20976	-2.8859	14.3141	11.6431	-25.0079	-1.7509	-0.94012	0.02588	0.37088	4.04488	-3.87112	3.86028	-5.35532	-10.0817	6.65128	5.00228	8.09122	-12.5038	-2.84378	2.53922	4.76422	5.10908	-4.13792	-5.35592	7.43308	-1.40992	6.7871	-6.2339	2.4471	0.3141	-2.3669	2.2435	2.7565	2.5955	-4.0255	-4.8055	4.64454	12.7455	-2.00546	12.7645
98	-3.61096	4.13404	7.11804	4.68504	-10.445	-1.73824	-29.0702	17.0338	3.21876	8.09276	-2.1819	14.5511	12.2701	-25.5149	-2.1439	-0.55312	-0.85712	0.14188	4.35388	-3.78912	4.26628	-5.19072	-10.2217	6.42228	4.60028	8.79122	-12.5918	-2.97178	2.76622	5.09522	5.52108	-4.87692	-5.90792	7.92708	-1.50492	5.7461	-5.9889	1.8401	1.4071	-2.7209	2.1935	2.7695	2.5295	-4.6035	-5.0015	4.38154	12.2355	-1.36646	12.4955
99	-3.61596	4.70104	7.37804	4.34104	-10.319	-1.74624	-28.9692	17.6718	3.00676	7.77776	-2.8239	14.9751	12.4661	-25.4719	-2.0739	-0.72412	-1.23212	-0.12412	6.32688	-3.92712	4.41728	-5.15582	-9.97672	6.38628	4.43228	8.25422	-12.1988	-3.44378	2.51522	4.99522	5.59008	-5.58692	-6.79292	8.22508	-1.45992	5.1471	-5.3999	1.3781	1.9861	-2.8509	2.5035	2.9975	3.2955	-4.9105	-4.7135	3.80454	12.2675	-1.30746	12.5375
[truncated: 1 more columns]

## Sheet: spd2 norm
0	0.928774	0.741515	0.85387	0.845548	0.768563	2.55992	2.37474	1.84418	2.03143	1.70893	1.64354	1.73717	1.22741	0.950687	1.00478	0.563559	0.576043	0.557317	0.563559	0.653027	0.833164	0.175678	0.924713	0.72289	0.72289	0.492642	0.500965	0.544659	0.438546	0.401094
1	0.929814	0.742295	0.850749	0.841126	0.769344	2.51415	2.37526	1.84418	2.03117	1.68865	1.64354	1.73639	1.22741	0.945746	0.99152	0.562258	0.576303	0.558097	0.563819	0.644444	0.827702	0.174118	0.920031	0.726791	0.719508	0.493683	0.492382	0.543098	0.438025	0.409937
2	0.923052	0.744116	0.846068	0.830334	0.766092	2.42897	2.36525	1.83845	2.03104	1.65132	1.6399	1.71364	1.21441	0.92351	0.972534	0.557057	0.559789	0.558748	0.554587	0.625587	0.823801	0.171387	0.900525	0.742656	0.712226	0.48861	0.481848	0.539848	0.436465	0.424241
3	0.902661	0.745364	0.833688	0.819643	0.754519	2.35591	2.34416	1.82004	2.00106	1.61634	1.62877	1.67985	1.19308	0.89555	0.951311	0.552947	0.531413	0.559293	0.543272	0.609229	0.823385	0.16694	0.878106	0.761069	0.706244	0.47683	0.472876	0.532383	0.423565	0.435841
4	0.890194	0.746977	0.817631	0.807403	0.735273	2.28718	2.32585	1.77777	1.94795	1.57594	1.60427	1.64502	1.16109	0.864167	0.923811	0.549167	0.50504	0.559485	0.52732	0.593988	0.814091	0.160767	0.850589	0.772305	0.701563	0.462646	0.464034	0.519083	0.408984	0.44496
5	0.871972	0.744792	0.796132	0.782348	0.708953	2.19248	2.30754	1.71481	1.8835	1.50311	1.57025	1.60448	1.1187	0.81789	0.891441	0.544625	0.474611	0.555236	0.493077	0.577343	0.79488	0.151803	0.817403	0.768924	0.692252	0.44536	0.448897	0.49774	0.389754	0.448325
6	0.853928	0.732672	0.767465	0.754692	0.680308	2.09958	2.29042	1.64738	1.81551	1.42238	1.53131	1.57112	1.07535	0.771809	0.852087	0.536568	0.450452	0.548012	0.455654	0.560207	0.773462	0.144006	0.780975	0.757393	0.670701	0.428662	0.429241	0.472009	0.371734	0.439817
7	0.828642	0.709265	0.734709	0.716807	0.649794	1.98783	2.25875	1.5681	1.74439	1.34439	1.48953	1.53219	1.02962	0.718782	0.814144	0.530181	0.427147	0.537983	0.41969	0.540543	0.74777	0.133328	0.745777	0.734506	0.647726	0.414358	0.405646	0.439802	0.352026	0.42164
8	0.797953	0.681176	0.697524	0.67709	0.613555	1.86981	2.21591	1.47449	1.66097	1.25684	1.43136	1.48757	0.97729	0.661997	0.764394	0.517377	0.408328	0.526925	0.384215	0.519828	0.721217	0.125222	0.703421	0.702231	0.616479	0.398456	0.378764	0.405775	0.332357	0.398678
9	0.756415	0.6532	0.659367	0.6383	0.572907	1.76214	2.16159	1.37874	1.56437	1.17383	1.36938	1.43277	0.923676	0.604556	0.716502	0.503702	0.390307	0.514478	0.35278	0.499393	0.697439	0.118163	0.661956	0.669275	0.586422	0.376721	0.353907	0.372187	0.309508	0.376311
10	0.705441	0.620072	0.621052	0.595166	0.529472	1.65279	2.0874	1.28154	1.46602	1.09168	1.30614	1.37245	0.868776	0.545389	0.670748	0.485565	0.371773	0.501445	0.327465	0.475285	0.673443	0.109709	0.620906	0.641958	0.562099	0.352321	0.327934	0.343784	0.286107	0.350761
11	0.656695	0.591286	0.586084	0.553443	0.486506	1.55506	2.01807	1.19563	1.37239	1.0086	1.23681	1.31061	0.817265	0.490279	0.626301	0.460891	0.352308	0.482576	0.304842	0.447627	0.652505	0.105001	0.58277	0.614891	0.53732	0.327197	0.302816	0.32034	0.265136	0.324305
12	0.607157	0.56081	0.549159	0.507286	0.441874	1.45192	1.92748	1.10102	1.27358	0.914125	1.16955	1.24853	0.761192	0.435077	0.588057	0.432817	0.33362	0.455833	0.282983	0.414792	0.623722	0.09794	0.540989	0.594305	0.514148	0.299843	0.273783	0.301067	0.242132	0.298441
13	0.551339	0.528858	0.515086	0.463975	0.391989	1.34129	1.83251	1.00997	1.1726	0.816085	1.09	1.17743	0.703814	0.381109	0.551993	0.399888	0.30619	0.431369	0.256663	0.377001	0.595654	0.0940806	0.495714	0.567723	0.487686	0.272297	0.24647	0.281388	0.220529	0.271007
14	0.503518	0.49919	0.479494	0.423435	0.347279	1.23918	1.7317	0.921337	1.07188	0.722279	1.00549	1.1035	0.650152	0.331931	0.518621	0.363983	0.278179	0.402568	0.232594	0.341472	0.561213	0.0875107	0.452925	0.546484	0.458364	0.249893	0.220905	0.265425	0.200003	0.246558
15	0.461495	0.471831	0.448643	0.392205	0.3072	1.13749	1.63041	0.839114	0.978798	0.638395	0.928104	1.03246	0.599469	0.292313	0.490343	0.336139	0.251245	0.379377	0.207376	0.309178	0.52915	0.081724	0.410336	0.520871	0.429757	0.232149	0.200939	0.249639	0.180869	0.225778
16	0.419642	0.444806	0.418581	0.365957	0.268903	1.04339	1.53167	0.759789	0.888161	0.56464	0.849212	0.961307	0.553304	0.256726	0.458721	0.308787	0.225692	0.356317	0.182408	0.281175	0.498267	0.0751568	0.367662	0.491698	0.400064	0.213943	0.185291	0.234317	0.161342	0.208634
17	0.382478	0.419176	0.383104	0.339071	0.231021	0.952403	1.41791	0.67747	0.797663	0.492812	0.775159	0.889146	0.50672	0.222817	0.428175	0.285163	0.200341	0.330544	0.159267	0.257901	0.464691	0.0674844	0.325287	0.462413	0.371224	0.200633	0.172672	0.21448	0.142465	0.193441
18	0.346156	0.388549	0.35174	0.316525	0.19798	0.863878	1.3069	0.600086	0.715128	0.428102	0.695963	0.820507	0.465375	0.191058	0.390593	0.26242	0.178986	0.305385	0.136905	0.234955	0.437944	0.060653	0.283491	0.428565	0.344592	0.186406	0.158298	0.198663	0.122147	0.177164
19	0.31479	0.363201	0.320096	0.28925	0.169145	0.779888	1.18081	0.522946	0.645825	0.365422	0.627631	0.755175	0.424247	0.160855	0.358742	0.239481	0.15804	0.277174	0.117606	0.214565	0.409319	0.0538041	0.248709	0.397596	0.321393	0.170489	0.143058	0.180181	0.110254	0.162739
20	0.287983	0.336895	0.294125	0.269257	0.145073	0.704768	1.06579	0.458546	0.586188	0.314831	0.565498	0.698325	0.388106	0.134853	0.327532	0.217247	0.139408	0.251679	0.104523	0.1952	0.386294	0.0487251	0.215916	0.368811	0.29941	0.159235	0.128999	0.166182	0.0986608	0.148228
21	0.260957	0.310762	0.269149	0.248272	0.119631	0.630766	0.943658	0.391969	0.524032	0.268632	0.502307	0.637433	0.351287	0.106796	0.298836	0.191701	0.119311	0.225626	0.0922038	0.175257	0.361376	0.0437015	0.183583	0.339068	0.278308	0.147313	0.113473	0.151763	0.0872338	0.135492
22	0.23662	0.284735	0.251353	0.233851	0.0974932	0.570023	0.830119	0.332461	0.466785	0.231397	0.441677	0.58154	0.317114	0.0833303	0.269717	0.167317	0.101334	0.200285	0.0797303	0.156088	0.338061	0.0392121	0.156447	0.313476	0.260036	0.134219	0.0994306	0.141166	0.0770782	0.124382
23	0.21783	0.259948	0.238339	0.21954	0.0775355	0.513987	0.730092	0.285084	0.415572	0.199274	0.392388	0.529191	0.290942	0.062917	0.244575	0.144813	0.0865403	0.178178	0.0705047	0.138348	0.313374	0.0337481	0.132965	0.290813	0.241071	0.124338	0.087496	0.131724	0.0677444	0.115256
24	0.203571	0.238942	0.222105	0.202447	0.0587868	0.459667	0.63388	0.251438	0.368735	0.170086	0.3443	0.477832	0.269534	0.0450297	0.225224	0.123911	0.0749614	0.15675	0.059548	0.121653	0.286527	0.0289786	0.112341	0.27143	0.223808	0.110597	0.076608	0.121725	0.0586769	0.107202
25	0.187987	0.214665	0.211654	0.188259	0.0440641	0.409617	0.543274	0.218308	0.324533	0.144184	0.299889	0.427193	0.253136	0.0281785	0.203598	0.104528	0.0646601	0.138511	0.054827	0.106398	0.26122	0.0228742	0.0951883	0.248811	0.205688	0.101988	0.0657615	0.112354	0.0497613	0.101628
26	0.177292	0.196455	0.195794	0.171654	0.0295308	0.361359	0.453049	0.191702	0.2826	0.121362	0.256778	0.376889	0.238678	0.0149372	0.189394	0.0891931	0.0563292	0.122791	0.0476633	0.0943594	0.238239	0.0183409	0.0787158	0.228523	0.189829	0.0898471	0.0591097	0.102154	0.0406335	0.0951674
27	0.165162	0.178801	0.184764	0.160304	0.0186157	0.325264	0.376061	0.168744	0.246363	0.104777	0.219161	0.334167	0.227039	0.0049043	0.173576	0.0760392	0.0508946	0.111525	0.0442718	0.0844638	0.220171	0.0133621	0.0649086	0.210492	0.175285	0.0815745	0.0530799	0.0953151	0.0348992	0.0888692
28	0.154091	0.163354	0.172804	0.149817	0.0106114	0.292568	0.312632	0.149461	0.216785	0.0919955	0.186258	0.296422	0.215524	-0.00426929	0.162405	0.0646352	0.0446464	0.100651	0.0410052	0.0766114	0.204375	0.00904039	0.0536627	0.191208	0.161286	0.0758672	0.0477431	0.0888359	0.0289298	0.0840796
29	0.148053	0.151401	0.158531	0.136491	0.00295877	0.255112	0.254353	0.129287	0.192302	0.0787875	0.159455	0.262674	0.204014	-0.0100639	0.152065	0.0554241	0.0377178	0.0911968	0.03762	0.0681473	0.188129	0.00770898	0.0427871	0.173847	0.146202	0.0689907	0.0435256	0.0813456	0.0238031	0.0783224
30	0.139366	0.135736	0.14978	0.127756	-0.00114427	0.22657	0.207954	0.115765	0.169219	0.0698345	0.133732	0.232852	0.189069	-0.0162289	0.139753	0.0451332	0.0320626	0.0803836	0.0318628	0.060374	0.170964	0.00402456	0.0343043	0.1588	0.131077	0.0651456	0.0379432	0.0761356	0.0200579	0.0745543
31	0.134154	0.124481	0.140128	0.116569	-0.00741952	0.198841	0.163331	0.101021	0.148146	0.0613579	0.111725	0.206673	0.173884	-0.0209665	0.127879	0.0379633	0.0260599	0.0718446	0.0279803	0.0528296	0.151921	0.0031742	0.027332	0.145249	0.11653	0.0585271	0.0334178	0.0709507	0.0175237	0.0708903
32	0.127515	0.111463	0.133684	0.109507	-0.0091631	0.178542	0.126588	0.0928923	0.125111	0.055711	0.0915655	0.182792	0.161194	-0.0245036	0.115493	0.0310472	0.0202278	0.0623194	0.023172	0.0449876	0.133909	0.00148617	0.0236867	0.132047	0.105082	0.0540412	0.0291046	0.0668372	0.0153931	0.0677839
33	0.121762	0.102156	0.126142	0.101494	-0.0118014	0.158539	0.0957698	0.0829155	0.110033	0.0501349	0.0740423	0.16211	0.146276	-0.0279887	0.107553	0.0247803	0.0160873	0.0533497	0.0207792	0.0381339	0.119601	0.00196388	0.0205408	0.12135	0.0948429	0.0494034	0.0247664	0.0631878	0.0138326	0.0682396
34	0.115559	0.0923706	0.119363	0.0948154	-0.0128583	0.14026	0.0687338	0.0763532	0.0975696	0.0453348	0.0590637	0.143896	0.132563	-0.030577	0.0964155	0.0181534	0.0113018	0.0450479	0.0180452	0.0313676	0.107337	0.00134156	0.0182521	0.111415	0.0848058	0.0463803	0.0197334	0.0595653	0.0129421	0.0679608
35	0.107657	0.0831783	0.113518	0.0912117	-0.0144625	0.127429	0.0456531	0.0708623	0.0869562	0.0407615	0.0479155	0.12786	0.120297	-0.0324496	0.0855774	0.0148868	0.00804563	0.0381339	0.0169966	0.0248698	0.0974645	0.0012136	0.0145776	0.102545	0.0785785	0.0428411	0.0161526	0.0579466	0.0124323	0.0626988
36	0.099965	0.0765764	0.104126	0.0849801	-0.0160313	0.11276	0.0277866	0.0629496	0.0779449	0.0373014	0.0391289	0.113136	0.107468	-0.0337209	0.0776751	0.0118636	0.00778347	0.032589	0.0148494	0.0192	0.091054	0.00194391	0.0108054	0.0946036	0.0730543	0.040594	0.012424	0.0548984	0.012811	0.0606119
37	0.0930551	0.0696103	0.0999983	0.0816844	-0.0182056	0.103402	0.00937908	0.0585677	0.0705939	0.0341014	0.0317156	0.100704	0.0970917	-0.0348653	0.0653514	0.0106797	0.00538656	0.0289229	0.0138652	0.0135365	0.0842482	-0.000392244	0.0066982	0.088164	0.0671203	0.0388691	0.0104703	0.0535793	0.0123949	0.0552584
38	0.0858249	0.0665143	0.0910993	0.0753987	-0.0199783	0.0901063	-0.00289677	0.053312	0.0606671	0.033498	0.0273004	0.0919463	0.0878349	-0.03633	0.0579984	0.009887	0.00679724	0.0260183	0.0111624	0.00984539	0.0773197	-0.00161588	0.00289477	0.0812042	0.0624784	0.0381492	0.00951736	0.0485691	0.0130857	0.0540641
39	0.0786591	0.0607905	0.0849343	0.0727625	-0.0226124	0.080941	-0.0139617	0.0513604	0.0533474	0.0316774	0.0234554	0.0850697	0.0806317	-0.0388393	0.0500836	0.00873849	0.0054573	0.0224645	0.0103489	0.00569241	0.0704972	-0.0045833	0.00024818	0.0748	0.0568793	0.0360228	0.0094695	0.0470898	0.0121723	0.0504042
40	0.0721987	0.0553766	0.0782014	0.0714122	-0.024227	0.0725997	-0.0202556	0.0487429	0.0466706	0.0318501	0.0205217	0.0797578	0.0749349	-0.0416607	0.0452689	0.00746929	0.0055218	0.018401	0.0098766	0.00290226	0.0654475	-0.00592033	-0.00147668	0.0690616	0.052718	0.0335322	0.00975455	0.0454793	0.0114482	0.0486357
41	0.065112	0.0533022	0.0703823	0.06759	-0.0251446	0.0621444	-0.0231623	0.0455678	0.0405576	0.0321809	0.01857	0.0748787	0.0707486	-0.04479	0.0431175	0.0056612	0.00639567	0.0158044	0.00921079	0.00246324	0.0610053	-0.00712835	-0.00172012	0.0652893	0.0501588	0.0322069	0.00862268	0.0411641	0.0102685	0.0487147
42	0.0606781	0.0487456	0.0658714	0.0675963	-0.0258978	0.0550681	-0.0271405	0.0437119	0.0344592	0.0295968	0.0156717	0.0698934	0.0663875	-0.0480816	0.0406	0.00392594	0.00367418	0.013809	0.00908803	0.00079872	0.0544408	-0.00789986	-0.0026897	0.0597923	0.0473874	0.0290359	0.0054476	0.039872	0.00951319	0.04725
43	0.0539618	0.047776	0.0597834	0.0643796	-0.0265116	0.0474113	-0.0286053	0.0387204	0.031538	0.0294719	0.0131728	0.0650226	0.0604286	-0.0494132	0.0393682	0.00178911	0.00459383	0.0128873	0.0107838	-0.000470477	0.0512657	-0.00799702	-0.00310583	0.0563737	0.0457666	0.02847	0.00226629	0.0362787	0.00817534	0.0462991
44	0.0487331	0.0435918	0.0575155	0.0642548	-0.0272398	0.0440136	-0.030016	0.0364983	0.0296446	0.0281986	0.0113106	0.0596025	0.0567229	-0.0498792	0.0368506	0.000426284	0.00359303	0.0119593	0.0112582	-0.00243877	0.0480886	-0.00783369	-0.00469753	0.0519316	0.0438212	0.0268637	-0.00191998	0.0353216	0.0082648	0.0430325
45	0.0429593	0.0434337	0.055412	0.0616394	-0.029489	0.0402143	-0.0322652	0.0335209	0.0288228	0.028082	0.0105762	0.0556784	0.0524888	-0.0499604	0.0344287	-2.31368e-05	0.00447523	0.0114891	0.0118428	-0.00416155	0.0451549	-0.00852821	-0.00684476	0.0476641	0.0423793	0.0260793	-0.00484746	0.033759	0.00811916	0.0393206
46	0.0387189	0.0450316	0.053038	0.0592716	-0.0310037	0.0356972	-0.0343292	0.0318231	0.0280779	0.0286896	0.00966275	0.0525762	0.0494989	-0.0498605	0.0316365	8.08957e-05	0.00473531	0.0117721	0.0120113	-0.00453607	0.0408708	-0.00923959	-0.00907106	0.0433884	0.0400427	0.0244252	-0.00767714	0.0318635	0.00787988	0.0359541
47	0.0362887	0.043856	0.0522494	0.0586703	-0.0319171	0.0314735	-0.037111	0.030739	0.0273975	0.0305476	0.0080232	0.0497944	0.0481756	-0.0497773	0.0293145	0.00166843	0.00486847	0.0115723	0.0105112	-0.00363307	0.0375563	-0.0101765	-0.0101759	0.0396807	0.0368448	0.0229147	-0.00937912	0.0305382	0.00714541	0.0318719
48	0.033253	0.0486644	0.0496444	0.0560611	-0.0337335	0.024547	-0.0414075	0.0279156	0.0276201	0.0315484	0.00649808	0.0492992	0.0453168	-0.0511921	0.0267116	0.00319563	0.00534494	0.00989949	0.0102262	-0.00307129	0.0317055	-0.0104266	-0.0120069	0.0351948	0.0337279	0.0207487	-0.0116158	0.0297184	0.00609677	0.0287509
49	0.0327454	0.0455164	0.0499856	0.0536538	-0.0336773	0.0195077	-0.0452401	0.0276097	0.0268295	0.032751	0.00377243	0.0485335	0.0444533	-0.0521451	0.0240317	0.00605445	0.0044461	0.00909844	0.00886749	-0.0025761	0.0288821	-0.0106838	-0.0117301	0.0324359	0.0306902	0.018125	-0.0122171	0.0288487	0.00552459	0.0266037
50	0.031703	0.04664	0.0481568	0.0506639	-0.0337127	0.0146889	-0.0487522	0.0265424	0.026455	0.0323203	0.0029256	0.0491161	0.0436356	-0.0521804	0.0218013	0.00620425	0.0064144	0.00687838	0.00862613	-0.00291732	0.0257237	-0.0105275	-0.0128995	0.0290985	0.0279645	0.0158321	-0.0135633	0.0273319	0.00453836	0.0246562
51	0.0308187	0.0445281	0.0479383	0.0458077	-0.0332633	0.0122982	-0.0498779	0.025656	0.0251795	0.0314673	0.000279015	0.0485772	0.0428803	-0.0524052	0.0179063	0.00651635	0.00610438	0.00651011	0.00908387	-0.0035977	0.023668	-0.00989791	-0.0122607	0.0269513	0.0263853	0.0131106	-0.015723	0.027128	0.00505644	0.0242005
52	0.0291854	0.0420833	0.0482109	0.0430092	-0.0331801	0.0116303	-0.0519169	0.0254667	0.0247946	0.0299692	-0.000603181	0.0474453	0.0410348	-0.0525133	0.0160878	0.00595665	0.00687838	0.00511815	0.00853874	-0.00606535	0.0230313	-0.00966633	-0.0141811	0.0249247	0.0246313	0.0117645	-0.0164575	0.0267701	0.00611757	0.0221552
53	0.0265513	0.042514	0.0478426	0.0384963	-0.0333944	0.0105838	-0.0508558	0.0250152	0.0250401	0.0286563	5.84663e-05	0.0455977	0.0419378	-0.0523989	0.0133122	0.00286481	0.00861781	0.00365753	0.00883003	-0.00773819	0.0223093	-0.009663	-0.0165406	0.0235182	0.0233372	0.010023	-0.0174916	0.0243628	0.00668351	0.0212065
54	0.0240628	0.0394617	0.0494426	0.0370856	-0.0335026	0.0122462	-0.051996	0.0251213	0.0236461	0.0275556	-0.00126275	0.042098	0.039002	-0.0515895	0.0110089	0.0020263	0.0077689	0.00509735	0.00736942	-0.00861415	0.021011	-0.00985921	-0.0160891	0.0233164	0.0215686	0.00966092	-0.01905	0.022846	0.00848743	0.0194941
55	0.0218969	0.0407496	0.0501687	0.0347511	-0.0345616	0.0108397	-0.0507871	0.0236627	0.0220794	0.0254375	0.000593194	0.0389687	0.0396387	-0.052607	0.0100726	0.0010692	0.00614391	0.00493714	0.00701779	-0.00854756	0.0211566	-0.0107281	-0.0174686	0.024417	0.0209694	0.00994805	-0.020315	0.019648	0.00951736	0.0178941
56	0.0189298	0.038696	0.0501396	0.0349217	-0.0353835	0.0107419	-0.052125	0.0230323	0.0198926	0.0251983	-0.00107133	0.0357333	0.0374811	-0.0514127	0.00924038	0.00100887	0.00408823	0.00534494	0.00606485	-0.0086079	0.0191093	-0.00994118	-0.017169	0.0242027	0.019721	0.0096526	-0.0209579	0.0168621	0.0105972	0.0151996
57	0.0170385	0.0381967	0.049711	0.0332551	-0.035319	0.0092043	-0.05277	0.0220003	0.018457	0.0233236	-0.00123362	0.034564	0.0371939	-0.0515105	0.0089262	0.00207208	0.00248197	0.00564456	0.00521594	-0.00724508	0.0187452	-0.00990997	-0.017481	0.0242651	0.0196419	0.0100999	-0.0215967	0.013637	0.0115044	0.0126591
58	0.0151285	0.0377015	0.0480985	0.0321732	-0.0364321	0.00570465	-0.0522165	0.0211493	0.0163992	0.0231551	-0.000884069	0.0336631	0.0383549	-0.0508717	0.00859746	0.0014458	0.00107961	0.00407991	0.00647474	-0.006985	0.017297	-0.00968839	-0.0185422	0.0249226	0.0186973	0.00978784	-0.0217465	0.0120225	0.0115439	0.0126009
59	0.0153345	0.035315	0.0465047	0.0315656	-0.03519	0.00337016	-0.0526597	0.0222271	0.0147929	0.0229116	-0.00122738	0.0333343	0.0376538	-0.0517456	0.00810642	0.00351397	0.000499107	0.0041132	0.00665575	-0.00682895	0.0171472	-0.00884947	-0.0199487	0.0236326	0.0188554	0.0104016	-0.0221543	0.00944453	0.0106555	0.0113837
60	0.0146666	0.0343745	0.044963	0.0289336	-0.034674	-0.000936792	-0.0540142	0.0222417	0.0154109	0.023128	-0.000721778	0.0327122	0.0370795	-0.0514439	0.00806689	0.00147493	0.000759188	0.00305207	0.00635822	-0.00568043	0.0164128	-0.00894226	-0.0195471	0.0232643	0.0183228	0.0110404	-0.0221231	0.00943205	0.0107283	0.0123138
61	0.0135826	0.0294496	0.0441869	0.0267406	-0.0334526	-0.00206867	-0.0534628	0.022535	0.0161266	0.0237626	1.68533e-05	0.032423	0.0351736	-0.0531521	0.00598624	0.00301045	0.000657236	0.00331215	0.00525339	-0.00420108	0.0157407	-0.0091135	-0.0202837	0.0219202	0.0190614	0.0107241	-0.0222105	0.00809835	0.00982945	0.0117541
62	0.0133079	0.0275333	0.0434087	0.0238173	-0.0334006	-0.00416804	-0.0536855	0.0224289	0.0161807	0.0241538	0.00203717	0.0309124	0.0336818	-0.0529836	0.00558884	0.000488703	-6.49163e-06	0.00232384	0.0050266	-0.00329184	0.0152622	-0.00960578	-0.0190478	0.0213377	0.0188658	0.0105057	-0.0216987	0.00765933	0.0100375	0.0121015
63	0.0127462	0.0243624	0.0420001	0.021231	-0.0335338	-0.00486714	-0.0530862	0.0224934	0.0159331	0.0245949	0.00338751	0.0305754	0.0324084	-0.0537888	0.00536413	-0.00145671	-0.000366444	0.0018869	0.00437328	-0.0018333	0.0145173	-0.0102123	-0.0173812	0.0200976	0.0184809	0.00967132	-0.021528	0.00763853	0.0091574	0.01005
64	0.0103596	0.0214433	0.0414945	0.0182266	-0.0336128	-0.00508769	-0.0531424	0.0209787	0.0167529	0.0245179	0.00414695	0.0298118	0.0311309	-0.0540572	0.00527258	-0.00180001	-0.00070559	0.00107545	0.00335376	-0.00102809	0.0132959	-0.0110602	-0.0155107	0.0192924	0.018327	0.00892229	-0.0220981	0.0075345	0.0095444	0.00748664
65	0.011298	0.0186136	0.0399985	0.016947	-0.0332092	-0.00584089	-0.0532818	0.0183716	0.0163534	0.0253023	0.00422601	0.0293062	0.0316552	-0.0533144	0.00620679	-0.00285906	-0.0010593	0.000218219	0.00350149	-0.00180625	0.0121974	-0.0107664	-0.0140168	0.0170911	0.0154161	0.00817742	-0.0224727	0.00745959	0.0101145	0.00546217
66	0.00928187	0.0172196	0.0393993	0.0152388	-0.0326745	-0.00539355	-0.052926	0.017271	0.0165906	0.0251463	0.00316904	0.0290419	0.0322836	-0.0527006	0.00692045	-0.00295477	-0.000474638	-0.000807542	0.002328	-0.00341876	0.0117126	-0.0105764	-0.0134737	0.01691	0.0157345	0.00755322	-0.0235879	0.00803801	0.0107012	0.00335655
67	0.0110691	0.0150037	0.038309	0.0152637	-0.0321231	-0.00642139	-0.0530821	0.0156522	0.0156772	0.0263343	0.00176876	0.0293707	0.0332136	-0.0515292	0.00723047	-0.00315868	0.000218219	-0.00022496	0.00158105	-0.00598004	0.0121599	-0.00927891	-0.0135777	0.0148648	0.0146338	0.00730146	-0.0235837	0.00760524	0.0106763	0.00347306
68	0.0104886	0.012717	0.0376203	0.0141901	-0.0315904	-0.00675221	-0.0535793	0.0152236	0.0168028	0.0261616	0.00129437	0.0299429	0.0339752	-0.0500977	0.00594671	-0.00279248	0.00108377	0.000112105	0.00100054	-0.0080919	0.0136455	-0.00841794	-0.0143185	0.0143217	0.0145839	0.00706843	-0.0238604	0.00579715	0.0106076	0.0044905
69	0.00897601	0.0105615	0.0355438	0.0137178	-0.0309808	-0.00649213	-0.0531466	0.0147888	0.0153942	0.0258932	0.000530774	0.0306586	0.0353213	-0.0487453	0.0041407	-0.00209755	0.00130224	0.00130848	0.000268154	-0.0100519	0.0152289	-0.00781913	-0.0160163	0.0136767	0.0151332	0.00706635	-0.023334	0.00400987	0.00995221	0.00538518
70	0.00908004	0.00819785	0.0325893	0.0138822	-0.0301881	-0.00686457	-0.0526493	0.0165282	0.0141791	0.0265653	0.00113416	0.0336319	0.0353817	-0.0487973	0.00270922	-0.003038	0.00225101	0.00273581	0.000459574	-0.0109237	0.0161173	-0.00676882	-0.0179991	0.012343	0.0158031	0.00742422	-0.0229262	0.0011032	0.00915948	0.00513342
71	0.00647091	0.00674347	0.0298117	0.0131893	-0.0305855	-0.0058721	-0.0528095	0.0179722	0.0137817	0.024599	0.00156486	0.0339897	0.0364012	-0.0482771	7.71922e-05	-0.00149416	0.00253606	0.00365545	0.00178703	-0.0120243	0.0175009	-0.0074238	-0.0181094	0.0131586	0.0164398	0.00961099	-0.0217736	-0.0010253	0.00858939	0.00661069
72	0.00492915	0.00710967	0.0272192	0.0129355	-0.0308705	-0.00646716	-0.0530737	0.0206812	0.0132761	0.0240872	0.00255941	0.0361453	0.036757	-0.0494049	-0.00127107	-0.00211419	0.00227182	0.00378445	0.00457926	-0.0127942	0.0165605	-0.00697688	-0.0201942	0.0126551	0.0172367	0.0102477	-0.0213221	-0.00218839	0.0078674	0.00600938
73	0.00282561	0.00834557	0.0239775	0.0141381	-0.0308331	-0.00515427	-0.0540329	0.0222167	0.0124772	0.02292	0.00270297	0.0364158	0.0377703	-0.0489887	-0.00111294	-0.00127985	0.00344739	0.00414649	0.00689503	-0.0121367	0.0167998	-0.00746375	-0.0203461	0.0133833	0.0177319	0.0128422	-0.0212659	-0.00301024	0.00842085	0.00548713
74	0.000763682	0.00987485	0.022467	0.0153054	-0.0308872	-0.00467156	-0.0549151	0.0246927	0.0129703	0.0227015	0.00195602	0.0359726	0.0381656	-0.0500207	-0.000721778	-0.00101561	0.0043067	0.00405702	0.00804771	-0.0117996	0.0152122	-0.00703347	-0.0217235	0.0136559	0.0186287	0.0137432	-0.0212555	-0.00272728	0.00781538	0.00543928
75	6.04221e-05	0.0115477	0.0214516	0.0171114	-0.0315259	-0.00398911	-0.0566296	0.0260597	0.0130369	0.0238417	0.00035808	0.0345577	0.0394098	-0.0503162	-0.000397196	-0.00167934	0.00472907	0.00358887	0.0105549	-0.0110735	0.0139118	-0.00695566	-0.0226473	0.0133875	0.018922	0.0136558	-0.0219379	-0.00196576	0.00783411	0.005071
76	-0.00061787	0.0126941	0.0212768	0.0175358	-0.0328263	-0.0019251	-0.0565422	0.0273205	0.0143602	0.0234151	-0.00192647	0.0334404	0.0405937	-0.0517393	-5.80502e-05	-0.00268221	0.00561127	0.00234256	0.0105299	-0.0106137	0.0127425	-0.00737574	-0.022847	0.0130275	0.0171805	0.0127008	-0.021526	-0.000944158	0.00736596	0.00381845
77	-0.00168941	0.0117807	0.021618	0.0187821	-0.0328908	-0.00228922	-0.0588559	0.0271312	0.0150239	0.0259681	-0.00270464	0.0317822	0.0414884	-0.0514314	0.000597355	-0.00389315	0.00523051	0.00190355	0.0114392	-0.0101309	0.0119019	-0.00716726	-0.0230655	0.0124013	0.0165542	0.0121369	-0.0225205	-0.000958722	0.00675217	0.00415136
78	-0.00188083	0.0108403	0.0218802	0.0185283	-0.0336981	-0.000789066	-0.0575908	0.0275099	0.0149219	0.023825	-0.00393846	0.0309249	0.0410702	-0.052659	0.000930259	-0.00404295	0.0051348	0.00183905	0.00968934	-0.0102475	0.0119019	-0.00797414	-0.021014	0.0121932	0.0150395	0.0114212	-0.0227473	-0.0012625	0.00730979	0.00357502
79	-0.00211594	0.00844545	0.0225502	0.0175358	-0.03354	-0.00121768	-0.0576096	0.0267941	0.0147388	0.0239457	-0.00262349	0.0295413	0.0404065	-0.0522824	0.00232638	-0.00462346	0.00418186	0.00156024	0.00962692	-0.0103328	0.0119831	-0.00781746	-0.0206582	0.0123929	0.0135685	0.011107	-0.0227473	-0.00157876	0.00630275	0.00394953
80	-0.0026465	0.00735727	0.0231099	0.0159358	-0.0338708	-0.00152978	-0.0564985	0.0261304	0.0135029	0.0225662	-0.00227602	0.0295059	0.0380345	-0.0522304	0.00328972	-0.00523933	0.00229055	0.00215947	0.00789998	-0.0106698	0.0116065	-0.00856338	-0.0193911	0.0132481	0.0130837	0.0110591	-0.0235026	-0.00237148	0.00552667	0.00483381
81	-0.00390322	0.00636688	0.0239609	0.013541	-0.033644	-0.00275944	-0.054963	0.0260035	0.01317	0.0217964	-0.000549084	0.0300531	0.0364699	-0.0517789	0.00435293	-0.00484192	0.000521994	0.00331007	0.00682637	-0.0114958	0.0104829	-0.00924999	-0.0192246	0.0146109	0.0122348	0.0114336	-0.0229387	-0.0022945	0.00475058	0.00555788
82	-0.00392819	0.00416139	0.0239775	0.011219	-0.0326703	-0.00344606	-0.0542701	0.0249257	0.0132845	0.021553	0.000770049	0.0301156	0.0351112	-0.0497565	0.00516646	-0.00592594	-0.000822107	0.00336208	0.00651427	-0.0113918	0.00979629	-0.00921629	-0.019647	0.0162796	0.0110239	0.012578	-0.0224165	-0.00166822	0.0045987	0.00692695
83	-0.00514953	0.00410105	0.0235427	0.010033	-0.0330365	-0.00308194	-0.0542972	0.0254854	0.0131201	0.023359	0.000222838	0.0313702	0.0329015	-0.0499292	0.0046359	-0.00627133	-0.00236595	0.00409031	0.00576315	-0.0109653	0.00861448	-0.0102262	-0.0201838	0.016084	0.0106223	0.0117936	-0.0216383	-0.00151634	0.00455708	0.00722656
84	-0.0058299	0.00348517	0.0240004	0.00867224	-0.0324019	-0.00243694	-0.0546384	0.0249382	0.0139378	0.0242578	0.00096355	0.0311163	0.0321567	-0.0491198	0.00378907	-0.00709943	-0.00256569	0.0035327	0.0060482	-0.0102162	0.00832111	-0.0100005	-0.0204418	0.0157553	0.0105266	0.0115897	-0.0206458	-0.00227994	0.0054913	0.00706635
85	-0.00771289	0.00342692	0.0227645	0.00855988	-0.0322146	-0.00150481	-0.0549567	0.0233527	0.013996	0.0253751	-0.000769633	0.0324105	0.0304859	-0.050622	0.00203092	-0.00769866	-0.00179377	0.0026401	0.00670777	-0.00967112	0.00805686	-0.0104678	-0.021478	0.0144736	0.0095799	0.0109946	-0.0204648	-0.00305394	0.00718911	0.00677298
86	-0.00811654	0.00388258	0.0233159	0.00881164	-0.0313969	-0.00316309	-0.0553292	0.0227348	0.0147721	0.0256269	-0.00167055	0.0330368	0.0296807	-0.0508946	-0.000143357	-0.00817721	-2.31368e-05	0.00181824	0.00742351	-0.00948178	0.00770107	-0.0106586	-0.0223019	0.0129443	0.0100564	0.0109447	-0.0209996	-0.00482041	0.00864556	0.00624449
87	-0.0093254	0.00420716	0.0226771	0.00945664	-0.0307832	-0.00398078	-0.0544324	0.0214094	0.0148429	0.0243223	-0.00195352	0.032939	0.0297722	-0.0513357	-0.00143336	-0.00878268	0.00116908	0.00063643	0.008597	-0.00979179	0.00832527	-0.0107624	-0.0233901	0.0111175	0.0106098	0.0103683	-0.0219567	-0.0067034	0.00923439	0.00664398
88	-0.0101868	0.0052454	0.0222839	0.00914246	-0.0306375	-0.00540811	-0.0532777	0.0207082	0.0149157	0.0241975	-0.00390725	0.0329536	0.0299678	-0.0524717	-0.0025049	-0.00767993	0.00148534	0.000611462	0.00944175	-0.0100581	0.00895987	-0.0111515	-0.0230842	0.0108533	0.0112028	0.0114648	-0.0233507	-0.00734424	0.00896598	0.00634644
89	-0.0105634	0.0058696	0.0215223	0.00862022	-0.0302755	-0.00544972	-0.0516152	0.0218318	0.012319	0.0228014	-0.00397384	0.0330201	0.0309312	-0.0522657	-0.00207836	-0.00711816	0.00128767	4.96859e-05	0.0108171	-0.010957	0.00901396	-0.0116808	-0.0228949	0.0105536	0.0110218	0.0113421	-0.0233632	-0.00818066	0.00863516	0.00788821
90	-0.011225	0.00677468	0.0199202	0.0077734	-0.0299197	-0.00641515	-0.0516131	0.0248612	0.0123544	0.022069	-0.00457306	0.0325353	0.0315325	-0.0515916	-0.00126691	-0.00537041	0.00113371	0.00143956	0.0111562	-0.0109091	0.00943634	-0.0121985	-0.0223685	0.0110925	0.0122577	0.0118498	-0.024237	-0.00775829	0.00828145	0.00794438
91	-0.0103012	0.00800227	0.0193189	0.00691825	-0.0296367	-0.00524166	-0.0511804	0.0276805	0.0108147	0.020987	-0.0044503	0.0316178	0.0316032	-0.0500852	-0.00117744	-0.00402215	0.000544881	0.00250485	0.0111208	-0.0109674	0.00888288	-0.0124292	-0.0209391	0.0110135	0.0118665	0.0128214	-0.0233195	-0.00702174	0.0072432	0.00820447
92	-0.0101847	0.0082353	0.0184284	0.00635647	-0.0287857	-0.00593452	-0.0527741	0.0308431	0.00959546	0.0219774	-0.00458347	0.0306295	0.030773	-0.0491739	0.000370564	-0.0029735	0.000667639	0.00288145	0.010507	-0.0106428	0.008989	-0.0124053	-0.0198031	0.0115503	0.0117022	0.0131897	-0.0234526	-0.00676374	0.00702474	0.00827105
93	-0.00940446	0.00978122	0.0174422	0.00764023	-0.0269194	-0.00555168	-0.0543242	0.0324701	0.00913148	0.0218151	-0.00490597	0.0299949	0.0286986	-0.0490449	0.000403854	-0.00194358	0.00137298	0.00349316	0.00870103	-0.00979596	0.00853957	-0.0119759	-0.0177619	0.0120226	0.011001	0.0146628	-0.0230802	-0.00544877	0.00788613	0.00858522
94	-0.00857428	0.00884909	0.0164351	0.00850995	-0.0256398	-0.00489211	-0.0558181	0.0340161	0.00801833	0.021632	-0.00546358	0.029044	0.0259813	-0.0477965	-0.000734262	-0.00306713	0.0012315	0.00320603	0.00905474	-0.00910726	0.00770731	-0.0118987	-0.0185692	0.0122827	0.0103893	0.0151289	-0.0232425	-0.00594812	0.00690614	0.00816493
95	-0.00806868	0.00859941	0.0157652	0.0100184	-0.0233864	-0.00526871	-0.0578156	0.034297	0.00812028	0.0212742	-0.00558426	0.0288796	0.0247079	-0.0491739	-0.00117744	-0.00241172	0.00185777	0.00273789	0.00779803	-0.00822922	0.00814009	-0.0117632	-0.019002	0.0129214	0.010693	0.015674	-0.024597	-0.00551535	0.00642759	0.00846455
96	-0.00811862	0.00817496	0.0151243	0.0106072	-0.0218613	-0.00473814	-0.0593386	0.0345133	0.00726305	0.0207873	-0.00606281	0.02987	0.02373	-0.05062	-0.00285861	-0.00252824	0.00089443	0.00145621	0.00759205	-0.00781518	0.00718091	-0.0111157	-0.0196574	0.0143238	0.00977756	0.0165104	-0.0253668	-0.00553199	0.00586373	0.00956105
97	-0.00710742	0.00819993	0.0139051	0.0102556	-0.0209874	-0.00443229	-0.060458	0.0352645	0.00667423	0.0191623	-0.00600455	0.0297826	0.0242252	-0.0520327	-0.00364301	-0.00195606	5.38473e-05	0.000771672	0.00841598	-0.00805445	0.0080319	-0.0111426	-0.0209765	0.013839	0.010408	0.016835	-0.026016	-0.00591691	0.00528323	0.00991268
98	-0.00751315	0.00860149	0.0148102	0.00974793	-0.0217323	-0.00361667	-0.060485	0.0354413	0.00669712	0.0168382	-0.00453977	0.0302758	0.0255298	-0.0530876	-0.00446071	-0.00115085	-0.00178337	0.000295203	0.00905891	-0.00788384	0.00887664	-0.0108001	-0.0212678	0.0133625	0.00957158	0.0182915	-0.0261991	-0.00618324	0.00575554	0.0106014
99	-0.00752355	0.00978122	0.0153511	0.00903219	-0.0214702	-0.00363332	-0.0602749	0.0367688	0.00625602	0.0161828	-0.00587555	0.031158	0.0259376	-0.0529981	-0.00431506	-0.00150664	-0.00256361	-0.00025825	0.013164	-0.00817097	0.00919082	-0.0107275	-0.0207581	0.0132876	0.00922203	0.0171742	-0.0253814	-0.0071653	0.0052333	0.0103933

## Sheet: spd2 mirror
99	-0.00752355	0.00978122	0.0153511	0.00903219	-0.0214702	-0.00363332	-0.0602749	0.0367688	0.00625602	0.0161828	-0.00587555	0.031158	0.0259376	-0.0529981	-0.00431506	-0.00150664	-0.00256361	-0.00025825	0.013164	-0.00817097	0.00919082	-0.0107275	-0.0207581	0.0132876	0.00922203	0.0171742	-0.0253814	-0.0071653	0.0052333	0.0103933
98	-0.00751315	0.00860149	0.0148102	0.00974793	-0.0217323	-0.00361667	-0.060485	0.0354413	0.00669712	0.0168382	-0.00453977	0.0302758	0.0255298	-0.0530876	-0.00446071	-0.00115085	-0.00178337	0.000295203	0.00905891	-0.00788384	0.00887664	-0.0108001	-0.0212678	0.0133625	0.00957158	0.0182915	-0.0261991	-0.00618324	0.00575554	0.0106014
97	-0.00710742	0.00819993	0.0139051	0.0102556	-0.0209874	-0.00443229	-0.060458	0.0352645	0.00667423	0.0191623	-0.00600455	0.0297826	0.0242252	-0.0520327	-0.00364301	-0.00195606	5.38473e-05	0.000771672	0.00841598	-0.00805445	0.0080319	-0.0111426	-0.0209765	0.013839	0.010408	0.016835	-0.026016	-0.00591691	0.00528323	0.00991268
96	-0.00811862	0.00817496	0.0151243	0.0106072	-0.0218613	-0.00473814	-0.0593386	0.0345133	0.00726305	0.0207873	-0.00606281	0.02987	0.02373	-0.05062	-0.00285861	-0.00252824	0.00089443	0.00145621	0.00759205	-0.00781518	0.00718091	-0.0111157	-0.0196574	0.0143238	0.00977756	0.0165104	-0.0253668	-0.00553199	0.00586373	0.00956105
95	-0.00806868	0.00859941	0.0157652	0.0100184	-0.0233864	-0.00526871	-0.0578156	0.034297	0.00812028	0.0212742	-0.00558426	0.0288796	0.0247079	-0.0491739	-0.00117744	-0.00241172	0.00185777	0.00273789	0.00779803	-0.00822922	0.00814009	-0.0117632	-0.019002	0.0129214	0.010693	0.015674	-0.024597	-0.00551535	0.00642759	0.00846455
94	-0.00857428	0.00884909	0.0164351	0.00850995	-0.0256398	-0.00489211	-0.0558181	0.0340161	0.00801833	0.021632	-0.00546358	0.029044	0.0259813	-0.0477965	-0.000734262	-0.00306713	0.0012315	0.00320603	0.00905474	-0.00910726	0.00770731	-0.0118987	-0.0185692	0.0122827	0.0103893	0.0151289	-0.0232425	-0.00594812	0.00690614	0.00816493
93	-0.00940446	0.00978122	0.0174422	0.00764023	-0.0269194	-0.00555168	-0.0543242	0.0324701	0.00913148	0.0218151	-0.00490597	0.0299949	0.0286986	-0.0490449	0.000403854	-0.00194358	0.00137298	0.00349316	0.00870103	-0.00979596	0.00853957	-0.0119759	-0.0177619	0.0120226	0.011001	0.0146628	-0.0230802	-0.00544877	0.00788613	0.00858522
92	-0.0101847	0.0082353	0.0184284	0.00635647	-0.0287857	-0.00593452	-0.0527741	0.0308431	0.00959546	0.0219774	-0.00458347	0.0306295	0.030773	-0.0491739	0.000370564	-0.0029735	0.000667639	0.00288145	0.010507	-0.0106428	0.008989	-0.0124053	-0.0198031	0.0115503	0.0117022	0.0131897	-0.0234526	-0.00676374	0.00702474	0.00827105
91	-0.0103012	0.00800227	0.0193189	0.00691825	-0.0296367	-0.00524166	-0.0511804	0.0276805	0.0108147	0.020987	-0.0044503	0.0316178	0.0316032	-0.0500852	-0.00117744	-0.00402215	0.000544881	0.00250485	0.0111208	-0.0109674	0.00888288	-0.0124292	-0.0209391	0.0110135	0.0118665	0.0128214	-0.0233195	-0.00702174	0.0072432	0.00820447
90	-0.011225	0.00677468	0.0199202	0.0077734	-0.0299197	-0.00641515	-0.0516131	0.0248612	0.0123544	0.022069	-0.00457306	0.0325353	0.0315325	-0.0515916	-0.00126691	-0.00537041	0.00113371	0.00143956	0.0111562	-0.0109091	0.00943634	-0.0121985	-0.0223685	0.0110925	0.0122577	0.0118498	-0.024237	-0.00775829	0.00828145	0.00794438
89	-0.0105634	0.0058696	0.0215223	0.00862022	-0.0302755	-0.00544972	-0.0516152	0.0218318	0.012319	0.0228014	-0.00397384	0.0330201	0.0309312	-0.0522657	-0.00207836	-0.00711816	0.00128767	4.96859e-05	0.0108171	-0.010957	0.00901396	-0.0116808	-0.0228949	0.0105536	0.0110218	0.0113421	-0.0233632	-0.00818066	0.00863516	0.00788821
88	-0.0101868	0.0052454	0.0222839	0.00914246	-0.0306375	-0.00540811	-0.0532777	0.0207082	0.0149157	0.0241975	-0.00390725	0.0329536	0.0299678	-0.0524717	-0.0025049	-0.00767993	0.00148534	0.000611462	0.00944175	-0.0100581	0.00895987	-0.0111515	-0.0230842	0.0108533	0.0112028	0.0114648	-0.0233507	-0.00734424	0.00896598	0.00634644
87	-0.0093254	0.00420716	0.0226771	0.00945664	-0.0307832	-0.00398078	-0.0544324	0.0214094	0.0148429	0.0243223	-0.00195352	0.032939	0.0297722	-0.0513357	-0.00143336	-0.00878268	0.00116908	0.00063643	0.008597	-0.00979179	0.00832527	-0.0107624	-0.0233901	0.0111175	0.0106098	0.0103683	-0.0219567	-0.0067034	0.00923439	0.00664398
86	-0.00811654	0.00388258	0.0233159	0.00881164	-0.0313969	-0.00316309	-0.0553292	0.0227348	0.0147721	0.0256269	-0.00167055	0.0330368	0.0296807	-0.0508946	-0.000143357	-0.00817721	-2.31368e-05	0.00181824	0.00742351	-0.00948178	0.00770107	-0.0106586	-0.0223019	0.0129443	0.0100564	0.0109447	-0.0209996	-0.00482041	0.00864556	0.00624449
85	-0.00771289	0.00342692	0.0227645	0.00855988	-0.0322146	-0.00150481	-0.0549567	0.0233527	0.013996	0.0253751	-0.000769633	0.0324105	0.0304859	-0.050622	0.00203092	-0.00769866	-0.00179377	0.0026401	0.00670777	-0.00967112	0.00805686	-0.0104678	-0.021478	0.0144736	0.0095799	0.0109946	-0.0204648	-0.00305394	0.00718911	0.00677298
84	-0.0058299	0.00348517	0.0240004	0.00867224	-0.0324019	-0.00243694	-0.0546384	0.0249382	0.0139378	0.0242578	0.00096355	0.0311163	0.0321567	-0.0491198	0.00378907	-0.00709943	-0.00256569	0.0035327	0.0060482	-0.0102162	0.00832111	-0.0100005	-0.0204418	0.0157553	0.0105266	0.0115897	-0.0206458	-0.00227994	0.0054913	0.00706635
83	-0.00514953	0.00410105	0.0235427	0.010033	-0.0330365	-0.00308194	-0.0542972	0.0254854	0.0131201	0.023359	0.000222838	0.0313702	0.0329015	-0.0499292	0.0046359	-0.00627133	-0.00236595	0.00409031	0.00576315	-0.0109653	0.00861448	-0.0102262	-0.0201838	0.016084	0.0106223	0.0117936	-0.0216383	-0.00151634	0.00455708	0.00722656
82	-0.00392819	0.00416139	0.0239775	0.011219	-0.0326703	-0.00344606	-0.0542701	0.0249257	0.0132845	0.021553	0.000770049	0.0301156	0.0351112	-0.0497565	0.00516646	-0.00592594	-0.000822107	0.00336208	0.00651427	-0.0113918	0.00979629	-0.00921629	-0.019647	0.0162796	0.0110239	0.012578	-0.0224165	-0.00166822	0.0045987	0.00692695
81	-0.00390322	0.00636688	0.0239609	0.013541	-0.033644	-0.00275944	-0.054963	0.0260035	0.01317	0.0217964	-0.000549084	0.0300531	0.0364699	-0.0517789	0.00435293	-0.00484192	0.000521994	0.00331007	0.00682637	-0.0114958	0.0104829	-0.00924999	-0.0192246	0.0146109	0.0122348	0.0114336	-0.0229387	-0.0022945	0.00475058	0.00555788
80	-0.0026465	0.00735727	0.0231099	0.0159358	-0.0338708	-0.00152978	-0.0564985	0.0261304	0.0135029	0.0225662	-0.00227602	0.0295059	0.0380345	-0.0522304	0.00328972	-0.00523933	0.00229055	0.00215947	0.00789998	-0.0106698	0.0116065	-0.00856338	-0.0193911	0.0132481	0.0130837	0.0110591	-0.0235026	-0.00237148	0.00552667	0.00483381
79	-0.00211594	0.00844545	0.0225502	0.0175358	-0.03354	-0.00121768	-0.0576096	0.0267941	0.0147388	0.0239457	-0.00262349	0.0295413	0.0404065	-0.0522824	0.00232638	-0.00462346	0.00418186	0.00156024	0.00962692	-0.0103328	0.0119831	-0.00781746	-0.0206582	0.0123929	0.0135685	0.011107	-0.0227473	-0.00157876	0.00630275	0.00394953
78	-0.00188083	0.0108403	0.0218802	0.0185283	-0.0336981	-0.000789066	-0.0575908	0.0275099	0.0149219	0.023825	-0.00393846	0.0309249	0.0410702	-0.052659	0.000930259	-0.00404295	0.0051348	0.00183905	0.00968934	-0.0102475	0.0119019	-0.00797414	-0.021014	0.0121932	0.0150395	0.0114212	-0.0227473	-0.0012625	0.00730979	0.00357502
77	-0.00168941	0.0117807	0.021618	0.0187821	-0.0328908	-0.00228922	-0.0588559	0.0271312	0.0150239	0.0259681	-0.00270464	0.0317822	0.0414884	-0.0514314	0.000597355	-0.00389315	0.00523051	0.00190355	0.0114392	-0.0101309	0.0119019	-0.00716726	-0.0230655	0.0124013	0.0165542	0.0121369	-0.0225205	-0.000958722	0.00675217	0.00415136
76	-0.00061787	0.0126941	0.0212768	0.0175358	-0.0328263	-0.0019251	-0.0565422	0.0273205	0.0143602	0.0234151	-0.00192647	0.0334404	0.0405937	-0.0517393	-5.80502e-05	-0.00268221	0.00561127	0.00234256	0.0105299	-0.0106137	0.0127425	-0.00737574	-0.022847	0.0130275	0.0171805	0.0127008	-0.021526	-0.000944158	0.00736596	0.00381845
75	6.04221e-05	0.0115477	0.0214516	0.0171114	-0.0315259	-0.00398911	-0.0566296	0.0260597	0.0130369	0.0238417	0.00035808	0.0345577	0.0394098	-0.0503162	-0.000397196	-0.00167934	0.00472907	0.00358887	0.0105549	-0.0110735	0.0139118	-0.00695566	-0.0226473	0.0133875	0.018922	0.0136558	-0.0219379	-0.00196576	0.00783411	0.005071
74	0.000763682	0.00987485	0.022467	0.0153054	-0.0308872	-0.00467156	-0.0549151	0.0246927	0.0129703	0.0227015	0.00195602	0.0359726	0.0381656	-0.0500207	-0.000721778	-0.00101561	0.0043067	0.00405702	0.00804771	-0.0117996	0.0152122	-0.00703347	-0.0217235	0.0136559	0.0186287	0.0137432	-0.0212555	-0.00272728	0.00781538	0.00543928
73	0.00282561	0.00834557	0.0239775	0.0141381	-0.0308331	-0.00515427	-0.0540329	0.0222167	0.0124772	0.02292	0.00270297	0.0364158	0.0377703	-0.0489887	-0.00111294	-0.00127985	0.00344739	0.00414649	0.00689503	-0.0121367	0.0167998	-0.00746375	-0.0203461	0.0133833	0.0177319	0.0128422	-0.0212659	-0.00301024	0.00842085	0.00548713
72	0.00492915	0.00710967	0.0272192	0.0129355	-0.0308705	-0.00646716	-0.0530737	0.0206812	0.0132761	0.0240872	0.00255941	0.0361453	0.036757	-0.0494049	-0.00127107	-0.00211419	0.00227182	0.00378445	0.00457926	-0.0127942	0.0165605	-0.00697688	-0.0201942	0.0126551	0.0172367	0.0102477	-0.0213221	-0.00218839	0.0078674	0.00600938
71	0.00647091	0.00674347	0.0298117	0.0131893	-0.0305855	-0.0058721	-0.0528095	0.0179722	0.0137817	0.024599	0.00156486	0.0339897	0.0364012	-0.0482771	7.71922e-05	-0.00149416	0.00253606	0.00365545	0.00178703	-0.0120243	0.0175009	-0.0074238	-0.0181094	0.0131586	0.0164398	0.00961099	-0.0217736	-0.0010253	0.00858939	0.00661069
70	0.00908004	0.00819785	0.0325893	0.0138822	-0.0301881	-0.00686457	-0.0526493	0.0165282	0.0141791	0.0265653	0.00113416	0.0336319	0.0353817	-0.0487973	0.00270922	-0.003038	0.00225101	0.00273581	0.000459574	-0.0109237	0.0161173	-0.00676882	-0.0179991	0.012343	0.0158031	0.00742422	-0.0229262	0.0011032	0.00915948	0.00513342
69	0.00897601	0.0105615	0.0355438	0.0137178	-0.0309808	-0.00649213	-0.0531466	0.0147888	0.0153942	0.0258932	0.000530774	0.0306586	0.0353213	-0.0487453	0.0041407	-0.00209755	0.00130224	0.00130848	0.000268154	-0.0100519	0.0152289	-0.00781913	-0.0160163	0.0136767	0.0151332	0.00706635	-0.023334	0.00400987	0.00995221	0.00538518
68	0.0104886	0.012717	0.0376203	0.0141901	-0.0315904	-0.00675221	-0.0535793	0.0152236	0.0168028	0.0261616	0.00129437	0.0299429	0.0339752	-0.0500977	0.00594671	-0.00279248	0.00108377	0.000112105	0.00100054	-0.0080919	0.0136455	-0.00841794	-0.0143185	0.0143217	0.0145839	0.00706843	-0.0238604	0.00579715	0.0106076	0.0044905
67	0.0110691	0.0150037	0.038309	0.0152637	-0.0321231	-0.00642139	-0.0530821	0.0156522	0.0156772	0.0263343	0.00176876	0.0293707	0.0332136	-0.0515292	0.00723047	-0.00315868	0.000218219	-0.00022496	0.00158105	-0.00598004	0.0121599	-0.00927891	-0.0135777	0.0148648	0.0146338	0.00730146	-0.0235837	0.00760524	0.0106763	0.00347306
66	0.00928187	0.0172196	0.0393993	0.0152388	-0.0326745	-0.00539355	-0.052926	0.017271	0.0165906	0.0251463	0.00316904	0.0290419	0.0322836	-0.0527006	0.00692045	-0.00295477	-0.000474638	-0.000807542	0.002328	-0.00341876	0.0117126	-0.0105764	-0.0134737	0.01691	0.0157345	0.00755322	-0.0235879	0.00803801	0.0107012	0.00335655
65	0.011298	0.0186136	0.0399985	0.016947	-0.0332092	-0.00584089	-0.0532818	0.0183716	0.0163534	0.0253023	0.00422601	0.0293062	0.0316552	-0.0533144	0.00620679	-0.00285906	-0.0010593	0.000218219	0.00350149	-0.00180625	0.0121974	-0.0107664	-0.0140168	0.0170911	0.0154161	0.00817742	-0.0224727	0.00745959	0.0101145	0.00546217
64	0.0103596	0.0214433	0.0414945	0.0182266	-0.0336128	-0.00508769	-0.0531424	0.0209787	0.0167529	0.0245179	0.00414695	0.0298118	0.0311309	-0.0540572	0.00527258	-0.00180001	-0.00070559	0.00107545	0.00335376	-0.00102809	0.0132959	-0.0110602	-0.0155107	0.0192924	0.018327	0.00892229	-0.0220981	0.0075345	0.0095444	0.00748664
63	0.0127462	0.0243624	0.0420001	0.021231	-0.0335338	-0.00486714	-0.0530862	0.0224934	0.0159331	0.0245949	0.00338751	0.0305754	0.0324084	-0.0537888	0.00536413	-0.00145671	-0.000366444	0.0018869	0.00437328	-0.0018333	0.0145173	-0.0102123	-0.0173812	0.0200976	0.0184809	0.00967132	-0.021528	0.00763853	0.0091574	0.01005
62	0.0133079	0.0275333	0.0434087	0.0238173	-0.0334006	-0.00416804	-0.0536855	0.0224289	0.0161807	0.0241538	0.00203717	0.0309124	0.0336818	-0.0529836	0.00558884	0.000488703	-6.49163e-06	0.00232384	0.0050266	-0.00329184	0.0152622	-0.00960578	-0.0190478	0.0213377	0.0188658	0.0105057	-0.0216987	0.00765933	0.0100375	0.0121015
61	0.0135826	0.0294496	0.0441869	0.0267406	-0.0334526	-0.00206867	-0.0534628	0.022535	0.0161266	0.0237626	1.68533e-05	0.032423	0.0351736	-0.0531521	0.00598624	0.00301045	0.000657236	0.00331215	0.00525339	-0.00420108	0.0157407	-0.0091135	-0.0202837	0.0219202	0.0190614	0.0107241	-0.0222105	0.00809835	0.00982945	0.0117541
60	0.0146666	0.0343745	0.044963	0.0289336	-0.034674	-0.000936792	-0.0540142	0.0222417	0.0154109	0.023128	-0.000721778	0.0327122	0.0370795	-0.0514439	0.00806689	0.00147493	0.000759188	0.00305207	0.00635822	-0.00568043	0.0164128	-0.00894226	-0.0195471	0.0232643	0.0183228	0.0110404	-0.0221231	0.00943205	0.0107283	0.0123138
59	0.0153345	0.035315	0.0465047	0.0315656	-0.03519	0.00337016	-0.0526597	0.0222271	0.0147929	0.0229116	-0.00122738	0.0333343	0.0376538	-0.0517456	0.00810642	0.00351397	0.000499107	0.0041132	0.00665575	-0.00682895	0.0171472	-0.00884947	-0.0199487	0.0236326	0.0188554	0.0104016	-0.0221543	0.00944453	0.0106555	0.0113837
58	0.0151285	0.0377015	0.0480985	0.0321732	-0.0364321	0.00570465	-0.0522165	0.0211493	0.0163992	0.0231551	-0.000884069	0.0336631	0.0383549	-0.0508717	0.00859746	0.0014458	0.00107961	0.00407991	0.00647474	-0.006985	0.017297	-0.00968839	-0.0185422	0.0249226	0.0186973	0.00978784	-0.0217465	0.0120225	0.0115439	0.0126009
57	0.0170385	0.0381967	0.049711	0.0332551	-0.035319	0.0092043	-0.05277	0.0220003	0.018457	0.0233236	-0.00123362	0.034564	0.0371939	-0.0515105	0.0089262	0.00207208	0.00248197	0.00564456	0.00521594	-0.00724508	0.0187452	-0.00990997	-0.017481	0.0242651	0.0196419	0.0100999	-0.0215967	0.013637	0.0115044	0.0126591
56	0.0189298	0.038696	0.0501396	0.0349217	-0.0353835	0.0107419	-0.052125	0.0230323	0.0198926	0.0251983	-0.00107133	0.0357333	0.0374811	-0.0514127	0.00924038	0.00100887	0.00408823	0.00534494	0.00606485	-0.0086079	0.0191093	-0.00994118	-0.017169	0.0242027	0.019721	0.0096526	-0.0209579	0.0168621	0.0105972	0.0151996
55	0.0218969	0.0407496	0.0501687	0.0347511	-0.0345616	0.0108397	-0.0507871	0.0236627	0.0220794	0.0254375	0.000593194	0.0389687	0.0396387	-0.052607	0.0100726	0.0010692	0.00614391	0.00493714	0.00701779	-0.00854756	0.0211566	-0.0107281	-0.0174686	0.024417	0.0209694	0.00994805	-0.020315	0.019648	0.00951736	0.0178941
54	0.0240628	0.0394617	0.0494426	0.0370856	-0.0335026	0.0122462	-0.051996	0.0251213	0.0236461	0.0275556	-0.00126275	0.042098	0.039002	-0.0515895	0.0110089	0.0020263	0.0077689	0.00509735	0.00736942	-0.00861415	0.021011	-0.00985921	-0.0160891	0.0233164	0.0215686	0.00966092	-0.01905	0.022846	0.00848743	0.0194941
53	0.0265513	0.042514	0.0478426	0.0384963	-0.0333944	0.0105838	-0.0508558	0.0250152	0.0250401	0.0286563	5.84663e-05	0.0455977	0.0419378	-0.0523989	0.0133122	0.00286481	0.00861781	0.00365753	0.00883003	-0.00773819	0.0223093	-0.009663	-0.0165406	0.0235182	0.0233372	0.010023	-0.0174916	0.0243628	0.00668351	0.0212065
52	0.0291854	0.0420833	0.0482109	0.0430092	-0.0331801	0.0116303	-0.0519169	0.0254667	0.0247946	0.0299692	-0.000603181	0.0474453	0.0410348	-0.0525133	0.0160878	0.00595665	0.00687838	0.00511815	0.00853874	-0.00606535	0.0230313	-0.00966633	-0.0141811	0.0249247	0.0246313	0.0117645	-0.0164575	0.0267701	0.00611757	0.0221552
51	0.0308187	0.0445281	0.0479383	0.0458077	-0.0332633	0.0122982	-0.0498779	0.025656	0.0251795	0.0314673	0.000279015	0.0485772	0.0428803	-0.0524052	0.0179063	0.00651635	0.00610438	0.00651011	0.00908387	-0.0035977	0.023668	-0.00989791	-0.0122607	0.0269513	0.0263853	0.0131106	-0.015723	0.027128	0.00505644	0.0242005
50	0.031703	0.04664	0.0481568	0.0506639	-0.0337127	0.0146889	-0.0487522	0.0265424	0.026455	0.0323203	0.0029256	0.0491161	0.0436356	-0.0521804	0.0218013	0.00620425	0.0064144	0.00687838	0.00862613	-0.00291732	0.0257237	-0.0105275	-0.0128995	0.0290985	0.0279645	0.0158321	-0.0135633	0.0273319	0.00453836	0.0246562
49	0.0327454	0.0455164	0.0499856	0.0536538	-0.0336773	0.0195077	-0.0452401	0.0276097	0.0268295	0.032751	0.00377243	0.0485335	0.0444533	-0.0521451	0.0240317	0.00605445	0.0044461	0.00909844	0.00886749	-0.0025761	0.0288821	-0.0106838	-0.0117301	0.0324359	0.0306902	0.018125	-0.0122171	0.0288487	0.00552459	0.0266037
48	0.033253	0.0486644	0.0496444	0.0560611	-0.0337335	0.024547	-0.0414075	0.0279156	0.0276201	0.0315484	0.00649808	0.0492992	0.0453168	-0.0511921	0.0267116	0.00319563	0.00534494	0.00989949	0.0102262	-0.00307129	0.0317055	-0.0104266	-0.0120069	0.0351948	0.0337279	0.0207487	-0.0116158	0.0297184	0.00609677	0.0287509
47	0.0362887	0.043856	0.0522494	0.0586703	-0.0319171	0.0314735	-0.037111	0.030739	0.0273975	0.0305476	0.0080232	0.0497944	0.0481756	-0.0497773	0.0293145	0.00166843	0.00486847	0.0115723	0.0105112	-0.00363307	0.0375563	-0.0101765	-0.0101759	0.0396807	0.0368448	0.0229147	-0.00937912	0.0305382	0.00714541	0.0318719
46	0.0387189	0.0450316	0.053038	0.0592716	-0.0310037	0.0356972	-0.0343292	0.0318231	0.0280779	0.0286896	0.00966275	0.0525762	0.0494989	-0.0498605	0.0316365	8.08957e-05	0.00473531	0.0117721	0.0120113	-0.00453607	0.0408708	-0.00923959	-0.00907106	0.0433884	0.0400427	0.0244252	-0.00767714	0.0318635	0.00787988	0.0359541
45	0.0429593	0.0434337	0.055412	0.0616394	-0.029489	0.0402143	-0.0322652	0.0335209	0.0288228	0.028082	0.0105762	0.0556784	0.0524888	-0.0499604	0.0344287	-2.31368e-05	0.00447523	0.0114891	0.0118428	-0.00416155	0.0451549	-0.00852821	-0.00684476	0.0476641	0.0423793	0.0260793	-0.00484746	0.033759	0.00811916	0.0393206
44	0.0487331	0.0435918	0.0575155	0.0642548	-0.0272398	0.0440136	-0.030016	0.0364983	0.0296446	0.0281986	0.0113106	0.0596025	0.0567229	-0.0498792	0.0368506	0.000426284	0.00359303	0.0119593	0.0112582	-0.00243877	0.0480886	-0.00783369	-0.00469753	0.0519316	0.0438212	0.0268637	-0.00191998	0.0353216	0.0082648	0.0430325
43	0.0539618	0.047776	0.0597834	0.0643796	-0.0265116	0.0474113	-0.0286053	0.0387204	0.031538	0.0294719	0.0131728	0.0650226	0.0604286	-0.0494132	0.0393682	0.00178911	0.00459383	0.0128873	0.0107838	-0.000470477	0.0512657	-0.00799702	-0.00310583	0.0563737	0.0457666	0.02847	0.00226629	0.0362787	0.00817534	0.0462991
42	0.0606781	0.0487456	0.0658714	0.0675963	-0.0258978	0.0550681	-0.0271405	0.0437119	0.0344592	0.0295968	0.0156717	0.0698934	0.0663875	-0.0480816	0.0406	0.00392594	0.00367418	0.013809	0.00908803	0.00079872	0.0544408	-0.00789986	-0.0026897	0.0597923	0.0473874	0.0290359	0.0054476	0.039872	0.00951319	0.04725
41	0.065112	0.0533022	0.0703823	0.06759	-0.0251446	0.0621444	-0.0231623	0.0455678	0.0405576	0.0321809	0.01857	0.0748787	0.0707486	-0.04479	0.0431175	0.0056612	0.00639567	0.0158044	0.00921079	0.00246324	0.0610053	-0.00712835	-0.00172012	0.0652893	0.0501588	0.0322069	0.00862268	0.0411641	0.0102685	0.0487147
40	0.0721987	0.0553766	0.0782014	0.0714122	-0.024227	0.0725997	-0.0202556	0.0487429	0.0466706	0.0318501	0.0205217	0.0797578	0.0749349	-0.0416607	0.0452689	0.00746929	0.0055218	0.018401	0.0098766	0.00290226	0.0654475	-0.00592033	-0.00147668	0.0690616	0.052718	0.0335322	0.00975455	0.0454793	0.0114482	0.0486357
39	0.0786591	0.0607905	0.0849343	0.0727625	-0.0226124	0.080941	-0.0139617	0.0513604	0.0533474	0.0316774	0.0234554	0.0850697	0.0806317	-0.0388393	0.0500836	0.00873849	0.0054573	0.0224645	0.0103489	0.00569241	0.0704972	-0.0045833	0.00024818	0.0748	0.0568793	0.0360228	0.0094695	0.0470898	0.0121723	0.0504042
38	0.0858249	0.0665143	0.0910993	0.0753987	-0.0199783	0.0901063	-0.00289677	0.053312	0.0606671	0.033498	0.0273004	0.0919463	0.0878349	-0.03633	0.0579984	0.009887	0.00679724	0.0260183	0.0111624	0.00984539	0.0773197	-0.00161588	0.00289477	0.0812042	0.0624784	0.0381492	0.00951736	0.0485691	0.0130857	0.0540641
37	0.0930551	0.0696103	0.0999983	0.0816844	-0.0182056	0.103402	0.00937908	0.0585677	0.0705939	0.0341014	0.0317156	0.100704	0.0970917	-0.0348653	0.0653514	0.0106797	0.00538656	0.0289229	0.0138652	0.0135365	0.0842482	-0.000392244	0.0066982	0.088164	0.0671203	0.0388691	0.0104703	0.0535793	0.0123949	0.0552584
36	0.099965	0.0765764	0.104126	0.0849801	-0.0160313	0.11276	0.0277866	0.0629496	0.0779449	0.0373014	0.0391289	0.113136	0.107468	-0.0337209	0.0776751	0.0118636	0.00778347	0.032589	0.0148494	0.0192	0.091054	0.00194391	0.0108054	0.0946036	0.0730543	0.040594	0.012424	0.0548984	0.012811	0.0606119
35	0.107657	0.0831783	0.113518	0.0912117	-0.0144625	0.127429	0.0456531	0.0708623	0.0869562	0.0407615	0.0479155	0.12786	0.120297	-0.0324496	0.0855774	0.0148868	0.00804563	0.0381339	0.0169966	0.0248698	0.0974645	0.0012136	0.0145776	0.102545	0.0785785	0.0428411	0.0161526	0.0579466	0.0124323	0.0626988
34	0.115559	0.0923706	0.119363	0.0948154	-0.0128583	0.14026	0.0687338	0.0763532	0.0975696	0.0453348	0.0590637	0.143896	0.132563	-0.030577	0.0964155	0.0181534	0.0113018	0.0450479	0.0180452	0.0313676	0.107337	0.00134156	0.0182521	0.111415	0.0848058	0.0463803	0.0197334	0.0595653	0.0129421	0.0679608
33	0.121762	0.102156	0.126142	0.101494	-0.0118014	0.158539	0.0957698	0.0829155	0.110033	0.0501349	0.0740423	0.16211	0.146276	-0.0279887	0.107553	0.0247803	0.0160873	0.0533497	0.0207792	0.0381339	0.119601	0.00196388	0.0205408	0.12135	0.0948429	0.0494034	0.0247664	0.0631878	0.0138326	0.0682396
32	0.127515	0.111463	0.133684	0.109507	-0.0091631	0.178542	0.126588	0.0928923	0.125111	0.055711	0.0915655	0.182792	0.161194	-0.0245036	0.115493	0.0310472	0.0202278	0.0623194	0.023172	0.0449876	0.133909	0.00148617	0.0236867	0.132047	0.105082	0.0540412	0.0291046	0.0668372	0.0153931	0.0677839
31	0.134154	0.124481	0.140128	0.116569	-0.00741952	0.198841	0.163331	0.101021	0.148146	0.0613579	0.111725	0.206673	0.173884	-0.0209665	0.127879	0.0379633	0.0260599	0.0718446	0.0279803	0.0528296	0.151921	0.0031742	0.027332	0.145249	0.11653	0.0585271	0.0334178	0.0709507	0.0175237	0.0708903
30	0.139366	0.135736	0.14978	0.127756	-0.00114427	0.22657	0.207954	0.115765	0.169219	0.0698345	0.133732	0.232852	0.189069	-0.0162289	0.139753	0.0451332	0.0320626	0.0803836	0.0318628	0.060374	0.170964	0.00402456	0.0343043	0.1588	0.131077	0.0651456	0.0379432	0.0761356	0.0200579	0.0745543
29	0.148053	0.151401	0.158531	0.136491	0.00295877	0.255112	0.254353	0.129287	0.192302	0.0787875	0.159455	0.262674	0.204014	-0.0100639	0.152065	0.0554241	0.0377178	0.0911968	0.03762	0.0681473	0.188129	0.00770898	0.0427871	0.173847	0.146202	0.0689907	0.0435256	0.0813456	0.0238031	0.0783224
28	0.154091	0.163354	0.172804	0.149817	0.0106114	0.292568	0.312632	0.149461	0.216785	0.0919955	0.186258	0.296422	0.215524	-0.00426929	0.162405	0.0646352	0.0446464	0.100651	0.0410052	0.0766114	0.204375	0.00904039	0.0536627	0.191208	0.161286	0.0758672	0.0477431	0.0888359	0.0289298	0.0840796
27	0.165162	0.178801	0.184764	0.160304	0.0186157	0.325264	0.376061	0.168744	0.246363	0.104777	0.219161	0.334167	0.227039	0.0049043	0.173576	0.0760392	0.0508946	0.111525	0.0442718	0.0844638	0.220171	0.0133621	0.0649086	0.210492	0.175285	0.0815745	0.0530799	0.0953151	0.0348992	0.0888692
26	0.177292	0.196455	0.195794	0.171654	0.0295308	0.361359	0.453049	0.191702	0.2826	0.121362	0.256778	0.376889	0.238678	0.0149372	0.189394	0.0891931	0.0563292	0.122791	0.0476633	0.0943594	0.238239	0.0183409	0.0787158	0.228523	0.189829	0.0898471	0.0591097	0.102154	0.0406335	0.0951674
25	0.187987	0.214665	0.211654	0.188259	0.0440641	0.409617	0.543274	0.218308	0.324533	0.144184	0.299889	0.427193	0.253136	0.0281785	0.203598	0.104528	0.0646601	0.138511	0.054827	0.106398	0.26122	0.0228742	0.0951883	0.248811	0.205688	0.101988	0.0657615	0.112354	0.0497613	0.101628
24	0.203571	0.238942	0.222105	0.202447	0.0587868	0.459667	0.63388	0.251438	0.368735	0.170086	0.3443	0.477832	0.269534	0.0450297	0.225224	0.123911	0.0749614	0.15675	0.059548	0.121653	0.286527	0.0289786	0.112341	0.27143	0.223808	0.110597	0.076608	0.121725	0.0586769	0.107202
23	0.21783	0.259948	0.238339	0.21954	0.0775355	0.513987	0.730092	0.285084	0.415572	0.199274	0.392388	0.529191	0.290942	0.062917	0.244575	0.144813	0.0865403	0.178178	0.0705047	0.138348	0.313374	0.0337481	0.132965	0.290813	0.241071	0.124338	0.087496	0.131724	0.0677444	0.115256
22	0.23662	0.284735	0.251353	0.233851	0.0974932	0.570023	0.830119	0.332461	0.466785	0.231397	0.441677	0.58154	0.317114	0.0833303	0.269717	0.167317	0.101334	0.200285	0.0797303	0.156088	0.338061	0.0392121	0.156447	0.313476	0.260036	0.134219	0.0994306	0.141166	0.0770782	0.124382
21	0.260957	0.310762	0.269149	0.248272	0.119631	0.630766	0.943658	0.391969	0.524032	0.268632	0.502307	0.637433	0.351287	0.106796	0.298836	0.191701	0.119311	0.225626	0.0922038	0.175257	0.361376	0.0437015	0.183583	0.339068	0.278308	0.147313	0.113473	0.151763	0.0872338	0.135492
20	0.287983	0.336895	0.294125	0.269257	0.145073	0.704768	1.06579	0.458546	0.586188	0.314831	0.565498	0.698325	0.388106	0.134853	0.327532	0.217247	0.139408	0.251679	0.104523	0.1952	0.386294	0.0487251	0.215916	0.368811	0.29941	0.159235	0.128999	0.166182	0.0986608	0.148228
19	0.31479	0.363201	0.320096	0.28925	0.169145	0.779888	1.18081	0.522946	0.645825	0.365422	0.627631	0.755175	0.424247	0.160855	0.358742	0.239481	0.15804	0.277174	0.117606	0.214565	0.409319	0.0538041	0.248709	0.397596	0.321393	0.170489	0.143058	0.180181	0.110254	0.162739
18	0.346156	0.388549	0.35174	0.316525	0.19798	0.863878	1.3069	0.600086	0.715128	0.428102	0.695963	0.820507	0.465375	0.191058	0.390593	0.26242	0.178986	0.305385	0.136905	0.234955	0.437944	0.060653	0.283491	0.428565	0.344592	0.186406	0.158298	0.198663	0.122147	0.177164
17	0.382478	0.419176	0.383104	0.339071	0.231021	0.952403	1.41791	0.67747	0.797663	0.492812	0.775159	0.889146	0.50672	0.222817	0.428175	0.285163	0.200341	0.330544	0.159267	0.257901	0.464691	0.0674844	0.325287	0.462413	0.371224	0.200633	0.172672	0.21448	0.142465	0.193441
16	0.419642	0.444806	0.418581	0.365957	0.268903	1.04339	1.53167	0.759789	0.888161	0.56464	0.849212	0.961307	0.553304	0.256726	0.458721	0.308787	0.225692	0.356317	0.182408	0.281175	0.498267	0.0751568	0.367662	0.491698	0.400064	0.213943	0.185291	0.234317	0.161342	0.208634
15	0.461495	0.471831	0.448643	0.392205	0.3072	1.13749	1.63041	0.839114	0.978798	0.638395	0.928104	1.03246	0.599469	0.292313	0.490343	0.336139	0.251245	0.379377	0.207376	0.309178	0.52915	0.081724	0.410336	0.520871	0.429757	0.232149	0.200939	0.249639	0.180869	0.225778
14	0.503518	0.49919	0.479494	0.423435	0.347279	1.23918	1.7317	0.921337	1.07188	0.722279	1.00549	1.1035	0.650152	0.331931	0.518621	0.363983	0.278179	0.402568	0.232594	0.341472	0.561213	0.0875107	0.452925	0.546484	0.458364	0.249893	0.220905	0.265425	0.200003	0.246558
13	0.551339	0.528858	0.515086	0.463975	0.391989	1.34129	1.83251	1.00997	1.1726	0.816085	1.09	1.17743	0.703814	0.381109	0.551993	0.399888	0.30619	0.431369	0.256663	0.377001	0.595654	0.0940806	0.495714	0.567723	0.487686	0.272297	0.24647	0.281388	0.220529	0.271007
12	0.607157	0.56081	0.549159	0.507286	0.441874	1.45192	1.92748	1.10102	1.27358	0.914125	1.16955	1.24853	0.761192	0.435077	0.588057	0.432817	0.33362	0.455833	0.282983	0.414792	0.623722	0.09794	0.540989	0.594305	0.514148	0.299843	0.273783	0.301067	0.242132	0.298441
11	0.656695	0.591286	0.586084	0.553443	0.486506	1.55506	2.01807	1.19563	1.37239	1.0086	1.23681	1.31061	0.817265	0.490279	0.626301	0.460891	0.352308	0.482576	0.304842	0.447627	0.652505	0.105001	0.58277	0.614891	0.53732	0.327197	0.302816	0.32034	0.265136	0.324305
10	0.705441	0.620072	0.621052	0.595166	0.529472	1.65279	2.0874	1.28154	1.46602	1.09168	1.30614	1.37245	0.868776	0.545389	0.670748	0.485565	0.371773	0.501445	0.327465	0.475285	0.673443	0.109709	0.620906	0.641958	0.562099	0.352321	0.327934	0.343784	0.286107	0.350761
9	0.756415	0.6532	0.659367	0.6383	0.572907	1.76214	2.16159	1.37874	1.56437	1.17383	1.36938	1.43277	0.923676	0.604556	0.716502	0.503702	0.390307	0.514478	0.35278	0.499393	0.697439	0.118163	0.661956	0.669275	0.586422	0.376721	0.353907	0.372187	0.309508	0.376311
8	0.797953	0.681176	0.697524	0.67709	0.613555	1.86981	2.21591	1.47449	1.66097	1.25684	1.43136	1.48757	0.97729	0.661997	0.764394	0.517377	0.408328	0.526925	0.384215	0.519828	0.721217	0.125222	0.703421	0.702231	0.616479	0.398456	0.378764	0.405775	0.332357	0.398678
7	0.828642	0.709265	0.734709	0.716807	0.649794	1.98783	2.25875	1.5681	1.74439	1.34439	1.48953	1.53219	1.02962	0.718782	0.814144	0.530181	0.427147	0.537983	0.41969	0.540543	0.74777	0.133328	0.745777	0.734506	0.647726	0.414358	0.405646	0.439802	0.352026	0.42164
6	0.853928	0.732672	0.767465	0.754692	0.680308	2.09958	2.29042	1.64738	1.81551	1.42238	1.53131	1.57112	1.07535	0.771809	0.852087	0.536568	0.450452	0.548012	0.455654	0.560207	0.773462	0.144006	0.780975	0.757393	0.670701	0.428662	0.429241	0.472009	0.371734	0.439817
5	0.871972	0.744792	0.796132	0.782348	0.708953	2.19248	2.30754	1.71481	1.8835	1.50311	1.57025	1.60448	1.1187	0.81789	0.891441	0.544625	0.474611	0.555236	0.493077	0.577343	0.79488	0.151803	0.817403	0.768924	0.692252	0.44536	0.448897	0.49774	0.389754	0.448325
4	0.890194	0.746977	0.817631	0.807403	0.735273	2.28718	2.32585	1.77777	1.94795	1.57594	1.60427	1.64502	1.16109	0.864167	0.923811	0.549167	0.50504	0.559485	0.52732	0.593988	0.814091	0.160767	0.850589	0.772305	0.701563	0.462646	0.464034	0.519083	0.408984	0.44496
3	0.902661	0.745364	0.833688	0.819643	0.754519	2.35591	2.34416	1.82004	2.00106	1.61634	1.62877	1.67985	1.19308	0.89555	0.951311	0.552947	0.531413	0.559293	0.543272	0.609229	0.823385	0.16694	0.878106	0.761069	0.706244	0.47683	0.472876	0.532383	0.423565	0.435841
2	0.923052	0.744116	0.846068	0.830334	0.766092	2.42897	2.36525	1.83845	2.03104	1.65132	1.6399	1.71364	1.21441	0.92351	0.972534	0.557057	0.559789	0.558748	0.554587	0.625587	0.823801	0.171387	0.900525	0.742656	0.712226	0.48861	0.481848	0.539848	0.436465	0.424241
1	0.929814	0.742295	0.850749	0.841126	0.769344	2.51415	2.37526	1.84418	2.03117	1.68865	1.64354	1.73639	1.22741	0.945746	0.99152	0.562258	0.576303	0.558097	0.563819	0.644444	0.827702	0.174118	0.920031	0.726791	0.719508	0.493683	0.492382	0.543098	0.438025	0.409937
0	0.928774	0.741515	0.85387	0.845548	0.768563	2.55992	2.37474	1.84418	2.03143	1.70893	1.64354	1.73717	1.22741	0.950687	1.00478	0.563559	0.576043	0.557317	0.563559	0.653027	0.833164	0.175678	0.924713	0.72289	0.72289	0.492642	0.500965	0.544659	0.438546	0.401094
0	0.928774	0.741515	0.85387	0.845548	0.768563	2.55992	2.37474	1.84418	2.03143	1.70893	1.64354	1.73717	1.22741	0.950687	1.00478	0.563559	0.576043	0.557317	0.563559	0.653027	0.833164	0.175678	0.924713	0.72289	0.72289	0.492642	0.500965	0.544659	0.438546	0.401094
1	0.929814	0.742295	0.850749	0.841126	0.769344	2.51415	2.37526	1.84418	2.03117	1.68865	1.64354	1.73639	1.22741	0.945746	0.99152	0.562258	0.576303	0.558097	0.563819	0.644444	0.827702	0.174118	0.920031	0.726791	0.719508	0.493683	0.492382	0.543098	0.438025	0.409937
2	0.923052	0.744116	0.846068	0.830334	0.766092	2.42897	2.36525	1.83845	2.03104	1.65132	1.6399	1.71364	1.21441	0.92351	0.972534	0.557057	0.559789	0.558748	0.554587	0.625587	0.823801	0.171387	0.900525	0.742656	0.712226	0.48861	0.481848	0.539848	0.436465	0.424241
3	0.902661	0.745364	0.833688	0.819643	0.754519	2.35591	2.34416	1.82004	2.00106	1.61634	1.62877	1.67985	1.19308	0.89555	0.951311	0.552947	0.531413	0.559293	0.543272	0.609229	0.823385	0.16694	0.878106	0.761069	0.706244	0.47683	0.472876	0.532383	0.423565	0.435841
4	0.890194	0.746977	0.817631	0.807403	0.735273	2.28718	2.32585	1.77777	1.94795	1.57594	1.60427	1.64502	1.16109	0.864167	0.923811	0.549167	0.50504	0.559485	0.52732	0.593988	0.814091	0.160767	0.850589	0.772305	0.701563	0.462646	0.464034	0.519083	0.408984	0.44496
5	0.871972	0.744792	0.796132	0.782348	0.708953	2.19248	2.30754	1.71481	1.8835	1.50311	1.57025	1.60448	1.1187	0.81789	0.891441	0.544625	0.474611	0.555236	0.493077	0.577343	0.79488	0.151803	0.817403	0.768924	0.692252	0.44536	0.448897	0.49774	0.389754	0.448325
6	0.853928	0.732672	0.767465	0.754692	0.680308	2.09958	2.29042	1.64738	1.81551	1.42238	1.53131	1.57112	1.07535	0.771809	0.852087	0.536568	0.450452	0.548012	0.455654	0.560207	0.773462	0.144006	0.780975	0.757393	0.670701	0.428662	0.429241	0.472009	0.371734	0.439817
7	0.828642	0.709265	0.734709	0.716807	0.649794	1.98783	2.25875	1.5681	1.74439	1.34439	1.48953	1.53219	1.02962	0.718782	0.814144	0.530181	0.427147	0.537983	0.41969	0.540543	0.74777	0.133328	0.745777	0.734506	0.647726	0.414358	0.405646	0.439802	0.352026	0.42164
8	0.797953	0.681176	0.697524	0.67709	0.613555	1.86981	2.21591	1.47449	1.66097	1.25684	1.43136	1.48757	0.97729	0.661997	0.764394	0.517377	0.408328	0.526925	0.384215	0.519828	0.721217	0.125222	0.703421	0.702231	0.616479	0.398456	0.378764	0.405775	0.332357	0.398678
9	0.756415	0.6532	0.659367	0.6383	0.572907	1.76214	2.16159	1.37874	1.56437	1.17383	1.36938	1.43277	0.923676	0.604556	0.716502	0.503702	0.390307	0.514478	0.35278	0.499393	0.697439	0.118163	0.661956	0.669275	0.586422	0.376721	0.353907	0.372187	0.309508	0.376311
10	0.705441	0.620072	0.621052	0.595166	0.529472	1.65279	2.0874	1.28154	1.46602	1.09168	1.30614	1.37245	0.868776	0.545389	0.670748	0.485565	0.371773	0.501445	0.327465	0.475285	0.673443	0.109709	0.620906	0.641958	0.562099	0.352321	0.327934	0.343784	0.286107	0.350761
11	0.656695	0.591286	0.586084	0.553443	0.486506	1.55506	2.01807	1.19563	1.37239	1.0086	1.23681	1.31061	0.817265	0.490279	0.626301	0.460891	0.352308	0.482576	0.304842	0.447627	0.652505	0.105001	0.58277	0.614891	0.53732	0.327197	0.302816	0.32034	0.265136	0.324305
12	0.607157	0.56081	0.549159	0.507286	0.441874	1.45192	1.92748	1.10102	1.27358	0.914125	1.16955	1.24853	0.761192	0.435077	0.588057	0.432817	0.33362	0.455833	0.282983	0.414792	0.623722	0.09794	0.540989	0.594305	0.514148	0.299843	0.273783	0.301067	0.242132	0.298441
13	0.551339	0.528858	0.515086	0.463975	0.391989	1.34129	1.83251	1.00997	1.1726	0.816085	1.09	1.17743	0.703814	0.381109	0.551993	0.399888	0.30619	0.431369	0.256663	0.377001	0.595654	0.0940806	0.495714	0.567723	0.487686	0.272297	0.24647	0.281388	0.220529	0.271007
14	0.503518	0.49919	0.479494	0.423435	0.347279	1.23918	1.7317	0.921337	1.07188	0.722279	1.00549	1.1035	0.650152	0.331931	0.518621	0.363983	0.278179	0.402568	0.232594	0.341472	0.561213	0.0875107	0.452925	0.546484	0.458364	0.249893	0.220905	0.265425	0.200003	0.246558
15	0.461495	0.471831	0.448643	0.392205	0.3072	1.13749	1.63041	0.839114	0.978798	0.638395	0.928104	1.03246	0.599469	0.292313	0.490343	0.336139	0.251245	0.379377	0.207376	0.309178	0.52915	0.081724	0.410336	0.520871	0.429757	0.232149	0.200939	0.249639	0.180869	0.225778
16	0.419642	0.444806	0.418581	0.365957	0.268903	1.04339	1.53167	0.759789	0.888161	0.56464	0.849212	0.961307	0.553304	0.256726	0.458721	0.308787	0.225692	0.356317	0.182408	0.281175	0.498267	0.0751568	0.367662	0.491698	0.400064	0.213943	0.185291	0.234317	0.161342	0.208634
17	0.382478	0.419176	0.383104	0.339071	0.231021	0.952403	1.41791	0.67747	0.797663	0.492812	0.775159	0.889146	0.50672	0.222817	0.428175	0.285163	0.200341	0.330544	0.159267	0.257901	0.464691	0.0674844	0.325287	0.462413	0.371224	0.200633	0.172672	0.21448	0.142465	0.193441
18	0.346156	0.388549	0.35174	0.316525	0.19798	0.863878	1.3069	0.600086	0.715128	0.428102	0.695963	0.820507	0.465375	0.191058	0.390593	0.26242	0.178986	0.305385	0.136905	0.234955	0.437944	0.060653	0.283491	0.428565	0.344592	0.186406	0.158298	0.198663	0.122147	0.177164
19	0.31479	0.363201	0.320096	0.28925	0.169145	0.779888	1.18081	0.522946	0.645825	0.365422	0.627631	0.755175	0.424247	0.160855	0.358742	0.239481	0.15804	0.277174	0.117606	0.214565	0.409319	0.0538041	0.248709	0.397596	0.321393	0.170489	0.143058	0.180181	0.110254	0.162739
20	0.287983	0.336895	0.294125	0.269257	0.145073	0.704768	1.06579	0.458546	0.586188	0.314831	0.565498	0.698325	0.388106	0.134853	0.327532	0.217247	0.139408	0.251679	0.104523	0.1952	0.386294	0.0487251	0.215916	0.368811	0.29941	0.159235	0.128999	0.166182	0.0986608	0.148228
21	0.260957	0.310762	0.269149	0.248272	0.119631	0.630766	0.943658	0.391969	0.524032	0.268632	0.502307	0.637433	0.351287	0.106796	0.298836	0.191701	0.119311	0.225626	0.0922038	0.175257	0.361376	0.0437015	0.183583	0.339068	0.278308	0.147313	0.113473	0.151763	0.0872338	0.135492
22	0.23662	0.284735	0.251353	0.233851	0.0974932	0.570023	0.830119	0.33246	0.466785	0.231397	0.441677	0.58154	0.317114	0.0833303	0.269717	0.167317	0.101334	0.200285	0.0797303	0.156088	0.338061	0.0392121	0.156447	0.313476	0.260036	0.134219	0.0994306	0.141166	0.0770782	0.124382
23	0.21783	0.259948	0.238339	0.21954	0.0775355	0.513987	0.730092	0.285084	0.415572	0.199274	0.392388	0.529191	0.290942	0.062917	0.244575	0.144813	0.0865403	0.178178	0.0705047	0.138348	0.313374	0.0337481	0.132965	0.290813	0.241071	0.124338	0.087496	0.131724	0.0677444	0.115256
24	0.203571	0.238942	0.222105	0.202447	0.0587868	0.459667	0.63388	0.251438	0.368735	0.170086	0.3443	0.477832	0.269534	0.0450297	0.225224	0.123911	0.0749614	0.15675	0.059548	0.121653	0.286527	0.0289786	0.112341	0.27143	0.223808	0.110597	0.076608	0.121725	0.0586769	0.107202
25	0.187987	0.214665	0.211654	0.188259	0.0440641	0.409617	0.543274	0.218308	0.324533	0.144184	0.299889	0.427193	0.253136	0.0281785	0.203598	0.104528	0.0646601	0.138511	0.054827	0.106398	0.26122	0.0228742	0.0951883	0.248811	0.205688	0.101988	0.0657615	0.112354	0.0497613	0.101628
26	0.177292	0.196455	0.195794	0.171654	0.0295308	0.361359	0.453049	0.191702	0.2826	0.121362	0.256778	0.376889	0.238678	0.0149372	0.189394	0.0891931	0.0563292	0.122791	0.0476633	0.0943594	0.238239	0.0183409	0.0787158	0.228523	0.189829	0.0898471	0.0591097	0.102154	0.0406335	0.0951674
27	0.165162	0.178801	0.184764	0.160304	0.0186157	0.325264	0.376061	0.168744	0.246363	0.104777	0.219161	0.334167	0.227039	0.0049043	0.173576	0.0760392	0.0508946	0.111525	0.0442718	0.0844638	0.220171	0.0133621	0.0649086	0.210492	0.175285	0.0815745	0.0530799	0.0953151	0.0348992	0.0888692
28	0.154091	0.163354	0.172804	0.149817	0.0106114	0.292568	0.312632	0.149461	0.216785	0.0919955	0.186258	0.296422	0.215524	-0.00426929	0.162405	0.0646352	0.0446464	0.100651	0.0410052	0.0766114	0.204375	0.00904039	0.0536627	0.191208	0.161286	0.0758672	0.0477431	0.0888359	0.0289298	0.0840796
29	0.148053	0.151401	0.158531	0.136491	0.00295877	0.255112	0.254353	0.129287	0.192302	0.0787875	0.159455	0.262674	0.204014	-0.0100639	0.152065	0.0554241	0.0377178	0.0911968	0.03762	0.0681473	0.188129	0.00770898	0.0427871	0.173847	0.146202	0.0689907	0.0435256	0.0813456	0.0238031	0.0783224
30	0.139366	0.135736	0.14978	0.127756	-0.00114427	0.22657	0.207954	0.115765	0.169219	0.0698345	0.133732	0.232852	0.189069	-0.0162289	0.139753	0.0451332	0.0320626	0.0803836	0.0318628	0.060374	0.170964	0.00402456	0.0343043	0.1588	0.131077	0.0651456	0.0379432	0.0761356	0.0200579	0.0745543
31	0.134154	0.124481	0.140128	0.116569	-0.00741952	0.198841	0.163331	0.101021	0.148146	0.0613579	0.111725	0.206673	0.173884	-0.0209665	0.127879	0.0379633	0.0260599	0.0718446	0.0279803	0.0528296	0.151921	0.0031742	0.027332	0.145249	0.11653	0.0585271	0.0334178	0.0709507	0.0175237	0.0708903
32	0.127515	0.111463	0.133684	0.109507	-0.0091631	0.178542	0.126588	0.0928922	0.125111	0.055711	0.0915655	0.182792	0.161194	-0.0245036	0.115493	0.0310472	0.0202278	0.0623194	0.023172	0.0449876	0.133909	0.00148617	0.0236867	0.132047	0.105082	0.0540412	0.0291046	0.0668372	0.0153931	0.0677839
33	0.121762	0.102156	0.126142	0.101494	-0.0118014	0.158539	0.0957698	0.0829155	0.110033	0.0501349	0.0740423	0.16211	0.146276	-0.0279887	0.107553	0.0247803	0.0160873	0.0533497	0.0207792	0.0381339	0.119601	0.00196388	0.0205408	0.12135	0.0948429	0.0494034	0.0247664	0.0631878	0.0138326	0.0682396
34	0.115559	0.0923706	0.119363	0.0948154	-0.0128583	0.14026	0.0687338	0.0763532	0.0975696	0.0453348	0.0590637	0.143896	0.132563	-0.030577	0.0964155	0.0181534	0.0113018	0.0450479	0.0180452	0.0313676	0.107337	0.00134156	0.0182521	0.111415	0.0848058	0.0463803	0.0197334	0.0595653	0.0129421	0.0679608
35	0.107657	0.0831783	0.113518	0.0912117	-0.0144625	0.127429	0.0456531	0.0708623	0.0869562	0.0407615	0.0479155	0.12786	0.120297	-0.0324496	0.0855774	0.0148868	0.00804563	0.0381339	0.0169966	0.0248698	0.0974645	0.0012136	0.0145776	0.102545	0.0785785	0.0428411	0.0161526	0.0579466	0.0124323	0.0626988
36	0.099965	0.0765764	0.104126	0.0849801	-0.0160313	0.11276	0.0277866	0.0629496	0.0779449	0.0373014	0.0391289	0.113136	0.107468	-0.0337209	0.0776751	0.0118636	0.00778347	0.032589	0.0148494	0.0192	0.091054	0.00194391	0.0108054	0.0946036	0.0730543	0.040594	0.012424	0.0548984	0.012811	0.0606119
37	0.0930551	0.0696103	0.0999983	0.0816844	-0.0182056	0.103402	0.00937908	0.0585677	0.0705939	0.0341014	0.0317156	0.100704	0.0970917	-0.0348653	0.0653514	0.0106797	0.00538656	0.0289229	0.0138652	0.0135365	0.0842482	-0.000392244	0.0066982	0.088164	0.0671203	0.0388691	0.0104703	0.0535793	0.0123949	0.0552584
38	0.0858249	0.0665143	0.0910993	0.0753987	-0.0199783	0.0901063	-0.00289677	0.053312	0.0606671	0.033498	0.0273004	0.0919463	0.0878349	-0.03633	0.0579984	0.009887	0.00679724	0.0260183	0.0111624	0.00984539	0.0773197	-0.00161587	0.00289477	0.0812042	0.0624784	0.0381492	0.00951736	0.0485691	0.0130857	0.0540641
39	0.0786591	0.0607905	0.0849343	0.0727625	-0.0226124	0.080941	-0.0139617	0.0513604	0.0533474	0.0316774	0.0234554	0.0850697	0.0806317	-0.0388393	0.0500836	0.00873849	0.0054573	0.0224645	0.0103489	0.00569241	0.0704972	-0.0045833	0.00024818	0.0748	0.0568793	0.0360228	0.0094695	0.0470898	0.0121723	0.0504042
40	0.0721987	0.0553766	0.0782014	0.0714122	-0.024227	0.0725997	-0.0202556	0.0487429	0.0466706	0.0318501	0.0205217	0.0797578	0.0749349	-0.0416607	0.0452689	0.00746929	0.0055218	0.018401	0.0098766	0.00290226	0.0654475	-0.00592033	-0.00147668	0.0690616	0.052718	0.0335322	0.00975455	0.0454793	0.0114482	0.0486357
41	0.065112	0.0533022	0.0703823	0.06759	-0.0251446	0.0621444	-0.0231623	0.0455678	0.0405576	0.0321809	0.01857	0.0748787	0.0707486	-0.04479	0.0431175	0.0056612	0.00639567	0.0158044	0.00921079	0.00246324	0.0610053	-0.00712835	-0.00172012	0.0652893	0.0501588	0.0322069	0.00862268	0.0411641	0.0102685	0.0487147
42	0.0606781	0.0487456	0.0658714	0.0675963	-0.0258978	0.0550681	-0.0271405	0.0437119	0.0344592	0.0295968	0.0156717	0.0698934	0.0663875	-0.0480816	0.0406	0.00392594	0.00367418	0.013809	0.00908803	0.00079872	0.0544408	-0.00789986	-0.0026897	0.0597923	0.0473874	0.0290359	0.0054476	0.039872	0.0095132	0.04725
43	0.0539618	0.047776	0.0597834	0.0643796	-0.0265116	0.0474113	-0.0286053	0.0387204	0.031538	0.0294719	0.0131728	0.0650226	0.0604286	-0.0494132	0.0393682	0.00178911	0.00459383	0.0128873	0.0107838	-0.000470477	0.0512657	-0.00799702	-0.00310583	0.0563737	0.0457666	0.02847	0.00226629	0.0362787	0.00817534	0.0462991
44	0.0487331	0.0435918	0.0575155	0.0642548	-0.0272398	0.0440136	-0.030016	0.0364983	0.0296446	0.0281986	0.0113106	0.0596025	0.0567229	-0.0498792	0.0368506	0.000426284	0.00359304	0.0119593	0.0112582	-0.00243877	0.0480886	-0.00783369	-0.00469753	0.0519316	0.0438212	0.0268637	-0.00191998	0.0353216	0.0082648	0.0430325
45	0.0429593	0.0434337	0.055412	0.0616394	-0.029489	0.0402143	-0.0322652	0.0335209	0.0288228	0.028082	0.0105762	0.0556784	0.0524888	-0.0499604	0.0344287	-2.31368e-05	0.00447523	0.0114891	0.0118428	-0.00416155	0.0451549	-0.00852821	-0.00684476	0.0476641	0.0423793	0.0260793	-0.00484746	0.033759	0.00811916	0.0393206
46	0.0387189	0.0450316	0.053038	0.0592716	-0.0310037	0.0356972	-0.0343292	0.0318231	0.0280779	0.0286896	0.00966275	0.0525762	0.0494989	-0.0498605	0.0316365	8.08957e-05	0.00473531	0.0117721	0.0120113	-0.00453607	0.0408708	-0.00923959	-0.00907106	0.0433884	0.0400427	0.0244252	-0.00767714	0.0318635	0.00787988	0.0359541
47	0.0362887	0.043856	0.0522494	0.0586703	-0.0319171	0.0314735	-0.037111	0.030739	0.0273975	0.0305476	0.0080232	0.0497944	0.0481756	-0.0497773	0.0293145	0.00166843	0.00486847	0.0115723	0.0105112	-0.00363307	0.0375563	-0.0101765	-0.0101759	0.0396807	0.0368448	0.0229147	-0.00937912	0.0305382	0.00714541	0.0318719
48	0.033253	0.0486644	0.0496444	0.0560611	-0.0337335	0.024547	-0.0414075	0.0279156	0.0276201	0.0315484	0.00649808	0.0492992	0.0453168	-0.0511921	0.0267116	0.00319563	0.00534494	0.00989949	0.0102262	-0.00307129	0.0317055	-0.0104266	-0.0120069	0.0351948	0.0337279	0.0207487	-0.0116158	0.0297184	0.00609677	0.0287509
49	0.0327454	0.0455164	0.0499856	0.0536538	-0.0336773	0.0195077	-0.0452401	0.0276097	0.0268295	0.032751	0.00377243	0.0485335	0.0444533	-0.0521451	0.0240317	0.00605445	0.0044461	0.00909844	0.00886748	-0.0025761	0.0288821	-0.0106838	-0.0117301	0.0324359	0.0306902	0.018125	-0.0122171	0.0288487	0.00552459	0.0266037
50	0.031703	0.04664	0.0481568	0.0506639	-0.0337127	0.0146889	-0.0487522	0.0265424	0.026455	0.0323203	0.0029256	0.0491161	0.0436356	-0.0521804	0.0218013	0.00620425	0.0064144	0.00687838	0.00862613	-0.00291732	0.0257237	-0.0105275	-0.0128995	0.0290985	0.0279645	0.0158321	-0.0135633	0.0273319	0.00453836	0.0246562
51	0.0308187	0.0445281	0.0479383	0.0458077	-0.0332633	0.0122982	-0.0498779	0.025656	0.0251795	0.0314673	0.000279015	0.0485772	0.0428803	-0.0524052	0.0179063	0.00651635	0.00610438	0.00651011	0.00908387	-0.0035977	0.023668	-0.00989791	-0.0122607	0.0269513	0.0263853	0.0131106	-0.015723	0.027128	0.00505644	0.0242005
52	0.0291854	0.0420833	0.0482108	0.0430092	-0.0331801	0.0116303	-0.0519169	0.0254667	0.0247946	0.0299692	-0.000603181	0.0474453	0.0410348	-0.0525133	0.0160878	0.00595665	0.00687838	0.00511815	0.00853874	-0.00606535	0.0230313	-0.00966633	-0.0141811	0.0249247	0.0246313	0.0117645	-0.0164575	0.0267701	0.00611757	0.0221552
53	0.0265513	0.042514	0.0478426	0.0384963	-0.0333944	0.0105838	-0.0508558	0.0250152	0.0250401	0.0286563	5.84663e-05	0.0455977	0.0419378	-0.0523989	0.0133122	0.00286481	0.00861781	0.00365753	0.00883003	-0.00773819	0.0223093	-0.009663	-0.0165406	0.0235182	0.0233372	0.010023	-0.0174916	0.0243628	0.00668351	0.0212065
54	0.0240628	0.0394617	0.0494426	0.0370856	-0.0335026	0.0122462	-0.051996	0.0251213	0.0236461	0.0275556	-0.00126275	0.042098	0.039002	-0.0515895	0.0110089	0.0020263	0.0077689	0.00509735	0.00736942	-0.00861415	0.021011	-0.00985921	-0.0160891	0.0233164	0.0215686	0.00966092	-0.01905	0.022846	0.00848743	0.0194941
55	0.0218969	0.0407496	0.0501687	0.0347511	-0.0345616	0.0108397	-0.0507871	0.0236627	0.0220794	0.0254375	0.000593194	0.0389687	0.0396387	-0.052607	0.0100726	0.0010692	0.00614391	0.00493713	0.00701779	-0.00854756	0.0211566	-0.0107281	-0.0174686	0.024417	0.0209694	0.00994805	-0.020315	0.019648	0.00951736	0.0178941
56	0.0189298	0.038696	0.0501396	0.0349217	-0.0353835	0.0107419	-0.052125	0.0230323	0.0198926	0.0251983	-0.00107133	0.0357333	0.0374811	-0.0514127	0.00924038	0.00100887	0.00408823	0.00534494	0.00606485	-0.0086079	0.0191093	-0.00994118	-0.0171689	0.0242027	0.019721	0.0096526	-0.0209579	0.0168621	0.0105972	0.0151996
57	0.0170385	0.0381967	0.049711	0.0332551	-0.035319	0.0092043	-0.05277	0.0220003	0.018457	0.0233236	-0.00123362	0.034564	0.0371939	-0.0515105	0.0089262	0.00207208	0.00248197	0.00564456	0.00521594	-0.00724508	0.0187452	-0.00990997	-0.017481	0.0242651	0.0196419	0.0100999	-0.0215967	0.013637	0.0115044	0.0126591
58	0.0151285	0.0377015	0.0480985	0.0321732	-0.0364321	0.00570465	-0.0522165	0.0211493	0.0163992	0.0231551	-0.000884069	0.0336631	0.0383549	-0.0508717	0.00859746	0.0014458	0.00107961	0.00407991	0.00647474	-0.00698499	0.017297	-0.00968839	-0.0185422	0.0249226	0.0186973	0.00978784	-0.0217465	0.0120225	0.0115439	0.0126009
59	0.0153345	0.035315	0.0465047	0.0315656	-0.03519	0.00337016	-0.0526597	0.0222271	0.0147929	0.0229116	-0.00122738	0.0333343	0.0376538	-0.0517456	0.00810643	0.00351397	0.000499107	0.0041132	0.00665575	-0.00682895	0.0171472	-0.00884947	-0.0199487	0.0236326	0.0188554	0.0104016	-0.0221543	0.00944453	0.0106555	0.0113837
60	0.0146666	0.0343745	0.044963	0.0289336	-0.034674	-0.000936792	-0.0540142	0.0222417	0.0154109	0.023128	-0.000721778	0.0327122	0.0370795	-0.0514439	0.00806689	0.00147493	0.000759188	0.00305207	0.00635822	-0.00568043	0.0164128	-0.00894226	-0.0195471	0.0232643	0.0183228	0.0110404	-0.0221231	0.00943205	0.0107283	0.0123138
61	0.0135826	0.0294496	0.0441869	0.0267406	-0.0334526	-0.00206867	-0.0534628	0.022535	0.0161266	0.0237626	1.68533e-05	0.032423	0.0351736	-0.0531521	0.00598624	0.00301045	0.000657236	0.00331215	0.00525339	-0.00420108	0.0157407	-0.0091135	-0.0202837	0.0219202	0.0190614	0.0107241	-0.0222105	0.00809835	0.00982945	0.0117541
62	0.0133079	0.0275333	0.0434087	0.0238173	-0.0334006	-0.00416804	-0.0536855	0.0224289	0.0161807	0.0241538	0.00203717	0.0309124	0.0336818	-0.0529836	0.00558884	0.000488703	-6.49163e-06	0.00232384	0.0050266	-0.00329184	0.0152622	-0.00960578	-0.0190478	0.0213377	0.0188658	0.0105057	-0.0216987	0.00765933	0.0100375	0.0121015
63	0.0127462	0.0243624	0.0420001	0.021231	-0.0335338	-0.00486714	-0.0530862	0.0224934	0.0159331	0.0245949	0.00338751	0.0305754	0.0324084	-0.0537888	0.00536413	-0.0014567	-0.000366444	0.0018869	0.00437328	-0.0018333	0.0145173	-0.0102123	-0.0173812	0.0200976	0.0184809	0.00967132	-0.021528	0.00763853	0.0091574	0.01005
64	0.0103596	0.0214433	0.0414945	0.0182266	-0.0336128	-0.00508769	-0.0531424	0.0209787	0.0167529	0.0245179	0.00414695	0.0298118	0.0311309	-0.0540572	0.00527258	-0.00180001	-0.00070559	0.00107545	0.00335376	-0.00102809	0.0132959	-0.0110602	-0.0155107	0.0192924	0.018327	0.00892229	-0.0220981	0.0075345	0.0095444	0.00748664
65	0.011298	0.0186136	0.0399985	0.016947	-0.0332092	-0.00584089	-0.0532818	0.0183716	0.0163534	0.0253023	0.00422601	0.0293062	0.0316552	-0.0533144	0.00620679	-0.00285906	-0.0010593	0.000218219	0.00350149	-0.00180626	0.0121974	-0.0107664	-0.0140168	0.0170911	0.0154161	0.00817742	-0.0224727	0.00745959	0.0101145	0.00546217
66	0.00928187	0.0172196	0.0393993	0.0152388	-0.0326745	-0.00539355	-0.052926	0.017271	0.0165906	0.0251462	0.00316904	0.0290419	0.0322836	-0.0527006	0.00692045	-0.00295477	-0.000474638	-0.000807542	0.002328	-0.00341876	0.0117126	-0.0105764	-0.0134737	0.01691	0.0157345	0.00755322	-0.0235879	0.00803801	0.0107012	0.00335655
67	0.0110691	0.0150037	0.038309	0.0152637	-0.0321231	-0.00642139	-0.0530821	0.0156522	0.0156772	0.0263343	0.00176876	0.0293707	0.0332136	-0.0515292	0.00723047	-0.00315868	0.000218219	-0.00022496	0.00158105	-0.00598004	0.0121599	-0.00927891	-0.0135777	0.0148648	0.0146338	0.00730146	-0.0235837	0.00760524	0.0106763	0.00347306
68	0.0104886	0.012717	0.0376203	0.0141901	-0.0315904	-0.00675221	-0.0535793	0.0152236	0.0168028	0.0261616	0.00129437	0.0299429	0.0339752	-0.0500977	0.00594671	-0.00279248	0.00108377	0.000112105	0.00100054	-0.0080919	0.0136455	-0.00841794	-0.0143185	0.0143217	0.0145839	0.00706843	-0.0238604	0.00579715	0.0106076	0.0044905
69	0.00897601	0.0105615	0.0355438	0.0137178	-0.0309808	-0.00649213	-0.0531466	0.0147888	0.0153942	0.0258932	0.000530774	0.0306586	0.0353213	-0.0487453	0.0041407	-0.00209755	0.00130224	0.00130848	0.000268154	-0.0100519	0.0152289	-0.00781913	-0.0160163	0.0136767	0.0151332	0.00706635	-0.023334	0.00400987	0.00995221	0.00538518
70	0.00908005	0.00819785	0.0325893	0.0138822	-0.0301881	-0.00686457	-0.0526493	0.0165282	0.0141791	0.0265653	0.00113416	0.0336319	0.0353817	-0.0487973	0.00270922	-0.003038	0.00225101	0.00273581	0.000459574	-0.0109237	0.0161173	-0.00676882	-0.0179991	0.012343	0.0158031	0.00742422	-0.0229262	0.0011032	0.00915948	0.00513342
71	0.00647091	0.00674347	0.0298117	0.0131893	-0.0305855	-0.0058721	-0.0528095	0.0179722	0.0137817	0.024599	0.00156486	0.0339897	0.0364012	-0.0482771	7.71922e-05	-0.00149416	0.00253606	0.00365545	0.00178703	-0.0120243	0.0175009	-0.00742381	-0.0181094	0.0131586	0.0164398	0.00961099	-0.0217736	-0.0010253	0.00858939	0.00661069
72	0.00492915	0.00710967	0.0272192	0.0129355	-0.0308705	-0.00646716	-0.0530737	0.0206812	0.0132761	0.0240872	0.00255941	0.0361453	0.036757	-0.0494049	-0.00127107	-0.00211419	0.00227182	0.00378445	0.00457926	-0.0127942	0.0165605	-0.00697688	-0.0201942	0.0126551	0.0172367	0.0102477	-0.0213221	-0.00218839	0.0078674	0.00600938
73	0.00282561	0.00834557	0.0239775	0.0141381	-0.0308331	-0.00515427	-0.0540329	0.0222167	0.0124772	0.02292	0.00270297	0.0364158	0.0377703	-0.0489887	-0.00111294	-0.00127985	0.00344739	0.00414649	0.00689503	-0.0121367	0.0167998	-0.00746375	-0.0203461	0.0133833	0.0177319	0.0128422	-0.0212659	-0.00301024	0.00842085	0.00548713
74	0.000763682	0.00987485	0.022467	0.0153054	-0.0308872	-0.00467156	-0.0549151	0.0246927	0.0129703	0.0227015	0.00195602	0.0359726	0.0381656	-0.0500207	-0.000721778	-0.00101561	0.0043067	0.00405702	0.00804771	-0.0117996	0.0152122	-0.00703347	-0.0217235	0.0136559	0.0186287	0.0137432	-0.0212555	-0.00272728	0.00781538	0.00543928
75	6.04221e-05	0.0115477	0.0214516	0.0171114	-0.0315259	-0.00398911	-0.0566296	0.0260597	0.0130369	0.0238417	0.00035808	0.0345577	0.0394098	-0.0503162	-0.000397196	-0.00167933	0.00472907	0.00358887	0.0105549	-0.0110735	0.0139118	-0.00695566	-0.0226473	0.0133875	0.018922	0.0136558	-0.0219379	-0.00196576	0.00783411	0.005071
76	-0.00061787	0.0126941	0.0212768	0.0175358	-0.0328263	-0.0019251	-0.0565422	0.0273205	0.0143602	0.0234151	-0.00192647	0.0334404	0.0405937	-0.0517393	-5.80502e-05	-0.00268221	0.00561127	0.00234256	0.0105299	-0.0106137	0.0127425	-0.00737574	-0.022847	0.0130275	0.0171805	0.0127008	-0.021526	-0.000944158	0.00736596	0.00381845
77	-0.0016894	0.0117807	0.021618	0.0187821	-0.0328908	-0.00228922	-0.0588559	0.0271312	0.0150239	0.0259681	-0.00270464	0.0317822	0.0414884	-0.0514314	0.000597355	-0.00389315	0.00523051	0.00190355	0.0114392	-0.0101309	0.0119019	-0.00716726	-0.0230655	0.0124013	0.0165542	0.0121369	-0.0225205	-0.000958722	0.00675217	0.00415136
78	-0.00188083	0.0108403	0.0218802	0.0185283	-0.0336981	-0.000789066	-0.0575908	0.0275099	0.0149219	0.023825	-0.00393846	0.0309249	0.0410702	-0.052659	0.000930259	-0.00404295	0.0051348	0.00183905	0.00968934	-0.0102475	0.0119019	-0.00797414	-0.021014	0.0121932	0.0150395	0.0114212	-0.0227473	-0.0012625	0.00730979	0.00357502
79	-0.00211594	0.00844545	0.0225502	0.0175358	-0.03354	-0.00121768	-0.0576096	0.0267941	0.0147388	0.0239457	-0.00262349	0.0295413	0.0404065	-0.0522824	0.00232638	-0.00462346	0.00418186	0.00156024	0.00962692	-0.0103328	0.0119831	-0.00781746	-0.0206582	0.0123929	0.0135685	0.011107	-0.0227473	-0.00157876	0.00630275	0.00394953
80	-0.0026465	0.00735727	0.0231099	0.0159358	-0.0338708	-0.00152978	-0.0564985	0.0261304	0.0135029	0.0225662	-0.00227602	0.0295059	0.0380345	-0.0522304	0.00328972	-0.00523933	0.00229055	0.00215947	0.00789998	-0.0106698	0.0116065	-0.00856338	-0.0193911	0.0132481	0.0130837	0.0110591	-0.0235026	-0.00237148	0.00552667	0.00483381
81	-0.00390322	0.00636688	0.0239609	0.013541	-0.033644	-0.00275944	-0.054963	0.0260035	0.01317	0.0217964	-0.000549084	0.0300531	0.0364699	-0.0517789	0.00435293	-0.00484193	0.000521994	0.00331007	0.00682637	-0.0114958	0.0104829	-0.00924999	-0.0192246	0.0146109	0.0122348	0.0114336	-0.0229387	-0.0022945	0.00475058	0.00555788
82	-0.00392819	0.00416139	0.0239775	0.011219	-0.0326703	-0.00344606	-0.0542701	0.0249257	0.0132845	0.021553	0.000770049	0.0301156	0.0351112	-0.0497565	0.00516647	-0.00592594	-0.000822107	0.00336208	0.00651427	-0.0113918	0.00979629	-0.00921629	-0.019647	0.0162796	0.0110239	0.012578	-0.0224165	-0.00166822	0.0045987	0.00692695
83	-0.00514953	0.00410105	0.0235427	0.010033	-0.0330365	-0.00308194	-0.0542972	0.0254854	0.0131201	0.023359	0.000222838	0.0313702	0.0329015	-0.0499292	0.0046359	-0.00627133	-0.00236595	0.00409031	0.00576315	-0.0109653	0.00861448	-0.0102262	-0.0201838	0.016084	0.0106223	0.0117936	-0.0216383	-0.00151634	0.00455708	0.00722656
84	-0.0058299	0.00348517	0.0240004	0.00867224	-0.0324019	-0.00243694	-0.0546384	0.0249382	0.0139378	0.0242578	0.00096355	0.0311163	0.0321567	-0.0491198	0.00378907	-0.00709943	-0.00256569	0.0035327	0.0060482	-0.0102162	0.00832111	-0.0100005	-0.0204418	0.0157553	0.0105266	0.0115897	-0.0206458	-0.00227994	0.0054913	0.00706635
85	-0.00771289	0.00342692	0.0227645	0.00855988	-0.0322146	-0.00150481	-0.0549567	0.0233527	0.013996	0.0253751	-0.000769633	0.0324105	0.0304859	-0.050622	0.00203092	-0.00769866	-0.00179377	0.0026401	0.00670777	-0.00967112	0.00805686	-0.0104678	-0.021478	0.0144736	0.0095799	0.0109946	-0.0204648	-0.00305394	0.00718911	0.00677298
86	-0.00811654	0.00388258	0.0233159	0.00881164	-0.0313969	-0.00316309	-0.0553292	0.0227348	0.0147721	0.0256269	-0.00167056	0.0330368	0.0296807	-0.0508946	-0.000143357	-0.00817721	-2.31368e-05	0.00181824	0.00742351	-0.00948178	0.00770107	-0.0106586	-0.0223019	0.0129443	0.0100564	0.0109447	-0.0209996	-0.00482041	0.00864556	0.00624449
87	-0.0093254	0.00420716	0.0226771	0.00945664	-0.0307831	-0.00398078	-0.0544324	0.0214094	0.0148429	0.0243223	-0.00195352	0.032939	0.0297722	-0.0513357	-0.00143336	-0.00878268	0.00116908	0.00063643	0.008597	-0.00979179	0.00832527	-0.0107624	-0.0233901	0.0111175	0.0106098	0.0103683	-0.0219567	-0.0067034	0.00923439	0.00664398
88	-0.0101868	0.0052454	0.0222839	0.00914246	-0.0306375	-0.00540811	-0.0532777	0.0207082	0.0149157	0.0241975	-0.00390726	0.0329536	0.0299678	-0.0524717	-0.0025049	-0.00767993	0.00148533	0.000611462	0.00944174	-0.0100581	0.00895987	-0.0111515	-0.0230842	0.0108533	0.0112028	0.0114648	-0.0233507	-0.00734424	0.00896598	0.00634644
89	-0.0105634	0.0058696	0.0215223	0.00862022	-0.0302755	-0.00544972	-0.0516152	0.0218318	0.012319	0.0228014	-0.00397384	0.0330201	0.0309312	-0.0522657	-0.00207836	-0.00711816	0.00128767	4.96859e-05	0.0108171	-0.010957	0.00901396	-0.0116808	-0.0228949	0.0105536	0.0110218	0.0113421	-0.0233632	-0.00818066	0.00863516	0.00788821
90	-0.011225	0.00677468	0.0199202	0.0077734	-0.0299197	-0.00641515	-0.0516131	0.0248612	0.0123544	0.022069	-0.00457306	0.0325353	0.0315325	-0.0515916	-0.00126691	-0.00537041	0.00113371	0.00143956	0.0111562	-0.0109091	0.00943634	-0.0121985	-0.0223685	0.0110925	0.0122577	0.0118498	-0.024237	-0.00775829	0.00828145	0.00794438
91	-0.0103012	0.00800227	0.0193189	0.00691825	-0.0296367	-0.00524166	-0.0511804	0.0276805	0.0108147	0.020987	-0.0044503	0.0316178	0.0316032	-0.0500852	-0.00117744	-0.00402215	0.000544881	0.00250485	0.0111208	-0.0109674	0.00888288	-0.0124292	-0.0209391	0.0110135	0.0118665	0.0128214	-0.0233195	-0.00702174	0.0072432	0.00820446
92	-0.0101847	0.0082353	0.0184284	0.00635647	-0.0287857	-0.00593452	-0.0527741	0.0308431	0.00959546	0.0219774	-0.00458347	0.0306295	0.030773	-0.0491739	0.000370564	-0.0029735	0.000667639	0.00288145	0.010507	-0.0106428	0.00898899	-0.0124053	-0.0198031	0.0115503	0.0117022	0.0131897	-0.0234526	-0.00676374	0.00702474	0.00827105
93	-0.00940446	0.00978122	0.0174422	0.00764023	-0.0269194	-0.00555168	-0.0543242	0.0324701	0.00913148	0.0218151	-0.00490597	0.0299949	0.0286986	-0.0490449	0.000403854	-0.00194358	0.00137298	0.00349316	0.00870103	-0.00979596	0.00853958	-0.0119759	-0.0177619	0.0120226	0.011001	0.0146628	-0.0230802	-0.00544877	0.00788613	0.00858522
94	-0.00857428	0.00884909	0.0164351	0.00850995	-0.0256398	-0.00489211	-0.0558181	0.0340161	0.00801833	0.021632	-0.00546358	0.029044	0.0259813	-0.0477965	-0.000734262	-0.00306713	0.0012315	0.00320603	0.00905474	-0.00910726	0.00770731	-0.0118987	-0.0185692	0.0122827	0.0103893	0.0151289	-0.0232425	-0.00594812	0.00690614	0.00816493
95	-0.00806868	0.00859941	0.0157652	0.0100184	-0.0233864	-0.00526871	-0.0578156	0.034297	0.00812028	0.0212742	-0.00558426	0.0288796	0.0247079	-0.0491739	-0.00117744	-0.00241172	0.00185777	0.00273789	0.00779803	-0.00822922	0.00814009	-0.0117632	-0.019002	0.0129214	0.010693	0.015674	-0.024597	-0.00551535	0.00642759	0.00846455
96	-0.00811862	0.00817496	0.0151243	0.0106072	-0.0218613	-0.00473814	-0.0593386	0.0345133	0.00726305	0.0207873	-0.00606281	0.02987	0.02373	-0.05062	-0.00285861	-0.00252824	0.00089443	0.00145621	0.00759205	-0.00781518	0.00718091	-0.0111157	-0.0196574	0.0143238	0.00977756	0.0165104	-0.0253668	-0.00553199	0.00586373	0.00956105
97	-0.00710742	0.00819993	0.0139051	0.0102556	-0.0209874	-0.00443229	-0.060458	0.0352645	0.00667423	0.0191623	-0.00600455	0.0297826	0.0242252	-0.0520327	-0.00364301	-0.00195606	5.38473e-05	0.000771672	0.00841598	-0.00805445	0.0080319	-0.0111426	-0.0209765	0.013839	0.010408	0.016835	-0.026016	-0.00591691	0.00528323	0.00991268
98	-0.00751315	0.0086015	0.0148102	0.00974793	-0.0217323	-0.00361667	-0.060485	0.0354413	0.00669712	0.0168382	-0.00453977	0.0302758	0.0255298	-0.0530876	-0.00446071	-0.00115085	-0.00178337	0.000295203	0.00905891	-0.00788384	0.00887664	-0.0108001	-0.0212678	0.0133625	0.00957158	0.0182915	-0.0261991	-0.00618324	0.00575554	0.0106014
99	-0.00752355	0.00978122	0.0153511	0.00903219	-0.0214702	-0.00363332	-0.0602749	0.0367688	0.00625602	0.0161828	-0.00587555	0.031158	0.0259376	-0.0529981	-0.00431506	-0.00150664	-0.00256361	-0.00025825	0.013164	-0.00817097	0.00919082	-0.0107275	-0.0207581	0.0132876	0.00922203	0.0171742	-0.0253814	-0.00716531	0.00523329	0.0103933

## Sheet: max
max polo	79.9671	104.467	119.967	86.4671	59.4671	100.151	55.5506	58.4006	100.151	57.5256	88.5941	95.0941	54.5941	32.2191	26.5941	54.12	63.12	105.12	50.12	87.12	118.185	98.1852	81.1852	105.435	80.1852	103.866	113.866	108.241	49.8658	72.4075
average	80.341
max spd2	446.886	359.011	410.386	406.386	369.761	1230.35	1141.6	886.346	976.346	821.346	789.918	834.918	589.918	456.918	482.918	270.857	276.982	268.899	270.982	313.857	400.434	84.4343	444.434	371.184	347.434	237.273	240.773	261.773	210.773	215.473
average	480.619
embryo	spd2	y tub
	398.486	90.0671
	1011.2	74.3556
	630.918	59.4191
	280.315	71.92
	329.584	96.6352
	233.213	89.6492
max polo (6+4)	79.9671	104.467	119.967	86.4671	59.4671	100.151	55.5506	58.4006	100.151	57.5256	88.5941	95.0941	54.5941	32.2191	26.5941	54.12	63.12	105.12	50.12	87.12	118.185	98.1852	81.1852	105.435	80.1852	103.866	113.866	108.241	49.8658	72.4075	140.915	97.2272	100.915	83.0397	100.915	92.3564	87.1064	115.106	102.106	67.1064	171.856	177.856	132.681	153.856	153.856	133.581	151.914	146.581	116.831
average	96.6674
max spd2 (6 +4)	446.886	359.011	410.386	406.386	369.761	1230.35	1141.6	886.346	976.346	821.346	789.918	834.918	589.918	456.918	482.918	270.857	276.982	268.899	270.982	313.857	400.434	84.4343	444.434	371.184	347.434	237.273	240.773	261.773	210.773	215.473	206.424	167.674	171.424	165.424	153.674	349.866	433.866	307.866	307.866	291.866	335.015	347.098	393.015	397.015	376.015	239.805	199.805	218.93	195.805
average	398.956
max polo (4)	140.915	97.2272	100.915	83.0397	100.915	92.3564	87.1064	115.106	102.106	67.1064	171.856	177.856	132.681	153.856	153.856	133.581	151.914	146.581	116.831	97.3311
average	121.157
max spd2 (4)	206.424	167.674	171.424	165.424	153.674	349.866	433.866	307.866	307.866	291.866	335.015	347.098	393.015	397.015	376.015	239.805	199.805	218.93	195.805	270.805
average	276.463
[truncated: 1 more columns]

[truncated: 8 more sheets: polo norm (6+4), polo mirror (6+4), spd2 norm (6+4), spd2 mirror (6+4), polo norm (4), polo mirror (4), spd2 norm (4), spd2 mirror (4)]
