# Supplementary material for: Evidence that a positive feedback loop drives centrosome maturation in fly embryos
Source: eLife. 2019 Sep 9;8:e50130. doi: 10.7554/eLife.50130 (PMC6733597; doi:10.7554/eLife.50130)
Supplement: Figure 9—source data 4. [file elife-50130-fig9-data4.xlsx]

## Sheet: polo wt raw
	5.1	5.2	5.3	5.4	5.5	8.1	8.2	8.3	8.4	8.5	2.1	2.2	2.3	2.4	2.5	6.1	6.2	6.3	6.4	6.5	9.1	9.2	9.3	9.4	9.5	11.1	11.2	11.3	11.4	11.5	12.1	12.2	12.3	12.4	12.5
0	565	639	546	528	576	550	534	542	544	554	567	627	638	513	560	524	519	596	543	610	575	494	630	495	518	519	542	622	506	662	578	537	486	513	507
1	565.375	638.75	542.375	530.125	575.75	549.875	529.25	538.375	547.25	553.5	567	627	635	510.75	558.25	523	516.25	596.375	542.625	609.25	572.125	493.375	629.875	491.125	518	517.125	540.625	615.625	504.75	661.125	577.25	537.375	482.625	512.25	507.25
2	564.688	637.812	538.312	532.812	574.812	549.875	521.438	532.312	549.625	551.875	567.062	626.688	630.062	507	555.688	520.062	505.875	595.625	540.5	608.375	567.938	492.875	628.375	485.625	513.625	515.25	534.375	607.625	499.312	656.375	573.125	536.188	478.188	509.562	503.812
3	560.4	634.8	531.3	532.75	568.6	549.15	511	526.8	550.85	546.25	563.55	619.65	623.95	503.65	554.45	517.6	497.1	594.1	535.35	607	561.25	489.85	623.75	478.75	505.25	512.2	525.45	601.75	492.95	650	569.75	528.75	474.65	507.75	497.1
4	553.375	627.5	522.417	530.833	558.917	544.042	501.25	521.333	551.375	537.958	554	607.958	615.417	500.583	549.583	515.375	489.042	591.708	528.375	604.958	553.042	488.458	613.458	469.833	494.542	507.208	516.292	596.5	485.625	643.167	565.292	517.083	471.125	503.25	488.042
5	544.45	617.2	511.875	526.575	547.5	536.95	491.65	511.475	547.5	527.075	542.725	594.45	602.575	495.65	540.6	510.9	477.85	583.7	518.925	595	541.325	485.675	599.25	458.5	481.55	499.95	505.525	590.275	477.05	633.375	556.7	503.325	465.9	495.8	476.225
6	535.222	606.306	500.389	516.722	535.861	528.611	482.806	502.889	535.556	516.167	530.5	580.389	589.611	489.778	530.667	505	467.444	573.472	508.667	580.056	528.25	479.5	584.444	448.694	469.306	491.778	496.611	578.556	469.861	620.667	547.278	489.167	457.083	487.694	465.139
7	526.396	596.146	489.146	504.875	525.479	519.75	475.917	490.792	520.312	505.312	518.812	567	575.042	481.604	518.562	498.667	457.583	561.104	499.021	562.208	515.104	471.688	569.854	438.938	458.646	482.104	487.188	566.375	461.958	609.375	534.208	476.083	447.583	477.917	454
8	516.643	584.518	478.571	491.375	513.946	509.286	469.393	480.071	502.536	494.964	505.286	552.857	560.125	471.125	504.661	489.339	446.679	547.054	487.911	542.732	501.571	460.768	555.339	429.589	449.357	472.732	477.964	548.714	454.696	595.429	518.286	462.554	436.411	465.339	443.25
9	507.893	572.982	469.161	478.054	502.982	498.196	463.625	470.071	486.339	485	490.214	537.536	545.929	460.554	491.071	480.946	436.268	532.625	476.625	525.018	489.464	448.125	541.375	420.304	441.643	465.661	468.607	532.536	447.804	580.304	502.286	448.929	426.018	451.214	433.875
10	498.897	561.147	460.25	465.25	492.426	486.721	457.882	460.191	471.147	474.882	474.941	521.926	531.338	449.059	477.559	471.721	426.544	517.912	465.221	510.044	477.721	435.25	527.176	410.985	434.103	458.529	458.588	516.221	439.412	564.515	485.779	435.529	416.059	438.265	425.059
11	489.922	546.922	451.094	454.672	479.859	476.469	450.406	451.016	457.344	465.969	458.75	506.344	515.562	437	464.781	461.594	416.531	503.109	453.094	497.203	466.031	423.562	513.875	401.438	425.875	452.469	449.594	501.172	431.453	549.609	468.875	421.938	405.281	426.125	416.469
12	479.962	534.338	441.275	444.075	469.25	464.438	443.1	442.475	445.15	454.9	443.737	490.525	498.487	424.45	451.925	451.513	406.062	485.85	440.837	483.65	454.075	411.875	498.725	390.888	416.975	444.75	439.175	486.362	421.125	530.925	453.9	408.913	394.888	415.325	408.35
13	469.424	517.37	430.239	434.87	455.359	451.533	431.543	431.674	431.87	443.761	426.88	473.25	479.522	412.326	438.533	438.663	395.272	468.283	427.076	469.076	439.88	400.478	481.163	379.391	405	435.935	428.815	472.098	409.717	512.804	438.848	394.902	383.228	405.065	399.239
14	458.602	502.182	418.648	426.886	441.648	437.955	420.25	422.92	419.182	431.932	414.432	457.716	461.898	399.761	425.239	428.341	383.943	451.136	413.443	455.057	424.739	389.045	464.932	368.602	393.909	424.08	416.239	458	398.216	494.523	424.148	384.08	372.227	395.568	389.443
15	447.917	488.438	408.469	419.625	428.75	425.208	409.062	413.656	407.333	421.188	403.104	443.094	445.156	389.302	412.833	416.969	374.094	436.26	401.021	439.438	411.135	378.854	449.458	358.531	382.698	412.5	404.812	445.24	387.583	478.844	412.125	374.448	362.625	386.229	380.51
16	438.198	475.031	399.625	412.26	415.469	412.104	398.146	404.219	396.333	410.969	392.677	428.698	429.917	378.781	400.208	405	365.104	422.281	388.896	423.823	398.438	368.969	434.698	349.292	372.104	400.083	393.073	432.865	377.271	463.76	400.385	365.406	354.5	376	371.417
17	427.19	462.31	390.733	404.483	402.647	398.957	387.914	394.612	385.466	400.569	382.086	413.759	416.164	368.655	387.897	394	355.629	409.716	377.362	407.422	386.819	358.733	420.06	340.474	362.155	387.75	380.534	419.224	366.905	448.647	389.345	356.138	347.871	365.345	362.957
18	415.717	448.108	382.367	394.492	390.492	386.025	377.633	384.392	374.6	390.6	370.6	399.558	401.25	358.075	374.642	380.933	348.3	396.867	366.067	391.7	375.117	350.1	406.092	332.2	352.2	375.125	368.525	405.842	357.267	433.458	378.342	347.508	339.725	353.883	355.083
19	405.275	434.442	374.633	385.175	381.05	374.6	369.9	375.233	364.6	381.233	360.717	387.75	390.117	348.225	364.042	369.942	340.917	385.442	356.075	377.067	365.342	341.675	394.658	324.842	343.658	365.3	358.692	392.167	348.758	418.3	368.8	338.608	333.208	344.275	348.025
20	394.742	421.185	367.605	375.879	372.806	364.75	361.887	366.629	355.145	373.161	350.621	377.105	378.629	339.54	354.968	359.242	334.306	374.347	347.323	365.298	356.089	335.04	383.694	318.54	335.605	357.097	349.621	380.266	340.46	405.274	359.944	331.492	326.177	335.548	341.911
21	383.806	408.035	360.472	366.153	364.743	355.444	353.694	357.972	346.139	364.056	340.25	366.826	367.438	331.354	346.722	348.694	327.153	362.958	338.375	355.306	346.167	327.646	372.035	311.819	327.299	350.014	340.667	368.333	331.938	391.042	351.361	323.972	319.458	327.062	335.556
22	373.934	395.647	354.757	357.537	357.971	346.978	346.515	350.118	338.625	355.684	330.728	357.794	356.794	324.037	338.971	340.044	320.89	353	330.051	347.779	336.75	321.419	361.36	305.993	319.419	343.882	333.301	359.022	324.706	378.941	342.676	316.985	313.169	319.684	329.728
23	366.007	384.514	349.086	350.086	351.493	340.886	339.35	342.986	331.864	348.086	322.264	349.221	347.057	317.093	332.264	332.071	314.05	343.729	323.229	340.907	328.414	315.379	351.95	301.171	312.293	338.471	327.057	350.421	317.171	367.614	334.557	312.143	307.236	313.021	324.371
24	358.217	375.888	343.849	344.158	345.803	335.145	333.138	335.849	325.901	341.046	316.066	341.895	338.25	310.671	326.145	325.105	307.757	335.053	317.217	333.954	320.368	309.092	342.467	296.434	305.98	331.783	321.645	341.855	309.526	357.375	326.743	307.77	302.309	308.362	319.507
25	352.256	366.262	337.25	337.607	340.095	329.589	326	328.482	320.048	334.452	308.857	333.625	329.333	304.911	318.94	318.583	302.405	326.952	311.143	326.899	312.946	303.69	334.512	292.929	299.476	325.869	316.083	333.792	303.143	346.589	319.196	304.631	297.125	303.25	314.863
26	346.04	358.023	331.983	331.983	334.892	323.92	320.29	321.932	315.511	328.136	303.511	325.682	322.131	299.909	313.136	312.608	297.761	318.79	305.489	320	305.938	298.335	326.352	289.227	293.824	319.023	310.739	325.949	297.489	337.114	312.301	301.364	293.932	299.676	310.727
27	341.402	350.274	326.561	326.354	330.238	318.122	315.067	315.707	310.701	323.226	298.787	318.476	316.159	296.75	307.348	307.726	294.463	312.488	299.994	313.817	300.701	294.177	320.28	287.128	288.78	313.305	305.116	320.018	293.683	329.366	307.024	299.299	291.335	296.305	306.768
28	336.619	343.28	321.685	320.815	325.411	312.077	310.345	310.054	306.06	318.506	294.75	312.542	311.47	294.19	302.101	303.137	291.667	307.202	295.083	308.25	295.875	289.988	314.756	284.458	284.69	308.679	300.119	314.494	290.619	322.619	302.821	296.702	289.375	293.262	303.601
29	332.167	337.307	316.938	314.984	320.677	306.828	305.656	305.167	301.75	314.333	291.818	307.443	307.375	290.797	297.521	297.922	288.349	301.448	290.344	303.047	291.552	285.849	309.635	280.484	280.844	303.922	295.536	308.453	287.391	316.583	298.531	294.089	287.255	290.328	300.865
30	327.069	331.117	312.787	309.745	315.745	301.197	302.34	300.372	296.707	310.548	288.41	302.42	303.473	288.42	292.447	293.931	285.755	298.255	285.947	298.787	287.739	282.069	305.691	277.149	277.835	300.245	291.495	303.601	284.67	311.729	295.516	291.787	285.011	287.032	297.745
31	322.192	325.659	308.269	305.014	310.851	296.183	298.74	296.005	292.538	307.25	285.409	297.885	299.966	285.212	288.798	290.178	283.058	295.038	282.399	295.115	285.024	278.284	301.163	273.389	275.221	295.812	288	299.019	281.356	306.745	292.63	289.111	282.438	283.808	294.904
32	317.38	320.08	304.91	300.79	306.865	291.705	296.31	292.385	289.33	303.555	282.14	292.695	296.46	282.965	285.445	287.38	281.165	292.995	278.885	292.365	282.225	275.945	297.515	270.545	273.475	292.43	284.645	295.57	277.955	302.385	290.65	286.81	279.935	281.35	291.945
33	313.26	315.716	301.803	296.885	303.692	288.279	293.615	289.101	286.245	300.298	278.947	289.043	293.269	280.803	283.024	284.587	278.755	290.938	276.683	289.63	279.558	273.481	293.808	267.697	271.894	288.447	282.144	292.409	274.587	298.202	288.678	284.841	277.413	278.731	289.236
34	309.461	311.167	298.982	292.68	301.789	285.978	291.136	285.978	283.689	296.373	275.728	285.68	290.342	278.645	280.947	281.386	276.627	289.294	274.952	286.838	277.917	271.588	290.614	265.969	270.36	285.281	279.627	289.439	272.14	293.623	287.061	283.351	274.974	276.465	286.873
35	306.413	306.562	297.274	288.726	300.005	283.572	289.111	282.986	281.361	292.712	273.168	283.115	287.442	276.952	279.091	279.654	275.308	286.971	273.154	283.841	275.788	270.745	287.721	264.846	268.885	282.981	277.188	286.928	269.755	290.726	285.25	282.202	272.971	274.938	284.606
36	303.841	303.349	295.362	285.371	298.078	281.422	286.272	281.216	279.164	289.849	270.401	281.31	284.866	274.927	276.698	277.392	273.254	284.565	271.625	280.427	274.065	268.828	284.746	263.94	267.323	280.349	275.211	284.474	267.401	288.599	283.634	281.159	271.108	273.384	282.353
37	300.746	298.991	293.553	282.368	296.461	279.886	284.421	279.82	277.978	286.61	268.355	279.434	282.474	273.092	275.254	275.39	272.561	282.961	269.693	277.833	272.838	268.294	283.18	262.912	265.5	279.439	273.61	282.303	266.588	287.035	281.794	280.544	269.443	272.526	280.202
38	298.168	296.633	291.145	280.207	293.926	278.379	282.062	278.066	276.141	284.355	265.957	278	280.051	270.57	272.965	273.398	271.176	281.152	268.176	275.219	271.633	266.484	280.941	261.797	264.086	277.582	272.344	280.312	265.402	285.84	280	279.398	268.266	271.637	277.719
39	295.298	293.637	289.181	278.843	291.319	277.323	280.298	276.964	275.153	282.448	264.613	276.266	278.161	269.02	271.528	272.077	270.839	279.448	266.887	272.964	270.617	265.883	279.685	260.464	262.887	276.698	271.278	278.351	264.556	284.77	278.657	278.036	267.202	271.157	275.706
40	292.771	291.394	287.648	277.949	288.775	276.377	278.72	275.843	274.331	280.826	263.419	274.636	276.331	268.169	270.017	271.301	270.551	277.72	265.695	270.911	269.576	265.288	278.305	259.271	262.157	275.398	270.513	276.492	263.212	283.428	277.814	276.284	266.305	270.513	274.03
41	290.574	289.776	285.978	276.827	285.904	275.654	277.798	274.309	272.691	279.688	262.195	273.254	273.949	267.257	268.235	270.562	269.228	276.243	265.151	269.596	268.809	263.732	276.268	258.5	261.875	273.357	269.75	274.893	261.438	281.57	276.75	274.309	265.662	269.401	272.585
42	287.939	287.64	284.451	275.754	283.606	274.663	277	272.898	270.864	277.985	260.902	271.477	271.939	266.201	267.193	269.833	268.375	274.792	264.258	268.064	267.701	263.011	275.106	257.708	260.966	271.758	268.292	273.591	260.068	278.61	276.053	272.545	264.583	268.163	271.765
43	286.035	285.743	283.604	274.069	281.542	273.726	276.74	270.965	269.08	277.118	260.306	270.278	270.049	265.517	266.017	268.767	266.806	273.528	263.983	266.792	267.104	262.056	273.222	256.941	260.062	269.861	267.333	272.125	258.528	276.347	274.958	271.101	263.882	266.604	270.972
44	284.214	283.866	282.058	273.069	280.373	272.736	275.931	269.348	267.326	275.659	259.283	269.065	268.377	264.554	264.862	267.395	265.583	272.543	263.246	265.047	266.033	261.902	272.217	256.822	258.67	268.181	266.217	271.152	258.043	273.739	273.935	270.221	262.942	265.004	270.605
45	283.221	282.482	280.853	271.864	279.257	271.993	275.088	267.717	265.607	274.511	258.618	267.949	267.243	263.581	263.676	266.051	264.235	271.54	262.838	263.728	265.36	261.401	271.471	256.489	257.397	267.081	265.518	270.14	257.338	271.882	272.654	269.64	262.438	263.809	270.033
46	282.233	280.723	279.861	270.669	278.551	270.909	273.564	266.277	264.064	273.767	257.865	266.983	266.932	262.672	262.571	264.963	262.993	270.686	262.284	262.402	264.682	260.946	270.574	256.027	256.084	265.976	265.041	269.534	257.088	270.382	271.152	269.027	262.017	262.659	269.554
47	281.12	278.634	278.692	269.798	277.925	269.99	272.288	265.709	263.003	272.894	257.247	265.884	266.716	261.815	261.89	264.401	262.695	269.432	261.051	261.394	263.966	260.973	269.952	255.418	254.966	264.825	265.075	269.336	257.517	269.404	269.955	268.503	261.969	261.952	269.055
48	280.731	276.744	277.987	268.792	277.045	268.968	271.231	264.513	262.183	272.372	257.032	265.202	266.404	261.631	261.131	263.939	262.465	268.096	260.481	260.811	263.442	260.058	269.109	254.34	254.538	264.417	264.51	269.09	257.099	268.699	268.615	267.833	261.913	261.638	268.042
49	279.688	274.204	277.382	267.984	276.046	268.023	270.253	263.628	261.128	271.47	256.526	264.602	266.158	261.036	260.868	263.951	262.549	266.536	259.141	260.168	262.724	259.809	267.99	253.401	254.339	263.714	264.586	268.796	257.211	268.658	268.069	267.135	261.368	261.599	267.283
50	278.875	272.25	276.967	266.798	274.61	267.116	269.438	262.491	260.39	270.354	256.426	264.274	265.554	261.021	260.467	263.679	262.649	265.196	258.616	259.631	262.024	259.238	266.363	252.464	254.369	263.491	263.676	268.226	257.11	267.979	267.292	266.628	260.946	261.515	266.53
51	277.75	270.25	276.052	265.636	273.272	266.25	269.052	261.019	259.414	269.599	255.951	263.772	264.802	260.506	259.802	263.534	262.503	264.025	257.633	259.179	261.074	258.441	265.074	252.377	254.833	263.188	263.512	267.636	257.201	268.256	266.685	265.932	260.358	261.204	265.716
52	276.66	268.933	274.923	264.872	272.397	265.535	268.712	260.237	259.093	267.897	255.551	263.51	263.987	260.381	259.452	263.077	262.208	263.304	257.064	258.782	260.346	258.144	264.061	252.388	254.628	263.01	262.91	266.58	256.554	268.442	266.054	265.429	259.978	260.821	264.891
53	275.718	268.59	273.462	264.238	271.523	264.622	268.823	259.483	259	266.916	255.703	263.041	263.756	260.36	258.887	262.724	261.791	262.599	256.965	258.506	260.14	257.709	262.924	252.39	254.201	262.474	262.541	265.584	255.922	268.076	264.852	265.084	259.965	260.256	264.36
54	274.54	267.568	272.225	263.883	271.188	264.62	268.954	259.321	258.627	265.824	254.747	262.364	263.235	260.389	258.491	262.583	260.488	262.377	256.173	257.904	259.083	257.003	262.389	252.648	253.59	262.012	262.13	264.793	255.509	268.907	264.127	264.127	259.824	259.423	263.463
55	273.697	267.109	270.335	263.378	271.037	264.62	269.194	258.995	258.261	264.641	254.141	261.67	263.035	260.449	258.106	261.955	259.529	262.008	256.551	257.718	259.056	256.822	262.013	252.205	252.758	260.439	261.258	263.883	254.827	268.686	263.085	263.253	259.798	259.077	262.926
56	273.483	266.285	270.177	263.331	270.602	264.846	269.648	259.363	257.872	264.235	253.956	260.913	262.831	260.91	257.89	261.395	258.081	261.907	256.323	256.898	258.36	256.061	261.297	251.584	251.747	260.041	260.895	263.465	254.137	269.343	262.532	262.023	259.549	258.808	262.151
57	273.167	265.408	269.883	263.117	270.114	265.192	269.767	259.231	257.233	263.672	253.517	260.553	262.506	261.011	257.786	260.361	257.336	261.667	256.467	256.594	258.369	255.797	260.844	250.856	250.994	259.347	260.072	263.078	253.861	269.208	261.828	261.406	259.461	258.639	261.503
58	273	265.093	269.865	262.942	269.626	265.36	269.489	258.703	256.676	263.148	253.838	260.624	261.956	260.885	257.374	259.459	257.038	261.22	256.81	256.206	258.407	255.736	260.464	250.368	250.538	258.783	259.736	262.832	253.418	268.613	261.022	261.052	259.363	258.805	260.909
59	272.785	264.106	270.552	263.101	269.274	265.37	269.188	258.571	256.348	262.739	253.72	260.375	261.66	260.56	256.872	258.348	257.024	260.707	256.693	255.905	257.872	255.625	260.592	249.622	250.489	258.693	259.149	262.557	253.345	267.938	260.742	260.476	259.492	258.707	260.424
60	272.643	263.811	270.518	263.115	268.837	264.985	268.258	257.855	255.753	262.398	253.939	260.548	261.418	260.222	255.987	258.087	257.388	260.592	256.781	255.671	257.918	255.929	260.651	249.577	250.344	258.253	259.145	262.11	253.227	266.895	260.23	260.559	259.334	258.536	259.607
61	272.142	262.789	270.608	263.265	268.66	264.515	267.296	257.832	255.515	261.905	253.789	260.714	261.696	259.742	255.482	258.01	257.907	259.776	256.441	255.714	257.374	255.74	260.487	249.487	250.273	258.43	258.809	261.915	252.851	266.466	259.861	260.26	259.01	258.147	259.332
62	271.742	262.253	270.355	262.839	268.255	263.722	266.14	257.513	255.25	261.88	253.587	260.681	261.704	259.207	254.635	258.372	258.288	259.653	256.444	255.852	257.168	255.827	260.526	249.434	250.352	257.857	259.161	261.314	252.635	265.74	259.755	259.962	258.605	257.888	258.684
63	271.34	261.435	269.633	262.397	268.015	263.043	265.332	257.59	255.062	261.82	252.758	260.427	262.085	258.79	254.155	258.812	258.318	259.328	256.328	255.917	256.908	255.217	260.67	249.167	250.413	257.345	259.078	261.043	252.348	265.737	259.18	259.152	258.44	257.438	258.36
64	270.657	260.603	268.905	261.722	267.807	262.577	264.523	257.603	254.668	261.925	251.763	259.691	262.057	258.459	253.995	258.992	258.178	258.668	256.224	255.696	256.789	254.817	260.335	248.863	250.82	257.162	258.897	260.657	252.062	266.07	258.765	258.905	258.075	257.245	258.281
65	269.817	260.308	268.301	260.648	268.007	262.269	264.104	257.479	254.141	261.944	251.042	259.125	261.685	258.287	253.991	259.174	258.049	258.644	256.044	255.424	256.741	254.824	259.981	248.829	250.991	256.609	258.755	260.373	252.146	266.023	258.447	258.72	257.85	256.949	258.056
66	269.682	259.175	267.44	260.17	267.68	262.013	263.652	257.53	253.548	261.885	250.438	258.15	260.955	258.24	253.94	258.81	257.49	257.962	255.89	254.715	256.267	253.893	259.497	248.602	251.225	256.573	258.18	260.307	252.31	266.473	257.9	258.522	258.005	256.635	258.13
67	269.092	258.66	266.858	259.79	267.533	262.012	263.335	257.571	253.094	261.627	250.382	257.507	260.255	258.12	254.231	258.493	256.88	257.59	255.821	254.583	256.019	253.627	259.097	248.778	251.05	256.33	258.052	260.467	252.62	266.495	257.439	258.212	258.269	256.233	258.111
68	268.763	257.17	266.23	259.843	267.288	261.715	262.947	257.615	252.5	261.119	250.126	257.374	259.535	258.033	254.358	257.867	256.044	256.847	255.624	254.312	255.533	253.323	258.485	248.954	251.073	256.327	257.823	260.792	252.715	266.25	257.173	257.927	258.637	255.692	257.903
69	268.452	256.248	266.108	260.274	266.346	261.791	262.584	257.385	252.334	260.356	250.644	257.401	258.822	257.714	254.389	257.099	255.712	256.478	255.651	254.413	255.111	253.25	257.998	249.248	250.906	256.49	257.885	261.284	252.38	266.163	257.055	257.812	258.654	255.421	257.661
70	267.714	255.667	265.634	260.518	265.491	261.806	262.194	257.007	252.603	260.141	251.065	257.688	258.712	257.406	254.692	256.614	255.478	255.772	256.208	254.748	255.281	253.417	257.54	249.545	250.576	255.984	258.446	261.645	252.067	265.987	256.85	257.25	258.35	255.225	257.112
71	267.252	254.731	265.636	260.951	264.664	261.46	261.911	256.675	252.287	259.388	250.6	257.998	258.577	256.932	254.82	256.021	255.334	255.404	256.114	255.077	254.883	253.414	257.607	249.554	250.848	256.206	258.439	261.827	251.395	265.607	256.706	257.376	258.252	255.035	256.507
72	266.273	254.777	265.473	260.973	264.017	261.052	261.862	256.077	252.258	259.256	250.438	258.075	258.746	257.013	255.054	255.704	255.444	255.475	255.985	255.337	254.819	253.469	257.433	249.458	251.012	255.904	258.579	261.7	250.627	265.16	256.223	257.358	257.846	255.05	255.779
73	265.991	254.461	265.362	261.179	263.903	260.638	261.877	255.425	252.028	258.655	250.015	258.032	258.957	256.825	254.95	255.765	255.364	255.144	255.72	255.453	254.547	253.22	257.832	249.625	250.821	255.748	258.151	261.263	250.349	265.136	255.666	257.19	257.466	254.946	255.269
74	265.597	254.709	265.067	260.985	263.638	260.03	262.119	254.83	251.888	258.722	249.808	257.619	258.741	256.782	254.767	255.804	255.274	255.205	255.349	255.61	254.125	253.131	257.922	249.392	250.866	255.433	257.569	260.946	249.856	265.108	255.075	256.787	257.084	255.071	254.918
75	265.523	254.943	265.034	260.941	263.538	259.658	262.334	254.2	251.929	258.702	249.805	257.24	258.616	256.702	254.744	256.084	254.828	255.132	254.653	255.607	253.536	252.779	258.048	249.521	250.55	255.368	256.87	260.567	249.962	264.884	254.496	256.128	257.061	254.914	254.7
76	265.554	255.044	264.66	260.494	263.481	259.25	262.502	253.8	251.892	258.487	249.502	257.25	258.229	256.296	254.506	255.944	254.348	255.275	254.158	255.665	253.054	252.631	258.367	249.538	250.44	255.1	255.967	260.833	250.008	264.473	254.267	255.562	257.335	254.554	255.119
77	265.468	255.079	263.935	260.075	263.103	259.208	261.944	253.47	252.337	258.54	249.788	256.883	257.942	256.343	254.137	255.929	254.048	254.585	253.482	255.431	252.704	252.427	257.994	249.464	250.329	254.845	255.597	260.73	249.911	263.829	253.655	254.956	257.44	254.383	255.347
78	265.708	254.586	263.62	259.298	262.664	259.359	261.708	252.981	252.363	258.206	249.429	257.082	257.773	256.057	253.998	255.559	253.834	253.918	253.044	255.128	252.216	252.403	258.464	249.338	249.979	254.956	255.227	261.025	250.334	263.155	253.544	254.687	257.884	254.38	255.939
79	265.677	254.194	263.167	258.815	262.29	260.022	261	252.772	252.399	257.857	249.129	256.782	257.315	256.004	253.579	255.181	253.994	253.01	252.649	254.734	252.159	252.405	258.579	248.909	249.966	254.891	255.629	260.948	250.369	262.7	253.234	254.643	257.77	254.308	256.317
80	265.527	253.844	263.321	258.317	261.55	260.215	260.698	252.515	252.387	257.554	249.306	256.804	256.908	255.831	253.319	254.644	253.998	252.702	252.348	254.265	252.21	252.258	258.79	248.383	249.975	255.015	255.742	261.165	250.679	262.55	253.112	254.787	257.95	254.271	256.808
81	265.558	253.62	263.42	258.044	261.176	260.398	260.388	252.722	252.266	257.352	249.344	256.572	256.408	255.57	253.05	253.888	254.458	252.4	252.346	253.944	252.374	252.016	258.898	248.082	250.194	255.166	256.238	261.26	250.892	262.638	252.986	255.128	257.48	254.368	256.928
82	265.556	253.08	263.444	258.185	260.888	260.463	260.101	252.425	252.248	257.084	249.55	256.465	255.701	254.946	252.237	253.539	254.64	252.11	252.5	253.625	252.694	251.646	259.069	248.028	250.151	255.08	256.772	260.981	250.731	263.433	253.205	255.392	256.825	254	256.761
83	265.21	252.907	263.381	257.978	260.992	260.212	260.204	252.482	252.3	257.292	249.929	255.974	255.506	254.873	251.843	253.288	254.986	252.381	252.417	253.567	252.792	251.504	258.988	248.157	250.278	255.2	256.94	261.085	250.964	263.51	253.038	255.423	256.605	254.058	256.661
84	265.146	252.728	263.36	258.093	261.241	259.86	260.213	251.931	252.179	257.327	250.297	255.791	255.332	254.696	251.446	253.338	254.937	252.394	252.838	253.326	253.125	251.177	258.914	248.315	250.097	255.146	256.843	260.804	250.812	263.668	253.101	255.284	256.026	253.701	256.373
85	264.664	252.688	263.146	257.901	261.816	259.485	260.535	251.942	252.505	257.349	250.204	255.239	255.365	254.865	251.142	253.626	255.212	252.872	252.495	253.37	253.277	251.438	258.838	249.011	249.726	255.022	256.54	260.56	251.02	263.44	252.476	255.051	256.274	253.85	256.055
86	264.601	252.403	262.77	257.796	262.268	259.18	260.667	251.603	252.346	257.309	250.006	255.164	255.647	254.882	250.928	254.081	255.463	252.816	252.46	253.189	253.193	251.706	259.237	249.208	249.132	254.945	255.862	260.436	250.855	263.349	252.107	254.811	256.844	254.029	255.605
87	264.487	252.668	262.551	257.65	262.621	258.832	260.5	251.784	252.237	257.205	250.013	255.293	256.065	255.487	251.433	254.422	255.545	253.007	252.5	252.799	253.464	251.973	259.179	249.239	248.654	254.761	255.409	259.899	250.826	262.801	251.949	254.583	257.574	254.536	255.382
88	264.584	253.029	262.063	257.58	262.775	258.905	260.733	251.91	252.204	257.344	249.366	255.448	255.88	255.622	251.74	254.578	255.506	253.019	252.027	252.666	253.448	252.422	259.347	249.3	248.185	254.517	255.109	260.235	251.086	262.71	251.689	254.857	258.04	255.046	255.233
89	264.622	253.29	261.582	257.628	262.827	259.057	260.6	251.862	252.122	257.623	249.168	255.822	255.903	256.003	252.153	254.792	255.302	253.007	252.012	251.927	253.597	252.69	259.207	248.788	247.665	254.073	255.353	260.07	251.377	262.397	251.797	255.133	258.448	255.39	255.442
90	264.795	253.609	261.123	257.596	262.572	259.078	260.431	251.915	251.931	258.036	249.047	256.205	255.938	256.149	252.457	254.915	254.864	252.806	252.089	251.58	253.359	252.855	259.203	248.618	247.583	254.024	255.629	260.574	251.527	262.478	251.978	255.54	258.214	255.409	255.487
91	264.738	253.498	260.892	257.78	262.243	259.427	259.931	251.88	251.875	258.345	248.818	256.521	255.693	255.845	252.507	254.832	254.488	252.481	252.04	250.849	253.108	252.707	259.295	248.208	247.394	253.83	256.266	261.158	251.681	262.427	252.003	255.948	257.778	255.139	255.601
92	264.578	253.393	260.66	257.719	262.038	259.553	259.329	251.516	251.69	258.54	248.672	256.393	255.59	255.871	252.357	254.953	254.276	252.229	252.148	250.771	252.821	252.648	259.352	247.974	247.548	253.836	256.709	261.15	251.633	262.247	251.905	256.091	257.302	254.843	255.405
93	264.469	252.543	260.392	257.618	261.592	259.418	258.918	251.483	251.697	258.87	248.271	255.889	255.214	255.221	251.872	254.798	254.485	251.872	252.207	250.57	252.2	252.49	259.42	247.985	247.796	253.776	257.057	261.339	251.426	261.786	251.428	256.11	257.178	254.546	254.921
94	264.237	252.37	260.701	257.933	261.956	259.757	258.426	251.474	251.706	258.965	248.289	255.526	254.737	254.928	251.479	254.382	254.14	251.706	252.439	250.454	252.283	252.189	259.757	247.66	248.112	253.836	257.164	261.173	250.877	261.498	251.066	255.985	256.985	254.056	254.449
95	264.179	251.919	260.99	257.36	261.802	259.381	258.516	251.593	251.497	259.091	247.912	255.048	254.822	254.39	251.021	254.384	254.097	251.393	252.578	250.645	252.133	252.067	259.852	247.741	248.548	253.536	257.121	261.207	250.571	261.072	250.321	255.66	257.064	253.829	253.655
96	264.372	251.892	261.267	257.357	262.25	259.373	258.49	251.68	251.375	259.012	248.007	254.742	254.412	253.825	250.573	253.833	253.85	251.358	252.743	250.55	252.152	252.018	259.998	247.632	248.858	253.357	256.858	261.028	250.367	260.68	250.022	255.717	257.117	253.793	253.527
97	264.418	251.858	261.533	257.408	262.18	258.949	258.78	251.742	250.983	258.612	247.992	254.481	254.31	253.693	250.472	253.31	253.668	251.174	252.978	250.576	252.248	251.712	259.935	247.753	248.883	252.829	256.435	261.451	250.248	260.144	249.922	255.465	257.12	253.351	253.241
98	264.949	251.847	261.513	257.153	262.225	258.742	259.058	251.942	250.375	258.482	248.12	254.48	254.263	253.418	250.184	253.007	253.294	250.785	253.002	250.34	252.219	251.664	259.653	247.771	248.416	252.163	256.215	261.673	250.255	259.671	250.005	255.579	257.271	253.263	253.4
99	265.02	252.009	261.317	257.234	262.463	258.519	258.793	251.87	249.974	258.02	248.449	254.663	253.904	253.573	250.213	252.562	253.157	251.323	253.106	250.124	252.231	251.5	259.008	247.957	248.214	252.045	256.033	261.643	250.259	259.545	250.315	255.86	257.511	252.789	253.699
BACK	264.576	252.494	261.039	257.516	262.132	259.22	259.067	251.709	251.31	258.597	248.358	255.395	254.888	254.691	251.314	254.098	254.032	251.713	252.533	250.646	252.475	252.185	259.547	247.93	248.135	253.323	256.549	261.24	250.884	261.155	250.896	255.796	257.354	254.102	254.339
AVERAGE	259.551					255.981					252.929					252.604					252.055					256.63					254.497

## Sheet: polo minus back
	5.1	5.2	5.3	5.4	5.5	8.1	8.2	8.3	8.4	8.5	2.1	2.2	2.3	2.4	2.5	6.1	6.2	6.3	6.4	6.5	9.1	9.2	9.3	9.4	9.5	11.1	11.2	11.3	11.4	11.5	12.1	12.2	12.3	12.4	12.5
0	305.449	379.449	286.449	268.449	316.449	294.019	278.019	286.019	288.019	298.019	314.071	374.071	385.071	260.071	307.071	271.396	266.396	343.396	290.396	357.396	322.945	241.945	377.945	242.945	265.945	262.37	285.37	365.37	249.37	405.37	323.503	282.503	231.503	258.503	252.503
1	305.824	379.199	282.824	270.574	316.199	293.894	273.269	282.394	291.269	297.519	314.071	374.071	382.071	257.821	305.321	270.396	263.646	343.771	290.021	356.646	320.07	241.32	377.82	239.07	265.945	260.495	283.995	358.995	248.12	404.495	322.753	282.878	228.128	257.753	252.753
2	305.137	378.261	278.761	273.261	315.261	293.894	265.457	276.331	293.644	295.894	314.133	373.759	377.133	254.071	302.759	267.458	253.271	343.021	287.896	355.771	315.883	240.82	376.32	233.57	261.57	258.62	277.745	350.995	242.682	399.745	318.628	281.691	223.691	255.065	249.315
3	300.849	375.249	271.749	273.199	309.049	293.169	255.019	270.819	294.869	290.269	310.621	366.721	371.021	250.721	301.521	264.996	244.496	341.496	282.746	354.396	309.195	237.795	371.695	226.695	253.195	255.57	268.82	345.12	236.32	393.37	315.253	274.253	220.153	253.253	242.603
4	293.824	367.949	262.866	271.282	299.366	288.061	245.269	265.352	295.394	281.977	301.071	355.029	362.488	247.654	296.654	262.771	236.438	339.104	275.771	352.354	300.987	236.403	361.403	217.778	242.487	250.578	259.662	339.87	228.995	386.537	310.795	262.586	216.628	248.753	233.545
5	284.899	357.649	252.324	267.024	287.949	280.969	235.669	255.494	291.519	271.094	289.796	341.521	349.646	242.721	287.671	258.296	225.246	331.096	266.321	342.396	289.27	233.62	347.195	206.445	229.495	243.32	248.895	333.645	220.42	376.745	302.203	248.828	211.403	241.303	221.728
6	275.671	346.755	240.838	257.171	276.31	272.63	226.825	246.908	279.575	260.186	277.571	327.46	336.682	236.849	277.738	252.396	214.84	320.868	256.063	327.452	276.195	227.445	332.389	196.639	217.251	235.148	239.981	321.926	213.231	364.037	292.781	234.67	202.586	233.197	210.642
7	266.845	336.595	229.595	245.324	265.928	263.769	219.936	234.811	264.331	249.331	265.883	314.071	322.113	228.675	265.633	246.063	204.979	308.5	246.417	309.604	263.049	219.633	317.799	186.883	206.591	225.474	230.558	309.745	205.328	352.745	279.711	221.586	193.086	223.42	199.503
8	257.092	324.967	219.02	231.824	254.395	253.305	213.412	224.09	246.555	238.983	252.357	299.928	307.196	218.196	251.732	236.735	194.075	294.45	235.307	290.128	249.516	208.713	303.284	177.534	197.302	216.102	221.334	292.084	198.066	338.799	263.789	208.057	181.914	210.842	188.753
9	248.342	313.431	209.61	218.503	243.431	242.215	207.644	214.09	230.358	229.019	237.285	284.607	293	207.625	238.142	228.342	183.664	280.021	224.021	272.414	237.409	196.07	289.32	168.249	189.588	209.031	211.977	275.906	191.174	323.674	247.789	194.432	171.521	196.717	179.378
10	239.346	301.596	200.699	205.699	232.875	230.74	201.901	204.21	215.166	218.901	222.012	268.997	278.409	196.13	224.63	219.117	173.94	265.308	212.617	257.44	225.666	183.195	275.121	158.93	182.048	201.899	201.958	259.591	182.782	307.885	231.282	181.032	161.562	183.768	170.562
11	230.371	287.371	191.543	195.121	220.308	220.488	194.425	195.035	201.363	209.988	205.821	253.415	262.633	184.071	211.852	208.99	163.927	250.505	200.49	244.599	213.976	171.507	261.82	149.383	173.82	195.839	192.964	244.542	174.823	292.979	214.378	167.441	150.784	171.628	161.972
12	220.411	274.787	181.724	184.524	209.699	208.457	187.119	186.494	189.169	198.919	190.808	237.596	245.558	171.521	198.996	198.909	153.458	233.246	188.233	231.046	202.02	159.82	246.67	138.833	164.92	188.12	182.545	229.732	164.495	274.295	199.403	154.416	140.391	160.828	153.853
13	209.873	257.819	170.688	175.319	195.808	195.552	175.562	175.693	175.889	187.78	173.951	220.321	226.593	159.397	185.604	186.059	142.668	215.679	174.472	216.472	187.825	148.423	229.108	127.336	152.945	179.305	172.185	215.468	153.087	256.174	184.351	140.405	128.731	150.568	144.742
14	199.051	242.631	159.097	167.335	182.097	181.974	164.269	166.939	163.201	175.951	161.503	204.787	208.969	146.832	172.31	175.737	131.339	198.532	160.839	202.453	172.684	136.99	212.877	116.547	141.854	167.45	159.609	201.37	141.586	237.893	169.651	129.583	117.73	141.071	134.946
15	188.366	228.887	148.918	160.074	169.199	169.227	153.081	157.675	151.352	165.207	150.175	190.165	192.227	136.373	159.904	164.365	121.49	183.656	148.417	186.834	159.08	126.799	197.403	106.476	130.643	155.87	148.182	188.61	130.953	222.214	157.628	119.951	108.128	131.732	126.013
16	178.647	215.48	140.074	152.709	155.918	156.123	142.165	148.238	140.352	154.988	139.748	175.769	176.988	125.852	147.279	152.396	112.5	169.677	136.292	171.219	146.383	116.914	182.643	97.2374	120.049	143.453	136.443	176.235	120.641	207.13	145.888	110.909	100.003	121.503	116.92
17	167.639	202.759	131.182	144.932	143.096	142.976	131.933	138.631	129.485	144.588	129.157	160.83	163.235	115.726	134.968	141.396	103.025	157.112	124.758	154.818	134.764	106.678	168.005	88.4194	110.1	131.12	123.904	162.594	110.275	192.017	134.848	101.641	93.3737	110.848	108.46
18	156.166	188.557	122.816	134.941	130.941	130.044	121.652	128.411	118.619	134.619	117.671	146.629	148.321	105.146	121.713	128.329	95.6958	144.263	113.463	139.096	123.062	98.0454	154.037	80.1454	100.145	118.495	111.895	149.212	100.637	176.828	123.845	93.0107	85.2277	99.3857	100.586
19	145.724	174.891	115.082	125.624	121.499	118.619	113.919	119.252	108.619	125.252	107.788	134.821	137.188	95.2959	111.113	117.338	88.3128	132.838	103.471	124.463	113.287	89.6204	142.603	72.7874	91.6034	108.67	102.062	135.537	92.1279	161.67	114.303	84.1107	78.7107	89.7777	93.5277
20	135.191	161.634	108.054	116.328	113.255	108.769	105.906	110.648	99.1642	117.18	97.6919	124.176	125.7	86.6109	102.039	106.638	81.7018	121.743	94.7188	112.694	104.034	82.9854	131.639	66.4854	83.5504	100.467	92.9909	123.636	83.8299	148.644	105.447	76.9947	71.6797	81.0507	87.4137
21	124.255	148.484	100.921	106.602	105.192	99.4632	97.7132	101.991	90.1582	108.075	87.3209	113.897	114.509	78.4249	93.7929	96.0898	74.5488	110.354	85.7708	102.702	94.1124	75.5914	119.98	59.7644	75.2444	93.3839	84.0369	111.703	75.3079	134.412	96.8637	69.4747	64.9607	72.5647	81.0587
22	114.383	136.096	95.2058	97.9858	98.4198	90.9972	90.5342	94.1372	82.6442	99.7032	77.7989	104.865	103.865	71.1079	86.0419	87.4398	68.2858	100.396	77.4468	95.1748	84.6954	69.3644	109.305	53.9384	67.3644	87.2519	76.6709	102.392	68.0759	122.311	88.1787	62.4877	58.6717	65.1867	75.2307
23	106.456	124.963	89.5348	90.5348	91.9418	84.9052	83.3692	87.0052	75.8832	92.1052	69.3349	96.2919	94.1279	64.1639	79.3349	79.4668	61.4458	91.1248	70.6248	88.3028	76.3594	63.3244	99.8954	49.1164	60.2384	81.8409	70.4269	93.7909	60.5409	110.984	80.0597	57.6457	52.7387	58.5237	69.8737
24	98.6658	116.337	84.2978	84.6068	86.2518	79.1642	77.1572	79.8682	69.9202	85.0652	63.1369	88.9659	85.3209	57.7419	73.2159	72.5008	55.1528	82.4488	64.6128	81.3498	68.3134	57.0374	90.4124	44.3794	53.9254	75.1529	65.0149	85.2249	52.8959	100.745	72.2457	53.2727	47.8117	53.8647	65.0097
25	92.7048	106.711	77.6988	78.0558	80.5438	73.6082	70.0192	72.5012	64.0672	78.4712	55.9279	80.6959	76.4039	51.9819	66.0109	65.9788	49.8008	74.3478	58.5388	74.2948	60.8914	51.6354	82.4574	40.8744	47.4214	69.2389	59.4529	77.1619	46.5129	89.9589	64.6987	50.1337	42.6277	48.7527	60.3657
26	86.4888	98.4718	72.4318	72.4318	75.3408	67.9392	64.3092	65.9512	59.5302	72.1552	50.5819	72.7529	69.2019	46.9799	60.2069	60.0038	45.1568	66.1858	52.8848	67.3958	53.8834	46.2804	74.2974	37.1724	41.7694	62.3929	54.1089	69.3189	40.8589	80.4839	57.8037	46.8667	39.4347	45.1787	56.2297
27	81.8508	90.7228	67.0098	66.8028	70.6868	62.1412	59.0862	59.7262	54.7202	67.2452	45.8579	65.5469	63.2299	43.8209	54.4189	55.1218	41.8588	59.8838	47.3898	61.2128	48.6464	42.1224	68.2254	35.0734	36.7254	56.6749	48.4859	63.3879	37.0529	72.7359	52.5267	44.8017	36.8377	41.8077	52.2707
28	77.0678	83.7288	62.1338	61.2638	65.8598	56.0962	54.3642	54.0732	50.0792	62.5252	41.8209	59.6129	58.5409	41.2609	49.1719	50.5328	39.0628	54.5978	42.4788	55.6458	43.8204	37.9334	62.7014	32.4034	32.6354	52.0489	43.4889	57.8639	33.9889	65.9889	48.3237	42.2047	34.8777	38.7647	49.1037
29	72.6158	77.7558	57.3868	55.4328	61.1258	50.8472	49.6752	49.1862	45.7692	58.3522	38.8889	54.5139	54.4459	37.8679	44.5919	45.3178	35.7448	48.8438	37.7398	50.4428	39.4974	33.7944	57.5804	28.4294	28.7894	47.2919	38.9059	51.8229	30.7609	59.9529	44.0337	39.5917	32.7577	35.8307	46.3677
30	67.5178	71.5658	53.2358	50.1938	56.1938	45.2162	46.3592	44.3912	40.7262	54.5672	35.4809	49.4909	50.5439	35.4909	39.5179	41.3268	33.1508	45.6508	33.3428	46.1828	35.6844	30.0144	53.6364	25.0944	25.7804	43.6149	34.8649	46.9709	28.0399	55.0989	41.0187	37.2897	30.5137	32.5347	43.2477
31	62.6408	66.1078	48.7178	45.4628	51.2998	40.2022	42.7592	40.0242	36.5572	51.2692	32.4799	44.9559	47.0369	32.2829	35.8689	37.5738	30.4538	42.4338	29.7948	42.5108	32.9694	26.2294	49.1084	21.3344	23.1664	39.1819	31.3699	42.3889	24.7259	50.1149	38.1327	34.6137	27.9407	29.3107	40.4067
32	57.8288	60.5288	45.3588	41.2388	47.3138	35.7242	40.3292	36.4042	33.3492	47.5742	29.2109	39.7659	43.5309	30.0359	32.5159	34.7758	28.5608	40.3908	26.2808	39.7608	30.1704	23.8904	45.4604	18.4904	21.4204	35.7999	28.0149	38.9399	21.3249	45.7549	36.1527	32.3127	25.4377	26.8527	37.4477
33	53.7088	56.1648	42.2518	37.3338	44.1408	32.2982	37.6342	33.1202	30.2642	44.3172	26.0179	36.1139	40.3399	27.8739	30.0949	31.9828	26.1508	38.3338	24.0788	37.0258	27.5034	21.4264	41.7534	15.6424	19.8394	31.8169	25.5139	35.7789	17.9569	41.5719	34.1807	30.3437	22.9157	24.2337	34.7387
34	49.9098	51.6158	39.4308	33.1288	42.2378	29.9972	35.1552	29.9972	27.7082	40.3922	22.7989	32.7509	37.4129	25.7159	28.0179	28.7818	24.0228	36.6898	22.3478	34.2338	25.8624	19.5334	38.5594	13.9144	18.3054	28.6509	22.9969	32.8089	15.5099	36.9929	32.5637	28.8537	20.4767	21.9677	32.3757
35	46.8618	47.0108	37.7228	29.1748	40.4538	27.5912	33.1302	27.0052	25.3802	36.7312	20.2389	30.1859	34.5129	24.0229	26.1619	27.0498	22.7038	34.3668	20.5498	31.2368	23.7334	18.6904	35.6664	12.7914	16.8304	26.3509	20.5579	30.2979	13.1249	34.0959	30.7527	27.7047	18.4737	20.4407	30.1087
36	44.2898	43.7978	35.8108	25.8198	38.5268	25.4412	30.2912	25.2352	23.1832	33.8682	17.4719	28.3809	31.9369	21.9979	23.7689	24.7878	20.6498	31.9608	19.0208	27.8228	22.0104	16.7734	32.6914	11.8854	15.2684	23.7189	18.5809	27.8439	10.7709	31.9689	29.1367	26.6617	16.6107	18.8867	27.8557
37	41.1948	39.4398	34.0018	22.8168	36.9098	23.9052	28.4402	23.8392	21.9972	30.6292	15.4259	26.5049	29.5449	20.1629	22.3249	22.7858	19.9568	30.3568	17.0888	25.2288	20.7834	16.2394	31.1254	10.8574	13.4454	22.8089	16.9799	25.6729	9.95786	30.4049	27.2967	26.0467	14.9457	18.0287	25.7047
38	38.6168	37.0818	31.5938	20.6558	34.3748	22.3982	26.0812	22.0852	20.1602	28.3742	13.0279	25.0709	27.1219	17.6409	20.0359	20.7938	18.5718	28.5478	15.5718	22.6148	19.5784	14.4294	28.8864	9.74244	12.0314	20.9519	15.7139	23.6819	8.77186	29.2099	25.5027	24.9007	13.7687	17.1397	23.2217
39	35.7468	34.0858	29.6298	19.2918	31.7678	21.3422	24.3172	20.9832	19.1722	26.4672	11.6839	23.3369	25.2319	16.0909	18.5989	19.4728	18.2348	26.8438	14.2828	20.3598	18.5624	13.8284	27.6304	8.40944	10.8324	20.0679	14.6479	21.7209	7.92586	28.1399	24.1597	23.5387	12.7047	16.6597	21.2087
40	33.2198	31.8428	28.0968	18.3978	29.2238	20.3962	22.7392	19.8622	18.3502	24.8452	10.4899	21.7069	23.4019	15.2399	17.0879	18.6968	17.9468	25.1158	13.0908	18.3068	17.5214	13.2334	26.2504	7.21644	10.1024	18.7679	13.8829	19.8619	6.58186	26.7979	23.3167	21.7867	11.8077	16.0157	19.5327
41	31.0228	30.2248	26.4268	17.2758	26.3528	19.6732	21.8172	18.3282	16.7102	23.7072	9.26588	20.3249	21.0199	14.3279	15.3059	17.9578	16.6238	23.6388	12.5468	16.9918	16.7544	11.6774	24.2134	6.44544	9.82044	16.7269	13.1199	18.2629	4.80786	24.9399	22.2527	19.8117	11.1647	14.9037	18.0877
42	28.3878	28.0888	24.8998	16.2028	24.0548	18.6822	21.0192	16.9172	14.8832	22.0042	7.97288	18.5479	19.0099	13.2719	14.2639	17.2288	15.7708	22.1878	11.6538	15.4598	15.6464	10.9564	23.0514	5.65344	8.91144	15.1279	11.6619	16.9609	3.43786	21.9799	21.5557	18.0477	10.0857	13.6657	17.2677
43	26.4838	26.1918	24.0528	14.5178	21.9908	17.7452	20.7592	14.9842	13.0992	21.1372	7.37688	17.3489	17.1199	12.5879	13.0879	16.1628	14.2018	20.9238	11.3788	14.1878	15.0494	10.0014	21.1674	4.88644	8.00744	13.2309	10.7029	15.4949	1.89786	19.7169	20.4607	16.6037	9.38474	12.1067	16.4747
44	24.6628	24.3148	22.5068	13.5178	20.8218	16.7552	19.9502	13.3672	11.3452	19.6782	6.35388	16.1359	15.4479	11.6249	11.9329	14.7908	12.9788	19.9388	10.6418	12.4428	13.9784	9.84744	20.1624	4.76744	6.61544	11.5509	9.58686	14.5219	1.41286	17.1089	19.4377	15.7237	8.44474	10.5067	16.1077
45	23.6698	22.9308	21.3018	12.3128	19.7058	16.0122	19.1072	11.7362	9.6262	18.5302	5.68888	15.0199	14.3139	10.6519	10.7469	13.4468	11.6308	18.9358	10.2338	11.1238	13.3054	9.34644	19.4164	4.43444	5.34244	10.4509	8.88786	13.5099	0.70786	15.2519	18.1567	15.1427	7.94074	9.31174	15.5357
46	22.6818	21.1718	20.3098	11.1178	18.9998	14.9282	17.5832	10.2962	8.0832	17.7862	4.93588	14.0539	14.0029	9.74288	9.64188	12.3588	10.3888	18.0818	9.67978	9.79778	12.6274	8.89144	18.5194	3.97244	4.02944	9.34586	8.41086	12.9039	0.45786	13.7519	16.6547	14.5297	7.51974	8.16174	15.0567
47	21.5688	19.0828	19.1408	10.2468	18.3738	14.0092	16.3072	9.7282	7.0222	16.9132	4.31788	12.9549	13.7869	8.88588	8.96088	11.7968	10.0908	16.8278	8.44678	8.78978	11.9114	8.91844	17.8974	3.36344	2.91144	8.19486	8.44486	12.7059	0.88686	12.7739	15.4577	14.0057	7.47174	7.45474	14.5577
48	21.1798	17.1928	18.4358	9.2408	17.4938	12.9872	15.2502	8.5322	6.2022	16.3912	4.10288	12.2729	13.4749	8.70188	8.20188	11.3348	9.86078	15.4918	7.87678	8.20678	11.3874	8.00344	17.0544	2.28544	2.48344	7.78686	7.87986	12.4599	0.46886	12.0689	14.1177	13.3357	7.41574	7.14074	13.5447
49	20.1368	14.6528	17.8308	8.4328	16.4948	12.0422	14.2722	7.6472	5.1472	15.4892	3.59688	11.6729	13.2289	8.10688	7.93888	11.3468	9.94478	13.9318	6.53678	7.56378	10.6694	7.75444	15.9354	1.34644	2.28444	7.08386	7.95586	12.1659	0.58086	12.0279	13.5717	12.6377	6.87074	7.10174	12.7857
50	19.3238	12.6988	17.4158	7.2468	15.0588	11.1352	13.4572	6.5102	4.4092	14.3732	3.49688	11.3449	12.6249	8.09188	7.53788	11.0748	10.0448	12.5918	6.01178	7.02678	9.96944	7.18344	14.3084	0.40944	2.31444	6.86086	7.04586	11.5959	0.47986	11.3489	12.7947	12.1307	6.44874	7.01774	12.0327
51	18.1988	10.6988	16.5008	6.0848	13.7208	10.2692	13.0712	5.0382	3.4332	13.6182	3.02188	10.8429	11.8729	7.57688	6.87288	10.9298	9.89878	11.4208	5.02878	6.57478	9.01944	6.38644	13.0194	0.32244	2.77844	6.55786	6.88186	11.0059	0.57086	11.6259	12.1877	11.4347	5.86074	6.70674	11.2187
52	17.1088	9.3818	15.3718	5.3208	12.8458	9.5542	12.7312	4.2562	3.1122	11.9162	2.62188	10.5809	11.0579	7.45188	6.52288	10.4728	9.60378	10.6998	4.45978	6.17778	8.29144	6.08944	12.0064	0.33344	2.57344	6.37986	6.27986	9.94986	-0.07614	11.8119	11.5567	10.9317	5.48074	6.32374	10.3937
53	16.1668	9.0388	13.9108	4.6868	11.9718	8.6412	12.8422	3.5022	3.0192	10.9352	2.77388	10.1119	10.8269	7.43088	5.95788	10.1198	9.18678	9.99478	4.36078	5.90178	8.08544	5.65444	10.8694	0.33544	2.14644	5.84386	5.91086	8.95386	-0.70814	11.4459	10.3547	10.5867	5.46774	5.75874	9.86274
54	14.9888	8.0168	12.6738	4.3318	11.6368	8.6392	12.9732	3.3402	2.6462	9.8432	1.81788	9.43488	10.3059	7.45988	5.56188	9.97878	7.88378	9.77278	3.56878	5.29978	7.02844	4.94844	10.3344	0.59344	1.53544	5.38186	5.49986	8.16286	-1.12114	12.2769	9.62974	9.62974	5.32674	4.92574	8.96574
55	14.1458	7.5578	10.7838	3.8268	11.4858	8.6392	13.2132	3.0142	2.2802	8.6602	1.21188	8.74088	10.1059	7.51988	5.17688	9.35078	6.92478	9.40378	3.94678	5.11378	7.00144	4.76744	9.95844	0.15044	0.70344	3.80886	4.62786	7.25286	-1.80314	12.0559	8.58774	8.75574	5.30074	4.57974	8.42874
56	13.9318	6.7338	10.6258	3.7798	11.0508	8.8652	13.6672	3.3822	1.8912	8.2542	1.02688	7.98388	9.90188	7.98088	4.96088	8.79078	5.47678	9.30278	3.71878	4.29378	6.30544	4.00644	9.24244	-0.47056	-0.30756	3.41086	4.26486	6.83486	-2.49314	12.7129	8.03474	7.52574	5.05174	4.31074	7.65374
57	13.6158	5.8568	10.3318	3.5658	10.5628	9.2112	13.7862	3.2502	1.2522	7.6912	0.58788	7.62388	9.57688	8.08188	4.85688	7.75678	4.73178	9.06278	3.86278	3.98978	6.31444	3.74244	8.78944	-1.19856	-1.06056	2.71686	3.44186	6.44786	-2.76914	12.5779	7.33074	6.90874	4.96374	4.14174	7.00574
58	13.4488	5.5418	10.3138	3.3908	10.0748	9.3792	13.5082	2.7222	0.6952	7.1672	0.90888	7.69488	9.02688	7.95588	4.44488	6.85478	4.43378	8.61578	4.20578	3.60178	6.35244	3.68144	8.40944	-1.68656	-1.51656	2.15286	3.10586	6.20186	-3.21214	11.9829	6.52474	6.55474	4.86574	4.30774	6.41174
59	13.2338	4.5548	11.0008	3.5498	9.7228	9.3892	13.2072	2.5902	0.3672	6.7582	0.79088	7.44588	8.73088	7.63088	3.94288	5.74378	4.41978	8.10278	4.08878	3.30078	5.81744	3.57044	8.53744	-2.43256	-1.56556	2.06286	2.51886	5.92686	-3.28514	11.3079	6.24474	5.97874	4.99474	4.20974	5.92674
60	13.0918	4.2598	10.9668	3.5638	9.2858	9.0042	12.2772	1.8742	-0.2278	6.4172	1.00988	7.61888	8.48888	7.29288	3.05788	5.48278	4.78378	7.98778	4.17678	3.06678	5.86344	3.87444	8.59644	-2.47756	-1.71056	1.62286	2.51486	5.47986	-3.40314	10.2649	5.73274	6.06174	4.83674	4.03874	5.10974
61	12.5908	3.2378	11.0568	3.7138	9.1088	8.5342	11.3152	1.8512	-0.4658	5.9242	0.85988	7.78488	8.76688	6.81288	2.55288	5.40578	5.30278	7.17178	3.83678	3.10978	5.31944	3.68544	8.43244	-2.56756	-1.78156	1.79986	2.17886	5.28486	-3.77914	9.83586	5.36374	5.76274	4.51274	3.64974	4.83474
62	12.1908	2.7018	10.8038	3.2878	8.7038	7.7412	10.1592	1.5322	-0.7308	5.8992	0.65788	7.75188	8.77488	6.27788	1.70588	5.76778	5.68378	7.04878	3.83978	3.24778	5.11344	3.77244	8.47144	-2.62056	-1.70256	1.22686	2.53086	4.68386	-3.99514	9.10986	5.25774	5.46474	4.10774	3.39074	4.18674
63	11.7888	1.8838	10.0818	2.8458	8.4638	7.0622	9.3512	1.6092	-0.9188	5.8392	-0.17112	7.49788	9.15588	5.86088	1.22588	6.20778	5.71378	6.72378	3.72378	3.31278	4.85344	3.16244	8.61544	-2.88756	-1.64156	0.71486	2.44786	4.41286	-4.28214	9.10686	4.68274	4.65474	3.94274	2.94074	3.86274
64	11.1058	1.0518	9.3538	2.1708	8.2558	6.5962	8.5422	1.6222	-1.3128	5.9442	-1.16612	6.76188	9.12788	5.52988	1.06588	6.38778	5.57378	6.06378	3.61978	3.09178	4.73444	2.76244	8.28044	-3.19156	-1.23456	0.53186	2.26686	4.02686	-4.56814	9.43986	4.26774	4.40774	3.57774	2.74774	3.78374
65	10.2658	0.7568	8.7498	1.0968	8.4558	6.2882	8.1232	1.4982	-1.8398	5.9632	-1.88712	6.19588	8.75588	5.35788	1.06188	6.56978	5.44478	6.03978	3.43978	2.81978	4.68644	2.76944	7.92644	-3.22556	-1.06356	-0.02114	2.12486	3.74286	-4.48414	9.39286	3.94974	4.22274	3.35274	2.45174	3.55874
66	10.1308	-0.3762	7.8888	0.6188	8.1288	6.0322	7.6712	1.5492	-2.4328	5.9042	-2.49112	5.22088	8.02588	5.31088	1.01088	6.20578	4.88578	5.35778	3.28578	2.11078	4.21244	1.83844	7.44244	-3.45256	-0.82956	-0.05714	1.54986	3.67686	-4.32014	9.84286	3.40274	4.02474	3.50774	2.13774	3.63274
67	9.5408	-0.8912	7.3068	0.2388	7.9818	6.0312	7.3542	1.5902	-2.8868	5.6462	-2.54712	4.57788	7.32588	5.19088	1.30188	5.88878	4.27578	4.98578	3.21678	1.97878	3.96444	1.57244	7.04244	-3.27656	-1.00456	-0.30014	1.42186	3.83686	-4.01014	9.86486	2.94174	3.71474	3.77174	1.73574	3.61374
68	9.2118	-2.3812	6.6788	0.2918	7.7368	5.7342	6.9662	1.6342	-3.4808	5.1382	-2.80312	4.44488	6.60588	5.10388	1.42888	5.26278	3.43978	4.24278	3.01978	1.70778	3.47844	1.26844	6.43044	-3.10056	-0.98156	-0.30314	1.19286	4.16186	-3.91514	9.61986	2.67574	3.42974	4.13974	1.19474	3.40574
69	8.9008	-3.3032	6.5568	0.7228	6.7948	5.8102	6.6032	1.4042	-3.6468	4.3752	-2.28512	4.47188	5.89288	4.78488	1.45988	4.49478	3.10778	3.87378	3.04678	1.80878	3.05644	1.19544	5.94344	-2.80656	-1.14856	-0.14014	1.25486	4.65386	-4.25014	9.53286	2.55774	3.31474	4.15674	0.92374	3.16374
70	8.1628	-3.8842	6.0828	0.9668	5.9398	5.8252	6.2132	1.0262	-3.3778	4.1602	-1.86412	4.75888	5.78288	4.47688	1.76288	4.00978	2.87378	3.16778	3.60378	2.14378	3.22644	1.36244	5.48544	-2.50956	-1.47856	-0.64614	1.81586	5.01486	-4.56314	9.35686	2.35274	2.75274	3.85274	0.72774	2.61474
71	7.7008	-4.8202	6.0848	1.3998	5.1128	5.4792	5.9302	0.6942	-3.6938	3.4072	-2.32912	5.06888	5.64788	4.00288	1.89088	3.41678	2.72978	2.79978	3.50978	2.47278	2.82844	1.35944	5.55244	-2.50056	-1.20656	-0.42414	1.80886	5.19686	-5.23514	8.97686	2.20874	2.87874	3.75474	0.53774	2.00974
72	6.7218	-4.7742	5.9218	1.4218	4.4658	5.0712	5.8812	0.0962	-3.7228	3.2752	-2.49112	5.14588	5.81688	4.08388	2.12488	3.09978	2.83978	2.87078	3.38078	2.73278	2.76444	1.41444	5.37844	-2.59656	-1.04256	-0.72614	1.94886	5.06986	-6.00314	8.52986	1.72574	2.86074	3.34874	0.55274	1.28174
73	6.4398	-5.0902	5.8108	1.6278	4.3518	4.6572	5.8962	-0.5558	-3.9528	2.6742	-2.91412	5.10288	6.02788	3.89588	2.02088	3.16078	2.75978	2.53978	3.11578	2.84878	2.49244	1.16544	5.77744	-2.42956	-1.23356	-0.88214	1.52086	4.63286	-6.28114	8.50586	1.16874	2.69274	2.96874	0.44874	0.77174
74	6.0458	-4.8422	5.5158	1.4338	4.0868	4.0492	6.1382	-1.1508	-4.0928	2.7412	-3.12112	4.68988	5.81188	3.85288	1.83788	3.19978	2.66978	2.60078	2.74478	3.00578	2.07044	1.07644	5.86744	-2.66256	-1.18856	-1.19714	0.93886	4.31586	-6.77414	8.47786	0.57774	2.28974	2.58674	0.57374	0.42074
75	5.9718	-4.6082	5.4828	1.3898	3.9868	3.6772	6.3532	-1.7808	-4.0518	2.7212	-3.12412	4.31088	5.68688	3.77288	1.81488	3.47978	2.22378	2.52778	2.04878	3.00278	1.48144	0.72444	5.99344	-2.53356	-1.50456	-1.26214	0.23986	3.93686	-6.66814	8.25386	-0.00126	1.63074	2.56374	0.41674	0.20274
76	6.0028	-4.5072	5.1088	0.9428	3.9298	3.2692	6.5212	-2.1808	-4.0888	2.5062	-3.42712	4.32088	5.29988	3.36688	1.57688	3.33978	1.74378	2.67078	1.55378	3.06078	0.99944	0.57644	6.31244	-2.51656	-1.61456	-1.53014	-0.66314	4.20286	-6.62214	7.84286	-0.23026	1.06474	2.83774	0.05674	0.62174
77	5.9168	-4.4722	4.3838	0.5238	3.5518	3.2272	5.9632	-2.5108	-3.6438	2.5592	-3.14112	3.95388	5.01288	3.41388	1.20788	3.32478	1.44378	1.98078	0.87778	2.82678	0.64944	0.37244	5.93944	-2.59056	-1.72556	-1.78514	-1.03314	4.09986	-6.71914	7.19886	-0.84226	0.45874	2.94274	-0.11426	0.84974
78	6.1568	-4.9652	4.0688	-0.2532	3.1128	3.3782	5.7272	-2.9998	-3.6178	2.2252	-3.50012	4.15288	4.84388	3.12788	1.06888	2.95478	1.22978	1.31378	0.43978	2.52378	0.16144	0.34844	6.40944	-2.71656	-2.07556	-1.67414	-1.40314	4.39486	-6.29614	6.52486	-0.95326	0.18974	3.38674	-0.11726	1.44174
79	6.1258	-5.3572	3.6158	-0.7362	2.7388	4.0412	5.0192	-3.2088	-3.5818	1.8762	-3.80012	3.85288	4.38588	3.07488	0.64988	2.57678	1.38978	0.40578	0.04478	2.12978	0.10444	0.35044	6.52444	-3.14556	-2.08856	-1.73914	-1.00114	4.31786	-6.26114	6.06986	-1.26326	0.14574	3.27274	-0.18926	1.81974
80	5.9758	-5.7072	3.7698	-1.2342	1.9988	4.2342	4.7172	-3.4658	-3.5938	1.5732	-3.62312	3.87488	3.97888	2.90188	0.38988	2.03978	1.39378	0.09778	-0.25622	1.66078	0.15544	0.20344	6.73544	-3.67156	-2.07956	-1.61514	-0.88814	4.53486	-5.95114	5.91986	-1.38526	0.28974	3.45274	-0.22626	2.31074
81	6.0068	-5.9312	3.8688	-1.5072	1.6248	4.4172	4.4072	-3.2588	-3.7148	1.3712	-3.58512	3.64288	3.47888	2.64088	0.12088	1.28378	1.85378	-0.20422	-0.25822	1.33978	0.31944	-0.03856	6.84344	-3.97256	-1.86056	-1.46414	-0.39214	4.62986	-5.73814	6.00786	-1.51126	0.63074	2.98274	-0.12926	2.43074
82	6.0048	-6.4712	3.8928	-1.3662	1.3368	4.4822	4.1202	-3.5558	-3.7328	1.1032	-3.37912	3.53588	2.77188	2.01688	-0.69212	0.93478	2.03578	-0.49422	-0.10422	1.02078	0.63944	-0.40856	7.01444	-4.02656	-1.90356	-1.55014	0.14186	4.35086	-5.89914	6.80286	-1.29226	0.89474	2.32774	-0.49726	2.26374
83	5.6588	-6.6442	3.8298	-1.5732	1.4408	4.2312	4.2232	-3.4988	-3.6808	1.3112	-3.00012	3.04488	2.57688	1.94388	-1.08612	0.68378	2.38178	-0.22322	-0.18722	0.96278	0.73744	-0.55056	6.93344	-3.89756	-1.77656	-1.43014	0.30986	4.45486	-5.66614	6.87986	-1.45926	0.92574	2.10774	-0.43926	2.16374
84	5.5948	-6.8232	3.8088	-1.4582	1.6898	3.8792	4.2322	-4.0498	-3.8018	1.3462	-2.63212	2.86188	2.40288	1.76688	-1.48312	0.73378	2.33278	-0.21022	0.23378	0.72178	1.07044	-0.87756	6.85944	-3.73956	-1.95756	-1.48414	0.21286	4.17386	-5.81814	7.03786	-1.39626	0.78674	1.52874	-0.79626	1.87574
85	5.1128	-6.8632	3.5948	-1.6502	2.2648	3.5042	4.5542	-4.0388	-3.4758	1.3682	-2.72512	2.30988	2.43588	1.93588	-1.78712	1.02178	2.60778	0.26778	-0.10922	0.76578	1.22244	-0.61656	6.78344	-3.04356	-2.32856	-1.60814	-0.09014	3.92986	-5.61014	6.80986	-2.02126	0.55374	1.77674	-0.64726	1.55774
86	5.0498	-7.1482	3.2188	-1.7552	2.7168	3.1992	4.6862	-4.3778	-3.6348	1.3282	-2.92312	2.23488	2.71788	1.95288	-2.00112	1.47678	2.85878	0.21178	-0.14422	0.58478	1.13844	-0.34856	7.18244	-2.84656	-2.92256	-1.68514	-0.76814	3.80586	-5.77514	6.71886	-2.39026	0.31374	2.34674	-0.46826	1.10774
87	4.9358	-6.8832	2.9998	-1.9012	3.0698	2.8512	4.5192	-4.1968	-3.7438	1.2242	-2.91612	2.36388	3.13588	2.55788	-1.49612	1.81778	2.94078	0.40278	-0.10422	0.19478	1.40944	-0.08156	7.12444	-2.81556	-3.40056	-1.86914	-1.22114	3.26886	-5.80414	6.17086	-2.54826	0.08574	3.07674	0.03874	0.88474
88	5.0328	-6.5222	2.5118	-1.9712	3.2238	2.9242	4.7522	-4.0708	-3.7768	1.3632	-3.56312	2.51888	2.95088	2.69288	-1.18912	1.97378	2.90178	0.41478	-0.57722	0.06178	1.39344	0.36744	7.29244	-2.75456	-3.86956	-2.11314	-1.52114	3.60486	-5.54414	6.07986	-2.80826	0.35974	3.54274	0.54874	0.73574
89	5.0708	-6.2612	2.0308	-1.9232	3.2758	3.0762	4.6192	-4.1188	-3.8588	1.6422	-3.76112	2.89288	2.97388	3.07388	-0.77612	2.18778	2.69778	0.40278	-0.59222	-0.67722	1.54244	0.63544	7.15244	-3.26656	-4.38956	-2.55714	-1.27714	3.43986	-5.25314	5.76686	-2.70026	0.63574	3.95074	0.89274	0.94474
90	5.2438	-5.9422	1.5718	-1.9552	3.0208	3.0972	4.4502	-4.0658	-4.0498	2.0552	-3.88212	3.27588	3.00888	3.21988	-0.47212	2.31078	2.25978	0.20178	-0.51522	-1.02422	1.30444	0.80044	7.14844	-3.43656	-4.47156	-2.60614	-1.00114	3.94386	-5.10314	5.84786	-2.51926	1.04274	3.71674	0.91174	0.98974
91	5.1868	-6.0532	1.3408	-1.7712	2.6918	3.4462	3.9502	-4.1008	-4.1058	2.3642	-4.11112	3.59188	2.76388	2.91588	-0.42212	2.22778	1.88378	-0.12322	-0.56422	-1.75522	1.05344	0.65244	7.24044	-3.84656	-4.66056	-2.80014	-0.36414	4.52786	-4.94914	5.79686	-2.49426	1.45074	3.28074	0.64174	1.10374
92	5.0268	-6.1582	1.1088	-1.8322	2.4868	3.5722	3.3482	-4.4648	-4.2908	2.5592	-4.25712	3.46388	2.66088	2.94188	-0.57212	2.34878	1.67178	-0.37522	-0.45622	-1.83322	0.76644	0.59344	7.29744	-4.08056	-4.50656	-2.79414	0.07886	4.51986	-4.99714	5.61686	-2.59226	1.59374	2.80474	0.34574	0.90774
93	4.9178	-7.0082	0.8408	-1.9332	2.0408	3.4372	2.9372	-4.4978	-4.2838	2.8892	-4.65812	2.95988	2.28488	2.29188	-1.05712	2.19378	1.88078	-0.73222	-0.39722	-2.03422	0.14544	0.43544	7.36544	-4.06956	-4.25856	-2.85414	0.42686	4.70886	-5.20414	5.15586	-3.06926	1.61274	2.68074	0.04874	0.42374
94	4.6858	-7.1812	1.1498	-1.6182	2.4048	3.7762	2.4452	-4.5068	-4.2748	2.9842	-4.64012	2.59688	1.80788	1.99888	-1.45012	1.77778	1.53578	-0.89822	-0.16522	-2.15022	0.22844	0.13444	7.70244	-4.39456	-3.94256	-2.79414	0.53386	4.54286	-5.75314	4.86786	-3.43126	1.48774	2.48774	-0.44126	-0.04826
95	4.6278	-7.6322	1.4388	-2.1912	2.2508	3.4002	2.5352	-4.3878	-4.4838	3.1102	-5.01712	2.11888	1.89288	1.46088	-1.90812	1.77978	1.49278	-1.21122	-0.02622	-1.95922	0.07844	0.01244	7.79744	-4.31356	-3.50656	-3.09414	0.49086	4.57686	-6.05914	4.44186	-4.17626	1.16274	2.56674	-0.66826	-0.84226
96	4.8208	-7.6592	1.7158	-2.1942	2.6988	3.3922	2.5092	-4.3008	-4.6058	3.0312	-4.92212	1.81288	1.48288	0.89588	-2.35612	1.22878	1.24578	-1.24622	0.13878	-2.05422	0.09744	-0.03656	7.94344	-4.42256	-3.19656	-3.27314	0.22786	4.39786	-6.26314	4.04986	-4.47526	1.21974	2.61974	-0.70426	-0.97026
97	4.8668	-7.6932	1.9818	-2.1432	2.6288	2.9682	2.7992	-4.2388	-4.9978	2.6312	-4.93712	1.55188	1.38088	0.76388	-2.45712	0.70578	1.06378	-1.43022	0.37378	-2.02822	0.19344	-0.34256	7.88044	-4.30156	-3.17156	-3.80114	-0.19514	4.82086	-6.38214	3.51386	-4.57526	0.96774	2.62274	-1.14626	-1.25626
98	5.3978	-7.7042	1.9618	-2.3982	2.6738	2.7612	3.0772	-4.0388	-5.6058	2.5012	-4.80912	1.55088	1.33388	0.48888	-2.74512	0.40278	0.68978	-1.81922	0.39778	-2.26422	0.16444	-0.39056	7.59844	-4.28356	-3.63856	-4.46714	-0.41514	5.04286	-6.37514	3.04086	-4.49226	1.08174	2.77374	-1.23426	-1.09726
99	5.4688	-7.5422	1.7658	-2.3172	2.9118	2.5382	2.8122	-4.1108	-6.0068	2.0392	-4.48012	1.73388	0.97488	0.64388	-2.71612	-0.04222	0.55278	-1.28122	0.50178	-2.48022	0.17644	-0.55456	6.95344	-4.09756	-3.84056	-4.58514	-0.59714	5.01286	-6.37114	2.91486	-4.18226	1.36274	3.01374	-1.70826	-0.79826
BACK
AVERAGE

## Sheet: spd2 wt raw
	5.1	5.2	5.3	5.4	5.5	8.1	8.2	8.3	8.4	8.5	2.1	2.2	2.3	2.4	2.5	6.1	6.2	6.3	6.4	6.5	9.1	9.2	9.3	9.4	9.5	11.1	11.2	11.3	11.4	11.5	12.1	12.2	12.3	12.4	12.5
0	487	493	473	473	465	391	374	368	385	381	412	440	447	432	427	446	394	415	414	423	471	424	416	395	409	449	439	462	475	508	338	441	364	356	375
1	486.25	489	473	472.125	464.75	391.375	374	368.125	384	377.25	410	433.25	443.375	432.375	425.5	445.75	393.625	415.25	412.875	422.875	467.125	423.75	416.5	395	408.125	449.375	438.625	462.25	471.75	506.75	338.125	439.25	363.875	357.875	373.5
2	484.5	483	470.5	470.188	464.188	389.875	374.188	370.062	381.75	372.188	403.188	425.062	439.188	430.688	420.875	444.188	393.188	417.875	409.438	421.5	455	423.062	413.062	396.438	405	448.188	438.5	461.312	467.5	505.062	340.75	431.562	363.312	359	371.312
3	483.05	476.45	465.5	466.7	462.75	385.3	375.3	370.6	380.2	368.05	397.15	419	434.1	427	416.3	438.1	391.45	421.7	406.25	418.1	444.75	422.45	409.3	398.35	401.9	445.3	437.45	457.4	464.2	501.35	343.3	424.2	362.15	358.45	369.45
4	479.875	469.125	458.75	462.75	458.167	378.708	375.833	372.167	377.375	365.042	390.958	413.75	428.25	420.5	411.708	432.792	389.125	423.083	402.458	412.75	435.792	422.417	407.083	399.25	399.125	441.625	434.583	452.792	461.208	496.167	345.667	417.708	360.5	356.958	366.083
5	476.475	460.925	448.625	456.325	452.2	370.175	376.325	372.125	372.875	362.525	383.95	408.325	420.675	410.325	402.1	426.575	383.625	420.875	396.9	406.1	426.35	420.775	407.575	399.7	396	436.725	430.95	446.85	457.5	489.5	346.825	410.325	357.6	353.6	360.8
6	473.333	452.444	439.083	449.083	444.639	361.833	376.694	370.306	368.472	363.194	378.556	399.639	413.639	400.889	394.722	421.639	378.194	416.222	391.111	398.639	418.111	419.361	407.917	398.389	390.944	430.056	426.75	438.917	452.972	479.444	347.028	402.833	352.667	346.611	355.361
7	469.667	445.458	428.708	440.854	437.958	354.708	375.729	367	362.521	363.125	374.458	392.896	406.146	390.042	385.958	415.812	371.396	407.979	384.312	391.875	409.604	415.646	407.125	396.667	387.062	423.771	422.25	432.625	446.938	469.312	345.438	398.042	347.396	338.75	349.104
8	464.911	437.179	418	432.554	429.571	348.643	372.464	360.5	354.268	361.143	371.018	382.286	398.589	380.446	377.446	409.25	364.946	397.625	377.018	385.268	400.054	410.804	405.071	392.071	381.768	415.75	417	424.304	438.946	456.036	341.143	390.429	341.071	330.179	340.964
9	456.786	428.679	408.732	423.5	419.75	345.143	366.839	351.643	345.554	354.536	368.875	372.304	390.536	371.339	369.571	402.804	359.143	386.536	369.393	379.196	391.036	403.518	402.018	386.25	375.964	407.339	411.304	415.125	431.339	442.75	335.696	383.179	334.893	323.036	333.982
10	446.853	419.809	400.265	415.382	409.029	341.971	360.265	342.618	336.721	346.221	365.897	363.441	382.691	363.162	359.368	396.118	353.279	376.103	361.838	372.838	383.176	395.265	396.382	377.662	369.559	399.603	405.662	405.588	422.397	429.206	329.574	375.206	329.176	317.353	328.088
11	437.688	410.922	393.531	409.203	397.781	340.375	352.672	331.156	328.234	335.984	365	354.828	374.797	357.141	349.828	389.422	349.125	367.516	354.734	367.25	375.547	385.984	388.172	366.547	361.266	391.547	400.438	393.875	413.688	416.484	322.109	365.703	323.484	313.359	321.969
12	425.112	400.962	384.75	403.612	387.163	336.25	345.712	322.975	321.513	325.612	359.7	346.712	366.95	348.487	340.312	382.337	342.525	359.475	348.175	361.275	368.413	375	379.688	354.25	352.237	383.962	394.675	383.638	401.962	404	315.175	356.075	319.55	309.062	317.763
13	416.109	390.663	378.261	399.043	375.217	332.891	335.793	312.815	315.109	315.685	354.402	339.489	358.283	340.5	331.467	374.739	336.587	352.141	342.489	355.022	360.304	364.957	368.707	341.489	342.63	375.685	388.62	372.239	391.413	391.859	307.402	345.207	312.326	305.87	313.848
14	405.33	381.989	370.557	393.341	366.125	326.466	327.761	307.318	309.761	309.284	347.682	330.886	351.761	333.08	323.341	366.852	329.716	345.739	336.795	346.727	353.318	355.057	358.341	329.386	332.034	368.125	382.83	364.841	380.977	379.739	301.92	335.909	307.386	300.284	308.966
15	397.24	373.323	362.656	387.75	358.49	320.344	320.51	302.958	305.427	303.573	340.688	324.229	345.51	326.031	318.698	359.365	322.865	339.969	331.823	340.24	347.115	346.406	349.802	320.177	323.865	361.156	376.688	358.896	371.365	368.885	296.688	328.719	301.562	296.396	304.396
16	389.312	364.177	355.073	380.594	351.354	313.969	313.594	299.333	301.042	299.396	333.062	317.865	340.208	319.833	314.323	352.615	316.781	334.062	326.5	332.427	341.125	338.677	341.865	312.906	316.125	354.99	370.833	353.385	363.281	357.615	292.688	322.875	295.708	292.458	299.354
17	380.853	354.612	347.155	371.741	344.569	307.345	307.767	296.517	297.112	295.216	325.603	310.966	334.5	314.302	309.647	346.845	310.897	328.474	321.155	326.302	336.457	330.457	334.586	305.112	309.569	349.284	364.147	346.94	354.802	345.259	288.698	317.871	291.121	288.879	294.776
18	372.7	344.917	339.008	361.65	336.425	301.408	303.15	293.417	291.892	291.317	319.383	304.633	329.008	308.433	304.175	340.025	305.583	323.233	314.675	319.492	330.95	322.858	327.917	299.358	304.217	343.65	356.808	338.817	348	333.2	285.2	313.092	286.45	285.125	290.2
19	363.95	337.075	331.592	353.625	329.067	296.1	298.717	290.342	287.6	287.9	312.658	298.742	322.775	305.567	299.617	334.55	301.675	316.842	309.367	312.8	324.667	312.683	321.825	293.25	298.175	338.95	349.9	329.942	340.458	322.692	282.283	308.225	283.483	283.208	285.85
20	355.96	329.419	325.282	345.782	321.54	291.815	294.645	287.911	283.395	283.766	307.702	293.46	316.992	300.774	294.218	328.694	297.935	312.363	304.702	308.476	318.556	305.484	316.089	288.29	293.29	333.919	343.25	321.766	334.806	314.29	280.073	303	279.758	281.097	282.984
21	346.194	323.062	318.493	338.771	313.75	287.528	290.611	286.542	279.521	278.854	301.812	288.653	310.632	296.076	289.306	322.576	294.34	308.021	300.181	304.049	311.132	298.229	310.694	283.451	288.938	328.66	336.083	313.861	328.771	307.882	277.944	297.576	277.264	278.125	280.819
22	337.882	317.603	312.051	332.978	306.36	283.316	286.404	284.493	276.654	274.794	298.618	284.338	305.279	291.934	285.574	316.081	291.25	303.213	296.647	298.713	304.037	292.456	305.809	280.007	284.066	322.603	328.956	307.721	323.485	303.007	276.691	293.574	274.257	275.375	278.493
23	329.243	311.614	306.457	328.707	301.557	279.779	282.279	282.857	275.236	270.821	295.05	280.543	300.164	288.521	282.107	310.557	288.579	300.036	292.586	294.929	297.757	288.871	301.686	277	279.929	317.607	322.807	303.129	318.529	299.421	274.893	289.786	272.371	272.579	277
24	321.171	306.539	301.033	324.013	297.151	277.329	278.638	281.072	274.039	267.046	291.717	276.914	295.257	283.914	279.257	306.77	286.842	297.401	289.513	292.724	291.789	284.243	297.816	273.526	275.408	312.02	317.816	299.138	312.954	297.638	273.257	286.204	270.309	268.967	273.954
25	312.946	300.619	294.833	319.845	293.94	274.381	275.47	278.833	273.423	264.048	288.72	273.78	289.167	281.315	277.345	301.661	284.577	295.726	284.875	289.375	285.304	281.863	294.012	271.048	271.929	307.929	312.268	295.815	307.899	294.905	269.738	282.339	270.22	266.101	271.75
26	305.284	295.528	289.46	314.989	290.852	272.216	272.318	275.665	272.085	260.75	285.693	271.699	284.449	277.807	275.256	297.409	282.494	293.977	281.557	286.597	279.767	277.551	290.812	267.875	268.432	303	307.188	293.21	302.17	291.966	267.409	278.619	268.284	263.278	267.869
27	299.36	291.427	285.256	310.183	288.494	269.732	269.585	272.543	270.463	258.348	282.854	269.104	279.427	275.043	273.823	293	280.061	291.415	278.524	284.043	275.22	274.201	288.073	265.079	265.616	298.768	301.884	290.598	298.171	288.189	264.61	276.098	266.506	260.713	265.671
28	294.685	288.619	281.565	305.589	286.512	267.25	267.452	270.143	268.274	256.274	279.679	266.565	275.185	272.673	272.613	289.149	278.357	288.738	276.393	281.625	271.131	270.107	285.482	262.595	263.125	295.185	297.518	287.899	294.208	284.458	262.476	274	264.583	259.149	263.589
29	289.135	285.474	279.755	300.984	283.406	265.427	265.333	267.286	264.266	254.63	277.266	263.891	272.974	271.375	269.26	284.318	276.656	286.12	274.5	279.219	267.646	265.641	282.693	259.255	260.693	291.797	293.552	285.479	290.724	280.031	261.224	273.089	262.312	257.589	261.859
30	286.649	282.739	277.367	296.824	281.537	262.713	263.638	265.888	261.713	252.633	273.691	260.25	269.303	269.564	267.745	281.074	274.856	282.255	272.59	278.032	264.761	261.894	280.628	256.846	258.356	288.633	288.979	282.67	286.888	276.133	260.106	271.537	259.415	256.149	261.33
31	283.26	278.981	276.125	292.659	278.861	261.269	262.154	264.543	257.587	251.163	271.072	256.635	266.966	268.351	264.279	277.106	273.053	278.702	270.716	277.053	262.995	258.875	277.938	253.548	256.394	285.62	285.471	280.168	284.284	272.428	258.822	270.394	258.264	255.62	260.596
32	281.69	275.28	273.31	288.405	276.765	259.445	261.525	263.99	255.075	249.33	267.965	253.085	263.94	266.245	262.395	275.29	271.51	275.585	268.735	276	260.805	256.755	275.63	250.795	254.835	283.245	281.415	278.375	281.435	269.67	257.225	267.84	257.385	254.885	260.29
33	279.423	270.745	271.697	284.043	275.385	257.986	260.88	263.385	252.082	247.99	266.115	250.673	262.721	265.293	260.861	272.351	269.947	273.37	267.274	275.236	259.587	254.904	271.49	248.553	253.322	280.812	278.168	276.418	279.361	267.115	256.053	265.192	257.442	254.192	259.389
34	277.39	267.031	268.987	279.671	274.237	256.294	260.127	262.395	250.241	246.518	262.667	248.189	262.039	263.939	260.175	270.724	268.482	271.478	265.64	273.579	257.974	253.754	269.368	245.754	252.013	278.794	276.219	274.39	276.781	263.561	254.531	263.325	257.465	252.794	257.645
35	275.904	263.788	266.524	275.99	273.269	254.885	259.875	261.558	248.524	245.183	260.529	246.837	261.029	262.707	259.043	269.038	267.327	270.433	264.24	271.596	256.663	252.981	266.264	243.683	250.788	277.043	273.995	273.654	274.909	261.577	253.688	261.428	258.553	252.029	256.755
36	273.375	260.681	264.888	271.987	272.69	253.44	259.25	260.004	247.332	244.616	259.405	246.888	261.362	261.931	257.754	267.159	266.685	269.142	262.784	269.599	256.746	252.724	262.621	242.534	249.591	275.638	272.302	272.444	273.543	259.513	253.724	260.065	259.138	251.56	255.996
37	271.5	259.689	263.18	269.066	271.206	251.978	258.588	258.662	246.561	243.496	257.873	246.452	260.816	261.053	256.202	264.825	265.706	268.715	261.781	267.149	255.763	252.417	261.518	240.882	248.627	273.491	271.149	271.798	271.952	257.61	253.026	259.833	258.947	250.509	254.759
38	268.812	258.262	262.668	265.922	269	251.277	257.527	257.297	245.918	242.48	257.469	247.07	260.422	259.512	254.496	262.93	265.23	267.738	260.758	265.094	256.594	251.66	259.434	240.727	247.871	272.855	269.395	270.609	270.734	255.473	252.422	260.105	258.59	250.25	254.352
39	267.427	257.847	262.262	263.915	267.133	251.056	256.569	256.528	245	241.585	257.456	246.774	258.903	258.081	252.468	261.306	264.484	267.742	259.835	263.44	255.685	251.319	258.101	240.306	247.468	271.581	267.867	269.435	270.06	254.29	251.597	260.016	257.484	249.754	253.552
40	266.831	256.941	262.106	262.008	265.254	250.996	256.051	256	244.263	240.831	258.106	246.356	257.907	256.538	250.542	260.411	263.831	267.428	259.157	262.36	255.157	251.373	257.047	239.996	247.386	270.898	266.089	268.356	270.017	253.068	251.335	259.386	256.106	249.479	252.835
41	266.772	255.688	262.217	259.654	263.529	250.621	255.162	255.338	244.081	239.71	258.103	246.18	256.721	254.768	249.643	259.739	263.195	266.949	258.279	261.415	254.93	250.184	256.868	240.243	246.688	269.794	264.199	266.971	269.438	251.537	251.32	259.272	254.684	249.669	252.551
42	266.466	253.913	260.761	258.015	261.53	251.489	254.371	254.458	244.223	237.417	257.818	245.394	255.273	253.909	249.837	259.962	262.644	267.129	257.811	260.735	253.095	249.254	256.527	239.197	245.712	269.254	262.583	265.886	269.341	251.652	250.367	258.106	253.348	249.432	252.576
43	266.66	252.09	259.215	256.059	261.087	250.882	253.073	253.806	244.993	235.642	257.587	245.236	253.91	253.229	250.028	260.681	261.747	266.75	256.917	260.535	252.194	247.858	256.41	239.031	244.705	267.549	261.597	265.066	268.715	250.972	250.149	257.771	252.191	249.201	252.75
44	266.46	250.098	257.467	254.768	260.754	251.054	252.674	252.279	245.486	233.87	256.841	244.957	253.391	252.812	250.591	261.967	260.837	266.293	256.877	259.707	250.652	246.768	256.123	237.942	242.768	266.815	261.004	265.025	267.518	251.308	249.62	256.467	251.112	248.764	253.072
45	265.805	248.463	256.621	253.415	260.721	251.022	251.706	251.353	245.926	232.835	256.202	244.614	253.364	253.048	250.974	262.518	259.835	265.338	256.415	258.812	249.581	245.625	255.68	237.625	241.375	266.066	260.526	264.632	265.471	251.515	248.923	255.956	250.654	248.283	253.706
46	265.037	247.223	256.051	252.111	260.787	250.993	251.179	250.655	246.159	232.909	255.615	244.23	253.128	253.571	251.182	262.375	259.03	264.057	256.324	258.122	248.486	244.797	255.199	237.767	241.331	265.341	260.169	264.118	263.814	251.679	248.216	255.486	249.905	247.405	254.223
47	264.414	245.61	255.682	251.774	260.462	250.928	251.329	250.229	245.723	233.466	254.295	243.082	253.575	253.863	252.048	262.151	258.945	262.483	255.979	257.466	247.384	244.596	255.027	237.921	241.308	265.096	260.243	264.058	262.682	251.705	246.914	254.315	249.301	246.849	254.103
48	263.337	244.51	256.853	250.788	259.917	249.734	250.84	249.718	246.17	234.349	253.503	241.907	253.881	254.567	252.737	260.295	259.442	261.173	255.869	257.41	247.266	244.365	254.657	238.612	241.827	265.381	260.138	263.497	261.231	250.647	246	253.446	249.058	246.41	253.837
49	262.941	242.882	256.378	250.743	258.562	248.924	250.997	249.484	245.908	235.625	252.684	241.523	254.701	254.204	254.03	259.638	260.036	259.852	255.405	257.418	246.431	244.911	255.049	238.859	242.243	265.566	260.408	263.155	260.72	250.648	244.938	252.546	248.566	246.717	252.559
50	261.702	241.815	256.429	251.125	257.94	248.045	250.289	249.211	246.229	236.44	252.688	240.699	254.565	254.086	254.839	258.824	260.711	259.155	255.146	258.979	246.86	245.274	255.149	239.607	242.021	265	260.616	262.967	260.182	249.848	244.36	251.979	247.976	247.11	251.533
51	261.08	240.901	255.59	250.861	256.694	247.296	249.5	248.855	246.142	236.636	253.454	240.488	254.034	253.648	255.049	258.818	261.231	258.167	255.42	259.435	247.395	246.046	255.272	239.5	241.287	265.043	261.052	263.185	260.272	248.917	244.293	251.389	247.42	247.688	249.873
52	260.192	240.154	254.394	250.894	256.365	246.699	249.013	248.728	245.99	236.99	253.984	239.978	254.058	252.869	255.337	258.84	262.038	257.628	255.519	259.949	247.561	246.083	255.212	239.843	239.362	264.84	261.478	262.279	260.144	248.699	244.59	250.59	246.862	248.282	248.926
53	258.474	239.834	253.657	251.058	256.491	247.058	248.174	248.288	245.308	236.672	254.116	239.355	252.622	252.413	255.218	258.613	262.067	258.593	255.907	260.555	248.401	246.041	255.032	239.875	237.968	265.18	260.419	262.09	259.98	247.238	244.352	249.747	246.523	248.209	247.672
54	258.698	238.972	252.151	250.549	256.972	246.614	248.5	248.448	244.373	235.864	254.861	238.565	252.046	252.037	255.031	259.898	262.769	258.565	256.54	260.16	248.861	245.67	254.704	239.269	235.904	265.512	260.512	261.114	259.765	246.985	244.71	249.102	246.534	248.154	246.691
55	258.178	238.162	250.862	250.564	257.125	246.88	248.787	248.54	243.359	235.205	253.867	237.543	251.261	252.146	254.649	260.106	262.822	259.588	257.215	259.718	248.418	244.755	254.795	238.298	234.846	265.574	259.721	259.915	259.255	246.133	243.987	248.931	246.787	248.396	245.779
56	258.895	237.451	250.203	249.169	257.026	246.151	250.352	248.39	243	234.238	252.953	237.387	250.741	252.337	255.128	261.416	262.849	260.049	257.584	259.779	248.773	243.884	253.956	237.145	234.451	265.628	258.779	258.733	259.238	246.453	244.105	248.244	247.43	247.997	245.102
57	259.158	237.003	249.922	248.389	256.597	245.361	251.758	248.836	242.811	234.008	251.731	237.108	250.542	253.222	254.636	262.014	262.261	260.303	257.667	260.006	248.531	243.264	253.247	236.356	234.578	265.181	258.272	257.889	259.136	246.931	243.647	248.178	248.008	248.281	244.911
58	259.577	237.552	250.371	247.629	255.956	244.593	251.83	249.288	242.868	233.753	250.536	237.027	250.157	252.978	254.376	261.951	260.821	260.258	257.755	260.478	248.269	242.684	251.876	235.212	235.67	264.566	258.085	257.269	259.654	246.607	243.162	248.832	248.192	248.854	245.659
59	259.296	238.478	251.046	247.291	255.117	243.913	252.438	250.28	242.997	234.538	249.092	236.908	250.647	253.72	253.649	262.875	260.171	260.258	258.152	260.323	248.144	242.008	251.652	234.726	236.34	263.345	257.432	256.704	260.533	247.37	243.13	248.603	248.652	248.799	246.628
60	258.959	239.082	251.196	246.819	254.837	244.194	251.949	251.089	243.235	235.304	248.717	237.224	250.839	253.518	253.217	262.097	258.564	259.689	258.01	260.865	247.332	242.041	250.454	234.13	237.278	263.018	257.339	256.005	260.747	246.895	242.992	248.944	248.569	248.689	247.23
61	258.572	239.729	251.572	246.781	253.82	244.131	250.827	251.381	243.168	235.848	248.387	237.232	251.121	253.539	252.394	261.905	258.273	259.173	258.108	260.534	246.155	242.32	250.771	234.472	237.456	262.497	256.838	255.729	261.338	246.93	243.487	248.335	248.729	248.064	247.665
62	257.653	239.628	250.51	246.324	253.628	245.079	250.015	251.492	243.423	236.235	248.63	238.11	251.186	252.321	252.138	261.355	257.23	258.768	258.548	260.546	245.357	242.505	250.893	234.531	237.783	262.901	256.372	255.773	260.921	246.008	243.653	247.783	248.497	247.681	247.878
63	257.212	238.982	249.742	245.605	253.02	246.062	249.673	251.077	243.663	235.557	248.292	238.615	250.887	251.363	252.235	260.7	256.688	258.28	258.497	260.478	244.643	242.798	251.695	234.878	237.925	263.16	255.923	256.195	260.297	244.848	243.595	247.245	248.107	247.973	248.178
64	256.436	238.25	249.144	245.232	252.655	246.059	249.691	249.755	243.799	235.232	248.595	239.072	250.629	250.905	252.101	260.031	256.907	258.034	258.273	259.948	244.554	242.874	251.814	235.036	237.58	263.678	255.902	257.356	259.951	244.466	243.678	246.322	247.572	247.768	248.178
65	255.144	237.498	248.84	244.208	252.896	246.359	249.618	249.289	244.083	234.6	248.15	239.412	250.157	249.866	251.699	259.613	256.576	257.894	258.803	259.898	245.28	243.002	251.387	235.648	237.319	263.981	255.634	257.863	258.361	243.912	243.155	245.975	247.111	248.146	248.359
66	254.375	237.155	249.42	244.643	253.092	245.762	250.117	248.503	244.288	234	247.805	238.785	249.98	250.488	251.557	259.41	256.73	258.087	258.508	258.885	245.842	242.445	250.37	235.322	237.107	264.323	256.18	258.793	258.77	243.245	243.445	245.807	246.525	248.45	248.34
67	253.486	236.969	249.833	244.231	253.769	245.627	249.941	248.667	244.127	233.934	247.469	238.425	249.726	250.498	251.29	259.099	256.792	257.733	258.79	258.231	246.66	242.458	249.274	235.38	237.116	263.814	256.219	258.646	258.505	242.958	242.741	246.149	245.863	248.613	248.316
68	253.124	237.825	250.181	244.79	255.007	244.788	249.841	248.77	244.21	233.44	247.462	237.637	249.263	251.144	250.611	258.956	255.945	257.569	258.796	257.411	246.803	241.65	248.062	235.489	237.708	263.648	256.285	258.487	259.361	242.949	242.878	246.458	245.336	248.688	248.197
69	253.327	238.555	250.154	244.935	255.808	244.798	249.534	249.014	243.76	233.005	247.264	237.219	248.978	251.353	250.329	258.81	256.029	257.178	258.07	256.738	246.572	241.377	247.555	235.377	237.897	263.428	256.267	258.459	260.764	242.733	242.882	246.478	244.957	248.202	247.993
70	253.355	239.228	249.375	244.482	256.866	244.636	249.199	248.942	243.549	232.569	247.614	237.513	249.036	251.496	250.188	258.228	255.196	256.761	257.969	256.223	247.058	241.234	247.217	235.1	238.594	262.27	255.643	258.203	261.147	242.984	242.826	246.598	244.987	247.567	247.411
71	254.304	239.535	248.848	244.451	256.449	244.773	249.075	248.556	243.591	232.164	248.103	237.03	248.986	251.9	249.738	258.136	254.729	256.334	256.652	256.016	246.395	240.963	247.362	235.107	238.542	262.425	255.477	258.332	261.794	242.883	242.787	246.297	244.967	247.21	247.049
72	255.008	239.748	248.158	243.85	256.002	244.796	249.087	247.756	243.846	231.91	248.446	237.246	249.123	251.996	250.179	257.702	253.892	256.446	255.775	256.279	246.427	240.831	247.873	234.942	238.306	262.056	254.854	258.517	261.35	243.142	242.558	246.369	245.448	247.094	246.75
73	255.211	239.209	247.319	243.384	254.459	244.918	249.207	247.254	244.513	232.136	248.114	237.274	249.672	252.578	250.28	257.528	253.401	256.823	255.828	256.972	245.802	240.78	248.067	235.155	237.793	262.125	254.935	259.095	260.694	242.64	242.894	245.728	245.989	247.039	246.526
74	255.8	238.836	246.963	243.231	253.427	244.726	249.776	246.957	244.851	232.11	247.832	237.679	249.502	252.502	250.793	257.216	252.989	257.343	255.793	257.534	245.466	241.028	248.412	235.384	237.164	262.39	254.709	259.11	259.797	242.259	243.246	245.444	246.002	246.888	246.338
75	255.784	238.376	247.008	243.437	252.307	244.544	250.061	246.569	245.099	232.546	247.244	237.59	249.515	252.351	251.221	257.456	253.208	258.553	256.263	258.294	245.067	241.471	248.353	235.845	236.452	263.065	254.578	258.994	259.46	242.111	243.792	244.861	246.433	246.889	246.712
76	255.721	237.96	247.51	244.354	252.029	244.448	250.262	247.031	244.56	232.367	246.577	237.571	249.229	252.267	251.665	257.027	253.381	259.087	256.485	258.831	244.665	241.485	248.55	235.913	235.723	263.494	254.908	258.367	259.877	241.829	244.273	244.423	246.356	247.36	247.19
77	255.067	237.542	247.113	245.05	252.054	243.685	250.264	247.544	244.407	232.448	246.502	237.073	248.716	251.911	251.909	257.323	254.069	259.214	256.974	259.161	244.044	241.766	248.548	236.141	235.218	264.538	254.099	257.591	259.645	242.54	245.133	243.643	246.099	247.502	247.647
78	254.899	236.945	247.83	246.132	252.54	243.666	250.088	247.641	244.128	232.04	247.363	237.044	248.66	251.664	252.237	257.111	254.515	259.845	256.777	258.317	243.515	241.567	248.731	235.721	235.435	264.779	254.006	256.645	260.189	242.202	245.288	243.124	246.889	247.712	248.048
79	254.595	236.74	247.812	246.46	252.752	243.639	249.879	247.748	243.76	232.167	248.181	236.504	247.952	251.278	252.31	256.935	254.821	259.496	256.8	257.952	243.089	241.696	249.161	235.175	235.19	265.282	253.442	256.492	259.871	243.325	245.669	242.972	246.69	247.931	248.208
80	255.037	236.154	248.206	246.19	253.044	244.008	249.187	247.848	244.004	231.781	249.263	236.685	247.996	251.14	252.598	257.431	254.623	258.996	256.896	256.99	242.796	241.877	249.985	234.375	235.981	265.235	252.84	256.185	260.112	243.456	245.1	242.975	247.506	247.615	247.84
81	255.594	236.256	248.244	245.794	252.95	243.826	248.858	247.094	243.946	231.244	250.158	237.096	247.374	251.23	252.46	257.538	254.312	258.29	256.982	255.898	242.29	241.904	250.786	233.822	236.186	265.418	252.986	255.646	260.228	244.066	245.13	243.372	247.718	247.754	248.254
82	256.17	236.103	247.198	244.767	252.744	243.862	248.418	246.112	243.481	230.998	250.108	237.078	246.435	251.146	252.272	257.627	253.573	257.164	256.838	255.44	242.53	241.825	251.42	233.123	236.353	264.894	253.062	255.636	259.668	245.007	245.073	243.771	248.034	247.909	247.465
83	256.706	236.26	246.946	243.968	252.377	244.077	247.885	245.841	243.19	230.306	250.19	237.103	246.27	251.923	251.212	257.939	253.673	256.446	256.331	255.141	242.726	242.113	251.966	232.782	236.466	264.766	253.435	254.95	259.7	244.972	245.105	243.7	248.387	247.821	247.337
84	256.925	236.425	245.5	243.631	252.147	243.651	248.019	245.364	242.485	230.112	249.549	237.002	246.075	251.513	251.067	257.584	253.668	256.035	255.886	255.31	242.933	242.118	252.004	232.416	236.502	263.981	253.604	254.657	259.2	245.101	245.627	243.821	248.062	248.132	246.328
85	257.046	236.646	245.1	243.597	251.591	243.858	247.812	245.679	241.633	230.033	249.422	237.02	245.832	252.022	249.998	257.748	255.004	255.951	255.478	255.582	243.193	241.724	251.823	232.325	236.5	263.858	253.507	254.075	258.715	244.531	246.018	243.655	247.905	248.425	246.106
86	256.774	236.744	244.8	243.553	251.246	244.053	247.548	245.928	241.36	230.638	249.665	236.699	246.369	252.312	250.013	257.103	256.307	255.816	254.862	255.89	244.059	241.36	251.546	232.222	237.27	263.171	253.533	254.274	258.904	244.305	245.811	243.461	246.765	248.596	245.443
87	256.625	236.877	244.609	244.002	251.029	243.326	247.511	246.31	241.188	231.382	249.897	236.591	246.621	252.083	249.446	256.708	257.451	256.611	254.757	255.822	244.172	240.784	251.259	232.779	237.645	263.009	253.641	255.418	258.625	243.522	245.9	243.225	246.167	249.011	244.859
88	256.422	236.769	245.33	244.135	250.931	243.418	247.13	246.855	240.668	232.309	250.479	236.866	246.987	252.317	248.912	256.786	258.105	256.742	255.147	255.357	244.538	240.975	250.924	233.038	237.677	262.626	253.908	255.918	259.345	243.51	245.676	243.532	245.87	249.496	245.271
89	255.623	236.932	245.57	244.272	251.255	242.623	246.86	247.077	241.097	233.128	250.793	236.96	246.545	251.803	248.44	257.192	258.085	257.493	255.662	254.802	244.88	241.198	250.46	233.557	237.553	263.062	254.228	256.733	259.697	242.768	245.223	243.152	246.375	249.743	245.163
90	255.007	236.618	246.263	244.243	251.163	242.52	246.172	247.313	241.194	233.851	250.63	236.967	246.243	251.433	247.663	257.361	258.072	257.565	255.781	254.342	244.654	241.274	250.375	234.199	237.33	262.614	254.915	256.951	260.656	242.638	245.322	243.063	246.304	250.02	245.264
91	254.333	236.281	246.135	243.91	251.299	242.292	245.717	247.759	241.733	234.316	250.248	237.245	245.832	250.826	247.424	257.698	257.51	257.392	256.411	254.097	244.837	241.502	250.135	234.556	236.521	262.406	255.368	256.738	260.651	242.21	245.167	242.479	246.622	249.842	245.429
92	253.203	235.795	246.188	243.238	251.381	242.197	245.06	247.5	242.119	234.614	249.605	237.217	245.848	250.374	247.643	257.762	256.883	257.083	256.074	254.05	244.54	241.609	249.816	235.124	236.336	261.771	255.84	256.188	260.834	241.705	245.024	242.426	246.516	249.259	245.691
93	252.829	235	246.163	242.89	251.546	242.471	244.974	247.053	242.077	234.521	249.33	236.988	245.798	249.863	247.834	258.176	257.06	256.378	255.685	254.238	244.247	241.654	249.628	235.467	236.327	261.42	255.712	255.872	261.344	241.334	244.86	242.277	246.467	249.123	246.411
94	252.474	234.406	245.668	242.535	251.969	242.707	245.021	247.554	242.48	234.438	249.059	237.135	246.836	249.816	249.062	257.678	256.758	255.845	256.382	254.549	244.778	240.962	249.887	235.035	236.479	260.949	255.891	256.367	260.339	240.947	244.806	241.916	246.378	248.426	246.893
95	252.566	233.672	245.624	242.193	252.193	242.747	245.752	246.774	242.455	233.886	248.936	236.981	248.319	250.06	249.436	257.264	256.659	254.983	255.959	254.672	244.547	240.502	249.859	235.484	237.174	260.378	255.876	256.333	260.521	241.214	244.441	242.472	246.186	248.484	247.388
96	252.815	233.437	245.175	242.378	252.483	242.658	246.282	246.355	242.605	233.04	248.847	237.213	248.853	249.67	249.745	256.668	256.907	254.885	256.722	255.343	244.565	240.397	250.182	235.532	238.053	260.32	255.575	256.72	260.535	241.707	244.393	242.667	246.332	248.432	247.75
97	252.802	233.293	245.055	242.571	252.725	242.5	247.373	245.78	243.104	231.984	248.983	237.362	249.375	249.429	250.057	256.139	256.582	254.772	256.158	255.465	244.172	240.685	250.896	235.845	238.179	259.983	255.199	256.679	261.025	242.193	244.263	243.074	246.479	248.479	248.017
98	253.036	233.757	244.778	242.826	252.872	242.477	248.012	245.641	242.997	230.88	249.296	237.589	249.331	249.243	249.875	255.293	256.105	255.242	255.923	256.326	243.934	241.14	251.562	236.064	238.605	259.664	254.549	256.146	261.327	243.033	244.031	243.447	246.796	248.469	247.87
99	253.348	234.191	244.497	242.837	252.301	242.202	247.97	245.242	243.635	230.292	249.075	238.144	249.366	249.418	249.773	254.911	255.781	255.599	255.856	256.674	243.609	241.944	251.943	236.116	238.262	259.314	254.04	255.728	260.762	243.213	244.093	243.582	247.247	248.427	247.335
BACK	253.241	234.645	245.555	242.962	251.993	242.477	246.233	246.697	242.44	233.182	249.401	237.284	247.58	250.013	248.851	256.895	256.832	255.974	256.095	254.976	244.388	241.167	250.428	235.342	237.327	260.882	255.297	256.372	260.799	242.019	244.64	242.74	246.533	248.896	246.805
AVERAGE	245.679					242.206					246.626					256.154					241.73					255.074					245.923

## Sheet: spd2 minus back
	5.1	5.2	5.3	5.4	5.5	8.1	8.2	8.3	8.4	8.5	2.1	2.2	2.3	2.4	2.5	6.1	6.2	6.3	6.4	6.5	9.1	9.2	9.3	9.4	9.5	11.1	11.2	11.3	11.4	11.5	12.1	12.2	12.3	12.4	12.5
0	241.321	247.321	227.321	227.321	219.321	148.794	131.794	125.794	142.794	138.794	165.374	193.374	200.374	185.374	180.374	189.846	137.846	158.846	157.846	166.846	229.27	182.27	174.27	153.27	167.27	193.926	183.926	206.926	219.926	252.926	92.0772	195.077	118.077	110.077	129.077
1	240.571	243.321	227.321	226.446	219.071	149.169	131.794	125.919	141.794	135.044	163.374	186.624	196.749	185.749	178.874	189.596	137.471	159.096	156.721	166.721	225.395	182.02	174.77	153.27	166.395	194.301	183.551	207.176	216.676	251.676	92.2022	193.327	117.952	111.952	127.577
2	238.821	237.321	224.821	224.509	218.509	147.669	131.982	127.856	139.544	129.982	156.562	178.436	192.562	184.062	174.249	188.034	137.034	161.721	153.284	165.346	213.27	181.332	171.332	154.708	163.27	193.114	183.426	206.238	212.426	249.988	94.8272	185.639	117.389	113.077	125.389
3	237.371	230.771	219.821	221.021	217.071	143.094	133.094	128.394	137.994	125.844	150.524	172.374	187.474	180.374	169.674	181.946	135.296	165.546	150.096	161.946	203.02	180.72	167.57	156.62	160.17	190.226	182.376	202.326	209.126	246.276	97.3772	178.277	116.227	112.527	123.527
4	234.196	223.446	213.071	217.071	212.488	136.502	133.627	129.961	135.169	122.836	144.332	167.124	181.624	173.874	165.082	176.638	132.971	166.929	146.304	156.596	194.062	180.687	165.353	157.52	157.395	186.551	179.509	197.718	206.134	241.093	99.7442	171.785	114.577	111.035	120.16
5	230.796	215.246	202.946	210.646	206.521	127.969	134.119	129.919	130.669	120.319	137.324	161.699	174.049	163.699	155.474	170.421	127.471	164.721	140.746	149.946	184.62	179.045	165.845	157.97	154.27	181.651	175.876	191.776	202.426	234.426	100.902	164.402	111.677	107.677	114.877
6	227.654	206.765	193.404	203.404	198.96	119.627	134.488	128.1	126.266	120.988	131.93	153.013	167.013	154.263	148.096	165.485	122.04	160.068	134.957	142.485	176.381	177.631	166.187	156.659	149.214	174.982	171.676	183.843	197.898	224.37	101.105	156.91	106.744	100.688	109.438
7	223.988	199.779	183.029	195.175	192.279	112.502	133.523	124.794	120.315	120.919	127.832	146.27	159.52	143.416	139.332	159.658	115.242	151.825	128.158	135.721	167.874	173.916	165.395	154.937	145.332	168.697	167.176	177.551	191.864	214.238	99.5152	152.119	101.473	92.8272	103.181
8	219.232	191.5	172.321	186.875	183.892	106.437	130.258	118.294	112.062	118.937	124.392	135.66	151.963	133.82	130.82	153.096	108.792	141.471	120.864	129.114	158.324	169.074	163.341	150.341	140.038	160.676	161.926	169.23	183.872	200.962	95.2202	144.506	95.1482	84.2562	95.0412
9	211.107	183	163.053	177.821	174.071	102.937	124.633	109.437	103.348	112.33	122.249	125.678	143.91	124.713	122.945	146.65	102.989	130.382	113.239	123.042	149.306	161.788	160.288	144.52	134.234	152.265	156.23	160.051	176.265	187.676	89.7732	137.256	88.9702	77.1132	88.0592
10	201.174	174.13	154.586	169.703	163.35	99.7651	118.059	100.412	94.5151	104.015	119.271	116.815	136.065	116.536	112.742	139.964	97.1246	119.949	105.684	116.684	141.446	153.535	154.652	135.932	127.829	144.529	150.588	150.514	167.323	174.132	83.6512	129.283	83.2532	71.4302	82.1652
11	192.009	165.243	147.852	163.524	152.102	98.1691	110.466	88.9501	86.0281	93.7781	118.374	108.202	128.171	110.515	103.202	133.268	92.9706	111.362	98.5796	111.096	133.817	144.254	146.442	124.817	119.536	136.473	145.364	138.801	158.614	161.41	76.1862	119.78	77.5612	67.4362	76.0462
12	179.433	155.283	139.071	157.933	141.484	94.0441	103.506	80.7691	79.3071	83.4061	113.074	100.086	120.324	101.861	93.6861	126.183	86.3706	103.321	92.0206	105.121	126.683	133.27	137.958	112.52	110.507	128.888	139.601	128.564	146.888	148.926	69.2522	110.152	73.6272	63.1392	71.8402
13	170.43	144.984	132.582	153.364	129.538	90.6851	93.5871	70.6091	72.9031	73.4791	107.776	92.8631	111.657	93.8741	84.8411	118.585	80.4326	95.9866	86.3346	98.8676	118.574	123.227	126.977	99.7585	100.9	120.611	133.546	117.165	136.339	136.785	61.4792	99.2842	66.4032	59.9472	67.9252
14	159.651	136.31	124.878	147.662	120.446	84.2601	85.5551	65.1121	67.5551	67.0781	101.056	84.2601	105.135	86.4541	76.7151	110.698	73.5616	89.5846	80.6406	90.5726	111.588	113.327	116.611	87.6555	90.3035	113.051	127.756	109.767	125.903	124.665	55.9972	89.9862	61.4632	54.3612	63.0432
15	151.561	127.644	116.977	142.071	112.811	78.1381	78.3041	60.7521	63.2211	61.3671	94.0621	77.6031	98.8841	79.4051	72.0721	103.211	66.7106	83.8146	75.6686	84.0856	105.385	104.676	108.072	78.4465	82.1345	106.082	121.614	103.822	116.291	113.811	50.7652	82.7962	55.6392	50.4732	58.4732
16	143.633	118.498	109.394	134.915	105.675	71.7631	71.3881	57.1271	58.8361	57.1901	86.4361	71.2391	93.5821	73.2071	67.6971	96.4606	60.6266	77.9076	70.3456	76.2726	99.3945	96.9465	100.135	71.1755	74.3945	99.9161	115.759	98.3111	108.207	102.541	46.7652	76.9522	49.7852	46.5352	53.4312
17	135.174	108.933	101.476	126.062	98.8898	65.1391	65.5611	54.3111	54.9061	53.0101	78.9771	64.3401	87.8741	67.6761	63.0211	90.6906	54.7426	72.3196	65.0006	70.1476	94.7265	88.7265	92.8555	63.3815	67.8385	94.2101	109.073	91.8661	99.7281	90.1851	42.7752	71.9482	45.1982	42.9562	48.8532
18	127.021	99.2378	93.3288	115.971	90.7458	59.2021	60.9441	51.2111	49.6861	49.1111	72.7571	58.0071	82.3821	61.8071	57.5491	83.8706	49.4286	67.0786	58.5206	63.3376	89.2195	81.1275	86.1865	57.6275	62.4865	88.5761	101.734	83.7431	92.9261	78.1261	39.2772	67.1692	40.5272	39.2022	44.2772
19	118.271	91.3958	85.9128	107.946	83.3878	53.8941	56.5111	48.1361	45.3941	45.6941	66.0321	52.1161	76.1491	58.9411	52.9911	78.3956	45.5206	60.6876	53.2126	56.6456	82.9365	70.9525	80.0945	51.5195	56.4445	83.8761	94.8261	74.8681	85.3841	67.6181	36.3602	62.3022	37.5602	37.2852	39.9272
20	110.281	83.7398	79.6028	100.103	75.8608	49.6091	52.4391	45.7051	41.1891	41.5601	61.0761	46.8341	70.3661	54.1481	47.5921	72.5396	41.7806	56.2086	48.5476	52.3216	76.8255	63.7535	74.3585	46.5595	51.5595	78.8451	88.1761	66.6921	79.7321	59.2161	34.1502	57.0772	33.8352	35.1742	37.0612
21	100.515	77.3828	72.8138	93.0918	68.0708	45.3221	48.4051	44.3361	37.3151	36.6481	55.1861	42.0271	64.0061	49.4501	42.6801	66.4216	38.1856	51.8666	44.0266	47.8946	69.4015	56.4985	68.9635	41.7205	47.2075	73.5861	81.0091	58.7871	73.6971	52.8081	32.0212	51.6532	31.3412	32.2022	34.8962
22	92.2028	71.9238	66.3718	87.2988	60.6808	41.1101	44.1981	42.2871	34.4481	32.5881	51.9921	37.7121	58.6531	45.3081	38.9481	59.9266	35.0956	47.0586	40.4926	42.5586	62.3065	50.7255	64.0785	38.2765	42.3355	67.5291	73.8821	52.6471	68.4111	47.9331	30.7682	47.6512	28.3342	29.4522	32.5702
23	83.5638	65.9348	60.7778	83.0278	55.8778	37.5731	40.0731	40.6511	33.0301	28.6151	48.4241	33.9171	53.5381	41.8951	35.4811	54.4026	32.4246	43.8816	36.4316	38.7746	56.0265	47.1405	59.9555	35.2695	38.1985	62.5331	67.7331	48.0551	63.4551	44.3471	28.9702	43.8632	26.4482	26.6562	31.0772
24	75.4918	60.8598	55.3538	78.3338	51.4718	35.1231	36.4321	38.8661	31.8331	24.8401	45.0911	30.2881	48.6311	37.2881	32.6311	50.6156	30.6876	41.2466	33.3586	36.5696	50.0585	42.5125	56.0855	31.7955	33.6775	56.9461	62.7421	44.0641	57.8801	42.5641	27.3342	40.2812	24.3862	23.0442	28.0312
25	67.2668	54.9398	49.1538	74.1658	48.2608	32.1751	33.2641	36.6271	31.2171	21.8421	42.0941	27.1541	42.5411	34.6891	30.7191	45.5066	28.4226	39.5716	28.7206	33.2206	43.5735	40.1325	52.2815	29.3175	30.1985	52.8551	57.1941	40.7411	52.8251	39.8311	23.8152	36.4162	24.2972	20.1782	25.8272
26	59.6048	49.8488	43.7808	69.3098	45.1728	30.0101	30.1121	33.4591	29.8791	18.5441	39.0671	25.0731	37.8231	31.1811	28.6301	41.2546	26.3396	37.8226	25.4026	30.4426	38.0365	35.8205	49.0815	26.1445	26.7015	47.9261	52.1141	38.1361	47.0961	36.8921	21.4862	32.6962	22.3612	17.3552	21.9462
27	53.6808	45.7478	39.5768	64.5038	42.8148	27.5261	27.3791	30.3371	28.2571	16.1421	36.2281	22.4781	32.8011	28.4171	27.1971	36.8456	23.9066	35.2606	22.3696	27.8886	33.4895	32.4705	46.3425	23.3485	23.8855	43.6941	46.8101	35.5241	43.0971	33.1151	18.6872	30.1752	20.5832	14.7902	19.7482
28	49.0058	42.9398	35.8858	59.9098	40.8328	25.0441	25.2461	27.9371	26.0681	14.0681	33.0531	19.9391	28.5591	26.0471	25.9871	32.9946	22.2026	32.5836	20.2386	25.4706	29.4005	28.3765	43.7515	20.8645	21.3945	40.1111	42.4441	32.8251	39.1341	29.3841	16.5532	28.0772	18.6602	13.2262	17.6662
29	43.4558	39.7948	34.0758	55.3048	37.7268	23.2211	23.1271	25.0801	22.0601	12.4241	30.6401	17.2651	26.3481	24.7491	22.6341	28.1636	20.5016	29.9656	18.3456	23.0646	25.9155	23.9105	40.9625	17.5245	18.9625	36.7231	38.4781	30.4051	35.6501	24.9571	15.3012	27.1662	16.3892	11.6662	15.9362
30	40.9698	37.0598	31.6878	51.1448	35.8578	20.5071	21.4321	23.6821	19.5071	10.4271	27.0651	13.6241	22.6771	22.9381	21.1191	24.9196	18.7016	26.1006	16.4356	21.8776	23.0305	20.1635	38.8975	15.1155	16.6255	33.5591	33.9051	27.5961	31.8141	21.0591	14.1832	25.6142	13.4922	10.2262	15.4072
31	37.5808	33.3018	30.4458	46.9798	33.1818	19.0631	19.9481	22.3371	15.3811	8.95708	24.4461	10.0091	20.3401	21.7251	17.6531	20.9516	16.8986	22.5476	14.5616	20.8986	21.2645	17.1445	36.2075	11.8175	14.6635	30.5461	30.3971	25.0941	29.2101	17.3541	12.8992	24.4712	12.3412	9.69722	14.6732
32	36.0108	29.6008	27.6308	42.7258	31.0858	17.2391	19.3191	21.7841	12.8691	7.12408	21.3391	6.4591	17.3141	19.6191	15.7691	19.1356	15.3556	19.4306	12.5806	19.8456	19.0745	15.0245	33.8995	9.06454	13.1045	28.1711	26.3411	23.3011	26.3611	14.5961	11.3022	21.9172	11.4622	8.96222	14.3672
33	33.7438	25.0658	26.0178	38.3638	29.7058	15.7801	18.6741	21.1791	9.87608	5.78408	19.4891	4.0471	16.0951	18.6671	14.2351	16.1966	13.7926	17.2156	11.1196	19.0816	17.8565	13.1735	29.7595	6.82254	11.5915	25.7381	23.0941	21.3441	24.2871	12.0411	10.1302	19.2692	11.5192	8.26922	13.4662
34	31.7108	21.3518	23.3078	33.9918	28.5578	14.0881	17.9211	20.1891	8.03508	4.31208	16.0411	1.5631	15.4131	17.3131	13.5491	14.5696	12.3276	15.3236	9.48564	17.4246	16.2435	12.0235	27.6375	4.02354	10.2825	23.7201	21.1451	19.3161	21.7071	8.48712	8.60822	17.4022	11.5422	6.87122	11.7222
35	30.2248	18.1088	20.8448	30.3108	27.5898	12.6791	17.6691	19.3521	6.31808	2.97708	13.9031	0.2111	14.4031	16.0811	12.4171	12.8836	11.1726	14.2786	8.08564	15.4416	14.9325	11.2505	24.5335	1.95254	9.05754	21.9691	18.9211	18.5801	19.8351	6.50312	7.76522	15.5052	12.6302	6.10622	10.8322
36	27.6958	15.0018	19.2088	26.3078	27.0108	11.2341	17.0441	17.7981	5.12608	2.41008	12.7791	0.2621	14.7361	15.3051	11.1281	11.0046	10.5306	12.9876	6.62964	13.4446	15.0155	10.9935	20.8905	0.80354	7.86054	20.5641	17.2281	17.3701	18.4691	4.43912	7.80122	14.1422	13.2152	5.63722	10.0732
37	25.8208	14.0098	17.5008	23.3868	25.5268	9.77208	16.3821	16.4561	4.35508	1.29008	11.2471	-0.1739	14.1901	14.4271	9.5761	8.67064	9.55164	12.5606	5.62664	10.9946	14.0325	10.6865	19.7875	-0.84846	6.89654	18.4171	16.0751	16.7241	16.8781	2.53612	7.10322	13.9102	13.0242	4.58622	8.83622
38	23.1328	12.5828	16.9888	20.2428	23.3208	9.07108	15.3211	15.0911	3.71208	0.27408	10.8431	0.4441	13.7961	12.8861	7.8701	6.77564	9.07564	11.5836	4.60364	8.93964	14.8635	9.92954	17.7035	-1.00346	6.14054	17.7811	14.3211	15.5351	15.6601	0.39912	6.49922	14.1822	12.6672	4.32722	8.42922
39	21.7478	12.1678	16.5828	18.2358	21.4538	8.85008	14.3631	14.3221	2.79408	-0.62092	10.8301	0.1481	12.2771	11.4551	5.8421	5.15164	8.32964	11.5876	3.68064	7.28564	13.9545	9.58854	16.3705	-1.42446	5.73754	16.5071	12.7931	14.3611	14.9861	-0.78388	5.67422	14.0932	11.5612	3.83122	7.62922
40	21.1518	11.2618	16.4268	16.3288	19.5748	8.79008	13.8451	13.7941	2.05708	-1.37492	11.4801	-0.2699	11.2811	9.9121	3.9161	4.25664	7.67664	11.2736	3.00264	6.20564	13.4265	9.64254	15.3165	-1.73446	5.65554	15.8241	11.0151	13.2821	14.9431	-2.00588	5.41222	13.4632	10.1832	3.55622	6.91222
41	21.0928	10.0088	16.5378	13.9748	17.8498	8.41508	12.9561	13.1321	1.87508	-2.49592	11.4771	-0.4459	10.0951	8.1421	3.0171	3.58464	7.04064	10.7946	2.12464	5.26064	13.1995	8.45354	15.1375	-1.48746	4.95754	14.7201	9.12512	11.8971	14.3641	-3.53688	5.39722	13.3492	8.76122	3.74622	6.62822
42	20.7868	8.23376	15.0818	12.3358	15.8508	9.28308	12.1651	12.2521	2.01708	-4.78892	11.1921	-1.2319	8.6471	7.2831	3.2111	3.80764	6.48964	10.9746	1.65664	4.58064	11.3645	7.52354	14.7965	-2.53346	3.98154	14.1801	7.50912	10.8121	14.2671	-3.42188	4.44422	12.1832	7.42522	3.50922	6.65322
43	20.9808	6.41076	13.5358	10.3798	15.4078	8.67608	10.8671	11.6001	2.78708	-6.56392	10.9611	-1.3899	7.2841	6.6031	3.4021	4.52664	5.59264	10.5956	0.76264	4.38064	10.4635	6.12754	14.6795	-2.69946	2.97454	12.4751	6.52312	9.99212	13.6411	-4.10188	4.22622	11.8482	6.26822	3.27822	6.82722
44	20.7808	4.41876	11.7878	9.08876	15.0748	8.84808	10.4681	10.0731	3.28008	-8.33592	10.2151	-1.6689	6.7651	6.1861	3.9651	5.81264	4.68264	10.1386	0.72264	3.55264	8.92154	5.03754	14.3925	-3.78846	1.03754	11.7411	5.93012	9.95112	12.4441	-3.76588	3.69722	10.5442	5.18922	2.84122	7.14922
45	20.1258	2.78376	10.9418	7.73576	15.0418	8.81608	9.50008	9.14708	3.72008	-9.37092	9.5761	-2.0119	6.7381	6.4221	4.3481	6.36364	3.68064	9.18364	0.26064	2.65764	7.85054	3.89454	13.9495	-4.10546	-0.35546	10.9921	5.45212	9.55812	10.3971	-3.55888	3.00022	10.0332	4.73122	2.36022	7.78322
46	19.3578	1.54376	10.3718	6.43176	15.1078	8.78708	8.97308	8.44908	3.95308	-9.29692	8.9891	-2.3959	6.5021	6.9451	4.5561	6.22064	2.87564	7.90264	0.16964	1.96764	6.75554	3.06654	13.4685	-3.96346	-0.39946	10.2671	5.09512	9.04412	8.74012	-3.39488	2.29322	9.56322	3.98222	1.48222	8.30022
47	18.7348	-0.06924	10.0028	6.09476	14.7828	8.72208	9.12308	8.02308	3.51708	-8.73992	7.6691	-3.5439	6.9491	7.2371	5.4221	5.99664	2.79064	6.32864	-0.17536	1.31164	5.65354	2.86554	13.2965	-3.80946	-0.42246	10.0221	5.16912	8.98412	7.60812	-3.36888	0.99122	8.39222	3.37822	0.92622	8.18022
48	17.6578	-1.16924	11.1738	5.10876	14.2378	7.52808	8.63408	7.51208	3.96408	-7.85692	6.8771	-4.7189	7.2551	7.9411	6.1111	4.14064	3.28764	5.01864	-0.28536	1.25564	5.53554	2.63454	12.9265	-3.11846	0.09654	10.3071	5.06412	8.42312	6.15712	-4.42688	0.07722	7.52322	3.13522	0.48722	7.91422
49	17.2618	-2.79724	10.6988	5.06376	12.8828	6.71808	8.79108	7.27808	3.70208	-6.58092	6.0581	-5.1029	8.0751	7.5781	7.4041	3.48364	3.88164	3.69764	-0.74936	1.26364	4.70054	3.18054	13.3185	-2.87146	0.51254	10.4921	5.33412	8.08112	5.64612	-4.42588	-0.98478	6.62322	2.64322	0.79422	6.63622
50	16.0228	-3.86424	10.7498	5.44576	12.2608	5.83908	8.08308	7.00508	4.02308	-5.76592	6.0621	-5.9269	7.9391	7.4601	8.2131	2.66964	4.55664	3.00064	-1.00836	2.82464	5.12954	3.54354	13.4185	-2.12346	0.29054	9.92612	5.54212	7.89312	5.10812	-5.22588	-1.56278	6.05622	2.05322	1.18722	5.61022
51	15.4008	-4.77824	9.91076	5.18176	11.0148	5.09008	7.29408	6.64908	3.93608	-5.56992	6.8281	-6.1379	7.4081	7.0221	8.4231	2.66364	5.07664	2.01264	-0.73436	3.28064	5.66454	4.31554	13.5415	-2.23046	-0.44346	9.96912	5.97812	8.11112	5.19812	-6.15688	-1.62978	5.46622	1.49722	1.76522	3.95022
52	14.5128	-5.52524	8.71476	5.21476	10.6858	4.49308	6.80708	6.52208	3.78408	-5.21592	7.3581	-6.6479	7.4321	6.2431	8.7111	2.68564	5.88364	1.47364	-0.63536	3.79464	5.83054	4.35254	13.4815	-1.88746	-2.36846	9.76612	6.40412	7.20512	5.07012	-6.37488	-1.33278	4.66722	0.93922	2.35922	3.00322
53	12.7948	-5.84524	7.97776	5.37876	10.8118	4.85208	5.96808	6.08208	3.10208	-5.53392	7.4901	-7.2709	5.9961	5.7871	8.5921	2.45864	5.91264	2.43864	-0.24736	4.40064	6.67054	4.31054	13.3015	-1.85546	-3.76246	10.1061	5.34512	7.01612	4.90612	-7.83588	-1.57078	3.82422	0.60022	2.28622	1.74922
54	13.0188	-6.70724	6.47176	4.86976	11.2928	4.40808	6.29408	6.24208	2.16708	-6.34192	8.2351	-8.0609	5.4201	5.4111	8.4051	3.74364	6.61464	2.41064	0.38564	4.00564	7.13054	3.93954	12.9735	-2.46146	-5.82646	10.4381	5.43812	6.04012	4.69112	-8.08888	-1.21278	3.17922	0.61122	2.23122	0.76822
55	12.4988	-7.51724	5.18276	4.88476	11.4458	4.67408	6.58108	6.33408	1.15308	-7.00092	7.2411	-9.0829	4.6351	5.5201	8.0231	3.95164	6.66764	3.43364	1.06064	3.56364	6.68754	3.02454	13.0645	-3.43246	-6.88446	10.5001	4.64712	4.84112	4.18112	-8.94088	-1.93578	3.00822	0.86422	2.47322	-0.14378
56	13.2158	-8.22824	4.52376	3.48976	11.3468	3.94508	8.14608	6.18408	0.79408	-7.96792	6.3271	-9.2389	4.1151	5.7111	8.5021	5.26164	6.69464	3.89464	1.42964	3.62464	7.04254	2.15354	12.2255	-4.58546	-7.27946	10.5541	3.70512	3.65912	4.16412	-8.62088	-1.81778	2.32122	1.50722	2.07422	-0.82078
57	13.4788	-8.67624	4.24276	2.70976	10.9178	3.15508	9.55208	6.63008	0.60508	-8.19792	5.1051	-9.5179	3.9161	6.5961	8.0101	5.85964	6.10664	4.14864	1.51264	3.85164	6.80054	1.53354	11.5165	-5.37446	-7.15246	10.1071	3.19812	2.81512	4.06212	-8.14288	-2.27578	2.25522	2.08522	2.35822	-1.01178
58	13.8978	-8.12724	4.69176	1.94976	10.2768	2.38708	9.62408	7.08208	0.66208	-8.45292	3.9101	-9.5989	3.5311	6.3521	7.7501	5.79664	4.66664	4.10364	1.60064	4.32364	6.53854	0.95354	10.1455	-6.51846	-6.06046	9.49212	3.01112	2.19512	4.58012	-8.46688	-2.76078	2.90922	2.26922	2.93122	-0.26378
59	13.6168	-7.20124	5.36676	1.61176	9.43776	1.70708	10.2321	8.07408	0.79108	-7.66792	2.4661	-9.7179	4.0211	7.0941	7.0231	6.72064	4.01664	4.10364	1.99764	4.16864	6.41354	0.27754	9.92154	-7.00446	-5.39046	8.27112	2.35812	1.63012	5.45912	-7.70388	-2.79278	2.68022	2.72922	2.87622	0.70522
60	13.2798	-6.59724	5.51676	1.13976	9.15776	1.98808	9.74308	8.88308	1.02908	-6.90192	2.0911	-9.4019	4.2131	6.8921	6.5911	5.94264	2.40964	3.53464	1.85564	4.71064	5.60154	0.31054	8.72354	-7.60046	-4.45246	7.94412	2.26512	0.93112	5.67312	-8.17888	-2.93078	3.02122	2.64622	2.76622	1.30722
61	12.8928	-5.95024	5.89276	1.10176	8.14076	1.92508	8.62108	9.17508	0.96208	-6.35792	1.7611	-9.3939	4.4951	6.9131	5.7681	5.75064	2.11864	3.01864	1.95364	4.37964	4.42454	0.58954	9.04054	-7.25846	-4.27446	7.42312	1.76412	0.65512	6.26412	-8.14388	-2.43578	2.41222	2.80622	2.14122	1.74222
62	11.9738	-6.05124	4.83076	0.64476	7.94876	2.87308	7.80908	9.28608	1.21708	-5.97092	2.0041	-8.5159	4.5601	5.6951	5.5121	5.20064	1.07564	2.61364	2.39364	4.39164	3.62654	0.77454	9.16254	-7.19946	-3.94746	7.82712	1.29812	0.69912	5.84712	-9.06588	-2.26978	1.86022	2.57422	1.75822	1.95522
63	11.5328	-6.69724	4.06276	-0.07424	7.34076	3.85608	7.46708	8.87108	1.45708	-6.64892	1.6661	-8.0109	4.2611	4.7371	5.6091	4.54564	0.53364	2.12564	2.34264	4.32364	2.91254	1.06754	9.96454	-6.85246	-3.80546	8.08612	0.84912	1.12112	5.22312	-10.2259	-2.32778	1.32222	2.18422	2.05022	2.25522
64	10.7568	-7.42924	3.46476	-0.44724	6.97576	3.85308	7.48508	7.54908	1.59308	-6.97392	1.9691	-7.5539	4.0031	4.2791	5.4751	3.87664	0.75264	1.87964	2.11864	3.79364	2.82354	1.14354	10.0835	-6.69446	-4.15046	8.60412	0.82812	2.28212	4.87712	-10.6079	-2.24478	0.39922	1.64922	1.84522	2.25522
65	9.46476	-8.18124	3.16076	-1.47124	7.21676	4.15308	7.41208	7.08308	1.87708	-7.60592	1.5241	-7.2139	3.5311	3.2401	5.0731	3.45864	0.42164	1.73964	2.64864	3.74364	3.54954	1.27154	9.65654	-6.08246	-4.41146	8.90712	0.56012	2.78912	3.28712	-11.1619	-2.76778	0.05222	1.18822	2.22322	2.43622
66	8.69576	-8.52424	3.74076	-1.03624	7.41276	3.55608	7.91108	6.29708	2.08208	-8.20592	1.1791	-7.8409	3.3541	3.8621	4.9311	3.25564	0.57564	1.93264	2.35364	2.73064	4.11154	0.71454	8.63954	-6.40846	-4.62346	9.24912	1.10612	3.71912	3.69612	-11.8289	-2.47778	-0.11578	0.60222	2.52722	2.41722
67	7.80676	-8.71024	4.15376	-1.44824	8.08976	3.42108	7.73508	6.46108	1.92108	-8.27192	0.8431	-8.2009	3.1001	3.8721	4.6641	2.94464	0.63764	1.57864	2.63564	2.07664	4.92954	0.72754	7.54354	-6.35046	-4.61446	8.74012	1.14512	3.57212	3.43112	-12.1159	-3.18178	0.22622	-0.05978	2.69022	2.39322
68	7.44476	-7.85424	4.50176	-0.88924	9.32776	2.58208	7.63508	6.56408	2.00408	-8.76592	0.8361	-8.9889	2.6371	4.5181	3.9851	2.80164	-0.20936	1.41464	2.64164	1.25664	5.07254	-0.08046	6.33154	-6.24146	-4.02246	8.57412	1.21112	3.41312	4.28712	-12.1249	-3.04478	0.53522	-0.58678	2.76522	2.27422
69	7.64776	-7.12424	4.47476	-0.74424	10.1288	2.59208	7.32808	6.80808	1.55408	-9.20092	0.6381	-9.4069	2.3521	4.7271	3.7031	2.65564	-0.12536	1.02364	1.91564	0.58364	4.84154	-0.35346	5.82454	-6.35346	-3.83346	8.35412	1.19312	3.38512	5.69012	-12.3409	-3.04078	0.55522	-0.96578	2.27922	2.07022
70	7.67576	-6.45124	3.69576	-1.19724	11.1868	2.43008	6.99308	6.73608	1.34308	-9.63692	0.9881	-9.1129	2.4101	4.8701	3.5621	2.07364	-0.95836	0.60664	1.81464	0.06864	5.32754	-0.49646	5.48654	-6.63046	-3.13646	7.19612	0.56912	3.12912	6.07312	-12.0899	-3.09678	0.67522	-0.93578	1.64422	1.48822
71	8.62476	-6.14424	3.16876	-1.22824	10.7698	2.56708	6.86908	6.35008	1.38508	-10.0419	1.4771	-9.5959	2.3601	5.2741	3.1121	1.98164	-1.42536	0.17964	0.49764	-0.13836	4.66454	-0.76746	5.63154	-6.62346	-3.18846	7.35112	0.40312	3.25812	6.72012	-12.1909	-3.13578	0.37422	-0.95578	1.28722	1.12622
72	9.32876	-5.93124	2.47876	-1.82924	10.3228	2.59008	6.88108	5.55008	1.64008	-10.2959	1.8201	-9.3799	2.4971	5.3701	3.5531	1.54764	-2.26236	0.29164	-0.37936	0.12464	4.69654	-0.89946	6.14254	-6.78846	-3.42446	6.98212	-0.21988	3.44312	6.27612	-11.9319	-3.36478	0.44622	-0.47478	1.17122	0.82722
73	9.53176	-6.47024	1.63976	-2.29524	8.77976	2.71208	7.00108	5.04808	2.30708	-10.0699	1.4881	-9.3519	3.0461	5.9521	3.6541	1.37364	-2.75336	0.66864	-0.32636	0.81764	4.07154	-0.95046	6.33654	-6.57546	-3.93746	7.05112	-0.13888	4.02112	5.62012	-12.4339	-3.02878	-0.19478	0.06622	1.11622	0.60322
74	10.1208	-6.84324	1.28376	-2.44824	7.74776	2.52008	7.57008	4.75108	2.64508	-10.0959	1.2061	-8.9469	2.8761	5.8761	4.1671	1.06164	-3.16536	1.18864	-0.36136	1.37964	3.73554	-0.70246	6.68154	-6.34646	-4.56646	7.31612	-0.36488	4.03612	4.72312	-12.8149	-2.67678	-0.47878	0.07922	0.96522	0.41522
75	10.1048	-7.30324	1.32876	-2.24224	6.62776	2.33808	7.85508	4.36308	2.89308	-9.65992	0.6181	-9.0359	2.8891	5.7251	4.5951	1.30164	-2.94636	2.39864	0.10864	2.13964	3.33654	-0.25946	6.62254	-5.88546	-5.27846	7.99112	-0.49588	3.92012	4.38612	-12.9629	-2.13078	-1.06178	0.51022	0.96622	0.78922
76	10.0418	-7.71924	1.83076	-1.32524	6.34976	2.24208	8.05608	4.82508	2.35408	-9.83892	-0.0489	-9.0549	2.6031	5.6411	5.0391	0.87264	-2.77336	2.93264	0.33064	2.67664	2.93454	-0.24546	6.81954	-5.81746	-6.00746	8.42012	-0.16588	3.29312	4.80312	-13.2449	-1.64978	-1.49978	0.43322	1.43722	1.26722
77	9.38776	-8.13724	1.43376	-0.62924	6.37476	1.47908	8.05808	5.33808	2.20108	-9.75792	-0.1239	-9.5529	2.0901	5.2851	5.2831	1.16864	-2.08536	3.05964	0.81964	3.00664	2.31354	0.03554	6.81754	-5.58946	-6.51246	9.46412	-0.97488	2.51712	4.57112	-12.5339	-0.78978	-2.27978	0.17622	1.57922	1.72422
78	9.21976	-8.73424	2.15076	0.45276	6.86076	1.46008	7.88208	5.43508	1.92208	-10.1659	0.7371	-9.5819	2.0341	5.0381	5.6111	0.95664	-1.63936	3.69064	0.62264	2.16264	1.78454	-0.16346	7.00054	-6.00946	-6.29546	9.70512	-1.06788	1.57112	5.11512	-12.8719	-0.63478	-2.79878	0.96622	1.78922	2.12522
79	8.91576	-8.93924	2.13276	0.78076	7.07276	1.43308	7.67308	5.54208	1.55408	-10.0389	1.5551	-10.1219	1.3261	4.6521	5.6841	0.78064	-1.33336	3.34164	0.64564	1.79764	1.35854	-0.03446	7.43054	-6.55546	-6.54046	10.2081	-1.63188	1.41812	4.79712	-11.7489	-0.25378	-2.95078	0.76722	2.00822	2.28522
80	9.35776	-9.52524	2.52676	0.51076	7.36476	1.80208	6.98108	5.64208	1.79808	-10.4249	2.6371	-9.9409	1.3701	4.5141	5.9721	1.27664	-1.53136	2.84164	0.74164	0.83564	1.06554	0.14654	8.25454	-7.35546	-5.74946	10.1611	-2.23388	1.11112	5.03812	-11.6179	-0.82278	-2.94778	1.58322	1.69222	1.91722
81	9.91476	-9.42324	2.56476	0.11476	7.27076	1.62008	6.65208	4.88808	1.74008	-10.9619	3.5321	-9.5299	0.7481	4.6041	5.8341	1.38364	-1.84236	2.13564	0.82764	-0.25636	0.55954	0.17354	9.05554	-7.90846	-5.54446	10.3441	-2.08788	0.57212	5.15412	-11.0079	-0.79278	-2.55078	1.79522	1.83122	2.33122
82	10.4908	-9.57624	1.51876	-0.91224	7.06476	1.65608	6.21208	3.90608	1.27508	-11.2079	3.4821	-9.5479	-0.1909	4.5201	5.6461	1.47264	-2.58136	1.00964	0.68364	-0.71436	0.79954	0.09454	9.68954	-8.60746	-5.37746	9.82012	-2.01188	0.56212	4.59412	-10.0669	-0.84978	-2.15178	2.11122	1.98622	1.54222
83	11.0268	-9.41924	1.26676	-1.71124	6.69776	1.87108	5.67908	3.63508	0.98408	-11.8999	3.5641	-9.5229	-0.3559	5.2971	4.5861	1.78464	-2.48136	0.29164	0.17664	-1.01336	0.99554	0.38254	10.2355	-8.94846	-5.26446	9.69212	-1.63888	-0.12388	4.62612	-10.1019	-0.81778	-2.22278	2.46422	1.89822	1.41422
84	11.2458	-9.25424	-0.17924	-2.04824	6.46776	1.44508	5.81308	3.15808	0.27908	-12.0939	2.9231	-9.6239	-0.5509	4.8871	4.4411	1.42964	-2.48636	-0.11936	-0.26836	-0.84436	1.20254	0.38754	10.2735	-9.31446	-5.22846	8.90712	-1.46988	-0.41688	4.12612	-9.97288	-0.29578	-2.10178	2.13922	2.20922	0.40522
85	11.3668	-9.03324	-0.57924	-2.08224	5.91176	1.65208	5.60608	3.47308	-0.57292	-12.1729	2.7961	-9.6059	-0.7939	5.3961	3.3721	1.59364	-1.15036	-0.20336	-0.67636	-0.57236	1.46254	-0.00646	10.0925	-9.40546	-5.23046	8.78412	-1.56688	-0.99888	3.64112	-10.5429	0.09522	-2.26778	1.98222	2.50222	0.18322
86	11.0948	-8.93524	-0.87924	-2.12624	5.56676	1.84708	5.34208	3.72208	-0.84592	-11.5679	3.0391	-9.9269	-0.2569	5.6861	3.3871	0.94864	0.15264	-0.33836	-1.29236	-0.26436	2.32854	-0.37046	9.81554	-9.50846	-4.46046	8.09712	-1.54088	-0.79988	3.83012	-10.7689	-0.11178	-2.46178	0.84222	2.67322	-0.47978
87	10.9458	-8.80224	-1.07024	-1.67724	5.34976	1.12008	5.30508	4.10408	-1.01792	-10.8239	3.2711	-10.0349	-0.0049	5.4571	2.8201	0.55364	1.29664	0.45664	-1.39736	-0.33236	2.44154	-0.94646	9.52854	-8.95146	-4.08546	7.93512	-1.43288	0.34412	3.55112	-11.5519	-0.02278	-2.69778	0.24422	3.08822	-1.06378
88	10.7428	-8.91024	-0.34924	-1.54424	5.25176	1.21208	4.92408	4.64908	-1.53792	-9.89692	3.8531	-9.7599	0.3611	5.6911	2.2861	0.63164	1.95064	0.58764	-1.00736	-0.79736	2.80754	-0.75546	9.19354	-8.69246	-4.05346	7.55212	-1.16588	0.84412	4.27112	-11.5639	-0.24678	-2.39078	-0.05278	3.57322	-0.65178
89	9.94376	-8.74724	-0.10924	-1.40724	5.57576	0.41708	4.65408	4.87108	-1.10892	-9.07792	4.1671	-9.6659	-0.0809	5.1771	1.8141	1.03764	1.93064	1.33864	-0.49236	-1.35236	3.14954	-0.53246	8.72954	-8.17346	-4.17746	7.98812	-0.84588	1.65912	4.62312	-12.3059	-0.69978	-2.77078	0.45222	3.82022	-0.75978
90	9.32776	-9.06124	0.58376	-1.43624	5.48376	0.31408	3.96608	5.10708	-1.01192	-8.35492	4.0041	-9.6589	-0.3829	4.8071	1.0371	1.20664	1.91764	1.41064	-0.37336	-1.81236	2.92354	-0.45646	8.64454	-7.53146	-4.40046	7.54012	-0.15888	1.87712	5.58212	-12.4359	-0.60078	-2.85978	0.38122	4.09722	-0.65878
91	8.65376	-9.39824	0.45576	-1.76924	5.61976	0.08608	3.51108	5.55308	-0.47292	-7.88992	3.6221	-9.3809	-0.7939	4.2001	0.7981	1.54364	1.35564	1.23764	0.25664	-2.05736	3.10654	-0.22846	8.40454	-7.17446	-5.20946	7.33212	0.29412	1.66412	5.57712	-12.8639	-0.75578	-3.44378	0.69922	3.91922	-0.49378
92	7.52376	-9.88424	0.50876	-2.44124	5.70176	-0.00892	2.85408	5.29408	-0.08692	-7.59192	2.9791	-9.4089	-0.7779	3.7481	1.0171	1.60764	0.72864	0.92864	-0.08036	-2.10436	2.80954	-0.12146	8.08554	-6.60646	-5.39446	6.69712	0.76612	1.11412	5.76012	-13.3689	-0.89878	-3.49678	0.59322	3.33622	-0.23178
93	7.14976	-10.6792	0.48376	-2.78924	5.86676	0.26508	2.76808	4.84708	-0.12892	-7.68492	2.7041	-9.6379	-0.8279	3.2371	1.2081	2.02164	0.90564	0.22364	-0.46936	-1.91636	2.51654	-0.07646	7.89754	-6.26346	-5.40346	6.34612	0.63812	0.79812	6.27012	-13.7399	-1.06278	-3.64578	0.54422	3.20022	0.48822
94	6.79476	-11.2732	-0.01124	-3.14424	6.28976	0.50108	2.81508	5.34808	0.27408	-7.76792	2.4331	-9.4909	0.2101	3.1901	2.4361	1.52364	0.60364	-0.30936	0.22764	-1.60536	3.04754	-0.76846	8.15654	-6.69546	-5.25146	5.87512	0.81712	1.29312	5.26512	-14.1269	-1.11678	-4.00678	0.45522	2.50322	0.97022
95	6.88676	-12.0072	-0.05524	-3.48624	6.51376	0.54108	3.54608	4.56808	0.24908	-8.31992	2.3101	-9.6449	1.6931	3.4341	2.8101	1.10964	0.50464	-1.17136	-0.19536	-1.48236	2.81654	-1.22846	8.12854	-6.24646	-4.55646	5.30412	0.80212	1.25912	5.44712	-13.8599	-1.48178	-3.45078	0.26322	2.56122	1.46522
96	7.13576	-12.2422	-0.50424	-3.30124	6.80376	0.45208	4.07608	4.14908	0.39908	-9.16592	2.2211	-9.4129	2.2271	3.0441	3.1191	0.51364	0.75264	-1.26936	0.56764	-0.81136	2.83454	-1.33346	8.45154	-6.19846	-3.67746	5.24612	0.50112	1.64612	5.46112	-13.3669	-1.52978	-3.25578	0.40922	2.50922	1.82722
97	7.12276	-12.3862	-0.62424	-3.10824	7.04576	0.29408	5.16708	3.57408	0.89808	-10.2219	2.3571	-9.2639	2.7491	2.8031	3.4311	-0.01536	0.42764	-1.38236	0.00364	-0.68936	2.44154	-1.04546	9.16554	-5.88546	-3.55146	4.90912	0.12512	1.60512	5.95112	-12.8809	-1.65978	-2.84878	0.55622	2.55622	2.09422
98	7.35676	-11.9222	-0.90124	-2.85324	7.19276	0.27108	5.80608	3.43508	0.79108	-11.3259	2.6701	-9.0369	2.7051	2.6171	3.2491	-0.86136	-0.04936	-0.91236	-0.23136	0.17164	2.20354	-0.59046	9.83154	-5.66646	-3.12546	4.59012	-0.52488	1.07212	6.25312	-12.0409	-1.89178	-2.47578	0.87322	2.54622	1.94722
99	7.66876	-11.4882	-1.18224	-2.84224	6.62176	-0.00392	5.76408	3.03608	1.42908	-11.9139	2.4491	-8.4819	2.7401	2.7921	3.1471	-1.24336	-0.37336	-0.55536	-0.29836	0.51964	1.87854	0.21354	10.2125	-5.61446	-3.46846	4.24012	-1.03388	0.65412	5.68812	-11.8609	-1.82978	-2.34078	1.32422	2.50422	1.41222
BACK
AVERAGE
