# Supplementary material for: Evidence that a positive feedback loop drives centrosome maturation in fly embryos
Source: eLife. 2019 Sep 9;8:e50130. doi: 10.7554/eLife.50130 (PMC6733597; doi:10.7554/eLife.50130)
Supplement: Figure 9—source data 5. [file elife-50130-fig9-data5.xlsx]

## Sheet: wt minus back
0	241.321	247.321	227.321	227.321	219.321	148.794	131.794	125.794	142.794	138.794	165.374	193.374	200.374	185.374	180.374	189.846	137.846	158.846	157.846	166.846	229.27	182.27	174.27	153.27	167.27	193.926	183.926	206.926	219.926	252.926	92.0772	195.077	118.077	110.077	129.077
1	240.571	243.321	227.321	226.446	219.071	149.169	131.794	125.919	141.794	135.044	163.374	186.624	196.749	185.749	178.874	189.596	137.471	159.096	156.721	166.721	225.395	182.02	174.77	153.27	166.395	194.301	183.551	207.176	216.676	251.676	92.2022	193.327	117.952	111.952	127.577
2	238.821	237.321	224.821	224.509	218.509	147.669	131.982	127.856	139.544	129.982	156.562	178.436	192.562	184.062	174.249	188.034	137.034	161.721	153.284	165.346	213.27	181.332	171.332	154.708	163.27	193.114	183.426	206.238	212.426	249.988	94.8272	185.639	117.389	113.077	125.389
3	237.371	230.771	219.821	221.021	217.071	143.094	133.094	128.394	137.994	125.844	150.524	172.374	187.474	180.374	169.674	181.946	135.296	165.546	150.096	161.946	203.02	180.72	167.57	156.62	160.17	190.226	182.376	202.326	209.126	246.276	97.3772	178.277	116.227	112.527	123.527
4	234.196	223.446	213.071	217.071	212.488	136.502	133.627	129.961	135.169	122.836	144.332	167.124	181.624	173.874	165.082	176.638	132.971	166.929	146.304	156.596	194.062	180.687	165.353	157.52	157.395	186.551	179.509	197.718	206.134	241.093	99.7442	171.785	114.577	111.035	120.16
5	230.796	215.246	202.946	210.646	206.521	127.969	134.119	129.919	130.669	120.319	137.324	161.699	174.049	163.699	155.474	170.421	127.471	164.721	140.746	149.946	184.62	179.045	165.845	157.97	154.27	181.651	175.876	191.776	202.426	234.426	100.902	164.402	111.677	107.677	114.877
6	227.654	206.765	193.404	203.404	198.96	119.627	134.488	128.1	126.266	120.988	131.93	153.013	167.013	154.263	148.096	165.485	122.04	160.068	134.957	142.485	176.381	177.631	166.187	156.659	149.214	174.982	171.676	183.843	197.898	224.37	101.105	156.91	106.744	100.688	109.438
7	223.988	199.779	183.029	195.175	192.279	112.502	133.523	124.794	120.315	120.919	127.832	146.27	159.52	143.416	139.332	159.658	115.242	151.825	128.158	135.721	167.874	173.916	165.395	154.937	145.332	168.697	167.176	177.551	191.864	214.238	99.5152	152.119	101.473	92.8272	103.181
8	219.232	191.5	172.321	186.875	183.892	106.437	130.258	118.294	112.062	118.937	124.392	135.66	151.963	133.82	130.82	153.096	108.792	141.471	120.864	129.114	158.324	169.074	163.341	150.341	140.038	160.676	161.926	169.23	183.872	200.962	95.2202	144.506	95.1482	84.2562	95.0412
9	211.107	183	163.053	177.821	174.071	102.937	124.633	109.437	103.348	112.33	122.249	125.678	143.91	124.713	122.945	146.65	102.989	130.382	113.239	123.042	149.306	161.788	160.288	144.52	134.234	152.265	156.23	160.051	176.265	187.676	89.7732	137.256	88.9702	77.1132	88.0592
10	201.174	174.13	154.586	169.703	163.35	99.7651	118.059	100.412	94.5151	104.015	119.271	116.815	136.065	116.536	112.742	139.964	97.1246	119.949	105.684	116.684	141.446	153.535	154.652	135.932	127.829	144.529	150.588	150.514	167.323	174.132	83.6512	129.283	83.2532	71.4302	82.1652
11	192.009	165.243	147.852	163.524	152.102	98.1691	110.466	88.9501	86.0281	93.7781	118.374	108.202	128.171	110.515	103.202	133.268	92.9706	111.362	98.5796	111.096	133.817	144.254	146.442	124.817	119.536	136.473	145.364	138.801	158.614	161.41	76.1862	119.78	77.5612	67.4362	76.0462
12	179.433	155.283	139.071	157.933	141.484	94.0441	103.506	80.7691	79.3071	83.4061	113.074	100.086	120.324	101.861	93.6861	126.183	86.3706	103.321	92.0206	105.121	126.683	133.27	137.958	112.52	110.507	128.888	139.601	128.564	146.888	148.926	69.2522	110.152	73.6272	63.1392	71.8402
13	170.43	144.984	132.582	153.364	129.538	90.6851	93.5871	70.6091	72.9031	73.4791	107.776	92.8631	111.657	93.8741	84.8411	118.585	80.4326	95.9866	86.3346	98.8676	118.574	123.227	126.977	99.7585	100.9	120.611	133.546	117.165	136.339	136.785	61.4792	99.2842	66.4032	59.9472	67.9252
14	159.651	136.31	124.878	147.662	120.446	84.2601	85.5551	65.1121	67.5551	67.0781	101.056	84.2601	105.135	86.4541	76.7151	110.698	73.5616	89.5846	80.6406	90.5726	111.588	113.327	116.611	87.6555	90.3035	113.051	127.756	109.767	125.903	124.665	55.9972	89.9862	61.4632	54.3612	63.0432
15	151.561	127.644	116.977	142.071	112.811	78.1381	78.3041	60.7521	63.2211	61.3671	94.0621	77.6031	98.8841	79.4051	72.0721	103.211	66.7106	83.8146	75.6686	84.0856	105.385	104.676	108.072	78.4465	82.1345	106.082	121.614	103.822	116.291	113.811	50.7652	82.7962	55.6392	50.4732	58.4732
16	143.633	118.498	109.394	134.915	105.675	71.7631	71.3881	57.1271	58.8361	57.1901	86.4361	71.2391	93.5821	73.2071	67.6971	96.4606	60.6266	77.9076	70.3456	76.2726	99.3945	96.9465	100.135	71.1755	74.3945	99.9161	115.759	98.3111	108.207	102.541	46.7652	76.9522	49.7852	46.5352	53.4312
17	135.174	108.933	101.476	126.062	98.8898	65.1391	65.5611	54.3111	54.9061	53.0101	78.9771	64.3401	87.8741	67.6761	63.0211	90.6906	54.7426	72.3196	65.0006	70.1476	94.7265	88.7265	92.8555	63.3815	67.8385	94.2101	109.073	91.8661	99.7281	90.1851	42.7752	71.9482	45.1982	42.9562	48.8532
18	127.021	99.2378	93.3288	115.971	90.7458	59.2021	60.9441	51.2111	49.6861	49.1111	72.7571	58.0071	82.3821	61.8071	57.5491	83.8706	49.4286	67.0786	58.5206	63.3376	89.2195	81.1275	86.1865	57.6275	62.4865	88.5761	101.734	83.7431	92.9261	78.1261	39.2772	67.1692	40.5272	39.2022	44.2772
19	118.271	91.3958	85.9128	107.946	83.3878	53.8941	56.5111	48.1361	45.3941	45.6941	66.0321	52.1161	76.1491	58.9411	52.9911	78.3956	45.5206	60.6876	53.2126	56.6456	82.9365	70.9525	80.0945	51.5195	56.4445	83.8761	94.8261	74.8681	85.3841	67.6181	36.3602	62.3022	37.5602	37.2852	39.9272
20	110.281	83.7398	79.6028	100.103	75.8608	49.6091	52.4391	45.7051	41.1891	41.5601	61.0761	46.8341	70.3661	54.1481	47.5921	72.5396	41.7806	56.2086	48.5476	52.3216	76.8255	63.7535	74.3585	46.5595	51.5595	78.8451	88.1761	66.6921	79.7321	59.2161	34.1502	57.0772	33.8352	35.1742	37.0612
21	100.515	77.3828	72.8138	93.0918	68.0708	45.3221	48.4051	44.3361	37.3151	36.6481	55.1861	42.0271	64.0061	49.4501	42.6801	66.4216	38.1856	51.8666	44.0266	47.8946	69.4015	56.4985	68.9635	41.7205	47.2075	73.5861	81.0091	58.7871	73.6971	52.8081	32.0212	51.6532	31.3412	32.2022	34.8962
22	92.2028	71.9238	66.3718	87.2988	60.6808	41.1101	44.1981	42.2871	34.4481	32.5881	51.9921	37.7121	58.6531	45.3081	38.9481	59.9266	35.0956	47.0586	40.4926	42.5586	62.3065	50.7255	64.0785	38.2765	42.3355	67.5291	73.8821	52.6471	68.4111	47.9331	30.7682	47.6512	28.3342	29.4522	32.5702
23	83.5638	65.9348	60.7778	83.0278	55.8778	37.5731	40.0731	40.6511	33.0301	28.6151	48.4241	33.9171	53.5381	41.8951	35.4811	54.4026	32.4246	43.8816	36.4316	38.7746	56.0265	47.1405	59.9555	35.2695	38.1985	62.5331	67.7331	48.0551	63.4551	44.3471	28.9702	43.8632	26.4482	26.6562	31.0772
24	75.4918	60.8598	55.3538	78.3338	51.4718	35.1231	36.4321	38.8661	31.8331	24.8401	45.0911	30.2881	48.6311	37.2881	32.6311	50.6156	30.6876	41.2466	33.3586	36.5696	50.0585	42.5125	56.0855	31.7955	33.6775	56.9461	62.7421	44.0641	57.8801	42.5641	27.3342	40.2812	24.3862	23.0442	28.0312
25	67.2668	54.9398	49.1538	74.1658	48.2608	32.1751	33.2641	36.6271	31.2171	21.8421	42.0941	27.1541	42.5411	34.6891	30.7191	45.5066	28.4226	39.5716	28.7206	33.2206	43.5735	40.1325	52.2815	29.3175	30.1985	52.8551	57.1941	40.7411	52.8251	39.8311	23.8152	36.4162	24.2972	20.1782	25.8272
26	59.6048	49.8488	43.7808	69.3098	45.1728	30.0101	30.1121	33.4591	29.8791	18.5441	39.0671	25.0731	37.8231	31.1811	28.6301	41.2546	26.3396	37.8226	25.4026	30.4426	38.0365	35.8205	49.0815	26.1445	26.7015	47.9261	52.1141	38.1361	47.0961	36.8921	21.4862	32.6962	22.3612	17.3552	21.9462
27	53.6808	45.7478	39.5768	64.5038	42.8148	27.5261	27.3791	30.3371	28.2571	16.1421	36.2281	22.4781	32.8011	28.4171	27.1971	36.8456	23.9066	35.2606	22.3696	27.8886	33.4895	32.4705	46.3425	23.3485	23.8855	43.6941	46.8101	35.5241	43.0971	33.1151	18.6872	30.1752	20.5832	14.7902	19.7482
28	49.0058	42.9398	35.8858	59.9098	40.8328	25.0441	25.2461	27.9371	26.0681	14.0681	33.0531	19.9391	28.5591	26.0471	25.9871	32.9946	22.2026	32.5836	20.2386	25.4706	29.4005	28.3765	43.7515	20.8645	21.3945	40.1111	42.4441	32.8251	39.1341	29.3841	16.5532	28.0772	18.6602	13.2262	17.6662
29	43.4558	39.7948	34.0758	55.3048	37.7268	23.2211	23.1271	25.0801	22.0601	12.4241	30.6401	17.2651	26.3481	24.7491	22.6341	28.1636	20.5016	29.9656	18.3456	23.0646	25.9155	23.9105	40.9625	17.5245	18.9625	36.7231	38.4781	30.4051	35.6501	24.9571	15.3012	27.1662	16.3892	11.6662	15.9362
30	40.9698	37.0598	31.6878	51.1448	35.8578	20.5071	21.4321	23.6821	19.5071	10.4271	27.0651	13.6241	22.6771	22.9381	21.1191	24.9196	18.7016	26.1006	16.4356	21.8776	23.0305	20.1635	38.8975	15.1155	16.6255	33.5591	33.9051	27.5961	31.8141	21.0591	14.1832	25.6142	13.4922	10.2262	15.4072
31	37.5808	33.3018	30.4458	46.9798	33.1818	19.0631	19.9481	22.3371	15.3811	8.95708	24.4461	10.0091	20.3401	21.7251	17.6531	20.9516	16.8986	22.5476	14.5616	20.8986	21.2645	17.1445	36.2075	11.8175	14.6635	30.5461	30.3971	25.0941	29.2101	17.3541	12.8992	24.4712	12.3412	9.69722	14.6732
32	36.0108	29.6008	27.6308	42.7258	31.0858	17.2391	19.3191	21.7841	12.8691	7.12408	21.3391	6.4591	17.3141	19.6191	15.7691	19.1356	15.3556	19.4306	12.5806	19.8456	19.0745	15.0245	33.8995	9.06454	13.1045	28.1711	26.3411	23.3011	26.3611	14.5961	11.3022	21.9172	11.4622	8.96222	14.3672
33	33.7438	25.0658	26.0178	38.3638	29.7058	15.7801	18.6741	21.1791	9.87608	5.78408	19.4891	4.0471	16.0951	18.6671	14.2351	16.1966	13.7926	17.2156	11.1196	19.0816	17.8565	13.1735	29.7595	6.82254	11.5915	25.7381	23.0941	21.3441	24.2871	12.0411	10.1302	19.2692	11.5192	8.26922	13.4662
34	31.7108	21.3518	23.3078	33.9918	28.5578	14.0881	17.9211	20.1891	8.03508	4.31208	16.0411	1.5631	15.4131	17.3131	13.5491	14.5696	12.3276	15.3236	9.48564	17.4246	16.2435	12.0235	27.6375	4.02354	10.2825	23.7201	21.1451	19.3161	21.7071	8.48712	8.60822	17.4022	11.5422	6.87122	11.7222
35	30.2248	18.1088	20.8448	30.3108	27.5898	12.6791	17.6691	19.3521	6.31808	2.97708	13.9031	0.2111	14.4031	16.0811	12.4171	12.8836	11.1726	14.2786	8.08564	15.4416	14.9325	11.2505	24.5335	1.95254	9.05754	21.9691	18.9211	18.5801	19.8351	6.50312	7.76522	15.5052	12.6302	6.10622	10.8322
36	27.6958	15.0018	19.2088	26.3078	27.0108	11.2341	17.0441	17.7981	5.12608	2.41008	12.7791	0.2621	14.7361	15.3051	11.1281	11.0046	10.5306	12.9876	6.62964	13.4446	15.0155	10.9935	20.8905	0.80354	7.86054	20.5641	17.2281	17.3701	18.4691	4.43912	7.80122	14.1422	13.2152	5.63722	10.0732
37	25.8208	14.0098	17.5008	23.3868	25.5268	9.77208	16.3821	16.4561	4.35508	1.29008	11.2471	-0.1739	14.1901	14.4271	9.5761	8.67064	9.55164	12.5606	5.62664	10.9946	14.0325	10.6865	19.7875	-0.84846	6.89654	18.4171	16.0751	16.7241	16.8781	2.53612	7.10322	13.9102	13.0242	4.58622	8.83622
38	23.1328	12.5828	16.9888	20.2428	23.3208	9.07108	15.3211	15.0911	3.71208	0.27408	10.8431	0.4441	13.7961	12.8861	7.8701	6.77564	9.07564	11.5836	4.60364	8.93964	14.8635	9.92954	17.7035	-1.00346	6.14054	17.7811	14.3211	15.5351	15.6601	0.39912	6.49922	14.1822	12.6672	4.32722	8.42922
39	21.7478	12.1678	16.5828	18.2358	21.4538	8.85008	14.3631	14.3221	2.79408	-0.62092	10.8301	0.1481	12.2771	11.4551	5.8421	5.15164	8.32964	11.5876	3.68064	7.28564	13.9545	9.58854	16.3705	-1.42446	5.73754	16.5071	12.7931	14.3611	14.9861	-0.78388	5.67422	14.0932	11.5612	3.83122	7.62922
40	21.1518	11.2618	16.4268	16.3288	19.5748	8.79008	13.8451	13.7941	2.05708	-1.37492	11.4801	-0.2699	11.2811	9.9121	3.9161	4.25664	7.67664	11.2736	3.00264	6.20564	13.4265	9.64254	15.3165	-1.73446	5.65554	15.8241	11.0151	13.2821	14.9431	-2.00588	5.41222	13.4632	10.1832	3.55622	6.91222
41	21.0928	10.0088	16.5378	13.9748	17.8498	8.41508	12.9561	13.1321	1.87508	-2.49592	11.4771	-0.4459	10.0951	8.1421	3.0171	3.58464	7.04064	10.7946	2.12464	5.26064	13.1995	8.45354	15.1375	-1.48746	4.95754	14.7201	9.12512	11.8971	14.3641	-3.53688	5.39722	13.3492	8.76122	3.74622	6.62822
42	20.7868	8.23376	15.0818	12.3358	15.8508	9.28308	12.1651	12.2521	2.01708	-4.78892	11.1921	-1.2319	8.6471	7.2831	3.2111	3.80764	6.48964	10.9746	1.65664	4.58064	11.3645	7.52354	14.7965	-2.53346	3.98154	14.1801	7.50912	10.8121	14.2671	-3.42188	4.44422	12.1832	7.42522	3.50922	6.65322
43	20.9808	6.41076	13.5358	10.3798	15.4078	8.67608	10.8671	11.6001	2.78708	-6.56392	10.9611	-1.3899	7.2841	6.6031	3.4021	4.52664	5.59264	10.5956	0.76264	4.38064	10.4635	6.12754	14.6795	-2.69946	2.97454	12.4751	6.52312	9.99212	13.6411	-4.10188	4.22622	11.8482	6.26822	3.27822	6.82722
44	20.7808	4.41876	11.7878	9.08876	15.0748	8.84808	10.4681	10.0731	3.28008	-8.33592	10.2151	-1.6689	6.7651	6.1861	3.9651	5.81264	4.68264	10.1386	0.72264	3.55264	8.92154	5.03754	14.3925	-3.78846	1.03754	11.7411	5.93012	9.95112	12.4441	-3.76588	3.69722	10.5442	5.18922	2.84122	7.14922
45	20.1258	2.78376	10.9418	7.73576	15.0418	8.81608	9.50008	9.14708	3.72008	-9.37092	9.5761	-2.0119	6.7381	6.4221	4.3481	6.36364	3.68064	9.18364	0.26064	2.65764	7.85054	3.89454	13.9495	-4.10546	-0.35546	10.9921	5.45212	9.55812	10.3971	-3.55888	3.00022	10.0332	4.73122	2.36022	7.78322
46	19.3578	1.54376	10.3718	6.43176	15.1078	8.78708	8.97308	8.44908	3.95308	-9.29692	8.9891	-2.3959	6.5021	6.9451	4.5561	6.22064	2.87564	7.90264	0.16964	1.96764	6.75554	3.06654	13.4685	-3.96346	-0.39946	10.2671	5.09512	9.04412	8.74012	-3.39488	2.29322	9.56322	3.98222	1.48222	8.30022
47	18.7348	-0.06924	10.0028	6.09476	14.7828	8.72208	9.12308	8.02308	3.51708	-8.73992	7.6691	-3.5439	6.9491	7.2371	5.4221	5.99664	2.79064	6.32864	-0.17536	1.31164	5.65354	2.86554	13.2965	-3.80946	-0.42246	10.0221	5.16912	8.98412	7.60812	-3.36888	0.99122	8.39222	3.37822	0.92622	8.18022
48	17.6578	-1.16924	11.1738	5.10876	14.2378	7.52808	8.63408	7.51208	3.96408	-7.85692	6.8771	-4.7189	7.2551	7.9411	6.1111	4.14064	3.28764	5.01864	-0.28536	1.25564	5.53554	2.63454	12.9265	-3.11846	0.09654	10.3071	5.06412	8.42312	6.15712	-4.42688	0.07722	7.52322	3.13522	0.48722	7.91422
49	17.2618	-2.79724	10.6988	5.06376	12.8828	6.71808	8.79108	7.27808	3.70208	-6.58092	6.0581	-5.1029	8.0751	7.5781	7.4041	3.48364	3.88164	3.69764	-0.74936	1.26364	4.70054	3.18054	13.3185	-2.87146	0.51254	10.4921	5.33412	8.08112	5.64612	-4.42588	-0.98478	6.62322	2.64322	0.79422	6.63622
50	16.0228	-3.86424	10.7498	5.44576	12.2608	5.83908	8.08308	7.00508	4.02308	-5.76592	6.0621	-5.9269	7.9391	7.4601	8.2131	2.66964	4.55664	3.00064	-1.00836	2.82464	5.12954	3.54354	13.4185	-2.12346	0.29054	9.92612	5.54212	7.89312	5.10812	-5.22588	-1.56278	6.05622	2.05322	1.18722	5.61022
51	15.4008	-4.77824	9.91076	5.18176	11.0148	5.09008	7.29408	6.64908	3.93608	-5.56992	6.8281	-6.1379	7.4081	7.0221	8.4231	2.66364	5.07664	2.01264	-0.73436	3.28064	5.66454	4.31554	13.5415	-2.23046	-0.44346	9.96912	5.97812	8.11112	5.19812	-6.15688	-1.62978	5.46622	1.49722	1.76522	3.95022
52	14.5128	-5.52524	8.71476	5.21476	10.6858	4.49308	6.80708	6.52208	3.78408	-5.21592	7.3581	-6.6479	7.4321	6.2431	8.7111	2.68564	5.88364	1.47364	-0.63536	3.79464	5.83054	4.35254	13.4815	-1.88746	-2.36846	9.76612	6.40412	7.20512	5.07012	-6.37488	-1.33278	4.66722	0.93922	2.35922	3.00322
53	12.7948	-5.84524	7.97776	5.37876	10.8118	4.85208	5.96808	6.08208	3.10208	-5.53392	7.4901	-7.2709	5.9961	5.7871	8.5921	2.45864	5.91264	2.43864	-0.24736	4.40064	6.67054	4.31054	13.3015	-1.85546	-3.76246	10.1061	5.34512	7.01612	4.90612	-7.83588	-1.57078	3.82422	0.60022	2.28622	1.74922
54	13.0188	-6.70724	6.47176	4.86976	11.2928	4.40808	6.29408	6.24208	2.16708	-6.34192	8.2351	-8.0609	5.4201	5.4111	8.4051	3.74364	6.61464	2.41064	0.38564	4.00564	7.13054	3.93954	12.9735	-2.46146	-5.82646	10.4381	5.43812	6.04012	4.69112	-8.08888	-1.21278	3.17922	0.61122	2.23122	0.76822
55	12.4988	-7.51724	5.18276	4.88476	11.4458	4.67408	6.58108	6.33408	1.15308	-7.00092	7.2411	-9.0829	4.6351	5.5201	8.0231	3.95164	6.66764	3.43364	1.06064	3.56364	6.68754	3.02454	13.0645	-3.43246	-6.88446	10.5001	4.64712	4.84112	4.18112	-8.94088	-1.93578	3.00822	0.86422	2.47322	-0.14378
56	13.2158	-8.22824	4.52376	3.48976	11.3468	3.94508	8.14608	6.18408	0.79408	-7.96792	6.3271	-9.2389	4.1151	5.7111	8.5021	5.26164	6.69464	3.89464	1.42964	3.62464	7.04254	2.15354	12.2255	-4.58546	-7.27946	10.5541	3.70512	3.65912	4.16412	-8.62088	-1.81778	2.32122	1.50722	2.07422	-0.82078
57	13.4788	-8.67624	4.24276	2.70976	10.9178	3.15508	9.55208	6.63008	0.60508	-8.19792	5.1051	-9.5179	3.9161	6.5961	8.0101	5.85964	6.10664	4.14864	1.51264	3.85164	6.80054	1.53354	11.5165	-5.37446	-7.15246	10.1071	3.19812	2.81512	4.06212	-8.14288	-2.27578	2.25522	2.08522	2.35822	-1.01178
58	13.8978	-8.12724	4.69176	1.94976	10.2768	2.38708	9.62408	7.08208	0.66208	-8.45292	3.9101	-9.5989	3.5311	6.3521	7.7501	5.79664	4.66664	4.10364	1.60064	4.32364	6.53854	0.95354	10.1455	-6.51846	-6.06046	9.49212	3.01112	2.19512	4.58012	-8.46688	-2.76078	2.90922	2.26922	2.93122	-0.26378
59	13.6168	-7.20124	5.36676	1.61176	9.43776	1.70708	10.2321	8.07408	0.79108	-7.66792	2.4661	-9.7179	4.0211	7.0941	7.0231	6.72064	4.01664	4.10364	1.99764	4.16864	6.41354	0.27754	9.92154	-7.00446	-5.39046	8.27112	2.35812	1.63012	5.45912	-7.70388	-2.79278	2.68022	2.72922	2.87622	0.70522
60	13.2798	-6.59724	5.51676	1.13976	9.15776	1.98808	9.74308	8.88308	1.02908	-6.90192	2.0911	-9.4019	4.2131	6.8921	6.5911	5.94264	2.40964	3.53464	1.85564	4.71064	5.60154	0.31054	8.72354	-7.60046	-4.45246	7.94412	2.26512	0.93112	5.67312	-8.17888	-2.93078	3.02122	2.64622	2.76622	1.30722
61	12.8928	-5.95024	5.89276	1.10176	8.14076	1.92508	8.62108	9.17508	0.96208	-6.35792	1.7611	-9.3939	4.4951	6.9131	5.7681	5.75064	2.11864	3.01864	1.95364	4.37964	4.42454	0.58954	9.04054	-7.25846	-4.27446	7.42312	1.76412	0.65512	6.26412	-8.14388	-2.43578	2.41222	2.80622	2.14122	1.74222
62	11.9738	-6.05124	4.83076	0.64476	7.94876	2.87308	7.80908	9.28608	1.21708	-5.97092	2.0041	-8.5159	4.5601	5.6951	5.5121	5.20064	1.07564	2.61364	2.39364	4.39164	3.62654	0.77454	9.16254	-7.19946	-3.94746	7.82712	1.29812	0.69912	5.84712	-9.06588	-2.26978	1.86022	2.57422	1.75822	1.95522
63	11.5328	-6.69724	4.06276	-0.07424	7.34076	3.85608	7.46708	8.87108	1.45708	-6.64892	1.6661	-8.0109	4.2611	4.7371	5.6091	4.54564	0.53364	2.12564	2.34264	4.32364	2.91254	1.06754	9.96454	-6.85246	-3.80546	8.08612	0.84912	1.12112	5.22312	-10.2259	-2.32778	1.32222	2.18422	2.05022	2.25522
64	10.7568	-7.42924	3.46476	-0.44724	6.97576	3.85308	7.48508	7.54908	1.59308	-6.97392	1.9691	-7.5539	4.0031	4.2791	5.4751	3.87664	0.75264	1.87964	2.11864	3.79364	2.82354	1.14354	10.0835	-6.69446	-4.15046	8.60412	0.82812	2.28212	4.87712	-10.6079	-2.24478	0.39922	1.64922	1.84522	2.25522
65	9.46476	-8.18124	3.16076	-1.47124	7.21676	4.15308	7.41208	7.08308	1.87708	-7.60592	1.5241	-7.2139	3.5311	3.2401	5.0731	3.45864	0.42164	1.73964	2.64864	3.74364	3.54954	1.27154	9.65654	-6.08246	-4.41146	8.90712	0.56012	2.78912	3.28712	-11.1619	-2.76778	0.05222	1.18822	2.22322	2.43622
66	8.69576	-8.52424	3.74076	-1.03624	7.41276	3.55608	7.91108	6.29708	2.08208	-8.20592	1.1791	-7.8409	3.3541	3.8621	4.9311	3.25564	0.57564	1.93264	2.35364	2.73064	4.11154	0.71454	8.63954	-6.40846	-4.62346	9.24912	1.10612	3.71912	3.69612	-11.8289	-2.47778	-0.11578	0.60222	2.52722	2.41722
67	7.80676	-8.71024	4.15376	-1.44824	8.08976	3.42108	7.73508	6.46108	1.92108	-8.27192	0.8431	-8.2009	3.1001	3.8721	4.6641	2.94464	0.63764	1.57864	2.63564	2.07664	4.92954	0.72754	7.54354	-6.35046	-4.61446	8.74012	1.14512	3.57212	3.43112	-12.1159	-3.18178	0.22622	-0.05978	2.69022	2.39322
68	7.44476	-7.85424	4.50176	-0.88924	9.32776	2.58208	7.63508	6.56408	2.00408	-8.76592	0.8361	-8.9889	2.6371	4.5181	3.9851	2.80164	-0.20936	1.41464	2.64164	1.25664	5.07254	-0.08046	6.33154	-6.24146	-4.02246	8.57412	1.21112	3.41312	4.28712	-12.1249	-3.04478	0.53522	-0.58678	2.76522	2.27422
69	7.64776	-7.12424	4.47476	-0.74424	10.1288	2.59208	7.32808	6.80808	1.55408	-9.20092	0.6381	-9.4069	2.3521	4.7271	3.7031	2.65564	-0.12536	1.02364	1.91564	0.58364	4.84154	-0.35346	5.82454	-6.35346	-3.83346	8.35412	1.19312	3.38512	5.69012	-12.3409	-3.04078	0.55522	-0.96578	2.27922	2.07022
70	7.67576	-6.45124	3.69576	-1.19724	11.1868	2.43008	6.99308	6.73608	1.34308	-9.63692	0.9881	-9.1129	2.4101	4.8701	3.5621	2.07364	-0.95836	0.60664	1.81464	0.06864	5.32754	-0.49646	5.48654	-6.63046	-3.13646	7.19612	0.56912	3.12912	6.07312	-12.0899	-3.09678	0.67522	-0.93578	1.64422	1.48822
71	8.62476	-6.14424	3.16876	-1.22824	10.7698	2.56708	6.86908	6.35008	1.38508	-10.0419	1.4771	-9.5959	2.3601	5.2741	3.1121	1.98164	-1.42536	0.17964	0.49764	-0.13836	4.66454	-0.76746	5.63154	-6.62346	-3.18846	7.35112	0.40312	3.25812	6.72012	-12.1909	-3.13578	0.37422	-0.95578	1.28722	1.12622
72	9.32876	-5.93124	2.47876	-1.82924	10.3228	2.59008	6.88108	5.55008	1.64008	-10.2959	1.8201	-9.3799	2.4971	5.3701	3.5531	1.54764	-2.26236	0.29164	-0.37936	0.12464	4.69654	-0.89946	6.14254	-6.78846	-3.42446	6.98212	-0.21988	3.44312	6.27612	-11.9319	-3.36478	0.44622	-0.47478	1.17122	0.82722
73	9.53176	-6.47024	1.63976	-2.29524	8.77976	2.71208	7.00108	5.04808	2.30708	-10.0699	1.4881	-9.3519	3.0461	5.9521	3.6541	1.37364	-2.75336	0.66864	-0.32636	0.81764	4.07154	-0.95046	6.33654	-6.57546	-3.93746	7.05112	-0.13888	4.02112	5.62012	-12.4339	-3.02878	-0.19478	0.06622	1.11622	0.60322
74	10.1208	-6.84324	1.28376	-2.44824	7.74776	2.52008	7.57008	4.75108	2.64508	-10.0959	1.2061	-8.9469	2.8761	5.8761	4.1671	1.06164	-3.16536	1.18864	-0.36136	1.37964	3.73554	-0.70246	6.68154	-6.34646	-4.56646	7.31612	-0.36488	4.03612	4.72312	-12.8149	-2.67678	-0.47878	0.07922	0.96522	0.41522
75	10.1048	-7.30324	1.32876	-2.24224	6.62776	2.33808	7.85508	4.36308	2.89308	-9.65992	0.6181	-9.0359	2.8891	5.7251	4.5951	1.30164	-2.94636	2.39864	0.10864	2.13964	3.33654	-0.25946	6.62254	-5.88546	-5.27846	7.99112	-0.49588	3.92012	4.38612	-12.9629	-2.13078	-1.06178	0.51022	0.96622	0.78922
76	10.0418	-7.71924	1.83076	-1.32524	6.34976	2.24208	8.05608	4.82508	2.35408	-9.83892	-0.0489	-9.0549	2.6031	5.6411	5.0391	0.87264	-2.77336	2.93264	0.33064	2.67664	2.93454	-0.24546	6.81954	-5.81746	-6.00746	8.42012	-0.16588	3.29312	4.80312	-13.2449	-1.64978	-1.49978	0.43322	1.43722	1.26722
77	9.38776	-8.13724	1.43376	-0.62924	6.37476	1.47908	8.05808	5.33808	2.20108	-9.75792	-0.1239	-9.5529	2.0901	5.2851	5.2831	1.16864	-2.08536	3.05964	0.81964	3.00664	2.31354	0.03554	6.81754	-5.58946	-6.51246	9.46412	-0.97488	2.51712	4.57112	-12.5339	-0.78978	-2.27978	0.17622	1.57922	1.72422
78	9.21976	-8.73424	2.15076	0.45276	6.86076	1.46008	7.88208	5.43508	1.92208	-10.1659	0.7371	-9.5819	2.0341	5.0381	5.6111	0.95664	-1.63936	3.69064	0.62264	2.16264	1.78454	-0.16346	7.00054	-6.00946	-6.29546	9.70512	-1.06788	1.57112	5.11512	-12.8719	-0.63478	-2.79878	0.96622	1.78922	2.12522
79	8.91576	-8.93924	2.13276	0.78076	7.07276	1.43308	7.67308	5.54208	1.55408	-10.0389	1.5551	-10.1219	1.3261	4.6521	5.6841	0.78064	-1.33336	3.34164	0.64564	1.79764	1.35854	-0.03446	7.43054	-6.55546	-6.54046	10.2081	-1.63188	1.41812	4.79712	-11.7489	-0.25378	-2.95078	0.76722	2.00822	2.28522
80	9.35776	-9.52524	2.52676	0.51076	7.36476	1.80208	6.98108	5.64208	1.79808	-10.4249	2.6371	-9.9409	1.3701	4.5141	5.9721	1.27664	-1.53136	2.84164	0.74164	0.83564	1.06554	0.14654	8.25454	-7.35546	-5.74946	10.1611	-2.23388	1.11112	5.03812	-11.6179	-0.82278	-2.94778	1.58322	1.69222	1.91722
81	9.91476	-9.42324	2.56476	0.11476	7.27076	1.62008	6.65208	4.88808	1.74008	-10.9619	3.5321	-9.5299	0.7481	4.6041	5.8341	1.38364	-1.84236	2.13564	0.82764	-0.25636	0.55954	0.17354	9.05554	-7.90846	-5.54446	10.3441	-2.08788	0.57212	5.15412	-11.0079	-0.79278	-2.55078	1.79522	1.83122	2.33122
82	10.4908	-9.57624	1.51876	-0.91224	7.06476	1.65608	6.21208	3.90608	1.27508	-11.2079	3.4821	-9.5479	-0.1909	4.5201	5.6461	1.47264	-2.58136	1.00964	0.68364	-0.71436	0.79954	0.09454	9.68954	-8.60746	-5.37746	9.82012	-2.01188	0.56212	4.59412	-10.0669	-0.84978	-2.15178	2.11122	1.98622	1.54222
83	11.0268	-9.41924	1.26676	-1.71124	6.69776	1.87108	5.67908	3.63508	0.98408	-11.8999	3.5641	-9.5229	-0.3559	5.2971	4.5861	1.78464	-2.48136	0.29164	0.17664	-1.01336	0.99554	0.38254	10.2355	-8.94846	-5.26446	9.69212	-1.63888	-0.12388	4.62612	-10.1019	-0.81778	-2.22278	2.46422	1.89822	1.41422
84	11.2458	-9.25424	-0.17924	-2.04824	6.46776	1.44508	5.81308	3.15808	0.27908	-12.0939	2.9231	-9.6239	-0.5509	4.8871	4.4411	1.42964	-2.48636	-0.11936	-0.26836	-0.84436	1.20254	0.38754	10.2735	-9.31446	-5.22846	8.90712	-1.46988	-0.41688	4.12612	-9.97288	-0.29578	-2.10178	2.13922	2.20922	0.40522
85	11.3668	-9.03324	-0.57924	-2.08224	5.91176	1.65208	5.60608	3.47308	-0.57292	-12.1729	2.7961	-9.6059	-0.7939	5.3961	3.3721	1.59364	-1.15036	-0.20336	-0.67636	-0.57236	1.46254	-0.00646	10.0925	-9.40546	-5.23046	8.78412	-1.56688	-0.99888	3.64112	-10.5429	0.09522	-2.26778	1.98222	2.50222	0.18322
86	11.0948	-8.93524	-0.87924	-2.12624	5.56676	1.84708	5.34208	3.72208	-0.84592	-11.5679	3.0391	-9.9269	-0.2569	5.6861	3.3871	0.94864	0.15264	-0.33836	-1.29236	-0.26436	2.32854	-0.37046	9.81554	-9.50846	-4.46046	8.09712	-1.54088	-0.79988	3.83012	-10.7689	-0.11178	-2.46178	0.84222	2.67322	-0.47978
87	10.9458	-8.80224	-1.07024	-1.67724	5.34976	1.12008	5.30508	4.10408	-1.01792	-10.8239	3.2711	-10.0349	-0.0049	5.4571	2.8201	0.55364	1.29664	0.45664	-1.39736	-0.33236	2.44154	-0.94646	9.52854	-8.95146	-4.08546	7.93512	-1.43288	0.34412	3.55112	-11.5519	-0.02278	-2.69778	0.24422	3.08822	-1.06378
88	10.7428	-8.91024	-0.34924	-1.54424	5.25176	1.21208	4.92408	4.64908	-1.53792	-9.89692	3.8531	-9.7599	0.3611	5.6911	2.2861	0.63164	1.95064	0.58764	-1.00736	-0.79736	2.80754	-0.75546	9.19354	-8.69246	-4.05346	7.55212	-1.16588	0.84412	4.27112	-11.5639	-0.24678	-2.39078	-0.05278	3.57322	-0.65178
89	9.94376	-8.74724	-0.10924	-1.40724	5.57576	0.41708	4.65408	4.87108	-1.10892	-9.07792	4.1671	-9.6659	-0.0809	5.1771	1.8141	1.03764	1.93064	1.33864	-0.49236	-1.35236	3.14954	-0.53246	8.72954	-8.17346	-4.17746	7.98812	-0.84588	1.65912	4.62312	-12.3059	-0.69978	-2.77078	0.45222	3.82022	-0.75978
90	9.32776	-9.06124	0.58376	-1.43624	5.48376	0.31408	3.96608	5.10708	-1.01192	-8.35492	4.0041	-9.6589	-0.3829	4.8071	1.0371	1.20664	1.91764	1.41064	-0.37336	-1.81236	2.92354	-0.45646	8.64454	-7.53146	-4.40046	7.54012	-0.15888	1.87712	5.58212	-12.4359	-0.60078	-2.85978	0.38122	4.09722	-0.65878
91	8.65376	-9.39824	0.45576	-1.76924	5.61976	0.08608	3.51108	5.55308	-0.47292	-7.88992	3.6221	-9.3809	-0.7939	4.2001	0.7981	1.54364	1.35564	1.23764	0.25664	-2.05736	3.10654	-0.22846	8.40454	-7.17446	-5.20946	7.33212	0.29412	1.66412	5.57712	-12.8639	-0.75578	-3.44378	0.69922	3.91922	-0.49378
92	7.52376	-9.88424	0.50876	-2.44124	5.70176	-0.00892	2.85408	5.29408	-0.08692	-7.59192	2.9791	-9.4089	-0.7779	3.7481	1.0171	1.60764	0.72864	0.92864	-0.08036	-2.10436	2.80954	-0.12146	8.08554	-6.60646	-5.39446	6.69712	0.76612	1.11412	5.76012	-13.3689	-0.89878	-3.49678	0.59322	3.33622	-0.23178
93	7.14976	-10.6792	0.48376	-2.78924	5.86676	0.26508	2.76808	4.84708	-0.12892	-7.68492	2.7041	-9.6379	-0.8279	3.2371	1.2081	2.02164	0.90564	0.22364	-0.46936	-1.91636	2.51654	-0.07646	7.89754	-6.26346	-5.40346	6.34612	0.63812	0.79812	6.27012	-13.7399	-1.06278	-3.64578	0.54422	3.20022	0.48822
94	6.79476	-11.2732	-0.01124	-3.14424	6.28976	0.50108	2.81508	5.34808	0.27408	-7.76792	2.4331	-9.4909	0.2101	3.1901	2.4361	1.52364	0.60364	-0.30936	0.22764	-1.60536	3.04754	-0.76846	8.15654	-6.69546	-5.25146	5.87512	0.81712	1.29312	5.26512	-14.1269	-1.11678	-4.00678	0.45522	2.50322	0.97022
95	6.88676	-12.0072	-0.05524	-3.48624	6.51376	0.54108	3.54608	4.56808	0.24908	-8.31992	2.3101	-9.6449	1.6931	3.4341	2.8101	1.10964	0.50464	-1.17136	-0.19536	-1.48236	2.81654	-1.22846	8.12854	-6.24646	-4.55646	5.30412	0.80212	1.25912	5.44712	-13.8599	-1.48178	-3.45078	0.26322	2.56122	1.46522
96	7.13576	-12.2422	-0.50424	-3.30124	6.80376	0.45208	4.07608	4.14908	0.39908	-9.16592	2.2211	-9.4129	2.2271	3.0441	3.1191	0.51364	0.75264	-1.26936	0.56764	-0.81136	2.83454	-1.33346	8.45154	-6.19846	-3.67746	5.24612	0.50112	1.64612	5.46112	-13.3669	-1.52978	-3.25578	0.40922	2.50922	1.82722
97	7.12276	-12.3862	-0.62424	-3.10824	7.04576	0.29408	5.16708	3.57408	0.89808	-10.2219	2.3571	-9.2639	2.7491	2.8031	3.4311	-0.01536	0.42764	-1.38236	0.00364	-0.68936	2.44154	-1.04546	9.16554	-5.88546	-3.55146	4.90912	0.12512	1.60512	5.95112	-12.8809	-1.65978	-2.84878	0.55622	2.55622	2.09422
98	7.35676	-11.9222	-0.90124	-2.85324	7.19276	0.27108	5.80608	3.43508	0.79108	-11.3259	2.6701	-9.0369	2.7051	2.6171	3.2491	-0.86136	-0.04936	-0.91236	-0.23136	0.17164	2.20354	-0.59046	9.83154	-5.66646	-3.12546	4.59012	-0.52488	1.07212	6.25312	-12.0409	-1.89178	-2.47578	0.87322	2.54622	1.94722
99	7.66876	-11.4882	-1.18224	-2.84224	6.62176	-0.00392	5.76408	3.03608	1.42908	-11.9139	2.4491	-8.4819	2.7401	2.7921	3.1471	-1.24336	-0.37336	-0.55536	-0.29836	0.51964	1.87854	0.21354	10.2125	-5.61446	-3.46846	4.24012	-1.03388	0.65412	5.68812	-11.8609	-1.82978	-2.34078	1.32422	2.50422	1.41222

## Sheet: wt norm
0	1.35604	1.38976	1.27737	1.27737	1.23242	0.836112	0.740584	0.706869	0.802396	0.779919	0.929279	1.08662	1.12595	1.04166	1.01357	1.06679	0.77459	0.892594	0.886975	0.937548	1.28832	1.02422	0.979265	0.861261	0.93993	1.08972	1.03353	1.16277	1.23582	1.42126	0.517405	1.09619	0.663506	0.618552	0.725318
1	1.35183	1.36728	1.27737	1.27246	1.23101	0.838219	0.740584	0.707571	0.796777	0.758847	0.918041	1.04869	1.10558	1.04377	1.00514	1.06539	0.772483	0.893999	0.880653	0.936846	1.26655	1.02281	0.982075	0.861261	0.935013	1.09183	1.03142	1.16418	1.21756	1.41423	0.518108	1.08635	0.662804	0.629088	0.716889
2	1.34199	1.33357	1.26333	1.26157	1.22786	0.82979	0.741641	0.718456	0.784134	0.730402	0.879762	1.00268	1.08206	1.03429	0.97915	1.05661	0.770027	0.908749	0.86134	0.929119	1.19842	1.01895	0.962756	0.869341	0.917453	1.08516	1.03072	1.1589	1.19368	1.40475	0.532858	1.04315	0.65964	0.63541	0.704594
3	1.33385	1.29676	1.23523	1.24197	1.21978	0.804082	0.74789	0.721479	0.775424	0.70715	0.845833	0.968614	1.05346	1.01357	0.953442	1.0224	0.760261	0.930243	0.843426	0.910014	1.14082	1.01551	0.941616	0.880085	0.900033	1.06893	1.02482	1.13692	1.17513	1.38389	0.547187	1.00179	0.65311	0.632319	0.694131
4	1.31601	1.2556	1.1973	1.21978	1.19402	0.76704	0.750885	0.730284	0.759549	0.690247	0.811039	0.939113	1.02059	0.977043	0.927638	0.992572	0.747196	0.938015	0.822117	0.879951	1.09048	1.01532	0.929158	0.885142	0.88444	1.04828	1.00871	1.11103	1.15832	1.35476	0.560488	0.965305	0.643839	0.623935	0.675211
5	1.2969	1.20952	1.1404	1.18367	1.16049	0.719091	0.753649	0.730048	0.734263	0.676104	0.771659	0.908628	0.978026	0.919867	0.873649	0.957637	0.71629	0.925607	0.790886	0.842583	1.03742	1.0061	0.931923	0.887671	0.86688	1.02074	0.988293	1.07764	1.13748	1.3173	0.566995	0.923818	0.627543	0.605066	0.645524
6	1.27924	1.16186	1.08678	1.14298	1.11801	0.672215	0.755723	0.719827	0.709521	0.679863	0.741349	0.85982	0.938489	0.866844	0.83219	0.9299	0.685772	0.899461	0.758356	0.800657	0.991127	0.998151	0.933844	0.880304	0.838469	0.983269	0.964692	1.03306	1.11204	1.26079	0.568136	0.881718	0.599823	0.565793	0.614961
7	1.25864	1.12261	1.02849	1.09674	1.08046	0.632178	0.7503	0.70125	0.676081	0.679475	0.718321	0.821929	0.896384	0.805892	0.782943	0.897157	0.647572	0.853141	0.72015	0.762649	0.943324	0.977276	0.929394	0.870628	0.816655	0.947952	0.939405	0.997705	1.07813	1.20386	0.559201	0.854797	0.570204	0.52162	0.579802
8	1.23192	1.07609	0.968314	1.0501	1.03333	0.598097	0.731953	0.664725	0.629705	0.668338	0.698991	0.762309	0.853919	0.751969	0.735111	0.860283	0.611328	0.79496	0.679164	0.725522	0.88966	0.950067	0.917852	0.844802	0.786907	0.90288	0.909904	0.950947	1.03322	1.12926	0.535067	0.812017	0.534662	0.473457	0.534061
9	1.18626	1.02832	0.916235	0.99922	0.978148	0.57843	0.700345	0.614955	0.580739	0.631211	0.686949	0.706217	0.808667	0.700795	0.69086	0.824062	0.578719	0.732648	0.636317	0.691402	0.838986	0.909125	0.900696	0.812092	0.754292	0.855616	0.877897	0.899368	0.990479	1.0546	0.504459	0.771278	0.499946	0.433319	0.494827
10	1.13045	0.978479	0.868657	0.953603	0.917904	0.560605	0.663404	0.564241	0.531104	0.584487	0.670215	0.656414	0.764584	0.654846	0.633527	0.786491	0.545768	0.674022	0.593863	0.655675	0.794818	0.86275	0.869026	0.763834	0.718301	0.812146	0.846193	0.845777	0.940231	0.978493	0.470057	0.726475	0.467821	0.401385	0.461707
11	1.07895	0.928541	0.830817	0.918882	0.854698	0.551637	0.620737	0.499833	0.483414	0.526963	0.665174	0.608015	0.720226	0.621012	0.579919	0.748865	0.522426	0.625769	0.553944	0.624275	0.751949	0.810597	0.822892	0.701376	0.671701	0.766877	0.816838	0.779959	0.891293	0.907005	0.42811	0.673076	0.435836	0.378941	0.427323
12	1.00828	0.872573	0.781474	0.887464	0.795033	0.528458	0.581627	0.453862	0.445647	0.46868	0.635392	0.562409	0.676132	0.572383	0.526446	0.709052	0.485339	0.580585	0.517087	0.5907	0.711861	0.748875	0.775219	0.632276	0.620964	0.724255	0.784454	0.722435	0.825402	0.836854	0.389146	0.618973	0.41373	0.354795	0.403688
13	0.957688	0.814701	0.745011	0.86179	0.727906	0.509583	0.52589	0.39677	0.409661	0.412898	0.605621	0.521821	0.62743	0.527502	0.476744	0.666357	0.451971	0.539373	0.485136	0.555562	0.666295	0.692441	0.713513	0.560569	0.56698	0.677745	0.75043	0.658381	0.766124	0.76863	0.345467	0.557903	0.373137	0.336859	0.381689
14	0.897118	0.765959	0.70172	0.829749	0.676815	0.473479	0.480756	0.365881	0.379609	0.376929	0.56786	0.473479	0.590781	0.485808	0.431082	0.622038	0.413362	0.503399	0.45314	0.508951	0.627039	0.636811	0.655264	0.492559	0.507439	0.635263	0.717894	0.616809	0.707482	0.700525	0.314663	0.505655	0.345377	0.30547	0.354256
15	0.851658	0.717263	0.657322	0.798332	0.633912	0.439078	0.440011	0.341381	0.355255	0.344837	0.528559	0.436072	0.555655	0.446197	0.404991	0.579967	0.374864	0.470976	0.425201	0.472499	0.592183	0.588198	0.607281	0.440811	0.461535	0.596102	0.683381	0.583403	0.653469	0.639534	0.285263	0.465253	0.312651	0.283622	0.328576
16	0.807109	0.665869	0.614711	0.75812	0.593813	0.403255	0.401148	0.321012	0.330615	0.321366	0.485706	0.400311	0.525862	0.411369	0.380407	0.542037	0.340677	0.437783	0.39529	0.428595	0.558523	0.544767	0.562681	0.399953	0.418042	0.561454	0.65048	0.552435	0.608043	0.576205	0.262786	0.432414	0.279756	0.261493	0.300244
17	0.759576	0.612121	0.570218	0.708373	0.555687	0.366033	0.368404	0.305188	0.308531	0.297877	0.443792	0.361543	0.493787	0.380289	0.354132	0.509614	0.307613	0.406382	0.365255	0.394177	0.532293	0.498577	0.521779	0.356157	0.381202	0.529391	0.61291	0.516219	0.560398	0.506773	0.240365	0.404295	0.25398	0.241382	0.274519
18	0.713762	0.557642	0.524438	0.651669	0.509924	0.332672	0.34246	0.287768	0.279199	0.275968	0.408841	0.325957	0.462926	0.34731	0.323383	0.47129	0.277752	0.376932	0.328842	0.35591	0.501347	0.455876	0.484304	0.323824	0.351128	0.497732	0.57167	0.470574	0.522176	0.439011	0.220709	0.377441	0.227733	0.220287	0.248805
19	0.664593	0.513576	0.482766	0.606575	0.468577	0.302845	0.31755	0.270489	0.255081	0.256767	0.371051	0.292854	0.427901	0.331205	0.29777	0.440525	0.255792	0.341019	0.299015	0.318306	0.466042	0.3987	0.450072	0.289501	0.317176	0.471321	0.532852	0.420703	0.479795	0.379963	0.204317	0.350092	0.21106	0.209515	0.224361
20	0.619696	0.470555	0.447308	0.562503	0.426281	0.278766	0.294669	0.256828	0.231452	0.233537	0.343202	0.263173	0.395405	0.304272	0.267432	0.407619	0.234776	0.315851	0.272802	0.294009	0.431702	0.358247	0.41784	0.26163	0.289726	0.443051	0.495484	0.37476	0.448035	0.33275	0.191899	0.320731	0.190129	0.197653	0.208256
21	0.564818	0.434833	0.409159	0.523106	0.382507	0.254676	0.272	0.249136	0.209683	0.205935	0.310105	0.236161	0.359667	0.277873	0.23983	0.37324	0.214575	0.291452	0.247397	0.269132	0.389985	0.31748	0.387524	0.234438	0.265271	0.413499	0.455211	0.33034	0.414123	0.296742	0.179935	0.290253	0.176114	0.180952	0.196091
22	0.518111	0.404158	0.37296	0.490554	0.340981	0.231008	0.24836	0.237622	0.193573	0.183121	0.292157	0.211914	0.329587	0.254598	0.218859	0.336743	0.197211	0.264434	0.227538	0.239148	0.350116	0.28504	0.360074	0.215086	0.237894	0.379463	0.415162	0.295838	0.384419	0.269348	0.172894	0.267764	0.159217	0.1655	0.18302
23	0.469566	0.370504	0.341526	0.466554	0.313991	0.211133	0.225181	0.228429	0.185604	0.160795	0.272107	0.190589	0.300844	0.235419	0.199377	0.305702	0.182202	0.246582	0.204719	0.217885	0.314827	0.264895	0.336905	0.198189	0.214647	0.35139	0.38061	0.270034	0.35657	0.249198	0.162791	0.246479	0.148619	0.149788	0.174631
24	0.424207	0.341986	0.311047	0.440177	0.289233	0.197366	0.204721	0.218398	0.178878	0.139583	0.253378	0.170197	0.273271	0.209531	0.183362	0.284422	0.172442	0.231775	0.187451	0.205494	0.281292	0.238889	0.315159	0.178667	0.189243	0.319995	0.352564	0.247608	0.325243	0.239179	0.153598	0.22635	0.137032	0.129491	0.157515
25	0.377989	0.30872	0.276207	0.416756	0.271189	0.1808	0.186919	0.205817	0.175417	0.122736	0.236537	0.152586	0.239049	0.194927	0.172618	0.255713	0.159714	0.222363	0.161389	0.186675	0.244851	0.225515	0.293783	0.164743	0.169693	0.297006	0.321388	0.228935	0.296838	0.223821	0.133824	0.204632	0.136532	0.113387	0.14513
26	0.334934	0.280113	0.246015	0.389469	0.253837	0.168634	0.169207	0.188015	0.167898	0.104204	0.219528	0.140892	0.212538	0.175215	0.16088	0.23182	0.148009	0.212535	0.142744	0.171065	0.213737	0.201285	0.275802	0.146913	0.150043	0.269309	0.292843	0.214297	0.264645	0.207306	0.120737	0.183728	0.125653	0.0975234	0.123321
27	0.301646	0.257068	0.222392	0.362463	0.240587	0.154676	0.15385	0.170472	0.158784	0.0907065	0.203575	0.12631	0.184318	0.159683	0.152827	0.207045	0.134337	0.198139	0.125701	0.156713	0.188186	0.18246	0.260411	0.131201	0.134219	0.245528	0.263038	0.199619	0.242174	0.186082	0.105008	0.169562	0.115662	0.08311	0.11097
28	0.275376	0.241289	0.201651	0.336648	0.22945	0.140729	0.141864	0.156986	0.146483	0.0790521	0.185734	0.112043	0.160481	0.146365	0.146028	0.185405	0.124762	0.183096	0.113726	0.143126	0.165209	0.159455	0.245851	0.117243	0.120221	0.225395	0.238504	0.184453	0.219905	0.165117	0.0930168	0.157773	0.104857	0.0743215	0.099271
29	0.244189	0.223617	0.19148	0.310772	0.211996	0.130485	0.129957	0.140931	0.123961	0.0698141	0.172175	0.097017	0.148057	0.139071	0.127187	0.158259	0.115204	0.168385	0.103089	0.129606	0.145626	0.134359	0.230179	0.0984748	0.106555	0.206357	0.216218	0.170854	0.200327	0.14024	0.0859814	0.152654	0.0920952	0.0655555	0.0895497
30	0.23022	0.208248	0.178062	0.287395	0.201494	0.115235	0.120432	0.133076	0.109615	0.0585924	0.152086	0.0765573	0.127428	0.128895	0.118674	0.14003	0.105089	0.146666	0.092356	0.122936	0.129414	0.113304	0.218575	0.0849381	0.0934231	0.188577	0.190521	0.15507	0.178772	0.118337	0.0796991	0.143933	0.0758162	0.0574637	0.0865771
31	0.211176	0.187131	0.171082	0.263991	0.186457	0.10712	0.112093	0.125518	0.0864302	0.0503321	0.137369	0.0562437	0.114296	0.122079	0.0991973	0.117733	0.0949578	0.126701	0.0818256	0.117435	0.119491	0.0963395	0.203459	0.0664058	0.0823982	0.171646	0.170809	0.14101	0.164139	0.0975172	0.072484	0.13751	0.0693485	0.0544911	0.0824526
32	0.202354	0.166334	0.155264	0.240087	0.174679	0.0968708	0.108559	0.12241	0.0723146	0.040032	0.11991	0.0362953	0.0972923	0.110245	0.0886106	0.107528	0.0862872	0.109186	0.0706938	0.111518	0.107185	0.0844267	0.19049	0.050936	0.0736377	0.158301	0.148017	0.130935	0.14813	0.0820193	0.06351	0.123158	0.0644091	0.050361	0.0807331
33	0.189615	0.140851	0.1462	0.215576	0.166924	0.0886723	0.104934	0.119011	0.0554962	0.0325022	0.109514	0.0227417	0.0904425	0.104895	0.0799906	0.091013	0.0775044	0.0967391	0.0624841	0.107225	0.10034	0.0740255	0.167226	0.0383376	0.0651358	0.144629	0.129772	0.119938	0.136476	0.0676621	0.0569243	0.108279	0.0647294	0.0464669	0.0756701
34	0.178191	0.119981	0.130972	0.191008	0.160473	0.0791645	0.100703	0.113448	0.0451512	0.0242307	0.090139	0.00878346	0.0866101	0.0972867	0.0761358	0.0818705	0.0692721	0.0861074	0.0533022	0.0979135	0.0912766	0.0675633	0.155302	0.0226093	0.0577802	0.133289	0.11882	0.108542	0.121978	0.0476913	0.0483718	0.0977875	0.0648587	0.0386111	0.0658701
35	0.169841	0.101758	0.117132	0.170324	0.155034	0.071247	0.0992871	0.108744	0.0355029	0.016729	0.0781251	0.00118622	0.0809347	0.0903638	0.0697748	0.0723965	0.0627819	0.0802353	0.0454353	0.0867705	0.0839097	0.0632196	0.13786	0.0109718	0.0508966	0.12345	0.106323	0.104406	0.111459	0.0365427	0.0436347	0.0871278	0.0709724	0.0343124	0.060869
36	0.15563	0.0842987	0.107939	0.14783	0.15178	0.0631272	0.095775	0.100012	0.0288047	0.0135429	0.071809	0.00147281	0.0828059	0.0860033	0.0625316	0.0618379	0.0591743	0.0729809	0.0372536	0.0755489	0.0843761	0.0617755	0.117389	0.0045153	0.0441704	0.115555	0.0968092	0.0976071	0.103783	0.0249445	0.043837	0.0794687	0.0742597	0.031677	0.056604
37	0.145093	0.0787244	0.0983412	0.131416	0.143441	0.0549118	0.0920551	0.0924709	0.0244723	0.00724929	0.0632003	-0.000977188	0.0797378	0.0810695	0.0538105	0.0487225	0.0536731	0.0705814	0.0316175	0.0617817	0.0788524	0.0600504	0.111191	-0.00476771	0.0387534	0.10349	0.0903302	0.0939771	0.0948425	0.0142511	0.0399148	0.0781651	0.0731864	0.0257711	0.049653
38	0.129989	0.0707057	0.0954642	0.113749	0.131045	0.0509727	0.086093	0.0848006	0.0208591	0.00154013	0.0609301	0.00249551	0.0775238	0.0724103	0.0442241	0.038074	0.0509983	0.0650914	0.025869	0.0502341	0.083522	0.0557966	0.0994807	-0.0056387	0.0345053	0.0999166	0.080474	0.0872958	0.0879982	0.00224276	0.0365208	0.0796935	0.0711803	0.0243158	0.0473659
39	0.122206	0.0683737	0.0931827	0.102471	0.120554	0.0497309	0.0807098	0.0804794	0.0157006	-0.00348911	0.0608571	0.000832212	0.0689881	0.0643691	0.0328282	0.0289484	0.0468064	0.0651139	0.0206825	0.0409399	0.0784141	0.0538804	0.0919902	-0.0080044	0.0322407	0.0927577	0.0718878	0.0806988	0.0842108	-0.00440482	0.0318849	0.0791934	0.0649654	0.0215286	0.0428705
40	0.118857	0.0632827	0.0923061	0.0917555	0.109996	0.0493937	0.077799	0.0775124	0.0115593	-0.00772603	0.0645096	-0.00151664	0.0633914	0.0556986	0.0220056	0.0239191	0.043137	0.0633495	0.0168726	0.0348711	0.0754471	0.0541839	0.0860675	-0.00974637	0.0317799	0.0889198	0.0618968	0.0746356	0.0839692	-0.0112716	0.0304126	0.0756533	0.0572221	0.0199833	0.0388415
41	0.118526	0.0562418	0.0929299	0.0785277	0.100302	0.0472865	0.0728035	0.0737925	0.0105366	-0.0140252	0.0644927	-0.00250563	0.0567269	0.0457525	0.0169539	0.020143	0.0395631	0.0606578	0.0119389	0.0295609	0.0741716	0.0475026	0.0850617	-0.00835842	0.0278577	0.0827161	0.0512764	0.0668529	0.0807156	-0.0198746	0.0303284	0.0750127	0.0492315	0.021051	0.0372457
42	0.116806	0.0462676	0.0847482	0.0693178	0.0890695	0.052164	0.0683587	0.0688476	0.0113345	-0.0269102	0.0628913	-0.00692236	0.0485903	0.0409256	0.018044	0.0213961	0.0364669	0.0616693	0.00930908	0.0257398	0.0638602	0.0422767	0.0831455	-0.0142362	0.0223733	0.0796817	0.0421957	0.0607561	0.0801706	-0.0192284	0.0249732	0.0684606	0.0417242	0.0197192	0.0373861
43	0.117896	0.0360237	0.0760609	0.0583265	0.0865801	0.0487531	0.0610649	0.0651838	0.0156613	-0.0368843	0.0615932	-0.0078102	0.0409312	0.0371045	0.0191173	0.0254363	0.0314265	0.0595396	0.00428547	0.0246159	0.0587973	0.0344322	0.0824881	-0.015169	0.0167147	0.0701009	0.0366551	0.0561483	0.0766529	-0.0230495	0.0237482	0.0665782	0.0352227	0.0184212	0.0383639
44	0.116772	0.0248301	0.0662384	0.0510721	0.0847089	0.0497196	0.0588228	0.0566032	0.0184316	-0.0468417	0.0574012	-0.00937797	0.0380148	0.0347613	0.0222809	0.0326627	0.0263129	0.0569716	0.0040607	0.0199632	0.0501324	0.0283072	0.0808753	-0.0212883	0.0058302	0.0659763	0.0333229	0.0559179	0.0699267	-0.0211614	0.0207756	0.0592507	0.0291595	0.0159655	0.0401733
45	0.113092	0.0156427	0.0614845	0.0434692	0.0845235	0.0495398	0.0533834	0.0513998	0.0209041	-0.0526576	0.0538105	-0.0113054	0.0378631	0.0360874	0.0244331	0.0357589	0.0206825	0.0516052	0.0014646	0.014934	0.0441142	0.0218844	0.078386	-0.0230696	-0.00199742	0.0617675	0.0306368	0.0537095	0.0584241	-0.0199983	0.016859	0.0563792	0.0265859	0.0132627	0.0437359
46	0.108776	0.00867478	0.0582816	0.0361417	0.0848943	0.0493768	0.050422	0.0474775	0.0222134	-0.0522418	0.050512	-0.0134632	0.036537	0.0390263	0.0256019	0.0349554	0.016159	0.0444069	0.00095325	0.0110567	0.0379611	0.0172317	0.0756832	-0.0222717	-0.00224467	0.0576936	0.0286308	0.0508212	0.049113	-0.0190767	0.0128862	0.0537382	0.0223771	0.00832897	0.046641
47	0.105275	-0.000389077	0.0562081	0.034248	0.0830681	0.0490116	0.0512649	0.0450837	0.0197634	-0.0491118	0.0430946	-0.0199141	0.0390488	0.0406671	0.0304682	0.0336966	0.0156813	0.0355622	-0.000985392	0.00737044	0.0317687	0.0161022	0.0747166	-0.0214063	-0.00237391	0.0563168	0.0290466	0.0504841	0.042752	-0.0189306	0.00556992	0.047158	0.0189831	0.00520467	0.0459667
48	0.0992234	-0.00657026	0.0627882	0.0287074	0.0800056	0.0423022	0.0485171	0.0422123	0.0222752	-0.04415	0.0386442	-0.0265167	0.0407683	0.0446231	0.0343398	0.0232673	0.0184741	0.028201	-0.00160351	0.00705576	0.0311056	0.0148042	0.0726375	-0.0175234	0.000542483	0.0579183	0.0284566	0.0473317	0.0345984	-0.0248758	0.000433919	0.0422749	0.0176176	0.00273781	0.044472
49	0.0969982	-0.0157184	0.0601191	0.0284546	0.0723915	0.0377506	0.0493993	0.0408974	0.0208029	-0.0369799	0.034042	-0.0286745	0.045376	0.0425833	0.0416055	0.0195755	0.0218119	0.020778	-0.00421084	0.00710071	0.0264135	0.0178723	0.0748403	-0.0161355	0.00288009	0.0589579	0.0299738	0.0454099	0.031727	-0.0248701	-0.00553373	0.0372176	0.0148529	0.00446292	0.0372906
50	0.090036	-0.0217141	0.0604056	0.0306011	0.0688963	0.0328113	0.0454209	0.0393633	0.0226067	-0.0324002	0.0340645	-0.0333048	0.0446118	0.0419202	0.0461515	0.0150014	0.0256049	0.0168614	-0.00566623	0.0158724	0.0288242	0.0199121	0.0754022	-0.0119323	0.00163262	0.0557774	0.0311426	0.0443534	0.0287038	-0.0293655	-0.00878166	0.0340314	0.0115376	0.00667129	0.0315253
51	0.0865408	-0.0268501	0.0556911	0.0291176	0.0618947	0.0286025	0.0409873	0.0373629	0.0221178	-0.0312988	0.0383688	-0.0344904	0.041628	0.039459	0.0473315	0.0149677	0.0285269	0.0113095	-0.00412656	0.0184348	0.0318305	0.0242501	0.0760934	-0.0125335	-0.00249191	0.056019	0.0335926	0.0455784	0.0292096	-0.0345971	-0.00915815	0.0307161	0.00841326	0.00991922	0.0221973
52	0.0815509	-0.0310477	0.0489705	0.0293031	0.060046	0.0252478	0.0382507	0.0366492	0.0212637	-0.0293096	0.041347	-0.0373562	0.0417629	0.0350816	0.0489499	0.0150913	0.0330617	0.00828076	-0.00357025	0.021323	0.0327633	0.024458	0.0757562	-0.0106061	-0.013309	0.0548783	0.0359864	0.0404874	0.0284903	-0.0358221	-0.00748923	0.0262263	0.00527772	0.0132571	0.0168759
53	0.071897	-0.0328459	0.0448291	0.0302246	0.060754	0.0272651	0.0335362	0.0341768	0.0174314	-0.0310965	0.0420888	-0.040857	0.0336936	0.0325192	0.0482812	0.0138157	0.0332246	0.0137033	-0.00138998	0.0247283	0.0374835	0.024222	0.0747447	-0.0104263	-0.0211422	0.0567889	0.0300356	0.0394254	0.0275687	-0.0440318	-0.00882661	0.0214893	0.00337279	0.0128469	0.00982931
54	0.0731557	-0.0376897	0.0363665	0.0273644	0.0634569	0.0247701	0.035368	0.0350758	0.0121774	-0.0356369	0.0462751	-0.0452962	0.0304569	0.0304063	0.0472304	0.0210365	0.0371693	0.013546	0.00216701	0.0225087	0.0400683	0.0221373	0.0729016	-0.0138316	-0.0327404	0.0586545	0.0305582	0.033941	0.0263606	-0.0454535	-0.00681492	0.0178648	0.0034346	0.0125378	0.00431682
55	0.0702337	-0.0422413	0.0291232	0.0274487	0.0643166	0.0262648	0.0369808	0.0355928	0.00647945	-0.03934	0.0406896	-0.0510391	0.0260458	0.0310188	0.0450838	0.0222053	0.0374672	0.0192945	0.00596001	0.020025	0.037579	0.0169957	0.073413	-0.0192879	-0.0386855	0.0590028	0.0261133	0.0272035	0.0234948	-0.0502411	-0.0108776	0.016904	0.00485627	0.0138977	-0.000807936
56	0.0742627	-0.0462366	0.0254202	0.0196098	0.0637603	0.0221684	0.0457749	0.0347499	0.00446214	-0.0447738	0.0355536	-0.0519157	0.0231238	0.0320921	0.0477755	0.0295665	0.0376189	0.021885	0.00803351	0.0203678	0.0395738	0.0121013	0.0686984	-0.0257669	-0.0409051	0.0593063	0.02082	0.0205615	0.0233992	-0.0484429	-0.0102146	0.0130435	0.00846945	0.0116556	-0.00461217
57	0.0757406	-0.048754	0.0238411	0.0152268	0.0613497	0.0177292	0.0536756	0.0372561	0.0034001	-0.0460662	0.0286869	-0.0534835	0.0220056	0.0370652	0.0450108	0.0329268	0.0343148	0.0233123	0.00849991	0.0216433	0.038214	0.00861735	0.0647144	-0.0302005	-0.0401915	0.0567945	0.0179711	0.0158189	0.0228261	-0.0457569	-0.0127882	0.0126727	0.0117174	0.0132514	-0.00568545
58	0.078095	-0.045669	0.0263642	0.0109562	0.0577477	0.0134136	0.0540802	0.039796	0.0037204	-0.0474991	0.0219718	-0.0539387	0.0198421	0.0356941	0.0435498	0.0325728	0.026223	0.0230594	0.0089944	0.0242956	0.0367417	0.00535818	0.0570104	-0.0366289	-0.0340553	0.0533386	0.0169202	0.0123349	0.0257369	-0.0475776	-0.0155135	0.0163476	0.0127513	0.0164713	-0.00148225
59	0.076516	-0.0404656	0.0301572	0.00905689	0.0530332	0.00959252	0.0574967	0.0453703	0.00444528	-0.043088	0.0138576	-0.0546074	0.0225956	0.0398636	0.0394646	0.037765	0.0225705	0.0230594	0.0112252	0.0234246	0.0360393	0.00155957	0.0557517	-0.0393598	-0.0302904	0.0464775	0.0132509	0.00916006	0.0306762	-0.0432901	-0.0156933	0.0150608	0.0153362	0.0161622	0.00396281
60	0.0746224	-0.0370716	0.0310001	0.0064046	0.0514598	0.0111715	0.0547488	0.0499163	0.00578266	-0.0387836	0.0117504	-0.0528317	0.0236745	0.0387285	0.0370371	0.0333932	0.0135404	0.019862	0.0104273	0.0264703	0.0314765	0.001745	0.0490198	-0.0427089	-0.0250195	0.04464	0.0127283	0.0052322	0.0318787	-0.0459592	-0.0164688	0.016977	0.0148698	0.0155441	0.0073456
61	0.0724477	-0.0334359	0.0331129	0.00619107	0.045745	0.0108175	0.048444	0.0515571	0.00540617	-0.0357268	0.00989607	-0.0527867	0.0252591	0.0388465	0.0324124	0.0323143	0.0119052	0.0169625	0.010978	0.0246103	0.0248626	0.00331278	0.0508011	-0.0407871	-0.0240193	0.0417124	0.00991304	0.00368129	0.0351997	-0.0457625	-0.0136873	0.0135549	0.0157689	0.0120321	0.00978998
62	0.0672836	-0.0340035	0.0271453	0.00362307	0.0446661	0.0161446	0.0438812	0.0521808	0.00683908	-0.0335521	0.0112615	-0.047853	0.0256244	0.0320022	0.0309739	0.0292237	0.00604429	0.0146867	0.0134505	0.0246777	0.0203785	0.00435234	0.0514866	-0.0404556	-0.0221818	0.0439826	0.00729447	0.00392853	0.0328565	-0.0509435	-0.0127545	0.010453	0.0144652	0.00987989	0.0109869
63	0.0648055	-0.0376335	0.0228297	-0.000417173	0.0412496	0.0216683	0.0419594	0.0498489	0.0081877	-0.037362	0.00936224	-0.0450153	0.0239442	0.026619	0.031519	0.0255431	0.00299866	0.0119445	0.0131639	0.0242956	0.0163663	0.00599878	0.0559933	-0.0385057	-0.0213838	0.045438	0.00477142	0.00629986	0.02935	-0.0574618	-0.0130804	0.00742989	0.0122737	0.0115207	0.0126727
64	0.060445	-0.0417468	0.0194694	-0.00251316	0.0391986	0.0216514	0.0420606	0.0424202	0.00895192	-0.0391882	0.0110649	-0.0424473	0.0224944	0.0240454	0.030766	0.0217838	0.00422928	0.0105622	0.0119052	0.0213174	0.0158662	0.00642584	0.056662	-0.0376179	-0.0233225	0.0483487	0.00465342	0.0128238	0.0274058	-0.0596084	-0.012614	0.00224332	0.00926739	0.0103688	0.0126727
65	0.0531849	-0.0459725	0.0177611	-0.00826727	0.0405528	0.0233372	0.0416504	0.0398016	0.0105478	-0.0427396	0.00856431	-0.0405367	0.0198421	0.0182069	0.028507	0.019435	0.0023693	0.00977548	0.0148834	0.0210365	0.0199458	0.00714511	0.0542626	-0.0341789	-0.0247891	0.0500514	0.00314746	0.0156728	0.0184712	-0.0627214	-0.0155529	0.000293437	0.00667691	0.0124928	0.0136897
66	0.0488637	-0.0478999	0.0210203	-0.0058229	0.0416542	0.0199825	0.0444544	0.0353849	0.0116997	-0.0461112	0.00662566	-0.04406	0.0188475	0.0217021	0.0277091	0.0182943	0.00323467	0.01086	0.0132257	0.0153442	0.0231038	0.00401518	0.0485478	-0.0360108	-0.0259804	0.0519732	0.00621557	0.0208987	0.0207694	-0.0664695	-0.0139233	-0.000650597	0.00338403	0.0142011	0.013583
67	0.0438682	-0.0489451	0.023341	-0.00813803	0.0454584	0.0192239	0.0434654	0.0363065	0.010795	-0.046482	0.00473759	-0.0460829	0.0174203	0.0217583	0.0262088	0.0165467	0.00358306	0.00887078	0.0148103	0.0116692	0.0277003	0.00408823	0.0423891	-0.0356849	-0.0259298	0.049113	0.00643472	0.0200727	0.0192803	-0.0680822	-0.0178792	0.00127119	-0.000335919	0.015117	0.0134481
68	0.041834	-0.044135	0.0252965	-0.00499687	0.0524151	0.0145094	0.0429035	0.0368852	0.0112614	-0.0492579	0.00469826	-0.0505109	0.0148185	0.0253884	0.0223933	0.0157431	-0.00117645	0.00794922	0.014844	0.00706138	0.0285039	-0.000452125	0.0355785	-0.0350724	-0.0226032	0.0481802	0.00680559	0.0191792	0.0240904	-0.0681328	-0.0171094	0.00300754	-0.00329727	0.0155385	0.0127794
69	0.0429747	-0.0400329	0.0251448	-0.00418207	0.0569161	0.0145656	0.0411783	0.0382563	0.00873277	-0.0517023	0.00358565	-0.0528598	0.013217	0.0265628	0.0208087	0.0149227	-0.00070443	0.00575209	0.0107645	0.00327962	0.0272058	-0.00198618	0.0327296	-0.0357017	-0.0215412	0.0469439	0.00670444	0.0190219	0.0319742	-0.0693465	-0.0170869	0.00311992	-0.00542696	0.0128075	0.0116331
70	0.043132	-0.0362512	0.0207674	-0.0067276	0.0628613	0.0136552	0.0392959	0.0378517	0.00754711	-0.0541523	0.00555239	-0.0512077	0.013543	0.0273663	0.0200163	0.0116523	-0.00538527	0.00340886	0.0101969	0.000385706	0.0299368	-0.00278974	0.0308303	-0.0372582	-0.0176246	0.0404368	0.00319803	0.0175833	0.0341264	-0.0679361	-0.0174016	0.00379423	-0.00525839	0.00923929	0.00836269
71	0.0484647	-0.034526	0.0178061	-0.00690179	0.060518	0.0144251	0.0385991	0.0356827	0.00778312	-0.0564281	0.0083002	-0.0539218	0.013262	0.0296365	0.0174877	0.0111353	-0.00800946	0.00100944	0.00279637	-0.00077748	0.0262112	-0.00431255	0.0316451	-0.0372189	-0.0179168	0.0413078	0.00226523	0.0183082	0.0377621	-0.0685037	-0.0176207	0.00210284	-0.00537077	0.00723322	0.00632852
72	0.0524207	-0.0333291	0.0139288	-0.010279	0.0580062	0.0145543	0.0386665	0.0311873	0.00921603	-0.0578554	0.0102276	-0.052708	0.0140318	0.030176	0.0199658	0.00869658	-0.0127128	0.0016388	-0.00213172	0.000700384	0.0263911	-0.00505429	0.0345165	-0.0381461	-0.0192429	0.0392343	-0.00123556	0.0193478	0.0352671	-0.0670483	-0.0189076	0.00250742	-0.00266791	0.00658138	0.00464836
73	0.0535614	-0.0363579	0.00921423	-0.0128975	0.0493357	0.0152399	0.0393408	0.0283664	0.0129641	-0.0565854	0.00836201	-0.0525507	0.0171168	0.0334464	0.0205333	0.00771883	-0.0154718	0.00375726	-0.0018339	0.00459453	0.022879	-0.00534088	0.0356066	-0.0369492	-0.0221256	0.039622	-0.000780402	0.0225957	0.0315809	-0.0698691	-0.0170195	-0.00109452	0.000372107	0.00627232	0.00338965
74	0.0568711	-0.0384539	0.00721377	-0.0137573	0.0435366	0.014161	0.0425382	0.0266975	0.0148634	-0.0567315	0.00677738	-0.0502749	0.0161615	0.0330193	0.023416	0.00596563	-0.017787	0.00667927	-0.00203057	0.00775255	0.0209909	-0.0039473	0.0375453	-0.0356624	-0.0256601	0.0411111	-0.00205035	0.02268	0.0265404	-0.0720101	-0.0150415	-0.00269039	0.000445157	0.00542382	0.00233323
75	0.0567812	-0.0410388	0.00746664	-0.0125997	0.0372431	0.0131383	0.0441397	0.0245173	0.016257	-0.0542815	0.00347326	-0.050775	0.0162346	0.0321708	0.025821	0.00731425	-0.0165563	0.0134786	0.000610476	0.0120232	0.0187489	-0.00145797	0.0372137	-0.0330719	-0.029661	0.0449041	-0.00278648	0.0220282	0.0246467	-0.0728417	-0.0119734	-0.00596641	0.00286706	0.00542944	0.00443483
76	0.0564272	-0.0433764	0.0102875	-0.00744686	0.0356809	0.0125988	0.0452692	0.0271134	0.0132282	-0.0552874	-0.000274782	-0.0508818	0.0146275	0.0316988	0.028316	0.00490359	-0.0155842	0.0164793	0.00185795	0.0150407	0.0164899	-0.0013793	0.0383207	-0.0326898	-0.0337574	0.0473148	-0.000932122	0.0185049	0.02699	-0.0744264	-0.00927053	-0.00842765	0.00243437	0.0080761	0.00712083
77	0.0527522	-0.0457252	0.00805666	-0.00353586	0.0358214	0.00831133	0.0452804	0.029996	0.0123684	-0.0548322	-0.000696226	-0.0536802	0.0117448	0.0296983	0.0296871	0.00656689	-0.0117182	0.0171929	0.00460577	0.0168951	0.0130004	0.000199708	0.0383095	-0.0314086	-0.0365952	0.0531813	-0.0054781	0.0141443	0.0256863	-0.0704311	-0.00443797	-0.0128107	0.000990225	0.00887404	0.00968883
78	0.0518082	-0.0490799	0.0120857	0.00254417	0.0385524	0.00820456	0.0442914	0.0305411	0.0108007	-0.0571249	0.00414195	-0.0538431	0.0114301	0.0283104	0.0315302	0.0053756	-0.00921198	0.0207386	0.00349877	0.0121524	0.0100278	-0.000918523	0.0393378	-0.0337687	-0.0353758	0.0545355	-0.00600069	0.00882852	0.0287432	-0.0723304	-0.00356699	-0.0157271	0.00542944	0.0100541	0.0119422
79	0.0500999	-0.0502319	0.0119845	0.00438729	0.0397436	0.00805284	0.043117	0.0311424	0.00873277	-0.0564112	0.0087385	-0.0568775	0.00745169	0.0261413	0.0319404	0.00438661	-0.00749249	0.0187775	0.00362802	0.0101014	0.00763398	-0.00019364	0.0417541	-0.0368368	-0.0367525	0.057362	-0.00916995	0.00796878	0.0269562	-0.0660199	-0.00142605	-0.0165812	0.0043112	0.0112847	0.0128412
80	0.0525836	-0.0535247	0.0141985	0.00287009	0.0413845	0.0101263	0.0392285	0.0317043	0.0101039	-0.0585803	0.0148185	-0.0558604	0.00769894	0.0253659	0.0335587	0.00717376	-0.0086051	0.0159679	0.00416746	0.00469567	0.00598754	0.000823446	0.0463844	-0.0413322	-0.0323077	0.0570979	-0.0125527	0.00624367	0.0283105	-0.0652838	-0.00462341	-0.0165643	0.00889652	0.00950901	0.0107733
81	0.0557136	-0.0529516	0.014412	0.000644866	0.0408563	0.00910364	0.0373797	0.0274674	0.00977795	-0.0615978	0.0198478	-0.0535509	0.00420376	0.0258716	0.0327833	0.00777503	-0.0103527	0.0120007	0.00465072	-0.00144055	0.0031442	0.000975165	0.0508854	-0.0444396	-0.0311557	0.0581262	-0.0117323	0.00321489	0.0289623	-0.0618561	-0.00445483	-0.0143335	0.0100878	0.0102901	0.0130997
82	0.0589502	-0.0538113	0.0085343	-0.00512611	0.0396987	0.00930593	0.0349073	0.0219493	0.007165	-0.0629802	0.0195668	-0.0536521	-0.00107272	0.0253996	0.0317269	0.00827514	-0.0145053	0.00567342	0.00384155	-0.00401417	0.00449282	0.000531244	0.054448	-0.0483675	-0.0302173	0.0551818	-0.0113053	0.0031587	0.0258155	-0.0565684	-0.00477513	-0.0120914	0.0118635	0.0111611	0.00866613
83	0.0619622	-0.0529291	0.00711825	-0.00961589	0.0376364	0.0105141	0.0319122	0.0204264	0.0055298	-0.0668687	0.0200276	-0.0535116	-0.00199989	0.0297658	0.0257705	0.0100283	-0.0139434	0.0016388	0.000992585	-0.00569433	0.00559419	0.00214959	0.0575161	-0.0502837	-0.0295823	0.0544625	-0.00920928	-0.000696113	0.0259953	-0.056765	-0.00459531	-0.0124904	0.0138471	0.0106666	0.00794686
84	0.0631928	-0.0520019	-0.0010072	-0.0115096	0.036344	0.00812027	0.0326652	0.0177461	0.00156822	-0.0679588	0.0164256	-0.0540791	-0.00309565	0.0274619	0.0249557	0.00803351	-0.0139715	-0.000670714	-0.00150798	-0.00474467	0.00675738	0.00217769	0.0577296	-0.0523403	-0.02938	0.0500514	-0.00825963	-0.00234255	0.0231857	-0.0560402	-0.00166206	-0.0118104	0.0120208	0.0124142	0.00227703
85	0.0638727	-0.0507601	-0.0032549	-0.0117006	0.0332197	0.00928346	0.031502	0.0195161	-0.00321938	-0.0684027	0.015712	-0.053978	-0.00446113	0.0303221	0.0189487	0.00895507	-0.00646417	-0.00114273	-0.00380064	-0.00321624	0.00821838	-3.63004e-05	0.0567126	-0.0528517	-0.0293913	0.0493602	-0.0088047	-0.00561296	0.0204604	-0.0592431	0.000535065	-0.0127432	0.0111386	0.0140606	0.00102956
86	0.0623443	-0.0502094	-0.00494067	-0.0119479	0.031281	0.0103792	0.0300185	0.0209153	-0.00475344	-0.0650031	0.0170775	-0.0557818	-0.00144359	0.0319516	0.019033	0.00533065	0.000857723	-0.00190133	-0.0072621	-0.00148551	0.0130847	-0.00208171	0.055156	-0.0534305	-0.0250645	0.0454998	-0.0086586	-0.00449473	0.0215224	-0.0605131	-0.00062812	-0.0138334	0.00473265	0.0150215	-0.00269601
87	0.061507	-0.049462	-0.00601395	-0.00942484	0.0300617	0.00629401	0.0298106	0.0230619	-0.00571995	-0.0608224	0.0183811	-0.0563887	-2.75343e-05	0.0306648	0.0158469	0.00311104	0.00728615	0.00256598	-0.00785212	-0.00186762	0.0137196	-0.0053184	0.0535433	-0.0503005	-0.0229572	0.0445895	-0.00805172	0.0019337	0.0199546	-0.064913	-0.000128007	-0.0151595	0.00137233	0.0173535	-0.00597765
88	0.0603663	-0.0500689	-0.00196247	-0.00867748	0.029511	0.00681099	0.0276697	0.0261244	-0.00864196	-0.0556133	0.0216515	-0.0548434	0.00202911	0.0319797	0.0128462	0.00354935	0.0109611	0.0033021	-0.00566061	-0.00448057	0.0157763	-0.00424512	0.0516608	-0.0488451	-0.0227774	0.0424373	-0.00655138	0.00474333	0.0240005	-0.0649804	-0.00138672	-0.0134344	-0.000296584	0.0200788	-0.00366252
89	0.0558765	-0.049153	-0.000613847	-0.00790764	0.0313316	0.00234368	0.0261525	0.0273718	-0.0062313	-0.0510111	0.023416	-0.0543152	-0.000454598	0.0290914	0.0101939	0.00583076	0.0108488	0.00752216	-0.0027667	-0.00759925	0.0176981	-0.00299203	0.0490535	-0.0459288	-0.0234742	0.0448873	-0.00475321	0.00932302	0.0259785	-0.0691499	-0.00393224	-0.0155697	0.00254114	0.0214668	-0.0042694
90	0.0524151	-0.0509174	0.0032803	-0.0080706	0.0308146	0.0017649	0.0222864	0.028698	-0.00568624	-0.0469484	0.0225001	-0.0542758	-0.00215161	0.0270123	0.00582773	0.00678042	0.0107757	0.00792675	-0.002098	-0.0101841	0.0164281	-0.00256496	0.0485759	-0.0423212	-0.0247273	0.0423699	-0.000892787	0.010548	0.0313674	-0.0698804	-0.00337594	-0.0160698	0.00214217	0.0230233	-0.00370185
91	0.0486277	-0.0528111	0.00256103	-0.00994181	0.0315789	0.000483705	0.0197297	0.0312042	-0.00265746	-0.0443355	0.0203535	-0.0527137	-0.00446113	0.0236014	0.00448473	0.00867411	0.00761769	0.00695461	0.00144213	-0.0115608	0.0174564	-0.00128377	0.0472272	-0.0403151	-0.0292733	0.041201	0.00165274	0.00935111	0.0313393	-0.0722854	-0.00424692	-0.0193515	0.0039291	0.0220231	-0.00277468
92	0.0422779	-0.0555421	0.00285885	-0.0137179	0.0320396	-5.01237e-05	0.0160378	0.0297488	-0.000488426	-0.0426609	0.0167403	-0.052871	-0.00437122	0.0210615	0.00571534	0.00903374	0.00409441	0.00521826	-0.000451563	-0.0118249	0.0157875	-0.000682515	0.0454347	-0.0371234	-0.0303128	0.0376328	0.00430502	0.00626052	0.0323676	-0.0751231	-0.00505047	-0.0196493	0.00333345	0.0187471	-0.00130243
93	0.0401763	-0.0600094	0.00271837	-0.0156734	0.0329668	0.00148955	0.0155545	0.027237	-0.000724434	-0.0431835	0.015195	-0.0541578	-0.00465218	0.0181901	0.00678862	0.0113601	0.00508902	0.00125669	-0.00263745	-0.0107685	0.0141411	-0.000429648	0.0443783	-0.035196	-0.0303634	0.0356605	0.00358576	0.00448484	0.0352334	-0.0772079	-0.00597203	-0.0204866	0.00305811	0.0179829	0.00274343
94	0.0381815	-0.0633472	-6.31604e-05	-0.0176683	0.0353438	0.0028157	0.0158187	0.0300522	0.00154013	-0.0436499	0.0136722	-0.0533318	0.00118061	0.017926	0.0136891	0.00856172	0.00339201	-0.00173837	0.00127917	-0.00902093	0.0171249	-0.00431817	0.0458337	-0.0376235	-0.0295093	0.0330138	0.00459161	0.00726637	0.029586	-0.0793825	-0.00627547	-0.0225151	0.002558	0.0140662	0.00545191
95	0.0386985	-0.0674717	-0.000310408	-0.0195901	0.0366025	0.00304047	0.0199263	0.0256692	0.00139964	-0.0467517	0.012981	-0.0541971	0.00951396	0.0192971	0.0157907	0.00623535	0.0028357	-0.00658217	-0.00109778	-0.00832976	0.0158269	-0.00690303	0.0456763	-0.0351004	-0.0256039	0.0298052	0.00450732	0.00707532	0.0306088	-0.0778822	-0.0083265	-0.0193908	0.0014791	0.0143921	0.00823344
96	0.0400977	-0.0687923	-0.00283345	-0.0185505	0.0382321	0.00254035	0.0229045	0.0233147	0.00224253	-0.0515056	0.0124809	-0.0528935	0.0125146	0.0171056	0.017527	0.00288627	0.00422928	-0.00713286	0.00318971	-0.00455924	0.015928	-0.00749305	0.0474914	-0.0348307	-0.0206646	0.0294793	0.00281592	0.00924997	0.0306874	-0.0751119	-0.00859622	-0.0182951	0.00229951	0.0140999	0.0102676
97	0.0400246	-0.0696014	-0.00350776	-0.017466	0.0395919	0.00165251	0.0290351	0.0200837	0.00504654	-0.0574396	0.0132451	-0.0520562	0.0154479	0.0157513	0.0192802	-8.63117e-05	0.00240302	-0.00776783	2.04541e-05	-0.00387369	0.0137196	-0.00587471	0.0515035	-0.0330719	-0.0199566	0.0275856	0.000703081	0.00901958	0.0334409	-0.0723809	-0.00932673	-0.016008	0.00312554	0.0143641	0.011768
98	0.0413395	-0.0669941	-0.0050643	-0.0160331	0.0404179	0.00152327	0.0326258	0.0193026	0.00444528	-0.0636432	0.015004	-0.0507806	0.0152006	0.0147062	0.0182575	-0.0048402	-0.000277366	-0.00512678	-0.00130007	0.000964489	0.0123823	-0.00331794	0.0552459	-0.0318413	-0.0175628	0.0257931	-0.00294943	0.00602452	0.0351379	-0.0676608	-0.0106304	-0.013912	0.00490685	0.0143079	0.0109419
99	0.0430927	-0.0645553	-0.00664331	-0.0159713	0.0372094	-2.20275e-05	0.0323898	0.0170605	0.00803036	-0.0669473	0.0137621	-0.047662	0.0153973	0.0156895	0.0176844	-0.00698676	-0.002098	-0.00312071	-0.00167656	0.00291999	0.010556	0.00119994	0.0573869	-0.0315491	-0.0194902	0.0238263	-0.00580963	0.00367567	0.031963	-0.0666493	-0.010282	-0.0131534	0.00744113	0.0140718	0.00793562

## Sheet: wt mirror
99	0.0430927	-0.0645553	-0.00664331	-0.0159713	0.0372094	-2.20275e-05	0.0323898	0.0170605	0.00803036	-0.0669473	0.0137621	-0.047662	0.0153973	0.0156895	0.0176844	-0.00698676	-0.002098	-0.00312071	-0.00167656	0.00291999	0.010556	0.00119994	0.0573869	-0.0315491	-0.0194902	0.0238263	-0.00580963	0.00367567	0.031963	-0.0666493	-0.010282	-0.0131534	0.00744113	0.0140718	0.00793562
98	0.0413395	-0.0669941	-0.0050643	-0.0160331	0.0404179	0.00152327	0.0326258	0.0193026	0.00444528	-0.0636432	0.015004	-0.0507806	0.0152006	0.0147062	0.0182575	-0.0048402	-0.000277366	-0.00512678	-0.00130007	0.000964489	0.0123823	-0.00331794	0.0552459	-0.0318413	-0.0175628	0.0257931	-0.00294943	0.00602452	0.0351379	-0.0676608	-0.0106304	-0.013912	0.00490685	0.0143079	0.0109419
97	0.0400246	-0.0696014	-0.00350776	-0.017466	0.0395919	0.00165251	0.0290351	0.0200837	0.00504654	-0.0574396	0.0132451	-0.0520562	0.0154479	0.0157513	0.0192802	-8.63117e-05	0.00240302	-0.00776783	2.04541e-05	-0.00387369	0.0137196	-0.00587471	0.0515035	-0.0330719	-0.0199566	0.0275856	0.000703081	0.00901958	0.0334409	-0.0723809	-0.00932673	-0.016008	0.00312554	0.0143641	0.011768
96	0.0400977	-0.0687923	-0.00283345	-0.0185505	0.0382321	0.00254035	0.0229045	0.0233147	0.00224253	-0.0515056	0.0124809	-0.0528935	0.0125146	0.0171056	0.017527	0.00288627	0.00422928	-0.00713286	0.00318971	-0.00455924	0.015928	-0.00749305	0.0474914	-0.0348307	-0.0206646	0.0294793	0.00281592	0.00924997	0.0306874	-0.0751119	-0.00859622	-0.0182951	0.00229951	0.0140999	0.0102676
95	0.0386985	-0.0674717	-0.000310408	-0.0195901	0.0366025	0.00304047	0.0199263	0.0256692	0.00139964	-0.0467517	0.012981	-0.0541971	0.00951396	0.0192971	0.0157907	0.00623535	0.0028357	-0.00658217	-0.00109778	-0.00832976	0.0158269	-0.00690303	0.0456763	-0.0351004	-0.0256039	0.0298052	0.00450732	0.00707532	0.0306088	-0.0778822	-0.0083265	-0.0193908	0.0014791	0.0143921	0.00823344
94	0.0381815	-0.0633472	-6.31604e-05	-0.0176683	0.0353438	0.0028157	0.0158187	0.0300522	0.00154013	-0.0436499	0.0136722	-0.0533318	0.00118061	0.017926	0.0136891	0.00856172	0.00339201	-0.00173837	0.00127917	-0.00902093	0.0171249	-0.00431817	0.0458337	-0.0376235	-0.0295093	0.0330138	0.00459161	0.00726637	0.029586	-0.0793825	-0.00627547	-0.0225151	0.002558	0.0140662	0.00545191
93	0.0401763	-0.0600094	0.00271837	-0.0156734	0.0329668	0.00148955	0.0155545	0.027237	-0.000724434	-0.0431835	0.015195	-0.0541578	-0.00465218	0.0181901	0.00678862	0.0113601	0.00508902	0.00125669	-0.00263745	-0.0107685	0.0141411	-0.000429648	0.0443783	-0.035196	-0.0303634	0.0356605	0.00358576	0.00448484	0.0352334	-0.0772079	-0.00597203	-0.0204866	0.00305811	0.0179829	0.00274343
92	0.0422779	-0.0555421	0.00285885	-0.0137179	0.0320396	-5.01237e-05	0.0160378	0.0297488	-0.000488426	-0.0426609	0.0167403	-0.052871	-0.00437122	0.0210615	0.00571534	0.00903374	0.00409441	0.00521826	-0.000451563	-0.0118249	0.0157875	-0.000682515	0.0454347	-0.0371234	-0.0303128	0.0376328	0.00430502	0.00626052	0.0323676	-0.0751231	-0.00505047	-0.0196493	0.00333345	0.0187471	-0.00130243
91	0.0486277	-0.0528111	0.00256103	-0.00994181	0.0315789	0.000483705	0.0197297	0.0312042	-0.00265746	-0.0443355	0.0203535	-0.0527137	-0.00446113	0.0236014	0.00448473	0.00867411	0.00761769	0.00695461	0.00144213	-0.0115608	0.0174564	-0.00128377	0.0472272	-0.0403151	-0.0292733	0.041201	0.00165274	0.00935111	0.0313393	-0.0722854	-0.00424692	-0.0193515	0.0039291	0.0220231	-0.00277468
90	0.0524151	-0.0509174	0.0032803	-0.0080706	0.0308146	0.0017649	0.0222864	0.028698	-0.00568624	-0.0469484	0.0225001	-0.0542758	-0.00215161	0.0270123	0.00582773	0.00678042	0.0107757	0.00792675	-0.002098	-0.0101841	0.0164281	-0.00256496	0.0485759	-0.0423212	-0.0247273	0.0423699	-0.000892787	0.010548	0.0313674	-0.0698804	-0.00337594	-0.0160698	0.00214217	0.0230233	-0.00370185
89	0.0558765	-0.049153	-0.000613847	-0.00790764	0.0313316	0.00234368	0.0261525	0.0273718	-0.0062313	-0.0510111	0.023416	-0.0543152	-0.000454598	0.0290914	0.0101939	0.00583076	0.0108488	0.00752216	-0.0027667	-0.00759925	0.0176981	-0.00299203	0.0490535	-0.0459288	-0.0234742	0.0448873	-0.00475321	0.00932302	0.0259785	-0.0691499	-0.00393224	-0.0155697	0.00254114	0.0214668	-0.0042694
88	0.0603663	-0.0500689	-0.00196247	-0.00867748	0.029511	0.00681099	0.0276697	0.0261244	-0.00864196	-0.0556133	0.0216515	-0.0548434	0.00202911	0.0319797	0.0128462	0.00354935	0.0109611	0.0033021	-0.00566061	-0.00448057	0.0157763	-0.00424512	0.0516608	-0.0488451	-0.0227774	0.0424373	-0.00655138	0.00474333	0.0240005	-0.0649804	-0.00138672	-0.0134344	-0.000296584	0.0200788	-0.00366252
87	0.061507	-0.049462	-0.00601395	-0.00942484	0.0300617	0.00629401	0.0298106	0.0230619	-0.00571995	-0.0608224	0.0183811	-0.0563887	-2.75343e-05	0.0306648	0.0158469	0.00311104	0.00728615	0.00256598	-0.00785212	-0.00186762	0.0137196	-0.0053184	0.0535433	-0.0503005	-0.0229572	0.0445895	-0.00805172	0.0019337	0.0199546	-0.064913	-0.000128007	-0.0151595	0.00137233	0.0173535	-0.00597765
86	0.0623443	-0.0502094	-0.00494067	-0.0119479	0.031281	0.0103792	0.0300185	0.0209153	-0.00475344	-0.0650031	0.0170775	-0.0557818	-0.00144359	0.0319516	0.019033	0.00533065	0.000857723	-0.00190133	-0.0072621	-0.00148551	0.0130847	-0.00208171	0.055156	-0.0534305	-0.0250645	0.0454998	-0.0086586	-0.00449473	0.0215224	-0.0605131	-0.00062812	-0.0138334	0.00473265	0.0150215	-0.00269601
85	0.0638727	-0.0507601	-0.0032549	-0.0117006	0.0332197	0.00928346	0.031502	0.0195161	-0.00321938	-0.0684027	0.015712	-0.053978	-0.00446113	0.0303221	0.0189487	0.00895507	-0.00646417	-0.00114273	-0.00380064	-0.00321624	0.00821838	-3.63004e-05	0.0567126	-0.0528517	-0.0293913	0.0493602	-0.0088047	-0.00561296	0.0204604	-0.0592431	0.000535065	-0.0127432	0.0111386	0.0140606	0.00102956
84	0.0631928	-0.0520019	-0.0010072	-0.0115096	0.036344	0.00812027	0.0326652	0.0177461	0.00156822	-0.0679588	0.0164256	-0.0540791	-0.00309565	0.0274619	0.0249557	0.00803351	-0.0139715	-0.000670714	-0.00150798	-0.00474467	0.00675738	0.00217769	0.0577296	-0.0523403	-0.02938	0.0500514	-0.00825963	-0.00234255	0.0231857	-0.0560402	-0.00166206	-0.0118104	0.0120208	0.0124142	0.00227703
83	0.0619622	-0.0529291	0.00711825	-0.00961589	0.0376364	0.0105141	0.0319122	0.0204264	0.0055298	-0.0668687	0.0200276	-0.0535116	-0.00199989	0.0297658	0.0257705	0.0100283	-0.0139434	0.0016388	0.000992585	-0.00569433	0.00559419	0.00214959	0.0575161	-0.0502837	-0.0295823	0.0544625	-0.00920928	-0.000696113	0.0259953	-0.056765	-0.00459531	-0.0124904	0.0138471	0.0106666	0.00794686
82	0.0589502	-0.0538113	0.0085343	-0.00512611	0.0396987	0.00930593	0.0349073	0.0219493	0.007165	-0.0629802	0.0195668	-0.0536521	-0.00107272	0.0253996	0.0317269	0.00827514	-0.0145053	0.00567342	0.00384155	-0.00401417	0.00449282	0.000531244	0.054448	-0.0483675	-0.0302173	0.0551818	-0.0113053	0.0031587	0.0258155	-0.0565684	-0.00477513	-0.0120914	0.0118635	0.0111611	0.00866613
81	0.0557136	-0.0529516	0.014412	0.000644866	0.0408563	0.00910364	0.0373797	0.0274674	0.00977795	-0.0615978	0.0198478	-0.0535509	0.00420376	0.0258716	0.0327833	0.00777503	-0.0103527	0.0120007	0.00465072	-0.00144055	0.0031442	0.000975165	0.0508854	-0.0444396	-0.0311557	0.0581262	-0.0117323	0.00321489	0.0289623	-0.0618561	-0.00445483	-0.0143335	0.0100878	0.0102901	0.0130997
80	0.0525836	-0.0535247	0.0141985	0.00287009	0.0413845	0.0101263	0.0392285	0.0317043	0.0101039	-0.0585803	0.0148185	-0.0558604	0.00769894	0.0253659	0.0335587	0.00717376	-0.0086051	0.0159679	0.00416746	0.00469567	0.00598754	0.000823446	0.0463844	-0.0413322	-0.0323077	0.0570979	-0.0125527	0.00624367	0.0283105	-0.0652838	-0.00462341	-0.0165643	0.00889652	0.00950901	0.0107733
79	0.0500999	-0.0502319	0.0119845	0.00438729	0.0397436	0.00805284	0.043117	0.0311424	0.00873277	-0.0564112	0.0087385	-0.0568775	0.00745169	0.0261413	0.0319404	0.00438661	-0.00749249	0.0187775	0.00362802	0.0101014	0.00763398	-0.00019364	0.0417541	-0.0368368	-0.0367525	0.057362	-0.00916995	0.00796878	0.0269562	-0.0660199	-0.00142605	-0.0165812	0.0043112	0.0112847	0.0128412
78	0.0518082	-0.0490799	0.0120857	0.00254417	0.0385524	0.00820456	0.0442914	0.0305411	0.0108007	-0.0571249	0.00414195	-0.0538431	0.0114301	0.0283104	0.0315302	0.0053756	-0.00921198	0.0207386	0.00349877	0.0121524	0.0100278	-0.000918523	0.0393378	-0.0337687	-0.0353758	0.0545355	-0.00600069	0.00882852	0.0287432	-0.0723304	-0.00356699	-0.0157271	0.00542944	0.0100541	0.0119422
77	0.0527522	-0.0457252	0.00805666	-0.00353586	0.0358214	0.00831133	0.0452804	0.029996	0.0123684	-0.0548322	-0.000696226	-0.0536802	0.0117448	0.0296983	0.0296871	0.00656689	-0.0117182	0.0171929	0.00460577	0.0168951	0.0130004	0.000199708	0.0383095	-0.0314086	-0.0365952	0.0531813	-0.0054781	0.0141443	0.0256863	-0.0704311	-0.00443797	-0.0128107	0.000990225	0.00887404	0.00968883
76	0.0564272	-0.0433764	0.0102875	-0.00744686	0.0356809	0.0125988	0.0452692	0.0271134	0.0132282	-0.0552874	-0.000274782	-0.0508818	0.0146275	0.0316988	0.028316	0.00490359	-0.0155842	0.0164793	0.00185795	0.0150407	0.0164899	-0.0013793	0.0383207	-0.0326898	-0.0337574	0.0473148	-0.000932122	0.0185049	0.02699	-0.0744264	-0.00927053	-0.00842765	0.00243437	0.0080761	0.00712083
75	0.0567812	-0.0410388	0.00746664	-0.0125997	0.0372431	0.0131383	0.0441397	0.0245173	0.016257	-0.0542815	0.00347326	-0.050775	0.0162346	0.0321708	0.025821	0.00731425	-0.0165563	0.0134786	0.000610476	0.0120232	0.0187489	-0.00145797	0.0372137	-0.0330719	-0.029661	0.0449041	-0.00278648	0.0220282	0.0246467	-0.0728417	-0.0119734	-0.00596641	0.00286706	0.00542944	0.00443483
74	0.0568711	-0.0384539	0.00721377	-0.0137573	0.0435366	0.014161	0.0425382	0.0266975	0.0148634	-0.0567315	0.00677738	-0.0502749	0.0161615	0.0330193	0.023416	0.00596563	-0.017787	0.00667927	-0.00203057	0.00775255	0.0209909	-0.0039473	0.0375453	-0.0356624	-0.0256601	0.0411111	-0.00205035	0.02268	0.0265404	-0.0720101	-0.0150415	-0.00269039	0.000445157	0.00542382	0.00233323
73	0.0535614	-0.0363579	0.00921423	-0.0128975	0.0493357	0.0152399	0.0393408	0.0283664	0.0129641	-0.0565854	0.00836201	-0.0525507	0.0171168	0.0334464	0.0205333	0.00771883	-0.0154718	0.00375726	-0.0018339	0.00459453	0.022879	-0.00534088	0.0356066	-0.0369492	-0.0221256	0.039622	-0.000780402	0.0225957	0.0315809	-0.0698691	-0.0170195	-0.00109452	0.000372107	0.00627232	0.00338965
72	0.0524207	-0.0333291	0.0139288	-0.010279	0.0580062	0.0145543	0.0386665	0.0311873	0.00921603	-0.0578554	0.0102276	-0.052708	0.0140318	0.030176	0.0199658	0.00869658	-0.0127128	0.0016388	-0.00213172	0.000700384	0.0263911	-0.00505429	0.0345165	-0.0381461	-0.0192429	0.0392343	-0.00123556	0.0193478	0.0352671	-0.0670483	-0.0189076	0.00250742	-0.00266791	0.00658138	0.00464836
71	0.0484647	-0.034526	0.0178061	-0.00690179	0.060518	0.0144251	0.0385991	0.0356827	0.00778312	-0.0564281	0.0083002	-0.0539218	0.013262	0.0296365	0.0174877	0.0111353	-0.00800946	0.00100944	0.00279637	-0.00077748	0.0262112	-0.00431255	0.0316451	-0.0372189	-0.0179168	0.0413078	0.00226523	0.0183082	0.0377621	-0.0685037	-0.0176207	0.00210284	-0.00537077	0.00723322	0.00632852
70	0.043132	-0.0362512	0.0207674	-0.0067276	0.0628613	0.0136552	0.0392959	0.0378517	0.00754711	-0.0541523	0.00555239	-0.0512077	0.013543	0.0273663	0.0200163	0.0116523	-0.00538527	0.00340886	0.0101969	0.000385706	0.0299368	-0.00278974	0.0308303	-0.0372582	-0.0176246	0.0404368	0.00319803	0.0175833	0.0341264	-0.0679361	-0.0174016	0.00379423	-0.00525839	0.00923929	0.00836269
69	0.0429747	-0.0400329	0.0251448	-0.00418207	0.0569161	0.0145656	0.0411783	0.0382563	0.00873277	-0.0517023	0.00358565	-0.0528598	0.013217	0.0265628	0.0208087	0.0149227	-0.00070443	0.00575209	0.0107645	0.00327962	0.0272058	-0.00198618	0.0327296	-0.0357017	-0.0215412	0.0469439	0.00670444	0.0190219	0.0319742	-0.0693465	-0.0170869	0.00311992	-0.00542696	0.0128075	0.0116331
68	0.041834	-0.044135	0.0252965	-0.00499687	0.0524151	0.0145094	0.0429035	0.0368852	0.0112614	-0.0492579	0.00469826	-0.0505109	0.0148185	0.0253884	0.0223933	0.0157431	-0.00117645	0.00794922	0.014844	0.00706138	0.0285039	-0.000452125	0.0355785	-0.0350724	-0.0226032	0.0481802	0.00680559	0.0191792	0.0240904	-0.0681328	-0.0171094	0.00300754	-0.00329727	0.0155385	0.0127794
67	0.0438682	-0.0489451	0.023341	-0.00813803	0.0454584	0.0192239	0.0434654	0.0363065	0.010795	-0.046482	0.00473759	-0.0460829	0.0174203	0.0217583	0.0262088	0.0165467	0.00358306	0.00887078	0.0148103	0.0116692	0.0277003	0.00408823	0.0423891	-0.0356849	-0.0259298	0.049113	0.00643472	0.0200727	0.0192803	-0.0680822	-0.0178792	0.00127119	-0.000335919	0.015117	0.0134481
66	0.0488637	-0.0478999	0.0210203	-0.0058229	0.0416542	0.0199825	0.0444544	0.0353849	0.0116997	-0.0461112	0.00662566	-0.04406	0.0188475	0.0217021	0.0277091	0.0182943	0.00323467	0.01086	0.0132257	0.0153442	0.0231038	0.00401518	0.0485478	-0.0360108	-0.0259804	0.0519732	0.00621557	0.0208987	0.0207694	-0.0664695	-0.0139233	-0.000650597	0.00338403	0.0142011	0.013583
65	0.0531849	-0.0459725	0.0177611	-0.00826727	0.0405528	0.0233372	0.0416504	0.0398016	0.0105478	-0.0427396	0.00856431	-0.0405367	0.0198421	0.0182069	0.028507	0.019435	0.0023693	0.00977548	0.0148834	0.0210365	0.0199458	0.00714511	0.0542626	-0.0341789	-0.0247891	0.0500514	0.00314746	0.0156728	0.0184712	-0.0627214	-0.0155529	0.000293437	0.00667691	0.0124928	0.0136897
64	0.060445	-0.0417468	0.0194694	-0.00251316	0.0391986	0.0216514	0.0420606	0.0424202	0.00895192	-0.0391882	0.0110649	-0.0424473	0.0224944	0.0240454	0.030766	0.0217838	0.00422928	0.0105622	0.0119052	0.0213174	0.0158662	0.00642584	0.056662	-0.0376179	-0.0233225	0.0483487	0.00465342	0.0128238	0.0274058	-0.0596084	-0.012614	0.00224332	0.00926739	0.0103688	0.0126727
63	0.0648055	-0.0376335	0.0228297	-0.000417173	0.0412496	0.0216683	0.0419594	0.0498489	0.0081877	-0.037362	0.00936224	-0.0450153	0.0239442	0.026619	0.031519	0.0255431	0.00299866	0.0119445	0.0131639	0.0242956	0.0163663	0.00599878	0.0559933	-0.0385057	-0.0213838	0.045438	0.00477142	0.00629986	0.02935	-0.0574618	-0.0130804	0.00742989	0.0122737	0.0115207	0.0126727
62	0.0672836	-0.0340035	0.0271453	0.00362307	0.0446661	0.0161446	0.0438812	0.0521808	0.00683908	-0.0335521	0.0112615	-0.047853	0.0256244	0.0320022	0.0309739	0.0292237	0.00604429	0.0146867	0.0134505	0.0246777	0.0203785	0.00435234	0.0514866	-0.0404556	-0.0221818	0.0439826	0.00729447	0.00392853	0.0328565	-0.0509435	-0.0127545	0.010453	0.0144652	0.00987989	0.0109869
61	0.0724477	-0.0334359	0.0331129	0.00619107	0.045745	0.0108175	0.048444	0.0515571	0.00540617	-0.0357268	0.00989607	-0.0527867	0.0252591	0.0388465	0.0324124	0.0323143	0.0119052	0.0169625	0.010978	0.0246103	0.0248626	0.00331278	0.0508011	-0.0407871	-0.0240193	0.0417124	0.00991304	0.00368129	0.0351997	-0.0457625	-0.0136873	0.0135549	0.0157689	0.0120321	0.00978998
60	0.0746224	-0.0370716	0.0310001	0.0064046	0.0514598	0.0111715	0.0547488	0.0499163	0.00578266	-0.0387836	0.0117504	-0.0528317	0.0236745	0.0387285	0.0370371	0.0333932	0.0135404	0.019862	0.0104273	0.0264703	0.0314765	0.001745	0.0490198	-0.0427089	-0.0250195	0.04464	0.0127283	0.0052322	0.0318787	-0.0459592	-0.0164688	0.016977	0.0148698	0.0155441	0.0073456
59	0.076516	-0.0404656	0.0301572	0.00905689	0.0530332	0.00959252	0.0574967	0.0453703	0.00444528	-0.043088	0.0138576	-0.0546074	0.0225956	0.0398636	0.0394646	0.037765	0.0225705	0.0230594	0.0112252	0.0234246	0.0360393	0.00155957	0.0557517	-0.0393598	-0.0302904	0.0464775	0.0132509	0.00916006	0.0306762	-0.0432901	-0.0156933	0.0150608	0.0153362	0.0161622	0.00396281
58	0.078095	-0.045669	0.0263642	0.0109562	0.0577477	0.0134136	0.0540802	0.039796	0.0037204	-0.0474991	0.0219718	-0.0539387	0.0198421	0.0356941	0.0435498	0.0325728	0.026223	0.0230594	0.0089944	0.0242956	0.0367417	0.00535818	0.0570104	-0.0366289	-0.0340553	0.0533386	0.0169202	0.0123349	0.0257369	-0.0475776	-0.0155135	0.0163476	0.0127513	0.0164713	-0.00148225
57	0.0757406	-0.048754	0.0238411	0.0152268	0.0613497	0.0177292	0.0536756	0.0372561	0.0034001	-0.0460662	0.0286869	-0.0534835	0.0220056	0.0370652	0.0450108	0.0329268	0.0343148	0.0233123	0.00849991	0.0216433	0.038214	0.00861735	0.0647144	-0.0302005	-0.0401915	0.0567945	0.0179711	0.0158189	0.0228261	-0.0457569	-0.0127882	0.0126727	0.0117174	0.0132514	-0.00568545
56	0.0742627	-0.0462366	0.0254202	0.0196098	0.0637603	0.0221684	0.0457749	0.0347499	0.00446214	-0.0447738	0.0355536	-0.0519157	0.0231238	0.0320921	0.0477755	0.0295665	0.0376189	0.021885	0.00803351	0.0203678	0.0395738	0.0121013	0.0686984	-0.0257669	-0.0409051	0.0593063	0.02082	0.0205615	0.0233992	-0.0484429	-0.0102146	0.0130435	0.00846945	0.0116556	-0.00461217
55	0.0702337	-0.0422413	0.0291232	0.0274487	0.0643166	0.0262648	0.0369808	0.0355928	0.00647945	-0.03934	0.0406896	-0.0510391	0.0260458	0.0310188	0.0450838	0.0222053	0.0374672	0.0192945	0.00596001	0.020025	0.037579	0.0169957	0.073413	-0.0192879	-0.0386855	0.0590028	0.0261133	0.0272035	0.0234948	-0.0502411	-0.0108776	0.016904	0.00485627	0.0138977	-0.000807936
54	0.0731557	-0.0376897	0.0363665	0.0273644	0.0634569	0.0247701	0.035368	0.0350758	0.0121774	-0.0356369	0.0462751	-0.0452962	0.0304569	0.0304063	0.0472304	0.0210365	0.0371693	0.013546	0.00216701	0.0225087	0.0400683	0.0221373	0.0729016	-0.0138316	-0.0327404	0.0586545	0.0305582	0.033941	0.0263606	-0.0454535	-0.00681492	0.0178648	0.0034346	0.0125378	0.00431682
53	0.071897	-0.0328459	0.0448291	0.0302246	0.060754	0.0272651	0.0335362	0.0341768	0.0174314	-0.0310965	0.0420888	-0.040857	0.0336936	0.0325192	0.0482812	0.0138157	0.0332246	0.0137033	-0.00138998	0.0247283	0.0374835	0.024222	0.0747447	-0.0104263	-0.0211422	0.0567889	0.0300356	0.0394254	0.0275687	-0.0440318	-0.00882661	0.0214893	0.00337279	0.0128469	0.00982931
52	0.0815509	-0.0310477	0.0489705	0.0293031	0.060046	0.0252478	0.0382507	0.0366492	0.0212637	-0.0293096	0.041347	-0.0373562	0.0417629	0.0350816	0.0489499	0.0150913	0.0330617	0.00828076	-0.00357025	0.021323	0.0327633	0.024458	0.0757562	-0.0106061	-0.013309	0.0548783	0.0359864	0.0404874	0.0284903	-0.0358221	-0.00748923	0.0262263	0.00527772	0.0132571	0.0168759
51	0.0865408	-0.0268501	0.0556911	0.0291176	0.0618947	0.0286025	0.0409873	0.0373629	0.0221178	-0.0312988	0.0383688	-0.0344904	0.041628	0.039459	0.0473315	0.0149677	0.0285269	0.0113095	-0.00412656	0.0184348	0.0318305	0.0242501	0.0760934	-0.0125335	-0.00249191	0.056019	0.0335926	0.0455784	0.0292096	-0.0345971	-0.00915815	0.0307161	0.00841326	0.00991922	0.0221973
50	0.090036	-0.0217141	0.0604056	0.0306011	0.0688963	0.0328113	0.0454209	0.0393633	0.0226067	-0.0324002	0.0340645	-0.0333048	0.0446118	0.0419202	0.0461515	0.0150014	0.0256049	0.0168614	-0.00566623	0.0158724	0.0288242	0.0199121	0.0754022	-0.0119323	0.00163262	0.0557774	0.0311426	0.0443534	0.0287038	-0.0293655	-0.00878166	0.0340314	0.0115376	0.00667129	0.0315253
49	0.0969982	-0.0157184	0.0601191	0.0284546	0.0723915	0.0377506	0.0493993	0.0408974	0.0208029	-0.0369799	0.034042	-0.0286745	0.045376	0.0425833	0.0416055	0.0195755	0.0218119	0.020778	-0.00421084	0.00710071	0.0264135	0.0178723	0.0748403	-0.0161355	0.00288009	0.0589579	0.0299738	0.0454099	0.031727	-0.0248701	-0.00553373	0.0372176	0.0148529	0.00446292	0.0372906
48	0.0992234	-0.00657026	0.0627882	0.0287074	0.0800056	0.0423022	0.0485171	0.0422123	0.0222752	-0.04415	0.0386442	-0.0265167	0.0407683	0.0446231	0.0343398	0.0232673	0.0184741	0.028201	-0.00160351	0.00705576	0.0311056	0.0148042	0.0726375	-0.0175234	0.000542483	0.0579183	0.0284566	0.0473317	0.0345984	-0.0248758	0.000433919	0.0422749	0.0176176	0.00273781	0.044472
47	0.105275	-0.000389077	0.0562081	0.034248	0.0830681	0.0490116	0.0512649	0.0450837	0.0197634	-0.0491118	0.0430946	-0.0199141	0.0390488	0.0406671	0.0304682	0.0336966	0.0156813	0.0355622	-0.000985392	0.00737044	0.0317687	0.0161022	0.0747166	-0.0214063	-0.00237391	0.0563168	0.0290466	0.0504841	0.042752	-0.0189306	0.00556992	0.047158	0.0189831	0.00520467	0.0459667
46	0.108776	0.00867478	0.0582816	0.0361417	0.0848943	0.0493768	0.050422	0.0474775	0.0222134	-0.0522418	0.050512	-0.0134632	0.036537	0.0390263	0.0256019	0.0349554	0.016159	0.0444069	0.00095325	0.0110567	0.0379611	0.0172317	0.0756832	-0.0222717	-0.00224467	0.0576936	0.0286308	0.0508212	0.049113	-0.0190767	0.0128862	0.0537382	0.0223771	0.00832897	0.046641
45	0.113092	0.0156427	0.0614845	0.0434692	0.0845235	0.0495398	0.0533834	0.0513998	0.0209041	-0.0526576	0.0538105	-0.0113054	0.0378631	0.0360874	0.0244331	0.0357589	0.0206825	0.0516052	0.0014646	0.014934	0.0441142	0.0218844	0.078386	-0.0230696	-0.00199742	0.0617675	0.0306368	0.0537095	0.0584241	-0.0199983	0.016859	0.0563792	0.0265859	0.0132627	0.0437359
44	0.116772	0.0248301	0.0662384	0.0510721	0.0847089	0.0497196	0.0588228	0.0566032	0.0184316	-0.0468417	0.0574012	-0.00937797	0.0380148	0.0347613	0.0222809	0.0326627	0.0263129	0.0569716	0.0040607	0.0199632	0.0501324	0.0283072	0.0808753	-0.0212883	0.0058302	0.0659763	0.0333229	0.0559179	0.0699267	-0.0211614	0.0207756	0.0592507	0.0291595	0.0159655	0.0401733
43	0.117896	0.0360237	0.0760609	0.0583265	0.0865801	0.0487531	0.0610649	0.0651838	0.0156613	-0.0368843	0.0615932	-0.0078102	0.0409312	0.0371045	0.0191173	0.0254363	0.0314265	0.0595396	0.00428547	0.0246159	0.0587973	0.0344322	0.0824881	-0.015169	0.0167147	0.0701009	0.0366551	0.0561483	0.0766529	-0.0230495	0.0237482	0.0665782	0.0352227	0.0184212	0.0383639
42	0.116806	0.0462676	0.0847482	0.0693178	0.0890695	0.052164	0.0683587	0.0688476	0.0113345	-0.0269102	0.0628913	-0.00692236	0.0485903	0.0409256	0.018044	0.0213961	0.0364669	0.0616693	0.00930908	0.0257398	0.0638602	0.0422767	0.0831455	-0.0142362	0.0223733	0.0796817	0.0421957	0.0607561	0.0801706	-0.0192284	0.0249732	0.0684606	0.0417242	0.0197192	0.0373861
41	0.118526	0.0562418	0.0929299	0.0785277	0.100302	0.0472865	0.0728035	0.0737925	0.0105366	-0.0140252	0.0644927	-0.00250563	0.0567269	0.0457525	0.0169539	0.020143	0.0395631	0.0606578	0.0119389	0.0295609	0.0741716	0.0475026	0.0850617	-0.00835842	0.0278577	0.0827161	0.0512764	0.0668529	0.0807156	-0.0198746	0.0303284	0.0750127	0.0492315	0.021051	0.0372457
40	0.118857	0.0632827	0.0923061	0.0917555	0.109996	0.0493937	0.077799	0.0775124	0.0115593	-0.00772603	0.0645096	-0.00151664	0.0633914	0.0556986	0.0220056	0.0239191	0.043137	0.0633495	0.0168726	0.0348711	0.0754471	0.0541839	0.0860675	-0.00974637	0.0317799	0.0889198	0.0618968	0.0746356	0.0839692	-0.0112716	0.0304126	0.0756533	0.0572221	0.0199833	0.0388415
39	0.122206	0.0683737	0.0931827	0.102471	0.120554	0.0497309	0.0807098	0.0804794	0.0157006	-0.00348911	0.0608571	0.000832212	0.0689881	0.0643691	0.0328282	0.0289484	0.0468064	0.0651139	0.0206825	0.0409399	0.0784141	0.0538804	0.0919902	-0.0080044	0.0322407	0.0927577	0.0718878	0.0806988	0.0842108	-0.00440482	0.0318849	0.0791934	0.0649654	0.0215286	0.0428705
38	0.129989	0.0707057	0.0954642	0.113749	0.131045	0.0509727	0.086093	0.0848006	0.0208591	0.00154013	0.0609301	0.00249551	0.0775238	0.0724103	0.0442241	0.038074	0.0509983	0.0650914	0.025869	0.0502341	0.083522	0.0557966	0.0994807	-0.0056387	0.0345053	0.0999166	0.080474	0.0872958	0.0879982	0.00224276	0.0365208	0.0796935	0.0711803	0.0243158	0.0473659
37	0.145093	0.0787244	0.0983412	0.131416	0.143441	0.0549118	0.0920551	0.0924709	0.0244723	0.00724929	0.0632003	-0.000977188	0.0797378	0.0810695	0.0538105	0.0487225	0.0536731	0.0705814	0.0316175	0.0617817	0.0788524	0.0600504	0.111191	-0.00476771	0.0387534	0.10349	0.0903302	0.0939771	0.0948425	0.0142511	0.0399148	0.0781651	0.0731864	0.0257711	0.049653
36	0.15563	0.0842987	0.107939	0.14783	0.15178	0.0631272	0.095775	0.100012	0.0288047	0.0135429	0.071809	0.00147281	0.0828059	0.0860033	0.0625316	0.0618379	0.0591743	0.0729809	0.0372536	0.0755489	0.0843761	0.0617755	0.117389	0.0045153	0.0441704	0.115555	0.0968092	0.0976071	0.103783	0.0249445	0.043837	0.0794687	0.0742597	0.031677	0.056604
35	0.169841	0.101758	0.117132	0.170324	0.155034	0.071247	0.0992871	0.108744	0.0355029	0.016729	0.0781251	0.00118622	0.0809347	0.0903638	0.0697748	0.0723965	0.0627819	0.0802353	0.0454353	0.0867705	0.0839097	0.0632196	0.13786	0.0109718	0.0508966	0.12345	0.106323	0.104406	0.111459	0.0365427	0.0436347	0.0871278	0.0709724	0.0343124	0.060869
34	0.178191	0.119981	0.130972	0.191008	0.160473	0.0791645	0.100703	0.113448	0.0451512	0.0242307	0.090139	0.00878346	0.0866101	0.0972867	0.0761358	0.0818705	0.0692721	0.0861074	0.0533022	0.0979135	0.0912766	0.0675633	0.155302	0.0226093	0.0577802	0.133289	0.11882	0.108542	0.121978	0.0476913	0.0483718	0.0977875	0.0648587	0.0386111	0.0658701
33	0.189615	0.140851	0.1462	0.215576	0.166924	0.0886723	0.104934	0.119011	0.0554962	0.0325022	0.109514	0.0227417	0.0904425	0.104895	0.0799906	0.091013	0.0775044	0.0967391	0.0624841	0.107225	0.10034	0.0740255	0.167226	0.0383376	0.0651358	0.144629	0.129772	0.119938	0.136476	0.0676621	0.0569243	0.108279	0.0647294	0.0464669	0.0756701
32	0.202354	0.166334	0.155264	0.240087	0.174679	0.0968708	0.108559	0.12241	0.0723146	0.040032	0.11991	0.0362953	0.0972923	0.110245	0.0886106	0.107528	0.0862872	0.109186	0.0706938	0.111518	0.107185	0.0844267	0.19049	0.050936	0.0736377	0.158301	0.148017	0.130935	0.14813	0.0820193	0.06351	0.123158	0.0644091	0.050361	0.0807331
31	0.211176	0.187131	0.171082	0.263991	0.186457	0.10712	0.112093	0.125518	0.0864302	0.0503321	0.137369	0.0562437	0.114296	0.122079	0.0991973	0.117733	0.0949578	0.126701	0.0818256	0.117435	0.119491	0.0963395	0.203459	0.0664058	0.0823982	0.171646	0.170809	0.14101	0.164139	0.0975172	0.072484	0.13751	0.0693485	0.0544911	0.0824526
30	0.23022	0.208248	0.178062	0.287395	0.201494	0.115235	0.120432	0.133076	0.109615	0.0585924	0.152086	0.0765573	0.127428	0.128895	0.118674	0.14003	0.105089	0.146666	0.092356	0.122936	0.129414	0.113304	0.218575	0.0849381	0.0934231	0.188577	0.190521	0.15507	0.178772	0.118337	0.0796991	0.143933	0.0758162	0.0574637	0.0865771
29	0.244189	0.223617	0.19148	0.310772	0.211996	0.130485	0.129957	0.140931	0.123961	0.0698141	0.172175	0.097017	0.148057	0.139071	0.127187	0.158259	0.115204	0.168385	0.103089	0.129606	0.145626	0.134359	0.230179	0.0984748	0.106555	0.206357	0.216218	0.170854	0.200327	0.14024	0.0859814	0.152654	0.0920952	0.0655555	0.0895497
28	0.275376	0.241289	0.201651	0.336648	0.22945	0.140729	0.141864	0.156986	0.146483	0.0790521	0.185734	0.112043	0.160481	0.146365	0.146028	0.185405	0.124762	0.183096	0.113726	0.143126	0.165209	0.159455	0.245851	0.117243	0.120221	0.225395	0.238504	0.184453	0.219905	0.165117	0.0930168	0.157773	0.104857	0.0743215	0.099271
27	0.301646	0.257068	0.222392	0.362463	0.240587	0.154676	0.15385	0.170472	0.158784	0.0907065	0.203575	0.12631	0.184318	0.159683	0.152827	0.207045	0.134337	0.198139	0.125701	0.156713	0.188186	0.18246	0.260411	0.131201	0.134219	0.245528	0.263038	0.199619	0.242174	0.186082	0.105008	0.169562	0.115662	0.08311	0.11097
26	0.334934	0.280113	0.246015	0.389469	0.253837	0.168634	0.169207	0.188015	0.167898	0.104204	0.219528	0.140892	0.212538	0.175215	0.16088	0.23182	0.148009	0.212535	0.142744	0.171065	0.213737	0.201285	0.275802	0.146913	0.150043	0.269309	0.292843	0.214297	0.264645	0.207306	0.120737	0.183728	0.125653	0.0975234	0.123321
25	0.377989	0.30872	0.276207	0.416756	0.271189	0.1808	0.186919	0.205817	0.175417	0.122736	0.236537	0.152586	0.239049	0.194927	0.172618	0.255713	0.159714	0.222363	0.161389	0.186675	0.244851	0.225515	0.293783	0.164743	0.169693	0.297006	0.321388	0.228935	0.296838	0.223821	0.133824	0.204632	0.136532	0.113387	0.14513
24	0.424207	0.341986	0.311047	0.440177	0.289233	0.197366	0.204721	0.218398	0.178878	0.139583	0.253378	0.170197	0.273271	0.209531	0.183362	0.284422	0.172442	0.231775	0.187451	0.205494	0.281292	0.238889	0.315159	0.178667	0.189243	0.319995	0.352564	0.247608	0.325243	0.239179	0.153598	0.22635	0.137032	0.129491	0.157515
23	0.469566	0.370504	0.341526	0.466554	0.313991	0.211133	0.225181	0.228429	0.185604	0.160795	0.272107	0.190589	0.300844	0.235419	0.199377	0.305702	0.182202	0.246582	0.204719	0.217885	0.314827	0.264895	0.336905	0.198189	0.214647	0.35139	0.38061	0.270034	0.35657	0.249198	0.162791	0.246479	0.148619	0.149788	0.174631
22	0.518111	0.404158	0.37296	0.490554	0.340981	0.231008	0.24836	0.237622	0.193573	0.183121	0.292157	0.211914	0.329587	0.254598	0.218859	0.336743	0.197211	0.264434	0.227538	0.239148	0.350116	0.28504	0.360074	0.215086	0.237894	0.379463	0.415162	0.295838	0.384419	0.269348	0.172894	0.267764	0.159217	0.1655	0.18302
21	0.564818	0.434833	0.409159	0.523106	0.382507	0.254676	0.272	0.249136	0.209683	0.205935	0.310105	0.236161	0.359667	0.277873	0.23983	0.37324	0.214575	0.291452	0.247397	0.269132	0.389985	0.31748	0.387524	0.234438	0.265271	0.413499	0.455211	0.33034	0.414123	0.296742	0.179935	0.290253	0.176114	0.180952	0.196091
20	0.619696	0.470555	0.447308	0.562503	0.426281	0.278766	0.294669	0.256828	0.231452	0.233537	0.343202	0.263173	0.395405	0.304272	0.267432	0.407619	0.234776	0.315851	0.272802	0.294009	0.431702	0.358247	0.41784	0.26163	0.289726	0.443051	0.495484	0.37476	0.448035	0.33275	0.191899	0.320731	0.190129	0.197653	0.208256
19	0.664593	0.513576	0.482766	0.606575	0.468577	0.302845	0.31755	0.270489	0.255081	0.256767	0.371051	0.292854	0.427901	0.331205	0.29777	0.440525	0.255792	0.341019	0.299015	0.318306	0.466042	0.3987	0.450072	0.289501	0.317176	0.471321	0.532852	0.420703	0.479795	0.379963	0.204317	0.350092	0.21106	0.209515	0.224361
18	0.713762	0.557642	0.524438	0.651669	0.509924	0.332672	0.34246	0.287768	0.279199	0.275968	0.408841	0.325957	0.462926	0.34731	0.323383	0.47129	0.277752	0.376932	0.328842	0.35591	0.501347	0.455876	0.484304	0.323824	0.351128	0.497732	0.57167	0.470574	0.522176	0.439011	0.220709	0.377441	0.227733	0.220287	0.248805
17	0.759576	0.612121	0.570218	0.708373	0.555687	0.366033	0.368404	0.305188	0.308531	0.297877	0.443792	0.361543	0.493787	0.380289	0.354132	0.509614	0.307613	0.406382	0.365255	0.394177	0.532293	0.498577	0.521779	0.356157	0.381202	0.529391	0.61291	0.516219	0.560398	0.506773	0.240365	0.404295	0.25398	0.241382	0.274519
16	0.807109	0.665869	0.614711	0.75812	0.593813	0.403255	0.401148	0.321012	0.330615	0.321366	0.485706	0.400311	0.525862	0.411369	0.380407	0.542037	0.340677	0.437783	0.39529	0.428595	0.558523	0.544767	0.562681	0.399953	0.418042	0.561454	0.65048	0.552435	0.608043	0.576205	0.262786	0.432414	0.279756	0.261493	0.300244
15	0.851658	0.717263	0.657322	0.798332	0.633912	0.439078	0.440011	0.341381	0.355255	0.344837	0.528559	0.436072	0.555655	0.446197	0.404991	0.579967	0.374864	0.470976	0.425201	0.472499	0.592183	0.588198	0.607281	0.440811	0.461535	0.596102	0.683381	0.583403	0.653469	0.639534	0.285263	0.465253	0.312651	0.283622	0.328576
14	0.897118	0.765959	0.70172	0.829749	0.676815	0.473479	0.480756	0.365881	0.379609	0.376929	0.56786	0.473479	0.590781	0.485808	0.431082	0.622038	0.413362	0.503399	0.45314	0.508951	0.627039	0.636811	0.655264	0.492559	0.507439	0.635263	0.717894	0.616809	0.707482	0.700525	0.314663	0.505655	0.345377	0.30547	0.354256
13	0.957688	0.814701	0.745011	0.86179	0.727906	0.509583	0.52589	0.39677	0.409661	0.412898	0.605621	0.521821	0.62743	0.527502	0.476744	0.666357	0.451971	0.539373	0.485136	0.555562	0.666295	0.692441	0.713513	0.560569	0.56698	0.677745	0.75043	0.658381	0.766124	0.76863	0.345467	0.557903	0.373137	0.336859	0.381689
12	1.00828	0.872573	0.781474	0.887464	0.795033	0.528458	0.581627	0.453862	0.445647	0.46868	0.635392	0.562409	0.676132	0.572383	0.526446	0.709052	0.485339	0.580585	0.517087	0.5907	0.711861	0.748875	0.775219	0.632276	0.620964	0.724255	0.784454	0.722435	0.825402	0.836854	0.389146	0.618973	0.41373	0.354795	0.403688
11	1.07895	0.928541	0.830817	0.918882	0.854698	0.551637	0.620737	0.499833	0.483414	0.526963	0.665174	0.608015	0.720226	0.621012	0.579919	0.748865	0.522426	0.625769	0.553944	0.624275	0.751949	0.810597	0.822892	0.701376	0.671701	0.766877	0.816838	0.779959	0.891293	0.907005	0.42811	0.673076	0.435836	0.378941	0.427323
10	1.13045	0.978479	0.868657	0.953603	0.917904	0.560605	0.663404	0.564241	0.531104	0.584487	0.670215	0.656414	0.764584	0.654846	0.633527	0.786491	0.545768	0.674022	0.593863	0.655675	0.794818	0.86275	0.869026	0.763834	0.718301	0.812146	0.846193	0.845777	0.940231	0.978493	0.470057	0.726475	0.467821	0.401385	0.461707
9	1.18626	1.02832	0.916235	0.99922	0.978148	0.57843	0.700345	0.614955	0.580739	0.631211	0.686949	0.706217	0.808667	0.700795	0.69086	0.824062	0.578719	0.732648	0.636317	0.691402	0.838986	0.909125	0.900696	0.812092	0.754292	0.855616	0.877897	0.899368	0.990479	1.0546	0.504459	0.771278	0.499946	0.433319	0.494827
8	1.23192	1.07609	0.968314	1.0501	1.03333	0.598097	0.731953	0.664725	0.629705	0.668338	0.698991	0.762309	0.853919	0.751969	0.735111	0.860283	0.611328	0.79496	0.679164	0.725522	0.88966	0.950067	0.917852	0.844802	0.786907	0.90288	0.909904	0.950947	1.03322	1.12926	0.535067	0.812017	0.534662	0.473457	0.534061
7	1.25864	1.12261	1.02849	1.09674	1.08046	0.632178	0.7503	0.70125	0.676081	0.679475	0.718321	0.821929	0.896384	0.805892	0.782943	0.897157	0.647572	0.853141	0.72015	0.762649	0.943324	0.977276	0.929394	0.870628	0.816655	0.947952	0.939405	0.997705	1.07813	1.20386	0.559201	0.854797	0.570204	0.52162	0.579802
6	1.27924	1.16186	1.08678	1.14298	1.11801	0.672215	0.755723	0.719827	0.709521	0.679863	0.741349	0.85982	0.938489	0.866844	0.83219	0.9299	0.685772	0.899461	0.758356	0.800657	0.991127	0.998151	0.933844	0.880304	0.838469	0.983269	0.964692	1.03306	1.11204	1.26079	0.568136	0.881718	0.599823	0.565793	0.614961
5	1.2969	1.20952	1.1404	1.18367	1.16049	0.719091	0.753649	0.730048	0.734263	0.676104	0.771659	0.908628	0.978026	0.919867	0.873649	0.957637	0.71629	0.925607	0.790886	0.842583	1.03742	1.0061	0.931923	0.887671	0.86688	1.02074	0.988293	1.07764	1.13748	1.3173	0.566995	0.923818	0.627543	0.605066	0.645524
4	1.31601	1.2556	1.1973	1.21978	1.19402	0.76704	0.750885	0.730284	0.759549	0.690247	0.811039	0.939113	1.02059	0.977043	0.927638	0.992572	0.747196	0.938015	0.822117	0.879951	1.09048	1.01532	0.929158	0.885142	0.88444	1.04828	1.00871	1.11103	1.15832	1.35476	0.560488	0.965305	0.643839	0.623935	0.675211
3	1.33385	1.29676	1.23523	1.24197	1.21978	0.804082	0.74789	0.721479	0.775424	0.70715	0.845833	0.968614	1.05346	1.01357	0.953442	1.0224	0.760261	0.930243	0.843426	0.910014	1.14082	1.01551	0.941616	0.880085	0.900033	1.06893	1.02482	1.13692	1.17513	1.38389	0.547187	1.00179	0.65311	0.632319	0.694131
2	1.34199	1.33357	1.26333	1.26157	1.22786	0.82979	0.741641	0.718456	0.784134	0.730402	0.879762	1.00268	1.08206	1.03429	0.97915	1.05661	0.770027	0.908749	0.86134	0.929119	1.19842	1.01895	0.962756	0.869341	0.917453	1.08516	1.03072	1.1589	1.19368	1.40475	0.532858	1.04315	0.65964	0.63541	0.704594
1	1.35183	1.36728	1.27737	1.27246	1.23101	0.838219	0.740584	0.707571	0.796777	0.758847	0.918041	1.04869	1.10558	1.04377	1.00514	1.06539	0.772483	0.893999	0.880653	0.936846	1.26655	1.02281	0.982075	0.861261	0.935013	1.09183	1.03142	1.16418	1.21756	1.41423	0.518108	1.08635	0.662804	0.629088	0.716889
0	1.35604	1.38976	1.27737	1.27737	1.23242	0.836112	0.740584	0.706869	0.802396	0.779919	0.929279	1.08662	1.12595	1.04166	1.01357	1.06679	0.77459	0.892594	0.886975	0.937548	1.28832	1.02422	0.979265	0.861261	0.93993	1.08972	1.03353	1.16277	1.23582	1.42126	0.517405	1.09619	0.663506	0.618552	0.725318
0	1.35604	1.38976	1.27737	1.27737	1.23242	0.836112	0.740584	0.706869	0.802396	0.779919	0.929279	1.08662	1.12595	1.04166	1.01357	1.06679	0.77459	0.892594	0.886975	0.937548	1.28832	1.02422	0.979265	0.861261	0.93993	1.08972	1.03353	1.16277	1.23582	1.42126	0.517405	1.09619	0.663506	0.618552	0.725318
1	1.35183	1.36728	1.27737	1.27246	1.23101	0.838219	0.740584	0.707571	0.796777	0.758847	0.918041	1.04869	1.10558	1.04377	1.00514	1.06539	0.772483	0.893999	0.880653	0.936846	1.26655	1.02281	0.982075	0.861261	0.935013	1.09183	1.03142	1.16418	1.21756	1.41423	0.518108	1.08635	0.662804	0.629088	0.716889
2	1.34199	1.33357	1.26333	1.26157	1.22786	0.82979	0.741641	0.718456	0.784134	0.730402	0.879762	1.00268	1.08206	1.03429	0.97915	1.05661	0.770027	0.908749	0.86134	0.929119	1.19842	1.01895	0.962756	0.869341	0.917453	1.08516	1.03072	1.1589	1.19368	1.40475	0.532858	1.04315	0.65964	0.63541	0.704594
3	1.33385	1.29676	1.23523	1.24197	1.21978	0.804082	0.747889	0.721479	0.775424	0.70715	0.845833	0.968614	1.05346	1.01357	0.953442	1.0224	0.760261	0.930243	0.843426	0.910014	1.14082	1.01551	0.941616	0.880085	0.900033	1.06893	1.02482	1.13692	1.17513	1.38389	0.547187	1.00179	0.65311	0.632319	0.694131
4	1.31601	1.2556	1.1973	1.21978	1.19402	0.76704	0.750885	0.730284	0.759549	0.690247	0.811039	0.939113	1.02059	0.977043	0.927638	0.992572	0.747196	0.938015	0.822117	0.879951	1.09048	1.01532	0.929158	0.885142	0.88444	1.04828	1.00871	1.11103	1.15832	1.35476	0.560488	0.965305	0.643839	0.623935	0.675211
5	1.2969	1.20952	1.1404	1.18367	1.16049	0.719091	0.753649	0.730048	0.734263	0.676104	0.771659	0.908628	0.978026	0.919867	0.873649	0.957637	0.71629	0.925607	0.790886	0.842583	1.03742	1.0061	0.931923	0.887671	0.86688	1.02074	0.988293	1.07764	1.13748	1.3173	0.566995	0.923818	0.627543	0.605066	0.645524
6	1.27924	1.16186	1.08678	1.14298	1.11801	0.672215	0.755723	0.719827	0.709521	0.679863	0.741349	0.85982	0.938489	0.866844	0.83219	0.9299	0.685772	0.899461	0.758356	0.800657	0.991127	0.998151	0.933844	0.880304	0.838469	0.983269	0.964692	1.03306	1.11204	1.26079	0.568136	0.881718	0.599823	0.565793	0.614961
7	1.25864	1.12261	1.02849	1.09674	1.08046	0.632178	0.7503	0.70125	0.676081	0.679475	0.718321	0.821929	0.896384	0.805892	0.782943	0.897157	0.647572	0.853141	0.72015	0.762649	0.943324	0.977276	0.929394	0.870628	0.816655	0.947952	0.939405	0.997705	1.07813	1.20386	0.559201	0.854797	0.570204	0.52162	0.579802
8	1.23192	1.07609	0.968314	1.0501	1.03333	0.598097	0.731953	0.664725	0.629705	0.668338	0.698991	0.762309	0.853919	0.751969	0.735111	0.860283	0.611328	0.79496	0.679164	0.725522	0.88966	0.950067	0.917852	0.844802	0.786907	0.90288	0.909904	0.950947	1.03322	1.12926	0.535067	0.812017	0.534662	0.473457	0.534061
9	1.18626	1.02832	0.916235	0.99922	0.978148	0.57843	0.700345	0.614955	0.580739	0.631211	0.686949	0.706217	0.808667	0.700795	0.69086	0.824062	0.578719	0.732648	0.636317	0.691402	0.838986	0.909125	0.900696	0.812092	0.754292	0.855616	0.877897	0.899368	0.990479	1.0546	0.504459	0.771278	0.499946	0.433319	0.494827
10	1.13045	0.978479	0.868657	0.953603	0.917904	0.560605	0.663404	0.564241	0.531104	0.584487	0.670215	0.656414	0.764584	0.654846	0.633527	0.786491	0.545768	0.674022	0.593863	0.655675	0.794818	0.86275	0.869026	0.763834	0.718301	0.812146	0.846193	0.845777	0.940231	0.978493	0.470057	0.726475	0.467821	0.401385	0.461707
11	1.07895	0.928541	0.830817	0.918882	0.854698	0.551637	0.620737	0.499833	0.483414	0.526963	0.665174	0.608015	0.720226	0.621012	0.579919	0.748865	0.522426	0.625769	0.553944	0.624275	0.751949	0.810597	0.822892	0.701376	0.671701	0.766877	0.816838	0.779959	0.891293	0.907005	0.42811	0.673076	0.435836	0.378941	0.427323
12	1.00828	0.872573	0.781474	0.887464	0.795033	0.528458	0.581627	0.453862	0.445647	0.46868	0.635392	0.562409	0.676132	0.572383	0.526446	0.709052	0.485339	0.580585	0.517087	0.5907	0.711861	0.748875	0.775219	0.632276	0.620964	0.724255	0.784454	0.722435	0.825402	0.836854	0.389146	0.618973	0.41373	0.354795	0.403688
13	0.957688	0.814701	0.745011	0.86179	0.727906	0.509583	0.52589	0.39677	0.409661	0.412898	0.605621	0.521821	0.62743	0.527502	0.476744	0.666357	0.451971	0.539373	0.485136	0.555562	0.666295	0.692441	0.713513	0.560569	0.56698	0.677745	0.75043	0.658381	0.766124	0.76863	0.345467	0.557903	0.373137	0.336859	0.381689
14	0.897118	0.765959	0.70172	0.829749	0.676815	0.473479	0.480756	0.365881	0.379609	0.376929	0.56786	0.473479	0.590781	0.485808	0.431082	0.622038	0.413362	0.503399	0.45314	0.508951	0.627039	0.636811	0.655264	0.492559	0.507439	0.635263	0.717894	0.616809	0.707482	0.700525	0.314663	0.505655	0.345377	0.30547	0.354256
15	0.851658	0.717263	0.657322	0.798332	0.633912	0.439078	0.440011	0.341381	0.355255	0.344837	0.528559	0.436072	0.555655	0.446197	0.404991	0.579967	0.374864	0.470976	0.425201	0.472499	0.592183	0.588198	0.607281	0.440811	0.461535	0.596102	0.683381	0.583403	0.653469	0.639534	0.285263	0.465253	0.312651	0.283622	0.328576
16	0.807109	0.665869	0.614711	0.75812	0.593813	0.403255	0.401148	0.321012	0.330615	0.321366	0.485706	0.400311	0.525862	0.411369	0.380407	0.542037	0.340677	0.437783	0.39529	0.428595	0.558523	0.544767	0.562681	0.399953	0.418042	0.561454	0.65048	0.552435	0.608043	0.576205	0.262786	0.432414	0.279756	0.261493	0.300244
17	0.759576	0.612121	0.570218	0.708373	0.555687	0.366033	0.368404	0.305188	0.308531	0.297877	0.443792	0.361543	0.493787	0.380289	0.354132	0.509614	0.307613	0.406382	0.365255	0.394177	0.532293	0.498577	0.521779	0.356157	0.381202	0.529391	0.61291	0.516219	0.560398	0.506773	0.240365	0.404295	0.25398	0.241382	0.274519
18	0.713762	0.557642	0.524438	0.651669	0.509924	0.332672	0.34246	0.287768	0.279199	0.275968	0.408841	0.325957	0.462926	0.34731	0.323383	0.47129	0.277752	0.376932	0.328842	0.35591	0.501347	0.455876	0.484304	0.323824	0.351128	0.497732	0.57167	0.470574	0.522176	0.439011	0.220709	0.377441	0.227733	0.220287	0.248805
19	0.664593	0.513576	0.482766	0.606575	0.468577	0.302845	0.31755	0.270489	0.255081	0.256767	0.371051	0.292854	0.427901	0.331205	0.29777	0.440525	0.255792	0.341019	0.299015	0.318306	0.466042	0.3987	0.450072	0.289501	0.317176	0.471321	0.532852	0.420703	0.479795	0.379963	0.204317	0.350092	0.21106	0.209515	0.224361
20	0.619696	0.470555	0.447308	0.562503	0.426281	0.278766	0.294669	0.256828	0.231452	0.233537	0.343202	0.263173	0.395405	0.304272	0.267432	0.407619	0.234776	0.315851	0.272802	0.294009	0.431702	0.358247	0.41784	0.26163	0.289726	0.443051	0.495484	0.37476	0.448035	0.33275	0.191899	0.320731	0.190129	0.197653	0.208256
21	0.564818	0.434833	0.409159	0.523106	0.382507	0.254676	0.272	0.249136	0.209683	0.205935	0.310105	0.236161	0.359667	0.277873	0.23983	0.37324	0.214575	0.291452	0.247397	0.269132	0.389985	0.31748	0.387524	0.234438	0.265271	0.413499	0.455211	0.33034	0.414123	0.296742	0.179935	0.290253	0.176114	0.180952	0.196091
22	0.518111	0.404158	0.37296	0.490554	0.340981	0.231008	0.24836	0.237622	0.193573	0.183121	0.292157	0.211914	0.329587	0.254598	0.218859	0.336743	0.197211	0.264434	0.227538	0.239148	0.350116	0.28504	0.360074	0.215086	0.237894	0.379463	0.415162	0.295838	0.384419	0.269348	0.172894	0.267764	0.159217	0.1655	0.18302
23	0.469566	0.370504	0.341526	0.466554	0.313991	0.211133	0.225181	0.228429	0.185604	0.160795	0.272107	0.190589	0.300844	0.235419	0.199377	0.305702	0.182202	0.246582	0.204719	0.217885	0.314827	0.264895	0.336905	0.198189	0.214647	0.35139	0.38061	0.270034	0.35657	0.249198	0.162791	0.246479	0.148619	0.149788	0.174631
24	0.424207	0.341986	0.311047	0.440177	0.289233	0.197366	0.204721	0.218398	0.178878	0.139583	0.253378	0.170197	0.273271	0.209531	0.183362	0.284422	0.172442	0.231775	0.187451	0.205494	0.281292	0.238889	0.315159	0.178667	0.189243	0.319995	0.352564	0.247608	0.325243	0.239179	0.153598	0.22635	0.137032	0.129491	0.157515
25	0.377989	0.30872	0.276207	0.416756	0.271189	0.1808	0.186919	0.205817	0.175417	0.122736	0.236537	0.152586	0.239049	0.194927	0.172618	0.255713	0.159714	0.222363	0.161389	0.186675	0.244851	0.225515	0.293783	0.164743	0.169693	0.297006	0.321388	0.228935	0.296838	0.223821	0.133824	0.204632	0.136532	0.113387	0.14513
26	0.334934	0.280113	0.246015	0.389469	0.253837	0.168634	0.169207	0.188015	0.167898	0.104204	0.219528	0.140892	0.212538	0.175215	0.16088	0.23182	0.148009	0.212535	0.142744	0.171065	0.213737	0.201285	0.275802	0.146913	0.150043	0.269309	0.292843	0.214297	0.264645	0.207306	0.120737	0.183728	0.125653	0.0975234	0.123321
27	0.301646	0.257068	0.222392	0.362463	0.240587	0.154676	0.15385	0.170472	0.158784	0.0907065	0.203575	0.12631	0.184318	0.159683	0.152827	0.207045	0.134337	0.198139	0.125701	0.156713	0.188186	0.18246	0.260411	0.131201	0.134219	0.245528	0.263038	0.199619	0.242174	0.186082	0.105008	0.169562	0.115662	0.08311	0.11097
28	0.275376	0.241289	0.201651	0.336648	0.22945	0.140729	0.141864	0.156986	0.146483	0.0790521	0.185734	0.112043	0.160481	0.146365	0.146028	0.185405	0.124762	0.183096	0.113726	0.143126	0.165209	0.159455	0.245851	0.117243	0.120221	0.225395	0.238504	0.184453	0.219905	0.165117	0.0930168	0.157773	0.104857	0.0743215	0.099271
29	0.244189	0.223617	0.19148	0.310772	0.211996	0.130485	0.129957	0.140931	0.123961	0.0698141	0.172175	0.097017	0.148057	0.139071	0.127187	0.158259	0.115204	0.168385	0.103089	0.129606	0.145626	0.134359	0.230179	0.0984748	0.106555	0.206357	0.216218	0.170854	0.200327	0.14024	0.0859814	0.152654	0.0920952	0.0655555	0.0895497
30	0.23022	0.208248	0.178062	0.287395	0.201494	0.115235	0.120432	0.133076	0.109615	0.0585924	0.152086	0.0765573	0.127428	0.128895	0.118674	0.14003	0.105089	0.146666	0.092356	0.122936	0.129414	0.113304	0.218575	0.0849381	0.0934231	0.188577	0.190521	0.15507	0.178772	0.118337	0.0796991	0.143933	0.0758162	0.0574637	0.0865771
31	0.211176	0.187131	0.171082	0.263991	0.186457	0.10712	0.112093	0.125518	0.0864302	0.0503321	0.137369	0.0562437	0.114296	0.122079	0.0991973	0.117733	0.0949578	0.126701	0.0818256	0.117435	0.119491	0.0963395	0.203459	0.0664058	0.0823982	0.171646	0.170809	0.14101	0.164139	0.0975172	0.072484	0.13751	0.0693485	0.0544911	0.0824526
32	0.202354	0.166334	0.155264	0.240087	0.174679	0.0968708	0.108559	0.12241	0.0723146	0.040032	0.11991	0.0362953	0.0972923	0.110245	0.0886106	0.107528	0.0862872	0.109186	0.0706938	0.111518	0.107185	0.0844267	0.19049	0.050936	0.0736377	0.158301	0.148017	0.130935	0.14813	0.0820193	0.06351	0.123158	0.0644091	0.050361	0.0807331
33	0.189615	0.140851	0.1462	0.215576	0.166924	0.0886723	0.104934	0.119011	0.0554962	0.0325022	0.109514	0.0227417	0.0904425	0.104895	0.0799906	0.091013	0.0775044	0.0967391	0.0624841	0.107225	0.10034	0.0740255	0.167226	0.0383376	0.0651358	0.144629	0.129772	0.119938	0.136476	0.0676621	0.0569243	0.108279	0.0647294	0.0464669	0.0756701
34	0.178191	0.119981	0.130972	0.191008	0.160473	0.0791645	0.100703	0.113448	0.0451512	0.0242307	0.090139	0.00878346	0.0866101	0.0972867	0.0761358	0.0818705	0.0692721	0.0861074	0.0533022	0.0979135	0.0912766	0.0675633	0.155302	0.0226093	0.0577802	0.133289	0.11882	0.108542	0.121978	0.0476913	0.0483718	0.0977875	0.0648587	0.0386111	0.0658701
35	0.169841	0.101758	0.117132	0.170324	0.155034	0.071247	0.0992871	0.108744	0.0355029	0.016729	0.0781251	0.00118622	0.0809347	0.0903638	0.0697748	0.0723965	0.0627819	0.0802353	0.0454353	0.0867705	0.0839097	0.0632196	0.13786	0.0109718	0.0508966	0.12345	0.106323	0.104406	0.111459	0.0365427	0.0436347	0.0871278	0.0709724	0.0343124	0.060869
36	0.15563	0.0842987	0.107939	0.14783	0.15178	0.0631272	0.095775	0.100012	0.0288047	0.0135429	0.071809	0.00147281	0.0828059	0.0860033	0.0625316	0.0618379	0.0591743	0.0729809	0.0372536	0.0755489	0.0843761	0.0617755	0.117389	0.0045153	0.0441704	0.115555	0.0968092	0.0976071	0.103783	0.0249445	0.043837	0.0794687	0.0742597	0.031677	0.056604
37	0.145093	0.0787244	0.0983412	0.131416	0.143441	0.0549118	0.0920551	0.0924709	0.0244723	0.00724929	0.0632003	-0.000977188	0.0797378	0.0810695	0.0538105	0.0487225	0.0536731	0.0705814	0.0316175	0.0617817	0.0788524	0.0600504	0.111191	-0.00476771	0.0387534	0.10349	0.0903302	0.0939771	0.0948425	0.0142511	0.0399148	0.0781651	0.0731864	0.0257711	0.049653
38	0.129989	0.0707057	0.0954642	0.113749	0.131045	0.0509727	0.086093	0.0848006	0.0208591	0.00154013	0.0609301	0.00249551	0.0775238	0.0724103	0.0442241	0.038074	0.0509983	0.0650914	0.025869	0.0502341	0.083522	0.0557966	0.0994807	-0.0056387	0.0345053	0.0999166	0.080474	0.0872958	0.0879982	0.00224276	0.0365208	0.0796935	0.0711803	0.0243158	0.0473659
39	0.122206	0.0683737	0.0931827	0.102471	0.120554	0.0497309	0.0807098	0.0804794	0.0157006	-0.00348911	0.0608571	0.000832212	0.0689881	0.0643691	0.0328282	0.0289484	0.0468064	0.0651139	0.0206825	0.0409399	0.0784141	0.0538804	0.0919902	-0.0080044	0.0322407	0.0927577	0.0718878	0.0806988	0.0842108	-0.00440482	0.0318849	0.0791934	0.0649654	0.0215286	0.0428705
40	0.118857	0.0632827	0.0923061	0.0917555	0.109996	0.0493937	0.077799	0.0775124	0.0115593	-0.00772603	0.0645096	-0.00151664	0.0633914	0.0556986	0.0220056	0.0239191	0.043137	0.0633495	0.0168726	0.0348711	0.0754471	0.0541839	0.0860675	-0.00974637	0.0317799	0.0889198	0.0618968	0.0746356	0.0839692	-0.0112715	0.0304126	0.0756533	0.0572221	0.0199833	0.0388415
41	0.118526	0.0562418	0.0929299	0.0785277	0.100302	0.0472865	0.0728035	0.0737925	0.0105366	-0.0140252	0.0644927	-0.00250563	0.0567269	0.0457525	0.0169539	0.020143	0.0395631	0.0606578	0.0119389	0.0295609	0.0741716	0.0475026	0.0850617	-0.00835842	0.0278577	0.0827161	0.0512764	0.0668529	0.0807156	-0.0198746	0.0303284	0.0750127	0.0492315	0.021051	0.0372457
42	0.116806	0.0462676	0.0847482	0.0693178	0.0890695	0.052164	0.0683587	0.0688476	0.0113345	-0.0269102	0.0628913	-0.00692236	0.0485903	0.0409256	0.018044	0.0213961	0.0364669	0.0616693	0.00930908	0.0257398	0.0638602	0.0422767	0.0831455	-0.0142362	0.0223733	0.0796817	0.0421957	0.0607561	0.0801706	-0.0192284	0.0249732	0.0684606	0.0417242	0.0197192	0.0373861
43	0.117896	0.0360237	0.0760609	0.0583265	0.0865801	0.0487531	0.0610649	0.0651838	0.0156613	-0.0368843	0.0615932	-0.0078102	0.0409312	0.0371045	0.0191173	0.0254363	0.0314265	0.0595396	0.00428547	0.0246159	0.0587973	0.0344322	0.0824881	-0.015169	0.0167147	0.0701009	0.0366551	0.0561483	0.0766529	-0.0230495	0.0237482	0.0665782	0.0352227	0.0184212	0.0383639
44	0.116772	0.0248301	0.0662384	0.0510721	0.0847089	0.0497196	0.0588228	0.0566032	0.0184316	-0.0468417	0.0574012	-0.00937797	0.0380148	0.0347613	0.0222809	0.0326627	0.0263129	0.0569716	0.0040607	0.0199632	0.0501324	0.0283072	0.0808753	-0.0212883	0.0058302	0.0659763	0.0333229	0.0559179	0.0699267	-0.0211614	0.0207756	0.0592507	0.0291595	0.0159655	0.0401733
45	0.113092	0.0156427	0.0614845	0.0434692	0.0845235	0.0495398	0.0533834	0.0513998	0.0209041	-0.0526576	0.0538105	-0.0113054	0.0378631	0.0360874	0.0244331	0.0357589	0.0206825	0.0516052	0.0014646	0.014934	0.0441142	0.0218844	0.078386	-0.0230696	-0.00199742	0.0617675	0.0306369	0.0537095	0.0584241	-0.0199983	0.016859	0.0563792	0.0265859	0.0132627	0.0437359
46	0.108776	0.00867478	0.0582816	0.0361417	0.0848943	0.0493768	0.050422	0.0474775	0.0222134	-0.0522418	0.050512	-0.0134632	0.036537	0.0390263	0.0256019	0.0349554	0.016159	0.0444069	0.00095325	0.0110567	0.0379611	0.0172317	0.0756832	-0.0222717	-0.00224467	0.0576936	0.0286308	0.0508212	0.049113	-0.0190767	0.0128862	0.0537382	0.0223771	0.00832897	0.046641
47	0.105275	-0.000389077	0.0562081	0.034248	0.0830681	0.0490116	0.0512649	0.0450837	0.0197634	-0.0491118	0.0430946	-0.0199141	0.0390488	0.0406671	0.0304682	0.0336966	0.0156813	0.0355622	-0.000985392	0.00737044	0.0317687	0.0161022	0.0747166	-0.0214063	-0.00237391	0.0563168	0.0290466	0.0504841	0.042752	-0.0189306	0.00556992	0.047158	0.0189831	0.00520467	0.0459667
48	0.0992234	-0.00657026	0.0627882	0.0287074	0.0800056	0.0423022	0.0485171	0.0422123	0.0222752	-0.04415	0.0386442	-0.0265167	0.0407683	0.0446231	0.0343398	0.0232673	0.0184741	0.028201	-0.00160351	0.00705576	0.0311056	0.0148042	0.0726375	-0.0175234	0.000542483	0.0579183	0.0284566	0.0473317	0.0345984	-0.0248758	0.000433919	0.0422749	0.0176176	0.00273781	0.044472
49	0.0969982	-0.0157184	0.0601191	0.0284546	0.0723915	0.0377506	0.0493993	0.0408974	0.0208029	-0.0369799	0.034042	-0.0286745	0.045376	0.0425833	0.0416055	0.0195755	0.0218119	0.020778	-0.00421085	0.00710071	0.0264135	0.0178723	0.0748403	-0.0161355	0.00288009	0.0589579	0.0299738	0.0454099	0.031727	-0.0248701	-0.00553373	0.0372176	0.0148529	0.00446292	0.0372906
50	0.090036	-0.0217141	0.0604056	0.0306011	0.0688963	0.0328113	0.0454209	0.0393633	0.0226067	-0.0324002	0.0340645	-0.0333048	0.0446118	0.0419202	0.0461515	0.0150014	0.0256049	0.0168614	-0.00566623	0.0158724	0.0288242	0.0199121	0.0754022	-0.0119323	0.00163262	0.0557774	0.0311426	0.0443535	0.0287038	-0.0293655	-0.00878166	0.0340314	0.0115376	0.00667129	0.0315253
51	0.0865408	-0.0268501	0.0556911	0.0291176	0.0618947	0.0286025	0.0409873	0.0373629	0.0221178	-0.0312988	0.0383688	-0.0344904	0.041628	0.039459	0.0473315	0.0149677	0.0285269	0.0113095	-0.00412656	0.0184348	0.0318305	0.0242501	0.0760934	-0.0125335	-0.00249191	0.056019	0.0335926	0.0455784	0.0292096	-0.0345971	-0.00915815	0.0307161	0.00841326	0.00991922	0.0221973
52	0.0815509	-0.0310477	0.0489705	0.0293031	0.060046	0.0252478	0.0382507	0.0366492	0.0212637	-0.0293096	0.041347	-0.0373562	0.0417629	0.0350816	0.0489499	0.0150913	0.0330617	0.00828076	-0.00357025	0.021323	0.0327633	0.024458	0.0757562	-0.0106061	-0.013309	0.0548783	0.0359864	0.0404874	0.0284903	-0.0358221	-0.00748923	0.0262263	0.00527772	0.0132571	0.0168759
53	0.071897	-0.0328459	0.0448291	0.0302246	0.060754	0.0272651	0.0335362	0.0341768	0.0174314	-0.0310965	0.0420888	-0.040857	0.0336936	0.0325192	0.0482812	0.0138157	0.0332246	0.0137033	-0.00138998	0.0247283	0.0374835	0.024222	0.0747447	-0.0104263	-0.0211422	0.0567889	0.0300356	0.0394254	0.0275687	-0.0440318	-0.00882661	0.0214893	0.00337279	0.0128469	0.00982931
54	0.0731557	-0.0376897	0.0363665	0.0273644	0.0634569	0.0247701	0.035368	0.0350758	0.0121774	-0.0356369	0.0462751	-0.0452962	0.0304569	0.0304063	0.0472304	0.0210365	0.0371693	0.013546	0.00216701	0.0225087	0.0400683	0.0221373	0.0729016	-0.0138316	-0.0327404	0.0586545	0.0305582	0.033941	0.0263606	-0.0454535	-0.00681492	0.0178648	0.0034346	0.0125378	0.00431682
55	0.0702337	-0.0422413	0.0291232	0.0274487	0.0643166	0.0262648	0.0369808	0.0355928	0.00647945	-0.03934	0.0406896	-0.0510391	0.0260458	0.0310188	0.0450838	0.0222053	0.0374672	0.0192945	0.00596001	0.020025	0.037579	0.0169957	0.073413	-0.0192879	-0.0386855	0.0590028	0.0261134	0.0272035	0.0234948	-0.0502411	-0.0108776	0.016904	0.00485627	0.0138977	-0.000807936
56	0.0742627	-0.0462366	0.0254202	0.0196098	0.0637603	0.0221684	0.0457749	0.0347499	0.00446214	-0.0447738	0.0355536	-0.0519157	0.0231238	0.0320921	0.0477755	0.0295665	0.0376189	0.021885	0.00803351	0.0203678	0.0395738	0.0121013	0.0686984	-0.0257669	-0.0409051	0.0593063	0.02082	0.0205615	0.0233992	-0.0484429	-0.0102146	0.0130435	0.00846945	0.0116556	-0.00461217
57	0.0757406	-0.048754	0.0238411	0.0152268	0.0613497	0.0177292	0.0536756	0.0372561	0.0034001	-0.0460662	0.0286869	-0.0534835	0.0220056	0.0370652	0.0450108	0.0329268	0.0343148	0.0233123	0.00849991	0.0216433	0.038214	0.00861735	0.0647144	-0.0302005	-0.0401915	0.0567945	0.017971	0.0158189	0.0228261	-0.0457569	-0.0127882	0.0126727	0.0117174	0.0132514	-0.00568545
58	0.078095	-0.045669	0.0263642	0.0109562	0.0577477	0.0134136	0.0540802	0.039796	0.0037204	-0.0474991	0.0219718	-0.0539387	0.0198421	0.0356941	0.0435498	0.0325728	0.026223	0.0230594	0.0089944	0.0242956	0.0367417	0.00535818	0.0570104	-0.0366289	-0.0340553	0.0533386	0.0169202	0.0123349	0.0257369	-0.0475776	-0.0155135	0.0163476	0.0127513	0.0164713	-0.00148225
59	0.076516	-0.0404656	0.0301572	0.00905689	0.0530332	0.00959252	0.0574967	0.0453703	0.00444528	-0.043088	0.0138576	-0.0546074	0.0225956	0.0398636	0.0394646	0.037765	0.0225705	0.0230594	0.0112252	0.0234246	0.0360393	0.00155957	0.0557517	-0.0393598	-0.0302904	0.0464775	0.0132509	0.00916006	0.0306762	-0.0432901	-0.0156933	0.0150608	0.0153362	0.0161622	0.00396281
60	0.0746224	-0.0370716	0.0310001	0.0064046	0.0514598	0.0111715	0.0547488	0.0499163	0.00578266	-0.0387836	0.0117504	-0.0528317	0.0236745	0.0387285	0.0370371	0.0333932	0.0135404	0.019862	0.0104273	0.0264703	0.0314765	0.001745	0.0490198	-0.0427089	-0.0250195	0.04464	0.0127283	0.0052322	0.0318787	-0.0459592	-0.0164688	0.016977	0.0148698	0.0155441	0.0073456
61	0.0724477	-0.0334359	0.0331129	0.00619107	0.045745	0.0108175	0.048444	0.0515571	0.00540617	-0.0357268	0.00989607	-0.0527867	0.0252591	0.0388465	0.0324124	0.0323143	0.0119052	0.0169625	0.010978	0.0246103	0.0248626	0.00331278	0.0508011	-0.0407871	-0.0240193	0.0417124	0.00991304	0.00368129	0.0351997	-0.0457625	-0.0136873	0.0135549	0.0157689	0.0120321	0.00978998
62	0.0672836	-0.0340035	0.0271453	0.00362307	0.0446661	0.0161446	0.0438812	0.0521808	0.00683908	-0.0335521	0.0112615	-0.047853	0.0256244	0.0320022	0.0309739	0.0292237	0.00604429	0.0146867	0.0134505	0.0246777	0.0203785	0.00435234	0.0514866	-0.0404556	-0.0221818	0.0439826	0.00729447	0.00392853	0.0328565	-0.0509435	-0.0127545	0.010453	0.0144652	0.00987989	0.0109869
63	0.0648055	-0.0376335	0.0228297	-0.000417173	0.0412496	0.0216683	0.0419594	0.0498489	0.0081877	-0.037362	0.00936224	-0.0450153	0.0239442	0.026619	0.031519	0.0255431	0.00299866	0.0119445	0.0131639	0.0242956	0.0163663	0.00599878	0.0559933	-0.0385057	-0.0213838	0.045438	0.00477142	0.00629986	0.02935	-0.0574618	-0.0130804	0.00742989	0.0122737	0.0115207	0.0126727
64	0.060445	-0.0417468	0.0194694	-0.00251315	0.0391986	0.0216514	0.0420606	0.0424202	0.00895192	-0.0391882	0.0110649	-0.0424473	0.0224944	0.0240454	0.030766	0.0217838	0.00422928	0.0105622	0.0119052	0.0213174	0.0158662	0.00642584	0.056662	-0.0376179	-0.0233225	0.0483487	0.00465342	0.0128238	0.0274058	-0.0596084	-0.012614	0.00224332	0.00926739	0.0103688	0.0126727
65	0.0531849	-0.0459725	0.0177611	-0.00826727	0.0405528	0.0233372	0.0416504	0.0398016	0.0105478	-0.0427396	0.00856431	-0.0405367	0.0198421	0.0182069	0.028507	0.019435	0.0023693	0.00977548	0.0148834	0.0210365	0.0199458	0.00714511	0.0542626	-0.0341789	-0.0247891	0.0500514	0.00314746	0.0156728	0.0184712	-0.0627214	-0.0155529	0.000293437	0.00667691	0.0124928	0.0136897
66	0.0488637	-0.0478999	0.0210203	-0.0058229	0.0416542	0.0199825	0.0444544	0.0353849	0.0116997	-0.0461112	0.00662566	-0.04406	0.0188475	0.0217021	0.0277091	0.0182943	0.00323467	0.01086	0.0132257	0.0153442	0.0231038	0.00401518	0.0485478	-0.0360108	-0.0259804	0.0519732	0.00621557	0.0208987	0.0207694	-0.0664695	-0.0139233	-0.000650597	0.00338403	0.0142011	0.013583
67	0.0438682	-0.0489451	0.023341	-0.00813803	0.0454584	0.0192239	0.0434654	0.0363065	0.010795	-0.046482	0.00473759	-0.0460829	0.0174203	0.0217583	0.0262088	0.0165467	0.00358306	0.00887078	0.0148103	0.0116692	0.0277003	0.00408823	0.0423891	-0.0356849	-0.0259298	0.049113	0.00643472	0.0200727	0.0192803	-0.0680822	-0.0178792	0.00127119	-0.000335919	0.015117	0.0134481
68	0.041834	-0.044135	0.0252965	-0.00499687	0.0524151	0.0145094	0.0429035	0.0368852	0.0112614	-0.0492579	0.00469826	-0.0505109	0.0148185	0.0253884	0.0223933	0.0157431	-0.00117645	0.00794922	0.014844	0.00706138	0.0285039	-0.000452125	0.0355785	-0.0350724	-0.0226032	0.0481802	0.00680559	0.0191792	0.0240904	-0.0681328	-0.0171094	0.00300754	-0.00329727	0.0155385	0.0127794
69	0.0429747	-0.0400329	0.0251448	-0.00418207	0.0569161	0.0145656	0.0411783	0.0382563	0.00873277	-0.0517023	0.00358565	-0.0528598	0.013217	0.0265628	0.0208087	0.0149227	-0.00070443	0.00575209	0.0107645	0.00327962	0.0272058	-0.00198618	0.0327296	-0.0357017	-0.0215412	0.0469439	0.00670444	0.0190219	0.0319742	-0.0693465	-0.0170869	0.00311992	-0.00542696	0.0128075	0.0116331
70	0.043132	-0.0362512	0.0207674	-0.0067276	0.0628613	0.0136552	0.0392959	0.0378517	0.00754711	-0.0541523	0.00555238	-0.0512077	0.013543	0.0273663	0.0200163	0.0116523	-0.00538527	0.00340887	0.0101969	0.000385706	0.0299368	-0.00278973	0.0308303	-0.0372582	-0.0176246	0.0404368	0.00319803	0.0175833	0.0341264	-0.0679361	-0.0174016	0.00379423	-0.00525839	0.00923929	0.00836269
71	0.0484647	-0.034526	0.0178061	-0.00690179	0.060518	0.0144251	0.0385991	0.0356827	0.00778312	-0.0564281	0.0083002	-0.0539218	0.013262	0.0296365	0.0174877	0.0111353	-0.00800946	0.00100944	0.00279637	-0.00077748	0.0262112	-0.00431255	0.0316451	-0.0372189	-0.0179168	0.0413078	0.00226523	0.0183082	0.0377621	-0.0685037	-0.0176207	0.00210284	-0.00537077	0.00723322	0.00632852
72	0.0524207	-0.0333291	0.0139288	-0.010279	0.0580062	0.0145543	0.0386665	0.0311873	0.00921603	-0.0578554	0.0102276	-0.052708	0.0140318	0.030176	0.0199658	0.00869658	-0.0127128	0.0016388	-0.00213172	0.000700384	0.0263911	-0.0050543	0.0345165	-0.0381461	-0.0192429	0.0392343	-0.00123556	0.0193478	0.0352671	-0.0670483	-0.0189076	0.00250742	-0.00266791	0.00658138	0.00464836
73	0.0535614	-0.0363579	0.00921423	-0.0128975	0.0493357	0.0152399	0.0393408	0.0283664	0.0129641	-0.0565854	0.00836201	-0.0525507	0.0171168	0.0334464	0.0205333	0.00771883	-0.0154718	0.00375726	-0.0018339	0.00459453	0.022879	-0.00534088	0.0356066	-0.0369492	-0.0221256	0.039622	-0.000780402	0.0225957	0.0315809	-0.0698691	-0.0170195	-0.00109452	0.000372107	0.00627232	0.00338965
74	0.0568711	-0.0384539	0.00721377	-0.0137573	0.0435366	0.014161	0.0425382	0.0266975	0.0148634	-0.0567315	0.00677738	-0.0502749	0.0161615	0.0330193	0.023416	0.00596562	-0.017787	0.00667927	-0.00203057	0.00775255	0.020991	-0.0039473	0.0375453	-0.0356624	-0.0256601	0.0411111	-0.00205035	0.02268	0.0265404	-0.0720101	-0.0150415	-0.00269039	0.000445157	0.00542382	0.00233323
75	0.0567812	-0.0410388	0.00746664	-0.0125997	0.0372431	0.0131383	0.0441397	0.0245173	0.016257	-0.0542815	0.00347326	-0.050775	0.0162346	0.0321708	0.025821	0.00731425	-0.0165563	0.0134786	0.000610476	0.0120232	0.0187489	-0.00145797	0.0372137	-0.0330719	-0.029661	0.0449041	-0.00278648	0.0220282	0.0246467	-0.0728417	-0.0119734	-0.00596641	0.00286706	0.00542944	0.00443483
76	0.0564272	-0.0433764	0.0102875	-0.00744686	0.0356809	0.0125988	0.0452692	0.0271134	0.0132282	-0.0552874	-0.000274782	-0.0508818	0.0146275	0.0316988	0.028316	0.00490359	-0.0155842	0.0164793	0.00185795	0.0150407	0.0164899	-0.0013793	0.0383207	-0.0326898	-0.0337574	0.0473148	-0.000932122	0.0185049	0.02699	-0.0744264	-0.00927053	-0.00842764	0.00243437	0.00807611	0.00712083
77	0.0527522	-0.0457252	0.00805666	-0.00353586	0.0358214	0.00831133	0.0452804	0.029996	0.0123684	-0.0548322	-0.000696226	-0.0536802	0.0117448	0.0296983	0.0296871	0.00656689	-0.0117182	0.0171929	0.00460577	0.0168951	0.0130004	0.000199708	0.0383095	-0.0314086	-0.0365952	0.0531813	-0.0054781	0.0141443	0.0256863	-0.0704311	-0.00443798	-0.0128107	0.000990225	0.00887404	0.00968883
78	0.0518082	-0.0490799	0.0120857	0.00254417	0.0385524	0.00820456	0.0442914	0.0305411	0.0108007	-0.0571249	0.00414195	-0.0538431	0.0114301	0.0283104	0.0315302	0.0053756	-0.00921198	0.0207386	0.00349877	0.0121524	0.0100278	-0.000918523	0.0393378	-0.0337687	-0.0353758	0.0545355	-0.00600069	0.00882852	0.0287432	-0.0723304	-0.00356699	-0.0157271	0.00542944	0.0100541	0.0119422
79	0.0500999	-0.0502319	0.0119845	0.00438729	0.0397436	0.00805284	0.043117	0.0311424	0.00873277	-0.0564112	0.0087385	-0.0568775	0.00745169	0.0261413	0.0319404	0.00438661	-0.00749249	0.0187775	0.00362802	0.0101014	0.00763398	-0.00019364	0.0417541	-0.0368368	-0.0367525	0.057362	-0.00916995	0.00796878	0.0269562	-0.0660199	-0.00142605	-0.0165812	0.0043112	0.0112847	0.0128412
80	0.0525836	-0.0535247	0.0141985	0.00287009	0.0413845	0.0101263	0.0392285	0.0317043	0.0101039	-0.0585803	0.0148185	-0.0558604	0.00769894	0.0253659	0.0335587	0.00717377	-0.0086051	0.0159679	0.00416746	0.00469567	0.00598754	0.000823446	0.0463844	-0.0413322	-0.0323077	0.0570979	-0.0125527	0.00624367	0.0283105	-0.0652838	-0.00462341	-0.0165643	0.00889652	0.00950901	0.0107733
81	0.0557136	-0.0529516	0.014412	0.000644866	0.0408562	0.00910364	0.0373797	0.0274674	0.00977795	-0.0615978	0.0198478	-0.0535509	0.00420376	0.0258716	0.0327833	0.00777502	-0.0103527	0.0120007	0.00465072	-0.00144055	0.0031442	0.000975165	0.0508854	-0.0444396	-0.0311557	0.0581262	-0.0117323	0.00321489	0.0289623	-0.0618561	-0.00445483	-0.0143335	0.0100878	0.0102901	0.0130997
82	0.0589503	-0.0538113	0.0085343	-0.00512611	0.0396987	0.00930593	0.0349073	0.0219493	0.007165	-0.0629802	0.0195668	-0.0536521	-0.00107272	0.0253996	0.0317269	0.00827514	-0.0145053	0.00567342	0.00384155	-0.00401417	0.00449282	0.000531244	0.054448	-0.0483675	-0.0302173	0.0551818	-0.0113053	0.00315869	0.0258155	-0.0565684	-0.00477513	-0.0120914	0.0118635	0.0111611	0.00866613
83	0.0619622	-0.0529291	0.00711825	-0.00961589	0.0376364	0.0105141	0.0319122	0.0204264	0.0055298	-0.0668687	0.0200276	-0.0535116	-0.00199989	0.0297658	0.0257705	0.0100283	-0.0139434	0.0016388	0.000992585	-0.00569433	0.00559419	0.00214959	0.0575161	-0.0502837	-0.0295823	0.0544625	-0.00920928	-0.000696113	0.0259953	-0.056765	-0.00459531	-0.0124904	0.0138471	0.0106666	0.00794686
84	0.0631928	-0.0520019	-0.0010072	-0.0115096	0.036344	0.00812027	0.0326652	0.0177461	0.00156822	-0.0679588	0.0164256	-0.0540791	-0.00309565	0.0274619	0.0249557	0.00803351	-0.0139715	-0.000670714	-0.00150798	-0.00474467	0.00675738	0.00217769	0.0577296	-0.0523403	-0.02938	0.0500514	-0.00825963	-0.00234256	0.0231857	-0.0560401	-0.00166206	-0.0118104	0.0120208	0.0124142	0.00227703
85	0.0638727	-0.0507601	-0.0032549	-0.0117006	0.0332197	0.00928346	0.031502	0.0195161	-0.00321938	-0.0684027	0.015712	-0.053978	-0.00446113	0.0303221	0.0189487	0.00895507	-0.00646417	-0.00114273	-0.00380064	-0.00321624	0.00821838	-3.63004e-05	0.0567126	-0.0528517	-0.0293913	0.0493602	-0.0088047	-0.00561296	0.0204604	-0.0592431	0.000535065	-0.0127432	0.0111386	0.0140606	0.00102956
86	0.0623443	-0.0502094	-0.00494067	-0.0119479	0.031281	0.0103792	0.0300185	0.0209153	-0.00475344	-0.0650031	0.0170775	-0.0557818	-0.00144359	0.0319516	0.019033	0.00533065	0.000857723	-0.00190133	-0.0072621	-0.00148551	0.0130847	-0.00208171	0.055156	-0.0534305	-0.0250645	0.0454998	-0.0086586	-0.00449473	0.0215224	-0.0605131	-0.00062812	-0.0138334	0.00473265	0.0150215	-0.00269601
87	0.061507	-0.049462	-0.00601395	-0.00942484	0.0300617	0.00629402	0.0298106	0.0230619	-0.00571995	-0.0608224	0.0183811	-0.0563887	-2.75343e-05	0.0306648	0.0158469	0.00311104	0.00728615	0.00256598	-0.00785212	-0.00186761	0.0137196	-0.0053184	0.0535433	-0.0503005	-0.0229572	0.0445895	-0.00805172	0.0019337	0.0199546	-0.064913	-0.000128007	-0.0151595	0.00137233	0.0173535	-0.00597765
88	0.0603663	-0.0500689	-0.00196247	-0.00867748	0.029511	0.00681099	0.0276697	0.0261244	-0.00864196	-0.0556133	0.0216515	-0.0548434	0.00202911	0.0319797	0.0128462	0.00354935	0.0109611	0.0033021	-0.00566061	-0.00448057	0.0157763	-0.00424512	0.0516608	-0.0488451	-0.0227774	0.0424373	-0.00655138	0.00474332	0.0240005	-0.0649804	-0.00138672	-0.0134344	-0.000296584	0.0200788	-0.00366252
89	0.0558765	-0.049153	-0.000613847	-0.00790764	0.0313316	0.00234368	0.0261525	0.0273718	-0.0062313	-0.0510111	0.023416	-0.0543152	-0.000454598	0.0290914	0.0101939	0.00583076	0.0108488	0.00752216	-0.0027667	-0.00759926	0.0176981	-0.00299203	0.0490535	-0.0459288	-0.0234742	0.0448873	-0.00475321	0.00932302	0.0259785	-0.0691499	-0.00393224	-0.0155697	0.00254114	0.0214668	-0.0042694
90	0.0524151	-0.0509174	0.0032803	-0.0080706	0.0308146	0.0017649	0.0222864	0.028698	-0.00568624	-0.0469484	0.0225001	-0.0542758	-0.00215161	0.0270123	0.00582773	0.00678042	0.0107757	0.00792675	-0.00209801	-0.0101841	0.0164281	-0.00256497	0.0485759	-0.0423212	-0.0247273	0.0423699	-0.000892787	0.010548	0.0313674	-0.0698804	-0.00337594	-0.0160698	0.00214217	0.0230233	-0.00370185
91	0.0486277	-0.0528111	0.00256103	-0.00994181	0.0315789	0.000483705	0.0197297	0.0312042	-0.00265746	-0.0443355	0.0203535	-0.0527137	-0.00446113	0.0236014	0.00448473	0.00867411	0.00761769	0.00695461	0.00144213	-0.0115608	0.0174564	-0.00128378	0.0472272	-0.0403151	-0.0292733	0.041201	0.00165274	0.00935111	0.0313393	-0.0722854	-0.00424692	-0.0193515	0.00392909	0.0220231	-0.00277467
92	0.0422779	-0.0555421	0.00285885	-0.0137179	0.0320396	-5.01237e-05	0.0160378	0.0297488	-0.000488426	-0.0426609	0.0167403	-0.052871	-0.00437122	0.0210615	0.00571534	0.00903374	0.00409441	0.00521826	-0.000451563	-0.0118249	0.0157875	-0.000682515	0.0454347	-0.0371234	-0.0303128	0.0376328	0.00430502	0.00626052	0.0323676	-0.0751231	-0.00505047	-0.0196493	0.00333345	0.0187471	-0.00130243
93	0.0401763	-0.0600094	0.00271837	-0.0156734	0.0329668	0.00148955	0.0155545	0.027237	-0.000724434	-0.0431835	0.015195	-0.0541578	-0.00465218	0.0181901	0.00678862	0.0113601	0.00508902	0.00125669	-0.00263745	-0.0107685	0.0141411	-0.000429648	0.0443783	-0.035196	-0.0303634	0.0356605	0.00358576	0.00448484	0.0352334	-0.0772079	-0.00597203	-0.0204866	0.00305811	0.0179829	0.00274343
94	0.0381815	-0.0633472	-6.31604e-05	-0.0176683	0.0353438	0.0028157	0.0158187	0.0300522	0.00154013	-0.0436499	0.0136722	-0.0533318	0.0011806	0.017926	0.0136891	0.00856172	0.00339201	-0.00173837	0.00127917	-0.00902093	0.0171249	-0.00431817	0.0458337	-0.0376235	-0.0295093	0.0330138	0.00459161	0.00726637	0.029586	-0.0793825	-0.00627547	-0.0225151	0.002558	0.0140662	0.00545191
95	0.0386985	-0.0674717	-0.000310408	-0.0195901	0.0366025	0.00304047	0.0199263	0.0256692	0.00139964	-0.0467517	0.012981	-0.0541971	0.00951396	0.0192971	0.0157907	0.00623535	0.0028357	-0.00658217	-0.00109778	-0.00832976	0.0158269	-0.00690303	0.0456763	-0.0351004	-0.0256039	0.0298052	0.00450732	0.00707532	0.0306088	-0.0778822	-0.0083265	-0.0193908	0.0014791	0.0143921	0.00823344
96	0.0400977	-0.0687923	-0.00283345	-0.0185505	0.0382321	0.00254035	0.0229045	0.0233147	0.00224253	-0.0515056	0.0124809	-0.0528935	0.0125146	0.0171056	0.017527	0.00288627	0.00422928	-0.00713286	0.00318971	-0.00455924	0.015928	-0.00749305	0.0474914	-0.0348307	-0.0206646	0.0294793	0.00281592	0.00924997	0.0306874	-0.0751119	-0.00859622	-0.0182951	0.00229951	0.0140999	0.0102676
97	0.0400246	-0.0696014	-0.00350776	-0.017466	0.0395919	0.00165251	0.0290351	0.0200837	0.00504654	-0.0574396	0.0132451	-0.0520562	0.0154479	0.0157513	0.0192802	-8.63117e-05	0.00240302	-0.00776783	2.04541e-05	-0.00387369	0.0137196	-0.00587471	0.0515035	-0.0330719	-0.0199566	0.0275856	0.000703081	0.00901958	0.0334409	-0.0723809	-0.00932673	-0.016008	0.00312554	0.0143641	0.011768
98	0.0413395	-0.0669941	-0.0050643	-0.0160331	0.0404179	0.00152327	0.0326258	0.0193026	0.00444528	-0.0636432	0.015004	-0.0507806	0.0152006	0.0147062	0.0182575	-0.0048402	-0.000277366	-0.00512678	-0.00130007	0.000964489	0.0123823	-0.00331795	0.0552459	-0.0318413	-0.0175628	0.0257931	-0.00294943	0.00602452	0.0351379	-0.0676608	-0.0106304	-0.013912	0.00490684	0.0143079	0.0109419
99	0.0430927	-0.0645553	-0.00664331	-0.0159713	0.0372094	-2.20275e-05	0.0323898	0.0170605	0.00803036	-0.0669473	0.0137621	-0.047662	0.0153973	0.0156895	0.0176844	-0.00698676	-0.00209801	-0.00312071	-0.00167656	0.00291999	0.010556	0.00119994	0.0573869	-0.0315491	-0.0194902	0.0238263	-0.00580963	0.00367567	0.031963	-0.0666493	-0.010282	-0.0131534	0.00744113	0.0140718	0.00793562

## Sheet: ALL minus back
0	284.114	245.114	224.114	201.114	184.114	484.571	467.571	495.571	451.571	426.571	401.461	341.461	338.461	369.461	352.461	424.759	561.759	563.759	509.759	452.759	780.867	722.867	555.867	588.867	553.867	258.002	466.002	461.002	414.002	401.002	930.377	830.377	740.377	775.377	682.377	489.962	552.962	507.962	477.962	403.962	1137.54	820.544	792.544	853.544	661.544
1	283.614	245.489	218.739	198.489	184.989	484.446	456.321	493.946	451.821	426.696	399.336	341.586	334.336	369.461	351.961	423.759	562.134	562.384	506.634	451.134	780.867	723.242	554.117	579.242	552.867	257.752	466.252	461.002	413.502	399.502	923.877	828.627	735.877	771.752	682.877	484.087	551.212	506.462	473.712	403.962	1137.92	810.669	792.794	853.294	660.294
2	280.552	243.239	209.614	194.614	190.802	483.071	441.259	492.259	451.633	421.446	387.899	339.523	328.399	366.586	351.399	422.509	561.947	551.634	494.259	448.697	777.929	721.242	552.367	564.555	549.742	256.627	460.19	459.877	412.69	398.065	904.815	820.627	716.065	764.815	682.502	473.587	536.524	504.9	466.337	403.4	1134.11	792.669	784.794	848.982	654.044
3	275.414	236.064	201.914	189.914	195.264	477.771	428.671	492.121	447.521	412.121	377.011	336.011	322.811	360.761	349.111	418.859	548.809	540.059	484.109	445.659	768.367	710.117	552.817	552.417	545.167	253.052	453.252	450.052	411.703	393.453	885.477	806.027	690.977	755.277	676.827	464.362	522.062	495.612	459.862	402.812	1120.69	775.894	770.494	827.344	648.194
4	267.531	228.822	193.989	182.572	197.906	470.279	416.988	484.988	440.654	401.196	367.211	330.086	316.794	353.169	342.794	413.217	531.301	529.051	474.926	442.634	752.825	691.575	550.534	540.992	538.2	246.502	445.795	428.627	410.42	384.835	867.127	794.669	664.96	747.002	665.919	455.254	509.795	483.629	453.67	401.837	1102.5	758.544	752.461	795.794	642.002
5	255.439	218.139	183.589	173.089	193.039	459.821	400.096	475.321	432.196	390.121	355.911	320.236	307.411	339.536	329.236	404.334	510.934	512.909	462.134	434.859	732.667	669.417	544.992	524.092	526.167	237.302	430.677	401.828	402.353	372.802	840.552	777.227	631.877	736.102	652.852	441.287	497.512	468.937	442.362	398.787	1073.82	733.144	726.744	757.469	628.644
6	242.253	207.364	174.253	161.336	188.697	448.321	384.71	461.821	423.515	379.765	347.517	310.489	299.655	324.044	315.1	392.453	490.537	493.481	446.592	421.62	711.534	647.561	536.145	505.978	513.311	227.502	413.142	373.113	389.974	353.863	810.738	759.46	601.571	718.794	638.349	430.906	484.406	445.184	428.379	390.823	1043.35	705.35	701.127	719.683	614.822
7	226.822	195.656	169.885	149.322	180.281	436.8	367.654	448.946	413.883	369.55	335.815	299.023	289.128	304.69	299.482	378.842	471.321	475.217	429.363	405.863	689.159	626.013	525.263	485.971	497.513	216.44	390.357	346.21	371.982	333.96	774.356	736.294	569.898	699.773	624.439	418.504	468.837	422.233	411.67	377.42	1012.69	676.44	671.065	681.586	592.69
8	209.632	184.132	163.293	135.882	172.757	423.285	352.071	429.678	399.41	358.982	324.14	287.64	278.211	283.729	282.979	363.223	450.884	451.098	405.491	387.259	661.474	604.063	509.135	464.046	479.385	202.449	364.734	316.896	351.217	309.627	734.306	712.591	537.913	674.181	605.127	407.623	447.587	395.766	390.355	358.819	980.49	640.937	637.258	641.365	568.598
9	193.4	174.221	157.239	124.328	165.132	407.946	337.196	409.732	378.857	346.66	312.372	276.997	266.747	265.229	268.354	347.759	428.955	428.366	382.777	370.384	631.885	580.528	491.403	442.813	461.403	188.77	339.734	291.484	330.949	286.038	694.752	683.216	505.466	645.27	581.788	397.712	424.998	372.551	370.033	340.641	946.312	607.312	603.812	599.419	545.598
10	177.938	165.658	152.246	113.835	157.614	391.424	322.777	387.909	357.542	331.556	298.726	265.432	253.785	246.829	254.535	331.774	406.406	407.156	356.788	354.112	601.543	554.793	472.338	421.338	442.941	175.62	314.179	266.502	311.944	262.267	651.024	650.568	470.406	614.333	556.068	386.241	397.786	349.977	349.624	323.844	910.206	571.426	568.323	557.662	520.794
11	163.083	158.192	144.38	104.676	150.458	373.54	306.477	363.212	334.29	315.04	284.273	255.242	241.68	229.867	241.461	314.634	383.462	382.915	330.868	338.571	571.617	528.351	450.492	400.601	423.586	162.752	288.315	240.69	291.565	238.893	606.439	618.596	436.986	582.221	526.33	372.759	370.165	328.071	326.54	307.212	871.997	535.232	532.388	516.919	495.325
12	149.176	150.176	134.052	96.1517	140.114	355.009	288.358	337.358	313.321	298.371	266.511	243.474	228.336	213.011	228.173	295.184	361.409	365.659	303.784	323.509	541.192	498.505	428.742	377.179	401.892	151.428	262.54	215.902	270.578	215.803	558.452	580.277	398.502	552.802	499.164	355.675	340.374	306.475	303.262	293.024	829.306	498.244	498.007	476.906	466.132
13	135.571	140.538	122.592	86.4837	129.962	331.897	269.18	311.886	290.267	277.951	248.646	230.2	216.048	194.037	210.472	272.585	336.552	342.618	276.15	306.574	508.65	463.454	404.454	353.302	378.052	141.046	235.362	188.373	246.242	191.188	507.975	538.573	359.486	517.181	464.725	338.158	310.495	282.582	278.397	276.973	775.24	457.935	458.674	433.609	436.044
14	124.08	129.569	111.103	78.2837	118.637	308.003	249.401	288.366	271.276	259.298	229.688	215.109	204.234	176.791	194.154	246.35	311.157	323.952	251.668	290.884	476.435	428.549	382.537	328.39	352.719	130.491	208.901	166.582	224.844	169.252	459.513	496.695	321.763	485.138	433.991	319.542	281.917	258.667	256.223	260.36	720.135	420.317	422.294	392.874	406.749
15	114.208	117.572	99.8847	70.2387	108.937	285.196	232.29	266.831	253.8	242.748	214.128	202.399	192.701	161.326	178.169	222.197	286.947	304.509	230.832	273.592	445.888	396.388	362.075	306.148	327.273	120.284	186.346	145.94	202.805	149.752	416.2	456.919	288.992	455.575	405.523	302.9	255.524	236.129	235.441	243.014	668.534	382.961	388.825	356.732	379.638
16	104.447	105.052	89.6137	62.7907	99.0927	263.498	215.883	246.915	236.748	226.811	199.857	188.617	180.815	147.169	161.138	200.155	261.582	284.571	211.082	255.353	415.502	366.169	341.19	284.638	302.763	110.086	165.534	128.211	181.743	132.575	376.565	417.804	260.158	425.908	377.242	286.16	230.306	214.368	216.66	224.306	618.065	346.325	355.95	320.398	354.044
17	96.1477	93.8297	80.0877	56.0277	90.4067	241.295	200.976	226.097	219.33	211.588	184.728	176.349	167.185	134.125	144.59	179.043	236.457	261.63	192.259	236.026	383.384	334.772	321.22	260.384	275.177	99.4935	146.666	110.812	161.536	117.036	339.463	376.317	230.705	397.153	348.808	271.065	205.746	192.315	198.609	204.117	569.234	308.88	324.001	286.311	328.061
18	85.1887	82.1637	70.5637	48.9217	81.4057	222.688	184.038	205.146	201.796	195.788	170.961	163.053	152.111	121.553	126.686	159.834	209.817	237.726	170.884	217.226	350.05	304.875	295.217	239.1	250.7	88.2195	128.411	94.5775	139.794	103.077	300.36	336.569	204.685	364.985	317.877	251.845	182.029	169.72	178.529	183.204	521.527	271.619	288.852	253.519	302.844
19	75.5967	72.6137	62.6967	42.7387	74.4467	204.754	167.871	186.563	184.771	181.638	156.669	151.194	137.336	112.219	112.219	141.526	189.476	213.892	151.634	198.209	321.042	279.017	271.975	216.175	227.6	78.5355	112.611	82.3275	120.277	91.9605	266.135	296.685	180.877	333.627	290.144	235.479	161.637	149.687	159.32	161.395	476.077	237.036	260.369	225.561	278.277
20	66.2427	64.9367	56.2987	37.1697	66.1297	190.168	152.547	168.837	169.942	167.837	142.832	139.388	123.888	101.896	98.2923	124.888	169.485	192.13	132.807	182.428	293.399	254.738	248.738	197.464	207.319	71.1075	98.5835	70.5585	103.728	82.3005	234.595	263.127	159.869	304.425	263.546	218.849	144.583	131.002	141.881	143.059	435.762	207.697	231.52	200.471	253.399
21	58.0307	56.9257	50.7737	31.3287	57.4607	173.481	138.078	151.321	155.057	153.661	127.753	127.114	110.197	91.3083	85.6283	108.037	150.967	169.092	114.558	166.967	266.499	229.749	224.992	177.45	186.464	63.6415	84.5095	59.0715	88.1765	74.7175	203.419	229.641	138.294	274.599	236.523	203.962	129.011	112.393	123.24	123.622	392.593	181.1	201.634	175.363	226.593
22	49.3787	49.2457	45.3567	25.7827	49.5767	157.711	124.284	136.593	141.63	140.527	114.16	115.711	98.4103	82.1373	74.4613	92.1628	134.7	149.09	100.796	153.09	242.455	208.418	203.191	160.551	169.066	57.0985	73.1645	48.7305	76.1935	67.4065	178.046	202.134	119.737	246.774	211.546	189.094	115.572	97.0131	108.197	107.712	352.522	156.757	174.691	151.985	200.831
23	42.6427	44.3347	40.7927	21.1347	41.9427	143.642	111.871	121.885	130.078	128.085	101.94	106.247	88.5823	73.5113	66.1473	78.1728	121.195	129.93	88.2658	140.53	222.796	188.731	183.488	145.131	153.01	52.5955	62.4025	40.7455	66.0595	61.5955	155.413	177.684	102.656	222.898	190.348	175.362	103.019	83.4121	94.7051	93.6911	315.465	136.165	150.594	132.801	177.044
24	37.4887	38.5017	34.8307	17.1527	36.3377	129.532	100.367	110.347	119.584	116.808	90.7643	97.1783	78.7113	65.7113	58.3823	66.0618	110.384	112.897	77.7388	127.496	205.189	170.558	165.828	129.643	138.834	47.7195	52.8115	33.8905	56.2325	54.7725	135.186	153.824	87.0479	199.811	171.351	165.33	90.0211	73.5281	82.3171	81.9551	281.807	115.893	128.215	115.998	154.478
25	31.8217	35.4237	29.8937	14.3697	30.5597	117.166	88.5647	97.0827	109.315	104.006	80.5033	89.7943	69.7713	58.2293	50.1573	54.0328	97.9548	96.5388	67.3958	115.003	187.349	151.813	147.962	115.421	125.123	45.3895	44.5085	28.9315	47.8235	49.0975	115.579	132.919	72.8709	178.395	153.341	151.093	77.9921	63.2181	70.3311	70.2541	247.098	97.9904	109.252	102.199	134.086
26	27.3067	30.6937	24.3867	12.9777	26.5397	104.287	79.1727	87.6727	99.0367	91.9857	71.6493	81.7003	61.3873	52.0463	42.6883	42.9118	86.6508	82.4518	59.7018	102.907	170.287	133.475	132.759	102.543	112.089	41.5135	37.3035	23.4405	39.5645	42.5825	100.337	112.826	59.7069	157.576	137.11	141.218	65.5131	56.2401	60.0531	60.5361	214.55	82.1804	91.0784	88.0384	116.8
27	23.6747	27.5767	20.9007	12.0407	23.5527	93.7107	71.3027	79.3147	89.8447	81.0097	64.3393	75.1873	54.5593	47.3273	35.3763	33.7158	75.5878	71.5458	52.3138	92.7828	154.605	117.452	119.306	91.5131	100.026	38.9655	33.7585	19.4785	33.4475	37.3565	87.9199	97.9439	49.6209	139.231	122.188	129.627	55.8101	50.4381	51.3101	52.5961	185.574	69.8434	76.5144	75.8064	102.794
28	21.2867	24.4767	17.8937	11.6907	20.9647	84.1187	64.4397	71.8857	81.0707	71.7317	57.3423	69.7353	48.2113	43.5443	29.4973	25.9668	65.8778	62.6818	45.7108	83.3898	139.921	103.432	108.272	81.2061	88.4501	37.0915	30.7705	16.5205	27.7105	33.2045	77.4009	85.4249	41.9309	124.014	108.645	119.539	48.2831	44.6231	43.9441	45.8071	161.145	60.3004	64.7404	66.0024	90.5264
29	19.3797	20.8687	13.2287	11.1817	17.7857	74.4667	57.6537	64.7737	72.5497	64.0497	50.8723	63.5233	41.8463	39.5763	25.0863	18.6498	57.2228	54.1078	40.7638	73.2328	126.273	90.9141	97.3881	71.6431	77.3151	34.2885	27.6065	13.2265	22.5335	29.1275	68.6009	74.3819	34.8149	109.497	96.8769	111.316	40.6131	39.1861	36.7591	39.2021	139.612	50.3364	54.6224	56.4554	78.5284
30	18.5447	18.5177	10.8207	9.6567	15.4277	65.5227	50.9587	58.6397	64.3687	57.5497	44.2163	59.2913	37.1263	36.6953	20.4343	13.9348	50.3228	47.3178	34.7158	64.3808	114.495	79.5431	86.7181	62.0531	67.9201	32.4545	24.6675	11.6835	17.9065	26.5455	59.4669	64.6859	29.7069	96.6479	84.1699	100.185	35.1531	33.6961	30.7651	34.0101	121.767	42.7354	45.3954	49.4434	66.9704
31	17.1087	15.5707	6.5707	7.1427	12.4167	56.5757	44.9987	51.8977	56.4747	52.4557	37.9323	54.5193	32.9563	34.0093	16.5523	9.2448	43.5518	40.4658	30.7588	55.9748	103.127	69.5301	75.4011	54.6411	60.0741	29.8585	21.4975	10.6225	14.3005	24.1905	52.7859	55.9009	25.2089	83.8959	72.2859	91.2171	29.0731	29.3661	25.8561	29.6541	105.496	34.9864	38.1214	42.0544	56.6794
32	16.0687	13.6787	4.1687	4.2537	10.3187	48.7707	39.3807	47.5807	49.3757	47.6157	32.1513	50.5563	29.3313	31.5763	12.3163	6.6038	37.3088	35.3538	27.4438	49.5838	92.8671	60.7071	64.2721	47.8071	54.0771	28.0375	18.5925	10.3675	11.1575	22.5575	46.4519	48.1869	22.0769	72.8969	59.7819	80.3171	24.6271	26.4071	21.8921	27.1721	92.1994	28.5444	30.7994	36.9144	48.5044
33	14.5317	11.5517	0.8057	2.1757	8.1617	42.7337	34.5607	42.2057	44.3787	44.0177	27.5093	47.6683	26.7543	30.0863	8.93726	4.1048	32.9368	31.2008	25.0708	43.6718	84.5931	52.7561	55.2951	42.3721	49.4391	25.5165	15.1085	9.7235	8.9595	20.2625	41.5259	41.2329	19.0309	65.2329	50.7659	73.6931	20.0101	23.1501	17.9481	24.6541	80.0874	23.2414	26.3714	31.9194	41.6884
34	13.8507	9.7057	-0.9653	1.9247	6.2407	37.9087	30.3467	37.8907	41.2417	39.8997	23.6453	44.1983	23.8863	28.4353	5.40426	2.2148	29.0308	27.4738	22.8198	38.4908	76.0211	45.1131	46.2001	37.0121	44.0641	23.8135	12.1125	9.6775	6.2525	18.5375	36.1709	35.4779	17.4469	57.5259	43.0919	65.2121	16.3391	20.8301	14.2651	22.9361	69.6274	18.4614	21.6234	27.6324	35.5624
35	12.9507	9.1667	-2.8723	0.8927	4.2867	34.3737	25.8397	35.0177	37.9357	35.9797	20.5813	41.4613	21.3263	26.6583	1.49526	0.5468	24.6198	24.0668	19.5278	34.2828	67.4291	39.4491	38.1651	32.7711	38.5931	22.1995	10.7815	8.8195	3.8725	15.8195	32.1989	30.7659	14.5599	51.7329	36.2229	57.4861	13.0871	19.1251	11.3561	21.0581	60.7604	14.2514	17.7754	23.9724	30.8084
36	12.3037	9.2987	-4.6453	2.0407	3.0967	31.0017	22.0877	31.4117	35.2817	32.0487	17.7413	38.5993	19.5003	24.9653	-1.11674	-1.4872	21.5088	20.9918	16.6378	29.9528	59.8891	33.3581	31.2511	30.3841	34.0611	20.7305	8.9165	7.5325	2.2955	13.8175	28.0279	26.5149	11.9719	47.5109	31.2989	53.5011	10.6521	16.3461	8.98806	18.3151	52.4194	11.5784	15.5874	20.7474	26.1224
37	12.0747	9.3247	-5.0263	2.4427	2.1927	27.6937	18.8427	29.7817	31.6977	28.5617	15.7863	36.1933	17.6103	23.3433	-4.12674	-2.7592	18.1268	18.3028	13.2978	26.3638	52.6351	27.8581	25.8581	28.1041	29.2271	19.2785	8.1565	5.9635	0.2705	11.7265	24.2809	23.8859	10.9999	43.1879	26.3159	46.8831	8.65906	14.5761	7.97506	16.1071	46.0354	10.0094	11.4654	17.7244	22.3474
38	11.9767	10.1567	-5.9643	3.9297	2.1137	24.3677	16.4297	25.8597	28.9417	24.8867	14.0983	32.7813	14.9533	20.8563	-5.22674	-4.1822	16.5788	15.2278	10.5288	22.4968	47.0391	21.5351	20.1721	27.4571	26.4021	17.6865	7.0765	5.4285	-0.4775	10.8425	21.3769	21.2399	9.89694	38.3729	22.7949	44.0011	7.11406	12.3601	6.72006	13.8251	40.1694	8.76344	9.34944	15.5994	18.4424
39	11.9567	9.9077	-6.5963	4.5287	1.6097	21.0187	13.3087	23.3407	25.4857	22.2037	12.4573	30.3603	13.4733	19.2153	-6.61574	-5.3342	15.2908	12.6618	7.8558	19.2148	42.3431	17.1251	16.0041	26.4151	23.8231	16.2045	6.3975	4.4825	-2.0015	10.2805	18.9739	20.0749	9.20394	33.7399	19.6229	38.9781	5.83706	10.9181	6.45806	11.6841	35.9394	8.60444	5.53644	13.8344	15.0084
40	11.5287	9.0077	-6.4373	5.7067	1.7917	19.0237	10.4137	20.9647	23.1007	20.1217	11.9783	27.9063	12.1563	17.6263	-7.89474	-6.5382	14.6488	10.4958	6.3478	16.5808	38.5031	13.5201	11.9261	26.2021	22.1721	15.1555	5.6045	3.8245	-2.4975	10.1335	17.0299	18.5799	9.19094	29.0849	17.1229	35.1191	5.60606	9.20806	6.23706	10.2201	31.5144	8.19744	2.66344	12.7564	12.0614
41	10.6757	7.9227	-7.0153	5.9377	2.5697	17.3827	7.90568	18.1107	20.9017	18.2767	11.8623	25.4653	10.4723	16.4983	-9.14874	-7.1532	14.3028	9.1158	5.6518	15.1968	34.7821	9.99606	8.06606	25.4291	21.2161	13.9805	4.6235	3.3225	-2.1665	9.7595	15.6859	16.4729	8.78494	25.0089	15.4429	33.0321	5.10906	6.75206	5.04706	9.32606	26.8014	6.82344	0.69144	12.8534	10.0514
42	10.1247	5.7767	-7.6133	5.9547	1.8027	15.2067	5.77568	16.8317	18.4457	17.4457	11.7263	23.4693	9.04426	15.1053	-10.4097	-6.9272	14.2438	7.2778	5.8648	15.0318	32.3331	7.87806	4.50006	24.7651	19.1661	13.0705	3.7945	3.3855	-2.1985	9.0325	14.5889	13.8879	8.69094	21.5099	13.3769	28.9731	4.84106	4.82206	4.46206	8.11406	21.9044	6.40844	-0.78556	11.9304	8.13544
43	9.1237	3.1347	-7.6603	5.4717	2.1867	14.0397	3.90368	15.6577	16.3107	16.8237	11.8883	21.8433	8.32226	14.7423	-12.8997	-7.6652	12.6548	6.8348	6.0988	14.7588	29.3011	6.48206	0.25606	23.0161	17.9021	12.1935	2.7005	2.5895	-2.0285	8.3085	12.9739	10.3349	7.49494	18.7489	11.9459	26.3201	4.98306	2.51406	3.23306	7.52106	17.2004	4.66644	-1.32356	12.4434	7.55144
44	8.2117	0.7257	-7.8063	4.5957	1.6717	13.1507	2.50168	14.9077	14.3537	16.1287	11.8993	20.2253	7.49726	13.4833	-14.9767	-8.0312	11.5558	5.8818	6.4908	14.6468	27.7871	5.35606	-3.26694	21.2221	16.4181	11.9955	1.8065	2.2745	-1.9065	7.0785	11.3149	7.71794	6.34094	16.7209	10.9819	22.3501	5.06006	1.17606	2.53106	6.32806	13.7294	3.81644	-1.05656	12.2034	6.89244
45	7.6467	-0.5703	-7.9483	3.9297	1.8787	11.8577	1.58868	13.7877	12.7617	15.0307	11.9723	19.2513	7.03526	13.0603	-16.9027	-8.6342	10.0048	5.8768	6.0898	14.3618	27.2461	4.17606	-6.07794	19.4741	15.2351	11.9915	1.2345	1.8705	-2.2325	5.8335	10.3109	5.04994	4.34794	14.5939	9.86594	19.5651	5.27106	0.25206	2.12706	5.73806	11.5734	2.27944	-0.67956	11.9934	7.23244
46	7.2757	-1.0523	-8.4163	3.6337	1.7797	10.6517	1.45568	12.6217	11.0507	13.6317	12.1873	18.2453	6.72826	12.4473	-17.7617	-8.8632	9.6238	6.3098	5.3328	13.6878	27.1681	2.53906	-8.09194	17.9041	14.5091	12.8065	0.9145	1.3365	-3.0115	4.6475	9.21094	3.25194	2.49894	12.8089	8.95494	17.6481	5.64406	0.33406	1.98906	5.42506	10.4124	1.34144	-0.20856	11.6794	7.50344
47	6.5897	-1.2083	-9.2973	3.5487	1.5107	9.87168	0.75568	11.5707	9.18368	11.8107	12.5573	17.2043	6.32426	11.8963	-18.1857	-8.8682	8.6598	6.8448	4.7038	12.0258	26.9461	0.41206	-9.32494	17.6621	13.5351	13.7765	1.0025	0.7385	-3.7855	3.7045	8.40794	2.92794	1.56494	11.3319	8.32594	15.7631	6.03406	1.08906	1.38306	4.93106	9.62344	0.19144	-0.36656	11.1914	7.76744
48	6.1747	-1.0333	-9.7323	3.4697	0.6077	9.01968	0.85868	10.5997	8.34968	10.7917	12.9103	17.2113	6.23726	11.6853	-18.2217	-8.9782	8.6918	7.2298	3.6468	10.8388	27.2741	-0.91494	-10.2289	17.4181	12.8411	14.2785	0.9095	-0.2155	-5.0935	2.9155	8.38994	2.47994	0.49194	9.53394	6.78694	14.9521	6.58406	2.35606	0.73806	4.88206	8.22044	-1.87856	-0.72756	10.6694	8.13744
49	5.8667	-0.5243	-11.1823	3.5377	-0.6003	8.73468	-0.13332	9.99168	7.62668	8.76768	13.2373	16.3623	6.01726	11.8293	-18.0747	-8.6032	7.4828	7.3078	2.9498	9.0348	26.1101	-2.38994	-10.9489	18.1931	11.6501	14.8115	0.8845	-1.2735	-5.5075	2.4075	8.28494	2.80794	0.87994	8.58394	5.51794	13.2741	6.95506	3.40306	-0.10994	4.66306	7.69944	-3.28456	-1.99856	10.1594	7.60044
50	6.3187	-0.4903	-12.3443	3.8967	-2.2193	7.96368	-0.55432	9.49968	7.60668	7.17468	12.6283	16.1783	5.73826	11.4193	-18.4167	-9.2142	6.5858	6.8188	2.6038	8.2318	24.2991	-2.62694	-12.0169	18.9291	11.3131	14.8925	0.1425	-2.0335	-5.8335	2.6245	8.68394	2.92794	1.23094	7.14494	4.76694	12.3161	6.40006	4.64106	-1.29694	4.68806	6.61844	-5.44356	-3.44656	9.82744	6.51744
51	6.9467	-0.5933	-12.7753	3.7557	-3.1583	7.55568	-1.11732	9.00568	7.41068	5.89168	12.3933	15.0353	6.07826	11.5133	-18.8817	-9.5002	4.9438	6.2368	2.5608	6.9568	22.1201	-2.41694	-12.7899	19.0611	10.6511	14.6355	-0.6455	-3.0805	-5.3275	3.2465	8.16394	3.00394	2.54694	6.62094	3.11494	10.5111	5.48406	5.16306	-2.11194	4.20306	6.38744	-5.92756	-4.71456	9.08144	4.59344
52	7.6327	-0.7163	-13.0303	3.7607	-3.8353	7.12468	-1.45532	8.96168	7.55768	5.40368	11.5703	14.2303	6.31026	10.8073	-19.1417	-9.6102	3.3328	5.7908	2.3038	7.0438	19.8191	-2.13294	-13.9859	19.3571	10.4661	14.1055	-1.5585	-4.2475	-4.5775	3.8105	7.52094	2.46694	3.81294	5.23894	1.98294	9.01606	4.70206	5.31106	-2.67594	4.12906	6.38744	-6.12556	-5.29556	9.18544	3.66944
53	8.8607	-0.3373	-12.4383	4.5357	-4.0633	7.10268	-2.03432	8.56468	7.50668	4.97468	10.4093	14.2173	6.28926	9.28426	-19.6087	-9.7702	2.6218	5.4708	1.6808	6.9508	18.0731	-2.44694	-15.1939	18.4831	10.8411	13.9215	-3.2035	-4.7645	-3.9715	4.5055	7.16494	2.65894	4.55994	3.54294	1.45494	8.69506	3.65106	5.61906	-2.41594	3.40106	7.13144	-5.69956	-5.35656	8.98044	2.62044
54	9.0707	-0.0743	-12.2563	4.5547	-3.7783	7.11668	-2.20432	8.28968	6.78368	5.50868	9.91526	13.3533	6.86226	8.39326	-20.2267	-9.4422	2.0428	5.3448	1.0208	6.6358	16.2931	-2.36094	-16.3089	18.3081	10.8731	13.6295	-3.7875	-5.7875	-3.3645	4.7715	6.25994	1.94794	5.31494	2.88894	-0.38506	7.44006	2.86906	5.11006	-2.21694	2.67806	7.73244	-4.98656	-5.64056	8.39044	1.79444
55	9.3447	-0.0833	-11.4373	5.7787	-3.5003	7.32868	-2.22232	7.38168	6.09968	6.37968	9.24326	13.5333	7.70026	6.99026	-20.3947	-8.4272	2.0038	5.7378	0.2318	6.0058	15.7341	-3.07394	-17.8989	17.2421	10.5111	14.3535	-5.4205	-6.8885	-4.1655	4.8775	7.19094	2.06594	5.41394	1.97294	-1.53506	7.56306	1.73306	4.50506	-1.35194	1.87706	8.33444	-4.12556	-5.64156	7.40044	1.16644
56	8.8547	1.3377	-10.9413	6.3467	-3.2093	7.98068	-2.96132	7.39868	5.94568	6.36468	9.19926	13.2433	7.17926	6.50826	-20.3847	-7.5692	2.6778	6.2438	-0.5432	6.0408	15.3351	-3.89794	-19.1099	17.2361	10.7191	14.3715	-5.4715	-6.9015	-4.4595	4.3305	6.97294	1.49894	5.00494	1.51694	-2.89606	7.13106	1.45006	4.04606	-1.05294	1.61606	8.45444	-3.94656	-6.18556	6.36744	1.75944
57	8.3527	2.0747	-10.4893	7.3417	-2.9173	8.50168	-3.54832	7.28768	5.38768	6.34568	8.89726	12.7803	7.20526	6.64726	-20.2777	-6.8742	3.1898	6.2838	-0.2662	5.6668	15.2311	-4.98294	-20.2389	16.4641	10.4811	15.3715	-5.8055	-7.0165	-5.5975	3.8635	7.49894	1.59094	4.55994	1.20794	-3.52606	6.97006	0.83706	3.76506	-1.18494	1.33406	8.29144	-3.87756	-6.90556	5.16344	2.29444
58	7.9297	2.5837	-9.9853	8.4957	-2.8563	8.92768	-3.91832	7.68568	5.05468	6.23568	8.85426	12.5653	7.22226	7.12026	-20.0227	-6.9282	3.8408	6.4178	0.1298	5.5088	15.5731	-6.02294	-21.0259	15.6311	10.5571	15.7905	-6.6595	-6.0415	-6.3215	3.3345	7.62694	1.79194	3.46994	0.79194	-4.20006	6.60806	0.08306	3.30806	-1.58694	1.51406	8.43444	-3.49356	-7.43356	4.55844	2.65744
59	8.1707	3.1247	-10.1093	8.5027	-3.1283	9.16068	-5.06832	8.25868	5.41268	5.64368	8.85226	12.3633	6.28726	7.83326	-19.7457	-7.2902	4.4168	6.1368	0.7178	5.9058	15.7941	-6.49994	-21.7549	15.4761	9.86406	15.5245	-7.2285	-5.1115	-6.7905	2.9865	7.38194	1.42894	2.74894	0.59394	-3.77806	6.02406	-0.15794	3.22606	-1.94594	1.19606	8.15844	-3.78456	-8.43956	4.13144	3.64544
60	8.2897	2.7617	-9.8043	8.4917	-1.7073	8.65268	-5.96032	9.01168	4.93268	5.08368	8.61926	11.4643	6.11726	8.49726	-20.1717	-8.7612	4.6258	5.8278	1.8988	5.8428	15.4131	-7.34694	-21.8499	14.7271	10.0971	16.3165	-8.0435	-4.4235	-6.9085	3.0075	6.13194	1.20594	1.61194	0.65794	-3.39306	4.93906	-0.36494	3.38506	-2.19394	0.75006	8.48544	-3.53256	-8.41956	4.28944	4.13344
61	8.7037	2.9227	-9.8143	7.2917	-0.5873	8.38768	-7.43232	8.87468	4.88468	5.05268	8.44326	11.1623	5.45326	8.77326	-21.1007	-9.7262	4.4648	4.7128	3.7308	5.9268	15.3211	-7.65094	-21.9349	14.4601	9.92906	16.4355	-8.0255	-3.7015	-6.8865	2.5515	4.98494	0.44394	2.08794	0.23794	-2.57406	3.71206	-0.23894	4.00806	-2.50994	0.48006	8.19344	-3.06856	-9.23156	4.18144	5.20644
62	8.7157	2.1087	-9.6673	6.7647	0.6617	7.29468	-8.61832	8.29768	4.88668	4.61668	8.08326	10.3183	4.51726	9.42826	-21.8547	-10.9482	4.0878	4.6078	4.6998	5.8968	14.5941	-7.93694	-21.9699	14.8011	10.0251	16.6305	-8.6585	-3.5405	-6.4545	2.5615	3.66294	-0.68206	1.01694	0.58094	-1.54606	2.53906	0.00506	4.48006	-1.98694	0.12806	8.74644	-2.74156	-8.56556	3.71244	4.89644
63	8.2867	2.1637	-9.5193	6.2467	1.4017	6.38268	-9.42932	6.44568	4.84068	4.36768	7.68426	9.70826	3.37126	10.0433	-22.6667	-11.1432	3.6558	4.3438	5.3688	5.7368	13.9521	-7.62994	-22.1599	15.3451	10.1921	16.8975	-8.8095	-3.2175	-5.7995	2.4175	2.47694	-1.82306	1.01894	1.26894	-0.06106	2.03006	0.14706	5.24706	-1.57994	0.19206	8.92744	-2.33556	-8.02556	3.35144	5.14944
64	8.2997	2.0567	-9.3423	5.7087	1.9897	5.85468	-9.73832	4.84868	4.34168	4.27668	7.97126	9.09226	2.73426	10.2373	-23.9127	-11.4272	2.8518	4.2668	5.8878	5.4548	13.1451	-7.45994	-22.6019	15.5471	10.4621	17.2035	-7.8735	-2.9615	-5.1085	2.3325	1.68094	-2.78506	1.29994	1.58294	0.97994	1.83606	0.51606	5.58106	-1.64894	0.22006	9.36644	-2.15656	-7.79056	2.47744	4.67044
65	8.0767	1.5277	-9.5643	5.9027	1.9167	5.45468	-9.55232	4.01068	4.04768	3.67668	7.93826	9.07226	2.04726	11.4313	-24.1727	-11.8802	2.3168	4.3788	4.8958	4.2168	12.4941	-6.82094	-22.7489	15.9181	10.4091	17.1905	-7.5045	-2.9215	-4.3475	2.1435	0.80094	-2.81306	1.29594	1.36994	2.13394	2.08506	0.11906	6.12206	-1.75094	0.31206	9.54644	-2.57856	-7.66356	1.37044	2.50744
66	8.9657	2.1387	-9.1093	5.1317	0.9857	5.26368	-8.97732	3.27768	4.08068	3.34268	8.07126	8.51126	1.88826	11.1363	-24.5937	-12.1582	2.2088	4.4108	3.5488	4.1438	12.0091	-6.07594	-23.2829	15.9141	9.67706	16.9855	-6.7395	-2.1095	-3.9645	2.3575	1.09694	-2.61506	2.30894	1.22994	1.96194	2.59206	-0.02794	6.50706	-2.37094	0.51206	9.14744	-2.83356	-8.17556	1.00944	1.84144
67	9.3307	1.8397	-9.5913	5.4607	0.2957	5.41268	-8.61332	3.43368	3.71968	3.10168	8.10726	9.03226	2.06026	11.4633	-24.1467	-11.9062	2.2518	4.2138	2.1928	3.0918	11.9171	-5.83794	-23.8029	15.7611	9.04406	16.5115	-6.3935	-2.3485	-3.9075	2.0665	1.38894	-1.82106	3.11494	0.42194	2.47794	3.20006	-1.15594	6.45506	-3.08494	0.30906	8.53744	-3.15356	-9.17256	0.43144	0.34644
68	9.6627	1.7927	-9.3463	4.8707	-0.0873	5.61268	-8.54632	3.80768	3.29368	2.47968	7.47026	8.84426	2.44326	11.1893	-23.7537	-12.3102	2.5218	3.7718	0.8758	2.8978	12.3671	-6.09494	-24.1149	15.7741	8.17706	15.6465	-6.8225	-2.1105	-4.1365	1.6465	1.81894	-0.65406	3.72194	-0.81106	1.32194	3.08106	-1.41194	6.04606	-3.41394	0.51306	8.02644	-3.24356	-9.89356	-0.36956	-0.31356
69	9.6017	1.8637	-9.6583	4.1907	-1.0883	6.43168	-8.29232	3.73368	3.58068	2.39268	7.15326	8.57626	2.57426	11.2663	-22.8657	-12.3162	3.4128	3.2808	0.3668	3.7778	13.2111	-5.97394	-24.0629	15.6461	6.94606	14.8005	-6.7045	-2.5025	-4.5355	1.1655	2.62694	0.25194	3.61694	-2.67606	0.07694	3.33906	-1.64894	5.36806	-3.89894	0.06806	7.19844	-2.94356	-10.4196	-0.44856	-1.21756
70	8.8057	1.7317	-10.0983	5.1847	-1.4423	7.05968	-8.33532	3.51668	1.89668	2.38568	6.94126	9.29126	2.06626	11.8873	-22.4067	-12.1342	4.2118	2.5018	0.4598	4.4348	14.5251	-6.75094	-24.2619	15.8601	6.77806	13.4195	-7.1185	-3.5305	-5.0665	0.9755	3.76494	1.04894	3.83194	-3.88006	-0.43106	3.64706	-1.70794	4.59106	-3.90394	-0.70794	6.20744	-2.11156	-10.4686	-0.54756	-1.13156
71	7.9637	2.0457	-10.4543	4.4927	-1.0573	7.34668	-8.28632	3.18068	2.64768	2.57968	6.24426	8.26026	2.14826	11.4403	-22.1627	-12.0052	4.4458	2.0248	0.5628	4.8238	15.5771	-6.58594	-23.9409	16.3511	6.16606	12.9515	-7.2175	-3.7355	-4.8995	-0.0605	3.83294	1.32594	2.89994	-5.44506	-1.83306	3.37806	-1.25494	3.60506	-3.35994	0.01106	6.44644	-1.87156	-10.6546	0.11644	-1.29156
72	7.1467	2.5887	-10.7463	4.8827	-0.5843	7.05368	-8.02532	2.57468	2.24168	2.98068	6.54426	8.06926	1.91526	11.4763	-21.9157	-12.1242	4.5278	1.5238	1.2568	5.6648	16.7571	-6.57494	-24.5599	17.0921	6.14806	12.0045	-7.1785	-4.1325	-5.1975	-0.4515	4.41694	1.83294	2.34394	-6.00806	-2.17306	3.41206	-1.29394	3.11606	-2.41494	-0.42994	5.56544	-1.66356	-10.5206	1.18444	-0.55756
73	6.8417	3.1097	-10.0543	4.5337	-0.2073	6.96768	-8.22432	2.52068	2.26268	3.16368	6.52626	7.56926	2.05426	11.4503	-22.0367	-11.8292	4.3728	1.9588	1.9658	5.7608	17.5571	-6.56394	-24.5449	16.9601	6.25106	11.7155	-6.9865	-4.4715	-4.8615	-0.8765	4.62294	1.48694	1.52794	-6.02206	-2.01706	2.97306	-0.87194	2.19706	-1.74294	-0.06394	6.40444	-1.72456	-10.7296	2.62644	0.11344
74	6.8657	3.1357	-9.5153	4.0257	0.7427	6.06868	-8.09132	2.05568	2.43268	3.77568	7.41826	7.35326	2.51726	11.2023	-21.9247	-11.4442	3.9488	2.8408	2.6468	5.1878	17.4751	-6.23194	-25.7039	16.6901	6.53106	12.1235	-6.9065	-4.5535	-4.8835	-0.3535	4.07994	1.85094	0.23894	-5.56106	-1.84906	2.75906	-0.97794	2.01806	-1.21694	-0.56394	6.13544	-2.14956	-11.1646	3.74044	0.91044
75	6.7477	2.8867	-9.1893	3.3537	1.1807	5.61268	-8.11232	1.65068	1.83968	4.14668	8.15026	6.99326	3.09526	11.2303	-21.6337	-10.8332	3.0548	3.2688	3.3408	4.8028	17.2621	-6.13694	-26.8789	16.2981	6.85906	12.2125	-6.6405	-4.1995	-4.8845	0.2945	3.56994	1.85994	-0.04306	-5.01606	-1.02406	2.55706	-1.19794	1.41206	-0.98294	-0.54794	5.74844	-2.91756	-11.3086	4.53444	1.46244
76	7.4887	2.2427	-8.9823	2.3237	1.1057	4.95868	-7.81032	1.66868	0.99568	4.01268	9.07626	6.80126	3.56126	11.0463	-21.7887	-10.5972	2.2648	4.0988	3.6028	3.6378	17.8841	-5.92694	-27.5159	15.9211	7.33606	13.4425	-7.0105	-4.0705	-5.0225	0.5525	2.77894	2.22094	-0.03306	-4.25206	-0.12506	2.51206	-1.49594	1.54506	-0.92794	-0.75894	5.47944	-3.41756	-11.2556	4.96744	1.77944
77	7.8957	2.3877	-9.1503	1.9427	1.0227	4.59668	-7.88732	1.81868	-0.25432	3.76068	9.63626	6.84426	3.83026	11.4113	-21.8127	-9.8962	0.9508	3.9968	3.1678	1.9668	16.9901	-5.86494	-28.3209	14.9521	7.57906	13.6035	-7.2255	-3.4185	-4.6825	1.9115	1.99594	2.32894	-0.32906	-4.52206	-0.46606	2.08706	-1.25394	1.95206	-1.64494	-0.45494	4.84044	-4.04656	-10.5096	4.25044	1.78644
78	7.9607	1.6577	-9.0883	1.9117	0.6037	4.62768	-7.83932	2.33568	-1.21332	3.81668	9.47426	6.98226	4.28026	11.2113	-22.2387	-9.8842	0.7778	3.8428	2.9038	0.8538	16.9221	-5.54694	-28.0049	14.2641	8.06706	14.6285	-7.2035	-3.0925	-4.8275	2.2845	1.73394	2.93794	-0.19006	-4.58506	0.06394	1.69106	-0.83194	2.27906	-1.68894	-0.23294	4.69344	-4.17156	-9.68856	4.27344	1.60144
79	8.2747	1.8557	-9.2793	2.3177	0.2227	4.50168	-7.76032	2.56868	-2.12332	3.58268	9.85226	7.04626	4.09226	11.1953	-22.6797	-10.0392	0.4158	3.3658	2.4948	-0.5172	16.6731	-5.27794	-28.0019	13.8911	7.78206	14.7285	-7.0355	-2.8985	-4.4575	2.4645	1.71194	2.90094	0.36894	-4.96006	-0.55006	1.06306	-0.73594	3.58706	-2.21894	0.57906	4.64544	-4.24556	-8.23156	3.91744	1.81644
80	8.1617	1.7177	-9.8493	2.2907	-0.5963	5.06868	-7.94432	2.73368	-2.76732	4.26468	9.47326	7.56326	4.61126	10.5533	-23.4407	-10.3852	1.0468	2.7938	2.0918	-1.0792	16.0321	-5.15394	-27.8209	13.7211	8.05406	15.2655	-6.8285	-3.7075	-3.9555	2.2425	2.29194	3.47694	0.99994	-4.81106	-0.92106	0.77206	-0.59994	3.93906	-1.93994	1.09306	4.64444	-4.75956	-7.22656	3.95244	1.72544
81	7.7817	1.7017	-10.3823	2.6277	-0.2863	5.21268	-8.66732	2.96668	-2.84132	4.58468	8.96126	7.83526	4.47926	10.0793	-23.9867	-10.2612	1.5628	2.5188	1.3188	-1.4472	15.2931	-4.56494	-27.7469	13.8611	7.72106	15.2165	-6.2455	-4.4275	-3.2095	1.6365	2.78294	3.69494	1.22894	-4.81506	-1.32106	0.33806	-0.66594	5.08806	-1.68794	1.69606	4.85444	-5.38156	-6.67156	3.70044	1.54244
82	7.5597	1.8827	-11.0673	2.6047	-0.4513	5.01068	-8.29832	2.81468	-2.08832	4.23068	9.64226	7.80426	3.90926	9.89626	-23.9787	-10.2192	2.2718	2.7198	1.4058	-0.9722	14.6241	-4.52094	-27.4149	13.5591	6.80906	15.1875	-6.1005	-4.3405	-2.5815	1.4075	3.48694	3.55594	2.09294	-4.51706	-1.66206	0.47306	-0.82694	5.59306	-1.69994	1.64906	5.55044	-6.30256	-6.39556	3.71244	2.29844
83	7.1677	1.2547	-12.0113	2.7987	-0.4873	5.39768	-9.36232	2.44368	-1.55832	4.77468	8.96126	8.11626	4.00926	9.37826	-23.7347	-9.9242	2.8398	2.5548	0.9548	-0.4912	13.9281	-4.02194	-27.0659	13.4501	6.91906	15.0895	-5.7695	-5.0055	-2.5215	0.4215	3.55994	3.74394	2.29194	-4.54206	-2.09906	0.69406	-1.13694	5.49006	-0.84594	1.66806	5.67544	-6.40756	-6.61456	3.58644	1.79844
84	7.0317	1.5687	-12.9103	3.0427	-0.2013	4.96968	-9.58632	2.02768	-0.50432	4.23668	8.92926	8.43526	3.30126	9.39926	-23.2567	-9.6872	3.1428	2.7518	0.5798	0.5018	13.4681	-3.83994	-26.6369	12.7871	6.79406	15.4965	-5.8055	-3.9845	-2.4135	-0.2065	3.56494	3.55194	2.24594	-4.56306	-2.33206	0.98606	-1.10494	4.99606	-0.62594	1.23806	6.06344	-6.87156	-6.76156	3.54444	2.10444
85	6.8597	1.3657	-13.5453	3.5497	-0.0473	4.89868	-10.6373	2.34768	0.82468	4.00868	8.58126	8.36426	3.20026	9.01626	-23.2527	-10.0072	3.0088	2.1018	0.5108	0.9288	13.3711	-3.48194	-26.1769	12.5241	6.79806	15.5425	-6.4335	-3.3075	-2.3865	-0.7935	3.85094	3.20194	2.35494	-4.73806	-2.62806	1.03106	-1.20994	4.68806	-0.08894	0.87806	5.69744	-6.72956	-7.32956	3.02244	1.37144
86	7.0587	1.1247	-13.7303	4.0477	-0.0833	4.56668	-11.4863	2.98468	2.11468	4.00268	8.30326	8.36926	3.20026	8.53826	-22.9157	-9.7102	3.0708	2.2408	1.5378	1.6648	13.7571	-3.96394	-25.7139	12.2881	7.12406	15.8425	-6.2975	-2.0855	-3.2365	-1.4735	3.56994	3.22394	2.46494	-4.89106	-2.48106	1.02606	-1.00294	4.11806	-0.60794	0.53006	5.10344	-6.24256	-7.65456	2.79844	1.19744
87	7.1807	1.9107	-13.4193	4.3887	-0.2033	4.14668	-12.0383	3.29668	2.72068	4.33868	8.39426	8.61926	3.49226	8.46626	-23.5337	-10.3392	2.9868	1.9258	2.3438	2.4708	13.9161	-4.54394	-25.6669	12.2351	7.39806	16.1385	-6.1555	-1.0505	-3.7205	-1.8125	3.78994	3.03594	2.39294	-4.98706	-2.09906	0.84206	-0.74794	3.94906	-1.17194	0.00906	5.19144	-5.79656	-7.82156	2.62744	1.54244
88	7.7717	1.6917	-12.9283	4.4367	-0.5753	4.42768	-12.7273	3.83568	3.73868	4.46768	8.04726	8.22626	4.02426	7.52226	-24.4507	-10.4742	3.0168	1.8298	3.5698	2.2548	14.3671	-5.42094	-25.7909	12.3251	7.24506	15.7585	-5.9005	-0.8545	-4.0125	-2.1215	3.76794	2.78294	2.49194	-5.06006	-1.37906	0.85506	-0.76894	4.01006	-1.88194	-0.31494	4.41444	-5.41356	-8.81656	2.12644	1.19344
89	7.5867	1.1457	-12.0243	4.3367	-1.0063	4.29868	-13.1213	3.77568	2.79068	4.43268	7.78126	7.95826	4.04126	7.74126	-24.7217	-10.1492	3.3018	2.1068	4.4358	2.1938	14.5571	-6.46494	-26.0159	12.2321	7.60906	15.3475	-5.0075	-0.2425	-3.9505	-1.8645	4.25394	2.44394	2.35394	-5.06806	-0.50806	0.49406	-0.71094	4.66006	-2.99094	-0.77494	4.45444	-5.88056	-8.98256	3.08944	1.46244
90	7.7627	1.3297	-11.3143	3.7607	-1.2653	4.73368	-13.4223	3.62468	2.45868	4.88068	7.11026	7.96526	4.59126	7.49926	-25.3717	-10.2272	3.9598	1.7318	4.4638	1.4258	14.9521	-7.91694	-25.8029	12.2691	7.39206	14.5515	-4.4595	-0.8255	-4.2965	-1.8995	3.87194	2.21894	2.25594	-5.51406	0.08694	0.90606	-0.43794	5.41306	-3.85494	-0.59094	4.12044	-5.22756	-9.70156	3.37444	1.59744
91	7.6537	0.9857	-10.7513	3.4057	-1.5613	4.78068	-13.5593	3.35068	1.32768	4.29768	6.42826	7.72826	4.91826	7.85226	-25.7137	-9.8662	4.6408	2.4148	4.1498	0.9118	14.5581	-8.60994	-25.7339	12.0811	7.45906	13.9365	-3.6135	-1.2005	-4.6255	-1.4245	4.18394	1.68894	2.41694	-5.43506	0.67594	0.37006	-0.12494	5.85806	-4.21494	-0.65994	3.98244	-6.04556	-9.91556	4.56044	1.98344
92	7.3447	1.0517	-10.1103	3.3667	-1.3793	4.67568	-13.0133	2.59868	0.71368	3.93268	5.60926	7.46126	4.89926	8.36326	-25.7627	-9.8962	5.1988	2.0608	3.2988	0.3868	14.0931	-8.85694	-25.3299	12.3861	7.52706	13.4095	-3.8735	-1.7715	-4.9955	-1.5115	3.98194	1.56694	2.49294	-6.27006	0.95994	0.19606	-0.04294	6.39006	-4.41694	-0.18094	3.85644	-6.02956	-9.60756	5.87244	2.17344
93	6.9137	1.4017	-9.6143	3.2297	-1.5683	4.68868	-12.4293	1.25568	0.50868	3.14568	4.98726	6.96626	4.96326	8.93726	-26.4957	-10.0222	5.3018	2.1798	2.4678	0.3738	13.2231	-8.56594	-25.5289	12.6141	7.42706	13.4995	-3.3275	-2.1055	-5.2785	-0.9995	4.03794	1.32694	2.45694	-6.51206	0.45694	-0.55894	0.18806	5.95906	-4.14194	-0.41094	3.80344	-6.47456	-9.27256	7.02744	1.99444
94	6.7947	1.6727	-9.5723	3.2587	-1.2693	4.44568	-11.8203	0.61868	0.87168	3.08068	5.18326	6.61126	4.88526	9.90326	-26.4497	-10.0552	5.3308	2.3478	1.9858	0.3298	12.4481	-8.16094	-25.1839	12.7191	7.30106	13.4465	-4.5695	-3.4265	-6.4625	-1.1835	3.91494	1.18494	2.77994	-7.14106	0.73194	-1.32694	0.32106	5.06906	-3.95594	0.46006	3.96844	-6.44556	-7.50456	7.53244	2.45044
95	6.3477	2.3797	-9.7693	3.3187	-1.2693	4.72968	-11.2693	-0.49632	1.90868	3.20868	5.25426	5.48926	4.82026	10.1563	-26.8057	-10.5222	4.7708	2.1898	1.5118	0.3658	12.2201	-7.24994	-25.1419	13.1881	6.56206	14.7365	-4.9115	-4.4375	-6.9595	-1.5595	3.41294	0.58394	2.34094	-7.13706	0.34894	-1.70994	-0.00994	4.30706	-3.50994	0.56006	3.97844	-6.59556	-6.92256	8.70644	2.25444
96	5.7567	2.6867	-9.7493	3.6917	-1.3993	5.59368	-10.7293	-0.60632	2.01368	3.38868	6.00626	5.30326	4.25126	10.6733	-26.7657	-10.4482	4.4138	2.3358	1.4288	0.8088	12.2121	-6.80994	-25.3759	13.5001	6.19006	15.7375	-5.1205	-5.1925	-7.4505	-1.5395	3.10494	-0.21606	2.17694	-6.85306	0.35394	-1.84494	-0.13594	3.22206	-2.84994	0.55006	3.66444	-6.57756	-6.41856	8.99144	2.30244
97	5.0667	2.9527	-10.0873	3.7497	-2.1953	5.85068	-11.0863	-0.62532	2.53568	4.03768	6.61126	4.43726	3.61126	10.6703	-26.7417	-10.2572	3.6498	2.1768	1.2158	1.2478	12.6391	-6.32594	-25.4149	13.7671	5.54606	17.5675	-4.7255	-5.9595	-7.4785	-1.4565	2.75494	-0.78606	1.71894	-6.89206	-0.08006	-1.70094	-0.48294	3.07906	-2.45094	0.05506	3.69144	-6.40656	-6.12356	9.94744	2.93844
98	4.4917	3.0907	-10.5413	3.9967	-2.2943	6.72868	-11.1033	0.18568	2.76768	4.19068	7.11926	4.78226	3.55126	10.9633	-26.7357	-9.9382	3.6338	2.1778	1.4398	2.2108	12.7291	-6.17094	-25.1639	13.6251	5.08906	19.0885	-4.7425	-6.0925	-7.1485	-0.9545	2.79994	-1.39406	1.42294	-6.08706	-0.12106	-1.64694	-0.23394	2.86006	-2.04294	-0.26494	2.73544	-5.92956	-6.47856	11.0834	3.19544
99	4.6477	2.9727	-10.9613	4.3137	-2.7233	6.93068	-11.4633	1.11868	2.21668	4.22768	8.01726	4.55126	3.33826	10.5793	-26.2067	-9.3402	3.1068	2.2728	1.5698	3.0848	13.0641	-6.18894	-24.7839	13.9201	5.61506	19.9485	-4.4355	-6.2135	-7.1125	-0.5815	2.62994	-1.24306	1.03494	-5.95206	-0.34206	-1.62994	-0.33094	2.87706	-1.53294	-1.34394	2.65944	-5.62656	-6.04256	11.0464	3.85344

## Sheet: ALL norm
0	1.59651	1.37736	1.25935	1.13011	1.03458	2.72293	2.6274	2.78474	2.53749	2.39701	2.25591	1.91876	1.9019	2.0761	1.98057	2.38683	3.15667	3.1679	2.86446	2.54417	4.38789	4.06197	3.12356	3.30899	3.11232	1.44978	2.61859	2.59049	2.32639	2.25334	5.22802	4.6661	4.16037	4.35704	3.83445	2.75322	3.10723	2.85437	2.68579	2.26997	6.39215	4.61085	4.45351	4.79628	3.71739
1	1.5937	1.37946	1.22915	1.11536	1.0395	2.72222	2.56418	2.77561	2.5389	2.39771	2.24397	1.91946	1.87872	2.0761	1.97776	2.38121	3.15877	3.16018	2.8469	2.53504	4.38789	4.06408	3.11372	3.25491	3.1067	1.44838	2.61999	2.59049	2.32358	2.24491	5.1915	4.65627	4.13508	4.33667	3.83726	2.72021	3.0974	2.84594	2.66191	2.26997	6.39426	4.55536	4.45491	4.79488	3.71036
2	1.57649	1.36682	1.17787	1.09358	1.07216	2.7145	2.47954	2.76613	2.53784	2.36821	2.1797	1.90787	1.84536	2.05994	1.9746	2.37418	3.15772	3.09977	2.77737	2.52134	4.37138	4.05284	3.10389	3.17238	3.08914	1.44206	2.58593	2.58417	2.31901	2.23683	5.08439	4.61131	4.02375	4.29769	3.83515	2.66121	3.01487	2.83716	2.62047	2.26681	6.37283	4.45421	4.40996	4.77065	3.67524
3	1.54762	1.3265	1.1346	1.06717	1.09724	2.68472	2.40881	2.76535	2.51473	2.31581	2.11852	1.88813	1.81396	2.02721	1.96174	2.35367	3.0839	3.03473	2.72033	2.50427	4.31765	3.99033	3.10642	3.10417	3.06343	1.42197	2.54694	2.52896	2.31346	2.21091	4.97572	4.52927	3.88278	4.24409	3.80326	2.60937	2.9336	2.78497	2.58408	2.2635	6.29747	4.35995	4.3296	4.64906	3.64237
4	1.50332	1.28581	1.09007	1.02592	1.11208	2.64262	2.34316	2.72527	2.47615	2.25442	2.06345	1.85484	1.78015	1.98455	1.92625	2.32197	2.98551	2.97287	2.66873	2.48727	4.23032	3.88614	3.09359	3.03997	3.02428	1.38516	2.50503	2.40857	2.30625	2.16249	4.87261	4.46545	3.73658	4.19759	3.74197	2.55819	2.86467	2.71763	2.54929	2.25802	6.19524	4.26245	4.22827	4.47177	3.60758
5	1.43538	1.22578	1.03163	0.972629	1.08473	2.58385	2.24824	2.67095	2.42862	2.19219	1.99996	1.79949	1.72742	1.90794	1.85006	2.27205	2.87107	2.88217	2.59685	2.44358	4.11704	3.76162	3.06245	2.94501	2.95667	1.33346	2.42009	2.25797	2.26092	2.09487	4.72328	4.36744	3.55068	4.13634	3.66854	2.4797	2.79565	2.63508	2.48574	2.24089	6.03406	4.11973	4.08376	4.25641	3.53251
6	1.36128	1.16523	0.97917	0.906586	1.06033	2.51923	2.16178	2.59509	2.37984	2.13399	1.95279	1.74472	1.68384	1.82089	1.77063	2.20529	2.75645	2.77299	2.50951	2.36919	3.99829	3.63881	3.01274	2.84322	2.88443	1.27839	2.32155	2.09662	2.19137	1.98845	4.55574	4.2676	3.38038	4.03909	3.58705	2.42137	2.722	2.5016	2.40717	2.19613	5.86285	3.96354	3.93981	4.04408	3.45484
7	1.27457	1.09944	0.954625	0.839077	1.01304	2.45449	2.06594	2.52274	2.32571	2.07659	1.88703	1.68029	1.62469	1.71213	1.68287	2.12881	2.64847	2.67036	2.4127	2.28065	3.87256	3.51773	2.95159	2.7308	2.79565	1.21623	2.19351	1.94544	2.09026	1.87661	4.3513	4.13742	3.2024	3.9322	3.50888	2.35168	2.63451	2.37263	2.31328	2.12082	5.69057	3.80109	3.77089	3.83001	3.33048
8	1.17797	1.03468	0.917583	0.763554	0.970764	2.37854	1.97837	2.41447	2.24438	2.01721	1.82143	1.61632	1.56334	1.59435	1.59013	2.04104	2.53363	2.53483	2.27856	2.17611	3.71699	3.39438	2.86096	2.60759	2.69379	1.13761	2.04954	1.78072	1.97357	1.73988	4.12625	4.00423	3.02267	3.78839	3.40036	2.29054	2.51511	2.22391	2.1935	2.0163	5.50963	3.60159	3.58092	3.604	3.1951
9	1.08676	0.97899	0.883564	0.698629	0.927917	2.29235	1.89479	2.30239	2.12889	1.94797	1.7553	1.55652	1.49892	1.49039	1.50795	1.95415	2.41041	2.4071	2.15092	2.08128	3.55072	3.26213	2.76132	2.48828	2.59274	1.06075	1.90905	1.63793	1.85968	1.60732	3.90399	3.83916	2.84034	3.62594	3.26921	2.23485	2.38817	2.09346	2.07931	1.91415	5.31757	3.41264	3.39298	3.36829	3.06586
10	0.999877	0.930873	0.855507	0.639666	0.885671	2.19951	1.81376	2.17976	2.00912	1.8631	1.67862	1.49153	1.42608	1.387	1.4303	1.86432	2.2837	2.28791	2.00488	1.98984	3.38022	3.11752	2.65419	2.36761	2.489	0.986856	1.76545	1.49755	1.75289	1.47375	3.65827	3.65571	2.64333	3.45209	3.12469	2.17039	2.23526	1.96661	1.96463	1.81976	5.11468	3.21099	3.19355	3.13365	2.92648
11	0.916403	0.888919	0.811306	0.588199	0.84546	2.09901	1.72217	2.04098	1.87846	1.77029	1.5974	1.43427	1.35806	1.29168	1.35683	1.76801	2.15477	2.1517	1.85923	1.90252	3.21206	2.96894	2.53143	2.25108	2.38024	0.914548	1.62011	1.3525	1.63838	1.3424	3.40773	3.47605	2.45554	3.27165	2.95758	2.09463	2.08005	1.84351	1.83491	1.7263	4.89998	3.00761	2.99163	2.9047	2.78336
12	0.838256	0.843875	0.753271	0.540301	0.787335	1.99488	1.62036	1.8957	1.76063	1.67662	1.49759	1.36814	1.28308	1.19696	1.28216	1.65871	2.03085	2.05473	1.70704	1.81788	3.0411	2.80123	2.40921	2.11947	2.25833	0.85091	1.47528	1.21321	1.52044	1.21265	3.13808	3.26072	2.23928	3.10633	2.80493	1.99863	1.91265	1.72216	1.70411	1.64658	4.66008	2.79976	2.79843	2.67986	2.61932
13	0.761806	0.789717	0.688874	0.485974	0.730288	1.86501	1.51259	1.75256	1.63108	1.56188	1.39721	1.29355	1.21403	1.09034	1.1827	1.53172	1.89117	1.92526	1.55176	1.72272	2.85823	2.60427	2.27273	1.98529	2.12437	0.792571	1.32256	1.05851	1.38369	1.07433	2.85444	3.02638	2.02004	2.90617	2.61141	1.9002	1.74475	1.5879	1.56438	1.55638	4.35627	2.57326	2.57741	2.43656	2.45024
14	0.697235	0.728079	0.624314	0.439896	0.66665	1.73075	1.40145	1.6204	1.52437	1.45706	1.29068	1.20875	1.14764	0.993435	1.091	1.3843	1.74847	1.82037	1.41419	1.63455	2.67721	2.40813	2.14957	1.84531	1.98202	0.733265	1.17387	0.936069	1.26345	0.951073	2.58212	2.79106	1.80807	2.72611	2.43871	1.79559	1.58416	1.45352	1.43978	1.46303	4.04662	2.36187	2.37298	2.20766	2.28563
15	0.641762	0.660665	0.561278	0.394689	0.612143	1.60259	1.30529	1.49939	1.42616	1.36406	1.20324	1.13733	1.08284	0.906533	1.00118	1.24858	1.61243	1.71111	1.2971	1.53738	2.50556	2.22741	2.03459	1.72032	1.83903	0.675904	1.04713	0.820077	1.13961	0.841497	2.33873	2.56754	1.62392	2.55999	2.27874	1.70207	1.43585	1.32687	1.323	1.36556	3.75667	2.15196	2.18491	2.00457	2.13328
16	0.586913	0.590312	0.503562	0.352837	0.556827	1.48066	1.2131	1.38748	1.33035	1.27451	1.12305	1.05989	1.01605	0.826982	0.905477	1.12472	1.46989	1.59908	1.18612	1.43489	2.33481	2.0576	1.91723	1.59945	1.7013	0.618598	0.930175	0.720447	1.02126	0.744975	2.11601	2.34775	1.46189	2.39329	2.11982	1.60801	1.29415	1.20459	1.21747	1.26043	3.47307	1.94609	2.00018	1.8004	1.98947
17	0.540278	0.527253	0.450033	0.314834	0.508018	1.3559	1.12933	1.27049	1.23247	1.18897	1.03804	0.990951	0.939457	0.753684	0.812489	1.00609	1.32871	1.47016	1.08035	1.32629	2.15433	1.88117	1.80502	1.46316	1.54629	0.559079	0.824156	0.622684	0.907715	0.657658	1.90753	2.11462	1.29639	2.2317	1.96004	1.52318	1.15614	1.08067	1.11603	1.14699	3.19867	1.73568	1.82065	1.60886	1.84346
18	0.478697	0.461699	0.396515	0.274903	0.457439	1.25134	1.03415	1.15277	1.13394	1.10018	0.960675	0.916238	0.854752	0.683039	0.711882	0.898147	1.17901	1.33584	0.96024	1.22065	1.96702	1.71317	1.6589	1.34356	1.40875	0.495728	0.721571	0.531455	0.785541	0.579219	1.6878	1.89127	1.15018	2.05094	1.78623	1.41518	1.02287	0.9537	1.0032	1.02947	2.9306	1.5263	1.62314	1.42459	1.70176
19	0.424797	0.408035	0.352309	0.24016	0.418335	1.15056	0.943308	1.04834	1.03827	1.02067	0.880364	0.849599	0.771727	0.630589	0.630589	0.795269	1.06471	1.20191	0.852069	1.11379	1.80402	1.56787	1.5283	1.21474	1.27894	0.441311	0.632787	0.462619	0.67587	0.516749	1.49548	1.66715	1.01639	1.87473	1.63039	1.32322	0.90828	0.84113	0.89526	0.90692	2.6752	1.33197	1.46308	1.26749	1.56371
20	0.372235	0.364896	0.316357	0.208866	0.3716	1.0686	0.857199	0.948736	0.954946	0.943117	0.802611	0.783258	0.69616	0.572581	0.552329	0.701776	0.952378	1.07963	0.746275	1.02511	1.64868	1.43144	1.39772	1.1096	1.16498	0.399571	0.553966	0.396486	0.582877	0.462467	1.31825	1.47858	0.898344	1.71064	1.48093	1.22977	0.812449	0.736134	0.797266	0.803885	2.44866	1.1671	1.30097	1.1265	1.42392
21	0.326089	0.31988	0.28531	0.176044	0.322886	0.974832	0.775894	0.850309	0.871303	0.863458	0.717878	0.714287	0.619226	0.513084	0.481167	0.607086	0.848321	0.95017	0.643729	0.938229	1.49753	1.29102	1.26429	0.997137	1.04779	0.357618	0.47488	0.331938	0.495486	0.419857	1.14306	1.29041	0.777109	1.54304	1.32908	1.14611	0.724946	0.631565	0.692517	0.694664	2.20608	1.01765	1.13304	0.985412	1.27329
22	0.277471	0.276724	0.254871	0.14488	0.278584	0.886216	0.698382	0.767549	0.795853	0.789655	0.641496	0.650211	0.552992	0.46155	0.418417	0.517886	0.756912	0.837774	0.566397	0.860251	1.36242	1.17115	1.14178	0.902177	0.950025	0.320851	0.41113	0.273829	0.428151	0.378774	1.00049	1.13584	0.672832	1.38669	1.18873	1.06257	0.649429	0.545141	0.607987	0.605261	1.98091	0.88086	0.981636	0.854045	1.12852
23	0.23962	0.249128	0.229225	0.118761	0.235687	0.807159	0.62863	0.684901	0.73094	0.71974	0.572828	0.59703	0.497766	0.413078	0.371698	0.439273	0.681024	0.730109	0.495988	0.789673	1.25195	1.06053	1.03107	0.815528	0.859802	0.295547	0.350656	0.228959	0.371205	0.346121	0.873305	0.998451	0.57685	1.25252	1.06961	0.985404	0.57889	0.468714	0.532172	0.526474	1.77268	0.765148	0.846228	0.746245	0.994858
24	0.210659	0.216351	0.195723	0.0963854	0.204191	0.727871	0.563986	0.620066	0.671971	0.656372	0.510027	0.546069	0.442299	0.369248	0.328065	0.371218	0.620275	0.634396	0.436834	0.716431	1.15301	0.958409	0.93183	0.728497	0.780144	0.268148	0.296761	0.190439	0.315985	0.307781	0.759644	0.864376	0.489145	1.12279	0.962865	0.929032	0.505851	0.413173	0.462561	0.460526	1.58355	0.651235	0.720475	0.651825	0.868054
25	0.178814	0.199055	0.16798	0.080747	0.171723	0.658384	0.497667	0.545532	0.614267	0.584434	0.452368	0.504577	0.392062	0.327205	0.281846	0.303624	0.550433	0.542476	0.378714	0.64623	1.05276	0.853076	0.831436	0.64858	0.703098	0.255055	0.250105	0.162573	0.268732	0.275891	0.649467	0.746905	0.40948	1.00245	0.861662	0.84903	0.438257	0.355238	0.395208	0.394775	1.38851	0.550633	0.613917	0.574285	0.753466
26	0.153443	0.172476	0.137035	0.072925	0.149133	0.586013	0.444891	0.492655	0.556512	0.516891	0.402615	0.459095	0.344951	0.292461	0.239876	0.241132	0.486913	0.463318	0.33548	0.578259	0.956886	0.75003	0.746007	0.576216	0.629857	0.233275	0.209618	0.131718	0.222323	0.239282	0.563819	0.633998	0.335508	0.885459	0.770456	0.79354	0.368135	0.316027	0.337453	0.340168	1.20561	0.461793	0.511793	0.49471	0.656331
27	0.133034	0.15496	0.117446	0.0676598	0.132349	0.526584	0.400668	0.445689	0.50486	0.455214	0.361539	0.422496	0.306582	0.265944	0.198788	0.189458	0.424747	0.402034	0.293965	0.52137	0.868765	0.659993	0.670411	0.514235	0.562072	0.218957	0.189698	0.109455	0.18795	0.209916	0.494045	0.550372	0.278833	0.782374	0.686605	0.728407	0.313611	0.283424	0.288324	0.295551	1.04279	0.392468	0.429954	0.425976	0.577628
28	0.119615	0.137541	0.100549	0.065693	0.117806	0.472684	0.362103	0.403944	0.455557	0.403079	0.322221	0.39186	0.270911	0.244686	0.165753	0.145914	0.370184	0.352225	0.256861	0.468589	0.786252	0.581211	0.608408	0.456318	0.497023	0.208427	0.172907	0.0928329	0.155712	0.186585	0.434936	0.480024	0.235621	0.696866	0.610504	0.67172	0.271315	0.250748	0.246933	0.257402	0.905517	0.338844	0.363793	0.370885	0.508691
29	0.108899	0.117267	0.0743354	0.0628328	0.0999424	0.418447	0.323971	0.36398	0.407675	0.359911	0.285864	0.356953	0.235145	0.222389	0.140966	0.104798	0.321549	0.304045	0.229062	0.411514	0.70956	0.510869	0.547248	0.402581	0.434453	0.192676	0.155128	0.0743231	0.126621	0.163675	0.385486	0.417971	0.195634	0.615291	0.544376	0.625513	0.228215	0.220196	0.206559	0.220286	0.784518	0.282853	0.306937	0.317237	0.441271
30	0.104207	0.104056	0.0608043	0.0542635	0.0866922	0.368189	0.28635	0.329511	0.361704	0.323386	0.248462	0.333173	0.208622	0.2062	0.114825	0.0783032	0.282777	0.265891	0.195077	0.361772	0.643377	0.446973	0.487291	0.348692	0.38166	0.18237	0.138613	0.0656526	0.100621	0.149166	0.33416	0.363487	0.166931	0.543089	0.472972	0.562965	0.197534	0.189347	0.172877	0.191111	0.684242	0.240141	0.255089	0.277835	0.376324
31	0.0961381	0.0874957	0.0369224	0.0401366	0.0697726	0.317913	0.252859	0.291626	0.317346	0.294762	0.213151	0.306358	0.18519	0.191107	0.0930114	0.0519489	0.244729	0.227388	0.172842	0.314537	0.579497	0.390707	0.423698	0.307042	0.337571	0.167783	0.1208	0.0596905	0.0803581	0.135933	0.296618	0.314122	0.141655	0.471433	0.406193	0.512572	0.163369	0.165015	0.145292	0.166634	0.592811	0.196598	0.214214	0.236315	0.318496
32	0.0902941	0.0768641	0.023425	0.0239026	0.0579834	0.274055	0.22129	0.267368	0.277455	0.267565	0.180666	0.284088	0.16482	0.177435	0.0692082	0.0371084	0.209648	0.198662	0.154214	0.278624	0.521844	0.341128	0.361161	0.26864	0.303873	0.15755	0.104476	0.0582576	0.0626968	0.126756	0.261025	0.270775	0.124056	0.409626	0.33593	0.451322	0.138386	0.148388	0.123017	0.152687	0.518092	0.160398	0.17307	0.207432	0.272559
33	0.0816573	0.0649119	0.00452743	0.0122258	0.0458627	0.240131	0.194205	0.237164	0.249375	0.247347	0.154582	0.26786	0.150339	0.169062	0.0502207	0.0230659	0.18508	0.175325	0.140879	0.245403	0.47535	0.29645	0.310717	0.238099	0.277811	0.143384	0.0848985	0.0546388	0.0503457	0.11386	0.233345	0.231698	0.10694	0.36656	0.285267	0.4141	0.112442	0.130086	0.100855	0.138537	0.450032	0.1306	0.148188	0.179363	0.234258
34	0.0778306	0.0545388	-0.00542427	0.0108154	0.0350681	0.213019	0.170526	0.212917	0.231747	0.224206	0.132869	0.248361	0.134223	0.159785	0.0303679	0.0124455	0.163131	0.154382	0.12823	0.21629	0.427182	0.253502	0.25961	0.20798	0.247607	0.133814	0.0680632	0.0543803	0.0351344	0.104167	0.203254	0.19936	0.0980388	0.323253	0.242145	0.366443	0.0918133	0.117049	0.080159	0.128884	0.391254	0.10374	0.121508	0.155274	0.199834
35	0.0727733	0.05151	-0.0161402	0.00501631	0.0240881	0.193154	0.1452	0.196773	0.21317	0.202179	0.115651	0.232981	0.119838	0.1498	0.00840225	0.00307261	0.138345	0.135237	0.109732	0.192644	0.378901	0.221674	0.214459	0.184149	0.216864	0.124745	0.060584	0.049559	0.0217606	0.0888938	0.180934	0.172882	0.081816	0.290701	0.203546	0.323029	0.0735395	0.107469	0.0638126	0.118331	0.341428	0.0800825	0.0998847	0.134707	0.17312
36	0.0691376	0.0522518	-0.0261031	0.0114672	0.0174011	0.174206	0.124116	0.17651	0.198257	0.18009	0.0996927	0.216899	0.109577	0.140286	-0.00627525	-0.00835696	0.120863	0.117958	0.093492	0.168312	0.336532	0.187447	0.175608	0.170736	0.191398	0.11649	0.0501041	0.042327	0.012899	0.077644	0.157496	0.148994	0.0672734	0.266976	0.175877	0.300636	0.0598566	0.0918527	0.0505062	0.102917	0.294558	0.0650622	0.0875898	0.116585	0.146789
37	0.0678508	0.0523979	-0.0282441	0.0137262	0.0123213	0.155618	0.105882	0.167351	0.178117	0.160495	0.088707	0.203379	0.0989565	0.131172	-0.0231892	-0.0155046	0.101859	0.102848	0.0747237	0.148145	0.29577	0.156542	0.145303	0.157924	0.164234	0.108331	0.0458334	0.0335104	0.00152001	0.0658942	0.136441	0.134221	0.0618115	0.242684	0.147876	0.263448	0.0486575	0.0819066	0.0448139	0.0905097	0.258685	0.0562456	0.0644272	0.0995981	0.125576
38	0.0673001	0.0570731	-0.0335149	0.022082	0.0118774	0.136928	0.0923226	0.145312	0.162631	0.139845	0.0792217	0.184206	0.0840262	0.117197	-0.0293704	-0.0235008	0.0931605	0.0855689	0.059164	0.126415	0.264324	0.121011	0.113352	0.154288	0.14836	0.0993849	0.0397647	0.0305041	-0.00268319	0.0609268	0.120122	0.119353	0.0556134	0.215627	0.128091	0.247253	0.0399757	0.0694543	0.0377617	0.0776865	0.225722	0.049244	0.0525369	0.0876572	0.103633
39	0.0671877	0.0556739	-0.0370663	0.0254479	0.00904531	0.118109	0.0747849	0.131157	0.143211	0.124768	0.0700005	0.170602	0.0757097	0.107975	-0.0371755	-0.0299742	0.0859229	0.0711499	0.0441437	0.107973	0.237936	0.0962301	0.0899309	0.148433	0.133868	0.0910572	0.0359492	0.0251883	-0.0112469	0.0577687	0.106619	0.112806	0.0517193	0.189593	0.110266	0.219028	0.0327999	0.0613514	0.0362895	0.0656557	0.201953	0.0483505	0.0311107	0.0777392	0.0843362
40	0.0647827	0.0506166	-0.0361728	0.0320674	0.010068	0.106899	0.0585171	0.117806	0.129809	0.113069	0.0673089	0.156812	0.0683091	0.0990464	-0.0443626	-0.0367398	0.0823153	0.0589786	0.0356699	0.0931717	0.216358	0.0759727	0.0670156	0.147236	0.12459	0.0851626	0.0314931	0.0214908	-0.0140341	0.0569427	0.0956956	0.104405	0.0516462	0.163436	0.0962182	0.197343	0.0315019	0.0517424	0.0350476	0.0574291	0.177088	0.0460635	0.0149665	0.0716817	0.0677763
41	0.0599895	0.0445197	-0.0394208	0.0333654	0.0144398	0.0976777	0.044424	0.101769	0.117452	0.102701	0.0666571	0.143096	0.0588463	0.0927079	-0.0514091	-0.0401957	0.0803711	0.051224	0.0317589	0.0853947	0.195449	0.0561704	0.0453252	0.142892	0.119218	0.07856	0.0259806	0.01867	-0.0121741	0.0548411	0.0881433	0.0925656	0.0493648	0.140532	0.0867778	0.185616	0.0287091	0.0379415	0.0283607	0.0524055	0.150604	0.0383426	0.00388538	0.0722267	0.0564816
42	0.0568933	0.0324607	-0.0427811	0.033461	0.0101298	0.0854502	0.032455	0.0945815	0.103651	0.0980317	0.0658928	0.13188	0.050822	0.0848803	-0.058495	-0.0389257	0.0800395	0.0408958	0.0329558	0.0844675	0.181688	0.0442688	0.025287	0.139161	0.107699	0.0734465	0.0213223	0.019024	-0.0123539	0.0507559	0.081979	0.0780399	0.0488366	0.12087	0.0751684	0.162807	0.0272031	0.0270964	0.0250735	0.045595	0.123087	0.0360107	-0.00441426	0.0670402	0.0457151
43	0.0512684	0.0176147	-0.0430452	0.0307469	0.0122876	0.0788925	0.0219358	0.0879845	0.0916539	0.0945365	0.0668032	0.122743	0.0467649	0.0828405	-0.0724869	-0.0430727	0.0711105	0.0384065	0.0342707	0.0829335	0.16465	0.0364243	0.00143887	0.129333	0.100596	0.0685184	0.0151748	0.0145511	-0.0113987	0.0466876	0.0729039	0.0580747	0.042116	0.105355	0.0671273	0.147899	0.0280011	0.0141271	0.0181674	0.0422627	0.0966536	0.0262219	-0.00743742	0.0699229	0.0424335
44	0.0461436	0.00407789	-0.0438656	0.0258244	0.00939371	0.073897	0.0140576	0.08377	0.080657	0.0906312	0.066865	0.113651	0.042129	0.0757659	-0.0841581	-0.0451294	0.064935	0.0330513	0.0364735	0.0823041	0.156143	0.0300971	-0.0183578	0.119252	0.0922573	0.0674058	0.0101512	0.012781	-0.0107131	0.0397759	0.0635815	0.0433691	0.0356314	0.0939592	0.0617103	0.125591	0.0284338	0.00660858	0.0142227	0.035559	0.0771492	0.0214455	-0.00593708	0.0685742	0.0387304
45	0.0429688	-0.00320466	-0.0446635	0.022082	0.0105569	0.0666313	0.0089272	0.0774765	0.0717111	0.0844612	0.0672752	0.108178	0.0395329	0.0733889	-0.0949808	-0.0485178	0.0562195	0.0330232	0.0342201	0.0807026	0.153103	0.0234663	-0.0341535	0.10943	0.0856097	0.0673833	0.00693697	0.0105108	-0.012545	0.0327799	0.0579398	0.0283769	0.0244322	0.0820071	0.0554392	0.109941	0.0296194	0.00141639	0.0119525	0.0322436	0.0650341	0.0128088	-0.00381862	0.0673942	0.0406409
46	0.040884	-0.00591314	-0.0472933	0.0204187	0.0100006	0.0598545	0.00817984	0.0709244	0.0620966	0.0765999	0.0684833	0.102525	0.0378078	0.0699443	-0.0998077	-0.0498046	0.0540786	0.0354564	0.0299664	0.0769152	0.152664	0.0142676	-0.0454707	0.100607	0.0815301	0.071963	0.00513881	0.00751013	-0.0169224	0.0261155	0.0517586	0.0182735	0.0140422	0.0719767	0.0503201	0.0991689	0.0317154	0.00187717	0.011177	0.0304848	0.0585101	0.00753789	-0.00117195	0.0656297	0.0421637
47	0.0370292	-0.00678975	-0.0522439	0.019941	0.00848901	0.0554715	0.00424636	0.0650186	0.0516054	0.0663672	0.0705624	0.0966751	0.0355376	0.0668481	-0.10219	-0.0498327	0.0486616	0.0384627	0.0264318	0.067576	0.151417	0.00231547	-0.0523992	0.0992476	0.0760569	0.0774137	0.0056333	0.00414982	-0.0212717	0.0208165	0.0472464	0.0164528	0.0087938	0.0636771	0.0467856	0.0885766	0.0339069	0.00611971	0.00777177	0.0277089	0.0540766	0.00107575	-0.00205979	0.0628875	0.0436472
48	0.0346972	-0.00580638	-0.0546883	0.0194971	0.00341482	0.0506839	0.00482514	0.0595623	0.046919	0.0606412	0.072546	0.0967144	0.0350488	0.0656624	-0.102393	-0.0504508	0.0488414	0.0406261	0.0204923	0.060906	0.15326	-0.00514128	-0.057479	0.0978765	0.0721572	0.0802345	0.00511071	-0.00121095	-0.0286217	0.0163829	0.0471452	0.0139354	0.00276434	0.0535736	0.0381375	0.0840194	0.0369975	0.0132393	0.00414735	0.0274335	0.0461927	-0.0105561	-0.00408834	0.0599543	0.0457263
49	0.0329665	-0.00294618	-0.0628362	0.0198792	-0.00337324	0.0490824	-0.000749159	0.0561458	0.0428563	0.0492678	0.0743835	0.0919437	0.0338125	0.0664716	-0.101567	-0.0483436	0.0420478	0.0410644	0.0165757	0.0507688	0.146719	-0.0134297	-0.0615249	0.102231	0.0654647	0.0832296	0.00497023	-0.00715612	-0.030948	0.0135284	0.0465552	0.0157785	0.00494461	0.0482353	0.0310067	0.0745903	0.0390823	0.0191227	-0.000617781	0.0262029	0.0432651	-0.0184568	-0.0112304	0.0570885	0.0427088
50	0.0355064	-0.00275512	-0.0693658	0.0218965	-0.0124708	0.0447499	-0.00311487	0.0533811	0.0427439	0.0403164	0.0709614	0.0909098	0.0322447	0.0641677	-0.103488	-0.0517769	0.0370073	0.0383166	0.0146314	0.0462566	0.136543	-0.0147614	-0.0675262	0.106367	0.063571	0.0836847	0.000800744	-0.0114268	-0.0327799	0.0147477	0.0487973	0.0164528	0.00691697	0.0401492	0.0267866	0.0692071	0.0359636	0.0260793	-0.00728784	0.0263434	0.0371907	-0.0305887	-0.0193671	0.0552229	0.0366232
51	0.0390353	-0.0033339	-0.0717877	0.0211042	-0.0177473	0.0424573	-0.00627851	0.0506052	0.0416425	0.0331068	0.0696409	0.084487	0.0341553	0.0646959	-0.106101	-0.053384	0.0277805	0.0350462	0.0143898	0.039092	0.124298	-0.0135814	-0.0718699	0.107109	0.059851	0.0822406	-0.00362723	-0.0173101	-0.0299366	0.0182429	0.0458753	0.0168799	0.0143119	0.0372047	0.0175036	0.0590643	0.0308163	0.0290125	-0.0118675	0.0236181	0.0358927	-0.0333085	-0.0264923	0.0510309	0.0258117
52	0.0428901	-0.00402507	-0.0732206	0.0211323	-0.0215515	0.0400354	-0.00817781	0.050358	0.0424685	0.0303647	0.0650162	0.0799635	0.035459	0.0607287	-0.107562	-0.0540022	0.0187279	0.03254	0.0129456	0.0395809	0.111368	-0.0119855	-0.0785906	0.108772	0.0588115	0.0792624	-0.00875761	-0.0238678	-0.0257221	0.0214122	0.0422621	0.0138624	0.0214259	0.0294389	0.0111426	0.0506635	0.0264221	0.0298442	-0.0150368	0.0232022	0.0358927	-0.0344211	-0.0297571	0.0516153	0.0206195
53	0.0497905	-0.00189537	-0.069894	0.0254873	-0.0228327	0.0399118	-0.0114314	0.0481271	0.0421819	0.027954	0.0584923	0.0798904	0.035341	0.0521706	-0.110186	-0.0549012	0.0147326	0.0307418	0.00944484	0.0390583	0.101557	-0.01375	-0.0853786	0.103861	0.0609187	0.0782285	-0.0180013	-0.0267729	-0.0223169	0.0253176	0.0402616	0.0149413	0.0256235	0.0199087	0.00817568	0.0488598	0.0205162	0.0315749	-0.0135758	0.0191114	0.0400734	-0.0320273	-0.0300999	0.0504634	0.0147249
54	0.0509706	-0.000417511	-0.0688713	0.025594	-0.0212312	0.0399904	-0.0123866	0.0465818	0.0381192	0.0309547	0.0557164	0.0750354	0.0385608	0.0471639	-0.113659	-0.0530581	0.011479	0.0300338	0.00573613	0.0372882	0.0915548	-0.0132667	-0.0916441	0.102878	0.0610985	0.0765876	-0.0212829	-0.0325214	-0.018906	0.0268123	0.0351762	0.010946	0.029866	0.0162337	-0.00216375	0.0418076	0.016122	0.0287147	-0.0124575	0.0150487	0.0434505	-0.0280207	-0.0316957	0.047148	0.0100834
55	0.0525102	-0.000468084	-0.0642691	0.032472	-0.0196691	0.0411817	-0.0124878	0.0414795	0.0342757	0.035849	0.0519402	0.0760468	0.0432697	0.03928	-0.114603	-0.0473546	0.0112599	0.0322422	0.00130254	0.0337481	0.0884137	-0.0172733	-0.100579	0.0968875	0.0590643	0.080656	-0.0304592	-0.0387082	-0.023407	0.0274079	0.0404077	0.011609	0.0304223	0.0110865	-0.00862589	0.0424988	0.00973851	0.0253151	-0.00759689	0.0105477	0.0468333	-0.0231826	-0.0317014	0.041585	0.00655452
56	0.0497568	0.00751688	-0.0614819	0.0356637	-0.0180339	0.0448455	-0.0166404	0.0415751	0.0334103	0.0357648	0.051693	0.0744172	0.0403421	0.0365716	-0.114547	-0.0425333	0.0150472	0.0350855	-0.00305238	0.0339448	0.0861716	-0.0219035	-0.107384	0.0968538	0.0602331	0.0807571	-0.0307458	-0.0387813	-0.0250591	0.0243342	0.0391827	0.00842293	0.028124	0.00852407	-0.0162737	0.0400712	0.00814826	0.0227358	-0.00591674	0.00908105	0.0475076	-0.0221767	-0.0347582	0.0357803	0.00988674
57	0.0469359	0.0116583	-0.058942	0.0412549	-0.0163931	0.0477731	-0.0199389	0.0409513	0.0302747	0.035658	0.049996	0.0718155	0.0404882	0.0373526	-0.113946	-0.0386279	0.0179243	0.0353103	-0.00149585	0.0318432	0.0855872	-0.0280004	-0.113728	0.0925157	0.0588957	0.0863764	-0.0326226	-0.0394275	-0.0314538	0.02171	0.0421385	0.0089399	0.0256235	0.00678772	-0.0198138	0.0391665	0.00470365	0.0211568	-0.00665848	0.00749642	0.0465917	-0.021789	-0.0388041	0.0290147	0.012893
58	0.044559	0.0145185	-0.0561099	0.0477395	-0.0160503	0.0501669	-0.022018	0.0431878	0.0284035	0.0350399	0.0497543	0.0706074	0.0405837	0.0400106	-0.112513	-0.0389313	0.0215824	0.0360633	0.000729379	0.0309553	0.087509	-0.0338444	-0.11815	0.0878349	0.0593228	0.0887308	-0.0374214	-0.0339487	-0.0355221	0.0187374	0.0428577	0.0100694	0.0194985	0.00445011	-0.0236012	0.0371324	0.000466735	0.0185888	-0.00891742	0.00850789	0.0473953	-0.0196312	-0.0417711	0.025615	0.0149328
59	0.0459132	0.0175585	-0.0568067	0.0477788	-0.0175787	0.0514762	-0.0284802	0.0464076	0.0304152	0.0317133	0.0497431	0.0694723	0.0353297	0.0440171	-0.110956	-0.0409655	0.0248191	0.0344842	0.0040335	0.0331862	0.0887508	-0.0365248	-0.122247	0.0869639	0.0554287	0.0872361	-0.0406188	-0.0287228	-0.0381575	0.0167819	0.041481	0.00802958	0.015447	0.0033375	-0.0212299	0.0338507	-0.000887505	0.0181281	-0.0109347	0.00672097	0.0458444	-0.0212664	-0.047424	0.0232156	0.0204847
60	0.0465819	0.0155187	-0.0550929	0.047717	-0.00959375	0.0486216	-0.0334926	0.0506389	0.027718	0.0285665	0.0484338	0.0644206	0.0343744	0.0477483	-0.11335	-0.0492314	0.0259935	0.0327479	0.0106698	0.0328322	0.0866099	-0.0412843	-0.12278	0.0827551	0.0567379	0.0916866	-0.0451985	-0.0248568	-0.0388206	0.0168999	0.0344569	0.00677648	0.0090579	0.00369713	-0.0190665	0.0277538	-0.00205069	0.0190215	-0.0123283	0.00421478	0.0476818	-0.0198504	-0.0473116	0.0241035	0.0232269
61	0.0489083	0.0164234	-0.055149	0.0409739	-0.00330019	0.0471325	-0.0417641	0.0498691	0.0274483	0.0283923	0.0474448	0.0627236	0.0306433	0.0492992	-0.11857	-0.054654	0.0250888	0.0264824	0.0209643	0.0333042	0.0860929	-0.0429926	-0.123258	0.0812548	0.0557939	0.0923553	-0.0450973	-0.0207997	-0.038697	0.0143375	0.0280116	0.00249461	0.0117327	0.00133705	-0.0144643	0.020859	-0.00134266	0.0225223	-0.014104	0.00269758	0.046041	-0.017243	-0.0518745	0.0234966	0.0292563
62	0.0489757	0.0118493	-0.054323	0.0380126	0.00371826	0.0409907	-0.0484285	0.0466268	0.0274595	0.0259423	0.0454219	0.0579809	0.0253836	0.0529798	-0.122807	-0.0615207	0.0229704	0.0258924	0.0264094	0.0331356	0.0820077	-0.0445997	-0.123455	0.0831709	0.0563334	0.093451	-0.0486543	-0.019895	-0.0362695	0.0143937	0.020583	-0.00383267	0.00571444	0.00326445	-0.0086877	0.0142676	2.84334e-05	0.0251746	-0.0111651	0.000719602	0.0491485	-0.0154055	-0.0481321	0.0208611	0.0275143
63	0.0465651	0.0121584	-0.0534914	0.0351018	0.00787651	0.0358659	-0.0529857	0.0362199	0.027201	0.0245431	0.0431798	0.0545532	0.018944	0.0564356	-0.12737	-0.0626165	0.0205429	0.0244089	0.0301687	0.0322365	0.0784002	-0.0428746	-0.124522	0.0862278	0.0572718	0.0949514	-0.0495028	-0.01808	-0.0325889	0.0135845	0.0139186	-0.0102442	0.00572568	0.0071305	-0.000343112	0.0114074	0.000826368	0.0294846	-0.00887808	0.00107923	0.0501656	-0.0131241	-0.0450977	0.0188326	0.028936
64	0.0466381	0.0115571	-0.0524968	0.0320786	0.0111806	0.0328989	-0.0547221	0.027246	0.024397	0.0240318	0.0447925	0.0510917	0.0153645	0.0575258	-0.134372	-0.0642123	0.016025	0.0239762	0.033085	0.0306519	0.0738654	-0.0419193	-0.127006	0.0873629	0.058789	0.0966708	-0.0442432	-0.0166414	-0.028706	0.0131069	0.00944563	-0.01565	0.00730469	0.00889494	0.00550653	0.0103173	0.00289987	0.0313614	-0.00926581	0.00123657	0.0526324	-0.0121183	-0.0437771	0.0139214	0.0262444
65	0.045385	0.00858454	-0.0537442	0.0331688	0.0107704	0.0306512	-0.0536769	0.022537	0.0227449	0.0206602	0.0446071	0.0509793	0.0115041	0.0642352	-0.135833	-0.0667579	0.0130187	0.0246056	0.0275107	0.0236953	0.0702073	-0.0383286	-0.127832	0.0894476	0.0584912	0.0965978	-0.0421697	-0.0164167	-0.0244297	0.0120449	0.00450069	-0.0158073	0.00728222	0.00769804	0.0119912	0.0117165	0.000669028	0.0344014	-0.00983898	0.00175354	0.0536439	-0.0144896	-0.0430635	0.00770085	0.0140899
66	0.0503805	0.0120179	-0.0511875	0.0288363	0.0055389	0.029578	-0.0504458	0.0184181	0.0229304	0.0187834	0.0453545	0.0478269	0.0106106	0.0625775	-0.138198	-0.06832	0.0124118	0.0247854	0.0199416	0.0232851	0.067482	-0.0341423	-0.130833	0.0894252	0.0543779	0.0954458	-0.037871	-0.0118538	-0.0222775	0.0132474	0.00616398	-0.0146947	0.0129745	0.00691135	0.0110246	0.0145654	-0.000157002	0.0365648	-0.0133229	0.0028774	0.0514018	-0.0159225	-0.0459406	0.0056723	0.0103475
67	0.0524316	0.0103377	-0.053896	0.0306851	0.00166161	0.0304152	-0.0484004	0.0192947	0.0209018	0.0174291	0.0455568	0.0507546	0.0115771	0.064415	-0.135687	-0.066904	0.0126534	0.0236784	0.0123219	0.0173736	0.066965	-0.0328049	-0.133755	0.0885654	0.0508209	0.0927823	-0.0359267	-0.0131968	-0.0219572	0.0116122	0.00780481	-0.010233	0.0175036	0.00237099	0.0139242	0.017982	-0.00649552	0.0362726	-0.0173351	0.00173669	0.047974	-0.0177207	-0.0515429	0.00242437	0.00194673
68	0.0542972	0.0100736	-0.0525192	0.0273697	-0.000490561	0.0315391	-0.0480239	0.0213963	0.018508	0.013934	0.0419773	0.0496981	0.0137293	0.0628753	-0.133478	-0.0691741	0.0141706	0.0211947	0.00492134	0.0162835	0.0694937	-0.034249	-0.135508	0.0886385	0.045949	0.0879217	-0.0383374	-0.0118594	-0.023244	0.0092521	0.0102211	-0.00367533	0.0209145	-0.00455755	0.00742832	0.0173133	-0.00793405	0.0339743	-0.0191838	0.00288301	0.0451026	-0.0182264	-0.0555944	-0.00207665	-0.00176197
69	0.0539544	0.0104726	-0.0542724	0.0235486	-0.00611543	0.0361412	-0.0465967	0.0209805	0.0201208	0.0134451	0.040196	0.0481922	0.0144654	0.063308	-0.128488	-0.0692079	0.0191774	0.0184356	0.00206114	0.0212284	0.0742363	-0.0335691	-0.135216	0.0879192	0.0390317	0.0831678	-0.0376743	-0.0140622	-0.0254861	0.00654924	0.0147614	0.00141571	0.0203245	-0.0150375	0.000432345	0.018763	-0.00926581	0.0301645	-0.0219091	0.000382446	0.0404499	-0.0165406	-0.0585502	-0.00252057	-0.00684178
70	0.0494815	0.00973086	-0.0567449	0.0291341	-0.00810465	0.0396701	-0.0468383	0.0197611	0.0106579	0.0134057	0.0390047	0.05221	0.0116108	0.0667975	-0.125909	-0.0681852	0.0236672	0.0140583	0.00258373	0.0249203	0.08162	-0.0379352	-0.136334	0.0891217	0.0380876	0.0754076	-0.0400007	-0.0198388	-0.02847	0.00548158	0.0211562	0.00589426	0.0215326	-0.021803	-0.00242224	0.0204938	-0.00959735	0.0257983	-0.0219372	-0.00397809	0.0348812	-0.0118654	-0.0588255	-0.00307688	-0.00635852
71	0.0447501	0.0114953	-0.0587454	0.0252456	-0.00594124	0.0412829	-0.0465629	0.0178731	0.014878	0.0144959	0.0350881	0.0464165	0.0120716	0.0642857	-0.124538	-0.0674603	0.0249821	0.0113779	0.00316252	0.0271062	0.0875315	-0.0370081	-0.13453	0.0918808	0.0346487	0.0727778	-0.040557	-0.0209907	-0.0275315	-0.000339965	0.0215383	0.00745079	0.0162955	-0.0305972	-0.0103004	0.0189822	-0.00705183	0.0202577	-0.0188804	6.2149e-05	0.0362242	-0.0105168	-0.0598707	0.000654306	-0.0072576
72	0.0401591	0.0145466	-0.0603862	0.0274371	-0.00328333	0.0396364	-0.0450963	0.0144678	0.0125966	0.0167492	0.0367739	0.0453432	0.0107623	0.064488	-0.12315	-0.068129	0.0254429	0.00856262	0.00706228	0.031832	0.0941622	-0.0369463	-0.138009	0.0960446	0.0345475	0.0674563	-0.0403378	-0.0232216	-0.0292061	-0.00253709	0.0248199	0.0102998	0.0131712	-0.0337608	-0.012211	0.0191732	-0.00727098	0.0175099	-0.0135702	-0.00241594	0.0312736	-0.00934797	-0.0591177	0.00665567	-0.00313307
73	0.0384453	0.0174742	-0.0564977	0.025476	-0.00116487	0.0391532	-0.0462145	0.0141643	0.0127146	0.0177775	0.0366727	0.0425336	0.0115434	0.0643419	-0.12383	-0.0664713	0.0245719	0.011007	0.0110463	0.0323714	0.0986576	-0.0368844	-0.137924	0.0953029	0.0351263	0.0658324	-0.0392589	-0.0251265	-0.027318	-0.00492528	0.0259775	0.00835549	0.00858588	-0.0338395	-0.0113344	0.0167064	-0.00489965	0.0123458	-0.00979402	-0.000359295	0.0359882	-0.00969074	-0.0602921	0.0147586	0.000637448
74	0.0385801	0.0176203	-0.0534689	0.0226214	0.00417342	0.0341015	-0.0454672	0.0115514	0.0136698	0.0212165	0.0416851	0.0413198	0.0141451	0.0629483	-0.123201	-0.0643079	0.0221893	0.0159632	0.014873	0.0291516	0.0981968	-0.0350189	-0.144437	0.0937857	0.0366997	0.068125	-0.0388094	-0.0255873	-0.0274416	-0.00198641	0.0229262	0.0104009	0.00134266	-0.031249	-0.0103903	0.0155039	-0.00549529	0.01134	-0.0068383	-0.00316892	0.0344766	-0.0120789	-0.0627365	0.0210185	0.00511599
75	0.037917	0.0162211	-0.051637	0.0188453	0.00663465	0.0315391	-0.0455852	0.00927559	0.0103376	0.0233013	0.0457984	0.0392969	0.0173931	0.0631057	-0.121565	-0.0608745	0.0171657	0.0183682	0.0187728	0.0269882	0.0969999	-0.034485	-0.15104	0.0915829	0.0385428	0.0686251	-0.0373147	-0.0235981	-0.0274472	0.00165487	0.0200604	0.0104515	-0.000241965	-0.0281865	-0.00575445	0.0143688	-0.00673153	0.00793472	-0.00552339	-0.00307901	0.0323019	-0.0163945	-0.0635457	0.0254802	0.00821782
76	0.0420809	0.0126023	-0.0504738	0.0130575	0.00621321	0.0278641	-0.0438882	0.00937674	0.00559498	0.0225483	0.0510018	0.038218	0.0200116	0.0620717	-0.122436	-0.0595484	0.0127265	0.0230322	0.020245	0.0204417	0.100495	-0.033305	-0.154619	0.0894645	0.0412232	0.0755368	-0.0393938	-0.0228732	-0.0282227	0.00310464	0.0156156	0.01248	-0.000185773	-0.0238934	-0.000702744	0.0141159	-0.00840607	0.00868209	-0.00521433	-0.00426468	0.0307904	-0.0192041	-0.0632479	0.0279133	0.00999913
77	0.0443679	0.0134171	-0.0514179	0.0109165	0.00574681	0.0258299	-0.0443209	0.0102196	-0.00142909	0.0211322	0.0541486	0.0384596	0.0215232	0.0641228	-0.122571	-0.0556093	0.00534279	0.022459	0.0178007	0.0110519	0.0954715	-0.0329566	-0.159143	0.0840194	0.0425887	0.0764415	-0.0406019	-0.0192094	-0.0263122	0.0107412	0.0112157	0.0130869	-0.00184907	-0.0254106	-0.00261891	0.0117277	-0.00704621	0.0109691	-0.00924334	-0.00255642	0.0271997	-0.0227387	-0.0590559	0.0238843	0.0100385
78	0.0447332	0.00931504	-0.0510695	0.0107423	0.00339234	0.0260041	-0.0440511	0.0131248	-0.00681795	0.0214469	0.0532383	0.0392351	0.0240519	0.0629989	-0.124965	-0.0555418	0.00437066	0.0215937	0.0163172	0.00479772	0.0950894	-0.0311697	-0.157367	0.0801534	0.0453309	0.0822013	-0.0404783	-0.0173775	-0.027127	0.0128372	0.00974345	0.016509	-0.001068	-0.0257646	0.000359295	0.0095025	-0.00467488	0.0128066	-0.00949058	-0.00130895	0.0263736	-0.0234411	-0.0544425	0.0240135	0.0089989
79	0.0464976	0.0104277	-0.0521427	0.0130237	0.00125141	0.0252961	-0.0436072	0.0144341	-0.0119315	0.020132	0.0553624	0.0395947	0.0229955	0.062909	-0.127443	-0.0564128	0.00233649	0.0189133	0.0140189	-0.00290628	0.0936902	-0.0296581	-0.15735	0.0780574	0.0437294	0.0827632	-0.0395343	-0.0162874	-0.0250478	0.0138487	0.00961983	0.0163011	0.00207317	-0.0278718	-0.00309093	0.0059736	-0.00413543	0.0201566	-0.0124688	0.00325389	0.0261039	-0.0238569	-0.0462552	0.0220131	0.010207
80	0.0458627	0.00965219	-0.0553457	0.012872	-0.00335076	0.0284822	-0.0446412	0.0153612	-0.0155503	0.0239643	0.0532327	0.0424999	0.0259118	0.0593015	-0.131719	-0.0583571	0.00588224	0.0156991	0.0117544	-0.0060643	0.0900882	-0.0289613	-0.156333	0.0771021	0.0452578	0.0857807	-0.0383711	-0.0208334	-0.022227	0.0126012	0.012879	0.0195378	0.00561892	-0.0270346	-0.00517567	0.0043384	-0.00337122	0.0221346	-0.010901	0.00614218	0.0260983	-0.0267452	-0.0406079	0.0222098	0.00969569
81	0.0437274	0.00956229	-0.0583408	0.0147657	-0.00160879	0.0292914	-0.0487039	0.0166705	-0.0159661	0.0257625	0.0503556	0.0440283	0.0251701	0.0566379	-0.134788	-0.0576603	0.00878177	0.0141538	0.00741067	-0.00813219	0.0859356	-0.0256516	-0.155917	0.0778888	0.0433866	0.0855054	-0.0350951	-0.0248792	-0.018035	0.00919591	0.015638	0.0207628	0.00690573	-0.027057	-0.00742337	0.00189965	-0.00374209	0.0285911	-0.00948496	0.00953059	0.0272783	-0.0302404	-0.0374892	0.0207937	0.00866736
82	0.0424799	0.0105794	-0.06219	0.0146365	-0.00253597	0.0281563	-0.0466304	0.0158164	-0.0117348	0.0237733	0.0541823	0.0438541	0.0219671	0.0556096	-0.134743	-0.0574243	0.0127658	0.0152832	0.00789955	-0.00546304	0.0821763	-0.0254043	-0.154052	0.0761918	0.0382618	0.0853424	-0.0342803	-0.0243904	-0.0145061	0.0079091	0.019594	0.0199817	0.0117608	-0.0253825	-0.00933954	0.00265824	-0.00464679	0.0314288	-0.0095524	0.00926649	0.0311893	-0.0354157	-0.0359383	0.0208611	0.0129155
83	0.0402771	0.00705048	-0.0674946	0.0157266	-0.00273826	0.0303309	-0.0526093	0.0137317	-0.0087566	0.0268301	0.0503556	0.0456073	0.0225291	0.0526988	-0.133372	-0.0557666	0.0159576	0.0143561	0.00536526	-0.00276018	0.0782653	-0.0226003	-0.15209	0.0755793	0.03888	0.0847917	-0.0324203	-0.0281272	-0.014169	0.00236852	0.0200042	0.0210382	0.012879	-0.025523	-0.0117952	0.0039001	-0.00638876	0.03085	-0.00475355	0.00937325	0.0318917	-0.0360057	-0.0371689	0.0201531	0.0101059
84	0.0395129	0.00881492	-0.0725463	0.0170977	-0.00113116	0.0279259	-0.053868	0.011394	-0.0028339	0.023807	0.0501758	0.0473999	0.0185506	0.0528168	-0.130686	-0.0544348	0.0176602	0.0154631	0.00325804	0.00281974	0.0756805	-0.0215776	-0.14968	0.0718537	0.0381776	0.0870788	-0.0326226	-0.0223899	-0.0135621	-0.00116038	0.0200323	0.0199593	0.0126205	-0.025641	-0.0131044	0.00554092	-0.00620894	0.0280741	-0.00351732	0.00695697	0.034072	-0.038613	-0.0379949	0.0199171	0.0118254
85	0.0385464	0.00767422	-0.0761145	0.0199467	-0.000265791	0.0275269	-0.0597738	0.0131922	0.00463409	0.0225258	0.0482203	0.0470009	0.0179831	0.0506647	-0.130663	-0.056233	0.0169072	0.0118105	0.00287032	0.00521916	0.0751354	-0.0195659	-0.147095	0.0703759	0.0382	0.0873373	-0.0361515	-0.0185857	-0.0134104	-0.00445888	0.0216394	0.0179925	0.013233	-0.0266244	-0.0147677	0.00579379	-0.00679896	0.0263434	-0.000499776	0.00493404	0.0320154	-0.0378151	-0.0411867	0.0169839	0.00770647
86	0.0396646	0.00631998	-0.077154	0.0227451	-0.000468084	0.0256613	-0.0645446	0.0167717	0.0118829	0.0224921	0.0466581	0.047029	0.0179831	0.0479787	-0.128769	-0.0545641	0.0172556	0.0125916	0.00864129	0.00935493	0.0773044	-0.0222744	-0.144493	0.0690497	0.0400319	0.089023	-0.0353873	-0.011719	-0.0181867	-0.00827997	0.0200604	0.0181161	0.0138511	-0.0274841	-0.0139417	0.00576569	-0.00563578	0.0231404	-0.00341617	0.00297854	0.0286775	-0.0350785	-0.0430129	0.0157251	0.00672872
87	0.0403502	0.0107367	-0.0754065	0.0246612	-0.00114239	0.0233013	-0.0676464	0.0185249	0.0152882	0.0243801	0.0471695	0.0484338	0.0196239	0.0475741	-0.132242	-0.0580986	0.0167836	0.0108216	0.0131704	0.0138841	0.0781979	-0.0255336	-0.144229	0.0687519	0.0415716	0.0906863	-0.0345893	-0.00590303	-0.0209064	-0.0101849	0.0212966	0.0170597	0.0134465	-0.0280236	-0.0117952	0.00473175	-0.00420287	0.0221908	-0.00658543	5.09104e-05	0.029172	-0.0325723	-0.0439513	0.0147643	0.00866736
88	0.0436712	0.00950609	-0.0726474	0.0249309	-0.00323276	0.0248803	-0.071518	0.0215537	0.0210086	0.025105	0.0452196	0.0462254	0.0226133	0.0422695	-0.137395	-0.0588572	0.0169522	0.0102821	0.0200596	0.0126703	0.0807322	-0.0304616	-0.144926	0.0692576	0.0407118	0.088551	-0.0331564	-0.00480165	-0.0225473	-0.0119212	0.021173	0.015638	0.0140028	-0.0284338	-0.00774929	0.0048048	-0.00432087	0.0225335	-0.0105751	-0.00176973	0.0248059	-0.0304202	-0.0495425	0.011949	0.00670624
89	0.0426316	0.00643798	-0.0675676	0.024369	-0.00565466	0.0241554	-0.073732	0.0212165	0.0156815	0.0249084	0.0437249	0.0447195	0.0227089	0.0435001	-0.138918	-0.0570309	0.0185537	0.0118386	0.0249259	0.0123275	0.0817998	-0.0363281	-0.14619	0.0687351	0.0427572	0.0862415	-0.0281384	-0.00136267	-0.0221989	-0.0104771	0.023904	0.0137331	0.0132274	-0.0284787	-0.00285492	0.00277625	-0.00399495	0.0261861	-0.0168069	-0.00435459	0.0250306	-0.0330444	-0.0504753	0.0173603	0.00821782
90	0.0436206	0.00747192	-0.0635779	0.0211323	-0.00711004	0.0265998	-0.0754234	0.020368	0.0138159	0.0274258	0.0399544	0.0447588	0.0257995	0.0421403	-0.14257	-0.0574692	0.0222511	0.00973142	0.0250832	0.00801193	0.0840194	-0.0444873	-0.144993	0.068943	0.0415379	0.0817686	-0.0250591	-0.00463869	-0.0241431	-0.0106738	0.0217574	0.0124688	0.0126767	-0.0309849	0.000488538	0.00509138	-0.0024609	0.0304174	-0.0216619	-0.00332064	0.0231538	-0.029375	-0.0545155	0.0189618	0.00897642
91	0.0430081	0.0055389	-0.0604143	0.0191375	-0.00877334	0.0268639	-0.0761933	0.0188283	0.00746057	0.0241498	0.036122	0.0434271	0.027637	0.0441238	-0.144492	-0.0554407	0.0260778	0.0135694	0.0233188	0.00512364	0.0818054	-0.0483814	-0.144606	0.0678866	0.0419144	0.0783127	-0.0203052	-0.00674591	-0.0259919	-0.00800463	0.0235106	0.00949058	0.0135814	-0.030541	0.00379828	0.00207946	-0.00070207	0.0329179	-0.0236848	-0.00370837	0.0223783	-0.0339715	-0.0557181	0.0256263	0.0111455
92	0.0412717	0.00590977	-0.0568123	0.0189183	-0.00775064	0.0262738	-0.0731252	0.0146026	0.00401035	0.0220987	0.0315199	0.0419267	0.0275302	0.0469953	-0.144767	-0.0556093	0.0292134	0.0115802	0.0185368	0.00217353	0.0791925	-0.0497694	-0.142335	0.0696004	0.0422965	0.0753514	-0.0217662	-0.00995451	-0.028071	-0.0084935	0.0223755	0.00880503	0.0140085	-0.0352331	0.00539415	0.00110171	-0.000241291	0.0359074	-0.0248199	-0.00101675	0.0216703	-0.0338816	-0.0539873	0.0329987	0.0122131
93	0.0388498	0.00787651	-0.0540252	0.0181485	-0.00881268	0.0263469	-0.0698435	0.00705599	0.0028584	0.0176764	0.0280247	0.0391452	0.0278898	0.0502207	-0.148886	-0.0563173	0.0297922	0.0122489	0.0138672	0.00210048	0.0743037	-0.0481342	-0.143454	0.0708816	0.0417345	0.0758571	-0.0186981	-0.0118313	-0.0296612	-0.00561644	0.0226902	0.00745641	0.0138062	-0.0365929	0.00256766	-0.00314083	0.00105676	0.0334855	-0.0232746	-0.00230918	0.0213725	-0.0363822	-0.0521049	0.039489	0.0112073
94	0.0381811	0.00939933	-0.0537892	0.0183115	-0.00713252	0.0249814	-0.0664214	0.00347652	0.00489819	0.0173111	0.0291261	0.0371504	0.0274515	0.0556489	-0.148628	-0.0565027	0.0299551	0.0131929	0.0111587	0.00185323	0.0699488	-0.0458584	-0.141515	0.0714716	0.0410265	0.0755593	-0.0256772	-0.0192544	-0.0363144	-0.00665039	0.021999	0.00665848	0.0156212	-0.0401274	0.00411296	-0.00745641	0.00180412	0.0284843	-0.0222294	0.00258519	0.0222997	-0.0362192	-0.04217	0.0423267	0.0137696
95	0.0356693	0.0133721	-0.0548962	0.0186486	-0.00713252	0.0265773	-0.0633252	-0.00278895	0.0107254	0.0180304	0.029525	0.0308455	0.0270863	0.0570706	-0.150628	-0.0591269	0.0268083	0.012305	0.00849519	0.00205552	0.0686676	-0.0407393	-0.141279	0.0741071	0.0368739	0.0828081	-0.027599	-0.0249354	-0.0391072	-0.00876323	0.0191782	0.00328131	0.0131543	-0.040105	0.00196078	-0.00960859	-5.58554e-05	0.0242025	-0.0197232	0.00314712	0.0223559	-0.0370621	-0.0388996	0.0489237	0.0126683
96	0.0323484	0.0150973	-0.0547838	0.0207446	-0.00786302	0.0314323	-0.0602908	-0.00340707	0.0113154	0.0190419	0.0337507	0.0298004	0.0238889	0.0599758	-0.150404	-0.0587111	0.0248023	0.0131255	0.00802879	0.00454485	0.0686227	-0.0382668	-0.142594	0.0758603	0.0347835	0.088433	-0.0287734	-0.029178	-0.0418663	-0.00865084	0.0174474	-0.0012141	0.0122328	-0.0385091	0.00198888	-0.0103672	-0.000763881	0.0181056	-0.0160145	0.00309093	0.0205914	-0.036961	-0.0360675	0.0505252	0.012938
97	0.0284711	0.016592	-0.0566831	0.0210705	-0.0123359	0.0328765	-0.0622969	-0.00351383	0.0142486	0.0226888	0.0371504	0.0249341	0.0202926	0.0599589	-0.150269	-0.0576378	0.0205092	0.012232	0.00683189	0.00701171	0.0710221	-0.0355471	-0.142813	0.0773606	0.0311647	0.0987163	-0.0265538	-0.0334879	-0.0420236	-0.00818444	0.0154807	-0.00441707	0.00965916	-0.0387282	-0.000449878	-0.00955801	-0.00271376	0.017302	-0.0137725	0.000309396	0.0207431	-0.0360001	-0.0344098	0.0558972	0.0165118
98	0.02524	0.0173674	-0.0592342	0.0224585	-0.0128923	0.0378102	-0.0623924	0.00104338	0.0155523	0.0235485	0.0400049	0.0268727	0.0199554	0.0616053	-0.150235	-0.0558453	0.0204192	0.0122376	0.0080906	0.012423	0.0715278	-0.0346761	-0.141403	0.0765627	0.0285967	0.107263	-0.0266493	-0.0342353	-0.0401692	-0.00536358	0.0157336	-0.00783358	0.00799586	-0.0342047	-0.000680267	-0.00925457	-0.00131457	0.0160714	-0.0114798	-0.00148877	0.0153711	-0.0333197	-0.0364047	0.0622807	0.017956
99	0.0261166	0.0167044	-0.0615943	0.0242398	-0.0153029	0.0389453	-0.0644153	0.00628615	0.0124561	0.0237564	0.045051	0.0255747	0.0187585	0.0594476	-0.147262	-0.052485	0.0174579	0.0127714	0.00882111	0.0173343	0.0734103	-0.0347772	-0.139267	0.0782204	0.0315525	0.112096	-0.0249242	-0.0349152	-0.0399669	-0.0032676	0.0147783	-0.00698507	0.00581559	-0.0334461	-0.00192212	-0.00915905	-0.00185964	0.0161669	-0.00861398	-0.00755194	0.0149441	-0.0316171	-0.0339547	0.0620728	0.0216535

## Sheet: ALL mirror
99	0.0261166	0.0167044	-0.0615943	0.0242398	-0.0153029	0.0389453	-0.0644153	0.00628615	0.0124561	0.0237564	0.045051	0.0255747	0.0187585	0.0594476	-0.147262	-0.052485	0.0174579	0.0127714	0.00882111	0.0173343	0.0734103	-0.0347772	-0.139267	0.0782204	0.0315525	0.112096	-0.0249242	-0.0349152	-0.0399669	-0.0032676	0.0147783	-0.00698507	0.00581559	-0.0334461	-0.00192212	-0.00915905	-0.00185964	0.0161669	-0.00861398	-0.00755194	0.0149441	-0.0316171	-0.0339547	0.0620728	0.0216535
98	0.02524	0.0173674	-0.0592342	0.0224585	-0.0128923	0.0378102	-0.0623924	0.00104338	0.0155523	0.0235485	0.0400049	0.0268727	0.0199554	0.0616053	-0.150235	-0.0558453	0.0204192	0.0122376	0.0080906	0.012423	0.0715278	-0.0346761	-0.141403	0.0765627	0.0285967	0.107263	-0.0266493	-0.0342353	-0.0401692	-0.00536358	0.0157336	-0.00783358	0.00799586	-0.0342047	-0.000680267	-0.00925457	-0.00131457	0.0160714	-0.0114798	-0.00148877	0.0153711	-0.0333197	-0.0364047	0.0622807	0.017956
97	0.0284711	0.016592	-0.0566831	0.0210705	-0.0123359	0.0328765	-0.0622969	-0.00351383	0.0142486	0.0226888	0.0371504	0.0249341	0.0202926	0.0599589	-0.150269	-0.0576378	0.0205092	0.012232	0.00683189	0.00701171	0.0710221	-0.0355471	-0.142813	0.0773606	0.0311647	0.0987163	-0.0265538	-0.0334879	-0.0420236	-0.00818444	0.0154807	-0.00441707	0.00965916	-0.0387282	-0.000449878	-0.00955801	-0.00271376	0.017302	-0.0137725	0.000309396	0.0207431	-0.0360001	-0.0344098	0.0558972	0.0165118
96	0.0323484	0.0150973	-0.0547838	0.0207446	-0.00786302	0.0314323	-0.0602908	-0.00340707	0.0113154	0.0190419	0.0337507	0.0298004	0.0238889	0.0599758	-0.150404	-0.0587111	0.0248023	0.0131255	0.00802879	0.00454485	0.0686227	-0.0382668	-0.142594	0.0758603	0.0347835	0.088433	-0.0287734	-0.029178	-0.0418663	-0.00865084	0.0174474	-0.0012141	0.0122328	-0.0385091	0.00198888	-0.0103672	-0.000763881	0.0181056	-0.0160145	0.00309093	0.0205914	-0.036961	-0.0360675	0.0505252	0.012938
95	0.0356693	0.0133721	-0.0548962	0.0186486	-0.00713252	0.0265773	-0.0633252	-0.00278895	0.0107254	0.0180304	0.029525	0.0308455	0.0270863	0.0570706	-0.150628	-0.0591269	0.0268083	0.012305	0.00849519	0.00205552	0.0686676	-0.0407393	-0.141279	0.0741071	0.0368739	0.0828081	-0.027599	-0.0249354	-0.0391072	-0.00876323	0.0191782	0.00328131	0.0131543	-0.040105	0.00196078	-0.00960859	-5.58554e-05	0.0242025	-0.0197232	0.00314712	0.0223559	-0.0370621	-0.0388996	0.0489237	0.0126683
94	0.0381811	0.00939933	-0.0537892	0.0183115	-0.00713252	0.0249814	-0.0664214	0.00347652	0.00489819	0.0173111	0.0291261	0.0371504	0.0274515	0.0556489	-0.148628	-0.0565027	0.0299551	0.0131929	0.0111587	0.00185323	0.0699488	-0.0458584	-0.141515	0.0714716	0.0410265	0.0755593	-0.0256772	-0.0192544	-0.0363144	-0.00665039	0.021999	0.00665848	0.0156212	-0.0401274	0.00411296	-0.00745641	0.00180412	0.0284843	-0.0222294	0.00258519	0.0222997	-0.0362192	-0.04217	0.0423267	0.0137696
93	0.0388498	0.00787651	-0.0540252	0.0181485	-0.00881268	0.0263469	-0.0698435	0.00705599	0.0028584	0.0176764	0.0280247	0.0391452	0.0278898	0.0502207	-0.148886	-0.0563173	0.0297922	0.0122489	0.0138672	0.00210048	0.0743037	-0.0481342	-0.143454	0.0708816	0.0417345	0.0758571	-0.0186981	-0.0118313	-0.0296612	-0.00561644	0.0226902	0.00745641	0.0138062	-0.0365929	0.00256766	-0.00314083	0.00105676	0.0334855	-0.0232746	-0.00230918	0.0213725	-0.0363822	-0.0521049	0.039489	0.0112073
92	0.0412717	0.00590977	-0.0568123	0.0189183	-0.00775064	0.0262738	-0.0731252	0.0146026	0.00401035	0.0220987	0.0315199	0.0419267	0.0275302	0.0469953	-0.144767	-0.0556093	0.0292134	0.0115802	0.0185368	0.00217353	0.0791925	-0.0497694	-0.142335	0.0696004	0.0422965	0.0753514	-0.0217662	-0.00995451	-0.028071	-0.0084935	0.0223755	0.00880503	0.0140085	-0.0352331	0.00539415	0.00110171	-0.000241291	0.0359074	-0.0248199	-0.00101675	0.0216703	-0.0338816	-0.0539873	0.0329987	0.0122131
91	0.0430081	0.0055389	-0.0604143	0.0191375	-0.00877334	0.0268639	-0.0761933	0.0188283	0.00746057	0.0241498	0.036122	0.0434271	0.027637	0.0441238	-0.144492	-0.0554407	0.0260778	0.0135694	0.0233188	0.00512364	0.0818054	-0.0483814	-0.144606	0.0678866	0.0419144	0.0783127	-0.0203052	-0.00674591	-0.0259919	-0.00800463	0.0235106	0.00949058	0.0135814	-0.030541	0.00379828	0.00207946	-0.00070207	0.0329179	-0.0236848	-0.00370837	0.0223783	-0.0339715	-0.0557181	0.0256263	0.0111455
90	0.0436206	0.00747192	-0.0635779	0.0211323	-0.00711004	0.0265998	-0.0754234	0.020368	0.0138159	0.0274258	0.0399544	0.0447588	0.0257995	0.0421403	-0.14257	-0.0574692	0.0222511	0.00973142	0.0250832	0.00801193	0.0840194	-0.0444873	-0.144993	0.068943	0.0415379	0.0817686	-0.0250591	-0.00463869	-0.0241431	-0.0106738	0.0217574	0.0124688	0.0126767	-0.0309849	0.000488538	0.00509138	-0.0024609	0.0304174	-0.0216619	-0.00332064	0.0231538	-0.029375	-0.0545155	0.0189618	0.00897642
89	0.0426316	0.00643798	-0.0675676	0.024369	-0.00565466	0.0241554	-0.073732	0.0212165	0.0156815	0.0249084	0.0437249	0.0447195	0.0227089	0.0435001	-0.138918	-0.0570309	0.0185537	0.0118386	0.0249259	0.0123275	0.0817998	-0.0363281	-0.14619	0.0687351	0.0427572	0.0862415	-0.0281384	-0.00136267	-0.0221989	-0.0104771	0.023904	0.0137331	0.0132274	-0.0284787	-0.00285492	0.00277625	-0.00399495	0.0261861	-0.0168069	-0.00435459	0.0250306	-0.0330444	-0.0504753	0.0173603	0.00821782
88	0.0436712	0.00950609	-0.0726474	0.0249309	-0.00323276	0.0248803	-0.071518	0.0215537	0.0210086	0.025105	0.0452196	0.0462254	0.0226133	0.0422695	-0.137395	-0.0588572	0.0169522	0.0102821	0.0200596	0.0126703	0.0807322	-0.0304616	-0.144926	0.0692576	0.0407118	0.088551	-0.0331564	-0.00480165	-0.0225473	-0.0119212	0.021173	0.015638	0.0140028	-0.0284338	-0.00774929	0.0048048	-0.00432087	0.0225335	-0.0105751	-0.00176973	0.0248059	-0.0304202	-0.0495425	0.011949	0.00670624
87	0.0403502	0.0107367	-0.0754065	0.0246612	-0.00114239	0.0233013	-0.0676464	0.0185249	0.0152882	0.0243801	0.0471695	0.0484338	0.0196239	0.0475741	-0.132242	-0.0580986	0.0167836	0.0108216	0.0131704	0.0138841	0.0781979	-0.0255336	-0.144229	0.0687519	0.0415716	0.0906863	-0.0345893	-0.00590303	-0.0209064	-0.0101849	0.0212966	0.0170597	0.0134465	-0.0280236	-0.0117952	0.00473175	-0.00420287	0.0221908	-0.00658543	5.09104e-05	0.029172	-0.0325723	-0.0439513	0.0147643	0.00866736
86	0.0396646	0.00631998	-0.077154	0.0227451	-0.000468084	0.0256613	-0.0645446	0.0167717	0.0118829	0.0224921	0.0466581	0.047029	0.0179831	0.0479787	-0.128769	-0.0545641	0.0172556	0.0125916	0.00864129	0.00935493	0.0773044	-0.0222744	-0.144493	0.0690497	0.0400319	0.089023	-0.0353873	-0.011719	-0.0181867	-0.00827997	0.0200604	0.0181161	0.0138511	-0.0274841	-0.0139417	0.00576569	-0.00563578	0.0231404	-0.00341617	0.00297854	0.0286775	-0.0350785	-0.0430129	0.0157251	0.00672872
85	0.0385464	0.00767422	-0.0761145	0.0199467	-0.000265791	0.0275269	-0.0597738	0.0131922	0.00463409	0.0225258	0.0482203	0.0470009	0.0179831	0.0506647	-0.130663	-0.056233	0.0169072	0.0118105	0.00287032	0.00521916	0.0751354	-0.0195659	-0.147095	0.0703759	0.0382	0.0873373	-0.0361515	-0.0185857	-0.0134104	-0.00445888	0.0216394	0.0179925	0.013233	-0.0266244	-0.0147677	0.00579379	-0.00679896	0.0263434	-0.000499776	0.00493404	0.0320154	-0.0378151	-0.0411867	0.0169839	0.00770647
84	0.0395129	0.00881492	-0.0725463	0.0170977	-0.00113116	0.0279259	-0.053868	0.011394	-0.0028339	0.023807	0.0501758	0.0473999	0.0185506	0.0528168	-0.130686	-0.0544348	0.0176602	0.0154631	0.00325804	0.00281974	0.0756805	-0.0215776	-0.14968	0.0718537	0.0381776	0.0870788	-0.0326226	-0.0223899	-0.0135621	-0.00116038	0.0200323	0.0199593	0.0126205	-0.025641	-0.0131044	0.00554092	-0.00620894	0.0280741	-0.00351732	0.00695697	0.034072	-0.038613	-0.0379949	0.0199171	0.0118254
83	0.0402771	0.00705048	-0.0674946	0.0157266	-0.00273826	0.0303309	-0.0526093	0.0137317	-0.0087566	0.0268301	0.0503556	0.0456073	0.0225291	0.0526988	-0.133372	-0.0557666	0.0159576	0.0143561	0.00536526	-0.00276018	0.0782653	-0.0226003	-0.15209	0.0755793	0.03888	0.0847917	-0.0324203	-0.0281272	-0.014169	0.00236852	0.0200042	0.0210382	0.012879	-0.025523	-0.0117952	0.0039001	-0.00638876	0.03085	-0.00475355	0.00937325	0.0318917	-0.0360057	-0.0371689	0.0201531	0.0101059
82	0.0424799	0.0105794	-0.06219	0.0146365	-0.00253597	0.0281563	-0.0466304	0.0158164	-0.0117348	0.0237733	0.0541823	0.0438541	0.0219671	0.0556096	-0.134743	-0.0574243	0.0127658	0.0152832	0.00789955	-0.00546304	0.0821763	-0.0254043	-0.154052	0.0761918	0.0382618	0.0853424	-0.0342803	-0.0243904	-0.0145061	0.0079091	0.019594	0.0199817	0.0117608	-0.0253825	-0.00933954	0.00265824	-0.00464679	0.0314288	-0.0095524	0.00926649	0.0311893	-0.0354157	-0.0359383	0.0208611	0.0129155
81	0.0437274	0.00956229	-0.0583408	0.0147657	-0.00160879	0.0292914	-0.0487039	0.0166705	-0.0159661	0.0257625	0.0503556	0.0440283	0.0251701	0.0566379	-0.134788	-0.0576603	0.00878177	0.0141538	0.00741067	-0.00813219	0.0859356	-0.0256516	-0.155917	0.0778888	0.0433866	0.0855054	-0.0350951	-0.0248792	-0.018035	0.00919591	0.015638	0.0207628	0.00690573	-0.027057	-0.00742337	0.00189965	-0.00374209	0.0285911	-0.00948496	0.00953059	0.0272783	-0.0302404	-0.0374892	0.0207937	0.00866736
80	0.0458627	0.00965219	-0.0553457	0.012872	-0.00335076	0.0284822	-0.0446412	0.0153612	-0.0155503	0.0239643	0.0532327	0.0424999	0.0259118	0.0593015	-0.131719	-0.0583571	0.00588224	0.0156991	0.0117544	-0.0060643	0.0900882	-0.0289613	-0.156333	0.0771021	0.0452578	0.0857807	-0.0383711	-0.0208334	-0.022227	0.0126012	0.012879	0.0195378	0.00561892	-0.0270346	-0.00517567	0.0043384	-0.00337122	0.0221346	-0.010901	0.00614218	0.0260983	-0.0267452	-0.0406079	0.0222098	0.00969569
79	0.0464976	0.0104277	-0.0521427	0.0130237	0.00125141	0.0252961	-0.0436072	0.0144341	-0.0119315	0.020132	0.0553624	0.0395947	0.0229955	0.062909	-0.127443	-0.0564128	0.00233649	0.0189133	0.0140189	-0.00290628	0.0936902	-0.0296581	-0.15735	0.0780574	0.0437294	0.0827632	-0.0395343	-0.0162874	-0.0250478	0.0138487	0.00961983	0.0163011	0.00207317	-0.0278718	-0.00309093	0.0059736	-0.00413543	0.0201566	-0.0124688	0.00325389	0.0261039	-0.0238569	-0.0462552	0.0220131	0.010207
78	0.0447332	0.00931504	-0.0510695	0.0107423	0.00339234	0.0260041	-0.0440511	0.0131248	-0.00681795	0.0214469	0.0532383	0.0392351	0.0240519	0.0629989	-0.124965	-0.0555418	0.00437066	0.0215937	0.0163172	0.00479772	0.0950894	-0.0311697	-0.157367	0.0801534	0.0453309	0.0822013	-0.0404783	-0.0173775	-0.027127	0.0128372	0.00974345	0.016509	-0.001068	-0.0257646	0.000359295	0.0095025	-0.00467488	0.0128066	-0.00949058	-0.00130895	0.0263736	-0.0234411	-0.0544425	0.0240135	0.0089989
77	0.0443679	0.0134171	-0.0514179	0.0109165	0.00574681	0.0258299	-0.0443209	0.0102196	-0.00142909	0.0211322	0.0541486	0.0384596	0.0215232	0.0641228	-0.122571	-0.0556093	0.00534279	0.022459	0.0178007	0.0110519	0.0954715	-0.0329566	-0.159143	0.0840194	0.0425887	0.0764415	-0.0406019	-0.0192094	-0.0263122	0.0107412	0.0112157	0.0130869	-0.00184907	-0.0254106	-0.00261891	0.0117277	-0.00704621	0.0109691	-0.00924334	-0.00255642	0.0271997	-0.0227387	-0.0590559	0.0238843	0.0100385
76	0.0420809	0.0126023	-0.0504738	0.0130575	0.00621321	0.0278641	-0.0438882	0.00937674	0.00559498	0.0225483	0.0510018	0.038218	0.0200116	0.0620717	-0.122436	-0.0595484	0.0127265	0.0230322	0.020245	0.0204417	0.100495	-0.033305	-0.154619	0.0894645	0.0412232	0.0755368	-0.0393938	-0.0228732	-0.0282227	0.00310464	0.0156156	0.01248	-0.000185773	-0.0238934	-0.000702744	0.0141159	-0.00840607	0.00868209	-0.00521433	-0.00426468	0.0307904	-0.0192041	-0.0632479	0.0279133	0.00999913
75	0.037917	0.0162211	-0.051637	0.0188453	0.00663465	0.0315391	-0.0455852	0.00927559	0.0103376	0.0233013	0.0457984	0.0392969	0.0173931	0.0631057	-0.121565	-0.0608745	0.0171657	0.0183682	0.0187728	0.0269882	0.0969999	-0.034485	-0.15104	0.0915829	0.0385428	0.0686251	-0.0373147	-0.0235981	-0.0274472	0.00165487	0.0200604	0.0104515	-0.000241965	-0.0281865	-0.00575445	0.0143688	-0.00673153	0.00793472	-0.00552339	-0.00307901	0.0323019	-0.0163945	-0.0635457	0.0254802	0.00821782
74	0.0385801	0.0176203	-0.0534689	0.0226214	0.00417342	0.0341015	-0.0454672	0.0115514	0.0136698	0.0212165	0.0416851	0.0413198	0.0141451	0.0629483	-0.123201	-0.0643079	0.0221893	0.0159632	0.014873	0.0291516	0.0981968	-0.0350189	-0.144437	0.0937857	0.0366997	0.068125	-0.0388094	-0.0255873	-0.0274416	-0.00198641	0.0229262	0.0104009	0.00134266	-0.031249	-0.0103903	0.0155039	-0.00549529	0.01134	-0.0068383	-0.00316892	0.0344766	-0.0120789	-0.0627365	0.0210185	0.00511599
73	0.0384453	0.0174742	-0.0564977	0.025476	-0.00116487	0.0391532	-0.0462145	0.0141643	0.0127146	0.0177775	0.0366727	0.0425336	0.0115434	0.0643419	-0.12383	-0.0664713	0.0245719	0.011007	0.0110463	0.0323714	0.0986576	-0.0368844	-0.137924	0.0953029	0.0351263	0.0658324	-0.0392589	-0.0251265	-0.027318	-0.00492528	0.0259775	0.00835549	0.00858588	-0.0338395	-0.0113344	0.0167064	-0.00489965	0.0123458	-0.00979402	-0.000359295	0.0359882	-0.00969074	-0.0602921	0.0147586	0.000637448
72	0.0401591	0.0145466	-0.0603862	0.0274371	-0.00328333	0.0396364	-0.0450963	0.0144678	0.0125966	0.0167492	0.0367739	0.0453432	0.0107623	0.064488	-0.12315	-0.068129	0.0254429	0.00856262	0.00706228	0.031832	0.0941622	-0.0369463	-0.138009	0.0960446	0.0345475	0.0674563	-0.0403378	-0.0232216	-0.0292061	-0.00253709	0.0248199	0.0102998	0.0131712	-0.0337608	-0.012211	0.0191732	-0.00727098	0.0175099	-0.0135702	-0.00241594	0.0312736	-0.00934797	-0.0591177	0.00665567	-0.00313307
71	0.0447501	0.0114953	-0.0587454	0.0252456	-0.00594124	0.0412829	-0.0465629	0.0178731	0.014878	0.0144959	0.0350881	0.0464165	0.0120716	0.0642857	-0.124538	-0.0674603	0.0249821	0.0113779	0.00316252	0.0271062	0.0875315	-0.0370081	-0.13453	0.0918808	0.0346487	0.0727778	-0.040557	-0.0209907	-0.0275315	-0.000339965	0.0215383	0.00745079	0.0162955	-0.0305972	-0.0103004	0.0189822	-0.00705183	0.0202577	-0.0188804	6.2149e-05	0.0362242	-0.0105168	-0.0598707	0.000654306	-0.0072576
70	0.0494815	0.00973086	-0.0567449	0.0291341	-0.00810465	0.0396701	-0.0468383	0.0197611	0.0106579	0.0134057	0.0390047	0.05221	0.0116108	0.0667975	-0.125909	-0.0681852	0.0236672	0.0140583	0.00258373	0.0249203	0.08162	-0.0379352	-0.136334	0.0891217	0.0380876	0.0754076	-0.0400007	-0.0198388	-0.02847	0.00548158	0.0211562	0.00589426	0.0215326	-0.021803	-0.00242224	0.0204938	-0.00959735	0.0257983	-0.0219372	-0.00397809	0.0348812	-0.0118654	-0.0588255	-0.00307688	-0.00635852
69	0.0539544	0.0104726	-0.0542724	0.0235486	-0.00611543	0.0361412	-0.0465967	0.0209805	0.0201208	0.0134451	0.040196	0.0481922	0.0144654	0.063308	-0.128488	-0.0692079	0.0191774	0.0184356	0.00206114	0.0212284	0.0742363	-0.0335691	-0.135216	0.0879192	0.0390317	0.0831678	-0.0376743	-0.0140622	-0.0254861	0.00654924	0.0147614	0.00141571	0.0203245	-0.0150375	0.000432345	0.018763	-0.00926581	0.0301645	-0.0219091	0.000382446	0.0404499	-0.0165406	-0.0585502	-0.00252057	-0.00684178
68	0.0542972	0.0100736	-0.0525192	0.0273697	-0.000490561	0.0315391	-0.0480239	0.0213963	0.018508	0.013934	0.0419773	0.0496981	0.0137293	0.0628753	-0.133478	-0.0691741	0.0141706	0.0211947	0.00492134	0.0162835	0.0694937	-0.034249	-0.135508	0.0886385	0.045949	0.0879217	-0.0383374	-0.0118594	-0.023244	0.0092521	0.0102211	-0.00367533	0.0209145	-0.00455755	0.00742832	0.0173133	-0.00793405	0.0339743	-0.0191838	0.00288301	0.0451026	-0.0182264	-0.0555944	-0.00207665	-0.00176197
67	0.0524316	0.0103377	-0.053896	0.0306851	0.00166161	0.0304152	-0.0484004	0.0192947	0.0209018	0.0174291	0.0455568	0.0507546	0.0115771	0.064415	-0.135687	-0.066904	0.0126534	0.0236784	0.0123219	0.0173736	0.066965	-0.0328049	-0.133755	0.0885654	0.0508209	0.0927823	-0.0359267	-0.0131968	-0.0219572	0.0116122	0.00780481	-0.010233	0.0175036	0.00237099	0.0139242	0.017982	-0.00649552	0.0362726	-0.0173351	0.00173669	0.047974	-0.0177207	-0.0515429	0.00242437	0.00194673
66	0.0503805	0.0120179	-0.0511875	0.0288363	0.0055389	0.029578	-0.0504458	0.0184181	0.0229304	0.0187834	0.0453545	0.0478269	0.0106106	0.0625775	-0.138198	-0.06832	0.0124118	0.0247854	0.0199416	0.0232851	0.067482	-0.0341423	-0.130833	0.0894252	0.0543779	0.0954458	-0.037871	-0.0118538	-0.0222775	0.0132474	0.00616398	-0.0146947	0.0129745	0.00691135	0.0110246	0.0145654	-0.000157002	0.0365648	-0.0133229	0.0028774	0.0514018	-0.0159225	-0.0459406	0.0056723	0.0103475
65	0.045385	0.00858454	-0.0537442	0.0331688	0.0107704	0.0306512	-0.0536769	0.022537	0.0227449	0.0206602	0.0446071	0.0509793	0.0115041	0.0642352	-0.135833	-0.0667579	0.0130187	0.0246056	0.0275107	0.0236953	0.0702073	-0.0383286	-0.127832	0.0894476	0.0584912	0.0965978	-0.0421697	-0.0164167	-0.0244297	0.0120449	0.00450069	-0.0158073	0.00728222	0.00769804	0.0119912	0.0117165	0.000669028	0.0344014	-0.00983898	0.00175354	0.0536439	-0.0144896	-0.0430635	0.00770085	0.0140899
64	0.0466381	0.0115571	-0.0524968	0.0320786	0.0111806	0.0328989	-0.0547221	0.027246	0.024397	0.0240318	0.0447925	0.0510917	0.0153645	0.0575258	-0.134372	-0.0642123	0.016025	0.0239762	0.033085	0.0306519	0.0738654	-0.0419193	-0.127006	0.0873629	0.058789	0.0966708	-0.0442432	-0.0166414	-0.028706	0.0131069	0.00944563	-0.01565	0.00730469	0.00889494	0.00550653	0.0103173	0.00289987	0.0313614	-0.00926581	0.00123657	0.0526324	-0.0121183	-0.0437771	0.0139214	0.0262444
63	0.0465651	0.0121584	-0.0534914	0.0351018	0.00787651	0.0358659	-0.0529857	0.0362199	0.027201	0.0245431	0.0431798	0.0545532	0.018944	0.0564356	-0.12737	-0.0626165	0.0205429	0.0244089	0.0301687	0.0322365	0.0784002	-0.0428746	-0.124522	0.0862278	0.0572718	0.0949514	-0.0495028	-0.01808	-0.0325889	0.0135845	0.0139186	-0.0102442	0.00572568	0.0071305	-0.000343112	0.0114074	0.000826368	0.0294846	-0.00887808	0.00107923	0.0501656	-0.0131241	-0.0450977	0.0188326	0.028936
62	0.0489757	0.0118493	-0.054323	0.0380126	0.00371826	0.0409907	-0.0484285	0.0466268	0.0274595	0.0259423	0.0454219	0.0579809	0.0253836	0.0529798	-0.122807	-0.0615207	0.0229704	0.0258924	0.0264094	0.0331356	0.0820077	-0.0445997	-0.123455	0.0831709	0.0563334	0.093451	-0.0486543	-0.019895	-0.0362695	0.0143937	0.020583	-0.00383267	0.00571444	0.00326445	-0.0086877	0.0142676	2.84334e-05	0.0251746	-0.0111651	0.000719602	0.0491485	-0.0154055	-0.0481321	0.0208611	0.0275143
61	0.0489083	0.0164234	-0.055149	0.0409739	-0.00330019	0.0471325	-0.0417641	0.0498691	0.0274483	0.0283923	0.0474448	0.0627236	0.0306433	0.0492992	-0.11857	-0.054654	0.0250888	0.0264824	0.0209643	0.0333042	0.0860929	-0.0429926	-0.123258	0.0812548	0.0557939	0.0923553	-0.0450973	-0.0207997	-0.038697	0.0143375	0.0280116	0.00249461	0.0117327	0.00133705	-0.0144643	0.020859	-0.00134266	0.0225223	-0.014104	0.00269758	0.046041	-0.017243	-0.0518745	0.0234966	0.0292563
60	0.0465819	0.0155187	-0.0550929	0.047717	-0.00959375	0.0486216	-0.0334926	0.0506389	0.027718	0.0285665	0.0484338	0.0644206	0.0343744	0.0477483	-0.11335	-0.0492314	0.0259935	0.0327479	0.0106698	0.0328322	0.0866099	-0.0412843	-0.12278	0.0827551	0.0567379	0.0916866	-0.0451985	-0.0248568	-0.0388206	0.0168999	0.0344569	0.00677648	0.0090579	0.00369713	-0.0190665	0.0277538	-0.00205069	0.0190215	-0.0123283	0.00421478	0.0476818	-0.0198504	-0.0473116	0.0241035	0.0232269
59	0.0459132	0.0175585	-0.0568067	0.0477788	-0.0175787	0.0514762	-0.0284802	0.0464076	0.0304152	0.0317133	0.0497431	0.0694723	0.0353297	0.0440171	-0.110956	-0.0409655	0.0248191	0.0344842	0.0040335	0.0331862	0.0887508	-0.0365248	-0.122247	0.0869639	0.0554287	0.0872361	-0.0406188	-0.0287228	-0.0381575	0.0167819	0.041481	0.00802958	0.015447	0.0033375	-0.0212299	0.0338507	-0.000887505	0.0181281	-0.0109347	0.00672097	0.0458444	-0.0212664	-0.047424	0.0232156	0.0204847
58	0.044559	0.0145185	-0.0561099	0.0477395	-0.0160503	0.0501669	-0.022018	0.0431878	0.0284035	0.0350399	0.0497543	0.0706074	0.0405837	0.0400106	-0.112513	-0.0389313	0.0215824	0.0360633	0.000729379	0.0309553	0.087509	-0.0338444	-0.11815	0.0878349	0.0593228	0.0887308	-0.0374214	-0.0339487	-0.0355221	0.0187374	0.0428577	0.0100694	0.0194985	0.00445011	-0.0236012	0.0371324	0.000466735	0.0185888	-0.00891742	0.00850789	0.0473953	-0.0196312	-0.0417711	0.025615	0.0149328
57	0.0469359	0.0116583	-0.058942	0.0412549	-0.0163931	0.0477731	-0.0199389	0.0409513	0.0302747	0.035658	0.049996	0.0718155	0.0404882	0.0373526	-0.113946	-0.0386279	0.0179243	0.0353103	-0.00149585	0.0318432	0.0855872	-0.0280004	-0.113728	0.0925157	0.0588957	0.0863764	-0.0326226	-0.0394275	-0.0314538	0.02171	0.0421385	0.0089399	0.0256235	0.00678772	-0.0198138	0.0391665	0.00470365	0.0211568	-0.00665848	0.00749642	0.0465917	-0.021789	-0.0388041	0.0290147	0.012893
56	0.0497568	0.00751688	-0.0614819	0.0356637	-0.0180339	0.0448455	-0.0166404	0.0415751	0.0334103	0.0357648	0.051693	0.0744172	0.0403421	0.0365716	-0.114547	-0.0425333	0.0150472	0.0350855	-0.00305238	0.0339448	0.0861716	-0.0219035	-0.107384	0.0968538	0.0602331	0.0807571	-0.0307458	-0.0387813	-0.0250591	0.0243342	0.0391827	0.00842293	0.028124	0.00852407	-0.0162737	0.0400712	0.00814826	0.0227358	-0.00591674	0.00908105	0.0475076	-0.0221767	-0.0347582	0.0357803	0.00988674
55	0.0525102	-0.000468084	-0.0642691	0.032472	-0.0196691	0.0411817	-0.0124878	0.0414795	0.0342757	0.035849	0.0519402	0.0760468	0.0432697	0.03928	-0.114603	-0.0473546	0.0112599	0.0322422	0.00130254	0.0337481	0.0884137	-0.0172733	-0.100579	0.0968875	0.0590643	0.080656	-0.0304592	-0.0387082	-0.023407	0.0274079	0.0404077	0.011609	0.0304223	0.0110865	-0.00862589	0.0424988	0.00973851	0.0253151	-0.00759689	0.0105477	0.0468333	-0.0231826	-0.0317014	0.041585	0.00655452
54	0.0509706	-0.000417511	-0.0688713	0.025594	-0.0212312	0.0399904	-0.0123866	0.0465818	0.0381192	0.0309547	0.0557164	0.0750354	0.0385608	0.0471639	-0.113659	-0.0530581	0.011479	0.0300338	0.00573613	0.0372882	0.0915548	-0.0132667	-0.0916441	0.102878	0.0610985	0.0765876	-0.0212829	-0.0325214	-0.018906	0.0268123	0.0351762	0.010946	0.029866	0.0162337	-0.00216375	0.0418076	0.016122	0.0287147	-0.0124575	0.0150487	0.0434505	-0.0280207	-0.0316957	0.047148	0.0100834
53	0.0497905	-0.00189537	-0.069894	0.0254873	-0.0228327	0.0399118	-0.0114314	0.0481271	0.0421819	0.027954	0.0584923	0.0798904	0.035341	0.0521706	-0.110186	-0.0549012	0.0147326	0.0307418	0.00944484	0.0390583	0.101557	-0.01375	-0.0853786	0.103861	0.0609187	0.0782285	-0.0180013	-0.0267729	-0.0223169	0.0253176	0.0402616	0.0149413	0.0256235	0.0199087	0.00817568	0.0488598	0.0205162	0.0315749	-0.0135758	0.0191114	0.0400734	-0.0320273	-0.0300999	0.0504634	0.0147249
52	0.0428901	-0.00402507	-0.0732206	0.0211323	-0.0215515	0.0400354	-0.00817781	0.050358	0.0424685	0.0303647	0.0650162	0.0799635	0.035459	0.0607287	-0.107562	-0.0540022	0.0187279	0.03254	0.0129456	0.0395809	0.111368	-0.0119855	-0.0785906	0.108772	0.0588115	0.0792624	-0.00875761	-0.0238678	-0.0257221	0.0214122	0.0422621	0.0138624	0.0214259	0.0294389	0.0111426	0.0506635	0.0264221	0.0298442	-0.0150368	0.0232022	0.0358927	-0.0344211	-0.0297571	0.0516153	0.0206195
51	0.0390353	-0.0033339	-0.0717877	0.0211042	-0.0177473	0.0424573	-0.00627851	0.0506052	0.0416425	0.0331068	0.0696409	0.084487	0.0341553	0.0646959	-0.106101	-0.053384	0.0277805	0.0350462	0.0143898	0.039092	0.124298	-0.0135814	-0.0718699	0.107109	0.059851	0.0822406	-0.00362723	-0.0173101	-0.0299366	0.0182429	0.0458753	0.0168799	0.0143119	0.0372047	0.0175036	0.0590643	0.0308163	0.0290125	-0.0118675	0.0236181	0.0358927	-0.0333085	-0.0264923	0.0510309	0.0258117
50	0.0355064	-0.00275512	-0.0693658	0.0218965	-0.0124708	0.0447499	-0.00311487	0.0533811	0.0427439	0.0403164	0.0709614	0.0909098	0.0322447	0.0641677	-0.103488	-0.0517769	0.0370073	0.0383166	0.0146314	0.0462566	0.136543	-0.0147614	-0.0675262	0.106367	0.063571	0.0836847	0.000800744	-0.0114268	-0.0327799	0.0147477	0.0487973	0.0164528	0.00691697	0.0401492	0.0267866	0.0692071	0.0359636	0.0260793	-0.00728784	0.0263434	0.0371907	-0.0305887	-0.0193671	0.0552229	0.0366232
49	0.0329665	-0.00294618	-0.0628362	0.0198792	-0.00337324	0.0490824	-0.000749159	0.0561458	0.0428563	0.0492678	0.0743835	0.0919437	0.0338125	0.0664716	-0.101567	-0.0483436	0.0420478	0.0410644	0.0165757	0.0507688	0.146719	-0.0134297	-0.0615249	0.102231	0.0654647	0.0832296	0.00497023	-0.00715612	-0.030948	0.0135284	0.0465552	0.0157785	0.00494461	0.0482353	0.0310067	0.0745903	0.0390823	0.0191227	-0.000617781	0.0262029	0.0432651	-0.0184568	-0.0112304	0.0570885	0.0427088
48	0.0346972	-0.00580638	-0.0546883	0.0194971	0.00341482	0.0506839	0.00482514	0.0595623	0.046919	0.0606412	0.072546	0.0967144	0.0350488	0.0656624	-0.102393	-0.0504508	0.0488414	0.0406261	0.0204923	0.060906	0.15326	-0.00514128	-0.057479	0.0978765	0.0721572	0.0802345	0.00511071	-0.00121095	-0.0286217	0.0163829	0.0471452	0.0139354	0.00276434	0.0535736	0.0381375	0.0840194	0.0369975	0.0132393	0.00414735	0.0274335	0.0461927	-0.0105561	-0.00408834	0.0599543	0.0457263
47	0.0370292	-0.00678975	-0.0522439	0.019941	0.00848901	0.0554715	0.00424636	0.0650186	0.0516054	0.0663672	0.0705624	0.0966751	0.0355376	0.0668481	-0.10219	-0.0498327	0.0486616	0.0384627	0.0264318	0.067576	0.151417	0.00231547	-0.0523992	0.0992476	0.0760569	0.0774137	0.0056333	0.00414982	-0.0212717	0.0208165	0.0472464	0.0164528	0.0087938	0.0636771	0.0467856	0.0885766	0.0339069	0.00611971	0.00777177	0.0277089	0.0540766	0.00107575	-0.00205979	0.0628875	0.0436472
46	0.040884	-0.00591314	-0.0472933	0.0204187	0.0100006	0.0598545	0.00817984	0.0709244	0.0620966	0.0765999	0.0684833	0.102525	0.0378078	0.0699443	-0.0998077	-0.0498046	0.0540786	0.0354564	0.0299664	0.0769152	0.152664	0.0142676	-0.0454707	0.100607	0.0815301	0.071963	0.00513881	0.00751013	-0.0169224	0.0261155	0.0517586	0.0182735	0.0140422	0.0719767	0.0503201	0.0991689	0.0317154	0.00187717	0.011177	0.0304848	0.0585101	0.00753789	-0.00117195	0.0656297	0.0421637
45	0.0429688	-0.00320466	-0.0446635	0.022082	0.0105569	0.0666313	0.0089272	0.0774765	0.0717111	0.0844612	0.0672752	0.108178	0.0395329	0.0733889	-0.0949808	-0.0485178	0.0562195	0.0330232	0.0342201	0.0807026	0.153103	0.0234663	-0.0341535	0.10943	0.0856097	0.0673833	0.00693697	0.0105108	-0.012545	0.0327799	0.0579398	0.0283769	0.0244322	0.0820071	0.0554392	0.109941	0.0296194	0.00141639	0.0119525	0.0322436	0.0650341	0.0128088	-0.00381862	0.0673942	0.0406409
44	0.0461436	0.00407789	-0.0438656	0.0258244	0.00939371	0.073897	0.0140576	0.08377	0.080657	0.0906312	0.066865	0.113651	0.042129	0.0757659	-0.0841581	-0.0451294	0.064935	0.0330513	0.0364735	0.0823041	0.156143	0.0300971	-0.0183578	0.119252	0.0922573	0.0674058	0.0101512	0.012781	-0.0107131	0.0397759	0.0635815	0.0433691	0.0356314	0.0939592	0.0617103	0.125591	0.0284338	0.00660858	0.0142227	0.035559	0.0771492	0.0214455	-0.00593708	0.0685742	0.0387304
43	0.0512684	0.0176147	-0.0430452	0.0307469	0.0122876	0.0788925	0.0219358	0.0879845	0.0916539	0.0945365	0.0668032	0.122743	0.0467649	0.0828405	-0.0724869	-0.0430727	0.0711105	0.0384065	0.0342707	0.0829335	0.16465	0.0364243	0.00143887	0.129333	0.100596	0.0685184	0.0151748	0.0145511	-0.0113987	0.0466876	0.0729039	0.0580747	0.042116	0.105355	0.0671273	0.147899	0.0280011	0.0141271	0.0181674	0.0422627	0.0966536	0.0262219	-0.00743742	0.0699229	0.0424335
42	0.0568933	0.0324607	-0.0427811	0.033461	0.0101298	0.0854502	0.032455	0.0945815	0.103651	0.0980317	0.0658928	0.13188	0.050822	0.0848803	-0.058495	-0.0389257	0.0800395	0.0408958	0.0329558	0.0844675	0.181688	0.0442688	0.025287	0.139161	0.107699	0.0734465	0.0213223	0.019024	-0.0123539	0.0507559	0.081979	0.0780399	0.0488366	0.12087	0.0751684	0.162807	0.0272031	0.0270964	0.0250735	0.045595	0.123087	0.0360107	-0.00441426	0.0670402	0.0457151
41	0.0599895	0.0445197	-0.0394208	0.0333654	0.0144398	0.0976777	0.044424	0.101769	0.117452	0.102701	0.0666571	0.143096	0.0588463	0.0927079	-0.0514091	-0.0401957	0.0803711	0.051224	0.0317589	0.0853947	0.195449	0.0561704	0.0453252	0.142892	0.119218	0.07856	0.0259806	0.01867	-0.0121741	0.0548411	0.0881433	0.0925656	0.0493648	0.140532	0.0867778	0.185616	0.0287091	0.0379415	0.0283607	0.0524055	0.150604	0.0383426	0.00388538	0.0722267	0.0564816
40	0.0647827	0.0506166	-0.0361728	0.0320674	0.010068	0.106899	0.0585171	0.117806	0.129809	0.113069	0.0673089	0.156812	0.0683091	0.0990464	-0.0443626	-0.0367398	0.0823153	0.0589786	0.0356699	0.0931717	0.216358	0.0759727	0.0670156	0.147236	0.12459	0.0851626	0.0314931	0.0214908	-0.0140341	0.0569427	0.0956956	0.104405	0.0516462	0.163436	0.0962182	0.197343	0.0315019	0.0517424	0.0350476	0.0574291	0.177088	0.0460635	0.0149665	0.0716817	0.0677763
39	0.0671877	0.0556739	-0.0370663	0.0254479	0.00904531	0.118109	0.0747849	0.131157	0.143211	0.124768	0.0700005	0.170602	0.0757097	0.107975	-0.0371755	-0.0299742	0.0859229	0.0711499	0.0441437	0.107973	0.237936	0.0962301	0.0899309	0.148433	0.133868	0.0910572	0.0359492	0.0251883	-0.0112469	0.0577687	0.106619	0.112806	0.0517193	0.189593	0.110266	0.219028	0.0327999	0.0613514	0.0362895	0.0656557	0.201953	0.0483505	0.0311107	0.0777392	0.0843362
38	0.0673001	0.0570731	-0.0335149	0.022082	0.0118774	0.136928	0.0923226	0.145312	0.162631	0.139845	0.0792217	0.184206	0.0840262	0.117197	-0.0293704	-0.0235008	0.0931605	0.0855689	0.059164	0.126415	0.264324	0.121011	0.113352	0.154288	0.14836	0.0993849	0.0397647	0.0305041	-0.00268319	0.0609268	0.120122	0.119353	0.0556134	0.215627	0.128091	0.247253	0.0399757	0.0694543	0.0377617	0.0776865	0.225722	0.049244	0.0525369	0.0876572	0.103633
37	0.0678508	0.0523979	-0.0282441	0.0137262	0.0123213	0.155618	0.105882	0.167351	0.178117	0.160495	0.088707	0.203379	0.0989565	0.131172	-0.0231892	-0.0155046	0.101859	0.102848	0.0747237	0.148145	0.29577	0.156542	0.145303	0.157924	0.164234	0.108331	0.0458334	0.0335104	0.00152001	0.0658942	0.136441	0.134221	0.0618115	0.242684	0.147876	0.263448	0.0486575	0.0819066	0.0448139	0.0905097	0.258685	0.0562456	0.0644272	0.0995981	0.125576
36	0.0691376	0.0522518	-0.0261031	0.0114672	0.0174011	0.174206	0.124116	0.17651	0.198257	0.18009	0.0996927	0.216899	0.109577	0.140286	-0.00627525	-0.00835696	0.120863	0.117958	0.093492	0.168312	0.336532	0.187447	0.175608	0.170736	0.191398	0.11649	0.0501041	0.042327	0.012899	0.077644	0.157496	0.148994	0.0672734	0.266976	0.175877	0.300636	0.0598566	0.0918527	0.0505062	0.102917	0.294558	0.0650622	0.0875898	0.116585	0.146789
35	0.0727733	0.05151	-0.0161402	0.00501631	0.0240881	0.193154	0.1452	0.196773	0.21317	0.202179	0.115651	0.232981	0.119838	0.1498	0.00840225	0.00307261	0.138345	0.135237	0.109732	0.192644	0.378901	0.221674	0.214459	0.184149	0.216864	0.124745	0.060584	0.049559	0.0217606	0.0888938	0.180934	0.172882	0.081816	0.290701	0.203546	0.323029	0.0735395	0.107469	0.0638126	0.118331	0.341428	0.0800825	0.0998847	0.134707	0.17312
34	0.0778306	0.0545388	-0.00542427	0.0108154	0.0350681	0.213019	0.170526	0.212917	0.231747	0.224206	0.132869	0.248361	0.134223	0.159785	0.0303679	0.0124455	0.163131	0.154382	0.12823	0.21629	0.427182	0.253502	0.25961	0.20798	0.247607	0.133814	0.0680632	0.0543803	0.0351344	0.104167	0.203254	0.19936	0.0980388	0.323253	0.242145	0.366443	0.0918133	0.117049	0.080159	0.128884	0.391254	0.10374	0.121508	0.155274	0.199834
33	0.0816573	0.0649119	0.00452743	0.0122258	0.0458627	0.240131	0.194205	0.237164	0.249375	0.247347	0.154582	0.26786	0.150339	0.169062	0.0502207	0.0230659	0.18508	0.175325	0.140879	0.245403	0.47535	0.29645	0.310717	0.238099	0.277811	0.143384	0.0848985	0.0546388	0.0503457	0.11386	0.233345	0.231698	0.10694	0.36656	0.285267	0.4141	0.112442	0.130086	0.100855	0.138537	0.450032	0.1306	0.148188	0.179363	0.234258
32	0.0902941	0.0768641	0.023425	0.0239026	0.0579834	0.274055	0.22129	0.267368	0.277455	0.267565	0.180666	0.284088	0.16482	0.177435	0.0692082	0.0371084	0.209648	0.198662	0.154214	0.278624	0.521844	0.341128	0.361161	0.26864	0.303873	0.15755	0.104476	0.0582576	0.0626968	0.126756	0.261025	0.270775	0.124056	0.409626	0.33593	0.451322	0.138386	0.148388	0.123017	0.152687	0.518092	0.160398	0.17307	0.207432	0.272559
31	0.0961381	0.0874957	0.0369224	0.0401366	0.0697726	0.317913	0.252859	0.291626	0.317346	0.294762	0.213151	0.306358	0.18519	0.191107	0.0930114	0.0519489	0.244729	0.227388	0.172842	0.314537	0.579497	0.390707	0.423698	0.307042	0.337571	0.167783	0.1208	0.0596905	0.0803581	0.135933	0.296618	0.314122	0.141655	0.471433	0.406193	0.512572	0.163369	0.165015	0.145292	0.166634	0.592811	0.196598	0.214214	0.236315	0.318496
30	0.104207	0.104056	0.0608043	0.0542635	0.0866922	0.368189	0.28635	0.329511	0.361704	0.323386	0.248462	0.333173	0.208622	0.2062	0.114825	0.0783032	0.282777	0.265891	0.195077	0.361772	0.643377	0.446973	0.487291	0.348692	0.38166	0.18237	0.138613	0.0656526	0.100621	0.149166	0.33416	0.363487	0.166931	0.543089	0.472972	0.562965	0.197534	0.189347	0.172877	0.191111	0.684242	0.240141	0.255089	0.277835	0.376324
29	0.108899	0.117267	0.0743354	0.0628328	0.0999424	0.418447	0.323971	0.36398	0.407675	0.359911	0.285864	0.356953	0.235145	0.222389	0.140966	0.104798	0.321549	0.304045	0.229062	0.411514	0.70956	0.510869	0.547248	0.402581	0.434453	0.192676	0.155128	0.0743231	0.126621	0.163675	0.385486	0.417971	0.195634	0.615291	0.544376	0.625513	0.228215	0.220196	0.206559	0.220286	0.784518	0.282853	0.306937	0.317237	0.441271
28	0.119615	0.137541	0.100549	0.065693	0.117806	0.472684	0.362103	0.403944	0.455557	0.403079	0.322221	0.39186	0.270911	0.244686	0.165753	0.145914	0.370184	0.352225	0.256861	0.468589	0.786252	0.581211	0.608408	0.456318	0.497023	0.208427	0.172907	0.0928329	0.155712	0.186585	0.434936	0.480024	0.235621	0.696866	0.610504	0.67172	0.271315	0.250748	0.246933	0.257402	0.905517	0.338844	0.363793	0.370885	0.508691
27	0.133034	0.15496	0.117446	0.0676598	0.132349	0.526584	0.400668	0.445689	0.50486	0.455214	0.361539	0.422496	0.306582	0.265944	0.198788	0.189458	0.424747	0.402034	0.293965	0.52137	0.868765	0.659993	0.670411	0.514235	0.562072	0.218957	0.189698	0.109455	0.18795	0.209916	0.494045	0.550372	0.278833	0.782374	0.686605	0.728407	0.313611	0.283424	0.288324	0.295551	1.04279	0.392468	0.429954	0.425976	0.577628
26	0.153443	0.172476	0.137035	0.072925	0.149133	0.586013	0.444891	0.492655	0.556512	0.516891	0.402615	0.459095	0.344951	0.292461	0.239876	0.241132	0.486913	0.463318	0.33548	0.578259	0.956886	0.75003	0.746007	0.576216	0.629857	0.233275	0.209618	0.131718	0.222323	0.239282	0.563819	0.633998	0.335508	0.885459	0.770456	0.79354	0.368135	0.316027	0.337453	0.340168	1.20561	0.461793	0.511793	0.49471	0.656331
25	0.178814	0.199055	0.16798	0.080747	0.171723	0.658384	0.497667	0.545532	0.614267	0.584434	0.452368	0.504577	0.392062	0.327205	0.281846	0.303624	0.550433	0.542476	0.378714	0.64623	1.05276	0.853076	0.831436	0.64858	0.703098	0.255055	0.250105	0.162573	0.268732	0.275891	0.649467	0.746905	0.40948	1.00245	0.861662	0.84903	0.438257	0.355238	0.395208	0.394775	1.38851	0.550633	0.613917	0.574285	0.753466
24	0.210659	0.216351	0.195723	0.0963854	0.204191	0.727871	0.563986	0.620066	0.671971	0.656372	0.510027	0.546069	0.442299	0.369248	0.328065	0.371218	0.620275	0.634396	0.436834	0.716431	1.15301	0.958409	0.93183	0.728497	0.780144	0.268148	0.296761	0.190439	0.315985	0.307781	0.759644	0.864376	0.489145	1.12279	0.962865	0.929032	0.505851	0.413173	0.462561	0.460526	1.58355	0.651235	0.720475	0.651825	0.868054
23	0.23962	0.249128	0.229225	0.118761	0.235687	0.807159	0.62863	0.684901	0.73094	0.71974	0.572828	0.59703	0.497766	0.413078	0.371698	0.439273	0.681024	0.730109	0.495988	0.789673	1.25195	1.06053	1.03107	0.815528	0.859802	0.295547	0.350656	0.228959	0.371205	0.346121	0.873305	0.998451	0.57685	1.25252	1.06961	0.985404	0.57889	0.468714	0.532172	0.526474	1.77268	0.765148	0.846228	0.746245	0.994858
22	0.277471	0.276724	0.254871	0.14488	0.278584	0.886216	0.698382	0.767549	0.795853	0.789655	0.641496	0.650211	0.552992	0.46155	0.418417	0.517886	0.756912	0.837774	0.566397	0.860251	1.36242	1.17115	1.14178	0.902177	0.950025	0.320851	0.41113	0.273829	0.428151	0.378774	1.00049	1.13584	0.672832	1.38669	1.18873	1.06257	0.649429	0.545141	0.607987	0.605261	1.98091	0.88086	0.981636	0.854045	1.12852
21	0.326089	0.31988	0.28531	0.176044	0.322886	0.974832	0.775894	0.850309	0.871303	0.863458	0.717878	0.714287	0.619226	0.513084	0.481167	0.607086	0.848321	0.95017	0.643729	0.938229	1.49753	1.29102	1.26429	0.997137	1.04779	0.357618	0.47488	0.331938	0.495486	0.419857	1.14306	1.29041	0.777109	1.54304	1.32908	1.14611	0.724946	0.631565	0.692517	0.694664	2.20608	1.01765	1.13304	0.985412	1.27329
20	0.372235	0.364896	0.316357	0.208866	0.3716	1.0686	0.857199	0.948736	0.954946	0.943117	0.802611	0.783258	0.69616	0.572581	0.552329	0.701776	0.952378	1.07963	0.746275	1.02511	1.64868	1.43144	1.39772	1.1096	1.16498	0.399571	0.553966	0.396486	0.582877	0.462467	1.31825	1.47858	0.898344	1.71064	1.48093	1.22977	0.812449	0.736134	0.797266	0.803885	2.44866	1.1671	1.30097	1.1265	1.42392
19	0.424797	0.408035	0.352309	0.24016	0.418335	1.15056	0.943308	1.04834	1.03827	1.02067	0.880364	0.849599	0.771727	0.630589	0.630589	0.795269	1.06471	1.20191	0.852069	1.11379	1.80402	1.56787	1.5283	1.21474	1.27894	0.441311	0.632787	0.462619	0.67587	0.516749	1.49548	1.66715	1.01639	1.87473	1.63039	1.32322	0.90828	0.84113	0.89526	0.90692	2.6752	1.33197	1.46308	1.26749	1.56371
18	0.478697	0.461699	0.396515	0.274903	0.457439	1.25134	1.03415	1.15277	1.13394	1.10018	0.960675	0.916238	0.854752	0.683039	0.711882	0.898147	1.17901	1.33584	0.96024	1.22065	1.96702	1.71317	1.6589	1.34356	1.40875	0.495728	0.721571	0.531455	0.785541	0.579219	1.6878	1.89127	1.15018	2.05094	1.78623	1.41518	1.02287	0.9537	1.0032	1.02947	2.9306	1.5263	1.62314	1.42459	1.70176
17	0.540278	0.527253	0.450033	0.314834	0.508018	1.3559	1.12933	1.27049	1.23247	1.18897	1.03804	0.990951	0.939457	0.753684	0.812489	1.00609	1.32871	1.47016	1.08035	1.32629	2.15433	1.88117	1.80502	1.46316	1.54629	0.559079	0.824156	0.622684	0.907715	0.657658	1.90753	2.11462	1.29639	2.2317	1.96004	1.52318	1.15614	1.08067	1.11603	1.14699	3.19867	1.73568	1.82065	1.60886	1.84346
16	0.586913	0.590312	0.503562	0.352837	0.556827	1.48066	1.2131	1.38748	1.33035	1.27451	1.12305	1.05989	1.01605	0.826982	0.905477	1.12472	1.46989	1.59908	1.18612	1.43489	2.33481	2.0576	1.91723	1.59945	1.7013	0.618598	0.930175	0.720447	1.02126	0.744975	2.11601	2.34775	1.46189	2.39329	2.11982	1.60801	1.29415	1.20459	1.21747	1.26043	3.47307	1.94609	2.00018	1.8004	1.98947
15	0.641762	0.660665	0.561278	0.394689	0.612143	1.60259	1.30529	1.49939	1.42616	1.36406	1.20324	1.13733	1.08284	0.906533	1.00118	1.24858	1.61243	1.71111	1.2971	1.53738	2.50556	2.22741	2.03459	1.72032	1.83903	0.675904	1.04713	0.820077	1.13961	0.841497	2.33873	2.56754	1.62392	2.55999	2.27874	1.70207	1.43585	1.32687	1.323	1.36556	3.75667	2.15196	2.18491	2.00457	2.13328
14	0.697235	0.728079	0.624314	0.439896	0.66665	1.73075	1.40145	1.6204	1.52437	1.45706	1.29068	1.20875	1.14764	0.993435	1.091	1.3843	1.74847	1.82037	1.41419	1.63455	2.67721	2.40813	2.14957	1.84531	1.98202	0.733265	1.17387	0.936069	1.26345	0.951073	2.58212	2.79106	1.80807	2.72611	2.43871	1.79559	1.58416	1.45352	1.43978	1.46303	4.04662	2.36187	2.37298	2.20766	2.28563
13	0.761806	0.789717	0.688874	0.485974	0.730288	1.86501	1.51259	1.75256	1.63108	1.56188	1.39721	1.29355	1.21403	1.09034	1.1827	1.53172	1.89117	1.92526	1.55176	1.72272	2.85823	2.60427	2.27273	1.98529	2.12437	0.792571	1.32256	1.05851	1.38369	1.07433	2.85444	3.02638	2.02004	2.90617	2.61141	1.9002	1.74475	1.5879	1.56438	1.55638	4.35627	2.57326	2.57741	2.43656	2.45024
12	0.838256	0.843875	0.753271	0.540301	0.787335	1.99488	1.62036	1.8957	1.76063	1.67662	1.49759	1.36814	1.28308	1.19696	1.28216	1.65871	2.03085	2.05473	1.70704	1.81788	3.0411	2.80123	2.40921	2.11947	2.25833	0.85091	1.47528	1.21321	1.52044	1.21265	3.13808	3.26072	2.23928	3.10633	2.80493	1.99863	1.91265	1.72216	1.70411	1.64658	4.66008	2.79976	2.79843	2.67986	2.61932
11	0.916403	0.888919	0.811306	0.588199	0.84546	2.09901	1.72217	2.04098	1.87846	1.77029	1.5974	1.43427	1.35806	1.29168	1.35683	1.76801	2.15477	2.1517	1.85923	1.90252	3.21206	2.96894	2.53143	2.25108	2.38024	0.914548	1.62011	1.3525	1.63838	1.3424	3.40773	3.47605	2.45554	3.27165	2.95758	2.09463	2.08005	1.84351	1.83491	1.7263	4.89998	3.00761	2.99163	2.9047	2.78336
10	0.999877	0.930873	0.855507	0.639666	0.885671	2.19951	1.81376	2.17976	2.00912	1.8631	1.67862	1.49153	1.42608	1.387	1.4303	1.86432	2.2837	2.28791	2.00488	1.98984	3.38022	3.11752	2.65419	2.36761	2.489	0.986856	1.76545	1.49755	1.75289	1.47375	3.65827	3.65571	2.64333	3.45209	3.12469	2.17039	2.23526	1.96661	1.96463	1.81976	5.11468	3.21099	3.19355	3.13365	2.92648
9	1.08676	0.97899	0.883564	0.698629	0.927917	2.29235	1.89479	2.30239	2.12889	1.94797	1.7553	1.55652	1.49892	1.49039	1.50795	1.95415	2.41041	2.4071	2.15092	2.08128	3.55072	3.26213	2.76132	2.48828	2.59274	1.06075	1.90905	1.63793	1.85968	1.60732	3.90399	3.83916	2.84034	3.62594	3.26921	2.23485	2.38817	2.09346	2.07931	1.91415	5.31757	3.41264	3.39298	3.36829	3.06586
8	1.17797	1.03468	0.917583	0.763554	0.970764	2.37854	1.97837	2.41447	2.24438	2.01721	1.82143	1.61632	1.56334	1.59435	1.59013	2.04104	2.53363	2.53483	2.27856	2.17611	3.71699	3.39438	2.86096	2.60759	2.69379	1.13761	2.04954	1.78072	1.97357	1.73988	4.12625	4.00423	3.02267	3.78839	3.40036	2.29054	2.51511	2.22391	2.1935	2.0163	5.50963	3.60159	3.58092	3.604	3.1951
7	1.27457	1.09944	0.954625	0.839077	1.01304	2.45449	2.06594	2.52274	2.32571	2.07659	1.88703	1.68029	1.62469	1.71213	1.68287	2.12881	2.64847	2.67036	2.4127	2.28065	3.87256	3.51773	2.95159	2.7308	2.79565	1.21623	2.19351	1.94544	2.09026	1.87661	4.3513	4.13742	3.2024	3.9322	3.50888	2.35168	2.63451	2.37263	2.31328	2.12082	5.69057	3.80109	3.77089	3.83001	3.33048
6	1.36128	1.16523	0.97917	0.906586	1.06033	2.51923	2.16178	2.59509	2.37984	2.13399	1.95279	1.74472	1.68384	1.82089	1.77063	2.20529	2.75645	2.77299	2.50951	2.36919	3.99829	3.63881	3.01274	2.84322	2.88443	1.27839	2.32155	2.09662	2.19137	1.98845	4.55574	4.2676	3.38038	4.03909	3.58705	2.42137	2.722	2.5016	2.40717	2.19613	5.86285	3.96354	3.93981	4.04408	3.45484
5	1.43538	1.22578	1.03163	0.972629	1.08473	2.58385	2.24824	2.67095	2.42862	2.19219	1.99996	1.79949	1.72742	1.90794	1.85006	2.27205	2.87107	2.88217	2.59685	2.44358	4.11704	3.76162	3.06245	2.94501	2.95667	1.33346	2.42009	2.25797	2.26092	2.09487	4.72328	4.36744	3.55068	4.13634	3.66854	2.4797	2.79565	2.63508	2.48574	2.24089	6.03406	4.11973	4.08376	4.25641	3.53251
4	1.50332	1.28581	1.09007	1.02592	1.11208	2.64262	2.34316	2.72527	2.47615	2.25442	2.06345	1.85484	1.78015	1.98455	1.92625	2.32197	2.98551	2.97287	2.66873	2.48727	4.23032	3.88614	3.09359	3.03997	3.02428	1.38516	2.50503	2.40857	2.30625	2.16249	4.87261	4.46545	3.73658	4.19759	3.74197	2.55819	2.86467	2.71763	2.54929	2.25802	6.19524	4.26245	4.22827	4.47177	3.60758
3	1.54762	1.3265	1.1346	1.06717	1.09724	2.68472	2.40881	2.76535	2.51473	2.31581	2.11852	1.88813	1.81396	2.02721	1.96174	2.35367	3.0839	3.03473	2.72033	2.50427	4.31765	3.99033	3.10642	3.10417	3.06343	1.42197	2.54694	2.52896	2.31346	2.21091	4.97572	4.52927	3.88278	4.24409	3.80326	2.60937	2.9336	2.78497	2.58408	2.2635	6.29747	4.35995	4.3296	4.64906	3.64237
2	1.57649	1.36682	1.17787	1.09358	1.07216	2.7145	2.47954	2.76613	2.53784	2.36821	2.1797	1.90787	1.84536	2.05994	1.9746	2.37418	3.15772	3.09977	2.77737	2.52134	4.37138	4.05284	3.10389	3.17238	3.08914	1.44206	2.58593	2.58417	2.31901	2.23683	5.08439	4.61131	4.02375	4.29769	3.83515	2.66121	3.01487	2.83716	2.62047	2.26681	6.37283	4.45421	4.40996	4.77065	3.67524
1	1.5937	1.37946	1.22915	1.11536	1.0395	2.72222	2.56418	2.77561	2.5389	2.39771	2.24397	1.91946	1.87872	2.0761	1.97776	2.38121	3.15877	3.16018	2.8469	2.53504	4.38789	4.06408	3.11372	3.25491	3.1067	1.44838	2.61999	2.59049	2.32358	2.24491	5.1915	4.65627	4.13508	4.33667	3.83726	2.72021	3.0974	2.84594	2.66191	2.26997	6.39426	4.55536	4.45491	4.79488	3.71036
0	1.59651	1.37736	1.25935	1.13011	1.03458	2.72293	2.6274	2.78474	2.53749	2.39701	2.25591	1.91876	1.9019	2.0761	1.98057	2.38683	3.15667	3.1679	2.86446	2.54417	4.38789	4.06197	3.12356	3.30899	3.11232	1.44978	2.61859	2.59049	2.32639	2.25334	5.22802	4.6661	4.16037	4.35704	3.83445	2.75322	3.10723	2.85437	2.68579	2.26997	6.39215	4.61085	4.45351	4.79628	3.71739
0	1.59651	1.37736	1.25935	1.13011	1.03458	2.72293	2.6274	2.78474	2.53749	2.39701	2.25591	1.91876	1.9019	2.0761	1.98057	2.38683	3.15667	3.1679	2.86446	2.54417	4.38789	4.06197	3.12356	3.30899	3.11232	1.44978	2.61859	2.59049	2.32639	2.25334	5.22802	4.6661	4.16037	4.35704	3.83445	2.75322	3.10723	2.85437	2.68579	2.26997	6.39215	4.61085	4.45351	4.79628	3.71739
1	1.5937	1.37946	1.22915	1.11536	1.0395	2.72222	2.56418	2.77561	2.5389	2.39771	2.24397	1.91946	1.87872	2.0761	1.97776	2.38121	3.15877	3.16018	2.8469	2.53504	4.38789	4.06408	3.11372	3.25491	3.1067	1.44838	2.61999	2.59049	2.32358	2.24491	5.1915	4.65627	4.13508	4.33667	3.83726	2.72021	3.0974	2.84594	2.66191	2.26997	6.39426	4.55536	4.45491	4.79488	3.71036
2	1.57649	1.36682	1.17787	1.09358	1.07216	2.7145	2.47954	2.76613	2.53784	2.36821	2.1797	1.90787	1.84536	2.05994	1.9746	2.37418	3.15772	3.09977	2.77737	2.52134	4.37138	4.05284	3.10389	3.17238	3.08914	1.44206	2.58593	2.58417	2.31901	2.23683	5.08439	4.61131	4.02375	4.29769	3.83515	2.66121	3.01487	2.83716	2.62047	2.26681	6.37283	4.45421	4.40996	4.77065	3.67524
3	1.54762	1.3265	1.1346	1.06717	1.09724	2.68472	2.40881	2.76535	2.51473	2.31581	2.11852	1.88813	1.81396	2.02721	1.96174	2.35367	3.0839	3.03473	2.72033	2.50427	4.31765	3.99033	3.10642	3.10417	3.06343	1.42197	2.54694	2.52896	2.31346	2.21091	4.97572	4.52927	3.88278	4.24409	3.80326	2.60937	2.9336	2.78497	2.58408	2.2635	6.29747	4.35995	4.3296	4.64906	3.64237
4	1.50332	1.28581	1.09007	1.02592	1.11208	2.64262	2.34316	2.72527	2.47615	2.25442	2.06345	1.85484	1.78015	1.98455	1.92625	2.32197	2.98551	2.97287	2.66873	2.48727	4.23032	3.88614	3.09359	3.03997	3.02428	1.38516	2.50503	2.40857	2.30625	2.16249	4.87261	4.46545	3.73658	4.19759	3.74197	2.55819	2.86467	2.71763	2.54929	2.25802	6.19524	4.26245	4.22827	4.47177	3.60758
5	1.43538	1.22578	1.03163	0.972629	1.08473	2.58385	2.24824	2.67095	2.42862	2.19219	1.99996	1.79949	1.72742	1.90794	1.85006	2.27205	2.87107	2.88217	2.59685	2.44358	4.11704	3.76162	3.06245	2.94501	2.95667	1.33346	2.42009	2.25797	2.26092	2.09487	4.72328	4.36744	3.55068	4.13634	3.66854	2.4797	2.79565	2.63508	2.48574	2.24089	6.03406	4.11973	4.08376	4.25641	3.53251
6	1.36128	1.16523	0.97917	0.906586	1.06033	2.51923	2.16178	2.59509	2.37984	2.13399	1.95279	1.74472	1.68384	1.82089	1.77063	2.20529	2.75645	2.77299	2.50951	2.36919	3.99829	3.63881	3.01274	2.84322	2.88443	1.27839	2.32155	2.09662	2.19137	1.98845	4.55574	4.2676	3.38038	4.03909	3.58705	2.42137	2.722	2.5016	2.40717	2.19613	5.86285	3.96354	3.93981	4.04408	3.45484
7	1.27457	1.09944	0.954625	0.839077	1.01304	2.45449	2.06594	2.52274	2.32571	2.07659	1.88703	1.68029	1.62469	1.71213	1.68287	2.12881	2.64847	2.67036	2.4127	2.28065	3.87256	3.51773	2.95159	2.7308	2.79565	1.21623	2.19351	1.94544	2.09026	1.87661	4.3513	4.13742	3.2024	3.9322	3.50888	2.35168	2.63451	2.37263	2.31328	2.12082	5.69057	3.80109	3.77089	3.83001	3.33048
8	1.17797	1.03468	0.917583	0.763554	0.970764	2.37854	1.97837	2.41447	2.24438	2.01721	1.82143	1.61632	1.56334	1.59435	1.59013	2.04104	2.53363	2.53483	2.27856	2.17611	3.71699	3.39438	2.86096	2.60759	2.69379	1.13761	2.04954	1.78072	1.97357	1.73988	4.12625	4.00423	3.02267	3.78839	3.40036	2.29054	2.51511	2.22391	2.1935	2.0163	5.50963	3.60159	3.58092	3.604	3.1951
9	1.08676	0.97899	0.883564	0.698629	0.927917	2.29235	1.89479	2.30239	2.12889	1.94797	1.7553	1.55652	1.49892	1.49039	1.50795	1.95415	2.41041	2.4071	2.15092	2.08128	3.55072	3.26213	2.76132	2.48828	2.59274	1.06075	1.90905	1.63793	1.85968	1.60732	3.90399	3.83916	2.84034	3.62594	3.26921	2.23485	2.38817	2.09346	2.07931	1.91415	5.31757	3.41264	3.39298	3.36829	3.06586
10	0.999877	0.930873	0.855507	0.639666	0.885671	2.19951	1.81376	2.17976	2.00912	1.8631	1.67862	1.49153	1.42608	1.387	1.4303	1.86432	2.2837	2.28791	2.00488	1.98984	3.38022	3.11752	2.65419	2.36761	2.489	0.986856	1.76545	1.49755	1.75289	1.47375	3.65827	3.65571	2.64333	3.45209	3.12469	2.17039	2.23526	1.96661	1.96463	1.81976	5.11468	3.21099	3.19355	3.13365	2.92648
11	0.916403	0.888919	0.811306	0.588199	0.84546	2.09901	1.72217	2.04098	1.87846	1.77029	1.5974	1.43427	1.35806	1.29168	1.35683	1.76801	2.15477	2.1517	1.85923	1.90252	3.21206	2.96894	2.53143	2.25108	2.38024	0.914548	1.62011	1.3525	1.63838	1.3424	3.40773	3.47605	2.45554	3.27165	2.95758	2.09463	2.08005	1.84351	1.83491	1.7263	4.89998	3.00761	2.99163	2.9047	2.78336
12	0.838256	0.843875	0.753271	0.540301	0.787335	1.99488	1.62036	1.8957	1.76063	1.67662	1.49759	1.36814	1.28308	1.19696	1.28216	1.65871	2.03085	2.05473	1.70704	1.81788	3.0411	2.80123	2.40921	2.11947	2.25833	0.85091	1.47528	1.21321	1.52044	1.21265	3.13808	3.26072	2.23928	3.10633	2.80493	1.99863	1.91265	1.72216	1.70411	1.64658	4.66008	2.79976	2.79843	2.67986	2.61932
13	0.761806	0.789717	0.688874	0.485974	0.730288	1.86501	1.51259	1.75256	1.63108	1.56188	1.39721	1.29355	1.21403	1.09034	1.1827	1.53172	1.89117	1.92526	1.55176	1.72272	2.85823	2.60427	2.27273	1.98529	2.12437	0.792571	1.32256	1.05851	1.38369	1.07433	2.85444	3.02638	2.02004	2.90617	2.61141	1.9002	1.74475	1.5879	1.56438	1.55638	4.35627	2.57326	2.57741	2.43656	2.45024
14	0.697235	0.728079	0.624314	0.439896	0.66665	1.73075	1.40145	1.6204	1.52437	1.45706	1.29068	1.20875	1.14764	0.993435	1.091	1.3843	1.74847	1.82037	1.41419	1.63455	2.67721	2.40813	2.14957	1.84531	1.98202	0.733265	1.17387	0.936069	1.26345	0.951073	2.58212	2.79106	1.80807	2.72611	2.43871	1.79559	1.58416	1.45352	1.43978	1.46303	4.04662	2.36187	2.37298	2.20766	2.28563
15	0.641762	0.660665	0.561278	0.394689	0.612143	1.60259	1.30529	1.49939	1.42616	1.36406	1.20324	1.13733	1.08284	0.906533	1.00118	1.24858	1.61243	1.71111	1.2971	1.53738	2.50556	2.22741	2.03459	1.72032	1.83903	0.675904	1.04713	0.820077	1.13961	0.841497	2.33873	2.56754	1.62392	2.55999	2.27874	1.70207	1.43585	1.32687	1.323	1.36556	3.75667	2.15196	2.18491	2.00457	2.13328
16	0.586913	0.590312	0.503562	0.352837	0.556827	1.48066	1.2131	1.38748	1.33035	1.27451	1.12305	1.05989	1.01605	0.826982	0.905477	1.12472	1.46989	1.59908	1.18612	1.43489	2.33481	2.0576	1.91723	1.59945	1.7013	0.618598	0.930175	0.720447	1.02126	0.744975	2.11601	2.34775	1.46189	2.39329	2.11982	1.60801	1.29415	1.20459	1.21747	1.26043	3.47307	1.94609	2.00018	1.8004	1.98947
17	0.540278	0.527253	0.450033	0.314834	0.508018	1.3559	1.12933	1.27049	1.23247	1.18897	1.03804	0.990951	0.939457	0.753684	0.812489	1.00609	1.32871	1.47016	1.08035	1.32629	2.15433	1.88117	1.80502	1.46316	1.54629	0.559079	0.824156	0.622684	0.907715	0.657658	1.90753	2.11462	1.29639	2.2317	1.96004	1.52318	1.15614	1.08067	1.11603	1.14699	3.19867	1.73568	1.82065	1.60886	1.84346
18	0.478697	0.461699	0.396515	0.274903	0.457439	1.25134	1.03415	1.15277	1.13394	1.10018	0.960675	0.916238	0.854752	0.683039	0.711882	0.898147	1.17901	1.33584	0.96024	1.22065	1.96702	1.71317	1.6589	1.34356	1.40875	0.495728	0.721571	0.531455	0.785541	0.579219	1.6878	1.89127	1.15018	2.05094	1.78623	1.41518	1.02287	0.9537	1.0032	1.02947	2.9306	1.5263	1.62314	1.42459	1.70176
19	0.424797	0.408035	0.352309	0.24016	0.418335	1.15056	0.943308	1.04834	1.03827	1.02067	0.880364	0.849599	0.771727	0.630589	0.630589	0.795269	1.06471	1.20191	0.852069	1.11379	1.80402	1.56787	1.5283	1.21474	1.27894	0.441311	0.632787	0.462619	0.67587	0.516749	1.49548	1.66715	1.01639	1.87473	1.63039	1.32322	0.90828	0.84113	0.89526	0.90692	2.6752	1.33197	1.46308	1.26749	1.56371
20	0.372235	0.364896	0.316357	0.208866	0.3716	1.0686	0.857199	0.948736	0.954946	0.943117	0.802611	0.783258	0.69616	0.572581	0.552329	0.701776	0.952378	1.07963	0.746275	1.02511	1.64868	1.43144	1.39772	1.1096	1.16498	0.399571	0.553966	0.396486	0.582877	0.462467	1.31825	1.47858	0.898344	1.71064	1.48093	1.22977	0.812449	0.736134	0.797266	0.803885	2.44866	1.1671	1.30097	1.1265	1.42392
21	0.326089	0.31988	0.28531	0.176044	0.322886	0.974832	0.775894	0.850309	0.871303	0.863458	0.717878	0.714287	0.619226	0.513084	0.481167	0.607086	0.848321	0.95017	0.643729	0.938229	1.49753	1.29102	1.26429	0.997137	1.04779	0.357618	0.47488	0.331938	0.495486	0.419857	1.14306	1.29041	0.777109	1.54304	1.32908	1.14611	0.724946	0.631565	0.692517	0.694664	2.20608	1.01765	1.13304	0.985412	1.27329
22	0.277471	0.276724	0.254871	0.14488	0.278584	0.886216	0.698382	0.767549	0.795853	0.789655	0.641496	0.650211	0.552992	0.46155	0.418417	0.517886	0.756912	0.837774	0.566397	0.860251	1.36242	1.17115	1.14178	0.902177	0.950025	0.320851	0.41113	0.273829	0.428151	0.378774	1.00049	1.13584	0.672832	1.38669	1.18873	1.06257	0.649429	0.545141	0.607987	0.605261	1.98091	0.88086	0.981636	0.854045	1.12852
23	0.23962	0.249128	0.229225	0.118761	0.235687	0.807159	0.62863	0.684901	0.73094	0.71974	0.572828	0.59703	0.497766	0.413078	0.371698	0.439273	0.681024	0.730109	0.495988	0.789673	1.25195	1.06053	1.03107	0.815528	0.859802	0.295547	0.350656	0.228959	0.371205	0.346121	0.873305	0.998451	0.57685	1.25252	1.06961	0.985404	0.57889	0.468714	0.532172	0.526474	1.77268	0.765148	0.846228	0.746245	0.994858
24	0.210659	0.216351	0.195723	0.0963854	0.204191	0.727871	0.563986	0.620066	0.671971	0.656372	0.510027	0.546069	0.442299	0.369248	0.328065	0.371218	0.620275	0.634396	0.436834	0.716431	1.15301	0.958409	0.93183	0.728497	0.780144	0.268148	0.296761	0.190439	0.315985	0.307781	0.759644	0.864376	0.489145	1.12279	0.962865	0.929032	0.505851	0.413173	0.462561	0.460526	1.58355	0.651235	0.720475	0.651825	0.868054
25	0.178814	0.199055	0.16798	0.080747	0.171723	0.658384	0.497667	0.545532	0.614267	0.584434	0.452368	0.504577	0.392062	0.327205	0.281846	0.303624	0.550433	0.542476	0.378714	0.64623	1.05276	0.853076	0.831436	0.64858	0.703098	0.255055	0.250105	0.162573	0.268732	0.275891	0.649467	0.746905	0.40948	1.00245	0.861662	0.84903	0.438257	0.355238	0.395208	0.394775	1.38851	0.550633	0.613917	0.574285	0.753466
26	0.153443	0.172476	0.137035	0.072925	0.149133	0.586013	0.444891	0.492655	0.556512	0.516891	0.402615	0.459095	0.344951	0.292461	0.239876	0.241132	0.486913	0.463318	0.33548	0.578259	0.956886	0.75003	0.746007	0.576216	0.629857	0.233275	0.209618	0.131718	0.222323	0.239282	0.563819	0.633998	0.335508	0.885459	0.770456	0.79354	0.368135	0.316027	0.337453	0.340168	1.20561	0.461793	0.511793	0.49471	0.656331
27	0.133034	0.15496	0.117446	0.0676598	0.132349	0.526584	0.400668	0.445689	0.50486	0.455214	0.361539	0.422496	0.306582	0.265944	0.198788	0.189458	0.424747	0.402034	0.293965	0.52137	0.868765	0.659993	0.670411	0.514235	0.562072	0.218957	0.189698	0.109455	0.18795	0.209916	0.494045	0.550372	0.278833	0.782374	0.686605	0.728407	0.313611	0.283424	0.288324	0.295551	1.04279	0.392468	0.429954	0.425976	0.577628
28	0.119615	0.137541	0.100549	0.065693	0.117806	0.472684	0.362103	0.403944	0.455557	0.403079	0.322221	0.39186	0.270911	0.244686	0.165753	0.145914	0.370184	0.352225	0.256861	0.468589	0.786252	0.581211	0.608408	0.456318	0.497023	0.208427	0.172907	0.0928329	0.155712	0.186585	0.434936	0.480024	0.235621	0.696866	0.610504	0.67172	0.271315	0.250748	0.246933	0.257402	0.905517	0.338844	0.363793	0.370885	0.508691
29	0.108899	0.117267	0.0743354	0.0628328	0.0999424	0.418447	0.323971	0.36398	0.407675	0.359911	0.285864	0.356953	0.235145	0.222389	0.140966	0.104798	0.321549	0.304045	0.229062	0.411514	0.70956	0.510869	0.547248	0.402581	0.434453	0.192676	0.155128	0.0743231	0.126621	0.163675	0.385486	0.417971	0.195634	0.615291	0.544376	0.625513	0.228215	0.220196	0.206559	0.220286	0.784518	0.282853	0.306937	0.317237	0.441271
30	0.104207	0.104056	0.0608043	0.0542635	0.0866922	0.368189	0.28635	0.329511	0.361704	0.323386	0.248462	0.333173	0.208622	0.2062	0.114825	0.0783032	0.282777	0.265891	0.195077	0.361772	0.643377	0.446973	0.487291	0.348692	0.38166	0.18237	0.138613	0.0656526	0.100621	0.149166	0.33416	0.363487	0.166931	0.543089	0.472972	0.562965	0.197534	0.189347	0.172877	0.191111	0.684242	0.240141	0.255089	0.277835	0.376324
31	0.0961381	0.0874957	0.0369224	0.0401366	0.0697726	0.317913	0.252859	0.291626	0.317346	0.294762	0.213151	0.306358	0.18519	0.191107	0.0930114	0.0519489	0.244729	0.227388	0.172842	0.314537	0.579497	0.390707	0.423698	0.307042	0.337571	0.167783	0.1208	0.0596905	0.0803581	0.135933	0.296618	0.314122	0.141655	0.471433	0.406193	0.512572	0.163369	0.165015	0.145292	0.166634	0.592811	0.196598	0.214214	0.236315	0.318496
32	0.0902941	0.0768641	0.023425	0.0239026	0.0579834	0.274055	0.22129	0.267368	0.277455	0.267565	0.180666	0.284088	0.16482	0.177435	0.0692082	0.0371084	0.209648	0.198662	0.154214	0.278624	0.521844	0.341128	0.361161	0.26864	0.303873	0.15755	0.104476	0.0582576	0.0626968	0.126756	0.261025	0.270775	0.124056	0.409626	0.33593	0.451322	0.138386	0.148388	0.123017	0.152687	0.518092	0.160398	0.17307	0.207432	0.272559
33	0.0816573	0.0649119	0.00452743	0.0122258	0.0458627	0.240131	0.194205	0.237164	0.249375	0.247347	0.154582	0.26786	0.150339	0.169062	0.0502207	0.0230659	0.18508	0.175325	0.140879	0.245403	0.47535	0.29645	0.310717	0.238099	0.277811	0.143384	0.0848985	0.0546388	0.0503457	0.11386	0.233345	0.231698	0.10694	0.36656	0.285267	0.4141	0.112442	0.130086	0.100855	0.138537	0.450032	0.1306	0.148188	0.179363	0.234258
34	0.0778306	0.0545388	-0.00542427	0.0108154	0.0350681	0.213019	0.170526	0.212917	0.231747	0.224206	0.132869	0.248361	0.134223	0.159785	0.0303679	0.0124455	0.163131	0.154382	0.12823	0.21629	0.427182	0.253502	0.25961	0.20798	0.247607	0.133814	0.0680632	0.0543803	0.0351344	0.104167	0.203254	0.19936	0.0980388	0.323253	0.242145	0.366443	0.0918133	0.117049	0.080159	0.128884	0.391254	0.10374	0.121508	0.155274	0.199834
35	0.0727733	0.05151	-0.0161402	0.00501631	0.0240881	0.193154	0.1452	0.196773	0.21317	0.202179	0.115651	0.232981	0.119838	0.1498	0.00840225	0.00307261	0.138345	0.135237	0.109732	0.192644	0.378901	0.221674	0.214459	0.184149	0.216864	0.124745	0.060584	0.049559	0.0217606	0.0888938	0.180934	0.172882	0.081816	0.290701	0.203546	0.323029	0.0735395	0.107469	0.0638126	0.118331	0.341428	0.0800825	0.0998847	0.134707	0.17312
36	0.0691376	0.0522518	-0.0261031	0.0114672	0.0174011	0.174206	0.124116	0.17651	0.198257	0.18009	0.0996927	0.216899	0.109577	0.140286	-0.00627525	-0.00835695	0.120863	0.117958	0.093492	0.168312	0.336532	0.187447	0.175608	0.170736	0.191398	0.11649	0.0501041	0.042327	0.012899	0.077644	0.157496	0.148994	0.0672734	0.266976	0.175877	0.300636	0.0598566	0.0918527	0.0505062	0.102917	0.294558	0.0650622	0.0875898	0.116585	0.146789
37	0.0678508	0.0523979	-0.0282441	0.0137262	0.0123213	0.155618	0.105882	0.167351	0.178117	0.160495	0.088707	0.203379	0.0989565	0.131172	-0.0231892	-0.0155046	0.101859	0.102848	0.0747237	0.148145	0.29577	0.156542	0.145303	0.157924	0.164234	0.108331	0.0458334	0.0335104	0.00152001	0.0658942	0.136441	0.134221	0.0618115	0.242684	0.147876	0.263448	0.0486575	0.0819066	0.0448139	0.0905097	0.258685	0.0562456	0.0644272	0.0995981	0.125576
38	0.0673001	0.0570731	-0.0335149	0.022082	0.0118774	0.136928	0.0923226	0.145312	0.162631	0.139845	0.0792217	0.184206	0.0840262	0.117197	-0.0293704	-0.0235008	0.0931605	0.0855689	0.059164	0.126415	0.264324	0.121011	0.113352	0.154288	0.14836	0.0993849	0.0397647	0.0305041	-0.00268319	0.0609268	0.120122	0.119353	0.0556134	0.215627	0.128091	0.247253	0.0399757	0.0694543	0.0377617	0.0776865	0.225722	0.049244	0.0525369	0.0876572	0.103633
39	0.0671877	0.0556739	-0.0370663	0.0254479	0.00904531	0.118109	0.0747849	0.131157	0.143211	0.124768	0.0700005	0.170602	0.0757097	0.107975	-0.0371755	-0.0299742	0.0859229	0.0711499	0.0441437	0.107973	0.237936	0.0962301	0.0899309	0.148433	0.133868	0.0910572	0.0359492	0.0251883	-0.0112469	0.0577687	0.106619	0.112806	0.0517193	0.189593	0.110266	0.219028	0.0327999	0.0613514	0.0362895	0.0656557	0.201953	0.0483505	0.0311107	0.0777392	0.0843362
40	0.0647827	0.0506166	-0.0361728	0.0320674	0.010068	0.106899	0.0585171	0.117806	0.129809	0.113069	0.0673089	0.156812	0.0683091	0.0990464	-0.0443626	-0.0367398	0.0823153	0.0589786	0.0356699	0.0931717	0.216358	0.0759727	0.0670156	0.147236	0.12459	0.0851626	0.0314931	0.0214908	-0.0140341	0.0569427	0.0956956	0.104405	0.0516462	0.163436	0.0962182	0.197343	0.0315019	0.0517424	0.0350476	0.0574291	0.177088	0.0460635	0.0149665	0.0716817	0.0677763
41	0.0599895	0.0445197	-0.0394208	0.0333654	0.0144398	0.0976777	0.044424	0.101769	0.117452	0.102701	0.0666571	0.143096	0.0588463	0.0927079	-0.0514091	-0.0401957	0.0803711	0.051224	0.0317589	0.0853947	0.195449	0.0561704	0.0453252	0.142892	0.119218	0.07856	0.0259806	0.01867	-0.0121741	0.0548411	0.0881433	0.0925656	0.0493648	0.140532	0.0867778	0.185616	0.0287091	0.0379415	0.0283607	0.0524055	0.150604	0.0383426	0.00388538	0.0722268	0.0564816
42	0.0568933	0.0324607	-0.0427811	0.033461	0.0101298	0.0854502	0.032455	0.0945815	0.103651	0.0980317	0.0658928	0.13188	0.050822	0.0848803	-0.058495	-0.0389257	0.0800395	0.0408958	0.0329558	0.0844675	0.181688	0.0442688	0.025287	0.139161	0.107699	0.0734465	0.0213223	0.019024	-0.0123539	0.0507559	0.081979	0.0780399	0.0488366	0.12087	0.0751684	0.162807	0.0272031	0.0270964	0.0250735	0.045595	0.123087	0.0360107	-0.00441426	0.0670402	0.0457151
43	0.0512684	0.0176147	-0.0430452	0.0307469	0.0122876	0.0788925	0.0219358	0.0879845	0.0916539	0.0945365	0.0668032	0.122743	0.0467649	0.0828405	-0.0724869	-0.0430727	0.0711105	0.0384065	0.0342707	0.0829335	0.16465	0.0364243	0.00143887	0.129333	0.100596	0.0685184	0.0151748	0.0145511	-0.0113987	0.0466876	0.0729039	0.0580747	0.042116	0.105355	0.0671273	0.147899	0.0280011	0.0141271	0.0181674	0.0422628	0.0966536	0.0262219	-0.00743742	0.0699229	0.0424335
44	0.0461436	0.00407789	-0.0438656	0.0258244	0.00939371	0.073897	0.0140576	0.08377	0.080657	0.0906312	0.066865	0.113651	0.042129	0.0757659	-0.0841581	-0.0451294	0.064935	0.0330513	0.0364735	0.0823041	0.156143	0.0300971	-0.0183578	0.119252	0.0922573	0.0674058	0.0101512	0.012781	-0.0107131	0.0397759	0.0635815	0.0433691	0.0356314	0.0939592	0.0617103	0.125591	0.0284338	0.00660858	0.0142227	0.035559	0.0771492	0.0214455	-0.00593708	0.0685742	0.0387304
45	0.0429688	-0.00320466	-0.0446635	0.022082	0.0105569	0.0666313	0.0089272	0.0774765	0.0717111	0.0844612	0.0672752	0.108178	0.0395329	0.0733889	-0.0949808	-0.0485178	0.0562195	0.0330232	0.0342201	0.0807026	0.153103	0.0234663	-0.0341535	0.10943	0.0856097	0.0673833	0.00693697	0.0105108	-0.012545	0.0327799	0.0579398	0.0283769	0.0244322	0.0820071	0.0554392	0.109941	0.0296194	0.00141639	0.0119525	0.0322436	0.0650341	0.0128088	-0.00381862	0.0673942	0.0406409
46	0.040884	-0.00591314	-0.0472933	0.0204187	0.0100006	0.0598545	0.00817984	0.0709244	0.0620966	0.0765999	0.0684833	0.102525	0.0378078	0.0699443	-0.0998077	-0.0498046	0.0540786	0.0354564	0.0299664	0.0769152	0.152664	0.0142676	-0.0454707	0.100607	0.0815301	0.071963	0.00513881	0.00751013	-0.0169224	0.0261155	0.0517586	0.0182735	0.0140422	0.0719767	0.0503201	0.0991689	0.0317154	0.00187717	0.011177	0.0304848	0.0585101	0.00753789	-0.00117195	0.0656297	0.0421637
47	0.0370292	-0.00678974	-0.0522439	0.019941	0.00848901	0.0554715	0.00424636	0.0650186	0.0516054	0.0663672	0.0705624	0.0966751	0.0355376	0.0668481	-0.10219	-0.0498327	0.0486616	0.0384627	0.0264318	0.067576	0.151417	0.00231547	-0.0523992	0.0992476	0.0760569	0.0774137	0.0056333	0.00414982	-0.0212717	0.0208165	0.0472464	0.0164528	0.0087938	0.0636771	0.0467856	0.0885766	0.0339069	0.0061197	0.00777177	0.0277089	0.0540766	0.00107575	-0.00205979	0.0628875	0.0436472
48	0.0346972	-0.00580638	-0.0546883	0.0194971	0.00341482	0.0506839	0.00482514	0.0595623	0.046919	0.0606412	0.072546	0.0967144	0.0350488	0.0656624	-0.102393	-0.0504508	0.0488414	0.0406261	0.0204923	0.060906	0.15326	-0.00514128	-0.057479	0.0978765	0.0721572	0.0802345	0.00511071	-0.00121095	-0.0286217	0.0163829	0.0471452	0.0139354	0.00276434	0.0535736	0.0381375	0.0840194	0.0369975	0.0132393	0.00414735	0.0274335	0.0461927	-0.0105561	-0.00408835	0.0599543	0.0457263
49	0.0329665	-0.00294618	-0.0628362	0.0198792	-0.00337324	0.0490824	-0.000749159	0.0561458	0.0428563	0.0492678	0.0743835	0.0919437	0.0338125	0.0664716	-0.101567	-0.0483436	0.0420478	0.0410644	0.0165757	0.0507688	0.146719	-0.0134297	-0.0615249	0.102231	0.0654647	0.0832296	0.00497023	-0.00715612	-0.030948	0.0135284	0.0465552	0.0157785	0.00494461	0.0482353	0.0310067	0.0745903	0.0390823	0.0191227	-0.000617781	0.0262029	0.0432651	-0.0184568	-0.0112304	0.0570885	0.0427088
50	0.0355064	-0.00275512	-0.0693658	0.0218965	-0.0124708	0.0447499	-0.00311487	0.0533811	0.0427439	0.0403164	0.0709614	0.0909098	0.0322447	0.0641677	-0.103488	-0.0517769	0.0370073	0.0383166	0.0146314	0.0462566	0.136543	-0.0147614	-0.0675262	0.106367	0.063571	0.0836847	0.000800744	-0.0114268	-0.0327799	0.0147477	0.0487973	0.0164528	0.00691696	0.0401492	0.0267866	0.0692071	0.0359636	0.0260793	-0.00728784	0.0263434	0.0371907	-0.0305887	-0.0193671	0.0552229	0.0366232
51	0.0390353	-0.0033339	-0.0717877	0.0211042	-0.0177473	0.0424573	-0.00627851	0.0506052	0.0416425	0.0331068	0.0696409	0.084487	0.0341553	0.0646959	-0.106101	-0.053384	0.0277805	0.0350462	0.0143898	0.039092	0.124298	-0.0135814	-0.0718699	0.107109	0.059851	0.0822406	-0.00362723	-0.0173101	-0.0299366	0.0182429	0.0458753	0.0168799	0.0143119	0.0372047	0.0175036	0.0590643	0.0308163	0.0290125	-0.0118675	0.0236181	0.0358927	-0.0333085	-0.0264923	0.0510309	0.0258117
52	0.0428901	-0.00402507	-0.0732206	0.0211323	-0.0215515	0.0400354	-0.00817781	0.050358	0.0424685	0.0303647	0.0650162	0.0799635	0.035459	0.0607287	-0.107562	-0.0540022	0.0187279	0.03254	0.0129456	0.0395809	0.111368	-0.0119855	-0.0785906	0.108772	0.0588115	0.0792624	-0.00875761	-0.0238678	-0.0257221	0.0214122	0.0422621	0.0138624	0.0214259	0.0294389	0.0111426	0.0506635	0.0264221	0.0298442	-0.0150368	0.0232022	0.0358927	-0.0344211	-0.0297571	0.0516153	0.0206195
53	0.0497905	-0.00189537	-0.069894	0.0254873	-0.0228327	0.0399118	-0.0114314	0.0481271	0.0421819	0.027954	0.0584923	0.0798904	0.035341	0.0521706	-0.110186	-0.0549012	0.0147326	0.0307418	0.00944484	0.0390583	0.101557	-0.01375	-0.0853786	0.103861	0.0609187	0.0782285	-0.0180013	-0.0267729	-0.0223169	0.0253176	0.0402616	0.0149413	0.0256235	0.0199087	0.00817568	0.0488598	0.0205162	0.0315749	-0.0135758	0.0191114	0.0400734	-0.0320273	-0.0300999	0.0504634	0.0147249
54	0.0509706	-0.000417511	-0.0688713	0.025594	-0.0212312	0.0399904	-0.0123866	0.0465818	0.0381192	0.0309547	0.0557164	0.0750354	0.0385608	0.0471639	-0.113659	-0.0530581	0.011479	0.0300338	0.00573613	0.0372882	0.0915548	-0.0132667	-0.0916441	0.102878	0.0610985	0.0765876	-0.0212829	-0.0325214	-0.018906	0.0268123	0.0351762	0.010946	0.029866	0.0162337	-0.00216375	0.0418076	0.016122	0.0287147	-0.0124575	0.0150487	0.0434505	-0.0280207	-0.0316957	0.047148	0.0100834
55	0.0525102	-0.000468084	-0.0642691	0.032472	-0.0196691	0.0411817	-0.0124878	0.0414795	0.0342757	0.035849	0.0519402	0.0760468	0.0432697	0.03928	-0.114603	-0.0473546	0.0112599	0.0322422	0.00130254	0.0337481	0.0884137	-0.0172733	-0.100579	0.0968875	0.0590643	0.080656	-0.0304592	-0.0387082	-0.023407	0.0274079	0.0404077	0.011609	0.0304223	0.0110865	-0.00862589	0.0424988	0.0097385	0.0253151	-0.0075969	0.0105477	0.0468333	-0.0231826	-0.0317014	0.041585	0.00655452
56	0.0497568	0.00751688	-0.0614819	0.0356637	-0.0180339	0.0448455	-0.0166404	0.0415751	0.0334103	0.0357648	0.051693	0.0744172	0.0403421	0.0365716	-0.114547	-0.0425333	0.0150472	0.0350855	-0.00305238	0.0339448	0.0861716	-0.0219035	-0.107384	0.0968538	0.0602331	0.0807571	-0.0307458	-0.0387813	-0.0250591	0.0243342	0.0391827	0.00842292	0.028124	0.00852407	-0.0162737	0.0400712	0.00814826	0.0227358	-0.00591674	0.00908105	0.0475076	-0.0221767	-0.0347582	0.0357803	0.00988674
57	0.0469359	0.0116583	-0.058942	0.0412549	-0.0163931	0.0477731	-0.0199389	0.0409513	0.0302747	0.035658	0.049996	0.0718155	0.0404882	0.0373526	-0.113946	-0.0386279	0.0179243	0.0353103	-0.00149585	0.0318432	0.0855872	-0.0280004	-0.113728	0.0925157	0.0588957	0.0863764	-0.0326226	-0.0394275	-0.0314538	0.02171	0.0421385	0.0089399	0.0256235	0.00678772	-0.0198138	0.0391665	0.00470365	0.0211568	-0.00665848	0.00749642	0.0465917	-0.021789	-0.0388041	0.0290147	0.012893
58	0.044559	0.0145185	-0.0561099	0.0477395	-0.0160503	0.0501669	-0.022018	0.0431878	0.0284035	0.0350399	0.0497543	0.0706074	0.0405837	0.0400106	-0.112513	-0.0389313	0.0215824	0.0360633	0.000729379	0.0309553	0.087509	-0.0338444	-0.11815	0.0878349	0.0593228	0.0887308	-0.0374214	-0.0339487	-0.0355221	0.0187374	0.0428577	0.0100694	0.0194985	0.00445011	-0.0236012	0.0371324	0.000466735	0.0185888	-0.00891742	0.00850789	0.0473953	-0.0196312	-0.0417711	0.025615	0.0149328
59	0.0459132	0.0175585	-0.0568067	0.0477788	-0.0175787	0.0514762	-0.0284802	0.0464076	0.0304152	0.0317133	0.0497431	0.0694723	0.0353297	0.0440171	-0.110956	-0.0409655	0.0248191	0.0344842	0.0040335	0.0331862	0.0887508	-0.0365248	-0.122247	0.0869639	0.0554287	0.0872361	-0.0406188	-0.0287228	-0.0381575	0.0167819	0.041481	0.00802958	0.015447	0.0033375	-0.0212299	0.0338507	-0.000887505	0.0181281	-0.0109347	0.00672096	0.0458443	-0.0212664	-0.047424	0.0232156	0.0204847
60	0.0465819	0.0155187	-0.0550929	0.047717	-0.00959375	0.0486216	-0.0334926	0.0506389	0.027718	0.0285665	0.0484338	0.0644206	0.0343744	0.0477483	-0.11335	-0.0492314	0.0259935	0.0327479	0.0106698	0.0328322	0.0866099	-0.0412843	-0.12278	0.0827551	0.0567379	0.0916866	-0.0451985	-0.0248568	-0.0388206	0.0168999	0.0344569	0.00677648	0.0090579	0.00369713	-0.0190665	0.0277538	-0.00205069	0.0190215	-0.0123283	0.00421478	0.0476818	-0.0198504	-0.0473116	0.0241035	0.0232269
61	0.0489083	0.0164234	-0.055149	0.0409739	-0.00330019	0.0471325	-0.0417641	0.0498691	0.0274483	0.0283923	0.0474448	0.0627236	0.0306433	0.0492992	-0.11857	-0.054654	0.0250888	0.0264824	0.0209643	0.0333042	0.0860929	-0.0429926	-0.123258	0.0812548	0.0557939	0.0923553	-0.0450973	-0.0207997	-0.038697	0.0143375	0.0280116	0.00249461	0.0117327	0.00133705	-0.0144643	0.020859	-0.00134267	0.0225223	-0.014104	0.00269758	0.046041	-0.017243	-0.0518745	0.0234966	0.0292563
62	0.0489757	0.0118493	-0.054323	0.0380126	0.00371826	0.0409907	-0.0484285	0.0466268	0.0274595	0.0259423	0.0454219	0.0579809	0.0253836	0.0529798	-0.122807	-0.0615207	0.0229704	0.0258924	0.0264094	0.0331356	0.0820077	-0.0445997	-0.123455	0.0831709	0.0563334	0.093451	-0.0486543	-0.019895	-0.0362695	0.0143937	0.020583	-0.00383267	0.00571445	0.00326445	-0.00868771	0.0142676	2.84334e-05	0.0251746	-0.0111651	0.000719602	0.0491485	-0.0154055	-0.0481321	0.0208611	0.0275143
63	0.0465651	0.0121584	-0.0534914	0.0351018	0.00787651	0.0358659	-0.0529857	0.0362199	0.027201	0.0245431	0.0431798	0.0545532	0.018944	0.0564356	-0.12737	-0.0626165	0.0205429	0.0244089	0.0301687	0.0322365	0.0784002	-0.0428746	-0.124522	0.0862278	0.0572718	0.0949514	-0.0495028	-0.01808	-0.0325889	0.0135845	0.0139186	-0.0102442	0.00572568	0.0071305	-0.000343112	0.0114074	0.000826368	0.0294846	-0.00887809	0.00107923	0.0501656	-0.0131241	-0.0450977	0.0188326	0.028936
64	0.0466381	0.0115571	-0.0524968	0.0320786	0.0111806	0.0328989	-0.0547221	0.027246	0.024397	0.0240318	0.0447925	0.0510917	0.0153645	0.0575258	-0.134372	-0.0642123	0.016025	0.0239762	0.033085	0.0306519	0.0738654	-0.0419193	-0.127006	0.0873629	0.058789	0.0966708	-0.0442432	-0.0166414	-0.028706	0.0131069	0.00944563	-0.01565	0.00730469	0.00889494	0.00550653	0.0103173	0.00289987	0.0313614	-0.00926581	0.00123657	0.0526324	-0.0121183	-0.0437771	0.0139214	0.0262444
65	0.045385	0.00858454	-0.0537442	0.0331688	0.0107704	0.0306512	-0.0536769	0.022537	0.0227449	0.0206602	0.0446071	0.0509793	0.0115041	0.0642352	-0.135833	-0.0667579	0.0130187	0.0246056	0.0275107	0.0236953	0.0702073	-0.0383286	-0.127832	0.0894476	0.0584912	0.0965978	-0.0421697	-0.0164167	-0.0244297	0.0120449	0.00450069	-0.0158073	0.00728222	0.00769804	0.0119912	0.0117165	0.000669028	0.0344014	-0.00983898	0.00175355	0.0536439	-0.0144896	-0.0430635	0.00770085	0.0140899
66	0.0503806	0.0120179	-0.0511875	0.0288363	0.0055389	0.029578	-0.0504458	0.0184181	0.0229304	0.0187834	0.0453545	0.0478269	0.0106106	0.0625775	-0.138198	-0.06832	0.0124118	0.0247854	0.0199416	0.0232851	0.067482	-0.0341423	-0.130833	0.0894252	0.0543779	0.0954458	-0.037871	-0.0118538	-0.0222775	0.0132474	0.00616399	-0.0146947	0.0129745	0.00691135	0.0110246	0.0145654	-0.000157002	0.0365648	-0.0133229	0.0028774	0.0514018	-0.0159225	-0.0459406	0.0056723	0.0103475
67	0.0524316	0.0103377	-0.053896	0.0306851	0.00166161	0.0304152	-0.0484004	0.0192947	0.0209018	0.0174291	0.0455568	0.0507546	0.0115771	0.064415	-0.135687	-0.066904	0.0126534	0.0236784	0.0123219	0.0173736	0.066965	-0.0328049	-0.133755	0.0885654	0.0508209	0.0927823	-0.0359267	-0.0131968	-0.0219572	0.0116122	0.00780481	-0.010233	0.0175036	0.00237099	0.0139242	0.017982	-0.00649552	0.0362726	-0.0173351	0.00173669	0.047974	-0.0177207	-0.0515429	0.00242437	0.00194674
68	0.0542972	0.0100736	-0.0525192	0.0273697	-0.000490561	0.0315391	-0.0480239	0.0213963	0.018508	0.013934	0.0419773	0.0496981	0.0137293	0.0628753	-0.133478	-0.0691741	0.0141706	0.0211947	0.00492134	0.0162835	0.0694937	-0.034249	-0.135508	0.0886385	0.045949	0.0879217	-0.0383374	-0.0118594	-0.023244	0.0092521	0.0102211	-0.00367533	0.0209145	-0.00455755	0.00742832	0.0173133	-0.00793405	0.0339744	-0.0191838	0.00288302	0.0451026	-0.0182264	-0.0555944	-0.00207665	-0.00176197
69	0.0539544	0.0104726	-0.0542724	0.0235486	-0.00611543	0.0361412	-0.0465967	0.0209805	0.0201208	0.0134451	0.040196	0.0481922	0.0144654	0.063308	-0.128488	-0.0692079	0.0191774	0.0184357	0.00206114	0.0212284	0.0742363	-0.0335691	-0.135216	0.0879192	0.0390317	0.0831678	-0.0376743	-0.0140622	-0.0254861	0.00654924	0.0147614	0.00141571	0.0203245	-0.0150375	0.000432345	0.018763	-0.00926581	0.0301645	-0.0219091	0.000382446	0.0404499	-0.0165406	-0.0585502	-0.00252057	-0.00684178
70	0.0494815	0.00973086	-0.0567449	0.0291341	-0.00810465	0.0396701	-0.0468383	0.0197611	0.0106579	0.0134057	0.0390047	0.05221	0.0116108	0.0667975	-0.125909	-0.0681852	0.0236672	0.0140583	0.00258373	0.0249203	0.08162	-0.0379352	-0.136334	0.0891217	0.0380876	0.0754076	-0.0400007	-0.0198388	-0.02847	0.00548158	0.0211562	0.00589426	0.0215326	-0.021803	-0.00242224	0.0204938	-0.00959735	0.0257983	-0.0219372	-0.0039781	0.0348812	-0.0118654	-0.0588255	-0.00307688	-0.00635852
71	0.0447501	0.0114953	-0.0587454	0.0252456	-0.00594124	0.0412829	-0.0465629	0.0178731	0.014878	0.0144959	0.0350881	0.0464165	0.0120716	0.0642857	-0.124538	-0.0674603	0.0249821	0.0113779	0.00316252	0.0271062	0.0875315	-0.0370081	-0.13453	0.0918808	0.0346487	0.0727778	-0.040557	-0.0209907	-0.0275315	-0.000339965	0.0215383	0.00745079	0.0162955	-0.0305972	-0.0103004	0.0189822	-0.00705183	0.0202577	-0.0188804	6.2149e-05	0.0362242	-0.0105168	-0.0598707	0.000654306	-0.0072576
72	0.0401591	0.0145466	-0.0603862	0.0274371	-0.00328333	0.0396364	-0.0450963	0.0144678	0.0125966	0.0167492	0.0367739	0.0453432	0.0107623	0.064488	-0.12315	-0.068129	0.0254429	0.00856262	0.00706228	0.031832	0.0941622	-0.0369463	-0.138009	0.0960446	0.0345475	0.0674563	-0.0403378	-0.0232216	-0.0292061	-0.00253709	0.0248199	0.0102998	0.0131712	-0.0337608	-0.012211	0.0191732	-0.00727098	0.0175099	-0.0135702	-0.00241594	0.0312736	-0.00934797	-0.0591177	0.00665567	-0.00313307
73	0.0384453	0.0174742	-0.0564977	0.025476	-0.00116487	0.0391532	-0.0462145	0.0141643	0.0127146	0.0177775	0.0366727	0.0425336	0.0115434	0.0643419	-0.12383	-0.0664713	0.0245719	0.011007	0.0110463	0.0323714	0.0986576	-0.0368844	-0.137924	0.0953029	0.0351263	0.0658324	-0.0392589	-0.0251265	-0.027318	-0.00492528	0.0259775	0.00835549	0.00858588	-0.0338395	-0.0113344	0.0167064	-0.00489965	0.0123458	-0.00979402	-0.000359295	0.0359882	-0.00969074	-0.0602921	0.0147586	0.000637448
74	0.0385801	0.0176203	-0.0534689	0.0226214	0.00417342	0.0341015	-0.0454672	0.0115514	0.0136698	0.0212165	0.0416851	0.0413198	0.0141451	0.0629483	-0.123201	-0.0643079	0.0221893	0.0159632	0.014873	0.0291516	0.0981968	-0.0350189	-0.144437	0.0937857	0.0366997	0.068125	-0.0388094	-0.0255873	-0.0274416	-0.00198641	0.0229262	0.0104009	0.00134267	-0.031249	-0.0103903	0.0155039	-0.00549529	0.01134	-0.0068383	-0.00316892	0.0344766	-0.0120789	-0.0627365	0.0210185	0.00511599
75	0.037917	0.0162211	-0.051637	0.0188453	0.00663465	0.0315391	-0.0455852	0.00927559	0.0103376	0.0233012	0.0457984	0.0392969	0.0173931	0.0631057	-0.121565	-0.0608745	0.0171657	0.0183682	0.0187728	0.0269882	0.0969999	-0.034485	-0.15104	0.0915829	0.0385428	0.0686251	-0.0373147	-0.0235981	-0.0274472	0.00165487	0.0200604	0.0104515	-0.000241965	-0.0281865	-0.00575445	0.0143688	-0.00673153	0.00793472	-0.00552339	-0.00307901	0.0323019	-0.0163945	-0.0635457	0.0254802	0.00821782
76	0.0420809	0.0126023	-0.0504738	0.0130575	0.00621321	0.0278641	-0.0438882	0.00937674	0.00559498	0.0225483	0.0510018	0.038218	0.0200116	0.0620717	-0.122436	-0.0595484	0.0127265	0.0230322	0.0202451	0.0204417	0.100495	-0.033305	-0.154619	0.0894645	0.0412232	0.0755368	-0.0393938	-0.0228732	-0.0282227	0.00310464	0.0156156	0.01248	-0.000185773	-0.0238934	-0.000702744	0.0141159	-0.00840607	0.00868209	-0.00521433	-0.00426468	0.0307904	-0.0192041	-0.0632479	0.0279133	0.00999913
77	0.0443679	0.0134171	-0.0514179	0.0109165	0.00574681	0.0258299	-0.0443209	0.0102196	-0.00142909	0.0211322	0.0541486	0.0384596	0.0215232	0.0641228	-0.122571	-0.0556093	0.00534279	0.022459	0.0178007	0.0110519	0.0954715	-0.0329566	-0.159143	0.0840194	0.0425887	0.0764415	-0.0406019	-0.0192094	-0.0263122	0.0107412	0.0112157	0.0130869	-0.00184907	-0.0254106	-0.00261891	0.0117277	-0.00704621	0.0109691	-0.00924334	-0.00255642	0.0271997	-0.0227386	-0.0590559	0.0238843	0.0100385
78	0.0447332	0.00931504	-0.0510695	0.0107423	0.00339234	0.0260041	-0.0440511	0.0131248	-0.00681795	0.0214469	0.0532383	0.0392351	0.0240519	0.0629989	-0.124965	-0.0555418	0.00437066	0.0215937	0.0163172	0.00479772	0.0950894	-0.0311697	-0.157367	0.0801534	0.0453309	0.0822013	-0.0404783	-0.0173775	-0.027127	0.0128372	0.00974345	0.016509	-0.00106799	-0.0257646	0.000359295	0.0095025	-0.00467488	0.0128066	-0.00949058	-0.00130895	0.0263736	-0.0234411	-0.0544425	0.0240135	0.0089989
79	0.0464976	0.0104277	-0.0521427	0.0130237	0.00125141	0.0252961	-0.0436072	0.0144341	-0.0119315	0.020132	0.0553624	0.0395947	0.0229955	0.062909	-0.127443	-0.0564128	0.00233649	0.0189133	0.0140189	-0.00290628	0.0936902	-0.0296581	-0.15735	0.0780574	0.0437294	0.0827632	-0.0395343	-0.0162874	-0.0250478	0.0138487	0.00961983	0.0163011	0.00207317	-0.0278718	-0.00309093	0.0059736	-0.00413543	0.0201566	-0.0124688	0.00325389	0.0261039	-0.0238569	-0.0462552	0.0220131	0.010207
80	0.0458627	0.00965219	-0.0553457	0.012872	-0.00335076	0.0284822	-0.0446412	0.0153612	-0.0155503	0.0239643	0.0532327	0.0424999	0.0259118	0.0593015	-0.131719	-0.0583571	0.00588224	0.0156991	0.0117544	-0.0060643	0.0900882	-0.0289613	-0.156333	0.0771021	0.0452578	0.0857807	-0.0383711	-0.0208334	-0.022227	0.0126012	0.012879	0.0195378	0.00561892	-0.0270346	-0.00517567	0.0043384	-0.00337122	0.0221346	-0.010901	0.00614218	0.0260983	-0.0267452	-0.0406079	0.0222098	0.00969569
81	0.0437274	0.00956229	-0.0583408	0.0147657	-0.00160879	0.0292914	-0.0487039	0.0166705	-0.0159661	0.0257625	0.0503556	0.0440283	0.0251701	0.0566379	-0.134788	-0.0576603	0.00878177	0.0141538	0.00741067	-0.00813219	0.0859356	-0.0256516	-0.155917	0.0778888	0.0433866	0.0855054	-0.0350951	-0.0248792	-0.018035	0.00919591	0.015638	0.0207628	0.00690573	-0.027057	-0.00742337	0.00189964	-0.00374209	0.0285911	-0.00948496	0.00953059	0.0272783	-0.0302404	-0.0374892	0.0207937	0.00866736
82	0.0424799	0.0105794	-0.06219	0.0146365	-0.00253597	0.0281563	-0.0466304	0.0158164	-0.0117348	0.0237733	0.0541823	0.0438541	0.0219671	0.0556096	-0.134743	-0.0574243	0.0127658	0.0152832	0.00789955	-0.00546304	0.0821763	-0.0254043	-0.154052	0.0761918	0.0382618	0.0853424	-0.0342803	-0.0243904	-0.0145061	0.0079091	0.019594	0.0199817	0.0117608	-0.0253825	-0.00933954	0.00265825	-0.00464679	0.0314288	-0.00955239	0.00926649	0.0311893	-0.0354157	-0.0359383	0.0208611	0.0129155
83	0.0402771	0.00705048	-0.0674946	0.0157266	-0.00273826	0.0303309	-0.0526093	0.0137317	-0.0087566	0.0268301	0.0503556	0.0456073	0.0225291	0.0526988	-0.133372	-0.0557666	0.0159576	0.0143561	0.00536526	-0.00276018	0.0782653	-0.0226003	-0.15209	0.0755793	0.03888	0.0847917	-0.0324203	-0.0281272	-0.0141689	0.00236852	0.0200042	0.0210382	0.012879	-0.025523	-0.0117952	0.0039001	-0.00638876	0.03085	-0.00475355	0.00937325	0.0318917	-0.0360057	-0.0371689	0.0201531	0.0101059
84	0.0395129	0.00881492	-0.0725463	0.0170977	-0.00113116	0.0279259	-0.053868	0.011394	-0.0028339	0.023807	0.0501758	0.0473999	0.0185506	0.0528168	-0.130686	-0.0544348	0.0176602	0.0154631	0.00325804	0.00281974	0.0756805	-0.0215776	-0.14968	0.0718537	0.0381776	0.0870788	-0.0326226	-0.0223899	-0.0135621	-0.00116038	0.0200323	0.0199593	0.0126205	-0.025641	-0.0131044	0.00554092	-0.00620894	0.0280741	-0.00351732	0.00695697	0.034072	-0.038613	-0.0379949	0.0199171	0.0118254
85	0.0385464	0.00767422	-0.0761145	0.0199467	-0.000265791	0.0275269	-0.0597738	0.0131922	0.00463409	0.0225258	0.0482203	0.0470009	0.0179831	0.0506647	-0.130663	-0.056233	0.0169072	0.0118105	0.00287032	0.00521916	0.0751354	-0.0195659	-0.147095	0.0703759	0.0382	0.0873373	-0.0361515	-0.0185857	-0.0134104	-0.00445888	0.0216394	0.0179925	0.013233	-0.0266244	-0.0147677	0.00579379	-0.00679896	0.0263434	-0.000499776	0.00493404	0.0320154	-0.0378151	-0.0411867	0.0169839	0.00770647
86	0.0396646	0.00631998	-0.077154	0.0227451	-0.000468084	0.0256613	-0.0645446	0.0167717	0.0118829	0.0224921	0.0466581	0.047029	0.0179831	0.0479787	-0.128769	-0.0545641	0.0172556	0.0125916	0.00864129	0.00935493	0.0773044	-0.0222744	-0.144493	0.0690497	0.0400319	0.089023	-0.0353873	-0.011719	-0.0181867	-0.00827997	0.0200604	0.0181161	0.0138511	-0.0274841	-0.0139417	0.00576569	-0.00563577	0.0231404	-0.00341617	0.00297854	0.0286775	-0.0350785	-0.0430129	0.0157251	0.00672872
87	0.0403502	0.0107367	-0.0754065	0.0246612	-0.00114239	0.0233012	-0.0676464	0.0185249	0.0152882	0.0243801	0.0471695	0.0484338	0.0196239	0.0475741	-0.132242	-0.0580986	0.0167836	0.0108216	0.0131704	0.0138841	0.0781979	-0.0255336	-0.144229	0.0687519	0.0415716	0.0906863	-0.0345893	-0.00590303	-0.0209064	-0.0101849	0.0212966	0.0170597	0.0134465	-0.0280236	-0.0117952	0.00473175	-0.00420287	0.0221908	-0.00658543	5.09104e-05	0.029172	-0.0325723	-0.0439513	0.0147643	0.00866736
88	0.0436712	0.00950609	-0.0726474	0.0249309	-0.00323276	0.0248803	-0.071518	0.0215537	0.0210086	0.025105	0.0452196	0.0462254	0.0226133	0.0422695	-0.137395	-0.0588572	0.0169522	0.0102821	0.0200596	0.0126703	0.0807322	-0.0304616	-0.144926	0.0692576	0.0407118	0.088551	-0.0331564	-0.00480165	-0.0225473	-0.0119212	0.021173	0.015638	0.0140028	-0.0284338	-0.00774929	0.0048048	-0.00432087	0.0225335	-0.0105751	-0.00176973	0.0248059	-0.0304202	-0.0495425	0.011949	0.00670624
89	0.0426316	0.00643798	-0.0675676	0.024369	-0.00565466	0.0241554	-0.073732	0.0212165	0.0156815	0.0249084	0.0437249	0.0447195	0.0227089	0.0435001	-0.138918	-0.0570309	0.0185537	0.0118386	0.0249259	0.0123275	0.0817998	-0.0363281	-0.14619	0.0687351	0.0427572	0.0862415	-0.0281384	-0.00136267	-0.0221989	-0.0104771	0.023904	0.0137331	0.0132274	-0.0284787	-0.00285492	0.00277625	-0.00399495	0.0261861	-0.0168069	-0.00435459	0.0250306	-0.0330444	-0.0504753	0.0173603	0.00821782
90	0.0436206	0.00747192	-0.0635779	0.0211323	-0.00711004	0.0265998	-0.0754234	0.020368	0.0138159	0.0274258	0.0399544	0.0447588	0.0257995	0.0421402	-0.14257	-0.0574692	0.0222511	0.00973143	0.0250832	0.00801193	0.0840194	-0.0444873	-0.144993	0.068943	0.0415379	0.0817686	-0.0250591	-0.00463869	-0.0241431	-0.0106738	0.0217574	0.0124688	0.0126767	-0.0309849	0.000488538	0.00509138	-0.0024609	0.0304174	-0.0216619	-0.00332064	0.0231538	-0.029375	-0.0545155	0.0189618	0.00897642
91	0.0430081	0.0055389	-0.0604143	0.0191375	-0.00877334	0.0268639	-0.0761933	0.0188283	0.00746057	0.0241498	0.036122	0.0434271	0.027637	0.0441238	-0.144492	-0.0554407	0.0260778	0.0135694	0.0233188	0.00512364	0.0818054	-0.0483814	-0.144606	0.0678866	0.0419144	0.0783127	-0.0203052	-0.00674591	-0.0259919	-0.00800463	0.0235106	0.00949058	0.0135814	-0.030541	0.00379828	0.00207946	-0.00070207	0.0329179	-0.0236848	-0.00370837	0.0223783	-0.0339715	-0.0557181	0.0256263	0.0111455
92	0.0412717	0.00590977	-0.0568123	0.0189183	-0.00775064	0.0262738	-0.0731252	0.0146026	0.00401035	0.0220987	0.0315199	0.0419267	0.0275302	0.0469953	-0.144767	-0.0556093	0.0292134	0.0115802	0.0185368	0.00217353	0.0791925	-0.0497694	-0.142335	0.0696004	0.0422965	0.0753514	-0.0217662	-0.00995451	-0.028071	-0.0084935	0.0223755	0.00880503	0.0140085	-0.0352331	0.00539415	0.00110171	-0.000241291	0.0359074	-0.0248199	-0.00101675	0.0216703	-0.0338816	-0.0539873	0.0329987	0.0122131
93	0.0388498	0.00787651	-0.0540252	0.0181485	-0.00881268	0.0263469	-0.0698435	0.00705598	0.0028584	0.0176764	0.0280247	0.0391452	0.0278898	0.0502207	-0.148886	-0.0563173	0.0297922	0.0122489	0.0138672	0.00210048	0.0743037	-0.0481342	-0.143454	0.0708816	0.0417345	0.0758571	-0.0186981	-0.0118313	-0.0296612	-0.00561645	0.0226902	0.00745641	0.0138062	-0.0365929	0.00256766	-0.00314083	0.00105676	0.0334855	-0.0232746	-0.00230918	0.0213725	-0.0363822	-0.0521049	0.039489	0.0112073
94	0.0381811	0.00939933	-0.0537892	0.0183115	-0.00713252	0.0249814	-0.0664214	0.00347652	0.00489819	0.0173111	0.0291261	0.0371504	0.0274515	0.0556489	-0.148628	-0.0565027	0.0299551	0.0131929	0.0111587	0.00185323	0.0699488	-0.0458584	-0.141515	0.0714716	0.0410265	0.0755593	-0.0256772	-0.0192544	-0.0363144	-0.00665039	0.021999	0.00665848	0.0156212	-0.0401274	0.00411296	-0.00745641	0.00180412	0.0284843	-0.0222294	0.00258519	0.0222997	-0.0362192	-0.04217	0.0423267	0.0137696
95	0.0356693	0.0133721	-0.0548962	0.0186486	-0.00713252	0.0265773	-0.0633252	-0.00278895	0.0107254	0.0180304	0.029525	0.0308455	0.0270863	0.0570706	-0.150628	-0.0591269	0.0268083	0.012305	0.00849519	0.00205552	0.0686676	-0.0407393	-0.141279	0.0741071	0.0368739	0.0828081	-0.027599	-0.0249354	-0.0391072	-0.00876323	0.0191782	0.00328131	0.0131543	-0.040105	0.00196078	-0.00960859	-5.58554e-05	0.0242025	-0.0197232	0.00314712	0.0223559	-0.0370621	-0.0388996	0.0489237	0.0126683
96	0.0323484	0.0150973	-0.0547838	0.0207446	-0.00786302	0.0314323	-0.0602908	-0.00340707	0.0113154	0.0190419	0.0337507	0.0298004	0.0238889	0.0599758	-0.150404	-0.0587111	0.0248023	0.0131255	0.00802879	0.00454485	0.0686227	-0.0382668	-0.142594	0.0758603	0.0347835	0.088433	-0.0287734	-0.029178	-0.0418663	-0.00865084	0.0174474	-0.0012141	0.0122328	-0.0385091	0.00198888	-0.0103672	-0.000763881	0.0181056	-0.0160145	0.00309093	0.0205914	-0.036961	-0.0360675	0.0505252	0.012938
97	0.0284711	0.016592	-0.0566831	0.0210705	-0.0123359	0.0328765	-0.0622969	-0.00351383	0.0142486	0.0226888	0.0371504	0.0249341	0.0202926	0.0599589	-0.150269	-0.0576378	0.0205092	0.012232	0.00683189	0.00701171	0.0710221	-0.0355471	-0.142813	0.0773606	0.0311647	0.0987163	-0.0265538	-0.0334879	-0.0420236	-0.00818444	0.0154807	-0.00441707	0.00965916	-0.0387282	-0.000449878	-0.00955801	-0.00271376	0.017302	-0.0137725	0.000309396	0.0207431	-0.0360001	-0.0344098	0.0558972	0.0165118
98	0.02524	0.0173674	-0.0592342	0.0224585	-0.0128923	0.0378102	-0.0623924	0.00104338	0.0155523	0.0235485	0.0400049	0.0268727	0.0199554	0.0616053	-0.150235	-0.0558453	0.0204192	0.0122376	0.0080906	0.012423	0.0715278	-0.0346761	-0.141403	0.0765627	0.0285967	0.107263	-0.0266493	-0.0342353	-0.0401692	-0.00536358	0.0157336	-0.00783358	0.00799586	-0.0342047	-0.000680267	-0.00925457	-0.00131457	0.0160714	-0.0114798	-0.00148876	0.0153711	-0.0333197	-0.0364047	0.0622807	0.017956
99	0.0261166	0.0167044	-0.0615943	0.0242398	-0.0153029	0.0389453	-0.0644153	0.00628615	0.0124561	0.0237564	0.045051	0.0255747	0.0187585	0.0594476	-0.147262	-0.052485	0.0174579	0.0127714	0.00882111	0.0173343	0.0734103	-0.0347772	-0.139267	0.0782204	0.0315525	0.112096	-0.0249242	-0.0349152	-0.0399669	-0.0032676	0.0147783	-0.00698507	0.00581559	-0.0334461	-0.00192212	-0.00915905	-0.00185964	0.0161669	-0.00861398	-0.00755194	0.0149441	-0.0316171	-0.0339547	0.0620728	0.0216535

## Sheet: CONS minus back
0	446.386	356.386	410.386	406.386	369.386	1230.35	1141.35	886.346	976.346	821.346	789.918	834.918	589.918	456.918	482.918	270.857	276.857	267.857	270.857	313.857	400.434	84.4343	444.434	347.434	347.434	236.773	240.773	261.773	210.773	192.773
1	446.886	356.761	408.886	404.261	369.761	1208.35	1141.6	886.346	976.221	811.596	789.918	834.543	589.918	454.543	476.543	270.232	276.982	268.232	270.982	309.732	397.809	83.6843	442.184	349.309	345.809	237.273	236.648	261.023	210.523	197.023
2	443.636	357.636	406.636	399.074	368.198	1167.41	1136.78	883.596	976.158	793.658	788.168	823.606	583.668	443.856	467.418	267.732	269.045	268.545	266.545	300.669	395.934	82.3718	432.809	356.934	342.309	234.835	231.585	259.461	209.773	203.898
3	433.836	358.236	400.686	393.936	362.636	1132.3	1126.65	874.746	961.746	776.846	782.818	807.368	573.418	430.418	457.218	265.757	255.407	268.807	261.107	292.807	395.734	80.2343	422.034	365.784	339.434	229.173	227.273	255.873	203.573	209.473
4	427.844	359.011	392.969	388.053	353.386	1099.26	1117.85	854.429	936.221	757.429	771.043	790.626	558.043	415.335	444.001	263.94	242.732	268.899	253.44	285.482	391.267	77.2676	408.809	371.184	337.184	222.356	223.023	249.481	196.565	213.856
5	419.086	357.961	382.636	376.011	340.736	1053.75	1109.05	824.171	905.246	722.421	754.693	771.143	537.668	393.093	428.443	261.757	228.107	266.857	236.982	277.482	382.034	72.9593	392.859	369.559	332.709	214.048	215.748	239.223	187.323	215.473
6	410.414	352.136	368.858	362.719	326.969	1009.1	1100.82	791.763	872.568	683.624	735.974	755.112	516.835	370.946	409.529	257.885	216.496	263.385	218.996	269.246	371.74	69.2121	375.351	364.017	322.351	206.023	206.301	226.856	178.662	211.384
7	398.261	340.886	353.115	344.511	312.303	955.388	1085.6	753.658	838.388	646.138	715.897	736.397	494.856	345.46	391.293	254.815	205.295	258.565	201.711	259.795	359.392	64.0801	358.434	353.017	311.309	199.148	194.961	211.377	169.19	202.648
8	383.511	327.386	335.243	325.422	294.886	898.667	1065.01	708.667	798.292	604.06	687.936	714.954	469.704	318.168	367.382	248.661	196.25	253.25	184.661	249.839	346.63	60.1843	338.077	337.505	296.291	191.505	182.041	195.023	159.737	191.612
9	363.547	313.94	316.904	306.779	275.35	846.917	1038.9	662.65	751.864	564.167	658.15	688.614	443.936	290.561	344.364	242.089	187.589	247.268	169.553	240.018	335.202	56.7914	318.148	321.666	281.845	181.059	170.094	178.88	148.755	180.862
10	339.048	298.018	298.489	286.048	254.474	794.361	1003.24	615.934	704.596	524.684	627.756	659.624	417.55	262.124	322.374	233.372	178.681	241.004	157.386	228.431	323.669	52.7284	298.419	308.537	270.155	169.332	157.611	165.229	137.508	168.582
11	315.62	284.183	281.683	265.995	233.824	747.393	969.924	574.643	659.596	484.752	594.434	629.902	392.793	235.637	301.012	221.513	169.326	231.935	146.513	215.138	313.606	50.4655	280.09	295.528	258.246	157.257	145.539	153.961	127.429	155.867
12	291.811	269.536	263.936	243.811	212.373	697.821	926.383	529.171	612.109	439.346	562.106	600.068	365.843	209.106	282.631	208.02	160.344	219.082	136.007	199.357	299.772	47.0718	260.009	285.634	247.109	144.11	131.585	144.698	116.373	143.436
13	264.984	254.179	247.56	222.995	188.397	644.65	880.737	485.411	563.574	392.226	523.875	565.896	338.266	183.168	265.298	192.194	147.161	207.324	123.357	181.194	286.282	45.2169	238.249	272.858	234.391	130.871	118.458	135.24	105.99	130.251
14	242	239.92	230.454	203.511	166.909	595.573	832.289	442.812	515.164	347.141	483.259	530.361	312.475	159.532	249.259	174.937	133.698	193.482	111.789	164.118	269.729	42.0593	217.684	262.65	220.298	120.103	106.171	127.568	96.1252	118.5
15	221.803	226.771	215.626	188.501	147.646	546.7	783.606	403.294	470.429	306.825	446.064	496.22	288.116	140.491	235.668	161.555	120.753	182.336	99.6689	148.597	254.319	39.2781	197.215	250.34	206.549	111.575	96.5752	119.981	86.9292	108.513
16	201.688	213.782	201.178	175.886	129.24	501.471	736.148	365.169	426.867	271.377	408.147	462.022	265.928	123.387	220.47	148.409	108.472	171.253	87.6689	135.138	239.476	36.1218	176.705	236.319	192.278	102.825	89.0542	112.617	77.5442	100.273
17	183.826	201.464	184.127	162.964	111.033	457.743	681.475	325.605	383.372	236.855	372.556	427.34	243.539	107.09	205.789	137.055	96.2879	158.866	76.5469	123.952	223.339	32.4343	156.339	222.244	178.417	96.4282	82.9892	103.083	68.4712	92.9712
18	166.369	186.744	169.053	152.128	95.153	415.196	628.121	288.413	343.704	205.754	334.493	394.351	223.668	91.8261	187.726	126.124	86.0239	146.774	65.7989	112.924	210.484	29.151	136.251	205.976	165.617	89.5902	76.0812	95.4812	58.7062	85.1482
19	151.294	174.561	153.844	139.019	81.294	374.829	567.521	251.338	310.396	175.629	301.651	362.951	203.901	77.3101	172.418	115.099	75.9569	133.215	56.5239	103.124	196.726	25.8593	119.534	191.092	154.467	81.9402	68.7562	86.5982	52.9902	78.2152
20	138.41	161.918	141.362	129.41	69.725	338.725	512.241	220.386	281.733	151.314	271.789	335.628	186.531	64.8131	157.418	104.413	67.0019	120.962	50.2359	93.8169	185.66	23.4182	103.773	177.257	143.902	76.5312	61.9992	79.8702	47.4182	71.2412
21	125.421	149.358	129.358	119.324	57.497	303.158	453.54	188.388	251.86	129.11	241.418	306.362	168.835	51.3281	143.626	92.1349	57.3429	108.44	44.3149	84.2319	173.684	21.0038	88.2333	162.962	133.76	70.8012	54.5372	72.9402	41.9262	65.1202
22	113.724	136.849	120.805	112.393	46.857	273.964	398.971	159.787	224.346	111.214	212.278	279.499	152.411	40.0501	129.631	80.4159	48.7029	96.2609	38.3199	75.0189	162.478	18.8461	75.1913	150.662	124.978	64.5082	47.7882	67.8472	37.0452	59.7802
23	104.693	124.936	114.55	105.515	37.265	247.032	350.896	137.017	199.732	95.7748	188.589	254.339	139.832	30.2391	117.547	69.5999	41.5929	85.6359	33.8859	66.4929	150.613	16.22	63.9053	139.77	115.863	59.7592	42.0522	63.3092	32.5592	55.3942
24	97.84	114.84	106.748	97.3	28.254	220.925	304.655	120.846	177.221	81.7468	165.477	229.655	129.543	21.6421	108.247	59.5539	36.0279	75.3369	28.6199	58.4689	137.71	13.9277	53.9933	130.454	107.566	53.1552	36.8192	58.5032	28.2012	51.5232
25	90.35	103.172	101.725	90.481	21.178	196.87	261.108	104.923	155.977	69.2978	144.132	205.317	121.662	13.5431	97.8531	50.2379	31.0769	66.5709	26.3509	51.1369	125.547	10.9938	45.7493	119.583	98.8573	49.0172	31.6062	53.9992	23.9162	48.8442
26	85.21	94.42	94.102	82.5	14.193	173.676	217.744	92.1358	135.823	58.3288	123.412	181.14	114.713	7.1791	91.0261	42.8679	27.0729	59.0159	22.9079	45.3509	114.502	8.81498	37.8323	109.832	91.2353	43.1822	28.4092	49.0972	19.5292	45.7392
27	79.38	85.935	88.801	77.045	8.94704	156.328	180.742	81.1018	118.407	50.3578	105.333	160.607	109.119	2.3571	83.4241	36.5459	24.4609	53.6009	21.2779	40.5949	105.818	6.42208	31.1963	101.166	84.2453	39.2062	25.5112	45.8102	16.7732	42.7122
28	74.059	78.511	83.053	72.005	5.10004	140.614	150.257	71.8338	104.191	44.2148	89.5191	142.466	103.585	-2.0519	78.0551	31.0649	21.4579	48.3749	19.7079	36.8209	98.2263	4.34498	25.7913	91.8983	77.5173	36.4632	22.9462	42.6962	13.9042	40.4102
29	71.157	72.766	76.193	65.6	1.42204	122.612	122.247	62.1378	92.4238	37.8668	76.6371	126.246	98.0531	-4.8369	73.0851	26.6379	18.1279	43.8309	18.0809	32.7529	90.4183	3.70508	20.5643	83.5543	70.2673	33.1582	20.9192	39.0962	11.4402	37.6432
30	66.982	65.237	71.987	61.402	-0.54996	108.894	99.9468	55.6388	81.3298	33.5638	64.2741	111.913	90.8701	-7.7999	67.1681	21.6919	15.4099	38.6339	15.3139	29.0169	82.1683	1.93428	16.4873	76.3223	62.9983	31.3102	18.2362	36.5922	9.64022	35.8322
31	64.477	59.828	67.348	56.025	-3.56596	95.5668	78.4998	48.5528	71.2018	29.4898	53.6971	99.3311	83.5721	-10.0769	61.4611	18.2459	12.5249	34.5299	13.4479	25.3909	73.0163	1.52558	13.1363	69.8093	56.0063	28.1292	16.0612	34.1002	8.42222	34.0712
32	61.286	53.571	64.251	52.631	-4.40396	85.8108	60.8408	44.6458	60.1308	26.7758	44.0081	87.8531	77.4731	-11.7769	55.5081	14.9219	9.72188	29.9519	11.1369	21.6219	64.3593	0.71428	11.3843	63.4643	50.5043	25.9732	13.9882	32.1232	7.39822	32.5782
33	58.521	49.098	60.626	48.78	-5.67196	76.1968	46.0288	39.8508	52.8838	24.0958	35.5861	77.9131	70.3031	-13.4519	51.6921	11.9099	7.73188	25.6409	9.98688	18.3279	57.4823	0.94388	9.87228	58.3233	45.5833	23.7442	11.9032	30.3692	6.64822	32.7972
34	55.54	44.395	57.368	45.57	-6.17996	67.4118	33.0348	36.6968	46.8938	21.7888	28.3871	69.1591	63.7121	-14.6959	46.3391	8.72488	5.43188	21.6509	8.67288	15.0759	51.5883	0.64478	8.77228	53.5483	40.7593	22.2912	9.48422	28.6282	6.22022	32.6632
35	51.742	39.977	54.559	43.838	-6.95096	61.2448	21.9418	34.0578	41.7928	19.5908	23.0291	61.4521	57.8171	-15.5959	41.1301	7.15488	3.86688	18.3279	8.16888	11.9529	46.8433	0.58328	7.00628	49.2853	37.7663	20.5902	7.76322	27.8502	5.97522	30.1342
36	48.045	36.804	50.045	40.843	-7.70496	54.1948	13.3548	30.2548	37.4618	17.9278	18.8061	54.3751	51.6511	-16.2069	37.3321	5.70188	3.74088	15.6629	7.13688	9.22788	43.7623	0.93428	5.19328	45.4683	35.1113	19.5102	5.97122	26.3852	6.15722	29.1312
37	44.724	33.456	48.061	39.259	-8.74996	49.6968	4.50776	28.1488	33.9288	16.3898	15.2431	48.4001	46.6641	-16.7569	31.4091	5.13288	2.58888	13.9009	6.66388	6.50588	40.4913	-0.18852	3.21928	42.3733	32.2593	18.6812	5.03222	25.7512	5.95722	26.5582
38	41.249	31.968	43.784	36.238	-9.60196	43.3068	-1.39224	25.6228	29.1578	16.0998	13.1211	44.1911	42.2151	-17.4609	27.8751	4.75188	3.26688	12.5049	5.36488	4.73188	37.1613	-0.77662	1.39128	39.0283	30.0283	18.3352	4.57422	23.3432	6.28922	25.9842
39	37.805	29.217	40.821	34.971	-10.868	38.9018	-6.71024	24.6848	25.6398	15.2248	11.2731	40.8861	38.7531	-18.6669	24.0711	4.19988	2.62288	10.7969	4.97388	2.73588	33.8823	-2.20282	0.11928	35.9503	27.3373	17.3132	4.55122	22.6322	5.85022	24.2252
40	34.7	26.615	37.585	34.322	-11.644	34.8928	-9.73524	23.4268	22.4308	15.3078	9.8631	38.3331	36.0151	-20.0229	21.7571	3.58988	2.65388	8.84388	4.74688	1.39488	31.4553	-2.84542	-0.70972	33.1923	25.3373	16.1162	4.68822	21.8582	5.50222	23.3752
41	31.294	25.618	33.827	32.485	-12.085	29.8678	-11.1322	21.9008	19.4928	15.4668	8.9251	35.9881	34.0031	-21.5269	20.7231	2.72088	3.07388	7.59588	4.42688	1.18388	29.3203	-3.42602	-0.82672	31.3793	24.1073	15.4792	4.14422	19.7842	4.93522	23.4132
42	29.163	23.428	31.659	32.488	-12.447	26.4668	-13.0442	21.0088	16.5618	14.2248	7.5321	33.5921	31.9071	-23.1089	19.5131	1.88688	1.76588	6.63688	4.36788	0.38388	26.1653	-3.79682	-1.29272	28.7373	22.7753	13.9552	2.61822	19.1632	4.57222	22.7092
43	25.935	22.962	28.733	30.942	-12.742	22.7868	-13.7482	18.6098	15.1578	14.1648	6.3311	31.2511	29.0431	-23.7489	18.9211	0.85988	2.20788	6.19388	5.18288	-0.22612	24.6393	-3.84352	-1.49272	27.0943	21.9963	13.6832	1.08922	17.4362	3.92922	22.2522
44	23.422	20.951	27.643	30.882	-13.092	21.1538	-14.4262	17.5418	14.2478	13.5528	5.4361	28.6461	27.2621	-23.9729	17.7111	0.20488	1.72688	5.74788	5.41088	-1.17212	23.1123	-3.76502	-2.25772	24.9593	21.0613	12.9112	-0.92278	16.9762	3.97222	20.6822
45	20.647	20.875	26.632	29.625	-14.173	19.3278	-15.5072	16.1108	13.8528	13.4968	5.0831	26.7601	25.2271	-24.0119	16.5471	-0.01112	2.15088	5.52188	5.69188	-2.00012	21.7023	-4.09882	-3.28972	22.9083	20.3683	12.5342	-2.32978	16.2252	3.90222	18.8982
46	18.609	21.643	25.491	28.487	-14.901	17.1568	-16.4992	15.2948	13.4948	13.7888	4.6441	25.2691	23.7901	-23.9639	15.2051	0.03888	2.27588	5.65788	5.77288	-2.18012	19.6433	-4.44072	-4.35972	20.8533	19.2453	11.7392	-3.68978	15.3142	3.78722	17.2802
47	17.441	21.078	25.112	28.198	-15.34	15.1268	-17.8362	14.7738	13.1678	14.6818	3.8561	23.9321	23.1541	-23.9239	14.0891	0.80188	2.33988	5.56188	5.05188	-1.74612	18.0503	-4.89102	-4.89072	19.0713	17.7083	11.0132	-4.50778	14.6772	3.43422	15.3182
48	15.982	23.389	23.86	26.944	-16.213	11.7978	-19.9012	13.4168	13.2748	15.1628	3.1231	23.6941	21.7801	-24.6039	12.8381	1.53588	2.56888	4.75788	4.91488	-1.47612	15.2383	-5.01122	-5.77072	16.9153	16.2103	9.97222	-5.58278	14.2832	2.93022	13.8182
49	15.738	21.876	24.024	25.787	-16.186	9.37576	-21.7432	13.2698	12.8948	15.7408	1.8131	23.3261	21.3651	-25.0619	11.5501	2.90988	2.13688	4.37288	4.26188	-1.23812	13.8813	-5.13482	-5.63772	15.5893	14.7503	8.71122	-5.87178	13.8652	2.65522	12.7862
50	15.237	22.416	23.145	24.35	-16.203	7.05976	-23.4312	12.7568	12.7148	15.5338	1.4061	23.6061	20.9721	-25.0789	10.4781	2.98188	3.08288	3.30588	4.14588	-1.40212	12.3633	-5.05972	-6.19972	13.9853	13.4403	7.60922	-6.51878	13.1362	2.18122	11.8502
51	14.812	21.401	23.04	22.016	-15.987	5.91076	-23.9722	12.3308	12.1018	15.1238	0.1341	23.3471	20.6091	-25.1869	8.6061	3.13188	2.93388	3.12888	4.36588	-1.72912	11.3753	-4.75712	-5.89272	12.9533	12.6813	6.30122	-7.55678	13.0382	2.43022	11.6312
52	14.027	20.226	23.171	20.671	-15.947	5.58976	-24.9522	12.2398	11.9168	14.4038	-0.2899	22.8031	19.7221	-25.2389	7.7321	2.86288	3.30588	2.45988	4.10388	-2.91512	11.0693	-4.64582	-6.81572	11.9793	11.8383	5.65422	-7.90978	12.8662	2.94022	10.6482
53	12.761	20.433	22.994	18.502	-16.05	5.08676	-24.4422	12.0228	12.0348	13.7728	0.0281	21.9151	20.1561	-25.1839	6.3981	1.37688	4.14188	1.75788	4.24388	-3.71912	10.7223	-4.64422	-7.94972	11.3033	11.2163	4.81722	-8.40678	11.7092	3.21222	10.1922
54	11.565	18.966	23.763	17.824	-16.102	5.88576	-24.9902	12.0738	11.3648	13.2438	-0.6069	20.2331	18.7451	-24.7949	5.2911	0.97388	3.73388	2.44988	3.54188	-4.14012	10.0983	-4.73852	-7.73272	11.2063	10.3663	4.64322	-9.15578	10.9802	4.07922	9.36922
55	10.524	19.585	24.112	16.702	-16.611	5.20976	-24.4092	11.3728	10.6118	12.2258	0.2851	18.7291	19.0511	-25.2839	4.8411	0.51388	2.95288	2.37288	3.37288	-4.10812	10.1683	-5.15612	-8.39572	11.7353	10.0783	4.78122	-9.76378	9.44322	4.57422	8.60022
56	9.09804	18.598	24.098	16.784	-17.006	5.16276	-25.0522	11.0698	9.56076	12.1108	-0.5149	17.1741	18.0141	-24.7099	4.4411	0.48488	1.96488	2.56888	2.91488	-4.13712	9.18428	-4.77792	-8.25172	11.6323	9.47828	4.63922	-10.0728	8.10422	5.09322	7.30522
57	8.18904	18.358	23.892	15.983	-16.975	4.42376	-25.3622	10.5738	8.87076	11.2098	-0.5929	16.6121	17.8761	-24.7569	4.2901	0.99588	1.19288	2.71288	2.50688	-3.48212	9.00928	-4.76292	-8.40172	11.6623	9.44028	4.85422	-10.3798	6.55422	5.52922	6.08422
58	7.27104	18.12	23.117	15.463	-17.51	2.74176	-25.0962	10.1648	7.88176	11.1288	-0.4249	16.1791	18.4341	-24.4499	4.1321	0.69488	0.51888	1.96088	3.11188	-3.35712	8.31328	-4.65642	-8.91172	11.9783	8.98628	4.70422	-10.4518	5.77822	5.54822	6.05622
59	7.37004	16.973	22.351	15.171	-16.913	1.61976	-25.3092	10.6828	7.10976	11.0118	-0.5899	16.0211	18.0971	-24.8699	3.8961	1.68888	0.23988	1.97688	3.19888	-3.28212	8.24128	-4.25322	-9.58772	11.3583	9.06228	4.99922	-10.6478	4.53922	5.12122	5.47122
60	7.04904	16.521	21.61	13.906	-16.665	-0.45024	-25.9602	10.6898	7.40676	11.1158	-0.3469	15.7221	17.8211	-24.7249	3.8771	0.70888	0.36488	1.46688	3.05588	-2.73012	7.88828	-4.29782	-9.39472	11.1813	8.80628	5.30622	-10.6328	4.53322	5.15622	5.91822
61	6.52804	14.154	21.237	12.852	-16.078	-0.99424	-25.6952	10.8308	7.75076	11.4208	0.0081	15.5831	16.9051	-25.5459	2.8771	1.44688	0.31588	1.59188	2.52488	-2.01912	7.56528	-4.38012	-9.74872	10.5353	9.16128	5.15422	-10.6748	3.89222	4.72422	5.64922
62	6.39604	13.233	20.863	11.447	-16.053	-2.00324	-25.8022	10.7798	7.77676	11.6088	0.9791	14.8571	16.1881	-25.4649	2.6861	0.23488	-0.00312	1.11688	2.41588	-1.58212	7.33528	-4.61672	-9.15472	10.2553	9.06728	5.04922	-10.4288	3.68122	4.82422	5.81622
63	6.12604	11.709	20.186	10.204	-16.117	-2.33924	-25.5142	10.8108	7.65776	11.8208	1.6281	14.6951	15.5761	-25.8519	2.5781	-0.70012	-0.17612	0.90688	2.10188	-0.88112	6.97728	-4.90822	-8.35372	9.65928	8.88228	4.64822	-10.3468	3.67122	4.40122	4.83022
64	4.97904	10.306	19.943	8.76004	-16.155	-2.44524	-25.5412	10.0828	8.05176	11.7838	1.9931	14.3281	14.9621	-25.9809	2.5341	-0.86512	-0.33912	0.51688	1.61188	-0.49412	6.39028	-5.31572	-7.45472	9.27228	8.80828	4.28822	-10.6208	3.62122	4.58722	3.59822
65	5.43004	8.94604	19.224	8.14504	-15.961	-2.80724	-25.6082	8.82976	7.85976	12.1608	2.0311	14.0851	15.2141	-25.6239	2.9831	-1.37412	-0.50912	0.10488	1.68288	-0.86812	5.86228	-5.17452	-6.73672	8.21428	7.40928	3.93022	-10.8008	3.58522	4.86122	2.62522
66	4.46104	8.27604	18.936	7.32404	-15.704	-2.59224	-25.4372	8.30076	7.97376	12.0858	1.5231	13.9581	15.5161	-25.3289	3.3261	-1.42012	-0.22812	-0.38812	1.11888	-1.64312	5.62928	-5.08322	-6.47572	8.12728	7.56228	3.63022	-11.3368	3.86322	5.14322	1.61322
67	5.32004	7.21104	18.412	7.33604	-15.439	-3.08624	-25.5122	7.52276	7.53476	12.6568	0.8501	14.1161	15.9631	-24.7659	3.4751	-1.51812	0.10488	-0.10812	0.75988	-2.87412	5.84428	-4.45962	-6.52572	7.14428	7.03328	3.50922	-11.3348	3.65522	5.13122	1.66922
68	5.04104	6.11204	18.081	6.82004	-15.183	-3.24524	-25.7512	7.31676	8.07576	12.5738	0.6221	14.3911	16.3291	-24.0779	2.8581	-1.34212	0.52088	0.05388	0.48088	-3.88912	6.55828	-4.04582	-6.88172	6.88328	7.00928	3.39722	-11.4678	2.78622	5.09822	2.15822
69	4.31404	5.07604	17.083	6.59304	-14.89	-3.12024	-25.5432	7.10776	7.39876	12.4448	0.2551	14.7351	16.9761	-23.4279	1.9901	-1.00812	0.62588	0.62888	0.12888	-4.83112	7.31928	-3.75802	-7.69772	6.57328	7.27328	3.39622	-11.2148	1.92722	4.78322	2.58822
70	4.36404	3.94004	15.663	6.67204	-14.509	-3.29924	-25.3042	7.94376	6.81476	12.7678	0.5451	16.1641	17.0051	-23.4529	1.3021	-1.46012	1.08188	1.31488	0.22088	-5.25012	7.74628	-3.25322	-8.65072	5.93228	7.59528	3.56822	-11.0188	0.53022	4.40222	2.46722
71	3.11004	3.24104	14.328	6.33904	-14.7	-2.82224	-25.3812	8.63776	6.62376	11.8228	0.7521	16.3361	17.4951	-23.2029	0.0371	-0.71812	1.21888	1.75688	0.85888	-5.77912	8.41128	-3.56802	-8.70372	6.32428	7.90128	4.61922	-10.4648	-0.49278	4.12822	3.17722
72	2.36904	3.41704	13.082	6.21704	-14.837	-3.10824	-25.5082	9.93976	6.38076	11.5768	1.2301	17.3721	17.6661	-23.7449	-0.6109	-1.01612	1.09188	1.81888	2.20088	-6.14912	7.95928	-3.35322	-9.70572	6.08228	8.28428	4.92522	-10.2478	-1.05178	3.78122	2.88822
73	1.35804	4.01104	11.524	6.79504	-14.819	-2.47724	-25.9692	10.6778	5.99676	11.0158	1.2991	17.5021	18.1531	-23.5449	-0.5349	-0.61512	1.65688	1.99288	3.31388	-5.83312	8.07428	-3.58722	-9.77872	6.43228	8.52228	6.17222	-10.2208	-1.44678	4.04722	2.63722
74	0.36704	4.74604	10.798	7.35604	-14.845	-2.24524	-26.3932	11.8678	6.23376	10.9108	0.9401	17.2891	18.3431	-24.0409	-0.3469	-0.48812	2.06988	1.94988	3.86788	-5.67112	7.31128	-3.38042	-10.4407	6.56328	8.95328	6.60522	-10.2158	-1.31078	3.75622	2.61422
75	0.02904	5.55004	10.31	8.22404	-15.152	-1.91724	-27.2172	12.5248	6.26576	11.4588	0.1721	16.6091	18.9411	-24.1829	-0.1909	-0.80712	2.27288	1.72488	5.07288	-5.32212	6.68628	-3.34302	-10.8847	6.43428	9.09428	6.56322	-10.5438	-0.94478	3.76522	2.43722
76	-0.29696	6.10104	10.226	8.42804	-15.777	-0.92524	-27.1752	13.1308	6.90176	11.2538	-0.9259	16.0721	19.5101	-24.8669	-0.0279	-1.28912	2.69688	1.12588	5.06088	-5.10112	6.12428	-3.54492	-10.9807	6.26128	8.25728	6.10422	-10.3458	-0.45378	3.54022	1.83522
77	-0.81196	5.66204	10.39	9.02704	-15.808	-1.10024	-28.2872	13.0398	7.22076	12.4808	-1.2999	15.2751	19.9401	-24.7189	0.2871	-1.87112	2.51388	0.91488	5.49788	-4.86912	5.72028	-3.44472	-11.0857	5.96028	7.95628	5.83322	-10.8238	-0.46078	3.24522	1.99522
78	-0.90396	5.21004	10.516	8.90504	-16.196	-0.37924	-27.6792	13.2218	7.17176	11.4508	-1.8929	14.8631	19.7391	-25.3089	0.4471	-1.94312	2.46788	0.88388	4.65688	-4.92512	5.72028	-3.83252	-10.0997	5.86028	7.22828	5.48922	-10.9328	-0.60678	3.51322	1.71822
79	-1.01696	4.05904	10.838	8.42804	-16.12	-0.58524	-27.6882	12.8778	7.08376	11.5088	-1.2609	14.1981	19.4201	-25.1279	1.1181	-2.22212	2.00988	0.74988	4.62688	-4.96612	5.75928	-3.75722	-9.92872	5.95628	6.52128	5.33822	-10.9328	-0.75878	3.02922	1.89822
80	-1.27196	3.53604	11.107	7.65904	-16.279	-0.73524	-27.1542	12.5588	6.48976	10.8458	-1.0939	14.1811	18.2801	-25.1029	1.5811	-2.51812	1.10088	1.03788	3.79688	-5.12812	5.57828	-4.11572	-9.31972	6.36728	6.28828	5.31522	-11.2958	-1.13978	2.65622	2.32322
81	-1.87596	3.06004	11.516	6.50804	-16.17	-1.32624	-26.4162	12.4978	6.32976	10.4758	-0.2639	14.4441	17.5281	-24.8859	2.0921	-2.32712	0.25088	1.59088	3.28088	-5.52512	5.03828	-4.44572	-9.23972	7.02228	5.88028	5.49522	-11.0248	-1.10278	2.28322	2.67122
82	-1.88796	2.00004	11.524	5.39204	-15.702	-1.65624	-26.0832	11.9798	6.38476	10.3588	0.3701	14.4741	16.8751	-23.9139	2.4831	-2.84812	-0.39512	1.61588	3.13088	-5.47512	4.70828	-4.42952	-9.44272	7.82428	5.29828	6.04522	-10.7738	-0.80178	2.21022	3.32922
83	-2.47496	1.97104	11.315	4.82204	-15.878	-1.48124	-26.0962	12.2488	6.30576	11.2268	0.1071	15.0771	15.8131	-23.9969	2.2281	-3.01412	-1.13712	1.96588	2.76988	-5.27012	4.14028	-4.91492	-9.70072	7.73028	5.10528	5.66822	-10.3998	-0.72878	2.19022	3.47322
84	-2.80196	1.67504	11.535	4.16804	-15.573	-1.17124	-26.2602	11.9858	6.69876	11.6588	0.4631	14.9551	15.4551	-23.6079	1.8211	-3.41212	-1.23312	1.69788	2.90688	-4.91012	3.99928	-4.80642	-9.82472	7.57228	5.05928	5.57022	-9.92278	-1.09578	2.63922	3.39622
85	-3.70696	1.64704	10.941	4.11404	-15.483	-0.72324	-26.4132	11.2238	6.72676	12.1958	-0.3699	15.5771	14.6521	-24.3299	0.9761	-3.70012	-0.86212	1.26888	3.22388	-4.64812	3.87228	-5.03102	-10.3227	6.95628	4.60428	5.28422	-9.83578	-1.46778	3.45522	3.25522
86	-3.90096	1.86604	11.206	4.23504	-15.09	-1.52024	-26.5922	10.9268	7.09976	12.3168	-0.8029	15.8781	14.2651	-24.4609	-0.0689	-3.93012	-0.01112	0.87388	3.56788	-4.55712	3.70128	-5.12272	-10.7187	6.22128	4.83328	5.26022	-10.0928	-2.31678	4.15522	3.00122
87	-4.48196	2.02204	10.899	4.54504	-14.795	-1.91324	-26.1612	10.2898	7.13376	11.6898	-0.9389	15.8311	14.3091	-24.6729	-0.6889	-4.22112	0.56188	0.30588	4.13188	-4.70612	4.00128	-5.17262	-11.2417	5.34328	5.09928	4.98322	-10.5528	-3.22178	4.43822	3.19322
88	-4.89596	2.52104	10.71	4.39404	-14.725	-2.59924	-25.6062	9.95276	7.16876	11.6298	-1.8779	15.8381	14.4031	-25.2189	-1.2039	-3.69112	0.71388	0.29388	4.53788	-4.83412	4.30628	-5.35962	-11.0947	5.21628	5.38428	5.51022	-11.2228	-3.52978	4.30922	3.05022
89	-5.07696	2.82104	10.344	4.14304	-14.551	-2.61924	-24.8072	10.4928	5.92076	10.9588	-1.9099	15.8701	14.8661	-25.1199	-0.9989	-3.42112	0.61888	0.02388	5.19888	-5.26612	4.33228	-5.61402	-11.0037	5.07228	5.29728	5.45122	-11.2288	-3.93178	4.15022	3.79122
90	-5.39496	3.25604	9.57404	3.73604	-14.38	-3.08324	-24.8062	11.9488	5.93776	10.6068	-2.1979	15.6371	15.1551	-24.7959	-0.6089	-2.58112	0.54488	0.69188	5.36188	-5.24312	4.53528	-5.86282	-10.7507	5.33128	5.89128	5.69522	-11.6488	-3.72878	3.98022	3.81822
91	-4.95096	3.84604	9.28504	3.32504	-14.244	-2.51924	-24.5982	13.3038	5.19776	10.0868	-2.1389	15.1961	15.1891	-24.0719	-0.5659	-1.93312	0.26188	1.20388	5.34488	-5.27112	4.26928	-5.97372	-10.0637	5.29328	5.70328	6.16222	-11.2078	-3.37478	3.48122	3.94322
92	-4.89496	3.95804	8.85704	3.05504	-13.835	-2.85224	-25.3642	14.8238	4.61176	10.5628	-2.2029	14.7211	14.7901	-23.6339	0.1781	-1.42912	0.32088	1.38488	5.04988	-5.11512	4.32028	-5.96222	-9.51772	5.55128	5.62428	6.33922	-11.2718	-3.25078	3.37622	3.97522
93	-4.51996	4.70104	8.38304	3.67204	-12.938	-2.66824	-26.1092	15.6058	4.38876	10.4848	-2.3579	14.4161	13.7931	-23.5719	0.1941	-0.93412	0.65988	1.67888	4.18188	-4.70812	4.10428	-5.75582	-8.53672	5.77828	5.28728	7.04722	-11.0928	-2.61878	3.79022	4.12622
94	-4.12096	4.25304	7.89904	4.09004	-12.323	-2.35124	-26.8272	16.3488	3.85376	10.3968	-2.6259	13.9591	12.4871	-22.9719	-0.3529	-1.47412	0.59188	1.54088	4.35188	-4.37712	3.70428	-5.71872	-8.92472	5.90328	4.99328	7.27122	-11.1708	-2.85878	3.31922	3.92422
95	-3.87796	4.13304	7.57704	4.81504	-11.24	-2.53224	-27.7872	16.4838	3.90276	10.2248	-2.6839	13.8801	11.8751	-23.6339	-0.5659	-1.15912	0.89288	1.31588	3.74788	-3.95512	3.91228	-5.65362	-9.13272	6.21028	5.13928	7.53322	-11.8218	-2.65078	3.08922	4.06822
96	-3.90196	3.92904	7.26904	5.09804	-10.507	-2.27724	-28.5192	16.5878	3.49076	9.99076	-2.9139	14.3561	11.4051	-24.3289	-1.3739	-1.21512	0.42988	0.69988	3.64888	-3.75612	3.45128	-5.34242	-9.44772	6.88428	4.69928	7.93522	-12.1918	-2.65878	2.81822	4.59522
97	-3.41596	3.94104	6.68304	4.92904	-10.087	-2.13024	-29.0572	16.9488	3.20776	9.20976	-2.8859	14.3141	11.6431	-25.0079	-1.7509	-0.94012	0.02588	0.37088	4.04488	-3.87112	3.86028	-5.35532	-10.0817	6.65128	5.00228	8.09122	-12.5038	-2.84378	2.53922	4.76422
98	-3.61096	4.13404	7.11804	4.68504	-10.445	-1.73824	-29.0702	17.0338	3.21876	8.09276	-2.1819	14.5511	12.2701	-25.5149	-2.1439	-0.55312	-0.85712	0.14188	4.35388	-3.78912	4.26628	-5.19072	-10.2217	6.42228	4.60028	8.79122	-12.5918	-2.97178	2.76622	5.09522
99	-3.61596	4.70104	7.37804	4.34104	-10.319	-1.74624	-28.9692	17.6718	3.00676	7.77776	-2.8239	14.9751	12.4661	-25.4719	-2.0739	-0.72412	-1.23212	-0.12412	6.32688	-3.92712	4.41728	-5.15582	-9.97672	6.38628	4.43228	8.25422	-12.1988	-3.44378	2.51522	4.99522

## Sheet: CONS norm
0	2.50836	2.00262	2.30606	2.28359	2.07567	6.91363	6.41351	4.9806	5.48634	4.61535	4.43875	4.69162	3.3149	2.56754	2.71364	1.52201	1.55573	1.50516	1.52201	1.76364	2.25014	0.474458	2.49739	1.95232	1.95232	1.33049	1.35297	1.47097	1.18439	1.08324
1	2.51117	2.00473	2.29763	2.27165	2.07778	6.79	6.41492	4.9806	5.48563	4.56056	4.43875	4.68951	3.3149	2.55419	2.67782	1.5185	1.55643	1.50726	1.52272	1.74046	2.23539	0.470243	2.48475	1.96286	1.94319	1.3333	1.32979	1.46676	1.18298	1.10712
2	2.4929	2.00965	2.28499	2.2425	2.069	6.55996	6.38788	4.96515	5.48528	4.45976	4.42892	4.62805	3.27978	2.49414	2.62654	1.50445	1.51183	1.50902	1.49778	1.68953	2.22486	0.462868	2.43207	2.0057	1.92352	1.3196	1.30134	1.45798	1.17877	1.14576
3	2.43784	2.01302	2.25156	2.21363	2.03774	6.36266	6.33091	4.91542	5.40429	4.36529	4.39885	4.53681	3.22218	2.41863	2.56922	1.49336	1.4352	1.51049	1.46723	1.64536	2.22373	0.450857	2.37152	2.05543	1.90737	1.28778	1.27711	1.43782	1.14393	1.17708
4	2.40416	2.01737	2.20819	2.18057	1.98577	6.17704	6.28146	4.80125	5.26086	4.25618	4.33269	4.44273	3.13579	2.33387	2.49496	1.48315	1.36397	1.51101	1.42414	1.6042	2.19863	0.434186	2.2972	2.08578	1.89472	1.24948	1.25322	1.4019	1.10455	1.20171
5	2.35495	2.01147	2.15013	2.1129	1.91468	5.92127	6.23201	4.63123	5.08681	4.05947	4.24081	4.33325	3.02129	2.20889	2.40753	1.47088	1.28179	1.49954	1.33166	1.55924	2.14675	0.409977	2.20758	2.07665	1.86958	1.20279	1.21234	1.34426	1.05262	1.2108
6	2.30622	1.97874	2.07271	2.03821	1.83732	5.67037	6.18578	4.44912	4.90318	3.84146	4.13563	4.24317	2.90423	2.08444	2.30125	1.44912	1.21655	1.48003	1.23059	1.51296	2.0889	0.38892	2.10919	2.04551	1.81137	1.1577	1.15926	1.27476	1.00395	1.18782
7	2.23793	1.91553	1.98424	1.9359	1.75491	5.36857	6.10024	4.23499	4.71111	3.63081	4.02281	4.138	2.78072	1.94123	2.19878	1.43187	1.1536	1.45294	1.13346	1.45985	2.01952	0.360082	2.01413	1.98369	1.74933	1.11906	1.09554	1.18778	0.950723	1.13873
8	2.15505	1.83967	1.88382	1.82863	1.65704	5.04984	5.98454	3.98218	4.4858	3.39437	3.86569	4.01751	2.63939	1.78787	2.06441	1.39729	1.10278	1.42308	1.03766	1.40391	1.9478	0.338191	1.89974	1.89653	1.66494	1.07612	1.02294	1.09589	0.897604	1.07672
9	2.04286	1.76411	1.78076	1.72387	1.54726	4.75904	5.83784	3.7236	4.22491	3.1702	3.69831	3.8695	2.49459	1.63274	1.93507	1.36036	1.05411	1.38946	0.952761	1.34872	1.88359	0.319125	1.78776	1.80752	1.58376	1.01742	0.955803	1.00517	0.835893	1.01631
10	1.9052	1.67464	1.67729	1.60738	1.42995	4.46372	5.63748	3.46109	3.9593	2.94833	3.52752	3.7066	2.34632	1.47294	1.8115	1.31138	1.00405	1.35426	0.884391	1.28361	1.81878	0.296294	1.67689	1.73375	1.51807	0.951521	0.885658	0.928465	0.772694	0.947306
11	1.77355	1.5969	1.58285	1.49469	1.31392	4.19979	5.45025	3.22906	3.70644	2.72394	3.34028	3.53958	2.2072	1.3241	1.69146	1.24474	0.951485	1.3033	0.823293	1.20891	1.76223	0.283578	1.5739	1.66065	1.45115	0.883668	0.817822	0.865147	0.716057	0.875858
12	1.63976	1.51459	1.48312	1.37004	1.19338	3.92123	5.20558	2.97355	3.43959	2.4688	3.15862	3.37194	2.05577	1.17502	1.58818	1.16892	0.901013	1.23108	0.764257	1.12024	1.6845	0.264508	1.46106	1.60505	1.38857	0.809792	0.739411	0.813096	0.653931	0.806005
13	1.48901	1.4283	1.3911	1.25307	1.05865	3.62245	4.94908	2.72765	3.16686	2.20402	2.94379	3.17991	1.9008	1.02927	1.49078	1.07999	0.826934	1.16501	0.693174	1.01817	1.60869	0.254085	1.33878	1.53326	1.3171	0.735399	0.665647	0.759949	0.595586	0.731915
14	1.35986	1.34817	1.29498	1.14358	0.937904	3.34667	4.67684	2.48827	2.89484	1.95067	2.71556	2.98023	1.75588	0.896451	1.40065	0.983015	0.751282	1.08722	0.62817	0.92222	1.51568	0.236342	1.22322	1.4759	1.23791	0.674891	0.596603	0.716838	0.540152	0.665883
15	1.24637	1.27428	1.21166	1.05924	0.829661	3.07205	4.40328	2.26621	2.64346	1.72413	2.50655	2.78839	1.619	0.789455	1.32428	0.907818	0.678541	1.02459	0.560065	0.835004	1.42908	0.220714	1.1082	1.40673	1.16065	0.62697	0.542681	0.674205	0.488477	0.609763
16	1.13334	1.2013	1.13047	0.988348	0.726233	2.81789	4.1366	2.05198	2.39867	1.52494	2.29348	2.59622	1.49432	0.693344	1.23888	0.833947	0.609531	0.962314	0.492634	0.759374	1.34568	0.202977	0.992952	1.32794	1.08046	0.577801	0.500418	0.632825	0.435741	0.563461
17	1.03297	1.13208	1.03466	0.915736	0.623923	2.57217	3.82938	1.82966	2.15426	1.33095	2.09349	2.40133	1.36851	0.601767	1.15638	0.770146	0.541066	0.892708	0.430136	0.696517	1.255	0.182256	0.87851	1.24885	1.00257	0.541855	0.466338	0.579251	0.384757	0.522429
18	0.93487	1.04936	0.949952	0.854846	0.534689	2.33309	3.52957	1.62066	1.93136	1.15618	1.8796	2.21596	1.25685	0.515994	1.05488	0.708722	0.48339	0.82476	0.369741	0.634548	1.18276	0.163807	0.765631	1.15743	0.930646	0.50343	0.42752	0.536533	0.329885	0.47847
19	0.85016	0.980903	0.864489	0.781183	0.456812	2.10626	3.18904	1.41233	1.74419	0.986903	1.69505	2.03951	1.14577	0.434425	0.968861	0.64677	0.426821	0.748568	0.317622	0.579479	1.10546	0.14531	0.671694	1.0738	0.867991	0.460443	0.386359	0.486617	0.297766	0.439511
20	0.777761	0.909859	0.794349	0.727188	0.391803	1.90338	2.87841	1.2384	1.58313	0.850271	1.52725	1.88598	1.04817	0.364201	0.884572	0.586723	0.376501	0.679716	0.282288	0.527181	1.04327	0.131593	0.583128	0.996054	0.808624	0.430048	0.348389	0.448811	0.266455	0.400323
21	0.704773	0.839281	0.726896	0.670512	0.32309	1.70352	2.54856	1.0586	1.41526	0.725501	1.35659	1.72153	0.948727	0.288426	0.807072	0.517729	0.322224	0.609351	0.249017	0.47332	0.975976	0.118026	0.495805	0.915727	0.751633	0.39785	0.306459	0.40987	0.235594	0.365927
22	0.639044	0.76899	0.678834	0.631565	0.263302	1.53947	2.24192	0.897882	1.26066	0.624938	1.19284	1.57058	0.856437	0.225052	0.72843	0.451877	0.273674	0.540914	0.215329	0.42155	0.913007	0.105901	0.422519	0.84661	0.702285	0.362488	0.268534	0.381251	0.208167	0.33592
23	0.588297	0.702047	0.643686	0.592916	0.209402	1.38813	1.97177	0.769932	1.12234	0.538183	1.05973	1.4292	0.785752	0.169921	0.660527	0.391099	0.233721	0.48121	0.190413	0.37364	0.846334	0.0911442	0.3591	0.785405	0.651065	0.335802	0.236302	0.355751	0.182959	0.311274
24	0.549788	0.645315	0.599844	0.546754	0.158767	1.24143	1.71193	0.679063	0.995849	0.459356	0.929858	1.29049	0.727936	0.121612	0.608268	0.334648	0.20245	0.423337	0.160822	0.328552	0.773829	0.0782632	0.303402	0.733056	0.604442	0.298693	0.206897	0.328744	0.15847	0.289522
25	0.5077	0.57975	0.571619	0.508436	0.119005	1.10626	1.46723	0.589588	0.876473	0.389402	0.809915	1.15373	0.68365	0.0761021	0.549861	0.282299	0.174629	0.374079	0.148072	0.287351	0.705482	0.0617768	0.257077	0.671969	0.555504	0.27544	0.177603	0.303435	0.134391	0.274468
26	0.478817	0.53057	0.528783	0.463589	0.0797543	0.975928	1.22356	0.517734	0.763223	0.327764	0.693484	1.01787	0.644602	0.0403412	0.511499	0.240886	0.152129	0.331625	0.128725	0.254838	0.643417	0.0495336	0.212589	0.617176	0.512674	0.242652	0.159639	0.27589	0.10974	0.25702
27	0.446057	0.482891	0.498996	0.432936	0.0502757	0.878445	1.01563	0.455731	0.665358	0.282973	0.591893	0.902492	0.613168	0.0132451	0.468781	0.205361	0.137452	0.301197	0.119566	0.228113	0.59462	0.0360873	0.1753	0.568479	0.473396	0.22031	0.143354	0.257419	0.094253	0.240011
28	0.416157	0.441174	0.466696	0.404615	0.0286584	0.790144	0.844331	0.403652	0.585474	0.248454	0.503031	0.800553	0.582071	-0.0115301	0.438611	0.174561	0.120577	0.271831	0.110744	0.206906	0.551958	0.0244155	0.144928	0.5164	0.435589	0.204896	0.128941	0.239921	0.0781314	0.227075
29	0.39985	0.408891	0.428148	0.368623	0.0079908	0.688987	0.686936	0.349168	0.519353	0.212783	0.430643	0.709409	0.550985	-0.0271798	0.410684	0.149685	0.101865	0.246297	0.101601	0.184047	0.508083	0.0208198	0.115556	0.469513	0.39485	0.186324	0.11755	0.219692	0.0642855	0.211527
30	0.376389	0.366584	0.404513	0.345034	-0.00309037	0.611902	0.561626	0.312648	0.457013	0.188603	0.361173	0.628868	0.510622	-0.0438296	0.377435	0.121892	0.086592	0.217094	0.0860526	0.163053	0.461724	0.0108692	0.0926462	0.428874	0.354003	0.17594	0.102474	0.205621	0.0541708	0.20135
31	0.362313	0.336189	0.378446	0.314819	-0.020038	0.537014	0.44111	0.27283	0.400101	0.16571	0.301738	0.558167	0.469613	-0.0566247	0.345366	0.102528	0.0703805	0.194032	0.0755671	0.142678	0.410297	0.00857262	0.0738161	0.392276	0.314714	0.158065	0.0902521	0.191618	0.0473266	0.191455
32	0.344382	0.301029	0.361043	0.295747	-0.024747	0.482192	0.34188	0.250876	0.33789	0.15046	0.247293	0.493669	0.435341	-0.0661774	0.311914	0.0838498	0.0546297	0.168307	0.062581	0.121499	0.361651	0.00401372	0.0639712	0.356622	0.283796	0.14595	0.0786034	0.180509	0.0415725	0.183065
33	0.328845	0.275894	0.340673	0.274107	-0.0318722	0.428169	0.258647	0.223932	0.297167	0.1354	0.199967	0.437814	0.395051	-0.0755896	0.290471	0.0669246	0.0434474	0.144083	0.0561188	0.102989	0.323008	0.0053039	0.0554749	0.327733	0.256144	0.133425	0.0668872	0.170652	0.037358	0.184296
34	0.312094	0.249467	0.322366	0.25607	-0.0347268	0.378804	0.185631	0.206208	0.263508	0.122437	0.159514	0.388623	0.358015	-0.08258	0.260391	0.0490273	0.0305231	0.121662	0.0487351	0.0847152	0.289888	0.00362318	0.0492937	0.300901	0.229037	0.12526	0.0532942	0.160869	0.034953	0.183543
35	0.290752	0.224641	0.306581	0.246337	-0.0390592	0.34415	0.123296	0.191379	0.234844	0.110085	0.129406	0.345315	0.324889	-0.0876373	0.23112	0.0402051	0.021729	0.102989	0.045903	0.0671663	0.263224	0.0032776	0.0393701	0.276947	0.212218	0.115702	0.0436235	0.156497	0.0335763	0.169332
36	0.269977	0.206811	0.281216	0.229507	-0.0432961	0.304534	0.0750438	0.170009	0.210507	0.100741	0.105676	0.305548	0.290241	-0.0910707	0.209779	0.0320403	0.021021	0.0880137	0.0401039	0.0518538	0.245911	0.00524996	0.0291824	0.255498	0.197299	0.109633	0.0335538	0.148265	0.034599	0.163696
37	0.251316	0.187998	0.270067	0.220607	-0.0491683	0.279259	0.0253303	0.158175	0.190654	0.0920982	0.0856549	0.271972	0.262217	-0.0941613	0.176496	0.028843	0.0145476	0.0781126	0.037446	0.0365582	0.227531	-0.00105934	0.01809	0.238106	0.181273	0.104975	0.0282773	0.144703	0.0334751	0.149237
38	0.231789	0.179637	0.246034	0.203631	-0.0539559	0.243352	-0.00782335	0.143981	0.163845	0.0904686	0.0737308	0.248321	0.237217	-0.0981172	0.156637	0.026702	0.0183574	0.0702681	0.0301466	0.0265896	0.208819	-0.00436403	0.00781796	0.21931	0.168737	0.10303	0.0257037	0.131171	0.0353407	0.146012
39	0.212436	0.164178	0.229384	0.196511	-0.0610698	0.218599	-0.0377065	0.13871	0.144076	0.0855518	0.0633464	0.229749	0.217764	-0.104894	0.135262	0.0236002	0.0147386	0.0606704	0.0279495	0.0153736	0.190393	-0.0123782	0.000670265	0.202014	0.153615	0.0972874	0.0255745	0.127176	0.0328739	0.136128
40	0.194988	0.149557	0.2112	0.192864	-0.0654304	0.196071	-0.0547048	0.131641	0.126044	0.0860182	0.0554233	0.215403	0.202378	-0.112514	0.122259	0.0201724	0.0149128	0.049696	0.0266739	0.00783819	0.176755	-0.0159891	-0.0039881	0.186516	0.142377	0.0905611	0.0263443	0.122827	0.0309184	0.131351
41	0.175849	0.143954	0.190083	0.182542	-0.0679085	0.167835	-0.0625549	0.123066	0.109535	0.0869117	0.0501524	0.202226	0.191072	-0.120965	0.116448	0.0152893	0.0172729	0.0426832	0.0248758	0.00665252	0.164758	-0.0192517	-0.00464555	0.176328	0.135465	0.0869817	0.0232874	0.111173	0.0277323	0.131565
42	0.163875	0.131648	0.1779	0.182559	-0.0699426	0.148723	-0.0732989	0.118054	0.0930647	0.0799325	0.0423248	0.188763	0.179294	-0.129855	0.109649	0.0106029	0.00992293	0.0372943	0.0245442	0.00215712	0.147029	-0.0213353	-0.00726412	0.161482	0.12798	0.0784179	0.0147124	0.107683	0.0256925	0.127609
43	0.145736	0.12903	0.161458	0.173871	-0.0716003	0.128045	-0.0772549	0.104573	0.0851753	0.0795954	0.0355761	0.175608	0.163201	-0.133451	0.106322	0.00483188	0.0124066	0.034805	0.0291239	-0.00127063	0.138454	-0.0215977	-0.00838797	0.15225	0.123603	0.0768895	0.0061206	0.0979786	0.0220793	0.125041
44	0.131614	0.117729	0.155333	0.173534	-0.0735671	0.118868	-0.0810647	0.0985716	0.0800618	0.0761564	0.0305468	0.16097	0.153193	-0.13471	0.0995232	0.00115127	0.00970378	0.0322988	0.0304051	-0.00658644	0.129874	-0.0211566	-0.0126867	0.140253	0.118349	0.0725514	-0.00518534	0.0953937	0.0223209	0.116219
45	0.116021	0.117302	0.149652	0.166471	-0.0796415	0.108608	-0.0871391	0.0905305	0.0778422	0.0758417	0.0285632	0.150372	0.141757	-0.134929	0.0929824	-6.24861e-05	0.0120863	0.0310288	0.0319841	-0.0112392	0.121951	-0.0230323	-0.0184858	0.128727	0.114455	0.070433	-0.0130916	0.0911736	0.0219276	0.106194
46	0.104569	0.121618	0.143241	0.160076	-0.0837323	0.0964082	-0.0927134	0.0859451	0.0758305	0.0774826	0.0260964	0.141994	0.133683	-0.134659	0.0854413	0.000218477	0.0127887	0.0317931	0.0324393	-0.0122506	0.110381	-0.0249535	-0.0244984	0.11718	0.108144	0.0659657	-0.0207338	0.0860545	0.0212814	0.097102
47	0.0980056	0.118443	0.141111	0.158452	-0.0861991	0.0850011	-0.100226	0.0830175	0.073993	0.0825005	0.0216684	0.134481	0.130109	-0.134434	0.0791702	0.00450597	0.0131484	0.0312536	0.0283878	-0.00981189	0.101429	-0.0274839	-0.0274822	0.107166	0.0995073	0.0618861	-0.0253304	0.082475	0.0192978	0.086077
48	0.0898071	0.131429	0.134076	0.151405	-0.0911047	0.0662946	-0.11183	0.0753922	0.0745943	0.0852034	0.0175495	0.133143	0.122388	-0.138256	0.0721406	0.0086305	0.0144352	0.0267357	0.027618	-0.00829469	0.0856278	-0.0281593	-0.0324271	0.0950513	0.0910897	0.0560364	-0.0313711	0.080261	0.0164657	0.0776481
49	0.0884361	0.122927	0.134997	0.144904	-0.090953	0.0526848	-0.122181	0.0745662	0.0724589	0.0884513	0.0101883	0.131075	0.120056	-0.140829	0.064903	0.0163514	0.0120077	0.0245723	0.0239486	-0.00695731	0.0780024	-0.0288539	-0.0316798	0.0876001	0.0828856	0.0489506	-0.032995	0.0779122	0.0149204	0.071849
50	0.0856208	0.125961	0.130058	0.136829	-0.0910486	0.0396706	-0.131666	0.0716835	0.0714475	0.0872881	0.00790123	0.132649	0.117848	-0.140925	0.0588791	0.0167559	0.0173235	0.0185766	0.0232968	-0.00787887	0.0694724	-0.0284319	-0.0348378	0.0785868	0.0755244	0.0427581	-0.0366307	0.0738158	0.0122568	0.0665894
51	0.0832326	0.120258	0.129468	0.123714	-0.0898348	0.0332141	-0.134706	0.0692897	0.0680029	0.0849843	0.000753542	0.131193	0.115808	-0.141532	0.0483599	0.0175988	0.0164862	0.017582	0.024533	-0.00971637	0.0639206	-0.0267315	-0.0331127	0.0727878	0.0712593	0.0354082	-0.0424635	0.0732651	0.013656	0.0653588
52	0.0788215	0.113655	0.130204	0.116156	-0.08961	0.0314103	-0.140213	0.0687783	0.0669633	0.0809384	-0.00162902	0.128136	0.110823	-0.141824	0.0434486	0.0160873	0.0185766	0.0138227	0.0230607	-0.0163808	0.0622011	-0.026106	-0.0382993	0.0673146	0.0665223	0.0317725	-0.0444471	0.0722986	0.0165218	0.0598351
53	0.0717075	0.114818	0.129209	0.103968	-0.0901888	0.0285838	-0.137347	0.0675589	0.0676264	0.0773926	0.000157901	0.123147	0.113262	-0.141515	0.0359526	0.00773704	0.0232743	0.00987797	0.0238474	-0.0208987	0.0602512	-0.0260971	-0.0446715	0.063516	0.0630271	0.0270692	-0.0472398	0.0657971	0.0180503	0.0572727
54	0.0649869	0.106575	0.133531	0.100158	-0.090481	0.0330736	-0.140427	0.0678455	0.0638615	0.0744201	-0.00341033	0.113695	0.105333	-0.139329	0.029732	0.00547248	0.0209816	0.0137665	0.0199027	-0.0232644	0.0567448	-0.0266269	-0.0434521	0.0629709	0.0582508	0.0260914	-0.0514487	0.0617007	0.0229222	0.052648
55	0.0591373	0.110053	0.135492	0.093853	-0.0933412	0.029275	-0.137162	0.0639064	0.0596302	0.0686997	0.00160205	0.105244	0.107053	-0.142077	0.0272034	0.00288762	0.016593	0.0133338	0.0189531	-0.0230846	0.0571382	-0.0289736	-0.0471777	0.0659435	0.0566324	0.0268669	-0.0548652	0.0530639	0.0257037	0.0483268
56	0.0511242	0.104507	0.135413	0.0943138	-0.0955608	0.0290109	-0.140775	0.0622038	0.0537243	0.0680534	-0.00289335	0.0965056	0.101226	-0.138851	0.0249557	0.00272466	0.0110412	0.0144352	0.0163795	-0.0232475	0.0516088	-0.0268483	-0.0463685	0.0653647	0.0532609	0.026069	-0.0566015	0.0455397	0.0286201	0.0410499
57	0.0460163	0.103158	0.134255	0.0898128	-0.0953866	0.0248582	-0.142517	0.0594166	0.0498471	0.0629905	-0.00333166	0.0933476	0.10045	-0.139115	0.0241072	0.0055961	0.0067031	0.0152444	0.0140868	-0.0195669	0.0506254	-0.0267641	-0.0472114	0.0655333	0.0530473	0.0272771	-0.0583266	0.0368298	0.0310701	0.0341888
58	0.0408578	0.101821	0.129901	0.0868908	-0.0983929	0.0154066	-0.141022	0.0571184	0.0442896	0.0625353	-0.00238762	0.0909145	0.103586	-0.13739	0.0232193	0.00390471	0.00291572	0.0110187	0.0174864	-0.0188645	0.0467144	-0.0261656	-0.0500772	0.067309	0.0504962	0.0264342	-0.0587312	0.0324693	0.0311769	0.0340314
59	0.0414141	0.0953758	0.125596	0.0852499	-0.0950382	0.00910184	-0.142219	0.0600291	0.0399516	0.0618779	-0.0033148	0.0900266	0.101692	-0.13975	0.0218932	0.00949025	0.00134795	0.0111086	0.0179753	-0.0184431	0.0463098	-0.0238999	-0.0538758	0.0638251	0.0509233	0.0280919	-0.0598326	0.025507	0.0287774	0.0307442
60	0.0396103	0.0928359	0.121432	0.0781416	-0.0936447	-0.00253001	-0.145877	0.0600685	0.0416205	0.0624623	-0.00194932	0.0883465	0.100141	-0.138936	0.0217864	0.00398338	0.00205035	0.00824277	0.0171718	-0.0153412	0.0443263	-0.0241505	-0.0527913	0.0628305	0.0494847	0.029817	-0.0597483	0.0254733	0.0289741	0.033256
61	0.0366827	0.0795352	0.119336	0.0722189	-0.0903461	-0.00558689	-0.144388	0.0608608	0.0435535	0.0641762	4.5516e-05	0.0875654	0.0949941	-0.143549	0.0161672	0.00813039	0.00177501	0.00894518	0.0141879	-0.0113459	0.0425112	-0.024613	-0.0547805	0.0592004	0.0514796	0.0289629	-0.0599843	0.0218714	0.0265466	0.0317444
62	0.035941	0.0743598	0.117235	0.0643238	-0.0902057	-0.0112567	-0.144989	0.0605742	0.0436996	0.0652326	0.00550181	0.0834858	0.0909651	-0.143094	0.0150939	0.00131985	-1.75321e-05	0.00627603	0.0135754	-0.00889033	0.0412188	-0.0259425	-0.0514427	0.057627	0.0509514	0.0283729	-0.058602	0.0206857	0.0271085	0.0326828
63	0.0344238	0.0657961	0.11343	0.0573391	-0.0905653	-0.0131448	-0.143371	0.0607484	0.0430309	0.0664239	0.00914871	0.0825755	0.0875261	-0.145268	0.014487	-0.00393415	-0.000989663	0.00509599	0.011811	-0.00495124	0.0392071	-0.0275805	-0.0469417	0.054278	0.0499118	0.0261195	-0.0581412	0.0206295	0.0247316	0.0271422
64	0.0279785	0.0579123	0.112065	0.0492249	-0.0907788	-0.0137404	-0.143523	0.0566576	0.0452449	0.0662159	0.0111997	0.0805132	0.0840758	-0.145993	0.0142398	-0.00486133	-0.0019056	0.00290448	0.00905756	-0.00277659	0.0359086	-0.0298704	-0.04189	0.0521033	0.049496	0.0240966	-0.0596809	0.0203486	0.0257768	0.0202193
65	0.0305128	0.0502701	0.108025	0.0457691	-0.0896887	-0.0157746	-0.143899	0.0496167	0.044166	0.0683344	0.0114133	0.0791478	0.0854919	-0.143987	0.0167628	-0.00772153	-0.00286087	0.000589347	0.00945653	-0.00487819	0.0329416	-0.0290769	-0.0378553	0.0461581	0.0416346	0.0220849	-0.0606923	0.0201463	0.0273164	0.0147518
66	0.0250677	0.0465052	0.106406	0.0411556	-0.0882445	-0.0145665	-0.142938	0.0466441	0.0448066	0.067913	0.00855869	0.0784341	0.0871889	-0.14233	0.0186902	-0.00798002	-0.00128186	-0.00218095	0.00628727	-0.00923311	0.0316324	-0.0285639	-0.0363887	0.0456693	0.0424944	0.0203991	-0.0637043	0.0217084	0.0289011	0.00906509
67	0.0298947	0.0405207	0.103462	0.0412231	-0.0867554	-0.0173424	-0.14336	0.0422723	0.0423397	0.0711216	0.00477693	0.079322	0.0897007	-0.139166	0.0195275	-0.0085307	0.000589347	-0.000607554	0.00426996	-0.0161504	0.0328405	-0.0250597	-0.0366697	0.0401455	0.0395218	0.0197192	-0.063693	0.0205396	0.0288336	0.00937977
68	0.0283269	0.0343451	0.101602	0.0383235	-0.0853169	-0.0182358	-0.144703	0.0411147	0.0453798	0.0706552	0.00349574	0.0808673	0.0917574	-0.1353	0.0160604	-0.00754171	0.00292696	0.000302765	0.00270219	-0.021854	0.0368526	-0.0227345	-0.0386701	0.0386789	0.0393869	0.0190898	-0.0644404	0.0156565	0.0286482	0.0121276
69	0.0242417	0.0285236	0.0959939	0.037048	-0.0836705	-0.0175334	-0.143534	0.0399403	0.0415755	0.0699303	0.00143347	0.0828003	0.095393	-0.131647	0.0111829	-0.00566488	0.00351698	0.00353384	0.00072421	-0.0271473	0.0411289	-0.0211173	-0.0432554	0.0369369	0.0408704	0.0190842	-0.0630187	0.0108295	0.0268781	0.0145439
70	0.0245227	0.0221401	0.0880146	0.0374919	-0.0815295	-0.0185393	-0.142191	0.044638	0.0382939	0.0717453	0.00306306	0.0908302	0.095556	-0.131788	0.00731683	-0.00820479	0.00607936	0.00738865	0.00124118	-0.0295018	0.0435283	-0.0182807	-0.0486106	0.033335	0.0426798	0.0200507	-0.0619173	0.00297944	0.0247372	0.0138639
71	0.0174761	0.0182122	0.0805129	0.0356207	-0.0826028	-0.0158589	-0.142624	0.0485378	0.0372206	0.0664351	0.00422624	0.0917967	0.0983094	-0.130383	0.000208474	-0.0040353	0.0068492	0.00987236	0.00482627	-0.0324743	0.0472651	-0.0200496	-0.0489084	0.0355377	0.0443993	0.0259566	-0.0588043	-0.00276906	0.0231975	0.0178536
72	0.0133122	0.0192012	0.0735113	0.0349351	-0.0833727	-0.017466	-0.143337	0.055854	0.0358551	0.0650528	0.00691224	0.0976183	0.0992703	-0.133429	-0.0034328	-0.00570984	0.00613555	0.0102207	0.0123673	-0.0345535	0.0447252	-0.0188426	-0.0545389	0.0341779	0.0465515	0.0276761	-0.0575849	-0.00591022	0.0212476	0.0162296
73	0.00763117	0.0225391	0.0647565	0.0381831	-0.0832715	-0.0139202	-0.145928	0.0600011	0.0336973	0.0619004	0.00729997	0.0983488	0.102007	-0.132305	-0.00300574	-0.00345652	0.00931043	0.0111985	0.0186215	-0.0327778	0.0453714	-0.0201575	-0.0549491	0.0361446	0.0478889	0.0346833	-0.0574332	-0.00812982	0.0227424	0.0148192
74	0.00206249	0.0266692	0.0606769	0.0413355	-0.0834176	-0.0126166	-0.14831	0.066688	0.0350291	0.0613103	0.00528266	0.0971519	0.103075	-0.135092	-0.00194932	-0.00274287	0.0116312	0.0109569	0.0217346	-0.0318675	0.0410839	-0.0189954	-0.0586691	0.0368807	0.0503108	0.0371164	-0.0574051	-0.00736561	0.0211072	0.01469
75	0.000163183	0.0311871	0.0579347	0.046213	-0.0851427	-0.0107735	-0.152941	0.0703798	0.0352089	0.0643897	0.000967074	0.0933308	0.106435	-0.13589	-0.00107272	-0.00453541	0.0127719	0.00969254	0.0285058	-0.0299063	0.0375719	-0.0187853	-0.061164	0.0361559	0.0511031	0.0368804	-0.0592482	-0.00530896	0.0211577	0.0136954
76	-0.00166869	0.0342833	0.0574627	0.0473593	-0.0886548	-0.00519916	-0.152705	0.0737851	0.0387827	0.0632377	-0.00520287	0.0903132	0.109632	-0.139733	-0.000156777	-0.00724389	0.0151545	0.00632661	0.0284384	-0.0286645	0.0344139	-0.0199198	-0.0617035	0.0351837	0.0463998	0.0343012	-0.0581356	-0.00254991	0.0198934	0.0103126
77	-0.00456261	0.0318164	0.0583843	0.0507252	-0.0888289	-0.00618253	-0.158953	0.0732737	0.0405753	0.0701326	-0.00730447	0.0858347	0.112048	-0.138902	0.00161329	-0.0105143	0.0141261	0.00514094	0.030894	-0.0273608	0.0321437	-0.0193568	-0.0622935	0.0334923	0.0447084	0.0327783	-0.0608216	-0.00258924	0.0182357	0.0112116
78	-0.00507958	0.0292765	0.0590923	0.0500397	-0.0910092	-0.00213105	-0.155537	0.0742964	0.0402999	0.0643447	-0.0106367	0.0835195	0.110919	-0.142217	0.00251237	-0.0109189	0.0138676	0.00496675	0.0261682	-0.0276755	0.0321437	-0.0215359	-0.0567529	0.0329304	0.0406175	0.0308453	-0.0614341	-0.00340965	0.0197417	0.00965512
79	-0.00571456	0.0228088	0.0609017	0.0473593	-0.0905822	-0.00328861	-0.155587	0.0723634	0.0398054	0.0646707	-0.00708532	0.0797827	0.109126	-0.1412	0.00628289	-0.0124867	0.011294	0.00421377	0.0259996	-0.0279059	0.0323629	-0.0211128	-0.055792	0.0334699	0.0366447	0.0299968	-0.0614341	-0.00426378	0.017022	0.0106666
80	-0.00714747	0.0198699	0.0624133	0.0430381	-0.0914756	-0.0041315	-0.152587	0.0705709	0.0364676	0.0609451	-0.0061469	0.0796872	0.102721	-0.14106	0.0088846	-0.01415	0.00618612	0.00583211	0.0213356	-0.0288162	0.0313458	-0.0231273	-0.0523699	0.0357794	0.0353354	0.0298676	-0.0634739	-0.00640471	0.014926	0.0130548
81	-0.0105415	0.0171951	0.0647116	0.0365703	-0.0908631	-0.00745248	-0.14844	0.0702281	0.0355685	0.058866	-0.00148292	0.0811651	0.0984949	-0.13984	0.011756	-0.0130767	0.00140976	0.00893956	0.0184361	-0.0310471	0.0283114	-0.0249816	-0.0519203	0.03946	0.0330428	0.030879	-0.061951	-0.0061968	0.01283	0.0150103
82	-0.0106089	0.0112387	0.0647565	0.0302992	-0.0882333	-0.00930683	-0.146568	0.0673173	0.0358776	0.0582085	0.00207969	0.0813337	0.0948255	-0.134378	0.0139532	-0.0160043	-0.00222028	0.00908004	0.0175932	-0.0307661	0.026457	-0.0248906	-0.053061	0.0439666	0.0297724	0.0339696	-0.0605406	-0.00450541	0.0124198	0.0187077
83	-0.0139074	0.0110758	0.0635821	0.0270963	-0.0892223	-0.00832346	-0.146641	0.0688289	0.0354337	0.063086	0.000601822	0.0847221	0.0888578	-0.134845	0.0125203	-0.0169371	-0.00638977	0.0110468	0.0155647	-0.0296141	0.0232653	-0.0276182	-0.0545108	0.0434384	0.0286879	0.0318512	-0.058439	-0.0040952	0.0123074	0.0195169
84	-0.0157449	0.00941248	0.0648183	0.0234213	-0.0875084	-0.0065815	-0.147563	0.067351	0.037642	0.0655135	0.00260228	0.0840365	0.0868461	-0.132659	0.0102332	-0.0191736	-0.00692922	0.00954082	0.0163345	-0.0275912	0.022473	-0.0270085	-0.0552076	0.0425506	0.0284294	0.0313005	-0.0557586	-0.00615747	0.0148304	0.0190842
85	-0.0208304	0.00925514	0.0614805	0.0231178	-0.0870027	-0.00406407	-0.148423	0.0630692	0.0377994	0.0685311	-0.00207856	0.0875317	0.0823339	-0.136716	0.00548495	-0.0207919	-0.00484447	0.00713016	0.0181158	-0.026119	0.0217593	-0.0282706	-0.058006	0.0390891	0.0258726	0.0296934	-0.0552698	-0.00824783	0.0194158	0.0182919
86	-0.0219205	0.0104858	0.0629696	0.0237978	-0.0847943	-0.00854262	-0.149429	0.0614002	0.0398954	0.069211	-0.0045117	0.0892231	0.0801592	-0.137452	-0.000387167	-0.0220843	-6.24861e-05	0.00491055	0.0200488	-0.0256076	0.0207984	-0.0287859	-0.0602312	0.034959	0.0271594	0.0295585	-0.0567139	-0.0130186	0.0233492	0.0168646
87	-0.0251853	0.0113624	0.0612445	0.0255397	-0.0831366	-0.010751	-0.147007	0.0578208	0.0400864	0.0656877	-0.00527592	0.088959	0.0804065	-0.138643	-0.0038711	-0.0237195	0.00315735	0.00171882	0.0232181	-0.0264449	0.0224842	-0.0290663	-0.0631701	0.0300252	0.0286542	0.028002	-0.0592988	-0.018104	0.0249395	0.0179435
88	-0.0275116	0.0141664	0.0601824	0.0246912	-0.0827433	-0.0146058	-0.143888	0.0559271	0.0402831	0.0653506	-0.0105524	0.0889983	0.0809347	-0.141711	-0.00676502	-0.0207413	0.00401147	0.00165139	0.0254995	-0.0271642	0.0241981	-0.0301171	-0.0623441	0.0293116	0.0302556	0.0309633	-0.0630637	-0.0198347	0.0242146	0.01714
89	-0.0285287	0.0158521	0.0581258	0.0232808	-0.0817655	-0.0147182	-0.139398	0.0589615	0.0332703	0.0615801	-0.0107322	0.0891781	0.0835364	-0.141155	-0.00561307	-0.0192241	0.00347764	0.000134188	0.0292138	-0.0295917	0.0243442	-0.0315466	-0.0618327	0.0285024	0.0297668	0.0306318	-0.0630974	-0.0220937	0.0233211	0.0213038
90	-0.0303157	0.0182965	0.053799	0.0209938	-0.0808047	-0.0173255	-0.139393	0.0671431	0.0333658	0.0596021	-0.0123506	0.0878688	0.0851604	-0.139334	-0.00342156	-0.014504	0.00306182	0.00388785	0.0301298	-0.0294624	0.0254849	-0.0329447	-0.060411	0.0299578	0.0331046	0.0320029	-0.0654575	-0.020953	0.0223659	0.0214555
91	-0.0278207	0.0216119	0.052175	0.0186842	-0.0800404	-0.0141563	-0.138224	0.0747572	0.0292075	0.0566801	-0.012019	0.0853908	0.0853514	-0.135266	-0.00317994	-0.0108627	0.00147157	0.00676491	0.0300342	-0.0296198	0.0239902	-0.0335679	-0.0565506	0.0297443	0.0320482	0.0346271	-0.0629794	-0.0189637	0.0195619	0.022158
92	-0.027506	0.0222412	0.04977	0.017167	-0.0777422	-0.0160275	-0.142528	0.0832985	0.0259147	0.0593548	-0.0123787	0.0827216	0.0831093	-0.132805	0.00100079	-0.00803059	0.00180311	0.00778199	0.0283766	-0.0287432	0.0242768	-0.0335032	-0.0534825	0.0311941	0.0316043	0.0356217	-0.063339	-0.018267	0.0189718	0.0223378
93	-0.0253988	0.0264163	0.0471064	0.0206341	-0.0727017	-0.0149935	-0.146714	0.0876927	0.0246616	0.0589165	-0.0132496	0.0810077	0.0775069	-0.132457	0.0010907	-0.00524906	0.00370803	0.00943405	0.023499	-0.0264561	0.023063	-0.0323434	-0.04797	0.0324696	0.0297106	0.0396001	-0.0623332	-0.0147156	0.0212982	0.0231863
94	-0.0231567	0.0238989	0.0443867	0.022983	-0.0692458	-0.0132122	-0.150749	0.0918678	0.0216553	0.058422	-0.0147556	0.0784397	0.0701682	-0.129085	-0.00198303	-0.00828346	0.00332592	0.0086586	0.0244543	-0.0245962	0.0208153	-0.0321349	-0.0501503	0.033172	0.0280585	0.0408588	-0.0627715	-0.0160642	0.0186515	0.0220512
95	-0.0217912	0.0232246	0.0425773	0.0270569	-0.0631602	-0.0142293	-0.156144	0.0926264	0.0219306	0.0574555	-0.0150815	0.0779958	0.0667292	-0.132805	-0.00317994	-0.00651339	0.00501732	0.00739426	0.0210603	-0.0222248	0.0219841	-0.0317691	-0.0513191	0.0348971	0.0288789	0.0423311	-0.0664296	-0.0148954	0.0173591	0.0228604
96	-0.0219261	0.0220783	0.0408466	0.0286472	-0.0590413	-0.0127964	-0.160257	0.0932108	0.0196155	0.0561406	-0.0163739	0.0806706	0.0640882	-0.13671	-0.00772029	-0.00682807	0.00241561	0.0039328	0.020504	-0.0211066	0.0193936	-0.0300204	-0.0530891	0.0386845	0.0264065	0.04459	-0.0685087	-0.0149404	0.0158363	0.0258217
97	-0.0191951	0.0221457	0.0375537	0.0276975	-0.0566812	-0.0119704	-0.16328	0.0952394	0.0180252	0.051752	-0.0162166	0.0804346	0.0654255	-0.140526	-0.00983875	-0.00528277	0.000145426	0.00208407	0.0227292	-0.0217528	0.0216919	-0.0300929	-0.0566517	0.0373752	0.0281091	0.0454666	-0.0702619	-0.0159799	0.0142685	0.0267714
98	-0.0202909	0.0232302	0.0399981	0.0263264	-0.0586929	-0.00976761	-0.163353	0.095717	0.018087	0.0454753	-0.0122607	0.0817663	0.0689488	-0.143375	-0.0120471	-0.00310812	-0.00481638	0.00079726	0.0244656	-0.021292	0.0239733	-0.029168	-0.0574384	0.0360884	0.0258501	0.0494001	-0.0707564	-0.0166992	0.0155441	0.0286313
99	-0.020319	0.0264163	0.0414591	0.0243934	-0.0579849	-0.00981257	-0.162786	0.0993021	0.0168957	0.0437052	-0.0158682	0.0841489	0.0700502	-0.143133	-0.0116538	-0.00406901	-0.0069236	-0.000697462	0.0355523	-0.0220675	0.0248218	-0.0289719	-0.0560617	0.0358861	0.0249061	0.0463826	-0.068548	-0.0193515	0.0141337	0.0280694

## Sheet: CONS mirror
99	-0.020319	0.0264163	0.0414591	0.0243934	-0.0579849	-0.00981257	-0.162786	0.0993021	0.0168957	0.0437052	-0.0158682	0.0841489	0.0700502	-0.143133	-0.0116538	-0.00406901	-0.0069236	-0.000697462	0.0355523	-0.0220675	0.0248218	-0.0289719	-0.0560617	0.0358861	0.0249061	0.0463826	-0.068548	-0.0193515	0.0141337	0.0280694
98	-0.0202909	0.0232302	0.0399981	0.0263264	-0.0586929	-0.00976761	-0.163353	0.095717	0.018087	0.0454753	-0.0122607	0.0817663	0.0689488	-0.143375	-0.0120471	-0.00310812	-0.00481638	0.00079726	0.0244656	-0.021292	0.0239733	-0.029168	-0.0574384	0.0360884	0.0258501	0.0494001	-0.0707564	-0.0166992	0.0155441	0.0286313
97	-0.0191951	0.0221457	0.0375537	0.0276975	-0.0566812	-0.0119704	-0.16328	0.0952394	0.0180252	0.051752	-0.0162166	0.0804346	0.0654255	-0.140526	-0.00983875	-0.00528277	0.000145426	0.00208407	0.0227292	-0.0217528	0.0216919	-0.0300929	-0.0566517	0.0373752	0.0281091	0.0454666	-0.0702619	-0.0159799	0.0142685	0.0267714
96	-0.0219261	0.0220783	0.0408466	0.0286472	-0.0590413	-0.0127964	-0.160257	0.0932108	0.0196155	0.0561406	-0.0163739	0.0806706	0.0640882	-0.13671	-0.00772029	-0.00682807	0.00241561	0.0039328	0.020504	-0.0211066	0.0193936	-0.0300204	-0.0530891	0.0386845	0.0264065	0.04459	-0.0685087	-0.0149404	0.0158363	0.0258217
95	-0.0217912	0.0232246	0.0425773	0.0270569	-0.0631602	-0.0142293	-0.156144	0.0926264	0.0219306	0.0574555	-0.0150815	0.0779958	0.0667292	-0.132805	-0.00317994	-0.00651339	0.00501732	0.00739426	0.0210603	-0.0222248	0.0219841	-0.0317691	-0.0513191	0.0348971	0.0288789	0.0423311	-0.0664296	-0.0148954	0.0173591	0.0228604
94	-0.0231567	0.0238989	0.0443867	0.022983	-0.0692458	-0.0132122	-0.150749	0.0918678	0.0216553	0.058422	-0.0147556	0.0784397	0.0701682	-0.129085	-0.00198303	-0.00828346	0.00332592	0.0086586	0.0244543	-0.0245962	0.0208153	-0.0321349	-0.0501503	0.033172	0.0280585	0.0408588	-0.0627715	-0.0160642	0.0186515	0.0220512
93	-0.0253988	0.0264163	0.0471064	0.0206341	-0.0727017	-0.0149935	-0.146714	0.0876927	0.0246616	0.0589165	-0.0132496	0.0810077	0.0775069	-0.132457	0.0010907	-0.00524906	0.00370803	0.00943405	0.023499	-0.0264561	0.023063	-0.0323434	-0.04797	0.0324696	0.0297106	0.0396001	-0.0623332	-0.0147156	0.0212982	0.0231863
92	-0.027506	0.0222412	0.04977	0.017167	-0.0777422	-0.0160275	-0.142528	0.0832985	0.0259147	0.0593548	-0.0123787	0.0827216	0.0831093	-0.132805	0.00100079	-0.00803059	0.00180311	0.00778199	0.0283766	-0.0287432	0.0242768	-0.0335032	-0.0534825	0.0311941	0.0316043	0.0356217	-0.063339	-0.018267	0.0189718	0.0223378
91	-0.0278207	0.0216119	0.052175	0.0186842	-0.0800404	-0.0141563	-0.138224	0.0747572	0.0292075	0.0566801	-0.012019	0.0853908	0.0853514	-0.135266	-0.00317994	-0.0108627	0.00147157	0.00676491	0.0300342	-0.0296198	0.0239902	-0.0335679	-0.0565506	0.0297443	0.0320482	0.0346271	-0.0629794	-0.0189637	0.0195619	0.022158
90	-0.0303157	0.0182965	0.053799	0.0209938	-0.0808047	-0.0173255	-0.139393	0.0671431	0.0333658	0.0596021	-0.0123506	0.0878688	0.0851604	-0.139334	-0.00342156	-0.014504	0.00306182	0.00388785	0.0301298	-0.0294624	0.0254849	-0.0329447	-0.060411	0.0299578	0.0331046	0.0320029	-0.0654575	-0.020953	0.0223659	0.0214555
89	-0.0285287	0.0158521	0.0581258	0.0232808	-0.0817655	-0.0147182	-0.139398	0.0589615	0.0332703	0.0615801	-0.0107322	0.0891781	0.0835364	-0.141155	-0.00561307	-0.0192241	0.00347764	0.000134188	0.0292138	-0.0295917	0.0243442	-0.0315466	-0.0618327	0.0285024	0.0297668	0.0306318	-0.0630974	-0.0220937	0.0233211	0.0213038
88	-0.0275116	0.0141664	0.0601824	0.0246912	-0.0827433	-0.0146058	-0.143888	0.0559271	0.0402831	0.0653506	-0.0105524	0.0889983	0.0809347	-0.141711	-0.00676502	-0.0207413	0.00401147	0.00165139	0.0254995	-0.0271642	0.0241981	-0.0301171	-0.0623441	0.0293116	0.0302556	0.0309633	-0.0630637	-0.0198347	0.0242146	0.01714
87	-0.0251853	0.0113624	0.0612445	0.0255397	-0.0831366	-0.010751	-0.147007	0.0578208	0.0400864	0.0656877	-0.00527592	0.088959	0.0804065	-0.138643	-0.0038711	-0.0237195	0.00315735	0.00171882	0.0232181	-0.0264449	0.0224842	-0.0290663	-0.0631701	0.0300252	0.0286542	0.028002	-0.0592988	-0.018104	0.0249395	0.0179435
86	-0.0219205	0.0104858	0.0629696	0.0237978	-0.0847943	-0.00854262	-0.149429	0.0614002	0.0398954	0.069211	-0.0045117	0.0892231	0.0801592	-0.137452	-0.000387167	-0.0220843	-6.24861e-05	0.00491055	0.0200488	-0.0256076	0.0207984	-0.0287859	-0.0602312	0.034959	0.0271594	0.0295585	-0.0567139	-0.0130186	0.0233492	0.0168646
85	-0.0208304	0.00925514	0.0614805	0.0231178	-0.0870027	-0.00406407	-0.148423	0.0630692	0.0377994	0.0685311	-0.00207856	0.0875317	0.0823339	-0.136716	0.00548495	-0.0207919	-0.00484447	0.00713016	0.0181158	-0.026119	0.0217593	-0.0282706	-0.058006	0.0390891	0.0258726	0.0296934	-0.0552698	-0.00824783	0.0194158	0.0182919
84	-0.0157449	0.00941248	0.0648183	0.0234213	-0.0875084	-0.0065815	-0.147563	0.067351	0.037642	0.0655135	0.00260228	0.0840365	0.0868461	-0.132659	0.0102332	-0.0191736	-0.00692922	0.00954082	0.0163345	-0.0275912	0.022473	-0.0270085	-0.0552076	0.0425506	0.0284294	0.0313005	-0.0557586	-0.00615747	0.0148304	0.0190842
83	-0.0139074	0.0110758	0.0635821	0.0270963	-0.0892223	-0.00832346	-0.146641	0.0688289	0.0354337	0.063086	0.000601822	0.0847221	0.0888578	-0.134845	0.0125203	-0.0169371	-0.00638977	0.0110468	0.0155647	-0.0296141	0.0232653	-0.0276182	-0.0545108	0.0434384	0.0286879	0.0318512	-0.058439	-0.0040952	0.0123074	0.0195169
82	-0.0106089	0.0112387	0.0647565	0.0302992	-0.0882333	-0.00930683	-0.146568	0.0673173	0.0358776	0.0582085	0.00207969	0.0813337	0.0948255	-0.134378	0.0139532	-0.0160043	-0.00222028	0.00908004	0.0175932	-0.0307661	0.026457	-0.0248906	-0.053061	0.0439666	0.0297724	0.0339696	-0.0605406	-0.00450541	0.0124198	0.0187077
81	-0.0105415	0.0171951	0.0647116	0.0365703	-0.0908631	-0.00745248	-0.14844	0.0702281	0.0355685	0.058866	-0.00148292	0.0811651	0.0984949	-0.13984	0.011756	-0.0130767	0.00140976	0.00893956	0.0184361	-0.0310471	0.0283114	-0.0249816	-0.0519203	0.03946	0.0330428	0.030879	-0.061951	-0.0061968	0.01283	0.0150103
80	-0.00714747	0.0198699	0.0624133	0.0430381	-0.0914756	-0.0041315	-0.152587	0.0705709	0.0364676	0.0609451	-0.0061469	0.0796872	0.102721	-0.14106	0.0088846	-0.01415	0.00618612	0.00583211	0.0213356	-0.0288162	0.0313458	-0.0231273	-0.0523699	0.0357794	0.0353354	0.0298676	-0.0634739	-0.00640471	0.014926	0.0130548
79	-0.00571456	0.0228088	0.0609017	0.0473593	-0.0905822	-0.00328861	-0.155587	0.0723634	0.0398054	0.0646707	-0.00708532	0.0797827	0.109126	-0.1412	0.00628289	-0.0124867	0.011294	0.00421377	0.0259996	-0.0279059	0.0323629	-0.0211128	-0.055792	0.0334699	0.0366447	0.0299968	-0.0614341	-0.00426378	0.017022	0.0106666
78	-0.00507958	0.0292765	0.0590923	0.0500397	-0.0910092	-0.00213105	-0.155537	0.0742964	0.0402999	0.0643447	-0.0106367	0.0835195	0.110919	-0.142217	0.00251237	-0.0109189	0.0138676	0.00496675	0.0261682	-0.0276755	0.0321437	-0.0215359	-0.0567529	0.0329304	0.0406175	0.0308453	-0.0614341	-0.00340965	0.0197417	0.00965512
77	-0.00456261	0.0318164	0.0583843	0.0507252	-0.0888289	-0.00618253	-0.158953	0.0732737	0.0405753	0.0701326	-0.00730447	0.0858347	0.112048	-0.138902	0.00161329	-0.0105143	0.0141261	0.00514094	0.030894	-0.0273608	0.0321437	-0.0193568	-0.0622935	0.0334923	0.0447084	0.0327783	-0.0608216	-0.00258924	0.0182357	0.0112116
76	-0.00166869	0.0342833	0.0574627	0.0473593	-0.0886548	-0.00519916	-0.152705	0.0737851	0.0387827	0.0632377	-0.00520287	0.0903132	0.109632	-0.139733	-0.000156777	-0.00724389	0.0151545	0.00632661	0.0284384	-0.0286645	0.0344139	-0.0199198	-0.0617035	0.0351837	0.0463998	0.0343012	-0.0581356	-0.00254991	0.0198934	0.0103126
75	0.000163183	0.0311871	0.0579347	0.046213	-0.0851427	-0.0107735	-0.152941	0.0703798	0.0352089	0.0643897	0.000967074	0.0933308	0.106435	-0.13589	-0.00107272	-0.00453541	0.0127719	0.00969254	0.0285058	-0.0299063	0.0375719	-0.0187853	-0.061164	0.0361559	0.0511031	0.0368804	-0.0592482	-0.00530896	0.0211577	0.0136954
74	0.00206249	0.0266692	0.0606769	0.0413355	-0.0834176	-0.0126166	-0.14831	0.066688	0.0350291	0.0613103	0.00528266	0.0971519	0.103075	-0.135092	-0.00194932	-0.00274287	0.0116312	0.0109569	0.0217346	-0.0318675	0.0410839	-0.0189954	-0.0586691	0.0368807	0.0503108	0.0371164	-0.0574051	-0.00736561	0.0211072	0.01469
73	0.00763117	0.0225391	0.0647565	0.0381831	-0.0832715	-0.0139202	-0.145928	0.0600011	0.0336973	0.0619004	0.00729997	0.0983488	0.102007	-0.132305	-0.00300574	-0.00345652	0.00931043	0.0111985	0.0186215	-0.0327778	0.0453714	-0.0201575	-0.0549491	0.0361446	0.0478889	0.0346833	-0.0574332	-0.00812982	0.0227424	0.0148192
72	0.0133122	0.0192012	0.0735113	0.0349351	-0.0833727	-0.017466	-0.143337	0.055854	0.0358551	0.0650528	0.00691224	0.0976183	0.0992703	-0.133429	-0.0034328	-0.00570984	0.00613555	0.0102207	0.0123673	-0.0345535	0.0447252	-0.0188426	-0.0545389	0.0341779	0.0465515	0.0276761	-0.0575849	-0.00591022	0.0212476	0.0162296
71	0.0174761	0.0182122	0.0805129	0.0356207	-0.0826028	-0.0158589	-0.142624	0.0485378	0.0372206	0.0664351	0.00422624	0.0917967	0.0983094	-0.130383	0.000208474	-0.0040353	0.0068492	0.00987236	0.00482627	-0.0324743	0.0472651	-0.0200496	-0.0489084	0.0355377	0.0443993	0.0259566	-0.0588043	-0.00276906	0.0231975	0.0178536
70	0.0245227	0.0221401	0.0880146	0.0374919	-0.0815295	-0.0185393	-0.142191	0.044638	0.0382939	0.0717453	0.00306306	0.0908302	0.095556	-0.131788	0.00731683	-0.00820479	0.00607936	0.00738865	0.00124118	-0.0295018	0.0435283	-0.0182807	-0.0486106	0.033335	0.0426798	0.0200507	-0.0619173	0.00297944	0.0247372	0.0138639
69	0.0242417	0.0285236	0.0959939	0.037048	-0.0836705	-0.0175334	-0.143534	0.0399403	0.0415755	0.0699303	0.00143347	0.0828003	0.095393	-0.131647	0.0111829	-0.00566488	0.00351698	0.00353384	0.00072421	-0.0271473	0.0411289	-0.0211173	-0.0432554	0.0369369	0.0408704	0.0190842	-0.0630187	0.0108295	0.0268781	0.0145439
68	0.0283269	0.0343451	0.101602	0.0383235	-0.0853169	-0.0182358	-0.144703	0.0411147	0.0453798	0.0706552	0.00349574	0.0808673	0.0917574	-0.1353	0.0160604	-0.00754171	0.00292696	0.000302765	0.00270219	-0.021854	0.0368526	-0.0227345	-0.0386701	0.0386789	0.0393869	0.0190898	-0.0644404	0.0156565	0.0286482	0.0121276
67	0.0298947	0.0405207	0.103462	0.0412231	-0.0867554	-0.0173424	-0.14336	0.0422723	0.0423397	0.0711216	0.00477693	0.079322	0.0897007	-0.139166	0.0195275	-0.0085307	0.000589347	-0.000607554	0.00426996	-0.0161504	0.0328405	-0.0250597	-0.0366697	0.0401455	0.0395218	0.0197192	-0.063693	0.0205396	0.0288336	0.00937977
66	0.0250677	0.0465052	0.106406	0.0411556	-0.0882445	-0.0145665	-0.142938	0.0466441	0.0448066	0.067913	0.00855869	0.0784341	0.0871889	-0.14233	0.0186902	-0.00798002	-0.00128186	-0.00218095	0.00628727	-0.00923311	0.0316324	-0.0285639	-0.0363887	0.0456693	0.0424944	0.0203991	-0.0637043	0.0217084	0.0289011	0.00906509
65	0.0305128	0.0502701	0.108025	0.0457691	-0.0896887	-0.0157746	-0.143899	0.0496167	0.044166	0.0683344	0.0114133	0.0791478	0.0854919	-0.143987	0.0167628	-0.00772153	-0.00286087	0.000589347	0.00945653	-0.00487819	0.0329416	-0.0290769	-0.0378553	0.0461581	0.0416346	0.0220849	-0.0606923	0.0201463	0.0273164	0.0147518
64	0.0279785	0.0579123	0.112065	0.0492249	-0.0907788	-0.0137404	-0.143523	0.0566576	0.0452449	0.0662159	0.0111997	0.0805132	0.0840758	-0.145993	0.0142398	-0.00486133	-0.0019056	0.00290448	0.00905756	-0.00277659	0.0359086	-0.0298704	-0.04189	0.0521033	0.049496	0.0240966	-0.0596809	0.0203486	0.0257768	0.0202193
63	0.0344238	0.0657961	0.11343	0.0573391	-0.0905653	-0.0131448	-0.143371	0.0607484	0.0430309	0.0664239	0.00914871	0.0825755	0.0875261	-0.145268	0.014487	-0.00393415	-0.000989663	0.00509599	0.011811	-0.00495124	0.0392071	-0.0275805	-0.0469417	0.054278	0.0499118	0.0261195	-0.0581412	0.0206295	0.0247316	0.0271422
62	0.035941	0.0743598	0.117235	0.0643238	-0.0902057	-0.0112567	-0.144989	0.0605742	0.0436996	0.0652326	0.00550181	0.0834858	0.0909651	-0.143094	0.0150939	0.00131985	-1.75321e-05	0.00627603	0.0135754	-0.00889033	0.0412188	-0.0259425	-0.0514427	0.057627	0.0509514	0.0283729	-0.058602	0.0206857	0.0271085	0.0326828
61	0.0366827	0.0795352	0.119336	0.0722189	-0.0903461	-0.00558689	-0.144388	0.0608608	0.0435535	0.0641762	4.5516e-05	0.0875654	0.0949941	-0.143549	0.0161672	0.00813039	0.00177501	0.00894518	0.0141879	-0.0113459	0.0425112	-0.024613	-0.0547805	0.0592004	0.0514796	0.0289629	-0.0599843	0.0218714	0.0265466	0.0317444
60	0.0396103	0.0928359	0.121432	0.0781416	-0.0936447	-0.00253001	-0.145877	0.0600685	0.0416205	0.0624623	-0.00194932	0.0883465	0.100141	-0.138936	0.0217864	0.00398338	0.00205035	0.00824277	0.0171718	-0.0153412	0.0443263	-0.0241505	-0.0527913	0.0628305	0.0494847	0.029817	-0.0597483	0.0254733	0.0289741	0.033256
59	0.0414141	0.0953758	0.125596	0.0852499	-0.0950382	0.00910184	-0.142219	0.0600291	0.0399516	0.0618779	-0.0033148	0.0900266	0.101692	-0.13975	0.0218932	0.00949025	0.00134795	0.0111086	0.0179753	-0.0184431	0.0463098	-0.0238999	-0.0538758	0.0638251	0.0509233	0.0280919	-0.0598326	0.025507	0.0287774	0.0307442
58	0.0408578	0.101821	0.129901	0.0868908	-0.0983929	0.0154066	-0.141022	0.0571184	0.0442896	0.0625353	-0.00238762	0.0909145	0.103586	-0.13739	0.0232193	0.00390471	0.00291572	0.0110187	0.0174864	-0.0188645	0.0467144	-0.0261656	-0.0500772	0.067309	0.0504962	0.0264342	-0.0587312	0.0324693	0.0311769	0.0340314
57	0.0460163	0.103158	0.134255	0.0898128	-0.0953866	0.0248582	-0.142517	0.0594166	0.0498471	0.0629905	-0.00333166	0.0933476	0.10045	-0.139115	0.0241072	0.0055961	0.0067031	0.0152444	0.0140868	-0.0195669	0.0506254	-0.0267641	-0.0472114	0.0655333	0.0530473	0.0272771	-0.0583266	0.0368298	0.0310701	0.0341888
56	0.0511242	0.104507	0.135413	0.0943138	-0.0955608	0.0290109	-0.140775	0.0622038	0.0537243	0.0680534	-0.00289335	0.0965056	0.101226	-0.138851	0.0249557	0.00272466	0.0110412	0.0144352	0.0163795	-0.0232475	0.0516088	-0.0268483	-0.0463685	0.0653647	0.0532609	0.026069	-0.0566015	0.0455397	0.0286201	0.0410499
55	0.0591373	0.110053	0.135492	0.093853	-0.0933412	0.029275	-0.137162	0.0639064	0.0596302	0.0686997	0.00160205	0.105244	0.107053	-0.142077	0.0272034	0.00288762	0.016593	0.0133338	0.0189531	-0.0230846	0.0571382	-0.0289736	-0.0471777	0.0659435	0.0566324	0.0268669	-0.0548652	0.0530639	0.0257037	0.0483268
54	0.0649869	0.106575	0.133531	0.100158	-0.090481	0.0330736	-0.140427	0.0678455	0.0638615	0.0744201	-0.00341033	0.113695	0.105333	-0.139329	0.029732	0.00547248	0.0209816	0.0137665	0.0199027	-0.0232644	0.0567448	-0.0266269	-0.0434521	0.0629709	0.0582508	0.0260914	-0.0514487	0.0617007	0.0229222	0.052648
53	0.0717075	0.114818	0.129209	0.103968	-0.0901888	0.0285838	-0.137347	0.0675589	0.0676264	0.0773926	0.000157901	0.123147	0.113262	-0.141515	0.0359526	0.00773704	0.0232743	0.00987797	0.0238474	-0.0208987	0.0602512	-0.0260971	-0.0446715	0.063516	0.0630271	0.0270692	-0.0472398	0.0657971	0.0180503	0.0572727
52	0.0788215	0.113655	0.130204	0.116156	-0.08961	0.0314103	-0.140213	0.0687783	0.0669633	0.0809384	-0.00162902	0.128136	0.110823	-0.141824	0.0434486	0.0160873	0.0185766	0.0138227	0.0230607	-0.0163808	0.0622011	-0.026106	-0.0382993	0.0673146	0.0665223	0.0317725	-0.0444471	0.0722986	0.0165218	0.0598351
51	0.0832326	0.120258	0.129468	0.123714	-0.0898348	0.0332141	-0.134706	0.0692897	0.0680029	0.0849843	0.000753542	0.131193	0.115808	-0.141532	0.0483599	0.0175988	0.0164862	0.017582	0.024533	-0.00971637	0.0639206	-0.0267315	-0.0331127	0.0727878	0.0712593	0.0354082	-0.0424635	0.0732651	0.013656	0.0653588
50	0.0856208	0.125961	0.130058	0.136829	-0.0910486	0.0396706	-0.131666	0.0716835	0.0714475	0.0872881	0.00790123	0.132649	0.117848	-0.140925	0.0588791	0.0167559	0.0173235	0.0185766	0.0232968	-0.00787887	0.0694724	-0.0284319	-0.0348378	0.0785868	0.0755244	0.0427581	-0.0366307	0.0738158	0.0122568	0.0665894
49	0.0884361	0.122927	0.134997	0.144904	-0.090953	0.0526848	-0.122181	0.0745662	0.0724589	0.0884513	0.0101883	0.131075	0.120056	-0.140829	0.064903	0.0163514	0.0120077	0.0245723	0.0239486	-0.00695731	0.0780024	-0.0288539	-0.0316798	0.0876001	0.0828856	0.0489506	-0.032995	0.0779122	0.0149204	0.071849
48	0.0898071	0.131429	0.134076	0.151405	-0.0911047	0.0662946	-0.11183	0.0753922	0.0745943	0.0852034	0.0175495	0.133143	0.122388	-0.138256	0.0721406	0.0086305	0.0144352	0.0267357	0.027618	-0.00829469	0.0856278	-0.0281593	-0.0324271	0.0950513	0.0910897	0.0560364	-0.0313711	0.080261	0.0164657	0.0776481
47	0.0980056	0.118443	0.141111	0.158452	-0.0861991	0.0850011	-0.100226	0.0830175	0.073993	0.0825005	0.0216684	0.134481	0.130109	-0.134434	0.0791702	0.00450597	0.0131484	0.0312536	0.0283878	-0.00981189	0.101429	-0.0274839	-0.0274822	0.107166	0.0995073	0.0618861	-0.0253304	0.082475	0.0192978	0.086077
46	0.104569	0.121618	0.143241	0.160076	-0.0837323	0.0964082	-0.0927134	0.0859451	0.0758305	0.0774826	0.0260964	0.141994	0.133683	-0.134659	0.0854413	0.000218477	0.0127887	0.0317931	0.0324393	-0.0122506	0.110381	-0.0249535	-0.0244984	0.11718	0.108144	0.0659657	-0.0207338	0.0860545	0.0212814	0.097102
45	0.116021	0.117302	0.149652	0.166471	-0.0796415	0.108608	-0.0871391	0.0905305	0.0778422	0.0758417	0.0285632	0.150372	0.141757	-0.134929	0.0929824	-6.24861e-05	0.0120863	0.0310288	0.0319841	-0.0112392	0.121951	-0.0230323	-0.0184858	0.128727	0.114455	0.070433	-0.0130916	0.0911736	0.0219276	0.106194
44	0.131614	0.117729	0.155333	0.173534	-0.0735671	0.118868	-0.0810647	0.0985716	0.0800618	0.0761564	0.0305468	0.16097	0.153193	-0.13471	0.0995232	0.00115127	0.00970378	0.0322988	0.0304051	-0.00658644	0.129874	-0.0211566	-0.0126867	0.140253	0.118349	0.0725514	-0.00518534	0.0953937	0.0223209	0.116219
43	0.145736	0.12903	0.161458	0.173871	-0.0716003	0.128045	-0.0772549	0.104573	0.0851753	0.0795954	0.0355761	0.175608	0.163201	-0.133451	0.106322	0.00483188	0.0124066	0.034805	0.0291239	-0.00127063	0.138454	-0.0215977	-0.00838797	0.15225	0.123603	0.0768895	0.0061206	0.0979786	0.0220793	0.125041
42	0.163875	0.131648	0.1779	0.182559	-0.0699426	0.148723	-0.0732989	0.118054	0.0930647	0.0799325	0.0423248	0.188763	0.179294	-0.129855	0.109649	0.0106029	0.00992293	0.0372943	0.0245442	0.00215712	0.147029	-0.0213353	-0.00726412	0.161482	0.12798	0.0784179	0.0147124	0.107683	0.0256925	0.127609
41	0.175849	0.143954	0.190083	0.182542	-0.0679085	0.167835	-0.0625549	0.123066	0.109535	0.0869117	0.0501524	0.202226	0.191072	-0.120965	0.116448	0.0152893	0.0172729	0.0426832	0.0248758	0.00665252	0.164758	-0.0192517	-0.00464555	0.176328	0.135465	0.0869817	0.0232874	0.111173	0.0277323	0.131565
40	0.194988	0.149557	0.2112	0.192864	-0.0654304	0.196071	-0.0547048	0.131641	0.126044	0.0860182	0.0554233	0.215403	0.202378	-0.112514	0.122259	0.0201724	0.0149128	0.049696	0.0266739	0.00783819	0.176755	-0.0159891	-0.0039881	0.186516	0.142377	0.0905611	0.0263443	0.122827	0.0309184	0.131351
39	0.212436	0.164178	0.229384	0.196511	-0.0610698	0.218599	-0.0377065	0.13871	0.144076	0.0855518	0.0633464	0.229749	0.217764	-0.104894	0.135262	0.0236002	0.0147386	0.0606704	0.0279495	0.0153736	0.190393	-0.0123782	0.000670265	0.202014	0.153615	0.0972874	0.0255745	0.127176	0.0328739	0.136128
38	0.231789	0.179637	0.246034	0.203631	-0.0539559	0.243352	-0.00782335	0.143981	0.163845	0.0904686	0.0737308	0.248321	0.237217	-0.0981172	0.156637	0.026702	0.0183574	0.0702681	0.0301466	0.0265896	0.208819	-0.00436403	0.00781796	0.21931	0.168737	0.10303	0.0257037	0.131171	0.0353407	0.146012
37	0.251316	0.187998	0.270067	0.220607	-0.0491683	0.279259	0.0253303	0.158175	0.190654	0.0920982	0.0856549	0.271972	0.262217	-0.0941613	0.176496	0.028843	0.0145476	0.0781126	0.037446	0.0365582	0.227531	-0.00105934	0.01809	0.238106	0.181273	0.104975	0.0282773	0.144703	0.0334751	0.149237
36	0.269977	0.206811	0.281216	0.229507	-0.0432961	0.304534	0.0750438	0.170009	0.210507	0.100741	0.105676	0.305548	0.290241	-0.0910707	0.209779	0.0320403	0.021021	0.0880137	0.0401039	0.0518538	0.245911	0.00524996	0.0291824	0.255498	0.197299	0.109633	0.0335538	0.148265	0.034599	0.163696
35	0.290752	0.224641	0.306581	0.246337	-0.0390592	0.34415	0.123296	0.191379	0.234844	0.110085	0.129406	0.345315	0.324889	-0.0876373	0.23112	0.0402051	0.021729	0.102989	0.045903	0.0671663	0.263224	0.0032776	0.0393701	0.276947	0.212218	0.115702	0.0436235	0.156497	0.0335763	0.169332
34	0.312094	0.249467	0.322366	0.25607	-0.0347268	0.378804	0.185631	0.206208	0.263508	0.122437	0.159514	0.388623	0.358015	-0.08258	0.260391	0.0490273	0.0305231	0.121662	0.0487351	0.0847152	0.289888	0.00362318	0.0492937	0.300901	0.229037	0.12526	0.0532942	0.160869	0.034953	0.183543
33	0.328845	0.275894	0.340673	0.274107	-0.0318722	0.428169	0.258647	0.223932	0.297167	0.1354	0.199967	0.437814	0.395051	-0.0755896	0.290471	0.0669246	0.0434474	0.144083	0.0561188	0.102989	0.323008	0.0053039	0.0554749	0.327733	0.256144	0.133425	0.0668872	0.170652	0.037358	0.184296
32	0.344382	0.301029	0.361043	0.295747	-0.024747	0.482192	0.34188	0.250876	0.33789	0.15046	0.247293	0.493669	0.435341	-0.0661774	0.311914	0.0838498	0.0546297	0.168307	0.062581	0.121499	0.361651	0.00401372	0.0639712	0.356622	0.283796	0.14595	0.0786034	0.180509	0.0415725	0.183065
31	0.362313	0.336189	0.378446	0.314819	-0.020038	0.537014	0.44111	0.27283	0.400101	0.16571	0.301738	0.558167	0.469613	-0.0566247	0.345366	0.102528	0.0703805	0.194032	0.0755671	0.142678	0.410297	0.00857262	0.0738161	0.392276	0.314714	0.158065	0.0902521	0.191618	0.0473266	0.191455
30	0.376389	0.366584	0.404513	0.345034	-0.00309037	0.611902	0.561626	0.312648	0.457013	0.188603	0.361173	0.628868	0.510622	-0.0438296	0.377435	0.121892	0.086592	0.217094	0.0860526	0.163053	0.461724	0.0108692	0.0926462	0.428874	0.354003	0.17594	0.102474	0.205621	0.0541708	0.20135
29	0.39985	0.408891	0.428148	0.368623	0.0079908	0.688987	0.686936	0.349168	0.519353	0.212783	0.430643	0.709409	0.550985	-0.0271798	0.410684	0.149685	0.101865	0.246297	0.101601	0.184047	0.508083	0.0208198	0.115556	0.469513	0.39485	0.186324	0.11755	0.219692	0.0642855	0.211527
28	0.416157	0.441174	0.466696	0.404615	0.0286584	0.790144	0.844331	0.403652	0.585474	0.248454	0.503031	0.800553	0.582071	-0.0115301	0.438611	0.174561	0.120577	0.271831	0.110744	0.206906	0.551958	0.0244155	0.144928	0.5164	0.435589	0.204896	0.128941	0.239921	0.0781314	0.227075
27	0.446057	0.482891	0.498996	0.432936	0.0502757	0.878445	1.01563	0.455731	0.665358	0.282973	0.591893	0.902492	0.613168	0.0132451	0.468781	0.205361	0.137452	0.301197	0.119566	0.228113	0.59462	0.0360873	0.1753	0.568479	0.473396	0.22031	0.143354	0.257419	0.094253	0.240011
26	0.478817	0.53057	0.528783	0.463589	0.0797543	0.975928	1.22356	0.517734	0.763223	0.327764	0.693484	1.01787	0.644602	0.0403412	0.511499	0.240886	0.152129	0.331625	0.128725	0.254838	0.643417	0.0495336	0.212589	0.617176	0.512674	0.242652	0.159639	0.27589	0.10974	0.25702
25	0.5077	0.57975	0.571619	0.508436	0.119005	1.10626	1.46723	0.589588	0.876473	0.389402	0.809915	1.15373	0.68365	0.0761021	0.549861	0.282299	0.174629	0.374079	0.148072	0.287351	0.705482	0.0617768	0.257077	0.671969	0.555504	0.27544	0.177603	0.303435	0.134391	0.274468
24	0.549788	0.645315	0.599844	0.546754	0.158767	1.24143	1.71193	0.679063	0.995849	0.459356	0.929858	1.29049	0.727936	0.121612	0.608268	0.334648	0.20245	0.423337	0.160822	0.328552	0.773829	0.0782632	0.303402	0.733056	0.604442	0.298693	0.206897	0.328744	0.15847	0.289522
23	0.588297	0.702047	0.643686	0.592916	0.209402	1.38813	1.97177	0.769932	1.12234	0.538183	1.05973	1.4292	0.785752	0.169921	0.660527	0.391099	0.233721	0.48121	0.190413	0.37364	0.846334	0.0911442	0.3591	0.785405	0.651065	0.335802	0.236302	0.355751	0.182959	0.311274
22	0.639044	0.76899	0.678834	0.631565	0.263302	1.53947	2.24192	0.897882	1.26066	0.624938	1.19284	1.57058	0.856437	0.225052	0.72843	0.451877	0.273674	0.540914	0.215329	0.42155	0.913007	0.105901	0.422519	0.84661	0.702285	0.362488	0.268534	0.381251	0.208167	0.33592
21	0.704773	0.839281	0.726896	0.670512	0.32309	1.70352	2.54856	1.0586	1.41526	0.725501	1.35659	1.72153	0.948727	0.288426	0.807072	0.517729	0.322224	0.609351	0.249017	0.47332	0.975976	0.118026	0.495805	0.915727	0.751633	0.39785	0.306459	0.40987	0.235594	0.365927
20	0.777761	0.909859	0.794349	0.727188	0.391803	1.90338	2.87841	1.2384	1.58313	0.850271	1.52725	1.88598	1.04817	0.364201	0.884572	0.586723	0.376501	0.679716	0.282288	0.527181	1.04327	0.131593	0.583128	0.996054	0.808624	0.430048	0.348389	0.448811	0.266455	0.400323
19	0.85016	0.980903	0.864489	0.781183	0.456812	2.10626	3.18904	1.41233	1.74419	0.986903	1.69505	2.03951	1.14577	0.434425	0.968861	0.64677	0.426821	0.748568	0.317622	0.579479	1.10546	0.14531	0.671694	1.0738	0.867991	0.460443	0.386359	0.486617	0.297766	0.439511
18	0.93487	1.04936	0.949952	0.854846	0.534689	2.33309	3.52957	1.62066	1.93136	1.15618	1.8796	2.21596	1.25685	0.515994	1.05488	0.708722	0.48339	0.82476	0.369741	0.634548	1.18276	0.163807	0.765631	1.15743	0.930646	0.50343	0.42752	0.536533	0.329885	0.47847
17	1.03297	1.13208	1.03466	0.915736	0.623923	2.57217	3.82938	1.82966	2.15426	1.33095	2.09349	2.40133	1.36851	0.601767	1.15638	0.770146	0.541066	0.892708	0.430136	0.696517	1.255	0.182256	0.87851	1.24885	1.00257	0.541855	0.466338	0.579251	0.384757	0.522429
16	1.13334	1.2013	1.13047	0.988348	0.726233	2.81789	4.1366	2.05198	2.39867	1.52494	2.29348	2.59622	1.49432	0.693344	1.23888	0.833947	0.609531	0.962314	0.492634	0.759374	1.34568	0.202977	0.992952	1.32794	1.08046	0.577801	0.500418	0.632825	0.435741	0.563461
15	1.24637	1.27428	1.21166	1.05924	0.829661	3.07205	4.40328	2.26621	2.64346	1.72413	2.50655	2.78839	1.619	0.789455	1.32428	0.907818	0.678541	1.02459	0.560065	0.835004	1.42908	0.220714	1.1082	1.40673	1.16065	0.62697	0.542681	0.674205	0.488477	0.609763
14	1.35986	1.34817	1.29498	1.14358	0.937904	3.34667	4.67684	2.48827	2.89484	1.95067	2.71556	2.98023	1.75588	0.896451	1.40065	0.983015	0.751282	1.08722	0.62817	0.92222	1.51568	0.236342	1.22322	1.4759	1.23791	0.674891	0.596603	0.716838	0.540152	0.665883
13	1.48901	1.4283	1.3911	1.25307	1.05865	3.62245	4.94908	2.72765	3.16686	2.20402	2.94379	3.17991	1.9008	1.02927	1.49078	1.07999	0.826934	1.16501	0.693174	1.01817	1.60869	0.254085	1.33878	1.53326	1.3171	0.735399	0.665647	0.759949	0.595586	0.731915
12	1.63976	1.51459	1.48312	1.37004	1.19338	3.92123	5.20558	2.97355	3.43959	2.4688	3.15862	3.37194	2.05577	1.17502	1.58818	1.16892	0.901013	1.23108	0.764257	1.12024	1.6845	0.264508	1.46106	1.60505	1.38857	0.809792	0.739411	0.813096	0.653931	0.806005
11	1.77355	1.5969	1.58285	1.49469	1.31392	4.19979	5.45025	3.22906	3.70644	2.72394	3.34028	3.53958	2.2072	1.3241	1.69146	1.24474	0.951485	1.3033	0.823293	1.20891	1.76223	0.283578	1.5739	1.66065	1.45115	0.883668	0.817822	0.865147	0.716057	0.875858
10	1.9052	1.67464	1.67729	1.60738	1.42995	4.46372	5.63748	3.46109	3.9593	2.94833	3.52752	3.7066	2.34632	1.47294	1.8115	1.31138	1.00405	1.35426	0.884391	1.28361	1.81878	0.296294	1.67689	1.73375	1.51807	0.951521	0.885658	0.928465	0.772694	0.947306
9	2.04286	1.76411	1.78076	1.72387	1.54726	4.75904	5.83784	3.7236	4.22491	3.1702	3.69831	3.8695	2.49459	1.63274	1.93507	1.36036	1.05411	1.38946	0.952761	1.34872	1.88359	0.319125	1.78776	1.80752	1.58376	1.01742	0.955803	1.00517	0.835893	1.01631
8	2.15505	1.83967	1.88382	1.82863	1.65704	5.04984	5.98454	3.98218	4.4858	3.39437	3.86569	4.01751	2.63939	1.78787	2.06441	1.39729	1.10278	1.42308	1.03766	1.40391	1.9478	0.338191	1.89974	1.89653	1.66494	1.07612	1.02294	1.09589	0.897604	1.07672
7	2.23793	1.91553	1.98424	1.9359	1.75491	5.36857	6.10024	4.23499	4.71111	3.63081	4.02281	4.138	2.78072	1.94123	2.19878	1.43187	1.1536	1.45294	1.13346	1.45985	2.01952	0.360082	2.01413	1.98369	1.74933	1.11906	1.09554	1.18778	0.950723	1.13873
6	2.30622	1.97874	2.07271	2.03821	1.83732	5.67037	6.18578	4.44912	4.90318	3.84146	4.13563	4.24317	2.90423	2.08444	2.30125	1.44912	1.21655	1.48003	1.23059	1.51296	2.0889	0.38892	2.10919	2.04551	1.81137	1.1577	1.15926	1.27476	1.00395	1.18782
5	2.35495	2.01147	2.15013	2.1129	1.91468	5.92127	6.23201	4.63123	5.08681	4.05947	4.24081	4.33325	3.02129	2.20889	2.40753	1.47088	1.28179	1.49954	1.33166	1.55924	2.14675	0.409977	2.20758	2.07665	1.86958	1.20279	1.21234	1.34426	1.05262	1.2108
4	2.40416	2.01737	2.20819	2.18057	1.98577	6.17704	6.28146	4.80125	5.26086	4.25618	4.33269	4.44273	3.13579	2.33387	2.49496	1.48315	1.36397	1.51101	1.42414	1.6042	2.19863	0.434186	2.2972	2.08578	1.89472	1.24948	1.25322	1.4019	1.10455	1.20171
3	2.43784	2.01302	2.25156	2.21363	2.03774	6.36266	6.33091	4.91542	5.40429	4.36529	4.39885	4.53681	3.22218	2.41863	2.56922	1.49336	1.4352	1.51049	1.46723	1.64536	2.22373	0.450857	2.37152	2.05543	1.90737	1.28778	1.27711	1.43782	1.14393	1.17708
2	2.4929	2.00965	2.28499	2.2425	2.069	6.55996	6.38788	4.96515	5.48528	4.45976	4.42892	4.62805	3.27978	2.49414	2.62654	1.50445	1.51183	1.50902	1.49778	1.68953	2.22486	0.462868	2.43207	2.0057	1.92352	1.3196	1.30134	1.45798	1.17877	1.14576
1	2.51117	2.00473	2.29763	2.27165	2.07778	6.79	6.41492	4.9806	5.48563	4.56056	4.43875	4.68951	3.3149	2.55419	2.67782	1.5185	1.55643	1.50726	1.52272	1.74046	2.23539	0.470243	2.48475	1.96286	1.94319	1.3333	1.32979	1.46676	1.18298	1.10712
0	2.50836	2.00262	2.30606	2.28359	2.07567	6.91363	6.41351	4.9806	5.48634	4.61535	4.43875	4.69162	3.3149	2.56754	2.71364	1.52201	1.55573	1.50516	1.52201	1.76364	2.25014	0.474458	2.49739	1.95232	1.95232	1.33049	1.35297	1.47097	1.18439	1.08324
0	2.50836	2.00262	2.30606	2.28359	2.07567	6.91363	6.41351	4.9806	5.48634	4.61535	4.43875	4.69162	3.3149	2.56754	2.71364	1.52201	1.55573	1.50516	1.52201	1.76364	2.25014	0.474458	2.49739	1.95232	1.95232	1.33049	1.35297	1.47097	1.18439	1.08324
1	2.51117	2.00473	2.29763	2.27165	2.07778	6.79	6.41492	4.9806	5.48563	4.56056	4.43875	4.68951	3.3149	2.55419	2.67782	1.5185	1.55643	1.50726	1.52272	1.74046	2.23539	0.470243	2.48475	1.96286	1.94319	1.3333	1.32979	1.46676	1.18298	1.10712
2	2.4929	2.00965	2.28499	2.2425	2.069	6.55996	6.38788	4.96515	5.48528	4.45976	4.42892	4.62805	3.27978	2.49414	2.62654	1.50445	1.51183	1.50902	1.49778	1.68953	2.22486	0.462868	2.43207	2.0057	1.92352	1.3196	1.30134	1.45798	1.17877	1.14576
3	2.43784	2.01302	2.25156	2.21363	2.03774	6.36266	6.33091	4.91542	5.40429	4.36529	4.39885	4.53681	3.22218	2.41863	2.56922	1.49336	1.4352	1.51049	1.46723	1.64536	2.22373	0.450857	2.37152	2.05543	1.90737	1.28778	1.27711	1.43782	1.14393	1.17708
4	2.40416	2.01737	2.20819	2.18057	1.98577	6.17704	6.28146	4.80125	5.26086	4.25618	4.33269	4.44273	3.13579	2.33387	2.49496	1.48315	1.36397	1.51101	1.42414	1.6042	2.19863	0.434186	2.2972	2.08578	1.89472	1.24948	1.25322	1.4019	1.10455	1.20171
5	2.35495	2.01147	2.15013	2.1129	1.91468	5.92127	6.23201	4.63123	5.08681	4.05947	4.24081	4.33325	3.02129	2.20889	2.40753	1.47088	1.28179	1.49954	1.33166	1.55924	2.14675	0.409977	2.20758	2.07665	1.86958	1.20279	1.21234	1.34426	1.05262	1.2108
6	2.30622	1.97874	2.07271	2.03821	1.83732	5.67037	6.18578	4.44912	4.90318	3.84146	4.13563	4.24317	2.90423	2.08444	2.30125	1.44912	1.21655	1.48003	1.23059	1.51296	2.0889	0.38892	2.10919	2.04551	1.81137	1.1577	1.15926	1.27476	1.00395	1.18782
7	2.23793	1.91553	1.98424	1.9359	1.75491	5.36857	6.10024	4.23499	4.71111	3.63081	4.02281	4.138	2.78072	1.94123	2.19878	1.43187	1.1536	1.45294	1.13346	1.45985	2.01952	0.360082	2.01413	1.98369	1.74933	1.11906	1.09554	1.18778	0.950723	1.13873
8	2.15505	1.83967	1.88382	1.82863	1.65704	5.04984	5.98454	3.98218	4.4858	3.39437	3.86569	4.01751	2.63939	1.78787	2.06441	1.39729	1.10278	1.42308	1.03766	1.40391	1.9478	0.338191	1.89974	1.89653	1.66494	1.07612	1.02294	1.09589	0.897604	1.07672
9	2.04286	1.76411	1.78076	1.72387	1.54726	4.75904	5.83784	3.7236	4.22491	3.1702	3.69831	3.8695	2.49459	1.63274	1.93507	1.36036	1.05411	1.38946	0.952761	1.34872	1.88359	0.319125	1.78776	1.80752	1.58376	1.01742	0.955803	1.00517	0.835893	1.01631
10	1.9052	1.67464	1.67729	1.60738	1.42995	4.46372	5.63748	3.46109	3.9593	2.94833	3.52752	3.7066	2.34632	1.47294	1.8115	1.31138	1.00405	1.35426	0.884391	1.28361	1.81878	0.296294	1.67689	1.73375	1.51807	0.951521	0.885658	0.928465	0.772694	0.947306
11	1.77355	1.5969	1.58285	1.49469	1.31392	4.19979	5.45025	3.22906	3.70644	2.72394	3.34028	3.53958	2.2072	1.3241	1.69146	1.24474	0.951485	1.3033	0.823293	1.20891	1.76223	0.283578	1.5739	1.66065	1.45115	0.883668	0.817822	0.865147	0.716057	0.875858
12	1.63976	1.51459	1.48312	1.37004	1.19338	3.92123	5.20558	2.97355	3.43959	2.4688	3.15862	3.37194	2.05577	1.17502	1.58818	1.16892	0.901013	1.23108	0.764257	1.12024	1.6845	0.264508	1.46106	1.60505	1.38857	0.809792	0.739411	0.813096	0.653931	0.806005
13	1.48901	1.4283	1.3911	1.25307	1.05865	3.62245	4.94908	2.72765	3.16686	2.20402	2.94379	3.17991	1.9008	1.02927	1.49078	1.07999	0.826934	1.16501	0.693174	1.01817	1.60869	0.254085	1.33878	1.53326	1.3171	0.735399	0.665647	0.759949	0.595586	0.731915
14	1.35986	1.34817	1.29498	1.14358	0.937904	3.34667	4.67684	2.48827	2.89484	1.95067	2.71556	2.98023	1.75588	0.896451	1.40065	0.983015	0.751282	1.08722	0.62817	0.92222	1.51568	0.236342	1.22322	1.4759	1.23791	0.674891	0.596603	0.716838	0.540152	0.665883
15	1.24637	1.27428	1.21166	1.05924	0.829661	3.07205	4.40328	2.26621	2.64346	1.72413	2.50655	2.78839	1.619	0.789455	1.32428	0.907818	0.678541	1.02459	0.560065	0.835004	1.42908	0.220714	1.1082	1.40673	1.16065	0.62697	0.542681	0.674205	0.488477	0.609763
16	1.13334	1.2013	1.13047	0.988348	0.726233	2.81789	4.1366	2.05198	2.39867	1.52494	2.29348	2.59622	1.49432	0.693344	1.23888	0.833947	0.609531	0.962314	0.492634	0.759374	1.34568	0.202977	0.992952	1.32794	1.08046	0.577801	0.500418	0.632825	0.435741	0.563461
17	1.03297	1.13208	1.03466	0.915736	0.623923	2.57217	3.82938	1.82966	2.15426	1.33095	2.09349	2.40133	1.36851	0.601767	1.15638	0.770146	0.541066	0.892708	0.430136	0.696517	1.255	0.182256	0.87851	1.24885	1.00257	0.541855	0.466338	0.579251	0.384757	0.522429
18	0.93487	1.04936	0.949952	0.854846	0.534689	2.33309	3.52957	1.62066	1.93136	1.15618	1.8796	2.21596	1.25685	0.515994	1.05488	0.708722	0.48339	0.82476	0.369741	0.634548	1.18276	0.163807	0.765631	1.15743	0.930646	0.50343	0.42752	0.536533	0.329885	0.47847
19	0.85016	0.980903	0.864489	0.781183	0.456812	2.10626	3.18904	1.41233	1.74419	0.986903	1.69505	2.03951	1.14577	0.434425	0.968861	0.64677	0.426821	0.748568	0.317622	0.579479	1.10546	0.14531	0.671694	1.0738	0.867991	0.460443	0.386359	0.486617	0.297766	0.439511
20	0.777761	0.909859	0.794349	0.727188	0.391803	1.90338	2.87841	1.2384	1.58313	0.850271	1.52725	1.88598	1.04817	0.364201	0.884572	0.586723	0.376501	0.679716	0.282288	0.527181	1.04327	0.131593	0.583128	0.996054	0.808624	0.430048	0.348389	0.448811	0.266455	0.400323
21	0.704773	0.839281	0.726896	0.670512	0.32309	1.70352	2.54856	1.0586	1.41526	0.725501	1.35659	1.72153	0.948727	0.288426	0.807072	0.517729	0.322224	0.609351	0.249017	0.47332	0.975976	0.118026	0.495805	0.915727	0.751633	0.39785	0.306459	0.40987	0.235594	0.365927
22	0.639044	0.76899	0.678834	0.631565	0.263302	1.53947	2.24192	0.897882	1.26066	0.624938	1.19284	1.57058	0.856437	0.225052	0.72843	0.451877	0.273674	0.540914	0.215329	0.42155	0.913007	0.105901	0.422519	0.84661	0.702285	0.362488	0.268534	0.381251	0.208167	0.33592
23	0.588297	0.702047	0.643686	0.592916	0.209402	1.38813	1.97177	0.769932	1.12234	0.538183	1.05973	1.4292	0.785752	0.169921	0.660527	0.391099	0.233721	0.48121	0.190413	0.37364	0.846334	0.0911442	0.3591	0.785405	0.651065	0.335802	0.236302	0.355751	0.182959	0.311274
24	0.549788	0.645315	0.599844	0.546754	0.158767	1.24143	1.71193	0.679063	0.995849	0.459356	0.929858	1.29049	0.727936	0.121612	0.608268	0.334648	0.20245	0.423337	0.160822	0.328552	0.773829	0.0782632	0.303402	0.733056	0.604442	0.298693	0.206897	0.328744	0.15847	0.289522
25	0.5077	0.57975	0.571619	0.508436	0.119005	1.10626	1.46723	0.589588	0.876473	0.389402	0.809915	1.15373	0.68365	0.0761021	0.549861	0.282299	0.174629	0.374079	0.148072	0.287351	0.705482	0.0617768	0.257077	0.671969	0.555504	0.27544	0.177603	0.303435	0.134391	0.274468
26	0.478817	0.53057	0.528783	0.463589	0.0797543	0.975928	1.22356	0.517734	0.763223	0.327764	0.693484	1.01787	0.644602	0.0403412	0.511499	0.240886	0.152129	0.331625	0.128725	0.254838	0.643417	0.0495336	0.212589	0.617176	0.512674	0.242652	0.159639	0.27589	0.10974	0.25702
27	0.446057	0.482891	0.498996	0.432936	0.0502757	0.878445	1.01563	0.455731	0.665358	0.282973	0.591893	0.902492	0.613168	0.0132451	0.468781	0.205361	0.137452	0.301197	0.119566	0.228113	0.59462	0.0360873	0.1753	0.568479	0.473396	0.22031	0.143354	0.257419	0.094253	0.240011
28	0.416157	0.441174	0.466696	0.404615	0.0286584	0.790144	0.844331	0.403652	0.585474	0.248454	0.503031	0.800553	0.582071	-0.0115301	0.438611	0.174561	0.120577	0.271831	0.110744	0.206906	0.551958	0.0244155	0.144928	0.5164	0.435589	0.204896	0.128941	0.239921	0.0781314	0.227075
29	0.39985	0.408891	0.428148	0.368623	0.00799081	0.688987	0.686936	0.349168	0.519353	0.212783	0.430643	0.709409	0.550985	-0.0271798	0.410684	0.149685	0.101865	0.246297	0.101601	0.184047	0.508083	0.0208198	0.115556	0.469513	0.39485	0.186324	0.11755	0.219692	0.0642855	0.211527
30	0.376389	0.366584	0.404513	0.345034	-0.00309036	0.611902	0.561626	0.312648	0.457013	0.188603	0.361173	0.628868	0.510622	-0.0438296	0.377435	0.121892	0.086592	0.217094	0.0860526	0.163053	0.461724	0.0108692	0.0926462	0.428874	0.354003	0.17594	0.102474	0.205621	0.0541708	0.20135
31	0.362313	0.336189	0.378446	0.314819	-0.020038	0.537014	0.44111	0.27283	0.400101	0.16571	0.301738	0.558167	0.469613	-0.0566247	0.345366	0.102528	0.0703805	0.194032	0.0755671	0.142678	0.410297	0.00857262	0.0738161	0.392276	0.314714	0.158065	0.0902521	0.191618	0.0473266	0.191455
32	0.344382	0.301029	0.361043	0.295747	-0.024747	0.482192	0.34188	0.250876	0.33789	0.15046	0.247293	0.493669	0.435341	-0.0661774	0.311914	0.0838498	0.0546297	0.168307	0.062581	0.121499	0.361651	0.00401372	0.0639712	0.356622	0.283796	0.14595	0.0786034	0.180509	0.0415725	0.183065
33	0.328845	0.275894	0.340673	0.274107	-0.0318722	0.428169	0.258647	0.223932	0.297167	0.1354	0.199967	0.437814	0.395051	-0.0755896	0.290471	0.0669246	0.0434474	0.144083	0.0561188	0.102989	0.323008	0.0053039	0.0554749	0.327733	0.256144	0.133425	0.0668872	0.170652	0.037358	0.184296
34	0.312094	0.249467	0.322366	0.25607	-0.0347268	0.378804	0.185631	0.206208	0.263508	0.122437	0.159514	0.388623	0.358015	-0.08258	0.260391	0.0490273	0.0305231	0.121662	0.0487351	0.0847152	0.289888	0.00362318	0.0492937	0.300901	0.229037	0.12526	0.0532942	0.160869	0.034953	0.183543
35	0.290752	0.224641	0.306581	0.246337	-0.0390592	0.34415	0.123296	0.191379	0.234844	0.110085	0.129406	0.345315	0.324889	-0.0876373	0.23112	0.0402051	0.021729	0.102989	0.045903	0.0671663	0.263224	0.0032776	0.0393701	0.276947	0.212218	0.115702	0.0436235	0.156497	0.0335763	0.169332
36	0.269977	0.206811	0.281216	0.229507	-0.0432961	0.304534	0.0750438	0.170009	0.210507	0.100741	0.105676	0.305548	0.290241	-0.0910707	0.209779	0.0320403	0.021021	0.0880137	0.0401039	0.0518538	0.245911	0.00524996	0.0291824	0.255498	0.197299	0.109633	0.0335538	0.148265	0.034599	0.163696
37	0.251316	0.187998	0.270067	0.220607	-0.0491683	0.279259	0.0253302	0.158175	0.190654	0.0920982	0.0856549	0.271972	0.262217	-0.0941613	0.176496	0.028843	0.0145476	0.0781126	0.037446	0.0365582	0.227531	-0.00105934	0.01809	0.238106	0.181273	0.104975	0.0282773	0.144703	0.0334751	0.149237
38	0.231789	0.179637	0.246034	0.203631	-0.0539559	0.243352	-0.00782335	0.143981	0.163845	0.0904686	0.0737308	0.248321	0.237217	-0.0981172	0.156637	0.026702	0.0183574	0.0702681	0.0301466	0.0265896	0.208819	-0.00436402	0.00781796	0.21931	0.168737	0.10303	0.0257037	0.131171	0.0353407	0.146012
39	0.212436	0.164178	0.229384	0.196511	-0.0610698	0.218599	-0.0377065	0.13871	0.144076	0.0855518	0.0633464	0.229749	0.217764	-0.104894	0.135262	0.0236002	0.0147386	0.0606704	0.0279495	0.0153736	0.190393	-0.0123782	0.000670265	0.202014	0.153615	0.0972874	0.0255745	0.127176	0.0328739	0.136128
40	0.194988	0.149557	0.2112	0.192864	-0.0654304	0.196071	-0.0547048	0.131641	0.126044	0.0860182	0.0554233	0.215403	0.202378	-0.112514	0.122259	0.0201724	0.0149128	0.049696	0.0266739	0.00783819	0.176755	-0.0159891	-0.0039881	0.186516	0.142377	0.0905611	0.0263443	0.122827	0.0309184	0.131351
41	0.175849	0.143954	0.190083	0.182542	-0.0679085	0.167835	-0.0625549	0.123066	0.109535	0.0869117	0.0501524	0.202226	0.191072	-0.120965	0.116448	0.0152893	0.0172729	0.0426832	0.0248758	0.00665252	0.164758	-0.0192517	-0.00464555	0.176328	0.135465	0.0869817	0.0232874	0.111173	0.0277323	0.131565
42	0.163875	0.131648	0.1779	0.182559	-0.0699426	0.148723	-0.0732989	0.118054	0.0930647	0.0799325	0.0423248	0.188763	0.179294	-0.129855	0.109649	0.0106029	0.00992293	0.0372943	0.0245442	0.00215712	0.147029	-0.0213353	-0.00726412	0.161482	0.12798	0.0784179	0.0147124	0.107683	0.0256925	0.127609
43	0.145736	0.12903	0.161458	0.173871	-0.0716003	0.128045	-0.0772549	0.104573	0.0851753	0.0795954	0.0355761	0.175608	0.163201	-0.133451	0.106322	0.00483189	0.0124066	0.034805	0.0291239	-0.00127063	0.138454	-0.0215977	-0.00838797	0.15225	0.123603	0.0768895	0.0061206	0.0979786	0.0220793	0.125041
44	0.131614	0.117729	0.155333	0.173534	-0.0735671	0.118868	-0.0810647	0.0985716	0.0800618	0.0761564	0.0305468	0.16097	0.153193	-0.13471	0.0995232	0.00115127	0.00970378	0.0322988	0.0304051	-0.00658644	0.129874	-0.0211566	-0.0126867	0.140253	0.118349	0.0725514	-0.00518534	0.0953937	0.0223209	0.116219
45	0.116021	0.117302	0.149652	0.166471	-0.0796415	0.108608	-0.0871391	0.0905305	0.0778422	0.0758417	0.0285632	0.150372	0.141757	-0.134929	0.0929824	-6.24861e-05	0.0120863	0.0310288	0.0319841	-0.0112392	0.121951	-0.0230323	-0.0184858	0.128727	0.114455	0.070433	-0.0130916	0.0911736	0.0219276	0.106194
46	0.104569	0.121618	0.143241	0.160076	-0.0837323	0.0964082	-0.0927134	0.0859451	0.0758305	0.0774826	0.0260964	0.141994	0.133683	-0.134659	0.0854413	0.000218477	0.0127887	0.0317931	0.0324393	-0.0122506	0.110381	-0.0249535	-0.0244984	0.11718	0.108144	0.0659657	-0.0207338	0.0860545	0.0212814	0.097102
47	0.0980056	0.118443	0.141111	0.158452	-0.0861991	0.0850011	-0.100226	0.0830175	0.073993	0.0825005	0.0216684	0.134481	0.130109	-0.134434	0.0791702	0.00450597	0.0131484	0.0312536	0.0283878	-0.00981189	0.101429	-0.0274839	-0.0274822	0.107166	0.0995073	0.0618861	-0.0253304	0.082475	0.0192978	0.086077
[truncated: 52 more rows]

## Sheet: max
max wt	241.321	247.321	227.321	227.321	219.321	149.169	134.488	129.961	142.794	138.794	165.374	193.374	200.374	185.749	180.374	189.846	137.846	166.929	157.846	166.846	229.27	182.27	174.77	157.97	167.27	194.301	183.926	207.176	219.926	252.926	101.105	195.077	118.077	113.077	129.077
[truncated: 1 more rows]
