# Supplementary material for: Evidence that a positive feedback loop drives centrosome maturation in fly embryos
Source: eLife. 2019 Sep 9;8:e50130. doi: 10.7554/eLife.50130 (PMC6733597; doi:10.7554/eLife.50130)
Supplement: Figure 9—source data 6. [file elife-50130-fig9-data6.xlsx]

## Sheet: polo wt
	1.1	1.2	1.3	1.4	1.5	2.1	2.2	2.3	2.4	2.5	3.1	3.2	3.3	3.4	3.5	4.1	4.2	4.3	4.4	4.5	5.1	5.2	5.3	5.4	5.5	6.1	6.2	6.3	6.4	6.5	7.1	7.2	7.3	7.4	7.5	8.1	8.2	8.3	8.4	8.5	9.1	9.2	9.3	9.4	9.5	10.1	10.2	10.3	10.4
1	568	587.5	603	554	604.5	581	594	625	628	573.5	505.5	534.5	500	483	490.5	700.5	687.5	688.5	688	642	646	655	640	671.25	609	581.5	565.75	601	576.5	556.5	707.5	704.75	654	661	651.25	662.5	599.5	627	636.5	617	658.5	628	667	631.5	618	633	630	656	635.5
2	568	582.75	602.8	553.875	599.3	581.125	593.75	624.75	627.875	573.6	505.4	533.5	497.75	483.375	489.75	693.375	682.9	688.3	688.25	640.75	643.75	654.5	639.125	669.875	609.2	581.2	565.875	601	574	556.5	707.2	700.5	652.125	661.2	639.875	651.6	599.25	626.625	634.8	613	657.2	628.375	666	625	619.125	632.875	630.25	655.625	633.375
3	567.125	575.1	601.143	553.438	590.143	580.5	593.625	624.875	626.438	571.714	504.857	530.857	494.438	483.5	486.55	680.4	678.429	684.643	686.188	634.562	637.3	654.938	635.375	667.6	609.071	580.071	567.6	598.929	571.429	553.143	706.071	691.55	644.625	657.5	625.45	640.357	594	626.688	628.5	607.571	652.929	627.375	662.45	616.214	620.438	631.5	625.188	655.625	628.05
4	566.1	568.7	596.682	551.2	580.318	579.65	593.2	617.7	624.25	569.318	503.455	527.136	489.8	483.5	482.5	667.7	668.773	678.182	681.1	626.3	629.8	654.65	630.5	663.7	606.591	574.273	568.35	588.455	567.455	544.091	699.773	681.9	636.85	649.364	613.25	627.136	584.6	623.35	619.273	597.773	644.727	626	657.35	606.091	620.55	627.55	614.4	651.95	622.3
5	562.5	561.5	589.867	547.917	570.833	577.292	592.042	604.875	620.708	563.367	499.7	524.1	484.958	483.286	477.679	655.179	655.833	670.2	671.167	616.75	622.929	651.708	625.292	655.75	600	560.8	562.536	573.433	560.867	533.767	684.6	669.107	626.208	637.033	602.107	615.3	571.571	617.5	606.3	584.8	633.4	623.917	649.036	594.133	617.667	622.857	602	642.75	618.25
6	555.85	552	580.967	543.85	561.467	571.325	586.125	589.475	609.75	556	493.633	518.7	478.825	480.156	471.344	641.719	639.833	657.767	656.45	603.6	615.844	645.875	618.675	644.125	593.533	546.9	553.875	558.1	553.333	521.633	670.8	653.031	611.925	624.4	590.812	602.367	556.062	609.15	594.767	570	620.567	617.675	637.344	581.933	610.6	615.438	586.525	631.825	612.594
7	548.083	537.636	570.13	539.611	550.022	564.444	577.611	574	597.167	546.522	486.913	508.652	471.167	472.341	462.818	626.591	622.37	644.957	640.5	592.222	604.523	639.833	612.667	629.205	585.152	532.391	544.386	543.391	543.957	509.652	655.239	633.841	599.083	611.5	576.341	584.109	539.045	600.667	582.913	552.848	606.261	607.028	622.75	568.935	596.139	604.591	572.472	620.056	604.182
8	538.25	522.462	558.667	533.667	537.262	554.708	562.625	559.25	584.25	534.262	477.786	497.595	462.771	464.558	455.231	612.635	604.095	632.119	622.75	579.354	591.308	630.875	603.5	613.231	573.214	516.024	531.5	527.857	533.881	498.905	639.286	614.115	584.438	597.833	560.981	568.571	522.346	590.458	569.476	537.452	592.857	594.188	605.615	555.048	579.458	591.577	558.521	608.458	593.923
9	525.089	507.729	544.185	524.964	525.13	542.357	546.964	544.357	570.5	520.63	467.352	485.685	452.339	452.979	446.979	595.792	586.5	618.315	603.661	566.054	577.542	619.929	591.089	596.604	562.796	499.167	517.958	514.241	522.741	488.667	620.074	595.917	567.036	583.556	545.042	552.389	507.5	577.339	555.982	522.833	578.833	578.536	589.708	542.593	557.893	577.833	545.929	594.464	581.146
10	511.554	494.617	530	513.339	511.452	528.107	532.696	529.982	557.643	505.758	456	474.258	441.571	443.167	440.65	582.467	566.984	603.694	584.732	552.518	565.083	605.714	576.875	580.933	549.919	483.355	505.517	498.984	508.581	478.629	597.29	579.25	550.339	566.274	529.083	537.565	494.333	560.5	539.629	508.661	563.984	563.196	575.533	527.887	536.339	564.65	533.089	577.75	568.183
11	498.059	481.897	514.061	501.206	497.136	513.897	517.868	515.824	545.338	489.106	446.061	462.485	431.103	431.691	433.397	567.441	546.788	580.712	566.603	538.176	551.029	590.779	559.647	563.529	539.742	468.636	491.456	484.5	495.167	467.076	577.121	563.25	532.618	549.773	512.691	519.924	481.779	543.515	523.849	496.258	549.727	548.088	561.897	515.636	515.456	550.971	519.382	561.426	552.382
12	484.234	470.359	499.297	489.031	484.5	500.953	502.438	501.594	531.484	473.081	436.27	451.811	421.734	420.141	424.094	551.031	527.054	562.824	550.422	524.391	536	577.797	543.875	547.688	527.932	454.865	477.281	469.797	481.095	456.365	554.946	547.641	515.516	532.081	496.766	504.797	470.625	527.391	507.662	483.284	535.878	532.406	549.156	502.149	495	538.797	507.266	544.641	536.156
13	472.575	459.174	485.757	477.188	472.27	486.625	489.263	487.35	516.825	458.595	426.716	441.824	412.962	408.293	415.533	532.283	507.27	542.473	532.75	509.575	521.228	562.175	525.875	531.043	514.568	442.595	464.533	455	466.176	445.676	534.703	530.707	498.888	515.568	477.913	489.878	456.891	510.75	490.5	470.054	522.041	515.65	536.511	488.027	475.6	524.826	491.8	529.45	519.054
14	459.957	446.776	472.384	465.152	460.477	472.663	473.967	472.272	499.217	445.57	419.849	431.477	404.609	397	403.961	512.605	489.07	522.523	515.054	493.261	504.579	546.25	508.522	513.355	501.07	431.105	450.355	442.221	452.907	433.721	515.86	512.066	482.326	498.733	461.803	474.012	445	494.25	477.058	456	507.988	496.826	522.132	472.756	455.696	510.816	475.815	512.435	500.184
15	448.932	435.55	459.244	453.841	448.988	458.409	459.591	458.659	483.489	434.047	411.407	422	397.045	386.96	395.19	493.13	471.674	504	498.011	477.557	488.9	529.136	494.102	498.52	485.837	419.767	438.77	429.372	439.523	421.988	499.907	495.33	467.648	483.163	445.31	459.756	431.02	479.75	460.36	442	494.64	479.795	507.39	458.907	437.432	494.94	460.33	496.307	483.16
16	438.865	423.219	446.118	443.74	436.794	445.156	447.24	445.979	468.688	424.235	403.324	413.059	389.438	377.74	384.917	473.781	455.98	484.127	482.781	463.062	472.979	512.844	480.5	482.812	470.775	407.755	426.292	416.392	427.049	409.529	482.461	477.292	455.594	466.843	431.25	445.127	418.729	466.135	445.569	428.833	481.147	462.812	490.906	443.588	421.75	479.802	445.979	481.229	465.646
17	428.354	412.33	431.717	433.562	424.745	432.521	435.771	433.906	454.375	414.613	394.491	402.953	381.51	369.6	376.77	455.9	441.123	467.689	467.719	448.771	458.61	496.188	467.312	467.74	454.66	395.198	414.92	405.16	414.406	397.009	467.123	461.19	444.24	450.981	418.18	433.16	407.03	453.073	427.811	413.085	466.358	445.781	475.1	430.83	407.74	465.02	432.448	465.083	449.86
18	418.017	401.685	418.377	422.784	413.396	419.733	425.672	421.043	441.707	404.755	386.66	394.057	373.009	362.62	369.537	439.88	428.094	452.302	452.897	435.328	445.972	478.457	453.776	453.741	441.16	382.726	404	394.189	402.934	385.821	453.651	445.935	432.733	436.462	406.296	420.434	396.907	438.75	411.906	400.33	451.925	429.198	459.148	419.708	395.543	451.269	419.897	449.629	435.528
19	405.542	392.202	408.949	412.65	401.61	408.467	414.017	409.608	428.6	396.314	378.602	386.822	365.575	355.087	361.779	424.404	417.28	436.169	439.35	421.092	434.385	459.667	440.408	440.625	429.873	373.424	393.837	383.254	392.703	375.898	438.847	430.894	420.575	420.907	394.548	408.924	388.192	424.533	399.051	388.602	438.22	412.6	444.375	407.847	384.508	438.808	406.658	432.683	423.99
20	394.525	381.057	397.656	401.858	390.869	397.45	402.325	397.608	416.408	387.074	371.377	378.959	358.158	347.357	354.743	409.321	406.09	422.27	426.75	409.733	423.507	442.833	427.283	426.3	418.926	363.664	384.457	373.598	381.967	367.361	426.713	417.064	408.667	408.893	381.821	396.139	378.171	410.783	386.607	379.221	424.992	397.408	428.979	398.377	375.742	424.8	395.358	420.492	409.464
21	384.016	372.212	388.706	392.242	381.46	389.258	391.798	387.952	405.935	378.952	364.429	370.286	352.629	339.917	345.561	394.303	396.516	409.492	415.605	399.121	411.129	427.056	415.427	412.955	408.421	355.397	375.788	364.611	371.413	359.349	414.222	402.258	397.435	395.77	369.152	383.913	369.962	397.839	375.754	369.317	412.54	385.048	414.439	388.754	367.605	412.288	384.556	408.589	398.455
22	373.507	362.833	378.964	381.708	372.116	381.243	381.243	376.986	395.535	371.29	358.043	362.558	347.583	333.189	338.591	382.394	386.87	397.333	403.306	388.271	400.508	412	403.132	401.826	397.725	347.391	367.955	356.493	361.746	351.957	402.558	390.879	385.604	384.5	358.924	371.797	360.879	384.236	365.609	361.688	401.428	373.91	401.659	381.029	359.785	400.015	373.778	397.069	387.045
23	364.14	355.316	370.377	372.184	363.37	374.074	372.353	367.059	385.287	364.754	351.246	354.094	343.154	327.449	331.228	372.419	377.688	385.949	392.824	378.404	389.993	398.779	392.287	391.493	387.268	339.138	360.838	348.978	352.536	344.217	390.638	380.706	374.846	373.275	351.015	361.964	353.36	372.125	355.442	352.768	390.384	365.081	390.39	373.181	352.522	389.412	363.676	386.544	378.912
24	356.029	347.986	362.87	363.693	355.981	368.214	364.686	358.05	375.229	359.331	344.831	347.221	339.086	321.9	324.05	362.871	367.727	374.448	383.35	369.643	379.429	388.136	382.164	381.507	377.24	332.682	353.729	341.461	343.338	337.942	379.221	371.479	365.093	362.286	343.45	352.279	346.2	361.829	347.032	345.578	380.487	357.75	379.557	365.175	345.486	379.729	355.214	376.514	370.707
25	348.737	340.459	355.199	355.046	346.938	363.132	357.618	350.447	365.757	353.897	338.808	339.575	333.651	316.826	319.866	354.105	359.486	365.932	373.645	360.303	369.552	378	372.862	372.302	367.829	326.575	346.733	336.432	336.479	331.027	369.959	363.023	356.007	353.274	334.843	343.459	338.366	353.02	337.726	338.055	371.212	350.487	370.634	358.356	339.191	369.407	347.947	367.493	361.256
26	341.369	334.178	348.541	348.333	339.153	356.94	350.417	343.494	355.875	348.524	332.535	332.224	329.369	311.27	313.908	345.52	351.235	357.612	365.619	351.619	358.303	369.077	363.577	362.572	359.329	320.982	339.671	331.294	329.812	324.629	361.429	355.776	347.19	345.135	327.447	336.218	332.026	344.369	328.682	328.959	361.153	343.815	360.717	351.324	331.708	360.77	340.798	358.179	353.967
27	334.29	329.274	342.468	340.699	331.449	350.886	343.545	337.153	346.932	343.487	327.038	326.424	323.983	307.439	309.884	338.848	343.608	349.741	356.983	342.682	349.988	359.028	354.938	354.518	351.563	316.209	333.579	326.443	323.842	319.487	352.861	349.896	338.949	337.165	320.774	329.203	325.683	336.273	322.462	322.633	352.804	337.562	354.561	344.861	325.591	352.695	334.102	349.045	345.75
28	327.799	324.361	336.758	334.97	325.028	345.073	336.933	332.341	339.006	337.86	321.562	320.275	319.28	303.35	304.533	331.006	336.169	342.14	350.604	335.256	341.556	350.591	347.348	346.9	343.764	311.556	327.272	321.876	318.876	314.489	345.522	344.767	331.226	330.051	314.461	323.146	319.561	329.53	316.5	314.747	344.36	332.457	346.872	338.91	320.012	345.278	328.207	340.354	338.811
29	321.869	320.064	331.747	329.744	319.473	339.262	330.673	328.345	332.679	332.368	316.209	315.489	314.756	299.564	299.924	324.541	328.94	334.429	344.982	328.821	333.308	343.47	340.488	340.012	336.824	307.445	322.169	317.286	314.011	309.901	338.385	339.965	325	323.659	309.128	316.665	314.291	323.202	313.132	308.753	337.022	328.167	341.36	333.401	314.702	338.541	323.077	332.929	331.971
30	316.75	315.522	326.955	323.792	314.258	333.932	325.474	324.318	327.292	326.983	311.989	310.652	309.786	296.033	295.826	318.918	323.275	327.843	338.297	323.766	326.69	335.854	334.109	334.196	330.096	303.096	317.908	312.994	310.966	305.489	333.219	335.647	318.448	318.461	304.685	311.444	309.511	316.953	308.674	302.691	330.876	323.615	336.717	328.169	309.63	332.098	318.021	326.349	325.598
31	311.468	310.816	322.253	319.436	310.783	329.383	319.596	321.473	322.037	321.222	307.763	306.889	305.356	292.403	291.821	312.536	316.97	320.899	332.798	318.255	319.49	330.473	328.165	328.811	322.985	298.859	314.27	308.283	307.768	301.434	328.894	330.719	313.016	314.364	300.48	306.273	305.582	311.904	305.222	297.924	324.303	320.426	330.367	323.263	305.16	327.52	313.176	320.027	321.444
32	307.303	306.809	317.853	314.5	307.326	325.221	315.755	317.788	317.832	316.126	303.879	303.479	300.577	289.054	289.054	306.917	312.221	314.4	326.875	314.139	314.775	324.644	322.284	322.98	316.089	295.995	309.907	304.447	304.484	297.516	323.605	326.681	307.726	309.368	297.936	301.463	301.441	306.178	302.737	294.674	318.611	317.135	325.044	318.868	300.721	321.377	308.447	314.529	315.485
33	302.755	302.913	313.058	310.33	304.476	321.24	311.63	314.735	313.53	311.408	300.131	300.539	297.135	286.312	286.611	301.808	307.393	308.66	321.935	310.14	309.995	320.6	316.69	317.981	309.529	293.146	307.01	300.029	301	294.102	319.85	322.654	303.495	306.379	295.279	297.408	298.832	302.13	299.296	291.733	312.85	314.615	318.668	314.044	296.605	317.731	304.835	309.765	311.606
34	300.043	299.907	308.723	306.111	300.903	317.88	308.5	311.404	310.087	307.155	296.767	297.578	293.269	283.618	284.181	297.363	304.777	303.524	315.519	306.125	305.681	315.053	311.788	312.98	303.689	291.447	304.314	295.942	297.83	291.369	315.617	318.593	299.841	302.471	292.814	293.995	296.25	297.279	296.694	289.456	307.728	312.74	313.574	309.602	292.784	313.534	300.678	306.197	307.377
35	296.061	297.358	304.29	303.154	296.916	314.123	305.175	308.281	306.925	303.762	293.589	294.453	290.474	281.264	282.274	293.83	302.402	299.22	310.434	302.11	301.854	311.066	306.789	308.604	298.832	289.771	301.142	292.561	294.271	288.804	311.874	314.868	296.557	299.201	290.443	290.925	294.274	292.456	294.14	287.435	303.5	310.829	309.241	305.664	289.035	309.434	297.759	304.044	303.321
36	293.188	295.01	300.539	300.438	294.774	310.452	302.101	305.356	302.49	300.522	290.291	292.091	288.462	279.25	280.423	290.832	299.296	294.313	306.38	298.702	298.106	306.933	302.438	304.269	295.252	288.043	298.692	289.074	290.748	287.026	309.37	311.413	293.543	297.23	287.87	287.483	292.466	288.894	291.978	285.674	299.474	308.399	305.101	300.661	285.534	306.452	295.216	301.837	299.688
37	290.944	292.689	297.162	297.539	291.188	308.022	299.06	302.241	298.841	298.222	287.073	289.85	286.022	276.664	278.602	288.541	296.568	290.932	301.668	295.457	294.619	301.853	298.134	299.623	291.278	285.705	295.475	286.821	287.735	284.333	305.906	307.41	290.681	293.97	285.426	285.564	290.295	284.741	290.684	283.735	295.598	306.022	302.672	297.585	282.871	302.795	292.151	299.642	295.721
38	288.026	290.27	294.355	295.237	289.47	304.588	296.11	299.904	294.596	294.932	285.645	288.141	284.86	274.848	276.639	285.914	294.124	287.474	299.439	292.136	291.176	298.592	295.105	295.615	289.017	282.833	292.406	284.038	285.641	282.855	303.709	303.939	288.711	291.957	283.012	283.406	288.189	281.434	288.675	282.098	293.098	302.596	299.037	293.282	280.535	299.906	289.991	297.697	292.889
39	285.371	288.037	291.916	292.379	286.769	303.223	293.648	297.012	291.789	292.084	284.202	286.479	282.777	272.631	275.107	283.525	291.092	285.176	295.816	288.762	288.131	293.887	291.777	291.963	286.265	280.819	289.16	282.941	284.336	281.029	300.975	299.59	286.785	289.639	281.012	282.437	286.238	277.973	287.803	280.004	290.168	299.797	297.934	290.727	278.465	296.266	287.777	295.148	290.328
40	282.935	285.543	289.87	289.992	285.411	301.452	290.927	295.105	287.758	289.098	282.565	284.972	281.315	271.224	273.655	280.767	287.699	282.882	294.387	285.883	285.746	291.5	289.206	289	283.305	278.455	286.707	281.321	282.667	279.894	298.967	296.754	285.625	288	278.789	280.76	284.319	276.653	285.988	278.171	288.276	296.242	295.03	287.919	276.56	293.388	286.419	292.891	288.228
41	280.504	283.638	288.393	287.801	283.66	299.89	288.712	293.225	284.661	286.58	280.038	283.225	279.784	269.658	271.885	278.204	284.286	280.687	292.775	282.966	283.146	289.186	286.818	286.262	280	277.065	284.638	280.164	280.538	278.378	296.16	293.819	284.492	286.141	277.219	279.389	282.442	275.466	284.618	275.981	285.962	293.432	292.6	286.412	274.898	290.738	285.47	290.347	285.919
42	277.919	282.027	286.65	285.61	282.047	299.033	287.312	290.588	282.838	284.528	277.492	281.264	277.746	268.277	270.477	276.704	281.677	279.012	290.298	279.794	280.042	286.787	284.312	284.123	277.213	276.098	282.631	278.783	278.378	276.732	293.409	290.581	283.478	284.764	275.835	278.366	280.927	273.783	282.752	273.913	284.228	291.375	292.023	284.831	273.235	287.354	284.257	287.794	284.392
43	275.417	280.322	284.112	283.644	280.432	297.208	285.947	288.799	280.004	282.626	275.561	279.018	276.496	267.076	268.845	274.473	278.727	276.734	288.216	276.902	278.045	285.928	281.811	282.78	273.993	275.176	281.867	276.96	276.076	275.5	291.558	288.852	282.11	283.856	274.417	276.493	279.106	272.701	280.59	272.378	282.547	289.705	288.754	282.806	272.125	285.28	283.17	285.303	282.337
44	273.122	279.173	282.744	281.934	278.698	296.083	284.295	286.024	278.007	281.687	272.851	276.443	274.479	265.62	267.306	273.835	276.87	275.534	285.531	274.51	274.887	284.062	279.59	280.908	271.866	274.863	280.581	275.351	273.458	273.534	289.176	286.201	280.885	282.469	273.996	275.248	277.232	270.576	278.462	270.756	280.828	287.795	287.609	281.927	270.365	283.246	281.316	282.507	280.423
45	271.004	277.423	280.45	280.62	277.574	294.145	282.514	284.112	275.667	280.408	270.489	274.394	273.159	264.387	266.039	271.926	274.057	273.238	283.569	272.924	272.894	282.841	276.931	279.898	269.887	274.603	279.549	273.404	271.043	271.869	287.617	284.687	279.279	281.649	273.356	273.348	275.62	268.92	276.954	269.933	279.16	286.033	285.011	280.199	269.348	281.539	279.486	279.902	278.331
46	269.518	276.377	278.979	279.555	276.078	292.438	280.46	282.037	273.824	279.145	269.22	272.234	271.43	262.836	264.729	270.99	271.982	271.851	281.276	271.713	270.743	280.761	274.46	278.305	268.418	274.28	278.548	272.206	269.387	270.543	285.954	282.709	278.011	280.326	272.678	272.131	273.877	266.812	275.539	269.078	277.262	284.044	283.534	278.727	268.015	279.829	277.522	277.919	276.134
47	268.111	274.943	277.262	278.581	274.616	291.091	279.027	280.098	272.105	277.537	268.347	270.078	269.956	261.454	263.746	269.854	269.986	270.194	278.845	270.699	268.854	279.247	272.057	277.286	267.48	273.806	277.15	271.408	267.833	269.844	284.616	281.411	276.655	279.119	272.025	271.197	272.429	264.902	274.446	268.592	275.119	282.111	282.161	276.915	266.905	278.239	275.757	276.399	274.318
48	266.771	273.975	275.595	277.627	273.641	289.147	277.486	278.986	270.082	274.918	267.507	269.591	268.654	260.683	263.07	268.493	267.105	268.033	277.058	269.849	267.592	277.363	268.897	275.771	266.634	272.542	275.577	270.137	266.732	269.297	282.951	280.475	275.295	278.229	270.87	269.951	271.359	263.89	273.536	268.641	273.703	280.366	280.313	274.974	265.894	276.736	274.877	274.675	272.496
49	265.715	273.29	274.681	276.731	271.923	287.689	276.635	276.811	269.006	273.305	266.943	267.846	267.202	259.824	262.145	267.145	266.117	267.161	274.494	269.346	265.219	275.429	266.824	273.722	265.584	271.436	273.84	269.859	265.775	268.49	281.617	279.34	274.26	276.396	269.475	269.255	270.188	262.663	273.849	268.104	272.386	278.808	278.617	273.191	265.183	275.238	274.176	273.644	270.802
50	264.645	272.306	273.143	275.391	270.394	285.395	275.25	275.928	267.062	271.404	266.593	267.295	266.161	259.043	261.421	265.796	264.55	265.944	273.201	268.362	264.092	273.967	264.049	272.444	264.739	270.602	272.559	268.634	265.158	267.77	279.966	278.934	273.562	275.407	268.141	268.528	269.349	262.918	273.876	267.78	271.705	277.378	276.648	271.158	264.559	273.799	273.901	272.391	269.421
51	263.562	271.83	272.389	273.699	269.052	283.53	274.61	274.045	265.515	270.477	265.732	266.51	264.637	258.602	260.574	264.79	264.163	265.203	271.845	267.661	262.241	272.235	262.741	270.352	263.549	269.611	271.315	268.131	264.915	266.902	278.461	278.046	273.039	273.595	266.855	267.608	268.691	262.723	273.209	267.48	270.98	276.22	275.019	269.363	263.964	272.636	273.247	271.622	268.105
52	262.559	271.042	271.057	271.809	267.997	281.704	273.63	272.16	264.318	269.415	264.874	265.726	263.59	258.146	260.12	263.481	263.676	264.657	270.466	267.198	260.981	271.028	261.528	269.257	262.5	268.525	270.305	267.409	264.695	266.003	277.412	277.584	272.034	272.06	265.808	267.047	268.422	262.398	272.767	266.871	270.626	275.923	273.403	267.604	263.648	271.464	272.414	270.463	266.877
53	261.51	270.534	270.287	270.061	267.559	279.503	272.407	270.619	262.737	268.195	263.899	265.044	262.131	257.634	259.616	262.104	263.278	264.186	269.673	265.923	259.753	269.423	260.324	267.805	261.331	267.154	269.576	266.621	264.5	264.864	276.192	277.509	271.417	270.76	264.497	266.568	267.881	262.635	271.962	266.136	269.707	274.801	271.942	266.033	262.776	270.076	271.51	269.292	265.832
54	260.698	269.624	269.734	268.506	266.898	278.631	271.456	268.727	262.392	267.557	262.168	263.452	260.314	257.306	259.43	261.508	262.862	263.88	268.052	264.82	258.104	268.323	260.177	266.346	260.15	266.165	268.447	266.006	264.18	263.689	275.683	276.843	270.119	269.551	263.23	266.353	267.076	262.125	271.021	265.344	268.56	273.797	270.362	264.775	262.253	269.087	270.256	268.695	263.989
55	259.809	268.494	269.309	267.395	267.237	276.324	270.108	267.861	261.068	266.786	261.266	262.666	259.167	256.932	259.062	259.679	261.58	263.174	267.247	263.898	257.673	267.21	259.66	266.102	259.311	265.003	267.969	265.614	264.151	263.08	273.846	277.306	268.549	269.3	262.059	266.306	266.306	261.929	270.08	264.663	267.12	272.769	268.79	263.6	261.627	268.46	269.574	267.269	262.719
56	259.157	267.66	269.189	266.601	266.796	275.282	269.856	266.649	260.301	266.411	260.296	261.003	257.622	255.958	258.671	258.846	260.831	262.453	265.63	262.859	256.764	266.197	259.383	264.593	258.05	263.722	266.758	265.198	264.109	262.041	272.648	276.949	266.604	268.79	260.944	266.349	265.497	261.287	269.302	264.284	265.636	271.215	267.393	262.757	261.253	268.272	268.931	266.473	261.143
57	258.817	266.247	268.766	266.215	266.59	273.166	268.677	266.055	259.936	265.881	259.579	259.718	256.416	254.942	257.739	257.517	259.367	261.703	264.686	262.113	256.647	265.552	258.907	264.061	257.158	262.884	265.567	264.734	263.749	261.689	271.353	276.803	265.233	268.585	260.194	266.274	264.667	261.198	268.703	263.963	264.35	270.215	265.775	261.463	260.445	268.078	268.733	265.515	260.139
58	258.558	265.434	267.911	265.611	265.814	271.842	268.225	265.381	259.053	265.708	258.984	258.297	255.1	253.404	257.014	256.396	257.949	260.978	263.992	261.533	256.184	264.622	258.242	263.099	256.268	262.535	264.484	264.2	263.451	260.981	270.503	275.838	264.064	268.008	259.58	266.127	263.404	261.136	268.035	263.597	263.259	269.033	264.577	260.335	259.583	268.176	268.839	264.958	259.412
59	258.085	264.116	267.017	264.992	265.483	270.607	268.192	264.071	258.942	265.285	258.381	257.045	253.948	251.908	255.905	255.766	257.167	260.212	262.723	261.176	256.353	264.03	257.956	261.429	255.311	261.893	263.316	263.833	262.847	260.285	269.946	274.945	263.058	266.938	259.342	265.963	263.026	260.772	267.562	263.833	262.653	268.159	263.334	259.381	259.184	267.437	268.849	264.379	259.15
60	257.53	263.349	265.666	264.53	264.653	269.462	267.78	263.533	258.582	264.196	257.789	256.216	252.954	250.741	255.424	254.77	256.116	259.171	262.141	260.997	256.782	263.198	257.541	260.477	255.492	261.794	262.215	263.485	262.04	259.935	269.739	274.34	262.649	266.063	259.387	265.698	262.474	260.601	266.97	263.756	262.59	267.405	262.262	257.965	258.462	266.692	269	264.258	259.067
61	256.686	262.65	264.592	263.985	264.196	268.883	267.582	262.082	258.579	264.031	257.332	255.165	252.176	249.837	254.876	254.426	255.615	258.885	261.554	260.436	256.584	262.589	257.023	259.053	254.972	261.57	261.132	262.961	261.777	259.492	269.243	273.655	262.472	264.858	259.124	265.137	262.095	260.592	266.564	264.098	262.254	266.429	261.85	257.475	257.936	265.408	269.013	263.977	258.874
62	255.985	262.383	264.043	263.546	263.475	268.374	267.204	261.335	258.026	263.226	256.593	254.937	251.312	249.381	254.998	253.981	255.239	258.249	261.296	260.206	256.459	261.412	256.503	258.425	255.666	261.678	260.447	262.151	261.352	259.49	269.216	273.333	262.389	264.108	258.964	264.42	262.007	260.402	266.07	264.025	262.296	265.436	261.083	256.503	257.304	264.046	268.642	263.544	258.83
63	255.079	262.015	263.575	263.153	262.873	268.395	267.041	260.255	258.033	263.194	256.127	254.212	251.235	249.109	254.073	253.646	254.878	257.894	260.607	260.066	255.828	260.87	256.268	257.783	255.329	261.236	259.255	261.788	261.29	259.049	268.751	272.866	262.166	263.456	258.722	263.731	262.013	260.27	265.49	264.171	261.912	264.227	260.894	255.974	257.321	263.025	267.918	262.918	258.434
64	254.182	261.538	263.368	262.828	262.464	268.188	266.955	260.068	257.668	262.912	255.749	253.876	251.115	249.322	253.4	253.44	254.554	257.588	259.953	259.967	255.02	260.2	255.852	257.485	255.363	260.604	258.665	261.244	261.158	258.837	268.244	272.853	262.198	263.238	258.105	263.171	262.165	260.13	265.205	264.184	261.632	263.63	260.237	255.915	257.55	262.378	267.147	262.283	258.158
65	253.66	261.054	263.725	262.497	262.225	267.943	266.178	260.191	257.523	262.718	255.08	253.676	250.897	249.315	252.61	253.062	254.15	257.453	259.84	259.884	254.427	259.588	255.281	257.532	255.671	259.695	258.301	260.636	260.862	258.34	267.655	272.401	261.956	263.359	257.718	262.796	262.094	260.152	264.653	264.014	261.336	262.956	259.917	255.711	257.673	262.46	266.08	262.209	257.901
66	253.146	260.206	263.754	262.34	261.457	267.912	265.458	260.153	257.65	262.802	254.64	253.119	250.87	248.914	252.206	252.909	253.373	257.292	259.405	259.775	253.388	259.495	254.604	256.981	255.107	258.733	257.855	260.165	260.767	257.916	267.457	271.528	261.713	263.244	257.105	262.467	262.196	260.019	264.652	263.548	260.596	261.882	259.166	255.434	258.171	262.785	265	261.759	257.554
67	252.91	259.594	263.993	261.797	261.464	267.06	264.635	260.793	257.645	262.48	253.904	253.215	250.57	248.55	252.014	252.495	252.623	257.511	259.568	259.288	253.106	258.638	254.23	256.947	255.368	257.984	257.541	260.078	260.213	257.235	266.354	271.168	261.562	263.17	256.572	262.334	261.906	259.8	264.343	263.336	260.657	261.675	258.695	255.8	257.88	262.786	264.672	261.58	257.423
68	252.608	258.696	263.652	261.41	260.976	266.566	264.054	260.837	257.719	262.285	253.159	252.396	250.156	247.923	252.014	252.311	251.628	257.809	259.552	259.078	252.668	258.689	253.943	256.528	254.954	257.072	257.491	259.845	259.923	257.089	266.005	270.813	261.307	262.635	255.937	262.13	261.584	259.486	264.261	262.814	260.425	261.151	257.626	255.316	257.837	263.012	264.217	261.351	256.773
69	252.642	258.498	263.123	260.675	260.879	265.478	263.467	261.124	257.504	261.469	252.813	252.028	249.442	247.283	252.147	251.939	251.078	258.192	259.558	258.577	252.764	257.774	253.611	256.257	254.919	256.78	257.414	259.578	259.441	257.1	265.296	270.759	260.73	262.154	255.65	261.919	261.416	259.268	263.976	262.498	260.396	260.832	256.977	255.258	257.086	262.675	264.456	260.54	256.659
70	252.392	258.06	262.819	260.202	260.606	264.663	262.796	260.817	257.416	260.781	252.048	251.274	248.577	246.69	252.31	251.613	250.765	258.59	259.349	257.983	252.998	256.945	253.531	256.26	254.629	256.493	257.248	259.477	258.851	257.423	264.758	270.567	260.368	261.452	255.476	261.724	261.195	258.791	263.753	262.05	259.986	260.526	256.274	254.821	256.281	262.49	264.642	260.012	256.341
71	251.888	257.326	262.277	259.75	260.272	264.004	262.504	260	257.033	260.105	252.165	250.667	247.647	246.193	252.195	251.21	250.756	259.214	258.893	257.705	252.473	256.683	253.018	255.523	254.205	256.233	256.935	259.4	258.384	257.437	264.53	270.13	260.377	260.96	255.13	261.421	261.508	258.272	264.086	262.098	259.46	260.397	255.487	254.635	255.984	261.933	264.268	259.033	255.296
72	252.044	257.264	261.661	259.675	260.264	263.285	261.799	259.897	256.9	259.221	252.182	250.59	246.923	245.784	251.888	250.711	250.547	259.227	258.671	257.058	252.986	255.43	252.846	255.438	254.026	255.753	256.498	259.309	258.049	257.582	263.796	269.365	259.706	260.725	255.016	261.002	261.282	258.248	263.455	262.139	258.704	259.995	255.195	254.112	255.224	261.516	264.164	258.474	255.314
73	252.027	256.45	260.786	259.573	259.804	262.663	261.4	259.612	256.506	258.374	252.524	250.209	246.244	245.267	251.404	249.9	250.773	259.548	258.344	256.665	252.674	254.754	252.177	255.235	253.555	255.165	255.809	259.132	257.619	257.236	263.879	268.239	259.44	260.489	255.061	260.471	261.335	258.092	263.991	262.139	257.656	259.619	255.143	253.877	255.354	261.102	263.396	257.523	254.23
74	252.006	256.288	260.046	259.86	259.41	262.237	260.722	259.388	256.513	258.077	253.192	250.207	245.825	244.775	250.96	249.335	250.85	259.628	258.453	256.026	253.036	254.172	251.92	254.623	253.101	254.841	255.605	258.747	257.661	256.804	263.293	267.413	259.11	260.379	255.022	260.046	261.335	258.017	263.773	262.502	256.85	258.746	254.857	254.013	255.011	260.763	262.899	257.069	254.054
75	251.931	255.504	259.823	259.78	259.06	261.601	260.353	259.323	255.968	257.708	253.249	249.836	245.655	244.38	250.644	248.695	250.785	259.521	258.61	255.334	253.305	253.957	251.422	253.915	253.023	254.777	255.504	258.306	257.311	256.13	263.27	266.217	258.748	260.781	255.055	259.864	261.453	258.239	263.572	262.677	255.864	258.075	254.744	254.038	255.028	260.427	262.209	256.711	253.654
76	251.624	255.036	259.26	259.3	258.904	261.038	260.008	259.405	255.754	257.723	253.537	249.487	245.475	243.91	250.51	248.506	250.701	259.212	258.891	255.244	253.355	254.08	251.294	253.242	252.441	254.841	255.553	257.814	256.917	255.437	263.354	266.023	258.565	260.913	255.481	259.509	261.145	258.101	263.105	262.841	255.221	257.382	254.176	253.716	255.113	260.187	261.504	256.246	252.983
77	251.346	254.895	258.761	259.167	258.601	260.415	260.265	259.7	254.99	257.348	253.451	249.571	245.938	244.303	250.393	248.311	249.962	258.385	259.185	255.062	253.638	254.231	251.592	252.761	252.806	254.988	255.627	257.089	256.796	254.771	263.332	265.752	258.5	261.243	255.686	259.249	261.235	257.938	261.935	262.433	255.123	257.19	253.423	253.168	255.235	259.879	260.977	256	252.93
78	250.79	254.563	258.944	258.895	259.132	260.31	260.208	259.387	254.933	257.57	252.813	249.128	245.722	244.073	250.374	248.687	249.601	258.047	259.079	254.885	254.35	254.27	251.704	252.059	252.14	255.385	255.372	256.704	256.537	254.16	263.543	266.124	258.183	261.255	255.754	259.718	260.579	257.921	261.442	261.928	254.722	257.065	253.14	252.601	255.119	259.622	260.575	255.752	252.839
79	250.265	254.644	258.81	258.521	259.261	259.815	260.8	258.952	255.13	257.584	251.867	249.229	245.763	244.724	250.086	248.666	249	257.033	259.242	254.571	254.24	254.319	251.838	251.826	252.28	255.735	255.128	256.171	256.178	253.627	263.839	266.246	258.137	261.355	256.02	259.749	260.41	257.235	260.578	261.486	254.667	257.51	252.336	252.192	254.994	258.764	260.294	255.508	253.29
80	250.206	254.972	258.646	258.897	259.724	259.766	261.185	258.462	255.149	257.315	251.267	249.362	245.532	244.783	249.902	248.965	248.897	256.496	258.998	254.448	254.398	254.169	252.024	251.563	252.14	255.588	254.437	256.045	256.475	253.453	263.597	266.622	257.498	261.255	255.754	260.3	259.884	256.984	260.461	260.996	254.346	257.696	252.23	251.912	254.5	258.589	260.171	255.468	253.569
81	250.396	255.256	258.061	258.748	259.921	259.581	261.479	258.056	254.775	257.223	250.636	249.526	244.979	244.934	249.826	249.43	248.551	255.82	259.042	254.235	254.642	254.248	251.729	251.744	251.715	255.259	253.924	255.771	256.196	253.565	263.856	266.884	257.181	260.769	255.5	260.455	259.545	256.644	260.012	260.874	254.138	258.19	251.691	251.69	254.215	257.998	260.421	255.204	253.786
82	250.954	255.333	257.932	258.71	259.949	259.512	261.152	257.728	254.528	256.708	250.422	249.578	244.96	244.927	249.722	249.551	248.593	255.387	258.674	254.164	254.063	254.204	251.82	251.827	252.002	255.2	253.654	255.539	256.123	253.49	263.325	267.22	256.404	260.626	255.026	260.2	259.455	256.342	259.91	260.726	253.582	258.632	251.575	251.747	253.666	258.124	260.826	255.476	254.169
83	250.974	255.378	257.957	259.116	259.176	259.207	260.612	257.522	254.293	256.407	250.522	249.443	244.504	244.244	249.788	249.918	248.543	255.294	258.524	254.353	253.865	254	251.694	251.63	252.2	254.611	253.67	255.269	255.532	253.437	263.134	266.83	255.511	260.613	254.487	259.694	259.483	255.979	260.111	260.233	253.087	257.929	251.689	251.5	252.888	258.447	260.933	255.539	254.134
84	251.264	255.277	258.138	258.819	258.758	259.28	259.837	257.669	253.494	256.129	250.755	249.299	244.909	244.49	249.773	250.146	248.426	254.747	258.095	254.331	253.444	254.113	251.75	251.65	252.572	254.424	253.608	254.935	255.179	253.646	263.114	266.883	255.022	260.205	253.973	258.956	259.625	255.825	260.094	260.268	252.443	258.397	251.59	251.688	252.53	259.065	261.02	255.589	253.623
85	250.604	255.09	258.335	259.222	258.289	258.798	259.47	258.067	253.056	255.534	250.998	248.707	244.81	244.227	250.143	250.632	248.131	254.926	258.11	254.435	253.34	254.196	251.369	251.31	252.764	253.747	253.718	255.013	254.779	253.255	262.677	266.618	254.897	260.053	253.791	257.871	259.81	255.761	260.082	260.023	252.363	257.724	251.97	251.375	252.011	259.639	261.229	255.306	253.445
86	250.487	255.009	258.494	259.153	257.894	258.706	258.648	258.175	252.792	255.416	250.948	247.915	244.849	244.479	250.1	250.865	247.844	254.812	257.54	254.053	252.867	254.369	251.412	251.066	252.768	253.788	253.741	254.675	254.184	253.046	262.638	266.13	254.609	259.639	253.342	257.355	259.919	255.631	259.933	260.063	252.245	257.799	252.167	251.16	251.845	260.079	261.259	255.022	253.047
87	250.428	254.801	258.683	259.436	257.467	258.246	258.232	258.272	252.656	255.054	250.865	247.314	244.678	244.675	249.856	251.168	247.618	255.151	257.502	253.737	252.679	254.243	251.346	250.484	252.683	253.585	253.396	254.531	253.71	252.69	262.035	265.538	254.351	259.325	253.141	256.961	260.018	255.546	259.768	259.375	252.284	257.403	252.653	250.871	251.719	260.117	260.972	254.816	252.743
88	250.149	254.682	258.489	259.382	257.472	257.73	258.025	258.116	252.525	255.056	250.77	246.857	244.496	245.045	249.595	251.373	247.455	255.708	257.217	253.842	252.446	254.46	251.152	249.887	252.543	253.556	253.52	254.48	252.833	252.387	261.623	265.102	254.54	259.089	253.005	257.173	260.018	255.283	259.47	259.041	252.589	256.67	252.845	250.781	251.444	259.875	260.804	254.536	252.468
89	250.483	254.594	258.136	258.908	257.565	257.656	257.567	257.624	252.624	255.106	250.551	246.754	244.252	245.159	249.231	251.289	247.811	256.042	256.906	253.447	252.267	254.573	251.513	249.561	252.269	253.557	253.244	254.12	252.514	252.117	261.279	264.987	254.63	258.876	252.896	257.627	259.972	255.149	259.194	259.104	252.382	256.529	252.463	251.048	251.616	259.461	260.735	254.448	252.381
90	250.267	254.457	258.044	258.55	257.623	257.282	257.327	257.387	252.933	254.804	250.294	246.923	244.08	245.236	248.661	251.236	247.822	256.802	256.203	254.032	252.544	254.627	251.115	248.89	252.109	253.619	253.172	254.482	251.87	251.98	260.482	264.832	254.922	259.05	253.106	257.792	259.911	254.65	259.269	259.217	252.804	256.03	252.44	250.867	251.573	258.571	260.277	254.345	252.704
91	250.1	254.211	257.956	258.101	257.493	256.94	256.879	256.871	252.828	254.653	250.084	247.075	244.118	245.193	248.473	250.58	247.895	256.904	255.688	254.038	252.489	254.444	251.527	248.814	252.205	253.546	252.973	254.505	251.867	252.039	259.779	264.902	255.341	259.161	253.139	258.035	259.782	254.299	258.918	259.426	252.172	256.083	251.791	251.216	251.736	258.218	260.194	254.413	252.877
92	249.882	253.901	258.225	257.76	257.318	256.922	256.474	256.339	252.863	254.027	249.505	247.455	243.967	245.053	248.233	250.515	248.005	256.794	255.172	253.823	252.558	254.457	251.408	248.871	252.241	253.502	252.861	254.625	251.418	251.859	259.284	264.75	255.681	259.055	253.497	257.948	259.455	254.122	259.027	259.686	251.924	256.089	251.728	251.734	251.832	257.538	259.993	254.26	253.179
93	249.288	253.809	258.135	257.436	257.21	256.662	256.319	256.166	252.693	253.731	249.091	247.637	243.998	244.747	248.271	250.145	248.084	256.644	254.503	254.003	252.943	254.253	251.534	249.047	252.068	253.233	253.26	254.61	251.552	251.989	258.867	264.553	256.333	259.269	253.207	257.721	259.567	254.121	258.94	260.221	251.715	256.281	251.548	251.929	251.817	257.378	259.864	254.197	253.648
94	249.022	253.769	257.837	257.259	257.079	256.526	256.127	255.914	252.466	253.625	248.835	247.705	243.844	244.53	248.389	250.155	248.158	256.031	254.113	253.781	252.76	253.889	251.807	248.842	252.054	253.036	253.477	254.583	251.716	252.018	258.99	264.21	256.909	259.345	252.837	257.563	259.106	254.216	258.79	260.365	251.558	256.24	251.604	252.289	251.753	257.464	259.841	254.192	253.53
95	248.4	253.717	257.733	257.467	257.093	256.168	255.982	256.194	252.528	253.695	248.577	247.875	243.605	244.207	248.71	250.694	248.242	256.202	254.003	254.039	252.806	253.645	251.801	249.078	252.267	252.867	253.977	254.179	251.537	252.34	259.111	263.523	256.694	259.195	252.108	257.688	258.801	254.599	258.918	260.728	251.749	256.248	251.969	252.44	251.697	257.676	259.852	253.967	253.306
96	248.284	254.005	257.429	257.302	257.135	255.666	256.171	256.247	252.445	253.838	248.542	247.654	243.705	244.07	248.482	250.94	248.471	256.127	253.886	254.053	252.379	253.303	252.334	248.745	252.288	252.752	254.78	253.955	251.881	252.741	259.378	262.616	257.269	259.272	251.294	257.558	258.367	255.243	259.264	260.457	251.667	255.986	251.79	252.146	251.855	258.04	259.609	254.047	253.221
97	247.983	254.283	257.142	257.557	257.31	255.493	256.337	256.46	252.535	254.117	248.713	247.893	243.682	244.049	248.131	251.083	248.645	256.114	254.093	254.435	252.395	253.102	252.338	248.583	253.097	252.632	255.266	253.734	251.619	252.868	259.967	261.786	257.417	259.112	250.485	257.693	258.065	255.722	259.391	260.599	251.86	255.813	251.982	252.053	252.275	258.25	259.42	254.062	252.905
98	247.979	254.762	257.008	257.457	257.561	254.809	256.34	256.544	252.69	254.1	248.813	247.866	243.587	243.753	247.688	250.561	248.951	256.867	253.941	254.712	252.534	252.94	252.552	248.059	253.198	252.498	255.598	253.895	252.002	253.097	259.993	261.01	257.791	258.956	249.997	257.78	257.779	256.481	259.418	260.089	251.767	255.644	251.799	251.759	252.672	258.635	258.987	254.16	252.944
99	248.189	254.871	256.611	257.854	257.593	255.044	256.393	256.061	252.668	253.955	248.994	248.151	243.711	244.016	247.184	250.294	249.299	257.26	254.232	254.814	252.423	252.78	252.602	247.573	253.214	252.227	255.345	254	252.133	252.674	260.035	260.202	257.829	258.995	250.368	257.915	257.56	256.817	259.412	260.031	251.564	255.438	251.589	251.325	253.211	258.813	259.044	254.125	252.689
100	247.949	255.161	256.809	258.022	257.509	255.258	256.286	255.812	252.236	253.451	249.077	248.283	243.694	243.896	246.977	250.076	249.777	257.036	254.337	255.089	252.856	252.478	252.297	247.529	253.327	252.165	255.233	253.918	251.869	252.128	259.731	259.696	257.831	259.392	250.352	257.864	257.671	257.413	259.298	259.939	251.175	255.41	251.569	250.988	253.36	258.898	259.196	254.255	252.18
back	248.708	254.249	257.489	257.622	257.33	255.949	256.331	256.261	252.595	253.919	249.023	247.759	243.791	244.351	248.054	250.504	248.553	256.598	254.397	254.279	252.614	253.529	252.02	248.514	252.596	252.846	254.277	254.2	251.759	252.375	259.513	262.725	256.91	259.175	251.728	257.776	258.615	255.303	259.138	260.154	251.715	255.923	251.737	251.788	252.221	258.091	259.6	254.168	253.048
average	255.079					255.011					246.596					252.866					251.855					253.092					258.01					258.197					252.677					257.056
[truncated: 16 more columns]

## Sheet: polo wt minus back
	1.1	1.2	1.3	1.4	1.5	2.1	2.2	2.3	2.4	2.5	3.1	3.2	3.3	3.4	3.5	4.1	4.2	4.3	4.4	4.5	5.1	5.2	5.3	5.4	5.5	6.1	6.2	6.3	6.4	6.5	7.1	7.2	7.3	7.4	7.5	8.1	8.2	8.3	8.4	8.5	9.1	9.2	9.3	9.4	9.5	10.1	10.2	10.3	10.4
1	312.921	332.421	347.921	298.921	349.421	325.989	338.989	369.989	372.989	318.489	258.904	287.904	253.404	236.404	243.904	447.634	434.634	435.634	435.134	389.134	394.145	403.145	388.145	419.395	357.145	328.408	312.658	347.908	323.408	303.408	449.49	446.74	395.99	402.99	393.24	404.303	341.303	368.803	378.303	358.803	405.823	375.323	414.323	378.823	365.323	375.944	372.944	398.944	378.444
2	312.921	327.671	347.721	298.796	344.221	326.114	338.739	369.739	372.864	318.589	258.804	286.904	251.154	236.779	243.154	440.509	430.034	435.434	435.384	387.884	391.895	402.645	387.27	418.02	357.345	328.108	312.783	347.908	320.908	303.408	449.19	442.49	394.115	403.19	381.865	393.403	341.053	368.428	376.603	354.803	404.523	375.698	413.323	372.323	366.448	375.819	373.194	398.569	376.319
3	312.046	320.021	346.064	298.359	335.064	325.489	338.614	369.864	371.427	316.703	258.261	284.261	247.842	236.904	239.954	427.534	425.563	431.777	433.322	381.696	385.445	403.083	383.52	415.745	357.216	326.979	314.508	345.837	318.337	300.051	448.061	433.54	386.615	399.49	367.44	382.16	335.803	368.491	370.303	349.374	400.252	374.698	409.773	363.537	367.761	374.444	368.132	398.569	370.994
4	311.021	313.621	341.603	296.121	325.239	324.639	338.189	362.689	369.239	314.307	256.859	280.54	243.204	236.904	235.904	414.834	415.907	425.316	428.234	373.434	377.945	402.795	378.645	411.845	354.736	321.181	315.258	335.363	314.363	290.999	441.763	423.89	378.84	391.354	355.24	368.939	326.403	365.153	361.076	339.576	392.05	373.323	404.673	353.414	367.873	370.494	357.344	394.894	365.244
5	307.421	306.421	334.788	292.838	315.754	322.281	337.031	349.864	365.697	308.356	253.104	277.504	238.362	236.69	231.083	402.313	402.967	417.334	418.301	363.884	371.074	399.853	373.437	403.895	348.145	307.708	309.444	320.341	307.775	280.675	426.59	411.097	368.198	379.023	344.097	357.103	313.374	359.303	348.103	326.603	380.723	371.24	396.359	341.456	364.99	365.801	344.944	385.694	361.194
6	300.771	296.921	325.888	288.771	306.388	316.314	331.114	334.464	354.739	300.989	247.037	272.104	232.229	233.56	224.748	388.853	386.967	404.901	403.584	350.734	363.989	394.02	366.82	392.27	341.678	293.808	300.783	305.008	300.241	268.541	412.79	395.021	353.915	366.39	332.802	344.17	297.865	350.953	336.57	311.803	367.89	364.998	384.667	329.256	357.923	358.382	329.469	374.769	355.538
7	293.004	282.557	315.051	284.532	294.943	309.433	322.6	318.989	342.156	291.511	240.317	262.056	224.571	225.745	216.222	373.725	369.504	392.091	387.634	339.356	352.668	387.978	360.812	377.35	333.297	279.299	291.294	290.299	290.865	256.56	397.229	375.831	341.073	353.49	318.331	325.912	280.848	342.47	324.716	294.651	353.584	354.351	370.073	316.258	343.462	347.535	315.416	363	347.126
8	283.171	267.383	303.588	278.588	282.183	299.697	307.614	304.239	329.239	279.251	231.19	250.999	216.175	217.962	208.635	359.769	351.229	379.253	369.884	326.488	339.453	379.02	351.645	361.376	321.359	262.932	278.408	274.765	280.789	245.813	381.276	356.105	326.428	339.823	302.971	310.374	264.149	332.261	311.279	279.255	340.18	341.511	352.938	302.371	326.781	334.521	301.465	351.402	336.867
9	270.01	252.65	289.106	269.885	270.051	287.346	291.953	289.346	315.489	265.619	220.756	239.089	205.743	206.383	200.383	342.926	333.634	365.449	350.795	313.188	325.687	368.074	339.234	344.749	310.941	246.075	264.866	261.149	269.649	235.575	362.064	337.907	309.026	325.546	287.032	294.192	249.303	319.142	297.785	264.636	326.156	325.859	337.031	289.916	305.216	320.777	288.873	337.408	324.09
10	256.475	239.538	274.921	258.26	256.373	273.096	277.685	274.971	302.632	250.747	209.404	227.662	194.975	196.571	194.054	329.601	314.118	350.828	331.866	299.652	313.228	353.859	325.02	329.078	298.064	230.263	252.425	245.892	255.489	225.537	339.28	321.24	292.329	308.264	271.073	279.368	236.136	302.303	281.432	250.464	311.307	310.519	322.856	275.21	283.662	307.594	276.033	320.694	311.127
11	242.98	226.818	258.982	246.127	242.057	258.886	262.857	260.813	290.327	234.095	199.465	215.889	184.507	185.095	186.801	314.575	293.922	327.846	313.737	285.31	299.174	338.924	307.792	311.674	287.887	215.544	238.364	231.408	242.075	213.984	319.111	305.24	274.608	291.763	254.681	261.727	223.582	285.318	265.652	238.061	297.05	295.411	309.22	262.959	262.779	293.915	262.326	304.37	295.326
12	229.155	215.28	244.218	233.952	229.421	245.942	247.427	246.583	276.473	218.07	189.674	205.215	175.138	173.545	177.498	298.165	274.188	309.958	297.556	271.525	284.145	325.942	292.02	295.833	276.077	201.773	224.189	216.705	228.003	203.273	296.936	289.631	257.506	274.071	238.756	246.6	212.428	269.194	249.465	225.087	283.201	279.729	296.479	249.472	242.323	281.741	250.21	287.585	279.1
13	217.496	204.095	230.678	222.109	217.191	231.614	234.252	232.339	261.814	203.584	180.12	195.228	166.366	161.697	168.937	279.417	254.404	289.607	279.884	256.709	269.373	310.32	274.02	279.188	262.713	189.503	211.441	201.908	213.084	192.584	276.693	272.697	240.878	257.558	219.903	231.681	198.694	252.553	232.303	211.857	269.364	262.973	283.834	235.35	222.923	267.77	234.744	272.394	261.998
14	204.878	191.697	217.305	210.073	205.398	217.652	218.956	217.261	244.206	190.559	173.253	184.881	158.013	150.404	157.365	259.739	236.204	269.657	262.188	240.395	252.724	294.395	256.667	261.5	249.215	178.013	197.263	189.129	199.815	180.629	257.85	254.056	224.316	240.723	203.793	215.815	186.803	236.053	218.861	197.803	255.311	244.149	269.455	220.079	203.019	253.76	218.759	255.379	243.128
15	193.853	180.471	204.165	198.762	193.909	203.398	204.58	203.648	228.478	179.036	164.811	175.404	150.449	140.364	148.594	240.264	218.808	251.134	245.145	224.691	237.045	277.281	242.247	246.665	233.982	166.675	185.678	176.28	186.431	168.896	241.897	237.32	209.638	225.153	187.3	201.559	172.823	221.553	202.163	183.803	241.963	227.118	254.713	206.23	184.755	237.884	203.274	239.251	226.104
16	183.786	168.14	191.039	188.661	181.715	190.145	192.229	190.968	213.677	169.224	156.728	166.463	142.842	131.144	138.321	220.915	203.114	231.261	229.915	210.196	221.124	260.989	228.645	230.957	218.92	154.663	173.2	163.3	173.957	156.437	224.451	219.282	197.584	208.833	173.24	186.93	160.532	207.938	187.372	170.636	228.47	210.135	238.229	190.911	169.073	222.746	188.923	224.173	208.59
17	173.275	157.251	176.638	178.483	169.666	177.51	180.76	178.895	199.364	159.602	147.895	156.357	134.914	123.004	130.174	203.034	188.257	214.823	214.853	195.905	206.755	244.333	215.457	215.885	202.805	142.106	161.828	152.068	161.314	143.917	209.113	203.18	186.23	192.971	160.17	174.963	148.833	194.876	169.614	154.888	213.681	193.104	222.423	178.153	155.063	207.964	175.392	208.027	192.804
18	162.938	146.606	163.298	167.705	158.317	164.722	170.661	166.032	186.696	149.744	140.064	147.461	126.413	116.024	122.941	187.014	175.228	199.436	200.031	182.462	194.117	226.602	201.921	201.886	189.305	129.634	150.908	141.097	149.842	132.729	195.641	187.925	174.723	178.452	148.286	162.237	138.71	180.553	153.709	142.133	199.248	176.521	206.471	167.031	142.866	194.213	162.841	192.573	178.472
19	150.463	137.123	153.87	157.571	146.531	153.456	159.006	154.597	173.589	141.303	132.006	140.226	118.979	108.491	115.183	171.538	164.414	183.303	186.484	168.226	182.53	207.812	188.553	188.77	178.018	120.332	140.745	130.162	139.611	122.806	180.837	172.884	162.565	162.897	136.538	150.727	129.995	166.336	140.854	130.405	185.543	159.923	191.698	155.17	131.831	181.752	149.602	175.627	166.934
20	139.446	125.978	142.577	146.779	135.79	142.439	147.314	142.597	161.397	132.063	124.781	132.363	111.562	100.761	108.147	156.455	153.224	169.404	173.884	156.867	171.652	190.978	175.428	174.445	167.071	110.572	131.365	120.506	128.875	114.269	168.703	159.054	150.657	150.883	123.811	137.942	119.974	152.586	128.41	121.024	172.315	144.731	176.302	145.7	123.065	167.744	138.302	163.436	152.408
21	128.937	117.133	133.627	137.163	126.381	134.247	136.787	132.941	150.924	123.941	117.833	123.69	106.033	93.3212	98.9652	141.437	143.65	156.626	162.739	146.255	159.274	175.201	163.572	161.1	156.566	102.305	122.696	111.519	118.321	106.257	156.212	144.248	139.425	137.76	111.142	125.716	111.765	139.642	117.557	111.12	159.863	132.371	161.762	136.077	114.928	155.232	127.5	151.533	141.399
22	118.428	107.754	123.885	126.629	117.037	126.232	126.232	121.975	140.524	116.279	111.447	115.962	100.987	86.5932	91.9952	129.528	134.004	144.467	150.44	135.405	148.653	160.145	151.277	149.971	145.87	94.2994	114.863	103.401	108.654	98.8654	144.548	132.869	127.594	126.49	100.914	113.6	102.682	126.039	107.412	103.491	148.751	121.233	148.982	128.352	107.108	142.959	116.722	140.013	129.989
23	109.061	100.237	115.298	117.105	108.291	119.063	117.342	112.048	130.276	109.743	104.65	107.498	96.5582	80.8532	84.6322	119.553	124.822	133.083	139.958	125.538	138.138	146.924	140.432	139.638	135.413	86.0464	107.746	95.8864	99.4444	91.1254	132.628	122.696	116.836	115.265	93.0047	103.767	95.1626	113.928	97.2446	94.5706	137.707	112.404	137.713	120.504	99.8452	132.356	106.62	129.488	121.856
24	100.95	92.9067	107.791	108.614	100.902	113.203	109.675	103.039	120.218	104.32	98.2352	100.625	92.4902	75.3042	77.4542	110.005	114.861	121.582	130.484	116.777	127.574	136.281	130.309	129.652	125.385	79.5904	100.637	88.3694	90.2464	84.8504	121.211	113.469	107.083	104.276	85.4397	94.0816	88.0026	103.632	88.8346	87.3806	127.81	105.073	126.88	112.498	92.8092	122.673	98.1575	119.458	113.651
25	93.6577	85.3797	100.12	99.9667	91.8587	108.121	102.607	95.436	110.746	98.886	92.2122	92.9792	87.0552	70.2302	73.2702	101.239	106.62	113.066	120.779	107.437	117.697	126.145	121.007	120.447	115.974	73.4834	93.6414	83.3404	83.3874	77.9354	111.949	105.013	97.9967	95.2637	76.8327	85.2616	80.1686	94.8226	79.5286	79.8576	118.535	97.8102	117.957	105.679	86.5142	112.351	90.8905	110.437	104.2
26	86.2897	79.0987	93.4617	93.2537	84.0737	101.929	95.406	88.483	100.864	93.513	85.9392	85.6282	82.7732	64.6742	67.3122	92.6539	98.3689	104.746	112.753	98.7529	106.448	117.222	111.722	110.717	107.474	67.8904	86.5794	78.2024	76.7204	71.5374	103.419	97.7657	89.1797	87.1247	69.4367	78.0206	73.8286	86.1716	70.4846	70.7616	108.476	91.1382	108.04	98.6472	79.0312	103.714	83.7415	101.123	96.9105
27	79.2107	74.1947	87.3887	85.6197	76.3697	95.875	88.534	82.142	91.921	88.476	80.4422	79.8282	77.3872	60.8432	63.2882	85.9819	90.7419	96.8749	104.117	89.8159	98.1333	107.173	103.083	102.663	99.7083	63.1174	80.4874	73.3514	70.7504	66.3954	94.8507	91.8857	80.9387	79.1547	62.7637	71.0056	67.4856	78.0756	64.2646	64.4356	100.127	84.8852	101.884	92.1842	72.9142	95.6385	77.0455	91.9885	88.6935
28	72.7197	69.2817	81.6787	79.8907	69.9487	90.062	81.922	77.33	83.995	82.849	74.9662	73.6792	72.6842	56.7542	57.9372	78.1399	83.3029	89.2739	97.7379	82.3899	89.7013	98.7363	95.4933	95.0453	91.9093	58.4644	74.1804	68.7844	65.7844	61.3974	87.5117	86.7567	73.2157	72.0407	56.4507	64.9486	61.3636	71.3326	58.3026	56.5496	91.6832	79.7802	94.1952	86.2332	67.3352	88.2215	71.1505	83.2975	81.7545
29	66.7897	64.9847	76.6677	74.6647	64.3937	84.251	75.662	73.334	77.668	77.357	69.6132	68.8932	68.1602	52.9682	53.3282	71.6749	76.0739	81.5629	92.1159	75.9549	81.4533	91.6153	88.6333	88.1573	84.9693	54.3534	69.0774	64.1944	60.9194	56.8094	80.3747	81.9547	66.9897	65.6487	51.1177	58.4676	56.0936	65.0046	54.9346	50.5556	84.3452	75.4902	88.6832	80.7242	62.0252	81.4845	66.0205	75.8725	74.9145
30	61.6707	60.4427	71.8757	68.7127	59.1787	78.921	70.463	69.307	72.281	71.972	65.3932	64.0562	63.1902	49.4372	49.2302	66.0519	70.4089	74.9769	85.4309	70.8999	74.8353	83.9993	82.2543	82.3413	78.2413	50.0044	64.8164	59.9024	57.8744	52.3974	75.2087	77.6367	60.4377	60.4507	46.6747	53.2466	51.3136	58.7556	50.4766	44.4936	78.1992	70.9382	84.0402	75.4922	56.9532	75.0415	60.9645	69.2925	68.5415
31	56.3887	55.7367	67.1737	64.3567	55.7037	74.372	64.585	66.462	67.026	66.211	61.1672	60.2932	58.7602	45.8072	45.2252	59.6699	64.1039	68.0329	79.9319	65.3889	67.6353	78.6183	76.3103	76.9563	71.1303	45.7674	61.1784	55.1914	54.6764	48.3424	70.8837	72.7087	55.0057	56.3537	42.4697	48.0756	47.3846	53.7066	47.0246	39.7266	71.6262	67.7492	77.6902	70.5862	52.4832	70.4635	56.1195	62.9705	64.3875
32	52.2237	51.7297	62.7737	59.4207	52.2467	70.21	60.744	62.777	62.821	61.115	57.2832	56.8832	53.9812	42.4582	42.4582	54.0509	59.3549	61.5339	74.0089	61.2729	62.9203	72.7893	70.4293	71.1253	64.2343	42.9034	56.8154	51.3554	51.3924	44.4244	65.5947	68.6707	49.7157	51.3577	39.9257	43.2656	43.2436	47.9806	44.5396	36.4766	65.9342	64.4582	72.3672	66.1912	48.0442	64.3205	51.3905	57.4725	58.4285
33	47.6757	47.8337	57.9787	55.2507	49.3967	66.229	56.619	59.724	58.519	56.397	53.5352	53.9432	50.5392	39.7162	40.0152	48.9419	54.5269	55.7939	69.0689	57.2739	58.1403	68.7453	64.8353	66.1263	57.6743	40.0544	53.9184	46.9374	47.9084	41.0104	61.8397	64.6437	45.4847	48.3687	37.2687	39.2106	40.6346	43.9326	41.0986	33.5356	60.1732	61.9382	65.9912	61.3672	43.9282	60.6745	47.7785	52.7085	54.5495
34	44.9637	44.8277	53.6437	51.0317	45.8237	62.869	53.489	56.393	55.076	52.144	50.1712	50.9822	46.6732	37.0222	37.5852	44.4969	51.9109	50.6579	62.6529	53.2589	53.8263	63.1983	59.9333	61.1253	51.8343	38.3554	51.2224	42.8504	44.7384	38.2774	57.6067	60.5827	41.8307	44.4607	34.8037	35.7976	38.0526	39.0816	38.4966	31.2586	55.0512	60.0632	60.8972	56.9252	40.1072	56.4775	43.6215	49.1405	50.3205
35	40.9817	42.2787	49.2107	48.0747	41.8367	59.112	50.164	53.27	51.914	48.751	46.9932	47.8572	43.8782	34.6682	35.6782	40.9639	49.5359	46.3539	57.5679	49.2439	49.9993	59.2113	54.9343	56.7493	46.9773	36.6794	48.0504	39.4694	41.1794	35.7124	53.8637	56.8577	38.5467	41.1907	32.4327	32.7276	36.0766	34.2586	35.9426	29.2376	50.8232	58.1522	56.5642	52.9872	36.3582	52.3775	40.7025	46.9875	46.2645
36	38.1087	39.9307	45.4597	45.3587	39.6947	55.441	47.09	50.345	47.479	45.511	43.6952	45.4952	41.8662	32.6542	33.8272	37.9659	46.4299	41.4469	53.5139	45.8359	46.2513	55.0783	50.5833	52.4143	43.3973	34.9514	45.6004	35.9824	37.6564	33.9344	51.3597	53.4027	35.5327	39.2197	29.8597	29.2856	34.2686	30.6966	33.7806	27.4766	46.7972	55.7222	52.4242	47.9842	32.8572	49.3955	38.1595	44.7805	42.6315
37	35.8647	37.6097	42.0827	42.4597	36.1087	53.011	44.049	47.23	43.83	43.211	40.4772	43.2542	39.4262	30.0682	32.0062	35.6749	43.7019	38.0659	48.8019	42.5909	42.7643	49.9983	46.2793	47.7683	39.4233	32.6134	42.3834	33.7294	34.6434	31.2414	47.8957	49.3997	32.6707	35.9597	27.4157	27.3666	32.0976	26.5436	32.4866	25.5376	42.9212	53.3452	49.9952	44.9082	30.1942	45.7385	35.0945	42.5855	38.6645
38	32.9467	35.1907	39.2757	40.1577	34.3907	49.577	41.099	44.893	39.585	39.921	39.0492	41.5452	38.2642	28.2522	30.0432	33.0479	41.2579	34.6079	46.5729	39.2699	39.3213	46.7373	43.2503	43.7603	37.1623	29.7414	39.3144	30.9464	32.5494	29.7634	45.6987	45.9287	30.7007	33.9467	25.0017	25.2086	29.9916	23.2366	30.4776	23.9006	40.4212	49.9192	46.3602	40.6052	27.8582	42.8495	32.9345	40.6405	35.8325
39	30.2917	32.9577	36.8367	37.2997	31.6897	48.212	38.637	42.001	36.778	37.073	37.6062	39.8832	36.1812	26.0352	28.5112	30.6589	38.2259	32.3099	42.9499	35.8959	36.2763	42.0323	39.9223	40.1083	34.4103	27.7274	36.0684	29.8494	31.2444	27.9374	42.9647	41.5797	28.7747	31.6287	23.0017	24.2396	28.0406	19.7756	29.6056	21.8066	37.4912	47.1202	45.2572	38.0502	25.7882	39.2095	30.7205	38.0915	33.2715
40	27.8557	30.4637	34.7907	34.9127	30.3317	46.441	35.916	40.094	32.747	34.087	35.9692	38.3762	34.7192	24.6282	27.0592	27.9009	34.8329	30.0159	41.5209	33.0169	33.8913	39.6453	37.3513	37.1453	31.4503	25.3634	33.6154	28.2294	29.5754	26.8024	40.9567	38.7437	27.6147	29.9897	20.7787	22.5626	26.1216	18.4556	27.7906	19.9736	35.5992	43.5652	42.3532	35.2422	23.8832	36.3315	29.3625	35.8345	31.1715
41	25.4247	28.5587	33.3137	32.7217	28.5807	44.879	33.701	38.214	29.65	31.569	33.4422	36.6292	33.1882	23.0622	25.2892	25.3379	31.4199	27.8209	39.9089	30.0999	31.2913	37.3313	34.9633	34.4073	28.1453	23.9734	31.5464	27.0724	27.4464	25.2864	38.1497	35.8087	26.4817	28.1307	19.2087	21.1916	24.2446	17.2686	26.4206	17.7836	33.2852	40.7552	39.9232	33.7352	22.2212	33.6815	28.4135	33.2905	28.8625
42	22.8397	26.9477	31.5707	30.5307	26.9677	44.022	32.301	35.577	27.827	29.517	30.8962	34.6682	31.1502	21.6812	23.8812	23.8379	28.8109	26.1459	37.4319	26.9279	28.1873	34.9323	32.4573	32.2683	25.3583	23.0064	29.5394	25.6914	25.2864	23.6404	35.3987	32.5707	25.4677	26.7537	17.8247	20.1686	22.7296	15.5856	24.5546	15.7156	31.5512	38.6982	39.3462	32.1542	20.5582	30.2975	27.2005	30.7375	27.3355
43	20.3377	25.2427	29.0327	28.5647	25.3527	42.197	30.936	33.788	24.993	27.615	28.9652	32.4222	29.9002	20.4802	22.2492	21.6069	25.8609	23.8679	35.3499	24.0359	26.1903	34.0733	29.9563	30.9253	22.1383	22.0844	28.7754	23.8684	22.9844	22.4084	33.5477	30.8417	24.0997	25.8457	16.4067	18.2956	20.9086	14.5036	22.3926	14.1806	29.8702	37.0282	36.0772	30.1292	19.4482	28.2235	26.1135	28.2465	25.2805
44	18.0427	24.0937	27.6647	26.8547	23.6187	41.072	29.284	31.013	22.996	26.676	26.2552	29.8472	27.8832	19.0242	20.7102	20.9689	24.0039	22.6679	32.6649	21.6439	23.0323	32.2073	27.7353	29.0533	20.0113	21.7714	27.4894	22.2594	20.3664	20.4424	31.1657	28.1907	22.8747	24.4587	15.9857	17.0506	19.0346	12.3786	20.2646	12.5586	28.1512	35.1182	34.9322	29.2502	17.6882	26.1895	24.2595	25.4505	23.3665
45	15.9247	22.3437	25.3707	25.5407	22.4947	39.134	27.503	29.101	20.656	25.397	23.8932	27.7982	26.5632	17.7912	19.4432	19.0599	21.1909	20.3719	30.7029	20.0579	21.0393	30.9863	25.0763	28.0433	18.0323	21.5114	26.4574	20.3124	17.9514	18.7774	29.6067	26.6767	21.2687	23.6387	15.3457	15.1506	17.4226	10.7226	18.7566	11.7356	26.4832	33.3562	32.3342	27.5222	16.6712	24.4825	22.4295	22.8455	21.2745
46	14.4387	21.2977	23.8997	24.4757	20.9987	37.427	25.449	27.026	18.813	24.134	22.6242	25.6382	24.8342	16.2402	18.1332	18.1239	19.1159	18.9849	28.4099	18.8469	18.8883	28.9063	22.6053	26.4503	16.5633	21.1884	25.4564	19.1144	16.2954	17.4514	27.9437	24.6987	20.0007	22.3157	14.6677	13.9336	15.6796	8.61464	17.3416	10.8806	24.5852	31.3672	30.8572	26.0502	15.3382	22.7725	20.4655	20.8625	19.0775
47	13.0317	19.8637	22.1827	23.5017	19.5367	36.08	24.016	25.087	17.094	22.526	21.7512	23.4822	23.3602	14.8582	17.1502	16.9879	17.1199	17.3279	25.9789	17.8329	16.9993	27.3923	20.2023	25.4313	15.6253	20.7144	24.0584	18.3164	14.7414	16.7524	26.6057	23.4007	18.6447	21.1087	14.0147	12.9996	14.2316	6.70464	16.2486	10.3946	22.4422	29.4342	29.4842	24.2382	14.2282	21.1825	18.7005	19.3425	17.2615
48	11.6917	18.8957	20.5157	22.5477	18.5617	34.136	22.475	23.975	15.071	19.907	20.9112	22.9952	22.0582	14.0872	16.4742	15.6269	14.2389	15.1669	24.1919	16.9829	15.7373	25.5083	17.0423	23.9163	14.7793	19.4504	22.4854	17.0454	13.6404	16.2054	24.9407	22.4647	17.2847	20.2187	12.8597	11.7536	13.1616	5.69264	15.3386	10.4436	21.0262	27.6892	27.6362	22.2972	13.2172	19.6795	17.8205	17.6185	15.4395
49	10.6357	18.2107	19.6017	21.6517	16.8437	32.678	21.624	21.8	13.995	18.294	20.3472	21.2502	20.6062	13.2282	15.5492	14.2789	13.2509	14.2949	21.6279	16.4799	13.3643	23.5743	14.9693	21.8673	13.7293	18.3444	20.7484	16.7674	12.6834	15.3984	23.6067	21.3297	16.2497	18.3857	11.4647	11.0576	11.9906	4.46564	15.6516	9.90664	19.7092	26.1312	25.9402	20.5142	12.5062	18.1815	17.1195	16.5875	13.7455
50	9.56568	17.2267	18.0637	20.3117	15.3147	30.384	20.239	20.917	12.051	16.393	19.9972	20.6992	19.5652	12.4472	14.8252	12.9299	11.6839	13.0779	20.3349	15.4959	12.2373	22.1123	12.1943	20.5893	12.8843	17.5104	19.4674	15.5424	12.0664	14.6784	21.9557	20.9237	15.5517	17.3967	10.1307	10.3306	11.1516	4.72064	15.6786	9.58264	19.0282	24.7012	23.9712	18.4812	11.8822	16.7425	16.8445	15.3345	12.3645
51	8.48268	16.7507	17.3097	18.6197	13.9727	28.519	19.599	19.034	10.504	15.466	19.1362	19.9142	18.0412	12.0062	13.9782	11.9239	11.2969	12.3369	18.9789	14.7949	10.3863	20.3803	10.8863	18.4973	11.6943	16.5194	18.2234	15.0394	11.8234	13.8104	20.4507	20.0357	15.0287	15.5847	8.84472	9.41064	10.4936	4.52564	15.0116	9.28264	18.3032	23.5432	22.3422	16.6862	11.2872	15.5795	16.1905	14.5655	11.0485
52	7.47968	15.9627	15.9777	16.7297	12.9177	26.693	18.619	17.149	9.30704	14.404	18.2782	19.1302	16.9942	11.5502	13.5242	10.6149	10.8099	11.7909	17.5999	14.3319	9.12632	19.1733	9.67332	17.4023	10.6453	15.4334	17.2134	14.3174	11.6034	12.9114	19.4017	19.5737	14.0237	14.0497	7.79772	8.84964	10.2246	4.20064	14.5696	8.67364	17.9492	23.2462	20.7262	14.9272	10.9712	14.4075	15.3575	13.4065	9.82052
53	6.43068	15.4547	15.2077	14.9817	12.4797	24.492	17.396	15.608	7.72604	13.184	17.3032	18.4482	15.5352	11.0382	13.0202	9.23792	10.4119	11.3199	16.8069	13.0569	7.89832	17.5683	8.46932	15.9503	9.47632	14.0624	16.4844	13.5294	11.4084	11.7724	18.1817	19.4987	13.4067	12.7497	6.48672	8.37064	9.68364	4.43764	13.7646	7.93864	17.0302	22.1242	19.2652	13.3562	10.0992	13.0195	14.4535	12.2355	8.77552
54	5.61868	14.5447	14.6547	13.4267	11.8187	23.62	16.445	13.716	7.38104	12.546	15.5722	16.8562	13.7182	10.7102	12.8342	8.64192	9.99592	11.0139	15.1859	11.9539	6.24932	16.4683	8.32232	14.4913	8.29532	13.0734	15.3554	12.9144	11.0884	10.5974	17.6727	18.8327	12.1087	11.5407	5.21972	8.15564	8.87864	3.92764	12.8236	7.14664	15.8832	21.1202	17.6852	12.0982	9.57622	12.0305	13.1995	11.6385	6.93252
55	4.72968	13.4147	14.2297	12.3157	12.1577	21.313	15.097	12.85	6.05704	11.775	14.6702	16.0702	12.5712	10.3362	12.4662	6.81292	8.71392	10.3079	14.3809	11.0319	5.81832	15.3553	7.80532	14.2473	7.45632	11.9114	14.8774	12.5224	11.0594	9.98842	15.8357	19.2957	10.5387	11.2897	4.04872	8.10864	8.10864	3.73164	11.8826	6.46564	14.4432	20.0922	16.1132	10.9232	8.95022	11.4035	12.5175	10.2125	5.66252
56	4.07768	12.5807	14.1097	11.5217	11.7167	20.271	14.845	11.638	5.29004	11.4	13.7002	14.4072	11.0262	9.36224	12.0752	5.97992	7.96492	9.58692	12.7639	9.99292	4.90932	14.3423	7.52832	12.7383	6.19532	10.6304	13.6664	12.1064	11.0174	8.94942	14.6377	18.9387	8.59372	10.7797	2.93372	8.15164	7.29964	3.08964	11.1046	6.08664	12.9592	18.5382	14.7162	10.0802	8.57622	11.2155	11.8745	9.41652	4.08652
57	3.73768	11.1677	13.6867	11.1357	11.5107	18.155	13.666	11.044	4.92504	10.87	12.9832	13.1222	9.82024	8.34624	11.1432	4.65092	6.50092	8.83692	11.8199	9.24692	4.79232	13.6973	7.05232	12.2063	5.30332	9.79242	12.4754	11.6424	10.6574	8.59742	13.3427	18.7927	7.22272	10.5747	2.18372	8.07664	6.46964	3.00064	10.5056	5.76564	11.6732	17.5382	13.0982	8.78622	7.76822	11.0215	11.6765	8.45852	3.08252
58	3.47868	10.3547	12.8317	10.5317	10.7347	16.831	13.214	10.37	4.04204	10.697	12.3882	11.7012	8.50424	6.80824	10.4182	3.52992	5.08292	8.11192	11.1259	8.66692	4.32932	12.7673	6.38732	11.2443	4.41332	9.44342	11.3924	11.1084	10.3594	7.88942	12.4927	17.8277	6.05372	9.99772	1.56972	7.92964	5.20664	2.93864	9.83764	5.39964	10.5822	16.3562	11.9002	7.65822	6.90622	11.1195	11.7825	7.90152	2.35552
59	3.00568	9.03668	11.9377	9.91268	10.4037	15.596	13.181	9.06004	3.93104	10.274	11.7852	10.4492	7.35224	5.31224	9.30924	2.89992	4.30092	7.34592	9.85692	8.30992	4.49832	12.1753	6.10132	9.57432	3.45632	8.80142	10.2244	10.7414	9.75542	7.19342	11.9357	16.9347	5.04772	8.92772	1.33172	7.76564	4.82864	2.57464	9.36464	5.63564	9.97622	15.4822	10.6572	6.70422	6.50722	10.3805	11.7925	7.32252	2.09352
60	2.45068	8.26968	10.5867	9.45068	9.57368	14.451	12.769	8.52204	3.57104	9.18504	11.1932	9.62024	6.35824	4.14524	8.82824	1.90392	3.24992	6.30492	9.27492	8.13092	4.92732	11.3433	5.68632	8.62232	3.63732	8.70242	9.12342	10.3934	8.94842	6.84342	11.7287	16.3297	4.63872	8.05272	1.37672	7.50064	4.27664	2.40364	8.77264	5.55864	9.91322	14.7282	9.58522	5.28822	5.78522	9.63552	11.9435	7.20152	2.01052
61	1.60668	7.57068	9.51268	8.90568	9.11668	13.872	12.571	7.07104	3.56804	9.02004	10.7362	8.56924	5.58024	3.24124	8.28024	1.55992	2.74892	6.01892	8.68792	7.56992	4.72932	10.7343	5.16832	7.19832	3.11732	8.47842	8.04042	9.86942	8.68542	6.40042	11.2327	15.6447	4.46172	6.84772	1.11372	6.93964	3.89764	2.39464	8.36664	5.90064	9.57722	13.7522	9.17322	4.79822	5.25922	8.35152	11.9565	6.92052	1.81752
62	0.90568	7.30368	8.96368	8.46668	8.39568	13.363	12.193	6.32404	3.01504	8.21504	9.99724	8.34124	4.71624	2.78524	8.40224	1.11492	2.37292	5.38292	8.42992	7.33992	4.60432	9.55732	4.64832	6.57032	3.81132	8.58642	7.35542	9.05942	8.26042	6.39842	11.2057	15.3227	4.37872	6.09772	0.95372	6.22264	3.80964	2.20464	7.87264	5.82764	9.61922	12.7592	8.40622	3.82622	4.62722	6.98952	11.5855	6.48752	1.77352
63	-0.00032	6.93568	8.49568	8.07368	7.79368	13.384	12.03	5.24404	3.02204	8.18304	9.53124	7.61624	4.63924	2.51324	7.47724	0.77992	2.01192	5.02792	7.74092	7.19992	3.97332	9.01532	4.41332	5.92832	3.47432	8.14442	6.16342	8.69642	8.19842	5.95742	10.7407	14.8557	4.15572	5.44572	0.71172	5.53364	3.81564	2.07264	7.29264	5.97364	9.23522	11.5502	8.21722	3.29722	4.64422	5.96852	10.8615	5.86152	1.37752
64	-0.89732	6.45868	8.28868	7.74868	7.38468	13.177	11.944	5.05704	2.65704	7.90104	9.15324	7.28024	4.51924	2.72624	6.80424	0.57392	1.68792	4.72192	7.08692	7.10092	3.16532	8.34532	3.99732	5.63032	3.50832	7.51242	5.57342	8.15242	8.06642	5.74542	10.2337	14.8427	4.18772	5.22772	0.09472	4.97364	3.96764	1.93264	7.00764	5.98664	8.95522	10.9532	7.56022	3.23822	4.87322	5.32152	10.0905	5.22652	1.10152
65	-1.41932	5.97468	8.64568	7.41768	7.14568	12.932	11.167	5.18004	2.51204	7.70704	8.48424	7.08024	4.30124	2.71924	6.01424	0.19592	1.28392	4.58692	6.97392	7.01792	2.57232	7.73332	3.42632	5.67732	3.81632	6.60342	5.20942	7.54442	7.77042	5.24842	9.64472	14.3907	3.94572	5.34872	-0.29228	4.59864	3.89664	1.95464	6.45564	5.81664	8.65922	10.2792	7.24022	3.03422	4.99622	5.40352	9.02352	5.15252	0.84452
66	-1.93332	5.12668	8.67468	7.26068	6.37768	12.901	10.447	5.14204	2.63904	7.79104	8.04424	6.52324	4.27424	2.31824	5.61024	0.04292	0.50692	4.42592	6.53892	6.90892	1.53332	7.64032	2.74932	5.12632	3.25232	5.64142	4.76342	7.07342	7.67542	4.82442	9.44672	13.5177	3.70272	5.23372	-0.90528	4.26964	3.99864	1.82164	6.45464	5.35064	7.91922	9.20522	6.48922	2.75722	5.49422	5.72852	7.94352	4.70252	0.49752
67	-2.16932	4.51468	8.91368	6.71768	6.38468	12.049	9.62404	5.78204	2.63404	7.46904	7.30824	6.61924	3.97424	1.95424	5.41824	-0.37108	-0.24308	4.64492	6.70192	6.42192	1.25132	6.78332	2.37532	5.09232	3.51332	4.89242	4.44942	6.98642	7.12142	4.14342	8.34372	13.1577	3.55172	5.15972	-1.43828	4.13664	3.70864	1.60264	6.14564	5.13864	7.98022	8.99822	6.01822	3.12322	5.20322	5.72952	7.61552	4.52352	0.36652
68	-2.47132	3.61668	8.57268	6.33068	5.89668	11.555	9.04304	5.82604	2.70804	7.27404	6.56324	5.80024	3.56024	1.32724	5.41824	-0.55508	-1.23808	4.94292	6.68592	6.21192	0.81332	6.83432	2.08832	4.67332	3.09932	3.98042	4.39942	6.75342	6.83142	3.99742	7.99472	12.8027	3.29672	4.62472	-2.07328	3.93264	3.38664	1.28864	6.06364	4.61664	7.74822	8.47422	4.94922	2.63922	5.16022	5.95552	7.16052	4.29452	-0.28348
69	-2.43732	3.41868	8.04368	5.59568	5.79968	10.467	8.45604	6.11304	2.49304	6.45804	6.21724	5.43224	2.84624	0.68724	5.55124	-0.92708	-1.78808	5.32592	6.69192	5.71092	0.90932	5.91932	1.75632	4.40232	3.06432	3.68842	4.32242	6.48642	6.34942	4.00842	7.28572	12.7487	2.71972	4.14372	-2.36028	3.72164	3.21864	1.07064	5.77864	4.30064	7.71922	8.15522	4.30022	2.58122	4.40922	5.61852	7.39952	3.48352	-0.39748
70	-2.68732	2.98068	7.73968	5.12268	5.52668	9.65204	7.78504	5.80604	2.40504	5.77004	5.45224	4.67824	1.98124	0.09424	5.71424	-1.25308	-2.10108	5.72392	6.48292	5.11692	1.14332	5.09032	1.67632	4.40532	2.77432	3.40142	4.15642	6.38542	5.75942	4.33142	6.74772	12.5567	2.35772	3.44172	-2.53428	3.52664	2.99764	0.59364	5.55564	3.85264	7.30922	7.84922	3.59722	2.14422	3.60422	5.43352	7.58552	2.95552	-0.71548
71	-3.19132	2.24668	7.19768	4.67068	5.19268	8.99304	7.49304	4.98904	2.02204	5.09404	5.56924	4.07124	1.05124	-0.40276	5.59924	-1.65608	-2.11008	6.34792	6.02692	4.83892	0.61832	4.82832	1.16332	3.66832	2.35032	3.14142	3.84342	6.30842	5.29242	4.34542	6.51972	12.1197	2.36672	2.94972	-2.88028	3.22364	3.31064	0.07464	5.88864	3.90064	6.78322	7.72022	2.81022	1.95822	3.30722	4.87652	7.21152	1.97652	-1.76048
72	-3.03532	2.18468	6.58168	4.59568	5.18468	8.27404	6.78804	4.88604	1.88904	4.21004	5.58624	3.99424	0.32724	-0.81176	5.29224	-2.15508	-2.31908	6.36092	5.80492	4.19192	1.13132	3.57532	0.99132	3.58332	2.17132	2.66142	3.40642	6.21742	4.95742	4.49042	5.78572	11.3547	1.69572	2.71472	-2.99428	2.80464	3.08464	0.05064	5.25764	3.94164	6.02722	7.31822	2.51822	1.43522	2.54722	4.45952	7.10752	1.41752	-1.74248
73	-3.05232	1.37068	5.70668	4.49368	4.72468	7.65204	6.38904	4.60104	1.49504	3.36304	5.92824	3.61324	-0.35176	-1.32876	4.80824	-2.96608	-2.09308	6.68192	5.47792	3.79892	0.81932	2.89932	0.32232	3.38032	1.70032	2.07342	2.71742	6.04042	4.52742	4.14442	5.86872	10.2287	1.42972	2.47872	-2.94928	2.27364	3.13764	-0.10536	5.79364	3.94164	4.97922	6.94222	2.46622	1.20022	2.67722	4.04552	6.33952	0.46652	-2.82648
74	-3.07332	1.20868	4.96668	4.78068	4.33068	7.22604	5.71104	4.37704	1.50204	3.06604	6.59624	3.61124	-0.77076	-1.82076	4.36424	-3.53108	-2.01608	6.76192	5.58692	3.15992	1.18132	2.31732	0.06532	2.76832	1.24632	1.74942	2.51342	5.65542	4.56942	3.71242	5.28272	9.40272	1.09972	2.36872	-2.98828	1.84864	3.13764	-0.18036	5.57564	4.30464	4.17322	6.06922	2.18022	1.33622	2.33422	3.70652	5.84252	0.01252	-3.00248
75	-3.14832	0.42468	4.74368	4.70068	3.98068	6.59004	5.34204	4.31204	0.95704	2.69704	6.65324	3.24024	-0.94076	-2.21576	4.04824	-4.17108	-2.08108	6.65492	5.74392	2.46792	1.45032	2.10232	-0.43268	2.06032	1.16832	1.68542	2.41242	5.21442	4.21942	3.03842	5.25972	8.20672	0.73772	2.77072	-2.95528	1.66664	3.25564	0.04164	5.37464	4.47964	3.18722	5.39822	2.06722	1.36122	2.35122	3.37052	5.15252	-0.34548	-3.40248
76	-3.45532	-0.04332	4.18068	4.22068	3.82468	6.02704	4.99704	4.39404	0.74304	2.71204	6.94124	2.89124	-1.12076	-2.68576	3.91424	-4.36008	-2.16508	6.34592	6.02492	2.37792	1.50032	2.22532	-0.56068	1.38732	0.58632	1.74942	2.46142	4.72242	3.82542	2.34542	5.34372	8.01272	0.55472	2.90272	-2.52928	1.31164	2.94764	-0.09636	4.90764	4.64364	2.54422	4.70522	1.49922	1.03922	2.43622	3.13052	4.44752	-0.81048	-4.07348
77	-3.73332	-0.18432	3.68168	4.08768	3.52168	5.40404	5.25404	4.68904	-0.02096	2.33704	6.85524	2.97524	-0.65776	-2.29276	3.79724	-4.55508	-2.90408	5.51892	6.31892	2.19592	1.78332	2.37632	-0.26268	0.90632	0.95132	1.89642	2.53542	3.99742	3.70442	1.67942	5.32172	7.74172	0.48972	3.23272	-2.32428	1.05164	3.03764	-0.25936	3.73764	4.23564	2.44622	4.51322	0.74622	0.49122	2.55822	2.82252	3.92052	-1.05648	-4.12648
78	-4.28932	-0.51632	3.86468	3.81568	4.05268	5.29904	5.19704	4.37604	-0.07796	2.55904	6.21724	2.53224	-0.87376	-2.52276	3.77824	-4.17908	-3.26508	5.18092	6.21292	2.01892	2.49532	2.41532	-0.15068	0.20432	0.28532	2.29342	2.28042	3.61242	3.44542	1.06842	5.53272	8.11372	0.17272	3.24472	-2.25628	1.52064	2.38164	-0.27636	3.24464	3.73064	2.04522	4.38822	0.46322	-0.07578	2.44222	2.56552	3.51852	-1.30448	-4.21748
79	-4.81432	-0.43532	3.73068	3.44168	4.18168	4.80404	5.78904	3.94104	0.11904	2.57304	5.27124	2.63324	-0.83276	-1.87176	3.49024	-4.20008	-3.86608	4.16692	6.37592	1.70492	2.38532	2.46432	-0.01668	-0.02868	0.42532	2.64342	2.03642	3.07942	3.08642	0.53542	5.82872	8.23572	0.12672	3.34472	-1.99028	1.55164	2.21264	-0.96236	2.38064	3.28864	1.99022	4.83322	-0.34078	-0.48478	2.31722	1.70752	3.23752	-1.54848	-3.76648
80	-4.87332	-0.10732	3.56668	3.81768	4.64468	4.75504	6.17404	3.45104	0.13804	2.30404	4.67124	2.76624	-1.06376	-1.81276	3.30624	-3.90108	-3.96908	3.62992	6.13192	1.58192	2.54332	2.31432	0.16932	-0.29168	0.28532	2.49642	1.34542	2.95342	3.38342	0.36142	5.58672	8.61172	-0.51228	3.24472	-2.25628	2.10264	1.68664	-1.21336	2.26364	2.79864	1.66922	5.01922	-0.44678	-0.76478	1.82322	1.53252	3.11452	-1.58848	-3.48748
81	-4.68332	0.17668	2.98168	3.66868	4.84168	4.57004	6.46804	3.04504	-0.23596	2.21204	4.04024	2.93024	-1.61676	-1.66176	3.23024	-3.43608	-4.31508	2.95392	6.17592	1.36892	2.78732	2.39332	-0.12568	-0.11068	-0.13968	2.16742	0.83242	2.67942	3.10442	0.47342	5.84572	8.87372	-0.82928	2.75872	-2.51028	2.25764	1.34764	-1.55336	1.81464	2.67664	1.46122	5.51322	-0.98578	-0.98678	1.53822	0.94152	3.36452	-1.85248	-3.27048
82	-4.12532	0.25368	2.85268	3.63068	4.86968	4.50104	6.14104	2.71704	-0.48296	1.69704	3.82624	2.98224	-1.63576	-1.66876	3.12624	-3.31508	-4.27308	2.52092	5.80792	1.29792	2.20832	2.34932	-0.03468	-0.02768	0.14732	2.10842	0.56242	2.44742	3.03142	0.39842	5.31472	9.20972	-1.60628	2.61572	-2.98428	2.00264	1.25764	-1.85536	1.71264	2.52864	0.90522	5.95522	-1.10178	-0.92978	0.98922	1.06752	3.76952	-1.58048	-2.88748
83	-4.10532	0.29868	2.87768	4.03668	4.09668	4.19604	5.60104	2.51104	-0.71796	1.39604	3.92624	2.84724	-2.09176	-2.35176	3.19224	-2.94808	-4.32308	2.42792	5.65792	1.48692	2.01032	2.14532	-0.16068	-0.22468	0.34532	1.51942	0.57842	2.17742	2.44042	0.34542	5.12372	8.81972	-2.49928	2.60272	-3.52328	1.49664	1.28564	-2.21836	1.91364	2.03564	0.41022	5.25222	-0.98778	-1.17678	0.21122	1.39052	3.87652	-1.51748	-2.92248
84	-3.81532	0.19768	3.05868	3.73968	3.67868	4.26904	4.82604	2.65804	-1.51696	1.11804	4.15924	2.70324	-1.68676	-2.10576	3.17724	-2.72008	-4.44008	1.88092	5.22892	1.46492	1.58932	2.25832	-0.10468	-0.20468	0.71732	1.33242	0.51642	1.84342	2.08742	0.55442	5.10372	8.87272	-2.98828	2.19472	-4.03728	0.75864	1.42764	-2.37236	1.89664	2.07064	-0.23378	5.72022	-1.08678	-0.98878	-0.14678	2.00852	3.96352	-1.46748	-3.43348
85	-4.47532	0.01068	3.25568	4.14268	3.20968	3.78704	4.45904	3.05604	-1.95496	0.52304	4.40224	2.11124	-1.78576	-2.36876	3.54724	-2.23408	-4.73508	2.05992	5.24392	1.56892	1.48532	2.34132	-0.48568	-0.54468	0.90932	0.65542	0.62642	1.92142	1.68742	0.16342	4.66672	8.60772	-3.11328	2.04272	-4.21928	-0.32636	1.61264	-2.43636	1.88464	1.82564	-0.31378	5.04722	-0.70678	-1.30178	-0.66578	2.58252	4.17252	-1.75048	-3.61148
86	-4.59232	-0.07032	3.41468	4.07368	2.81468	3.69504	3.63704	3.16404	-2.21896	0.40504	4.35224	1.31924	-1.74676	-2.11676	3.50424	-2.00108	-5.02208	1.94592	4.67392	1.18692	1.01232	2.51432	-0.44268	-0.78868	0.91332	0.69642	0.64942	1.58342	1.09242	-0.04558	4.62772	8.11972	-3.40128	1.62872	-4.66828	-0.84236	1.72164	-2.56636	1.73564	1.86564	-0.43178	5.12222	-0.50978	-1.51678	-0.83178	3.02252	4.20252	-2.03448	-4.00948
87	-4.65132	-0.27832	3.60368	4.35668	2.38768	3.23504	3.22104	3.26104	-2.35496	0.04304	4.26924	0.71824	-1.91776	-1.92076	3.26024	-1.69808	-5.24808	2.28492	4.63592	0.87092	0.82432	2.38832	-0.50868	-1.37068	0.82832	0.49342	0.30442	1.43942	0.61842	-0.40158	4.02472	7.52772	-3.65928	1.31472	-4.86928	-1.23636	1.82064	-2.65136	1.57064	1.17764	-0.39278	4.72622	-0.02378	-1.80578	-0.95778	3.06052	3.91552	-2.24048	-4.31348
88	-4.93032	-0.39732	3.40968	4.30268	2.39268	2.71904	3.01404	3.10504	-2.48596	0.04504	4.17424	0.26124	-2.09976	-1.55076	2.99924	-1.49308	-5.41108	2.84192	4.35092	0.97592	0.59132	2.60532	-0.70268	-1.96768	0.68832	0.46442	0.42842	1.38842	-0.25858	-0.70458	3.61272	7.09172	-3.47028	1.07872	-5.00528	-1.02436	1.82064	-2.91436	1.27264	0.84364	-0.08778	3.99322	0.16822	-1.89578	-1.23278	2.81852	3.74752	-2.52048	-4.58848
89	-4.59632	-0.48532	3.05668	3.82868	2.48568	2.64504	2.55604	2.61304	-2.38696	0.09504	3.95524	0.15824	-2.34376	-1.43676	2.63524	-1.57708	-5.05508	3.17592	4.03992	0.58092	0.41232	2.71832	-0.34168	-2.29368	0.41432	0.46542	0.15242	1.02842	-0.57758	-0.97458	3.26872	6.97672	-3.38028	0.86572	-5.11428	-0.57036	1.77464	-3.04836	0.99664	0.90664	-0.29478	3.85222	-0.21378	-1.62878	-1.06078	2.40452	3.67852	-2.60848	-4.67548
90	-4.81232	-0.62232	2.96468	3.47068	2.54368	2.27104	2.31604	2.37604	-2.07796	-0.20696	3.69824	0.32724	-2.51576	-1.35976	2.06524	-1.63008	-5.04408	3.93592	3.33692	1.16592	0.68932	2.77232	-0.73968	-2.96468	0.25432	0.52742	0.08042	1.39042	-1.22158	-1.11158	2.47172	6.82172	-3.08828	1.03972	-4.90428	-0.40536	1.71364	-3.54736	1.07164	1.01964	0.12722	3.35322	-0.23678	-1.80978	-1.10378	1.51452	3.22052	-2.71148	-4.35248
91	-4.97932	-0.86832	2.87668	3.02168	2.41368	1.92904	1.86804	1.86004	-2.18296	-0.35796	3.48824	0.47924	-2.47776	-1.40276	1.87724	-2.28608	-4.97108	4.03792	2.82192	1.17192	0.63432	2.58932	-0.32768	-3.04068	0.35032	0.45442	-0.11858	1.41342	-1.22458	-1.05258	1.76872	6.89172	-2.66928	1.15072	-4.87128	-0.16236	1.58464	-3.89836	0.72064	1.22864	-0.50478	3.40622	-0.88578	-1.46078	-0.94078	1.16152	3.13752	-2.64348	-4.17948
92	-5.19732	-1.17832	3.14568	2.68068	2.23868	1.91104	1.46304	1.32804	-2.14796	-0.98396	2.90924	0.85924	-2.62876	-1.54276	1.63724	-2.35108	-4.86108	3.92792	2.30592	0.95692	0.70332	2.60232	-0.44668	-2.98368	0.38632	0.41042	-0.23058	1.53342	-1.67358	-1.23258	1.27372	6.73972	-2.32928	1.04472	-4.51328	-0.24936	1.25764	-4.07536	0.82964	1.48864	-0.75278	3.41222	-0.94878	-0.94278	-0.84478	0.48152	2.93652	-2.79648	-3.87748
93	-5.79132	-1.27032	3.05568	2.35668	2.13068	1.65104	1.30804	1.15504	-2.31796	-1.27996	2.49524	1.04124	-2.59776	-1.84876	1.67524	-2.72108	-4.78208	3.77792	1.63692	1.13692	1.08832	2.39832	-0.32068	-2.80768	0.21332	0.14142	0.16842	1.51842	-1.53958	-1.10258	0.85672	6.54272	-1.67728	1.25872	-4.80328	-0.47636	1.36964	-4.07636	0.74264	2.02364	-0.96178	3.60422	-1.12878	-0.74778	-0.85978	0.32152	2.80752	-2.85948	-3.40848
94	-6.05732	-1.31032	2.75768	2.17968	1.99968	1.51504	1.11604	0.90304	-2.54496	-1.38596	2.23924	1.10924	-2.75176	-2.06576	1.79324	-2.71108	-4.70808	3.16492	1.24692	0.91492	0.90532	2.03432	-0.04768	-3.01268	0.19932	-0.05558	0.38542	1.49142	-1.37558	-1.07358	0.97972	6.19972	-1.10128	1.33472	-5.17328	-0.63436	0.90864	-3.98136	0.59264	2.16764	-1.11878	3.56322	-1.07278	-0.38778	-0.92378	0.40752	2.78452	-2.86448	-3.52648
95	-6.67932	-1.36232	2.65368	2.38768	2.01368	1.15704	0.97104	1.18304	-2.48296	-1.31596	1.98124	1.27924	-2.99076	-2.38876	2.11424	-2.17208	-4.62408	3.33592	1.13692	1.17292	0.95132	1.79032	-0.05368	-2.77668	0.41232	-0.22458	0.88542	1.08742	-1.55458	-0.75158	1.10072	5.51272	-1.31628	1.18472	-5.90228	-0.50936	0.60364	-3.59836	0.72064	2.53064	-0.92778	3.57122	-0.70778	-0.23678	-0.97978	0.61952	2.79552	-3.08948	-3.75048
96	-6.79532	-1.07432	2.34968	2.22268	2.05568	0.65504	1.16004	1.23604	-2.56596	-1.17296	1.94624	1.05824	-2.89076	-2.52576	1.88624	-1.92608	-4.39508	3.26092	1.01992	1.18692	0.52432	1.44832	0.47932	-3.10968	0.43332	-0.33958	1.68842	0.86342	-1.21058	-0.35058	1.36772	4.60572	-0.74128	1.26172	-6.71628	-0.63936	0.16964	-2.95436	1.06664	2.25964	-1.00978	3.30922	-0.88678	-0.53078	-0.82178	0.98352	2.55252	-3.00948	-3.83548
97	-7.09632	-0.79632	2.06268	2.47768	2.23068	0.48204	1.32604	1.44904	-2.47596	-0.89396	2.11724	1.29724	-2.91376	-2.54676	1.53524	-1.78308	-4.22108	3.24792	1.22692	1.56892	0.54032	1.24732	0.48332	-3.27168	1.24232	-0.45958	2.17442	0.64242	-1.47258	-0.22358	1.95672	3.77572	-0.59328	1.10172	-7.52528	-0.50436	-0.13236	-2.47536	1.19364	2.40164	-0.81678	3.13622	-0.69478	-0.62378	-0.40178	1.19352	2.36352	-2.99448	-4.15148
98	-7.10032	-0.31732	1.92868	2.37768	2.48168	-0.20196	1.32904	1.53304	-2.32096	-0.91096	2.21724	1.27024	-3.00876	-2.84276	1.09224	-2.30508	-3.91508	4.00092	1.07492	1.84592	0.67932	1.08532	0.69732	-3.79568	1.34332	-0.59358	2.50642	0.80342	-1.08958	0.00542	1.98272	2.99972	-0.21928	0.94572	-8.01328	-0.41736	-0.41836	-1.71636	1.22064	1.89164	-0.90978	2.96722	-0.87778	-0.91778	-0.00478	1.57852	1.93052	-2.89648	-4.11248
99	-6.89032	-0.20832	1.53168	2.77468	2.51368	0.03304	1.38204	1.05004	-2.34296	-1.05596	2.39824	1.55524	-2.88476	-2.57976	0.58824	-2.57208	-3.56708	4.39392	1.36592	1.94792	0.56832	0.92532	0.74732	-4.28168	1.35932	-0.86458	2.25342	0.90842	-0.95858	-0.41758	2.02472	2.19172	-0.18128	0.98472	-7.64228	-0.28236	-0.63736	-1.38036	1.21464	1.83364	-1.11278	2.76122	-1.08778	-1.35178	0.53422	1.75652	1.98752	-2.93148	-4.36748
100	-7.13032	0.08168	1.72968	2.94268	2.42968	0.24704	1.27504	0.80104	-2.77496	-1.55996	2.48124	1.68724	-2.90176	-2.69976	0.38124	-2.79008	-3.08908	4.16992	1.47092	2.22292	1.00132	0.62332	0.44232	-4.32568	1.47232	-0.92658	2.14142	0.82642	-1.22258	-0.96358	1.72072	1.68572	-0.17928	1.38172	-7.65828	-0.33336	-0.52636	-0.78436	1.10064	1.74164	-1.50178	2.73322	-1.10778	-1.68878	0.68322	1.84152	2.13952	-2.80148	-4.87648
[truncated: 16 more columns]

## Sheet: polo wt norm
1	0.864912	0.91881	0.961652	0.826216	0.965798	0.901033	0.936965	1.02265	1.03094	0.880303	0.71561	0.795766	0.700408	0.653421	0.674151	1.23726	1.20133	1.20409	1.20271	1.07556	1.08942	1.11429	1.07283	1.15921	0.987149	0.90772	0.864187	0.961618	0.8939	0.83862	1.24239	1.23479	1.09451	1.11386	1.08691	1.11749	0.943359	1.01937	1.04563	0.991729	1.12169	1.03739	1.14519	1.04707	1.00975	1.03911	1.03081	1.10268	1.04602
2	0.864912	0.905681	0.961099	0.82587	0.951425	0.901378	0.936274	1.02196	1.03059	0.880579	0.715334	0.793002	0.69419	0.654457	0.672078	1.21757	1.18861	1.20354	1.2034	1.07211	1.0832	1.11291	1.07041	1.15541	0.987701	0.906891	0.864532	0.961618	0.88699	0.83862	1.24156	1.22304	1.08933	1.11442	1.05547	1.08736	0.942668	1.01833	1.04093	0.980673	1.1181	1.03843	1.14242	1.0291	1.01286	1.03876	1.03151	1.10164	1.04014
3	0.862493	0.884536	0.956519	0.824662	0.926115	0.899651	0.935928	1.0223	1.02662	0.875366	0.713833	0.785697	0.685035	0.654803	0.663233	1.1817	1.17625	1.19343	1.1977	1.05501	1.06537	1.11412	1.06005	1.14912	0.987345	0.90377	0.8693	0.955894	0.879884	0.829341	1.23844	1.1983	1.0686	1.10419	1.0156	1.05629	0.928157	1.01851	1.02352	0.965668	1.1063	1.03566	1.13261	1.00482	1.01649	1.03496	1.01751	1.10164	1.02542
4	0.85966	0.866847	0.944189	0.818477	0.898959	0.897301	0.934753	1.00247	1.02058	0.868744	0.709958	0.775412	0.672216	0.654803	0.652039	1.1466	1.14957	1.17557	1.18364	1.03217	1.04464	1.11332	1.04657	1.13834	0.98049	0.887744	0.871373	0.926943	0.868899	0.804321	1.22103	1.17163	1.04711	1.0817	0.981881	1.01975	0.902176	1.00928	0.998012	0.938586	1.08363	1.03186	1.11852	0.976836	1.0168	1.02404	0.987696	1.09148	1.00953
5	0.84971	0.846946	0.925352	0.809402	0.872742	0.890784	0.931553	0.967023	1.01079	0.852295	0.699579	0.767021	0.658832	0.654211	0.638713	1.11199	1.1138	1.15351	1.15618	1.00577	1.02565	1.10519	1.03218	1.11637	0.962273	0.850505	0.855303	0.885423	0.85069	0.775786	1.17909	1.13627	1.0177	1.04762	0.951082	0.987031	0.866164	0.993111	0.962155	0.902729	1.05232	1.02611	1.09554	0.943784	1.00883	1.01107	0.953423	1.06606	0.998338
6	0.831329	0.820688	0.900752	0.798161	0.846855	0.874291	0.915198	0.924458	0.980498	0.831933	0.68281	0.752095	0.641881	0.64556	0.621203	1.07479	1.06958	1.11914	1.1155	0.969427	1.00607	1.08907	1.01389	1.08423	0.944398	0.812086	0.831364	0.843042	0.829866	0.742248	1.14095	1.09184	0.978219	1.0127	0.919863	0.951284	0.823297	0.970032	0.930277	0.861821	1.01685	1.00885	1.06322	0.910063	0.989299	0.990565	0.91065	1.03586	0.982705
7	0.809861	0.780986	0.870799	0.786445	0.815221	0.855272	0.891665	0.881685	0.945718	0.805736	0.664236	0.724323	0.620714	0.623959	0.597638	1.03297	1.02131	1.08374	1.07142	0.937979	0.974774	1.07237	0.997284	1.043	0.921233	0.771983	0.805137	0.802387	0.803951	0.709132	1.09794	1.03879	0.942724	0.977044	0.879865	0.900819	0.776262	0.946585	0.897513	0.814413	0.977306	0.979426	1.02288	0.874137	0.949328	0.960584	0.871807	1.00333	0.959454
8	0.782683	0.739045	0.839115	0.770015	0.779952	0.828362	0.850244	0.840916	0.910016	0.771849	0.639009	0.693761	0.597508	0.602447	0.576667	0.9944	0.970796	1.04825	1.02236	0.902412	0.938248	1.04761	0.971947	0.998843	0.888236	0.726744	0.76952	0.759451	0.776101	0.679427	1.05384	0.984272	0.902245	0.939269	0.83741	0.857872	0.730106	0.918367	0.860373	0.771859	0.940257	0.943936	0.97552	0.835753	0.903222	0.924614	0.833247	0.971273	0.931098
9	0.746306	0.698323	0.799087	0.74596	0.746419	0.794224	0.806957	0.799752	0.872011	0.73417	0.61017	0.660842	0.568674	0.570443	0.553859	0.947846	0.922163	1.0101	0.969596	0.86565	0.900199	1.01736	0.937643	0.952886	0.859441	0.680152	0.73209	0.721816	0.74531	0.65113	1.00074	0.933973	0.854146	0.899807	0.793355	0.813145	0.689072	0.882106	0.823076	0.731452	0.901495	0.900674	0.931553	0.801327	0.843617	0.886625	0.798443	0.932593	0.895782
10	0.708895	0.662081	0.75988	0.713829	0.708613	0.754837	0.767521	0.760019	0.836474	0.693064	0.578793	0.629258	0.538911	0.543322	0.536365	0.911016	0.868221	0.969687	0.917276	0.828237	0.865762	0.978066	0.898355	0.909571	0.823849	0.636447	0.697703	0.679646	0.706172	0.623385	0.937768	0.887906	0.807996	0.85204	0.749244	0.772171	0.652678	0.835564	0.777876	0.692281	0.860452	0.858274	0.892374	0.76068	0.784041	0.850187	0.762953	0.886396	0.859953
11	0.671595	0.626923	0.715825	0.680293	0.669044	0.71556	0.726536	0.720886	0.802463	0.647038	0.551321	0.596717	0.509977	0.511603	0.516318	0.869484	0.812399	0.906165	0.867168	0.788596	0.826917	0.936786	0.850737	0.861467	0.79572	0.595764	0.658838	0.639612	0.669096	0.591452	0.882021	0.843682	0.759015	0.806431	0.703937	0.723412	0.617979	0.788617	0.73426	0.657999	0.821046	0.816516	0.854684	0.726818	0.726321	0.812379	0.725067	0.841276	0.816279
12	0.633383	0.595032	0.675017	0.646642	0.634118	0.679783	0.683888	0.681555	0.764171	0.602745	0.524259	0.567214	0.484082	0.479678	0.490605	0.824127	0.757855	0.856723	0.822444	0.750494	0.785377	0.900904	0.807143	0.817682	0.763077	0.557701	0.619659	0.598973	0.630201	0.561847	0.820729	0.800538	0.711745	0.757531	0.65992	0.681601	0.587149	0.74405	0.689519	0.622139	0.782767	0.773171	0.819468	0.68954	0.669781	0.77873	0.691578	0.794883	0.77143
13	0.601157	0.564117	0.637592	0.613908	0.600314	0.64018	0.647472	0.642184	0.723653	0.562706	0.497852	0.53961	0.459836	0.446931	0.466942	0.772307	0.703172	0.800473	0.773598	0.709543	0.744547	0.857724	0.757391	0.771676	0.726139	0.523787	0.584423	0.558074	0.588965	0.532303	0.764778	0.753733	0.665785	0.711889	0.60781	0.640365	0.549189	0.698055	0.642084	0.585571	0.744522	0.726857	0.784517	0.650507	0.616159	0.740114	0.64883	0.752895	0.72416
14	0.566281	0.529849	0.600629	0.58064	0.567719	0.60159	0.605194	0.600509	0.674985	0.526705	0.478871	0.511011	0.436748	0.415717	0.434957	0.717918	0.652867	0.745331	0.724687	0.664451	0.698529	0.813708	0.709428	0.722786	0.68883	0.492029	0.545235	0.522753	0.552289	0.499259	0.712696	0.702209	0.620008	0.665357	0.563282	0.596511	0.516322	0.652449	0.60493	0.546726	0.705679	0.674828	0.744773	0.608298	0.561144	0.70139	0.604648	0.705865	0.672004
15	0.535808	0.49882	0.564311	0.549377	0.535963	0.562192	0.565459	0.562883	0.631513	0.494855	0.455538	0.484817	0.415841	0.387966	0.410714	0.664089	0.604784	0.694133	0.67758	0.621045	0.655192	0.766405	0.669571	0.681782	0.646726	0.46069	0.513215	0.487239	0.515296	0.466829	0.668602	0.655951	0.579438	0.622321	0.517696	0.557107	0.477681	0.612371	0.558777	0.50803	0.668786	0.627754	0.704027	0.57002	0.510663	0.657509	0.561847	0.661288	0.624949
16	0.507983	0.464738	0.52803	0.521458	0.502259	0.52556	0.53132	0.527835	0.590603	0.467735	0.433196	0.460104	0.394815	0.362482	0.382319	0.610608	0.561406	0.639204	0.635484	0.580981	0.611187	0.721374	0.631975	0.638365	0.605095	0.427489	0.478725	0.451362	0.480818	0.432393	0.620381	0.606094	0.546121	0.577213	0.478834	0.516673	0.443709	0.574739	0.517895	0.471636	0.631491	0.580813	0.658465	0.527678	0.467318	0.615668	0.522181	0.619612	0.576541
17	0.478931	0.43464	0.488226	0.493326	0.468955	0.490637	0.49962	0.494465	0.551042	0.44114	0.408782	0.432171	0.372903	0.339983	0.359801	0.561185	0.520342	0.59377	0.593853	0.541481	0.571471	0.675337	0.595523	0.596706	0.560553	0.392782	0.447293	0.420317	0.445873	0.397787	0.577987	0.561588	0.514738	0.53337	0.442709	0.483596	0.411373	0.538636	0.468812	0.428109	0.590614	0.533739	0.614777	0.492415	0.428594	0.57481	0.484782	0.574985	0.532908
18	0.450359	0.405218	0.451354	0.463535	0.437587	0.455291	0.471707	0.458912	0.516027	0.413892	0.387137	0.407582	0.349406	0.320691	0.339809	0.516906	0.484329	0.55124	0.552885	0.504324	0.53654	0.626328	0.55811	0.558013	0.523239	0.358309	0.41711	0.389993	0.414164	0.366864	0.54075	0.519423	0.482933	0.49324	0.409861	0.448422	0.383393	0.499047	0.42485	0.392854	0.550721	0.487904	0.570686	0.461674	0.394882	0.536803	0.450091	0.53227	0.493295
19	0.415878	0.379007	0.425295	0.435525	0.40501	0.424152	0.439492	0.427306	0.4798	0.390561	0.364865	0.387585	0.328858	0.299869	0.318366	0.47413	0.45444	0.506649	0.515441	0.464976	0.504513	0.574393	0.521161	0.521761	0.492042	0.332598	0.38902	0.359769	0.385886	0.339437	0.499832	0.47785	0.449328	0.450246	0.37739	0.416608	0.359305	0.459751	0.389319	0.360438	0.512841	0.442027	0.529853	0.42889	0.364381	0.502361	0.413498	0.485431	0.461404
20	0.385427	0.348202	0.394081	0.405696	0.375322	0.393701	0.407176	0.394138	0.446101	0.365022	0.344895	0.365852	0.308358	0.278504	0.298919	0.432441	0.42351	0.468232	0.480615	0.43358	0.474446	0.527863	0.484883	0.482166	0.461785	0.305622	0.363094	0.333079	0.356211	0.31584	0.466294	0.439624	0.416415	0.417039	0.342212	0.38127	0.331607	0.421746	0.354924	0.334509	0.476279	0.400037	0.487299	0.402715	0.340152	0.463643	0.382265	0.451735	0.421254
21	0.356381	0.323754	0.369344	0.379117	0.349316	0.371058	0.378079	0.367449	0.417154	0.342573	0.325691	0.341879	0.293076	0.25794	0.27354	0.390931	0.397048	0.432914	0.44981	0.404248	0.440234	0.484256	0.452113	0.445281	0.432749	0.282772	0.339133	0.308239	0.32704	0.293695	0.431769	0.3987	0.385369	0.380767	0.307195	0.347478	0.308917	0.385969	0.324926	0.307134	0.441861	0.365874	0.44711	0.376117	0.317661	0.429059	0.352408	0.418835	0.390825
22	0.327334	0.297831	0.342417	0.350001	0.323489	0.348905	0.348905	0.337139	0.388408	0.321395	0.30804	0.320519	0.279128	0.239343	0.254275	0.358015	0.370386	0.399306	0.415815	0.374259	0.410877	0.442641	0.41813	0.41452	0.403185	0.260643	0.317482	0.285801	0.30032	0.273264	0.399529	0.367249	0.352669	0.349617	0.278925	0.313989	0.283812	0.34837	0.296885	0.286048	0.411148	0.335088	0.411786	0.354765	0.296047	0.395137	0.322618	0.386994	0.359288
23	0.301443	0.277054	0.318682	0.323677	0.299315	0.32909	0.324333	0.3097	0.360083	0.303329	0.289253	0.297125	0.266887	0.223478	0.233923	0.330444	0.345007	0.367841	0.386843	0.346986	0.381814	0.406098	0.388154	0.38596	0.374282	0.237832	0.297811	0.26503	0.274864	0.25187	0.366583	0.339131	0.322934	0.318591	0.257065	0.286811	0.263029	0.314896	0.268784	0.261393	0.380622	0.310685	0.380639	0.333073	0.275972	0.36583	0.294696	0.357903	0.336808
24	0.279025	0.256794	0.297933	0.300208	0.278892	0.312893	0.303141	0.2848	0.332282	0.28834	0.271522	0.278128	0.255643	0.208141	0.214083	0.304053	0.317475	0.336052	0.360657	0.322771	0.352615	0.376681	0.360175	0.358359	0.346565	0.219988	0.278162	0.244253	0.249441	0.234526	0.335026	0.313627	0.295976	0.288218	0.236155	0.260041	0.243239	0.286438	0.245539	0.24152	0.353267	0.290422	0.350697	0.310945	0.256524	0.339066	0.271307	0.33018	0.31413
25	0.25887	0.235989	0.27673	0.276308	0.253897	0.298846	0.283606	0.263785	0.306102	0.273321	0.254874	0.256994	0.24062	0.194116	0.202519	0.279824	0.294697	0.312514	0.333833	0.296955	0.325315	0.348665	0.334464	0.332916	0.320553	0.203108	0.258825	0.230353	0.230483	0.215413	0.309426	0.290255	0.270863	0.263309	0.212365	0.235663	0.221586	0.262089	0.219817	0.220726	0.327631	0.270347	0.326033	0.292097	0.239125	0.310536	0.251221	0.305246	0.288007
26	0.238504	0.218628	0.258328	0.257753	0.232379	0.281732	0.263702	0.244567	0.278788	0.25847	0.237536	0.236676	0.228785	0.178759	0.186051	0.256095	0.271891	0.289517	0.311649	0.272953	0.294223	0.324002	0.3088	0.306022	0.297059	0.187649	0.239305	0.216151	0.212055	0.197729	0.285849	0.270224	0.246492	0.240812	0.191923	0.215649	0.204062	0.238178	0.194819	0.195585	0.299828	0.251906	0.298623	0.272661	0.218442	0.286664	0.231461	0.279502	0.26786
27	0.218938	0.205074	0.241542	0.236653	0.211086	0.264998	0.244708	0.22704	0.254069	0.244547	0.222342	0.220645	0.213898	0.168171	0.174928	0.237654	0.25081	0.267762	0.287779	0.248251	0.27124	0.296227	0.284922	0.283761	0.275593	0.174456	0.222467	0.202743	0.195554	0.183517	0.262167	0.253972	0.223714	0.218783	0.173479	0.196259	0.18653	0.215801	0.177627	0.1781	0.276751	0.234622	0.281608	0.254797	0.201535	0.264345	0.212954	0.254256	0.245149
28	0.200997	0.191494	0.22576	0.220818	0.193338	0.248931	0.226432	0.21374	0.232162	0.228994	0.207206	0.203649	0.200899	0.156869	0.160138	0.215978	0.230249	0.246753	0.270147	0.227725	0.247934	0.272907	0.263943	0.262705	0.254037	0.161595	0.205034	0.19012	0.181828	0.169702	0.241882	0.239795	0.202368	0.19912	0.15603	0.179518	0.169609	0.197163	0.161148	0.156303	0.253412	0.220512	0.260355	0.238348	0.186114	0.243844	0.19666	0.230234	0.225969
29	0.184606	0.179617	0.211909	0.206373	0.177984	0.23287	0.20913	0.202695	0.214674	0.213815	0.192411	0.190421	0.188395	0.146404	0.147399	0.198109	0.210268	0.22544	0.254608	0.209939	0.225137	0.253224	0.244982	0.243667	0.234855	0.150233	0.19093	0.177433	0.168381	0.157021	0.222155	0.226523	0.185159	0.181453	0.141289	0.161604	0.155043	0.179673	0.151839	0.139736	0.23313	0.208655	0.24512	0.223121	0.171438	0.225223	0.182481	0.209711	0.207063
30	0.170458	0.167063	0.198664	0.189922	0.16357	0.218137	0.19476	0.191564	0.199785	0.19893	0.180747	0.177051	0.174658	0.136644	0.136072	0.182567	0.19461	0.207236	0.236131	0.195967	0.206845	0.232174	0.227351	0.227591	0.216259	0.138212	0.179152	0.16557	0.159965	0.144826	0.207877	0.214588	0.16705	0.167086	0.129009	0.147174	0.141831	0.1624	0.139517	0.12298	0.216142	0.196073	0.232287	0.20866	0.157419	0.207415	0.168506	0.191524	0.189449
31	0.155858	0.154056	0.185668	0.177882	0.153965	0.205564	0.178513	0.183701	0.18526	0.183007	0.169066	0.16665	0.162413	0.126611	0.125002	0.164927	0.177183	0.188043	0.220932	0.180735	0.186944	0.217301	0.210921	0.212707	0.196604	0.126501	0.169097	0.152549	0.151125	0.133618	0.195922	0.200967	0.152036	0.155761	0.117386	0.132881	0.130971	0.148445	0.129976	0.109804	0.197975	0.187259	0.214736	0.1951	0.145063	0.194761	0.155114	0.17405	0.177967
32	0.144346	0.142981	0.173506	0.164239	0.14441	0.19406	0.167896	0.173516	0.173637	0.168922	0.158331	0.157225	0.149204	0.117354	0.117354	0.149397	0.164057	0.17008	0.20456	0.169358	0.173912	0.201189	0.194666	0.19659	0.177543	0.118585	0.157038	0.141946	0.142048	0.122789	0.181304	0.189806	0.137414	0.141953	0.110355	0.119586	0.119525	0.132618	0.123107	0.100821	0.182242	0.178162	0.200023	0.182952	0.132794	0.177782	0.142043	0.158854	0.161496
33	0.131775	0.132212	0.160253	0.152713	0.136532	0.183057	0.156495	0.165077	0.161746	0.155881	0.147971	0.149099	0.13969	0.109776	0.110602	0.135275	0.150712	0.154214	0.190906	0.158305	0.1607	0.190012	0.179205	0.182773	0.159412	0.11071	0.14903	0.129735	0.132419	0.113353	0.170925	0.178675	0.12572	0.133691	0.103011	0.108378	0.112314	0.12143	0.113597	0.0926924	0.166319	0.171197	0.1824	0.169619	0.121417	0.167704	0.13206	0.145686	0.150775
34	0.124279	0.123904	0.148271	0.141051	0.126657	0.17377	0.147844	0.15587	0.15223	0.144126	0.138673	0.140915	0.129005	0.102329	0.103885	0.122989	0.143482	0.140018	0.173172	0.147207	0.148776	0.17468	0.165656	0.16895	0.14327	0.106014	0.141579	0.118438	0.123657	0.105799	0.159225	0.16745	0.11562	0.122889	0.0961974	0.0989446	0.105177	0.108022	0.106405	0.0863988	0.152161	0.166015	0.16832	0.157341	0.110856	0.156104	0.12057	0.135824	0.139086
35	0.113273	0.116858	0.136018	0.132878	0.115636	0.163385	0.138653	0.147238	0.14349	0.134748	0.129889	0.132277	0.121279	0.0958229	0.0986145	0.113224	0.136917	0.128122	0.159118	0.13611	0.138198	0.16366	0.151838	0.156855	0.129845	0.101382	0.132811	0.109093	0.11382	0.098709	0.148879	0.157155	0.106543	0.113851	0.0896439	0.0904591	0.0997157	0.0946908	0.0993453	0.0808127	0.140475	0.160733	0.156343	0.146457	0.100494	0.144771	0.112502	0.129873	0.127875
36	0.105332	0.110368	0.12565	0.125371	0.109716	0.153239	0.130157	0.139154	0.131232	0.125792	0.120774	0.125749	0.115718	0.0902562	0.0934984	0.104938	0.128332	0.114559	0.147912	0.12669	0.127838	0.152236	0.139812	0.144873	0.11995	0.0966056	0.126039	0.0994553	0.104082	0.0937946	0.141958	0.147605	0.0982123	0.108403	0.0825322	0.0809454	0.0947184	0.0848454	0.0933696	0.0759453	0.129347	0.154016	0.1449	0.132628	0.0908172	0.136529	0.105473	0.123773	0.117833
37	0.0991299	0.103953	0.116316	0.117358	0.0998043	0.146522	0.121751	0.130544	0.121146	0.119435	0.111879	0.119555	0.108974	0.0831085	0.0884651	0.0986054	0.120792	0.105214	0.134888	0.117721	0.1182	0.138195	0.127916	0.132031	0.108966	0.0901434	0.117148	0.093228	0.0957543	0.0863512	0.132384	0.136541	0.0903018	0.0993925	0.075777	0.0756413	0.0887178	0.0733665	0.089793	0.070586	0.118634	0.147446	0.138187	0.124126	0.0834567	0.126421	0.0970011	0.117706	0.106869
38	0.0910645	0.0972669	0.108558	0.110996	0.0950557	0.137031	0.113598	0.124084	0.109413	0.110342	0.107932	0.114831	0.105762	0.0780891	0.0830394	0.0913443	0.114037	0.0956562	0.128727	0.108542	0.108684	0.129182	0.119544	0.120953	0.102717	0.0822052	0.108665	0.0855358	0.0899665	0.082266	0.126311	0.126947	0.0848567	0.0938286	0.0691047	0.0696766	0.0828968	0.064226	0.0842401	0.0660613	0.111724	0.137977	0.128139	0.112233	0.077	0.118436	0.0910309	0.11233	0.099041
39	0.0837261	0.0910949	0.101816	0.103096	0.0875902	0.133258	0.106793	0.116091	0.101654	0.10247	0.103944	0.110237	0.100005	0.0719613	0.078805	0.0847412	0.105656	0.0893045	0.118713	0.0992162	0.100268	0.116177	0.110345	0.110859	0.09511	0.0766385	0.099693	0.0825037	0.0863595	0.0772189	0.118754	0.114926	0.0795332	0.0874217	0.0635767	0.0669983	0.0775042	0.0546598	0.0818299	0.0602735	0.103626	0.13024	0.125091	0.105171	0.0712786	0.108375	0.0849114	0.105285	0.0919624
40	0.076993	0.0842015	0.0961613	0.0964985	0.0838367	0.128363	0.0992718	0.11082	0.0905127	0.0942165	0.0994189	0.106072	0.0959639	0.0680724	0.0747917	0.0771181	0.0962781	0.0829639	0.114764	0.0912587	0.0936755	0.10958	0.103239	0.10267	0.0869286	0.0701044	0.0929129	0.078026	0.0817464	0.0740818	0.113204	0.107088	0.076327	0.0828915	0.0574323	0.0623631	0.0722001	0.0510113	0.0768132	0.0552071	0.0983961	0.120414	0.117064	0.0974094	0.0660131	0.10042	0.0811579	0.0990465	0.086158
41	0.0702737	0.0789361	0.0920789	0.0904426	0.0789969	0.124046	0.0931496	0.105623	0.0819526	0.0872567	0.0924342	0.101243	0.0917322	0.063744	0.0698994	0.0700339	0.0868446	0.0768969	0.110308	0.0831961	0.0864891	0.103184	0.0966385	0.0951017	0.0777936	0.0662625	0.0871942	0.0748281	0.0758618	0.0698916	0.105446	0.0989752	0.0731954	0.0777532	0.0530928	0.0585736	0.0670121	0.0477305	0.0730266	0.0491539	0.0920002	0.112647	0.110348	0.093244	0.0614194	0.0930956	0.0785349	0.0920149	0.0797759
42	0.0631288	0.0744833	0.0872613	0.0843867	0.0745386	0.121677	0.08928	0.0983348	0.0769138	0.081585	0.0853971	0.0958229	0.0860992	0.0599269	0.0660077	0.0658879	0.0796333	0.0722672	0.103462	0.0744287	0.0779097	0.0965528	0.0897119	0.0891895	0.0700903	0.0635897	0.0816469	0.071011	0.0698916	0.065342	0.0978419	0.0900254	0.0703927	0.0739472	0.0492675	0.0557461	0.0628247	0.0430787	0.0678689	0.043438	0.0872075	0.106962	0.108753	0.0888742	0.0568229	0.0837422	0.0751821	0.0849584	0.0755553
43	0.0562133	0.0697707	0.0802462	0.0789527	0.0700747	0.116632	0.0855071	0.09339	0.0690807	0.0763279	0.0800598	0.089615	0.0826442	0.0566073	0.0614968	0.0597215	0.0714795	0.0659709	0.0977071	0.0664352	0.07239	0.0941785	0.0827992	0.0854775	0.0611902	0.0610413	0.0795352	0.0659722	0.0635289	0.0619368	0.0927258	0.0852464	0.0666115	0.0714375	0.0453481	0.0505691	0.0577914	0.040088	0.0618932	0.0391952	0.0825612	0.102346	0.0997173	0.0832771	0.0537548	0.0780097	0.0721777	0.0780733	0.0698753
44	0.0498699	0.0665949	0.0764651	0.0742262	0.065282	0.113523	0.080941	0.0857199	0.063561	0.0737325	0.0725694	0.0824977	0.0770692	0.0525829	0.057243	0.057958	0.0663468	0.0626541	0.0902857	0.0598237	0.0636613	0.0890209	0.0766603	0.0803033	0.0553112	0.0601761	0.0759807	0.061525	0.0562927	0.0565028	0.0861419	0.0779191	0.0632257	0.0676038	0.0441845	0.0471279	0.0526117	0.0342145	0.0560114	0.034712	0.0778099	0.0970666	0.0965525	0.0808475	0.0488902	0.0723877	0.0670532	0.0703452	0.064585
45	0.0440158	0.0617579	0.0701245	0.0705944	0.0621752	0.108166	0.0760183	0.0804352	0.0570932	0.0701973	0.0660408	0.0768342	0.0734207	0.0491749	0.0537411	0.0526816	0.0585716	0.0563079	0.0848628	0.05544	0.0581526	0.0856461	0.0693109	0.0775116	0.0498413	0.0594575	0.0731282	0.0561435	0.0496177	0.0519007	0.0818329	0.0737344	0.0587867	0.0653373	0.0424155	0.0418763	0.0481561	0.0296373	0.0518433	0.0324373	0.0731995	0.0921965	0.0893717	0.0760713	0.0460792	0.0676696	0.0619951	0.0631449	0.0588027
46	0.0399085	0.0588667	0.0660586	0.0676507	0.0580403	0.103448	0.0703411	0.0746999	0.0519992	0.0667064	0.0625333	0.070864	0.0686418	0.044888	0.0501202	0.0500945	0.0528363	0.0524743	0.0785249	0.0520928	0.0522073	0.079897	0.062481	0.0731086	0.045781	0.0585647	0.0703615	0.0528322	0.0450405	0.0482357	0.0772364	0.0682672	0.0552819	0.0616806	0.0405415	0.0385125	0.0433385	0.0238108	0.0479322	0.0300741	0.0679535	0.0866989	0.0852893	0.0720027	0.0423948	0.0629432	0.0565666	0.0576639	0.0527302
47	0.0360195	0.0549031	0.0613129	0.0649586	0.0539993	0.0997251	0.0663803	0.0693405	0.0472479	0.0622619	0.0601204	0.0649048	0.0645676	0.0410681	0.0474032	0.0469546	0.0473194	0.0478943	0.0718057	0.0492901	0.0469861	0.0757123	0.0558391	0.0702921	0.0431883	0.0572546	0.0664974	0.0506265	0.0407452	0.0463036	0.0735381	0.0646795	0.0515339	0.0583444	0.0387366	0.035931	0.0393362	0.0185316	0.0449112	0.0287308	0.0620302	0.0813561	0.0814943	0.0669944	0.0393268	0.0585484	0.0516882	0.0534627	0.0477108
48	0.0323158	0.0522276	0.0567053	0.0623217	0.0513044	0.0943519	0.0621209	0.0662669	0.0416563	0.055023	0.0577986	0.0635588	0.0609689	0.0389371	0.0455347	0.0431928	0.0393563	0.0419213	0.0668664	0.0469407	0.0434979	0.0705049	0.0471049	0.0661046	0.04085	0.0537609	0.0621496	0.0471135	0.0377021	0.0447917	0.0689361	0.0620924	0.0477749	0.0558845	0.0355442	0.032487	0.0363787	0.0157344	0.042396	0.0288662	0.0581164	0.0765329	0.0763864	0.0616294	0.0365324	0.0543941	0.0492559	0.0486975	0.0426748
49	0.029397	0.0503343	0.054179	0.0598452	0.0465559	0.090322	0.0597688	0.0602552	0.0386822	0.0505647	0.0562397	0.0587356	0.0569556	0.0365628	0.042978	0.0394669	0.0366255	0.0395111	0.0597795	0.0455504	0.0369389	0.0651593	0.0413752	0.0604412	0.0379478	0.0507039	0.0573486	0.0463451	0.0350569	0.0425612	0.0652489	0.0589553	0.0449142	0.0508181	0.0316884	0.0305633	0.0331421	0.012343	0.0432611	0.0273819	0.0544762	0.0722266	0.0716987	0.0567012	0.0345672	0.0502537	0.0473183	0.0458479	0.0379926
50	0.0264395	0.0476145	0.049928	0.0561414	0.0423297	0.0839814	0.0559406	0.0578146	0.033309	0.0453103	0.0552723	0.0572126	0.0540783	0.0344041	0.0409769	0.0357383	0.0322943	0.0361473	0.0562057	0.0428307	0.0338239	0.0611184	0.0337051	0.0569088	0.0356122	0.0483987	0.0538079	0.0429592	0.0333515	0.0405711	0.0606855	0.0578331	0.0429849	0.0480845	0.0280013	0.0285539	0.0308231	0.0130478	0.0433357	0.0264864	0.0525939	0.0682741	0.0662564	0.051082	0.0328424	0.0462763	0.0465582	0.0423846	0.0341755
51	0.0234461	0.0462988	0.0478439	0.0514647	0.0386204	0.0788265	0.0541717	0.05261	0.0290331	0.0427481	0.0528925	0.0550429	0.0498659	0.0331852	0.0386358	0.0329577	0.0312247	0.0340992	0.0524577	0.0408931	0.0287078	0.0563311	0.0300898	0.0511265	0.0323231	0.0456596	0.0503695	0.0415689	0.0326799	0.038172	0.0565257	0.0553787	0.0415393	0.0430761	0.0244468	0.026011	0.0290044	0.0125089	0.0414921	0.0256572	0.05059	0.0650734	0.0617538	0.0461207	0.0311978	0.0430617	0.0447505	0.0402591	0.0305381
52	0.0206738	0.0441208	0.0441623	0.0462408	0.0357044	0.0737795	0.051463	0.0473999	0.0257246	0.0398127	0.050521	0.0528759	0.046972	0.0319248	0.037381	0.0293396	0.0298786	0.0325901	0.0486461	0.0396134	0.0252251	0.052995	0.026737	0.0481	0.0294236	0.0426579	0.0475778	0.0395733	0.0320718	0.0356871	0.0536263	0.0541017	0.0387615	0.0388334	0.0215529	0.0244604	0.0282609	0.0116106	0.0402704	0.0239739	0.0496116	0.0642525	0.0572872	0.0412588	0.0303244	0.0398223	0.0424481	0.0370556	0.0271439
53	0.0177744	0.0427167	0.042034	0.0414093	0.0344938	0.0676959	0.0480826	0.0431406	0.0213547	0.0364406	0.0478261	0.0509909	0.0429394	0.0305097	0.0359879	0.0255336	0.0287785	0.0312882	0.0464543	0.0360893	0.0218309	0.0485588	0.0234092	0.0440866	0.0261925	0.0388685	0.0455629	0.0373953	0.0315328	0.0325389	0.0502542	0.0538944	0.0370561	0.0352402	0.0179293	0.0231364	0.0267655	0.0122656	0.0380454	0.0219424	0.0470715	0.0611513	0.053249	0.0369165	0.0279142	0.0359859	0.0399495	0.0338189	0.0242555
54	0.01553	0.0402014	0.0405055	0.0371113	0.0326668	0.0652857	0.045454	0.0379111	0.0204012	0.0346772	0.0430416	0.0465906	0.0379172	0.0296031	0.0354738	0.0238862	0.0276287	0.0304424	0.0419738	0.0330406	0.0172731	0.0455184	0.0230029	0.040054	0.0229282	0.0361349	0.0424423	0.0356954	0.0306484	0.0292912	0.0488473	0.0520536	0.0334685	0.0318985	0.0144273	0.0225422	0.0245405	0.010856	0.0354445	0.0197533	0.0439012	0.0583762	0.0488819	0.0334394	0.0264686	0.0332523	0.0364834	0.0321688	0.0191615
55	0.0130728	0.0370781	0.0393308	0.0340405	0.0336038	0.0589092	0.0417282	0.0355175	0.0167416	0.0325462	0.0405485	0.0444181	0.0347469	0.0285693	0.0344566	0.0188309	0.0240852	0.0284911	0.0397488	0.0304922	0.0160818	0.0424421	0.0215739	0.0393795	0.0206092	0.0329231	0.0411211	0.0346119	0.0305682	0.027608	0.0437699	0.0533333	0.029129	0.0312047	0.0111906	0.0224123	0.0224123	0.0103142	0.0328436	0.017871	0.039921	0.0555348	0.0445369	0.0301917	0.0247384	0.0315193	0.0345984	0.0282274	0.0156512
56	0.0112707	0.034773	0.0389991	0.0318459	0.0323849	0.0560291	0.0410316	0.0321675	0.0146217	0.0315097	0.0378674	0.0398216	0.0304765	0.0258772	0.0333759	0.0165285	0.022015	0.0264982	0.0352794	0.0276204	0.0135693	0.0396421	0.0208083	0.0352087	0.0171238	0.0293824	0.0377739	0.0334621	0.0304521	0.0247362	0.0404586	0.0523466	0.023753	0.0297951	0.00810879	0.0225311	0.0201762	0.00853975	0.0306932	0.0168235	0.0358192	0.0512396	0.0406756	0.0278617	0.0237046	0.0309997	0.0328211	0.0260272	0.0112951
57	0.0103309	0.0308674	0.0378299	0.030779	0.0318155	0.0501805	0.0377729	0.0305257	0.0136128	0.0300448	0.0358856	0.0362698	0.0271431	0.023069	0.0307999	0.0128551	0.0179685	0.0244252	0.0326702	0.0255585	0.013246	0.0378593	0.0194926	0.0337382	0.0146584	0.0270662	0.034482	0.0321796	0.0294571	0.0237632	0.0368792	0.051943	0.0199636	0.0292285	0.0060358	0.0223238	0.0178821	0.00829376	0.0290376	0.0159362	0.0322647	0.0484756	0.0362034	0.0242851	0.0214713	0.0304634	0.0322739	0.0233793	0.00852008
58	0.00961506	0.0286203	0.0354667	0.0291095	0.0296706	0.0465209	0.0365236	0.0286628	0.0111722	0.0295666	0.0342411	0.0323422	0.0235057	0.018818	0.028796	0.00975669	0.0140492	0.0224213	0.030752	0.0239553	0.0119662	0.0352888	0.0176545	0.0310793	0.0121984	0.0261016	0.0314886	0.0307036	0.0286334	0.0218063	0.0345298	0.0492758	0.0167325	0.0276337	0.0043387	0.0219175	0.0143911	0.00812239	0.0271912	0.0149246	0.0292492	0.0452085	0.0328922	0.0211673	0.0190888	0.0307343	0.0325668	0.0218398	0.00651065
59	0.00830769	0.0249774	0.0329957	0.0273986	0.0287557	0.0431074	0.0364324	0.0250419	0.0108654	0.0283974	0.0325744	0.0288817	0.0203216	0.014683	0.0257307	0.00801537	0.0118877	0.0203041	0.0272445	0.0229686	0.0124333	0.0336525	0.016864	0.0264634	0.00955326	0.0243271	0.0282603	0.0296893	0.0269639	0.0198826	0.0329903	0.0468075	0.0139519	0.0246762	0.00368087	0.0214642	0.0133463	0.0071163	0.0258838	0.0155769	0.0275742	0.0427928	0.0294565	0.0185304	0.0179859	0.0286917	0.0325945	0.0202394	0.00578648
60	0.00677367	0.0228574	0.0292615	0.0261216	0.0264616	0.0399426	0.0352936	0.0235549	0.00987034	0.0253874	0.0309381	0.0265903	0.0175742	0.0114574	0.0244012	0.00526243	0.00898277	0.0174268	0.0256358	0.0224738	0.0136191	0.0313529	0.015717	0.0238321	0.0100535	0.0240535	0.0252171	0.0287274	0.0247334	0.0189152	0.0324181	0.0451353	0.0128214	0.0222577	0.00380525	0.0207317	0.0118206	0.00664365	0.0242475	0.0153641	0.0274001	0.0407088	0.0264935	0.0146166	0.0159903	0.0266325	0.0330119	0.019905	0.00555707
61	0.00444086	0.0209253	0.026293	0.0246153	0.0251985	0.0383423	0.0347463	0.0195443	0.00986205	0.0249314	0.0296749	0.0236854	0.0154238	0.00895878	0.0228866	0.00431161	0.00759801	0.0166363	0.0240134	0.0209232	0.0130718	0.0296696	0.0142852	0.0198961	0.00861626	0.0234343	0.0222237	0.027279	0.0240065	0.0176907	0.0310472	0.043242	0.0123322	0.0189271	0.00307832	0.0191811	0.0107731	0.00661878	0.0231254	0.0163093	0.0264714	0.0380111	0.0253548	0.0132623	0.0145365	0.0230836	0.0330478	0.0191283	0.00502362
62	0.0025033	0.0201873	0.0247756	0.0234019	0.0232056	0.0369354	0.0337015	0.0174796	0.00833356	0.0227063	0.0276323	0.0230552	0.0130357	0.00769839	0.0232238	0.00308164	0.00655874	0.0148784	0.0233003	0.0202875	0.0127263	0.0264164	0.0128479	0.0181603	0.0105345	0.0237328	0.0203304	0.0250402	0.0228318	0.0176852	0.0309726	0.0423519	0.0121028	0.0168541	0.00263608	0.0171994	0.0105298	0.00609362	0.02176	0.0161076	0.0265875	0.0352664	0.0232348	0.0105757	0.0127896	0.019319	0.0320223	0.0179315	0.004902
63	-8.84479e-07	0.0191702	0.023482	0.0223156	0.0215417	0.0369934	0.033251	0.0144945	0.00835291	0.0226179	0.0263443	0.0210513	0.0128228	0.00694659	0.0206671	0.0021557	0.00556094	0.0138972	0.0213959	0.0199006	0.0109822	0.0249183	0.0121984	0.0163859	0.00960301	0.0225112	0.0170357	0.0240369	0.0226604	0.0164663	0.0296873	0.0410612	0.0114864	0.015052	0.00196719	0.015295	0.0105464	0.00572877	0.0201568	0.0165111	0.0255261	0.0319248	0.0227124	0.00911351	0.0128366	0.016497	0.0300212	0.0162012	0.00380746
64	-0.00248019	0.0178518	0.0229099	0.0214173	0.0204112	0.0364213	0.0330133	0.0139776	0.00734405	0.0218384	0.0252995	0.0201226	0.0124912	0.00753532	0.0188069	0.00158631	0.00466541	0.0130514	0.0195882	0.0196269	0.00874893	0.0230664	0.0110486	0.0155622	0.00969699	0.0207643	0.0154049	0.0225333	0.0222956	0.0158803	0.028286	0.0410252	0.0115748	0.0144494	0.000261806	0.0137471	0.0109665	0.00534181	0.0193691	0.0165471	0.0247522	0.0302747	0.0208964	0.00895043	0.0134696	0.0147087	0.0278902	0.0144461	0.0030446
65	-0.003923	0.016514	0.0238966	0.0205024	0.0197506	0.0357441	0.0308657	0.0143176	0.00694327	0.0213022	0.0234504	0.0195698	0.0118886	0.00751597	0.0166233	0.000541522	0.00354875	0.0126782	0.0192759	0.0193975	0.00710988	0.0213749	0.00947034	0.0156921	0.0105483	0.0182518	0.0143988	0.0208528	0.0214774	0.0145066	0.026658	0.0397759	0.010906	0.0147838	-0.000807861	0.0127106	0.0107703	0.00540262	0.0178434	0.0160772	0.0239341	0.0284117	0.0200119	0.00838657	0.0138095	0.0149353	0.024941	0.0142415	0.00233425
66	-0.00534369	0.0141701	0.0239768	0.0200685	0.0176279	0.0356584	0.0288756	0.0142126	0.0072943	0.0215344	0.0222343	0.0180302	0.011814	0.00640761	0.0155067	0.000118631	0.00140113	0.0122332	0.0180736	0.0190962	0.00423809	0.0211178	0.00759911	0.0141691	0.0089894	0.0155929	0.0131661	0.0195509	0.0212148	0.0133347	0.0261107	0.0373629	0.0102343	0.014466	-0.00250219	0.0118013	0.0110522	0.00503501	0.0178406	0.0147892	0.0218887	0.0254432	0.0179362	0.00762095	0.015186	0.0158336	0.0219559	0.0129978	0.00137514
67	-0.00599599	0.0124786	0.0246374	0.0185676	0.0176472	0.0333035	0.0266008	0.0159815	0.00728048	0.0206444	0.0202	0.0182956	0.0109848	0.00540151	0.014976	-0.00102566	-0.000671872	0.0128385	0.0185241	0.0177502	0.00345864	0.0187491	0.00656538	0.0140752	0.00971081	0.0135226	0.0122982	0.0193104	0.0196836	0.0114524	0.023062	0.0363679	0.00981694	0.0142614	-0.0039754	0.0114337	0.0102507	0.00442969	0.0169865	0.0142032	0.0220573	0.0248711	0.0166343	0.00863257	0.0143817	0.0158364	0.0210493	0.012503	0.00101306
68	-0.00683072	0.00999649	0.0236949	0.017498	0.0162984	0.0319381	0.0249949	0.0161032	0.00748501	0.0201054	0.0181408	0.0160318	0.00984049	0.00366849	0.014976	-0.00153424	-0.00342205	0.0136622	0.0184799	0.0171697	0.00224801	0.01889	0.00577211	0.012917	0.00856651	0.0110019	0.01216	0.0186664	0.018882	0.0110489	0.0220974	0.0353867	0.00911212	0.0127827	-0.00573054	0.0108698	0.00936066	0.0035618	0.0167599	0.0127604	0.0214161	0.0234227	0.0136796	0.0072948	0.0142628	0.016461	0.0197917	0.01187	-0.000783538
69	-0.00673674	0.00944922	0.0222327	0.0154664	0.0160303	0.0289309	0.0233725	0.0168964	0.00689075	0.01785	0.0171844	0.0150147	0.007867	0.00189953	0.0153436	-0.00256245	-0.00494225	0.0147208	0.0184964	0.015785	0.00251336	0.016361	0.00485446	0.012168	0.00846977	0.0101948	0.0119472	0.0179284	0.0175498	0.0110793	0.0201377	0.0352374	0.0075173	0.0114532	-0.00652381	0.0102866	0.00889631	0.00295925	0.0159721	0.011887	0.0213359	0.022541	0.0118858	0.00713448	0.0121871	0.0155296	0.0204522	0.00962844	-0.00109863
70	-0.00742774	0.00823859	0.0213925	0.0141591	0.0152757	0.0266782	0.0215178	0.0160479	0.00664752	0.0159484	0.01507	0.0129306	0.00547614	0.000260479	0.0157941	-0.00346351	-0.00580738	0.0158209	0.0179188	0.0141432	0.00316013	0.0140696	0.00463334	0.0121763	0.00766821	0.00940151	0.0114883	0.0176493	0.015919	0.011972	0.0186507	0.0347067	0.00651673	0.0095129	-0.00700474	0.00974762	0.00828547	0.00164082	0.0153558	0.0106487	0.0202027	0.0216952	0.0099427	0.00592662	0.00996205	0.0150182	0.0209664	0.00816905	-0.00197758
71	-0.0088208	0.00620982	0.0198944	0.0129097	0.0143526	0.0248567	0.0207107	0.0137897	0.00558891	0.0140799	0.0153934	0.0112529	0.00290562	-0.00111323	0.0154763	-0.0045774	-0.00583225	0.0175456	0.0166584	0.0133748	0.00170903	0.0133455	0.00321541	0.0101392	0.00649628	0.00868287	0.0106232	0.0174365	0.0146282	0.0120107	0.0180205	0.0334989	0.00654161	0.00815302	-0.00796108	0.00891013	0.0091506	0.000206305	0.0162762	0.0107814	0.0187488	0.0213387	0.00776744	0.00541251	0.00914115	0.0134787	0.0199326	0.00546309	-0.00486596
72	-0.00838961	0.00603845	0.0181917	0.0127024	0.0143304	0.0228694	0.0187621	0.013505	0.0052213	0.0116365	0.0154403	0.0110401	0.00090449	-0.0022437	0.0146277	-0.00595663	-0.00640993	0.0175816	0.0160448	0.0115865	0.00312696	0.00988217	0.00274001	0.00990428	0.00600152	0.00735616	0.00941533	0.0171849	0.0137023	0.0124115	0.0159917	0.0313844	0.00468696	0.00750348	-0.00827618	0.00775202	0.00852593	0.000139969	0.0145321	0.0108947	0.0166592	0.0202275	0.00696035	0.00396694	0.00704051	0.0123261	0.0196452	0.00391802	-0.00481621
73	-0.0084366	0.00378856	0.0157732	0.0124205	0.013059	0.0211502	0.0176593	0.0127173	0.00413229	0.00929543	0.0163856	0.00998698	-0.000972264	-0.00367269	0.01329	-0.00819824	-0.00578527	0.0184688	0.015141	0.0105002	0.0022646	0.00801371	0.000890891	0.00934319	0.00469968	0.00573093	0.00751094	0.0166957	0.0125138	0.0114552	0.0162211	0.0282721	0.00395174	0.00685117	-0.0081518	0.00628433	0.00867243	-0.000291215	0.0160136	0.0108947	0.0137625	0.0191883	0.00681662	0.0033174	0.00739983	0.0111818	0.0175224	0.00128946	-0.00781238
74	-0.00849465	0.00334079	0.0137279	0.0132138	0.01197	0.0199728	0.0157853	0.0120981	0.00415163	0.00847452	0.018232	0.00998146	-0.00213038	-0.00503257	0.0120627	-0.00975989	-0.00557244	0.0186899	0.0154422	0.00873401	0.00326516	0.00640506	0.000180544	0.00765163	0.00344482	0.00483539	0.00694708	0.0156316	0.0126299	0.0102611	0.0146014	0.0259891	0.00303962	0.00654713	-0.0082596	0.00510963	0.00867243	-0.000498514	0.0154111	0.011898	0.0115348	0.0167753	0.00602612	0.00369331	0.00645178	0.0102448	0.0161487	3.46052e-05	-0.00829884
75	-0.00870195	0.00117381	0.0131115	0.0129927	0.0110026	0.0182148	0.0147654	0.0119185	0.00264526	0.00745461	0.0183895	0.00895601	-0.00260026	-0.00612435	0.0111893	-0.0115289	-0.0057521	0.0183942	0.0158762	0.00682132	0.00400868	0.00581081	-0.00119593	0.00569472	0.00322923	0.0046585	0.00666792	0.0144126	0.0116625	0.00839818	0.0145378	0.0226833	0.00203906	0.00765826	-0.00816838	0.00460659	0.00899858	0.000115093	0.0148555	0.0123817	0.00880947	0.0149207	0.00571379	0.00376241	0.00649876	0.00931611	0.0142415	-0.000954906	-0.00940444
76	-0.00955049	-0.000119736	0.0115554	0.0116659	0.0105714	0.0166587	0.0138118	0.0121451	0.00205376	0.00749607	0.0191856	0.00799138	-0.00309778	-0.00742343	0.0108189	-0.0120512	-0.00598427	0.0175401	0.0166529	0.00657256	0.00414688	0.00615078	-0.00154972	0.00383455	0.00162059	0.00483539	0.00680336	0.0130528	0.0105734	0.00648273	0.01477	0.0221471	0.00153324	0.00802311	-0.00699092	0.00362537	0.00814727	-0.000266339	0.0135647	0.012835	0.00703222	0.0130052	0.00414384	0.0028724	0.0067337	0.00865275	0.0122929	-0.00224016	-0.0112591
77	-0.0103189	-0.00050946	0.0101762	0.0112983	0.00973391	0.0149367	0.0145221	0.0129605	-5.79334e-05	0.00645957	0.0189479	0.00822355	-0.00181805	-0.00633718	0.0104956	-0.0125902	-0.00802687	0.0152543	0.0174655	0.00606952	0.00492909	0.00656814	-0.000726047	0.00250507	0.00262945	0.0052417	0.00700789	0.0110489	0.010239	0.00464191	0.0147092	0.0213981	0.00135358	0.00893523	-0.0064243	0.00290673	0.00839603	-0.00071687	0.0103308	0.0117073	0.00676134	0.0124745	0.00206255	0.00135773	0.00707091	0.00780144	0.0108363	-0.00292011	-0.0114056
78	-0.0118557	-0.00142711	0.010682	0.0105465	0.0112016	0.0146465	0.0143646	0.0120954	-0.000215481	0.00707318	0.0171844	0.0069991	-0.00241507	-0.0069729	0.010443	-0.011551	-0.00902467	0.01432	0.0171725	0.00558029	0.00689706	0.00667594	-0.000416479	0.00056474	0.000788624	0.00633901	0.00630307	0.00998472	0.00952313	0.00295311	0.0152924	0.0224263	0.000477398	0.0089684	-0.00623635	0.00420304	0.00658285	-0.000763858	0.00896817	0.0103115	0.00565298	0.012129	0.00128034	-0.000209456	0.00675029	0.00709109	0.00972518	-0.00360558	-0.0116571
79	-0.0133068	-0.00120322	0.0103116	0.00951279	0.0115581	0.0132784	0.0160009	0.010893	0.000329026	0.00711187	0.0145697	0.00727827	-0.00230175	-0.00517354	0.00964701	-0.011609	-0.0106858	0.0115174	0.017623	0.00471239	0.00659302	0.00681137	-4.61035e-05	-7.92714e-05	0.00117558	0.0073064	0.00562866	0.00851151	0.00853085	0.0014799	0.0161106	0.0227635	0.000350254	0.0092448	-0.00550113	0.00428873	0.00611573	-0.00265996	0.00658008	0.00908979	0.00550096	0.013359	-0.000941915	-0.00133993	0.00640479	0.00471958	0.00894849	-0.00427999	-0.0104105
80	-0.0134698	-0.000296632	0.00985829	0.0105521	0.0128379	0.0131429	0.017065	0.00953866	0.000381542	0.00636836	0.0129113	0.00764588	-0.00294023	-0.00501046	0.00913844	-0.0107826	-0.0109705	0.0100331	0.0169486	0.00437242	0.00702973	0.00639677	0.000468	-0.000806203	0.000788624	0.0069001	0.00371874	0.00816324	0.00935176	0.000998964	0.0154417	0.0238028	-0.00141594	0.0089684	-0.00623635	0.00581169	0.00466187	-0.00335372	0.00625669	0.00773543	0.00461372	0.0138731	-0.0012349	-0.00211385	0.00503937	0.00423588	0.00860852	-0.00439055	-0.00963938
81	-0.0129447	0.000488343	0.00824135	0.0101402	0.0133824	0.0126316	0.0178776	0.00841648	-0.000652193	0.00611407	0.0111672	0.00809917	-0.00446872	-0.0045931	0.00892837	-0.00949731	-0.0119269	0.00816463	0.0170702	0.00378369	0.00770414	0.00661513	-0.000347379	-0.000305919	-0.000386075	0.00599074	0.00230081	0.00740591	0.00858061	0.00130853	0.0161576	0.0245269	-0.00229213	0.00762509	-0.00693841	0.00624011	0.00372487	-0.00429348	0.00501566	0.00739822	0.00403881	0.0152385	-0.00272469	-0.00272746	0.00425164	0.00260236	0.00929952	-0.00512025	-0.0090396
82	-0.0114024	0.000701171	0.0078848	0.0100352	0.0134598	0.0124409	0.0169738	0.00750989	-0.0013349	0.00469061	0.0105757	0.0082429	-0.00452124	-0.00461245	0.00864092	-0.00916287	-0.0118108	0.00696781	0.0160531	0.00358745	0.00610379	0.00649351	-9.58554e-05	-7.65074e-05	0.000407192	0.00582767	0.00155453	0.00676466	0.00837884	0.00110123	0.0146899	0.0254556	-0.00443975	0.00722984	-0.00824854	0.00553529	0.00347611	-0.00512821	0.00473373	0.00698915	0.00250203	0.0164602	-0.00304532	-0.00256991	0.0027342	0.00295062	0.0104189	-0.00436844	-0.00798099
83	-0.0113471	0.000825551	0.0079539	0.0111574	0.0113232	0.0115978	0.0154813	0.00694051	-0.00198444	0.00385865	0.0108521	0.00786976	-0.00578162	-0.00650026	0.00882334	-0.00814848	-0.011949	0.00671076	0.0156385	0.00410984	0.00555652	0.00592966	-0.000444119	-0.000621015	0.000954463	0.00419967	0.00159875	0.00601838	0.00674531	0.00095474	0.0141619	0.0243777	-0.006908	0.00719391	-0.00973833	0.00413671	0.0035535	-0.00613154	0.00528929	0.0056265	0.00113385	0.0145171	-0.00273022	-0.00325262	0.000583811	0.00384339	0.0107147	-0.00419431	-0.00807773
84	-0.0105455	0.000546387	0.00845418	0.0103365	0.0101679	0.0117996	0.0133392	0.00734681	-0.00419287	0.00309026	0.0114961	0.00747175	-0.0046622	-0.00582031	0.00878188	-0.00751829	-0.0122724	0.00519886	0.0144527	0.00404903	0.00439288	0.00624199	-0.000289335	-0.000565735	0.00198267	0.0036828	0.00142738	0.00509521	0.00576962	0.00153242	0.0141067	0.0245242	-0.0082596	0.0060662	-0.011159	0.00209688	0.00394599	-0.0065572	0.00524231	0.00572324	-0.000646167	0.0158107	-0.00300386	-0.00273298	-0.000405699	0.00555154	0.0109552	-0.00405611	-0.00949013
85	-0.0123698	2.95195e-05	0.00899869	0.0114504	0.00887155	0.0104674	0.0123248	0.00844688	-0.0054035	0.00144568	0.0121678	0.00583546	-0.00493583	-0.00654724	0.00980456	-0.00617499	-0.0130877	0.00569361	0.0144942	0.00433649	0.00410542	0.0064714	-0.00134242	-0.00150549	0.00251336	0.00181158	0.00173142	0.0053108	0.00466402	0.000451692	0.0128988	0.0237917	-0.0086051	0.00564607	-0.0116621	-0.000902058	0.00445733	-0.00673409	0.00520914	0.00504606	-0.000867287	0.0139505	-0.00195354	-0.00359812	-0.00184021	0.00713808	0.0115328	-0.00483832	-0.00998212
86	-0.0126932	-0.000194364	0.00943816	0.0112596	0.00777977	0.0102131	0.0100528	0.0087454	-0.0061332	0.00111953	0.0120296	0.00364638	-0.00482804	-0.00585072	0.00968571	-0.00553098	-0.013881	0.00537852	0.0129187	0.00328064	0.00279805	0.00694957	-0.00122357	-0.00217991	0.00252441	0.0019249	0.00179499	0.00437657	0.00301945	-0.000125983	0.012791	0.0224429	-0.00940113	0.00450178	-0.0129031	-0.00232828	0.00475861	-0.00709341	0.0047973	0.00515662	-0.00119344	0.0141578	-0.00140903	-0.00419238	-0.00229904	0.00835424	0.0116158	-0.0056233	-0.0110822
87	-0.0128562	-0.000769276	0.00996056	0.0120418	0.00659954	0.00894164	0.00890294	0.0090135	-0.0065091	0.000118962	0.0118002	0.00198521	-0.00530068	-0.00530897	0.00901129	-0.00469349	-0.0145057	0.00631551	0.0128137	0.00240722	0.00227842	0.00660131	-0.00140599	-0.00378856	0.00228947	0.00136381	0.000841416	0.00397855	0.00170931	-0.00110997	0.0111243	0.0208066	-0.0101142	0.00363388	-0.0134587	-0.0034173	0.00503224	-0.00732835	0.00434124	0.00325499	-0.00108564	0.0130633	-6.57278e-05	-0.00499117	-0.0026473	0.00845927	0.0108225	-0.00619268	-0.0119224
88	-0.0136274	-0.00109819	0.00942434	0.0118926	0.00661336	0.00751542	0.0083308	0.00858232	-0.00687119	0.00012449	0.0115376	0.000722067	-0.00580373	-0.0042863	0.00828989	-0.00412687	-0.0149562	0.00785506	0.0120259	0.00269744	0.00163441	0.0072011	-0.00194221	-0.00543866	0.00190251	0.00128366	0.00118415	0.00383759	-0.000714714	-0.00194746	0.00998555	0.0196015	-0.00959184	0.00298158	-0.0138346	-0.00283133	0.00503224	-0.00805528	0.00351757	0.00233182	-0.000242624	0.0110372	0.00046496	-0.00523993	-0.0034074	0.00779038	0.0103581	-0.0069666	-0.0126825
89	-0.0127042	-0.00134142	0.00844865	0.0105825	0.00687041	0.00731088	0.00706489	0.00722243	-0.00659755	0.00026269	0.0109323	0.000437375	-0.00647815	-0.0039712	0.00728379	-0.00435904	-0.0139722	0.00877823	0.0111663	0.00160566	0.00113965	0.00751343	-0.000944402	-0.00633972	0.00114518	0.00128642	0.000421288	0.00284255	-0.00159643	-0.00269374	0.00903473	0.0192836	-0.00934308	0.00239285	-0.0141359	-0.00157647	0.0049051	-0.00842566	0.00275471	0.00250595	-0.000814771	0.0106475	-0.000590887	-0.00450194	-0.00293199	0.00664609	0.0101674	-0.00720983	-0.012923
90	-0.0133012	-0.00172009	0.00819437	0.00959295	0.00703072	0.00627715	0.00640153	0.00656737	-0.00574347	-0.000572037	0.0102219	0.00090449	-0.00695355	-0.00375837	0.00570832	-0.00450554	-0.0139418	0.0108789	0.00922324	0.0032226	0.00190528	0.00766268	-0.00204447	-0.00819437	0.00070294	0.00145779	0.000222281	0.00384312	-0.00337644	-0.0030724	0.00683183	0.0188552	-0.008536	0.00287378	-0.0135554	-0.00112041	0.0047365	-0.00980489	0.00296201	0.00281828	0.000351636	0.00926829	-0.000654459	-0.00500223	-0.00305084	0.00418613	0.00890151	-0.00749452	-0.0120302
91	-0.0137628	-0.00240003	0.00795113	0.00835191	0.0066714	0.00533186	0.00516326	0.00514114	-0.00603369	-0.0009894	0.00964148	0.00132462	-0.00684852	-0.00387722	0.00518869	-0.00631872	-0.01374	0.0111608	0.00779978	0.00323918	0.00175326	0.00715687	-0.000905706	-0.00840443	0.000968283	0.00125602	-0.000327755	0.00390669	-0.00338474	-0.00290933	0.00488874	0.0190487	-0.00737788	0.00318059	-0.0134642	-0.000448763	0.00437994	-0.0107751	0.00199185	0.00339596	-0.00139521	0.00941478	-0.00244829	-0.00403759	-0.00260031	0.00321044	0.0086721	-0.00730657	-0.0115521
92	-0.0143654	-0.00325687	0.00869465	0.00740939	0.0061877	0.00528211	0.00404384	0.0036707	-0.00593695	-0.00271966	0.00804113	0.00237494	-0.00726588	-0.00426418	0.00452533	-0.00649838	-0.013436	0.0108568	0.00637356	0.00264492	0.00194397	0.0071928	-0.00123462	-0.00824688	0.00106779	0.0011344	-0.000637322	0.00423837	-0.00462577	-0.00340685	0.00352056	0.0186286	-0.00643812	0.0028876	-0.0124747	-0.00068923	0.00347611	-0.0112643	0.00229312	0.0041146	-0.00208068	0.00943137	-0.00262242	-0.00260584	-0.00233497	0.00133092	0.00811653	-0.00772946	-0.0107173
93	-0.0160072	-0.00351116	0.00844589	0.00651386	0.00588919	0.00456347	0.00361542	0.00319253	-0.00640683	-0.00353781	0.00689684	0.00287798	-0.0071802	-0.00510997	0.00463036	-0.00752106	-0.0132177	0.0104422	0.00452444	0.00314244	0.00300811	0.00662895	-0.000886358	-0.00776042	0.000589616	0.000390884	0.000465512	0.00419691	-0.00425539	-0.00304753	0.00236797	0.0180841	-0.004636	0.0034791	-0.0132763	-0.00131666	0.00378568	-0.011267	0.00205265	0.00559333	-0.00265836	0.00996205	-0.00311994	-0.00206686	-0.00237643	0.00088868	0.00775998	-0.00790359	-0.00942103
94	-0.0167424	-0.00362172	0.00762222	0.00602463	0.00552711	0.00418757	0.00308473	0.002496	-0.00703426	-0.00383079	0.00618925	0.00306594	-0.00760586	-0.00570975	0.00495651	-0.00749342	-0.0130131	0.00874783	0.00344648	0.00252884	0.0025023	0.00562285	-0.000131787	-0.00832704	0.00055092	-0.000153623	0.0010653	0.00412228	-0.0038021	-0.00296737	0.00270794	0.017136	-0.00304393	0.00368916	-0.0142989	-0.00175337	0.00251148	-0.0110045	0.00163806	0.00599135	-0.0030923	0.00984873	-0.00296516	-0.00107182	-0.00255332	0.00112638	0.0076964	-0.00791741	-0.00974718
95	-0.0184616	-0.00376545	0.00733476	0.00659954	0.0055658	0.00319805	0.00268395	0.00326992	-0.00686289	-0.00363731	0.00547614	0.00353582	-0.00826645	-0.00660252	0.00584375	-0.00600362	-0.0127809	0.00922047	0.00314244	0.00324195	0.00262945	0.00494844	-0.000148371	-0.00767473	0.00113965	-0.000620738	0.0024473	0.00300563	-0.00429685	-0.00207736	0.00304239	0.0152371	-0.00363819	0.00327456	-0.0163139	-0.00140787	0.00166846	-0.00994586	0.00199185	0.00699468	-0.00256438	0.00987084	-0.0019563	-0.000654459	-0.00270811	0.00171235	0.00772681	-0.00853931	-0.0103663
96	-0.0187822	-0.00296942	0.00649451	0.00614348	0.00568189	0.00181053	0.00320635	0.00341641	-0.00709231	-0.00324206	0.0053794	0.00292497	-0.00799005	-0.00698119	0.00521356	-0.00532368	-0.012148	0.00901317	0.00281906	0.00328064	0.00144922	0.00400315	0.00132484	-0.00859515	0.0011977	-0.000938598	0.00466679	0.00238649	-0.00334604	-0.000969002	0.00378037	0.0127302	-0.0020489	0.00348739	-0.0185638	-0.00176719	0.000468884	-0.00816584	0.00294819	0.00624564	-0.00279103	0.00914667	-0.00245106	-0.00146707	-0.0022714	0.00271845	0.00705516	-0.00831819	-0.0106013
97	-0.0196142	-0.00220103	0.00570124	0.0068483	0.00616559	0.00133236	0.00366517	0.00400514	-0.00684355	-0.0024709	0.00585204	0.00358557	-0.00805362	-0.00703924	0.0042434	-0.00492843	-0.0116671	0.00897724	0.0033912	0.00433649	0.00149344	0.00344759	0.00133589	-0.00904291	0.00343377	-0.00127028	0.00601009	0.00177565	-0.00407021	-0.000617974	0.00540837	0.0104361	-0.00163982	0.00304515	-0.0207998	-0.00139405	-0.000365843	-0.00684189	0.00329922	0.00663813	-0.00225758	0.0086685	-0.00192037	-0.00172413	-0.00111052	0.00329889	0.00653276	-0.00827673	-0.0114747
98	-0.0196253	-0.000877071	0.00533087	0.0065719	0.00685936	-0.000558217	0.00367346	0.00423732	-0.00641513	-0.00251789	0.00612844	0.00351094	-0.0083162	-0.00785738	0.00301895	-0.00637123	-0.0108213	0.0110585	0.00297108	0.00510212	0.00187764	0.00299982	0.00192739	-0.0104912	0.00371293	-0.00164065	0.00692774	0.00222065	-0.0030116	1.49809e-05	0.00548023	0.00829122	-0.000606089	0.00261397	-0.0221487	-0.00115358	-0.00115635	-0.00474401	0.00337385	0.00522849	-0.00251463	0.00820139	-0.00242618	-0.00253674	-1.32119e-05	0.00436302	0.00533595	-0.00800586	-0.0113669
99	-0.0190448	-0.000575796	0.00423356	0.00766921	0.0069478	9.13225e-05	0.00381995	0.00290231	-0.00647593	-0.00291867	0.00662873	0.00429868	-0.00797347	-0.00713045	0.00162589	-0.00710922	-0.0098594	0.0121448	0.0037754	0.00538404	0.00157083	0.00255758	0.00206559	-0.0118345	0.00375716	-0.0023897	0.00622845	0.00251087	-0.00264951	-0.00115419	0.00559632	0.00605791	-0.000501057	0.00272176	-0.0211232	-0.000780442	-0.00176166	-0.00381531	0.00335726	0.00506818	-0.00307572	0.007632	-0.00300662	-0.00373632	0.00147658	0.00485502	0.0054935	-0.0081026	-0.0120717
100	-0.0197082	0.000225763	0.00478083	0.00813356	0.00671563	0.000682818	0.00352421	0.00221407	-0.00766998	-0.00431172	0.00685814	0.00466353	-0.00802046	-0.00746213	0.00105375	-0.00771177	-0.00853821	0.0115256	0.00406562	0.00614414	0.00276765	0.00172285	0.00122257	-0.0119562	0.00406949	-0.00256106	0.00591888	0.00228422	-0.00337921	-0.00266333	0.00475606	0.00465932	-0.000495529	0.00381907	-0.0211675	-0.000921406	-0.00145486	-0.00216797	0.00304217	0.00481389	-0.00415092	0.00755461	-0.0030619	-0.00466778	0.00188842	0.00508996	0.00591363	-0.00774328	-0.0134786
[truncated: 16 more columns]

## Sheet: polo wt mirorr
100	-0.0197082	0.000225763	0.00478083	0.00813356	0.00671563	0.000682818	0.00352421	0.00221407	-0.00766998	-0.00431172	0.00685814	0.00466353	-0.00802045	-0.00746213	0.00105375	-0.00771177	-0.00853821	0.0115256	0.00406562	0.00614414	0.00276765	0.00172285	0.00122257	-0.0119562	0.00406949	-0.00256106	0.00591888	0.00228422	-0.00337921	-0.00266333	0.00475607	0.00465932	-0.000495529	0.00381907	-0.0211675	-0.000921406	-0.00145486	-0.00216797	0.00304216	0.00481389	-0.00415091	0.00755461	-0.0030619	-0.00466778	0.00188842	0.00508996	0.00591363	-0.00774328	-0.0134786
99	-0.0190448	-0.000575796	0.00423356	0.00766921	0.0069478	9.13225e-05	0.00381995	0.00290231	-0.00647593	-0.00291867	0.00662873	0.00429868	-0.00797347	-0.00713045	0.00162589	-0.00710922	-0.0098594	0.0121448	0.0037754	0.00538404	0.00157084	0.00255758	0.00206559	-0.0118345	0.00375716	-0.0023897	0.00622845	0.00251087	-0.00264951	-0.00115419	0.00559632	0.00605791	-0.000501057	0.00272176	-0.0211232	-0.000780442	-0.00176166	-0.00381531	0.00335726	0.00506818	-0.00307572	0.007632	-0.00300662	-0.00373632	0.00147658	0.00485502	0.0054935	-0.0081026	-0.0120717
98	-0.0196253	-0.000877071	0.00533086	0.0065719	0.00685936	-0.000558217	0.00367346	0.00423732	-0.00641513	-0.00251789	0.00612844	0.00351094	-0.0083162	-0.00785738	0.00301895	-0.00637123	-0.0108213	0.0110585	0.00297108	0.00510212	0.00187764	0.00299982	0.00192739	-0.0104912	0.00371293	-0.00164065	0.00692774	0.00222065	-0.0030116	1.49809e-05	0.00548023	0.00829122	-0.000606089	0.00261397	-0.0221487	-0.00115358	-0.00115635	-0.00474401	0.00337384	0.00522849	-0.00251463	0.00820139	-0.00242618	-0.00253674	-1.32119e-05	0.00436302	0.00533595	-0.00800586	-0.0113669
97	-0.0196142	-0.00220103	0.00570124	0.0068483	0.00616559	0.00133236	0.00366517	0.00400514	-0.00684355	-0.0024709	0.00585205	0.00358557	-0.00805362	-0.00703924	0.0042434	-0.00492843	-0.0116671	0.00897724	0.0033912	0.00433649	0.00149344	0.00344759	0.00133589	-0.00904291	0.00343377	-0.00127028	0.00601009	0.00177565	-0.00407021	-0.000617974	0.00540837	0.0104361	-0.00163982	0.00304515	-0.0207999	-0.00139405	-0.000365843	-0.00684189	0.00329922	0.00663812	-0.00225758	0.0086685	-0.00192037	-0.00172413	-0.00111052	0.00329889	0.00653276	-0.00827673	-0.0114747
96	-0.0187822	-0.00296942	0.00649451	0.00614348	0.00568189	0.00181053	0.00320635	0.00341641	-0.00709231	-0.00324206	0.0053794	0.00292497	-0.00799005	-0.00698119	0.00521356	-0.00532368	-0.012148	0.00901317	0.00281906	0.00328064	0.00144922	0.00400315	0.00132484	-0.00859515	0.00119769	-0.000938598	0.00466679	0.00238649	-0.00334604	-0.000969002	0.00378037	0.0127302	-0.0020489	0.00348739	-0.0185638	-0.00176719	0.000468884	-0.00816584	0.00294819	0.00624564	-0.00279103	0.00914667	-0.00245106	-0.00146707	-0.0022714	0.00271845	0.00705516	-0.00831819	-0.0106013
95	-0.0184616	-0.00376545	0.00733476	0.00659954	0.00556581	0.00319805	0.00268395	0.00326992	-0.00686289	-0.00363731	0.00547614	0.00353581	-0.00826645	-0.00660252	0.00584375	-0.00600362	-0.0127809	0.00922047	0.00314244	0.00324195	0.00262944	0.00494844	-0.000148371	-0.00767474	0.00113965	-0.000620738	0.0024473	0.00300563	-0.00429685	-0.00207736	0.00304239	0.0152371	-0.00363819	0.00327456	-0.0163139	-0.00140787	0.00166846	-0.00994585	0.00199185	0.00699468	-0.00256438	0.00987084	-0.0019563	-0.000654459	-0.00270811	0.00171235	0.00772681	-0.00853931	-0.0103663
94	-0.0167424	-0.00362172	0.00762222	0.00602463	0.00552711	0.00418757	0.00308473	0.002496	-0.00703426	-0.00383079	0.00618925	0.00306594	-0.00760586	-0.00570975	0.00495651	-0.00749342	-0.0130131	0.00874783	0.00344648	0.00252884	0.0025023	0.00562285	-0.000131787	-0.00832704	0.00055092	-0.000153623	0.0010653	0.00412228	-0.0038021	-0.00296737	0.00270794	0.017136	-0.00304393	0.00368916	-0.0142989	-0.00175337	0.00251148	-0.0110045	0.00163806	0.00599135	-0.0030923	0.00984873	-0.00296516	-0.00107182	-0.00255332	0.00112638	0.0076964	-0.00791741	-0.00974718
93	-0.0160072	-0.00351116	0.00844589	0.00651386	0.00588919	0.00456347	0.00361542	0.00319253	-0.00640683	-0.00353781	0.00689683	0.00287798	-0.0071802	-0.00510997	0.00463036	-0.00752106	-0.0132177	0.0104422	0.00452444	0.00314244	0.00300811	0.00662895	-0.000886358	-0.00776042	0.000589616	0.000390884	0.000465512	0.00419691	-0.00425539	-0.00304753	0.00236797	0.0180841	-0.004636	0.0034791	-0.0132762	-0.00131666	0.00378568	-0.011267	0.00205266	0.00559333	-0.00265836	0.00996205	-0.00311994	-0.00206686	-0.00237643	0.00088868	0.00775998	-0.00790359	-0.00942103
92	-0.0143654	-0.00325687	0.00869465	0.00740939	0.0061877	0.00528211	0.00404384	0.0036707	-0.00593695	-0.00271966	0.00804113	0.00237494	-0.00726588	-0.00426418	0.00452533	-0.00649838	-0.013436	0.0108568	0.00637356	0.00264492	0.00194397	0.0071928	-0.00123462	-0.00824688	0.00106779	0.0011344	-0.000637322	0.00423837	-0.00462577	-0.00340685	0.00352056	0.0186286	-0.00643812	0.0028876	-0.0124747	-0.00068923	0.00347611	-0.0112643	0.00229312	0.0041146	-0.00208068	0.00943137	-0.00262242	-0.00260584	-0.00233497	0.00133092	0.00811653	-0.00772946	-0.0107173
91	-0.0137628	-0.00240003	0.00795113	0.00835191	0.0066714	0.00533186	0.00516326	0.00514114	-0.00603369	-0.0009894	0.00964148	0.00132462	-0.00684852	-0.00387722	0.00518869	-0.00631872	-0.01374	0.0111608	0.00779978	0.00323918	0.00175326	0.00715687	-0.000905706	-0.00840443	0.000968283	0.00125602	-0.000327755	0.00390669	-0.00338473	-0.00290933	0.00488874	0.0190487	-0.00737788	0.00318059	-0.0134642	-0.000448763	0.00437994	-0.0107751	0.00199185	0.00339596	-0.00139521	0.00941478	-0.00244829	-0.00403759	-0.00260031	0.00321044	0.00867209	-0.00730657	-0.0115521
90	-0.0133012	-0.00172009	0.00819437	0.00959295	0.00703072	0.00627715	0.00640153	0.00656737	-0.00574347	-0.000572037	0.0102219	0.00090449	-0.00695355	-0.00375837	0.00570832	-0.00450554	-0.0139418	0.0108789	0.00922324	0.0032226	0.00190528	0.00766268	-0.00204447	-0.00819437	0.00070294	0.00145779	0.000222281	0.00384312	-0.00337644	-0.0030724	0.00683183	0.0188552	-0.008536	0.00287378	-0.0135554	-0.00112041	0.0047365	-0.00980489	0.00296201	0.00281828	0.000351636	0.00926829	-0.000654459	-0.00500223	-0.00305084	0.00418613	0.00890151	-0.00749452	-0.0120302
89	-0.0127042	-0.00134142	0.00844865	0.0105825	0.00687041	0.00731088	0.00706489	0.00722243	-0.00659755	0.00026269	0.0109323	0.000437375	-0.00647815	-0.0039712	0.0072838	-0.00435904	-0.0139722	0.00877823	0.0111663	0.00160566	0.00113965	0.00751343	-0.000944402	-0.00633972	0.00114518	0.00128642	0.000421288	0.00284255	-0.00159643	-0.00269374	0.00903473	0.0192836	-0.00934308	0.00239285	-0.0141359	-0.00157647	0.0049051	-0.00842566	0.00275471	0.00250595	-0.000814771	0.0106475	-0.000590887	-0.00450194	-0.00293199	0.00664609	0.0101674	-0.00720983	-0.012923
88	-0.0136274	-0.00109819	0.00942434	0.0118926	0.00661336	0.00751542	0.0083308	0.00858232	-0.00687119	0.00012449	0.0115376	0.000722067	-0.00580373	-0.0042863	0.00828989	-0.00412687	-0.0149562	0.00785506	0.0120259	0.00269744	0.00163441	0.0072011	-0.00194221	-0.00543866	0.00190251	0.00128366	0.00118415	0.00383759	-0.000714714	-0.00194746	0.00998555	0.0196015	-0.00959184	0.00298158	-0.0138346	-0.00283133	0.00503224	-0.00805528	0.00351757	0.00233182	-0.000242624	0.0110372	0.00046496	-0.00523993	-0.0034074	0.00779038	0.0103581	-0.0069666	-0.0126825
87	-0.0128562	-0.000769276	0.00996056	0.0120418	0.00659954	0.00894164	0.00890294	0.0090135	-0.0065091	0.000118962	0.0118002	0.00198521	-0.00530068	-0.00530897	0.00901129	-0.00469349	-0.0145057	0.00631551	0.0128137	0.00240722	0.00227842	0.00660131	-0.00140599	-0.00378855	0.00228947	0.00136381	0.000841416	0.00397855	0.00170931	-0.00110997	0.0111243	0.0208066	-0.0101142	0.00363388	-0.0134587	-0.00341729	0.00503224	-0.00732835	0.00434124	0.00325499	-0.00108564	0.0130633	-6.57278e-05	-0.00499117	-0.0026473	0.00845927	0.0108225	-0.00619268	-0.0119224
86	-0.0126932	-0.000194364	0.00943816	0.0112596	0.00777977	0.0102131	0.0100528	0.0087454	-0.0061332	0.00111953	0.0120296	0.00364637	-0.00482804	-0.00585072	0.00968571	-0.00553098	-0.013881	0.00537852	0.0129187	0.00328064	0.00279805	0.00694957	-0.00122357	-0.00217991	0.00252441	0.0019249	0.00179499	0.00437657	0.00301944	-0.000125983	0.012791	0.0224429	-0.00940113	0.00450178	-0.0129031	-0.00232828	0.00475861	-0.00709341	0.0047973	0.00515662	-0.00119344	0.0141578	-0.00140903	-0.00419237	-0.00229904	0.00835423	0.0116158	-0.0056233	-0.0110822
85	-0.0123698	2.95195e-05	0.00899869	0.0114504	0.00887154	0.0104674	0.0123248	0.00844688	-0.0054035	0.00144568	0.0121678	0.00583546	-0.00493584	-0.00654725	0.00980456	-0.00617499	-0.0130877	0.00569361	0.0144942	0.00433649	0.00410542	0.0064714	-0.00134242	-0.00150549	0.00251336	0.00181158	0.00173142	0.0053108	0.00466402	0.000451692	0.0128988	0.0237917	-0.0086051	0.00564607	-0.0116621	-0.000902058	0.00445733	-0.00673409	0.00520914	0.00504606	-0.000867287	0.0139505	-0.00195354	-0.00359812	-0.00184021	0.00713808	0.0115328	-0.00483832	-0.00998212
84	-0.0105455	0.000546387	0.00845418	0.0103365	0.0101679	0.0117996	0.0133392	0.00734681	-0.00419287	0.00309026	0.0114961	0.00747175	-0.0046622	-0.00582031	0.00878188	-0.00751829	-0.0122724	0.00519886	0.0144527	0.00404903	0.00439288	0.00624199	-0.000289335	-0.000565735	0.00198267	0.0036828	0.00142738	0.00509521	0.00576962	0.00153242	0.0141067	0.0245242	-0.0082596	0.0060662	-0.011159	0.00209688	0.00394599	-0.0065572	0.00524231	0.00572324	-0.000646167	0.0158107	-0.00300386	-0.00273298	-0.000405699	0.00555154	0.0109552	-0.00405611	-0.00949013
83	-0.0113471	0.000825551	0.0079539	0.0111574	0.0113232	0.0115978	0.0154813	0.00694051	-0.00198444	0.00385865	0.0108521	0.00786976	-0.00578162	-0.00650026	0.00882334	-0.00814848	-0.011949	0.00671076	0.0156385	0.00410984	0.00555652	0.00592966	-0.000444119	-0.000621015	0.000954463	0.00419967	0.00159875	0.00601838	0.00674531	0.00095474	0.0141619	0.0243777	-0.006908	0.00719391	-0.00973834	0.00413671	0.00355351	-0.00613154	0.0052893	0.0056265	0.00113385	0.0145171	-0.00273022	-0.00325262	0.000583811	0.00384339	0.0107147	-0.00419431	-0.00807772
82	-0.0114024	0.000701171	0.0078848	0.0100352	0.0134598	0.0124409	0.0169738	0.00750989	-0.0013349	0.00469061	0.0105757	0.0082429	-0.00452124	-0.00461245	0.00864092	-0.00916287	-0.0118108	0.00696781	0.0160531	0.00358745	0.00610379	0.00649351	-9.58554e-05	-7.65074e-05	0.000407192	0.00582767	0.00155453	0.00676466	0.00837883	0.00110123	0.0146899	0.0254556	-0.00443975	0.00722984	-0.00824854	0.00553529	0.00347611	-0.00512821	0.00473373	0.00698915	0.00250203	0.0164602	-0.00304532	-0.00256991	0.0027342	0.00295062	0.0104189	-0.00436844	-0.00798098
81	-0.0129447	0.000488343	0.00824135	0.0101402	0.0133824	0.0126316	0.0178776	0.00841648	-0.000652193	0.00611407	0.0111672	0.00809917	-0.00446872	-0.0045931	0.00892837	-0.00949731	-0.0119269	0.00816463	0.0170702	0.00378369	0.00770414	0.00661513	-0.000347379	-0.000305919	-0.000386075	0.00599074	0.00230081	0.00740591	0.00858061	0.00130853	0.0161576	0.0245269	-0.00229213	0.00762509	-0.00693841	0.00624011	0.00372487	-0.00429348	0.00501566	0.00739822	0.00403881	0.0152385	-0.00272469	-0.00272746	0.00425164	0.00260236	0.00929952	-0.00512025	-0.0090396
80	-0.0134698	-0.000296632	0.00985829	0.0105521	0.0128379	0.0131429	0.017065	0.00953866	0.000381542	0.00636836	0.0129113	0.00764588	-0.00294023	-0.00501046	0.00913844	-0.0107826	-0.0109705	0.0100331	0.0169486	0.00437242	0.00702973	0.00639677	0.000468	-0.000806203	0.000788624	0.0069001	0.00371874	0.00816324	0.00935176	0.000998964	0.0154417	0.0238028	-0.00141594	0.0089684	-0.00623635	0.00581169	0.00466187	-0.00335372	0.00625669	0.00773543	0.00461372	0.0138731	-0.0012349	-0.00211385	0.00503937	0.00423588	0.00860852	-0.00439055	-0.00963938
79	-0.0133068	-0.00120322	0.0103116	0.00951279	0.0115581	0.0132784	0.0160009	0.010893	0.000329026	0.00711187	0.0145697	0.00727827	-0.00230175	-0.00517354	0.00964701	-0.011609	-0.0106858	0.0115174	0.017623	0.00471239	0.00659302	0.00681137	-4.61035e-05	-7.92714e-05	0.00117558	0.0073064	0.00562866	0.00851151	0.00853086	0.0014799	0.0161106	0.0227635	0.000350254	0.0092448	-0.00550113	0.00428873	0.00611573	-0.00265996	0.00658008	0.00908979	0.00550096	0.013359	-0.000941915	-0.00133993	0.00640479	0.00471958	0.0089485	-0.00427999	-0.0104105
78	-0.0118557	-0.00142711	0.010682	0.0105465	0.0112016	0.0146465	0.0143646	0.0120954	-0.000215481	0.00707318	0.0171844	0.0069991	-0.00241507	-0.0069729	0.010443	-0.011551	-0.00902467	0.01432	0.0171725	0.00558029	0.00689706	0.00667594	-0.000416479	0.00056474	0.000788624	0.006339	0.00630307	0.00998472	0.00952313	0.00295311	0.0152924	0.0224263	0.000477398	0.0089684	-0.00623635	0.00420304	0.00658285	-0.000763858	0.00896817	0.0103115	0.00565298	0.012129	0.00128034	-0.000209456	0.00675029	0.00709109	0.00972518	-0.00360558	-0.0116571
77	-0.0103189	-0.00050946	0.0101762	0.0112983	0.00973391	0.0149367	0.0145221	0.0129605	-5.79334e-05	0.00645957	0.0189479	0.00822355	-0.00181805	-0.00633718	0.0104956	-0.0125902	-0.00802687	0.0152543	0.0174655	0.00606952	0.00492909	0.00656814	-0.000726047	0.00250507	0.00262944	0.0052417	0.00700789	0.0110489	0.010239	0.00464191	0.0147092	0.0213981	0.00135358	0.00893523	-0.0064243	0.00290673	0.00839603	-0.00071687	0.0103308	0.0117073	0.00676134	0.0124745	0.00206255	0.00135773	0.00707091	0.00780144	0.0108363	-0.00292011	-0.0114056
76	-0.00955049	-0.000119736	0.0115554	0.0116659	0.0105714	0.0166587	0.0138118	0.0121451	0.00205376	0.00749607	0.0191856	0.00799138	-0.00309778	-0.00742343	0.0108189	-0.0120512	-0.00598427	0.0175401	0.0166529	0.00657256	0.00414688	0.00615078	-0.00154972	0.00383455	0.00162059	0.00483539	0.00680336	0.0130528	0.0105734	0.00648273	0.01477	0.0221471	0.00153324	0.00802311	-0.00699092	0.00362537	0.00814727	-0.000266339	0.0135647	0.012835	0.00703222	0.0130052	0.00414384	0.0028724	0.0067337	0.00865275	0.0122929	-0.00224016	-0.0112591
75	-0.00870195	0.00117381	0.0131115	0.0129927	0.0110026	0.0182148	0.0147654	0.0119185	0.00264526	0.00745461	0.0183895	0.00895601	-0.00260026	-0.00612435	0.0111893	-0.0115289	-0.0057521	0.0183942	0.0158762	0.00682132	0.00400868	0.00581081	-0.00119593	0.00569472	0.00322923	0.0046585	0.00666792	0.0144126	0.0116625	0.00839818	0.0145378	0.0226833	0.00203906	0.00765826	-0.00816838	0.00460659	0.00899858	0.000115093	0.0148555	0.0123817	0.00880947	0.0149207	0.00571379	0.00376241	0.00649876	0.00931611	0.0142415	-0.000954906	-0.00940444
74	-0.00849465	0.00334079	0.0137279	0.0132138	0.01197	0.0199728	0.0157853	0.0120981	0.00415163	0.00847453	0.018232	0.00998146	-0.00213038	-0.00503258	0.0120627	-0.00975989	-0.00557244	0.0186899	0.0154422	0.00873401	0.00326516	0.00640506	0.000180544	0.00765163	0.00344482	0.00483539	0.00694709	0.0156316	0.0126299	0.0102611	0.0146014	0.0259891	0.00303962	0.00654713	-0.0082596	0.00510964	0.00867243	-0.000498514	0.0154111	0.011898	0.0115348	0.0167753	0.00602612	0.00369331	0.00645178	0.0102448	0.0161487	3.46052e-05	-0.00829884
73	-0.0084366	0.00378855	0.0157732	0.0124205	0.013059	0.0211502	0.0176593	0.0127173	0.00413229	0.00929543	0.0163856	0.00998698	-0.000972264	-0.00367269	0.01329	-0.00819824	-0.00578527	0.0184688	0.015141	0.0105002	0.0022646	0.00801371	0.000890891	0.00934319	0.00469968	0.00573093	0.00751094	0.0166957	0.0125138	0.0114552	0.0162211	0.0282721	0.00395174	0.00685117	-0.0081518	0.00628433	0.00867243	-0.000291215	0.0160136	0.0108947	0.0137625	0.0191883	0.00681662	0.0033174	0.00739983	0.0111818	0.0175224	0.00128946	-0.00781238
72	-0.00838961	0.00603845	0.0181917	0.0127024	0.0143304	0.0228694	0.0187621	0.013505	0.0052213	0.0116365	0.0154403	0.0110401	0.00090449	-0.0022437	0.0146277	-0.00595663	-0.00640993	0.0175816	0.0160448	0.0115865	0.00312697	0.00988217	0.00274	0.00990429	0.00600152	0.00735616	0.00941533	0.0171849	0.0137023	0.0124115	0.0159917	0.0313844	0.00468697	0.00750348	-0.00827618	0.00775202	0.00852594	0.000139969	0.0145321	0.0108947	0.0166592	0.0202275	0.00696035	0.00396694	0.00704051	0.0123261	0.0196452	0.00391802	-0.00481621
71	-0.0088208	0.00620982	0.0198944	0.0129097	0.0143526	0.0248567	0.0207107	0.0137897	0.00558891	0.0140799	0.0153934	0.0112529	0.00290562	-0.00111323	0.0154763	-0.0045774	-0.00583225	0.0175456	0.0166584	0.0133748	0.00170903	0.0133455	0.00321541	0.0101392	0.00649628	0.00868287	0.0106232	0.0174365	0.0146282	0.0120107	0.0180205	0.0334989	0.00654161	0.00815302	-0.00796108	0.00891013	0.0091506	0.000206305	0.0162762	0.0107814	0.0187488	0.0213387	0.00776744	0.00541251	0.00914114	0.0134787	0.0199326	0.0054631	-0.00486596
70	-0.00742774	0.00823859	0.0213925	0.0141591	0.0152757	0.0266782	0.0215178	0.0160479	0.00664752	0.0159484	0.01507	0.0129306	0.00547614	0.000260479	0.0157941	-0.00346351	-0.00580738	0.0158209	0.0179188	0.0141432	0.00316013	0.0140696	0.00463334	0.0121763	0.00766821	0.00940151	0.0114883	0.0176493	0.015919	0.011972	0.0186507	0.0347067	0.00651673	0.0095129	-0.00700474	0.00974762	0.00828547	0.00164082	0.0153558	0.0106487	0.0202027	0.0216952	0.0099427	0.00592662	0.00996205	0.0150182	0.0209664	0.00816905	-0.00197758
69	-0.00673674	0.00944922	0.0222327	0.0154664	0.0160303	0.0289309	0.0233725	0.0168964	0.00689075	0.01785	0.0171844	0.0150147	0.007867	0.00189953	0.0153436	-0.00256245	-0.00494225	0.0147208	0.0184964	0.015785	0.00251336	0.016361	0.00485446	0.012168	0.00846977	0.0101948	0.0119472	0.0179284	0.0175498	0.0110793	0.0201377	0.0352374	0.0075173	0.0114532	-0.00652381	0.0102866	0.00889631	0.00295925	0.0159721	0.011887	0.0213359	0.022541	0.0118858	0.00713448	0.0121871	0.0155296	0.0204522	0.00962844	-0.00109863
68	-0.00683072	0.00999649	0.0236949	0.017498	0.0162984	0.0319381	0.0249949	0.0161032	0.00748501	0.0201054	0.0181408	0.0160318	0.00984049	0.00366849	0.014976	-0.00153424	-0.00342205	0.0136622	0.0184799	0.0171697	0.00224801	0.01889	0.00577211	0.012917	0.00856651	0.0110019	0.01216	0.0186664	0.018882	0.0110489	0.0220974	0.0353867	0.00911212	0.0127827	-0.00573054	0.0108698	0.00936066	0.0035618	0.0167599	0.0127604	0.0214161	0.0234227	0.0136796	0.0072948	0.0142628	0.016461	0.0197917	0.01187	-0.000783538
67	-0.00599599	0.0124786	0.0246374	0.0185676	0.0176472	0.0333035	0.0266008	0.0159815	0.00728048	0.0206444	0.0202	0.0182956	0.0109848	0.00540151	0.014976	-0.00102566	-0.000671872	0.0128385	0.0185241	0.0177502	0.00345864	0.0187491	0.00656538	0.0140752	0.0097108	0.0135226	0.0122982	0.0193104	0.0196836	0.0114524	0.023062	0.0363679	0.00981694	0.0142614	-0.0039754	0.0114337	0.0102507	0.00442969	0.0169865	0.0142032	0.0220573	0.0248711	0.0166343	0.00863257	0.0143817	0.0158364	0.0210493	0.012503	0.00101306
66	-0.00534369	0.0141701	0.0239768	0.0200685	0.0176279	0.0356584	0.0288756	0.0142126	0.0072943	0.0215344	0.0222343	0.0180302	0.011814	0.00640761	0.0155067	0.000118631	0.00140113	0.0122332	0.0180736	0.0190962	0.00423809	0.0211178	0.00759911	0.0141691	0.0089894	0.0155929	0.0131661	0.0195509	0.0212148	0.0133347	0.0261107	0.0373629	0.0102343	0.014466	-0.00250219	0.0118013	0.0110522	0.00503501	0.0178406	0.0147892	0.0218887	0.0254432	0.0179362	0.00762095	0.015186	0.0158336	0.0219559	0.0129978	0.00137514
65	-0.003923	0.016514	0.0238966	0.0205024	0.0197506	0.0357441	0.0308657	0.0143176	0.00694327	0.0213022	0.0234504	0.0195698	0.0118886	0.00751597	0.0166233	0.000541522	0.00354875	0.0126782	0.0192759	0.0193975	0.00710988	0.0213749	0.00947034	0.0156921	0.0105483	0.0182518	0.0143988	0.0208528	0.0214774	0.0145066	0.026658	0.0397759	0.010906	0.0147838	-0.000807861	0.0127106	0.0107703	0.00540262	0.0178434	0.0160772	0.0239341	0.0284117	0.0200119	0.00838657	0.0138095	0.0149353	0.024941	0.0142415	0.00233425
64	-0.00248019	0.0178518	0.0229099	0.0214173	0.0204112	0.0364213	0.0330133	0.0139776	0.00734405	0.0218384	0.0252995	0.0201226	0.0124912	0.00753532	0.0188069	0.00158631	0.00466541	0.0130514	0.0195882	0.0196269	0.00874893	0.0230664	0.0110486	0.0155622	0.00969698	0.0207643	0.0154049	0.0225333	0.0222956	0.0158803	0.028286	0.0410252	0.0115748	0.0144494	0.000261806	0.0137471	0.0109665	0.00534181	0.0193691	0.0165471	0.0247522	0.0302747	0.0208964	0.00895043	0.0134696	0.0147087	0.0278902	0.0144461	0.0030446
63	-8.84479e-07	0.0191702	0.023482	0.0223156	0.0215417	0.0369934	0.033251	0.0144945	0.00835291	0.0226179	0.0263443	0.0210513	0.0128228	0.00694659	0.0206671	0.0021557	0.00556094	0.0138972	0.0213959	0.0199006	0.0109822	0.0249183	0.0121984	0.0163859	0.00960301	0.0225112	0.0170357	0.0240369	0.0226604	0.0164663	0.0296873	0.0410612	0.0114864	0.015052	0.00196719	0.015295	0.0105464	0.00572877	0.0201568	0.0165111	0.0255261	0.0319248	0.0227124	0.0091135	0.0128366	0.016497	0.0300212	0.0162012	0.00380746
62	0.0025033	0.0201873	0.0247756	0.0234019	0.0232056	0.0369354	0.0337015	0.0174796	0.00833356	0.0227063	0.0276323	0.0230552	0.0130357	0.00769839	0.0232238	0.00308164	0.00655874	0.0148784	0.0233003	0.0202875	0.0127263	0.0264164	0.0128479	0.0181603	0.0105345	0.0237328	0.0203304	0.0250402	0.0228318	0.0176852	0.0309726	0.0423519	0.0121028	0.0168541	0.00263608	0.0171994	0.0105298	0.00609362	0.02176	0.0161076	0.0265875	0.0352664	0.0232348	0.0105757	0.0127896	0.019319	0.0320223	0.0179315	0.004902
61	0.00444086	0.0209253	0.026293	0.0246153	0.0251985	0.0383423	0.0347463	0.0195443	0.00986205	0.0249314	0.0296749	0.0236854	0.0154238	0.00895878	0.0228866	0.00431161	0.00759801	0.0166363	0.0240134	0.0209232	0.0130718	0.0296696	0.0142852	0.0198961	0.00861626	0.0234343	0.0222237	0.027279	0.0240065	0.0176907	0.0310472	0.043242	0.0123322	0.0189271	0.00307832	0.0191811	0.0107731	0.00661878	0.0231254	0.0163094	0.0264714	0.0380111	0.0253547	0.0132623	0.0145365	0.0230836	0.0330478	0.0191283	0.00502362
60	0.00677367	0.0228574	0.0292615	0.0261216	0.0264616	0.0399426	0.0352936	0.0235549	0.00987034	0.0253874	0.0309381	0.0265903	0.0175742	0.0114574	0.0244012	0.00526243	0.00898277	0.0174268	0.0256358	0.0224738	0.0136191	0.0313529	0.015717	0.0238321	0.0100535	0.0240535	0.0252171	0.0287274	0.0247334	0.0189152	0.0324181	0.0451353	0.0128214	0.0222577	0.00380525	0.0207317	0.0118206	0.00664365	0.0242475	0.0153641	0.0274001	0.0407088	0.0264935	0.0146166	0.0159903	0.0266325	0.0330119	0.019905	0.00555707
59	0.00830769	0.0249774	0.0329957	0.0273986	0.0287557	0.0431074	0.0364324	0.0250419	0.0108654	0.0283974	0.0325744	0.0288817	0.0203216	0.014683	0.0257307	0.00801537	0.0118877	0.0203041	0.0272445	0.0229686	0.0124333	0.0336525	0.016864	0.0264634	0.00955326	0.0243271	0.0282603	0.0296893	0.0269639	0.0198826	0.0329903	0.0468075	0.0139519	0.0246762	0.00368087	0.0214642	0.0133463	0.0071163	0.0258838	0.0155769	0.0275742	0.0427928	0.0294565	0.0185304	0.0179859	0.0286917	0.0325945	0.0202394	0.00578648
58	0.00961506	0.0286203	0.0354667	0.0291095	0.0296706	0.0465209	0.0365236	0.0286628	0.0111722	0.0295666	0.0342411	0.0323422	0.0235057	0.018818	0.028796	0.00975669	0.0140492	0.0224213	0.030752	0.0239553	0.0119662	0.0352888	0.0176545	0.0310793	0.0121984	0.0261016	0.0314886	0.0307036	0.0286334	0.0218063	0.0345298	0.0492758	0.0167325	0.0276337	0.0043387	0.0219175	0.0143911	0.00812239	0.0271912	0.0149246	0.0292492	0.0452085	0.0328922	0.0211673	0.0190888	0.0307343	0.0325668	0.0218398	0.00651065
57	0.0103309	0.0308674	0.0378299	0.030779	0.0318155	0.0501805	0.0377729	0.0305257	0.0136128	0.0300448	0.0358856	0.0362698	0.0271431	0.023069	0.0307999	0.0128551	0.0179685	0.0244252	0.0326702	0.0255585	0.013246	0.0378593	0.0194926	0.0337382	0.0146584	0.0270662	0.034482	0.0321796	0.0294571	0.0237632	0.0368792	0.051943	0.0199636	0.0292285	0.0060358	0.0223238	0.0178821	0.00829376	0.0290376	0.0159362	0.0322647	0.0484756	0.0362034	0.0242851	0.0214713	0.0304634	0.0322739	0.0233793	0.00852008
56	0.0112707	0.034773	0.0389991	0.0318459	0.0323849	0.0560291	0.0410316	0.0321675	0.0146217	0.0315097	0.0378674	0.0398216	0.0304765	0.0258772	0.0333759	0.0165285	0.022015	0.0264982	0.0352794	0.0276204	0.0135693	0.0396421	0.0208083	0.0352087	0.0171238	0.0293824	0.0377739	0.0334621	0.0304521	0.0247362	0.0404586	0.0523466	0.023753	0.0297951	0.00810879	0.0225311	0.0201762	0.00853975	0.0306932	0.0168235	0.0358192	0.0512396	0.0406756	0.0278617	0.0237046	0.0309997	0.0328211	0.0260272	0.0112951
55	0.0130728	0.0370781	0.0393308	0.0340405	0.0336038	0.0589092	0.0417282	0.0355175	0.0167416	0.0325462	0.0405485	0.0444181	0.0347469	0.0285693	0.0344566	0.0188309	0.0240852	0.0284911	0.0397488	0.0304922	0.0160818	0.0424421	0.0215739	0.0393795	0.0206092	0.0329231	0.0411211	0.0346119	0.0305682	0.027608	0.0437699	0.0533333	0.029129	0.0312047	0.0111906	0.0224123	0.0224123	0.0103142	0.0328436	0.017871	0.039921	0.0555348	0.0445369	0.0301917	0.0247384	0.0315193	0.0345984	0.0282274	0.0156512
54	0.01553	0.0402014	0.0405055	0.0371113	0.0326668	0.0652857	0.045454	0.0379111	0.0204012	0.0346772	0.0430416	0.0465906	0.0379172	0.0296031	0.0354738	0.0238862	0.0276287	0.0304424	0.0419738	0.0330406	0.0172731	0.0455184	0.0230029	0.040054	0.0229282	0.0361349	0.0424423	0.0356954	0.0306484	0.0292912	0.0488473	0.0520536	0.0334685	0.0318985	0.0144273	0.0225422	0.0245405	0.010856	0.0354445	0.0197533	0.0439012	0.0583762	0.0488819	0.0334394	0.0264686	0.0332523	0.0364834	0.0321688	0.0191615
53	0.0177744	0.0427167	0.042034	0.0414093	0.0344938	0.0676959	0.0480826	0.0431406	0.0213547	0.0364406	0.0478261	0.0509909	0.0429394	0.0305097	0.0359879	0.0255336	0.0287785	0.0312882	0.0464543	0.0360893	0.0218309	0.0485588	0.0234092	0.0440866	0.0261925	0.0388685	0.0455629	0.0373953	0.0315328	0.0325389	0.0502542	0.0538944	0.0370561	0.0352402	0.0179293	0.0231364	0.0267655	0.0122656	0.0380454	0.0219424	0.0470715	0.0611513	0.053249	0.0369165	0.0279142	0.0359859	0.0399495	0.0338189	0.0242555
52	0.0206738	0.0441208	0.0441623	0.0462408	0.0357044	0.0737795	0.051463	0.0473999	0.0257246	0.0398127	0.050521	0.0528759	0.046972	0.0319248	0.037381	0.0293396	0.0298786	0.0325901	0.0486461	0.0396134	0.0252251	0.052995	0.026737	0.0481	0.0294236	0.0426579	0.0475778	0.0395733	0.0320718	0.0356871	0.0536263	0.0541017	0.0387615	0.0388334	0.0215529	0.0244604	0.0282609	0.0116106	0.0402704	0.0239739	0.0496116	0.0642525	0.0572872	0.0412588	0.0303244	0.0398223	0.0424481	0.0370556	0.0271439
51	0.0234461	0.0462988	0.0478439	0.0514647	0.0386204	0.0788265	0.0541717	0.05261	0.0290331	0.0427481	0.0528925	0.0550429	0.0498659	0.0331852	0.0386358	0.0329577	0.0312246	0.0340992	0.0524577	0.0408931	0.0287078	0.0563311	0.0300898	0.0511265	0.0323231	0.0456596	0.0503695	0.0415689	0.0326799	0.038172	0.0565257	0.0553787	0.0415393	0.0430761	0.0244468	0.026011	0.0290044	0.0125089	0.0414921	0.0256572	0.05059	0.0650734	0.0617538	0.0461207	0.0311978	0.0430617	0.0447505	0.040259	0.0305381
50	0.0264395	0.0476145	0.049928	0.0561414	0.0423297	0.0839814	0.0559406	0.0578146	0.033309	0.0453103	0.0552723	0.0572126	0.0540783	0.0344041	0.0409769	0.0357383	0.0322943	0.0361473	0.0562057	0.0428307	0.0338239	0.0611184	0.0337051	0.0569088	0.0356122	0.0483987	0.0538079	0.0429592	0.0333515	0.0405711	0.0606855	0.0578331	0.0429849	0.0480845	0.0280013	0.0285539	0.0308231	0.0130478	0.0433357	0.0264864	0.0525939	0.0682741	0.0662564	0.051082	0.0328424	0.0462763	0.0465582	0.0423846	0.0341755
49	0.029397	0.0503343	0.054179	0.0598452	0.0465559	0.090322	0.0597688	0.0602552	0.0386822	0.0505647	0.0562397	0.0587356	0.0569556	0.0365628	0.042978	0.0394669	0.0366255	0.0395111	0.0597795	0.0455504	0.0369389	0.0651593	0.0413752	0.0604412	0.0379478	0.0507039	0.0573486	0.0463451	0.0350569	0.0425612	0.0652489	0.0589553	0.0449142	0.0508181	0.0316884	0.0305633	0.0331421	0.012343	0.0432611	0.0273819	0.0544762	0.0722266	0.0716987	0.0567012	0.0345672	0.0502537	0.0473183	0.0458479	0.0379926
48	0.0323158	0.0522276	0.0567053	0.0623217	0.0513044	0.0943519	0.0621209	0.0662669	0.0416563	0.055023	0.0577986	0.0635588	0.0609689	0.0389371	0.0455347	0.0431928	0.0393563	0.0419213	0.0668664	0.0469407	0.0434979	0.0705049	0.0471049	0.0661046	0.04085	0.0537609	0.0621496	0.0471135	0.0377021	0.0447917	0.0689361	0.0620924	0.0477749	0.0558845	0.0355442	0.032487	0.0363787	0.0157344	0.042396	0.0288662	0.0581164	0.0765329	0.0763864	0.0616294	0.0365324	0.0543941	0.0492559	0.0486975	0.0426748
47	0.0360195	0.0549031	0.0613129	0.0649586	0.0539993	0.0997251	0.0663803	0.0693405	0.0472479	0.0622619	0.0601204	0.0649048	0.0645676	0.0410681	0.0474032	0.0469546	0.0473194	0.0478943	0.0718057	0.0492901	0.0469861	0.0757123	0.0558391	0.0702921	0.0431883	0.0572546	0.0664974	0.0506265	0.0407452	0.0463036	0.0735381	0.0646795	0.0515339	0.0583444	0.0387366	0.035931	0.0393362	0.0185316	0.0449112	0.0287308	0.0620302	0.0813561	0.0814943	0.0669944	0.0393268	0.0585484	0.0516882	0.0534627	0.0477108
46	0.0399085	0.0588667	0.0660586	0.0676507	0.0580403	0.103448	0.0703411	0.0746999	0.0519992	0.0667064	0.0625333	0.070864	0.0686418	0.044888	0.0501202	0.0500945	0.0528363	0.0524743	0.0785249	0.0520928	0.0522073	0.079897	0.062481	0.0731086	0.045781	0.0585647	0.0703615	0.0528322	0.0450405	0.0482357	0.0772364	0.0682672	0.0552819	0.0616806	0.0405415	0.0385125	0.0433385	0.0238108	0.0479322	0.0300741	0.0679535	0.0866989	0.0852893	0.0720027	0.0423948	0.0629432	0.0565666	0.0576639	0.0527302
45	0.0440158	0.0617579	0.0701245	0.0705944	0.0621752	0.108166	0.0760183	0.0804352	0.0570932	0.0701973	0.0660408	0.0768342	0.0734207	0.0491749	0.0537411	0.0526816	0.0585716	0.0563079	0.0848628	0.05544	0.0581526	0.0856461	0.0693109	0.0775116	0.0498413	0.0594575	0.0731282	0.0561435	0.0496177	0.0519007	0.0818329	0.0737344	0.0587867	0.0653373	0.0424155	0.0418763	0.0481561	0.0296373	0.0518433	0.0324373	0.0731995	0.0921965	0.0893717	0.0760713	0.0460792	0.0676696	0.0619951	0.0631449	0.0588027
44	0.0498699	0.0665949	0.0764651	0.0742262	0.065282	0.113523	0.080941	0.0857199	0.063561	0.0737325	0.0725694	0.0824977	0.0770692	0.0525829	0.057243	0.057958	0.0663468	0.0626541	0.0902857	0.0598237	0.0636613	0.0890209	0.0766603	0.0803033	0.0553112	0.0601761	0.0759807	0.061525	0.0562927	0.0565028	0.0861419	0.0779191	0.0632257	0.0676038	0.0441845	0.0471279	0.0526117	0.0342145	0.0560114	0.034712	0.0778099	0.0970666	0.0965525	0.0808475	0.0488902	0.0723877	0.0670532	0.0703452	0.064585
43	0.0562133	0.0697707	0.0802462	0.0789527	0.0700747	0.116632	0.0855071	0.09339	0.0690807	0.0763279	0.0800598	0.089615	0.0826442	0.0566073	0.0614968	0.0597215	0.0714795	0.0659709	0.0977071	0.0664352	0.07239	0.0941785	0.0827992	0.0854775	0.0611902	0.0610413	0.0795352	0.0659722	0.0635289	0.0619368	0.0927258	0.0852464	0.0666115	0.0714375	0.0453481	0.0505691	0.0577914	0.040088	0.0618932	0.0391952	0.0825612	0.102346	0.0997173	0.0832771	0.0537548	0.0780097	0.0721777	0.0780733	0.0698753
42	0.0631288	0.0744833	0.0872613	0.0843867	0.0745386	0.121677	0.08928	0.0983348	0.0769138	0.081585	0.0853971	0.0958229	0.0860992	0.0599269	0.0660077	0.0658879	0.0796333	0.0722672	0.103462	0.0744287	0.0779097	0.0965528	0.0897119	0.0891895	0.0700903	0.0635897	0.0816469	0.071011	0.0698916	0.065342	0.0978419	0.0900254	0.0703927	0.0739472	0.0492675	0.0557461	0.0628247	0.0430787	0.0678689	0.043438	0.0872075	0.106962	0.108753	0.0888742	0.0568229	0.0837422	0.0751821	0.0849584	0.0755553
41	0.0702737	0.0789361	0.0920789	0.0904426	0.0789969	0.124046	0.0931496	0.105623	0.0819526	0.0872567	0.0924342	0.101243	0.0917322	0.063744	0.0698994	0.0700339	0.0868446	0.0768969	0.110308	0.0831961	0.0864891	0.103184	0.0966385	0.0951017	0.0777936	0.0662625	0.0871942	0.0748281	0.0758618	0.0698916	0.105446	0.0989752	0.0731954	0.0777532	0.0530928	0.0585736	0.0670121	0.0477305	0.0730266	0.0491539	0.0920002	0.112647	0.110348	0.093244	0.0614194	0.0930956	0.0785349	0.0920149	0.0797759
40	0.076993	0.0842015	0.0961613	0.0964985	0.0838367	0.128363	0.0992718	0.11082	0.0905127	0.0942165	0.0994189	0.106072	0.0959639	0.0680724	0.0747917	0.0771181	0.0962781	0.0829639	0.114764	0.0912587	0.0936755	0.10958	0.103239	0.10267	0.0869286	0.0701044	0.0929129	0.078026	0.0817464	0.0740818	0.113204	0.107088	0.076327	0.0828915	0.0574323	0.0623631	0.0722001	0.0510113	0.0768132	0.0552071	0.0983961	0.120414	0.117064	0.0974094	0.0660131	0.10042	0.0811579	0.0990465	0.086158
39	0.0837261	0.0910949	0.101816	0.103096	0.0875902	0.133258	0.106793	0.116091	0.101654	0.10247	0.103944	0.110237	0.100005	0.0719613	0.078805	0.0847412	0.105656	0.0893045	0.118713	0.0992162	0.100268	0.116177	0.110345	0.110859	0.09511	0.0766385	0.099693	0.0825037	0.0863595	0.0772189	0.118754	0.114926	0.0795332	0.0874217	0.0635767	0.0669983	0.0775042	0.0546598	0.0818299	0.0602735	0.103626	0.13024	0.125091	0.105171	0.0712786	0.108375	0.0849114	0.105285	0.0919624
38	0.0910645	0.0972669	0.108558	0.110996	0.0950557	0.137031	0.113598	0.124084	0.109413	0.110342	0.107932	0.114831	0.105762	0.0780891	0.0830394	0.0913443	0.114037	0.0956562	0.128727	0.108542	0.108684	0.129182	0.119544	0.120953	0.102717	0.0822052	0.108665	0.0855358	0.0899665	0.082266	0.126311	0.126947	0.0848567	0.0938286	0.0691047	0.0696766	0.0828968	0.064226	0.0842401	0.0660613	0.111724	0.137977	0.128139	0.112233	0.077	0.118436	0.0910309	0.11233	0.099041
37	0.0991299	0.103953	0.116316	0.117358	0.0998043	0.146522	0.121751	0.130544	0.121146	0.119435	0.111879	0.119555	0.108974	0.0831085	0.0884651	0.0986054	0.120792	0.105214	0.134888	0.117721	0.1182	0.138195	0.127916	0.132031	0.108966	0.0901434	0.117148	0.093228	0.0957543	0.0863512	0.132384	0.136541	0.0903018	0.0993925	0.075777	0.0756413	0.0887178	0.0733665	0.089793	0.070586	0.118634	0.147446	0.138187	0.124126	0.0834567	0.126421	0.0970011	0.117706	0.106869
36	0.105332	0.110368	0.12565	0.125371	0.109716	0.153239	0.130157	0.139154	0.131232	0.125792	0.120774	0.125749	0.115718	0.0902562	0.0934984	0.104938	0.128332	0.114559	0.147912	0.12669	0.127838	0.152236	0.139812	0.144873	0.11995	0.0966056	0.126039	0.0994553	0.104082	0.0937946	0.141958	0.147605	0.0982123	0.108403	0.0825322	0.0809454	0.0947184	0.0848454	0.0933696	0.0759453	0.129347	0.154016	0.1449	0.132628	0.0908173	0.136529	0.105473	0.123773	0.117833
35	0.113273	0.116858	0.136018	0.132878	0.115636	0.163385	0.138653	0.147238	0.14349	0.134748	0.129889	0.132277	0.121279	0.0958229	0.0986145	0.113224	0.136917	0.128122	0.159118	0.13611	0.138198	0.16366	0.151838	0.156855	0.129845	0.101382	0.132811	0.109093	0.11382	0.098709	0.148879	0.157155	0.106543	0.113851	0.0896439	0.0904591	0.0997157	0.0946908	0.0993453	0.0808127	0.140475	0.160733	0.156343	0.146457	0.100494	0.144771	0.112502	0.129873	0.127875
34	0.124279	0.123904	0.148271	0.141051	0.126657	0.17377	0.147844	0.15587	0.15223	0.144126	0.138673	0.140915	0.129005	0.102329	0.103885	0.122989	0.143482	0.140018	0.173172	0.147207	0.148776	0.17468	0.165656	0.16895	0.14327	0.106014	0.141579	0.118438	0.123657	0.105799	0.159225	0.16745	0.11562	0.122889	0.0961974	0.0989446	0.105177	0.108022	0.106405	0.0863988	0.152161	0.166015	0.16832	0.157341	0.110856	0.156104	0.12057	0.135824	0.139086
33	0.131775	0.132212	0.160253	0.152713	0.136532	0.183057	0.156495	0.165077	0.161746	0.155881	0.147971	0.149099	0.13969	0.109776	0.110602	0.135275	0.150712	0.154214	0.190906	0.158305	0.1607	0.190012	0.179205	0.182773	0.159412	0.11071	0.14903	0.129735	0.132419	0.113353	0.170925	0.178675	0.12572	0.133691	0.103011	0.108378	0.112314	0.12143	0.113597	0.0926924	0.166319	0.171197	0.1824	0.169619	0.121417	0.167704	0.13206	0.145686	0.150775
32	0.144346	0.142981	0.173506	0.164239	0.14441	0.19406	0.167896	0.173516	0.173637	0.168922	0.158331	0.157225	0.149204	0.117354	0.117354	0.149397	0.164057	0.17008	0.20456	0.169358	0.173912	0.201189	0.194666	0.19659	0.177543	0.118585	0.157038	0.141946	0.142048	0.122789	0.181304	0.189806	0.137414	0.141953	0.110355	0.119586	0.119525	0.132618	0.123107	0.100821	0.182242	0.178162	0.200023	0.182952	0.132794	0.177782	0.142043	0.158854	0.161496
31	0.155858	0.154056	0.185668	0.177882	0.153965	0.205564	0.178513	0.183701	0.18526	0.183007	0.169066	0.16665	0.162413	0.126611	0.125002	0.164927	0.177183	0.188043	0.220932	0.180735	0.186944	0.217301	0.210921	0.212707	0.196604	0.126501	0.169097	0.152549	0.151125	0.133618	0.195922	0.200967	0.152036	0.155761	0.117386	0.132881	0.130971	0.148445	0.129976	0.109804	0.197975	0.187259	0.214736	0.1951	0.145063	0.194761	0.155114	0.17405	0.177967
30	0.170458	0.167063	0.198664	0.189922	0.16357	0.218137	0.19476	0.191564	0.199785	0.19893	0.180747	0.177051	0.174658	0.136644	0.136072	0.182567	0.19461	0.207236	0.236131	0.195967	0.206845	0.232174	0.227351	0.227591	0.216259	0.138212	0.179152	0.16557	0.159965	0.144826	0.207877	0.214588	0.16705	0.167086	0.129009	0.147174	0.141831	0.1624	0.139517	0.12298	0.216142	0.196073	0.232287	0.20866	0.157419	0.207415	0.168506	0.191524	0.189449
29	0.184606	0.179617	0.211909	0.206373	0.177984	0.23287	0.20913	0.202695	0.214674	0.213815	0.192411	0.190421	0.188395	0.146404	0.147399	0.198109	0.210268	0.22544	0.254608	0.209939	0.225137	0.253224	0.244982	0.243667	0.234855	0.150233	0.19093	0.177433	0.168381	0.157021	0.222155	0.226523	0.185159	0.181453	0.141289	0.161604	0.155043	0.179673	0.151839	0.139736	0.23313	0.208655	0.24512	0.223121	0.171438	0.225223	0.182481	0.209711	0.207063
28	0.200997	0.191494	0.22576	0.220818	0.193338	0.248931	0.226432	0.21374	0.232162	0.228994	0.207206	0.203649	0.200899	0.156869	0.160138	0.215978	0.230249	0.246753	0.270147	0.227725	0.247934	0.272907	0.263943	0.262705	0.254037	0.161595	0.205034	0.19012	0.181828	0.169702	0.241882	0.239795	0.202368	0.19912	0.15603	0.179518	0.169609	0.197163	0.161148	0.156303	0.253412	0.220512	0.260355	0.238348	0.186114	0.243844	0.19666	0.230234	0.225969
27	0.218938	0.205074	0.241542	0.236653	0.211086	0.264998	0.244708	0.22704	0.254069	0.244547	0.222342	0.220645	0.213898	0.168171	0.174928	0.237654	0.25081	0.267762	0.287779	0.248251	0.27124	0.296227	0.284922	0.283761	0.275593	0.174456	0.222467	0.202743	0.195554	0.183517	0.262167	0.253972	0.223714	0.218783	0.173479	0.196259	0.18653	0.215801	0.177627	0.1781	0.276751	0.234622	0.281608	0.254797	0.201535	0.264345	0.212954	0.254256	0.245149
26	0.238504	0.218628	0.258328	0.257753	0.232379	0.281732	0.263702	0.244567	0.278788	0.25847	0.237536	0.236676	0.228785	0.178759	0.186051	0.256095	0.271891	0.289517	0.311649	0.272953	0.294223	0.324002	0.3088	0.306022	0.297059	0.187649	0.239305	0.216151	0.212055	0.197729	0.285849	0.270224	0.246492	0.240812	0.191923	0.215649	0.204062	0.238178	0.194819	0.195585	0.299828	0.251906	0.298623	0.272661	0.218442	0.286664	0.231461	0.279502	0.26786
25	0.25887	0.235989	0.27673	0.276308	0.253897	0.298846	0.283606	0.263785	0.306102	0.273321	0.254874	0.256994	0.24062	0.194116	0.202519	0.279824	0.294697	0.312514	0.333833	0.296955	0.325315	0.348665	0.334464	0.332916	0.320553	0.203108	0.258825	0.230353	0.230483	0.215413	0.309426	0.290255	0.270863	0.263309	0.212365	0.235663	0.221586	0.262089	0.219817	0.220726	0.327631	0.270347	0.326033	0.292097	0.239125	0.310536	0.251221	0.305246	0.288007
24	0.279025	0.256794	0.297933	0.300208	0.278892	0.312893	0.303141	0.2848	0.332282	0.28834	0.271522	0.278128	0.255643	0.208141	0.214083	0.304053	0.317475	0.336052	0.360657	0.322771	0.352615	0.376681	0.360175	0.358359	0.346565	0.219988	0.278162	0.244253	0.249441	0.234526	0.335026	0.313627	0.295976	0.288218	0.236155	0.260041	0.243239	0.286438	0.245539	0.24152	0.353267	0.290422	0.350697	0.310945	0.256524	0.339066	0.271307	0.33018	0.31413
23	0.301443	0.277054	0.318682	0.323677	0.299315	0.32909	0.324333	0.3097	0.360083	0.303329	0.289253	0.297125	0.266887	0.223478	0.233923	0.330444	0.345007	0.367841	0.386843	0.346986	0.381814	0.406098	0.388154	0.38596	0.374282	0.237832	0.297811	0.26503	0.274864	0.25187	0.366583	0.339131	0.322934	0.318591	0.257065	0.286811	0.263029	0.314896	0.268784	0.261393	0.380622	0.310685	0.380639	0.333073	0.275972	0.36583	0.294696	0.357903	0.336808
22	0.327334	0.297831	0.342417	0.350001	0.323489	0.348905	0.348905	0.337139	0.388408	0.321395	0.30804	0.320519	0.279128	0.239343	0.254275	0.358015	0.370386	0.399306	0.415815	0.374259	0.410877	0.442641	0.41813	0.41452	0.403185	0.260643	0.317482	0.285801	0.30032	0.273264	0.399529	0.367249	0.352669	0.349617	0.278925	0.313989	0.283812	0.34837	0.296885	0.286048	0.411148	0.335088	0.411786	0.354765	0.296047	0.395137	0.322618	0.386994	0.359288
21	0.356381	0.323754	0.369344	0.379117	0.349316	0.371058	0.378079	0.367449	0.417154	0.342573	0.325691	0.341879	0.293076	0.25794	0.27354	0.390931	0.397048	0.432914	0.44981	0.404248	0.440234	0.484256	0.452113	0.445281	0.432749	0.282772	0.339133	0.308239	0.32704	0.293695	0.431769	0.3987	0.385369	0.380767	0.307195	0.347478	0.308917	0.385969	0.324926	0.307134	0.441861	0.365874	0.44711	0.376117	0.317661	0.429059	0.352408	0.418835	0.390825
20	0.385427	0.348202	0.394081	0.405696	0.375322	0.393701	0.407176	0.394138	0.446101	0.365022	0.344895	0.365852	0.308358	0.278504	0.298919	0.432441	0.42351	0.468232	0.480615	0.43358	0.474446	0.527863	0.484883	0.482166	0.461785	0.305622	0.363094	0.333079	0.356211	0.31584	0.466294	0.439624	0.416415	0.417039	0.342212	0.38127	0.331607	0.421746	0.354924	0.334509	0.476279	0.400037	0.487299	0.402715	0.340152	0.463643	0.382265	0.451735	0.421254
19	0.415878	0.379007	0.425295	0.435525	0.40501	0.424152	0.439492	0.427306	0.4798	0.390561	0.364865	0.387585	0.328858	0.299869	0.318366	0.47413	0.45444	0.506649	0.515441	0.464976	0.504513	0.574393	0.521161	0.521761	0.492042	0.332598	0.38902	0.359769	0.385886	0.339437	0.499832	0.47785	0.449328	0.450246	0.37739	0.416608	0.359305	0.459751	0.389319	0.360438	0.512841	0.442027	0.529853	0.42889	0.364381	0.502361	0.413498	0.485431	0.461404
18	0.450359	0.405218	0.451354	0.463535	0.437587	0.455291	0.471707	0.458912	0.516027	0.413892	0.387137	0.407582	0.349406	0.320691	0.339809	0.516906	0.484329	0.55124	0.552885	0.504324	0.53654	0.626328	0.55811	0.558013	0.523239	0.358309	0.41711	0.389993	0.414164	0.366864	0.54075	0.519423	0.482933	0.49324	0.409861	0.448422	0.383393	0.499047	0.42485	0.392854	0.550721	0.487904	0.570686	0.461674	0.394882	0.536803	0.450091	0.53227	0.493295
17	0.478931	0.43464	0.488226	0.493326	0.468955	0.490637	0.49962	0.494465	0.551042	0.44114	0.408782	0.432171	0.372903	0.339983	0.359801	0.561185	0.520342	0.59377	0.593853	0.541481	0.571471	0.675337	0.595523	0.596706	0.560553	0.392782	0.447293	0.420317	0.445873	0.397787	0.577987	0.561588	0.514738	0.53337	0.442709	0.483596	0.411373	0.538636	0.468812	0.428109	0.590614	0.533739	0.614777	0.492415	0.428594	0.57481	0.484782	0.574985	0.532908
16	0.507983	0.464738	0.52803	0.521458	0.502259	0.52556	0.53132	0.527835	0.590603	0.467735	0.433196	0.460104	0.394815	0.362482	0.382319	0.610608	0.561406	0.639204	0.635484	0.580981	0.611187	0.721374	0.631975	0.638365	0.605095	0.427489	0.478725	0.451362	0.480818	0.432393	0.620381	0.606094	0.546121	0.577213	0.478834	0.516673	0.443709	0.574739	0.517895	0.471636	0.631491	0.580813	0.658465	0.527678	0.467318	0.615668	0.522181	0.619612	0.576541
15	0.535808	0.49882	0.564311	0.549377	0.535963	0.562192	0.565459	0.562883	0.631513	0.494855	0.455538	0.484817	0.415841	0.387966	0.410714	0.664089	0.604784	0.694133	0.67758	0.621045	0.655192	0.766405	0.669571	0.681782	0.646726	0.46069	0.513215	0.487239	0.515296	0.466829	0.668602	0.655951	0.579438	0.622321	0.517696	0.557107	0.477681	0.612371	0.558777	0.50803	0.668786	0.627754	0.704027	0.57002	0.510663	0.657509	0.561847	0.661288	0.624949
14	0.566281	0.529849	0.600629	0.58064	0.567719	0.60159	0.605194	0.600509	0.674985	0.526705	0.478871	0.511011	0.436748	0.415717	0.434957	0.717918	0.652867	0.745331	0.724687	0.664451	0.698529	0.813708	0.709428	0.722786	0.68883	0.492029	0.545235	0.522753	0.552289	0.499259	0.712696	0.702209	0.620008	0.665357	0.563282	0.596511	0.516322	0.652449	0.60493	0.546726	0.705679	0.674828	0.744773	0.608298	0.561144	0.70139	0.604648	0.705865	0.672004
13	0.601157	0.564117	0.637592	0.613908	0.600314	0.64018	0.647472	0.642184	0.723653	0.562706	0.497852	0.53961	0.459836	0.446931	0.466942	0.772307	0.703172	0.800473	0.773598	0.709543	0.744547	0.857724	0.757391	0.771676	0.726139	0.523787	0.584423	0.558074	0.588965	0.532303	0.764778	0.753733	0.665785	0.711889	0.60781	0.640365	0.549189	0.698055	0.642084	0.585571	0.744522	0.726857	0.784517	0.650507	0.616159	0.740114	0.64883	0.752895	0.72416
12	0.633383	0.595032	0.675017	0.646642	0.634118	0.679783	0.683888	0.681555	0.764171	0.602745	0.524259	0.567214	0.484082	0.479678	0.490605	0.824127	0.757855	0.856723	0.822444	0.750494	0.785377	0.900904	0.807143	0.817682	0.763077	0.557701	0.619659	0.598973	0.630201	0.561847	0.820729	0.800538	0.711745	0.757531	0.65992	0.681601	0.587149	0.74405	0.689519	0.622139	0.782767	0.773171	0.819468	0.68954	0.669781	0.77873	0.691578	0.794883	0.77143
11	0.671595	0.626923	0.715825	0.680293	0.669044	0.71556	0.726536	0.720886	0.802463	0.647038	0.551321	0.596717	0.509977	0.511603	0.516318	0.869484	0.812399	0.906165	0.867168	0.788596	0.826917	0.936786	0.850737	0.861467	0.79572	0.595764	0.658838	0.639612	0.669096	0.591452	0.882021	0.843682	0.759015	0.806431	0.703937	0.723412	0.617979	0.788617	0.73426	0.657999	0.821046	0.816516	0.854684	0.726818	0.726321	0.812379	0.725067	0.841276	0.816279
10	0.708895	0.662081	0.75988	0.713829	0.708613	0.754837	0.767521	0.760019	0.836474	0.693064	0.578793	0.629258	0.538911	0.543322	0.536365	0.911016	0.868221	0.969687	0.917276	0.828237	0.865762	0.978066	0.898355	0.909571	0.823849	0.636447	0.697703	0.679646	0.706172	0.623385	0.937768	0.887906	0.807996	0.85204	0.749244	0.772171	0.652678	0.835564	0.777876	0.692281	0.860452	0.858274	0.892374	0.76068	0.784041	0.850187	0.762953	0.886396	0.859953
9	0.746306	0.698323	0.799087	0.74596	0.746419	0.794224	0.806957	0.799752	0.872011	0.73417	0.61017	0.660842	0.568674	0.570443	0.553859	0.947846	0.922163	1.0101	0.969596	0.86565	0.900199	1.01736	0.937643	0.952886	0.859441	0.680152	0.73209	0.721816	0.74531	0.65113	1.00074	0.933973	0.854146	0.899807	0.793355	0.813145	0.689072	0.882106	0.823076	0.731452	0.901495	0.900674	0.931553	0.801327	0.843617	0.886625	0.798443	0.932593	0.895782
8	0.782683	0.739045	0.839115	0.770015	0.779952	0.828362	0.850244	0.840916	0.910016	0.771849	0.639009	0.693761	0.597508	0.602447	0.576667	0.9944	0.970796	1.04825	1.02236	0.902412	0.938248	1.04761	0.971947	0.998843	0.888236	0.726744	0.76952	0.759451	0.776101	0.679427	1.05384	0.984272	0.902245	0.939269	0.83741	0.857872	0.730106	0.918367	0.860373	0.771859	0.940257	0.943936	0.97552	0.835753	0.903222	0.924614	0.833247	0.971273	0.931098
7	0.809861	0.780986	0.870799	0.786445	0.815221	0.855272	0.891665	0.881685	0.945718	0.805736	0.664236	0.724323	0.620714	0.623959	0.597638	1.03297	1.02131	1.08374	1.07142	0.937979	0.974774	1.07237	0.997284	1.043	0.921233	0.771983	0.805137	0.802387	0.803951	0.709132	1.09794	1.03879	0.942724	0.977044	0.879865	0.900819	0.776262	0.946585	0.897513	0.814413	0.977306	0.979426	1.02288	0.874137	0.949328	0.960584	0.871807	1.00333	0.959454
6	0.831329	0.820688	0.900752	0.798161	0.846855	0.874291	0.915198	0.924458	0.980498	0.831933	0.68281	0.752095	0.641881	0.64556	0.621203	1.07479	1.06958	1.11914	1.1155	0.969427	1.00607	1.08907	1.01389	1.08423	0.944398	0.812086	0.831364	0.843042	0.829866	0.742248	1.14095	1.09184	0.978219	1.0127	0.919863	0.951284	0.823297	0.970032	0.930277	0.861821	1.01685	1.00885	1.06322	0.910063	0.989299	0.990565	0.91065	1.03586	0.982705
5	0.84971	0.846946	0.925352	0.809402	0.872742	0.890784	0.931553	0.967023	1.01079	0.852295	0.699579	0.767021	0.658832	0.654211	0.638713	1.11199	1.1138	1.15351	1.15618	1.00577	1.02565	1.10519	1.03218	1.11637	0.962273	0.850505	0.855303	0.885423	0.85069	0.775786	1.17909	1.13627	1.0177	1.04762	0.951082	0.987031	0.866164	0.993111	0.962155	0.902729	1.05232	1.02611	1.09554	0.943784	1.00883	1.01107	0.953423	1.06606	0.998338
4	0.85966	0.866847	0.944189	0.818477	0.898959	0.897301	0.934753	1.00247	1.02058	0.868744	0.709958	0.775412	0.672216	0.654803	0.652039	1.1466	1.14957	1.17557	1.18364	1.03217	1.04464	1.11332	1.04657	1.13834	0.98049	0.887744	0.871373	0.926943	0.868899	0.804321	1.22103	1.17163	1.04711	1.0817	0.981881	1.01975	0.902176	1.00928	0.998012	0.938586	1.08363	1.03186	1.11852	0.976836	1.0168	1.02404	0.987696	1.09148	1.00953
3	0.862493	0.884536	0.956519	0.824662	0.926115	0.899651	0.935928	1.0223	1.02662	0.875366	0.713833	0.785697	0.685035	0.654803	0.663233	1.1817	1.17625	1.19343	1.1977	1.05501	1.06537	1.11412	1.06005	1.14912	0.987345	0.90377	0.8693	0.955894	0.879884	0.829341	1.23844	1.1983	1.0686	1.10419	1.0156	1.05629	0.928157	1.01851	1.02352	0.965668	1.1063	1.03566	1.13261	1.00482	1.01649	1.03496	1.01751	1.10164	1.02542
2	0.864912	0.905681	0.961099	0.82587	0.951425	0.901378	0.936274	1.02196	1.03059	0.880579	0.715334	0.793002	0.69419	0.654457	0.672078	1.21757	1.18861	1.20354	1.2034	1.07211	1.0832	1.11291	1.07041	1.15541	0.987701	0.906891	0.864532	0.961618	0.88699	0.83862	1.24156	1.22304	1.08933	1.11442	1.05547	1.08736	0.942668	1.01833	1.04093	0.980673	1.1181	1.03843	1.14242	1.0291	1.01286	1.03876	1.03151	1.10164	1.04014
1	0.864912	0.91881	0.961652	0.826216	0.965798	0.901033	0.936965	1.02265	1.03094	0.880303	0.71561	0.795766	0.700408	0.653421	0.674151	1.23726	1.20133	1.20409	1.20271	1.07556	1.08942	1.11429	1.07283	1.15921	0.987149	0.90772	0.864187	0.961618	0.8939	0.83862	1.24239	1.23479	1.09451	1.11386	1.08691	1.11749	0.943359	1.01937	1.04563	0.991729	1.12169	1.03739	1.14519	1.04707	1.00975	1.03911	1.03081	1.10268	1.04602
1	0.864912	0.91881	0.961652	0.826216	0.965798	0.901033	0.936965	1.02265	1.03094	0.880303	0.71561	0.795766	0.700408	0.653421	0.674151	1.23726	1.20133	1.20409	1.20271	1.07556	1.08942	1.11429	1.07283	1.15921	0.987149	0.90772	0.864187	0.961618	0.8939	0.83862	1.24239	1.23479	1.09451	1.11386	1.08691	1.11749	0.943359	1.01937	1.04563	0.991729	1.12169	1.03739	1.14519	1.04707	1.00975	1.03911	1.03081	1.10268	1.04602
2	0.864912	0.905681	0.961099	0.82587	0.951425	0.901378	0.936274	1.02196	1.03059	0.880579	0.715334	0.793002	0.69419	0.654457	0.672078	1.21757	1.18861	1.20354	1.2034	1.07211	1.0832	1.11291	1.07041	1.15541	0.987701	0.906891	0.864532	0.961618	0.88699	0.83862	1.24156	1.22304	1.08933	1.11442	1.05547	1.08736	0.942668	1.01833	1.04093	0.980673	1.1181	1.03843	1.14242	1.0291	1.01286	1.03876	1.03151	1.10164	1.04014
3	0.862493	0.884536	0.956519	0.824662	0.926115	0.899651	0.935928	1.0223	1.02662	0.875366	0.713833	0.785697	0.685035	0.654803	0.663233	1.1817	1.17625	1.19343	1.1977	1.05501	1.06537	1.11412	1.06005	1.14912	0.987345	0.90377	0.8693	0.955894	0.879884	0.829341	1.23844	1.1983	1.0686	1.10419	1.0156	1.05629	0.928157	1.01851	1.02352	0.965668	1.1063	1.03566	1.13261	1.00482	1.01649	1.03496	1.01751	1.10164	1.02542
4	0.85966	0.866847	0.944189	0.818477	0.898959	0.897301	0.934753	1.00247	1.02058	0.868744	0.709958	0.775412	0.672216	0.654803	0.652039	1.1466	1.14957	1.17557	1.18364	1.03217	1.04464	1.11332	1.04657	1.13834	0.98049	0.887744	0.871373	0.926943	0.868899	0.804321	1.22103	1.17163	1.04711	1.0817	0.981881	1.01975	0.902176	1.00928	0.998012	0.938586	1.08363	1.03186	1.11852	0.976836	1.0168	1.02404	0.987696	1.09148	1.00953
5	0.84971	0.846946	0.925352	0.809402	0.872742	0.890784	0.931553	0.967023	1.01079	0.852295	0.699579	0.767021	0.658832	0.654211	0.638713	1.11199	1.1138	1.15351	1.15618	1.00577	1.02565	1.10519	1.03218	1.11637	0.962273	0.850505	0.855303	0.885423	0.85069	0.775786	1.17909	1.13627	1.0177	1.04762	0.951082	0.987031	0.866164	0.993111	0.962155	0.902729	1.05232	1.02611	1.09554	0.943784	1.00883	1.01107	0.953423	1.06606	0.998338
6	0.831329	0.820688	0.900752	0.798161	0.846855	0.874291	0.915198	0.924458	0.980498	0.831933	0.68281	0.752095	0.641881	0.64556	0.621203	1.07479	1.06958	1.11914	1.1155	0.969427	1.00607	1.08907	1.01389	1.08423	0.944398	0.812086	0.831364	0.843042	0.829866	0.742248	1.14095	1.09184	0.978219	1.0127	0.919863	0.951284	0.823297	0.970032	0.930277	0.861821	1.01685	1.00885	1.06322	0.910063	0.989299	0.990565	0.91065	1.03586	0.982705
7	0.809861	0.780986	0.870799	0.786445	0.815221	0.855272	0.891665	0.881685	0.945718	0.805736	0.664236	0.724323	0.620714	0.623959	0.597638	1.03297	1.02131	1.08374	1.07142	0.937979	0.974774	1.07237	0.997284	1.043	0.921233	0.771983	0.805137	0.802387	0.803951	0.709132	1.09794	1.03879	0.942724	0.977044	0.879865	0.900819	0.776262	0.946585	0.897513	0.814413	0.977306	0.979426	1.02288	0.874137	0.949328	0.960584	0.871807	1.00333	0.959454
8	0.782683	0.739045	0.839115	0.770015	0.779952	0.828362	0.850244	0.840916	0.910016	0.771849	0.639009	0.693761	0.597508	0.602447	0.576667	0.9944	0.970796	1.04825	1.02236	0.902412	0.938248	1.04761	0.971947	0.998843	0.888236	0.726744	0.76952	0.759451	0.776101	0.679427	1.05384	0.984272	0.902245	0.939269	0.83741	0.857872	0.730106	0.918367	0.860373	0.771859	0.940257	0.943936	0.97552	0.835753	0.903222	0.924614	0.833247	0.971273	0.931098
9	0.746306	0.698323	0.799087	0.74596	0.746419	0.794224	0.806957	0.799752	0.872011	0.73417	0.61017	0.660842	0.568674	0.570443	0.553859	0.947846	0.922163	1.0101	0.969596	0.86565	0.900199	1.01736	0.937643	0.952886	0.859441	0.680152	0.73209	0.721816	0.74531	0.65113	1.00074	0.933973	0.854146	0.899807	0.793355	0.813145	0.689072	0.882106	0.823076	0.731452	0.901495	0.900674	0.931553	0.801327	0.843617	0.886625	0.798443	0.932593	0.895782
10	0.708895	0.662081	0.75988	0.713829	0.708613	0.754837	0.767521	0.760019	0.836474	0.693064	0.578793	0.629258	0.538911	0.543322	0.536365	0.911016	0.868221	0.969687	0.917276	0.828237	0.865762	0.978066	0.898355	0.909571	0.823849	0.636447	0.697703	0.679646	0.706172	0.623385	0.937768	0.887906	0.807996	0.85204	0.749244	0.772171	0.652678	0.835564	0.777876	0.692281	0.860452	0.858274	0.892374	0.76068	0.784041	0.850187	0.762953	0.886396	0.859953
11	0.671595	0.626923	0.715825	0.680293	0.669044	0.71556	0.726536	0.720886	0.802463	0.647038	0.551321	0.596717	0.509977	0.511603	0.516318	0.869484	0.812399	0.906165	0.867168	0.788596	0.826917	0.936786	0.850737	0.861467	0.79572	0.595764	0.658838	0.639612	0.669096	0.591452	0.882021	0.843682	0.759015	0.806431	0.703937	0.723412	0.617979	0.788617	0.73426	0.657999	0.821046	0.816516	0.854684	0.726818	0.726321	0.812379	0.725067	0.841276	0.816279
12	0.633383	0.595032	0.675017	0.646642	0.634118	0.679783	0.683888	0.681555	0.764171	0.602745	0.524259	0.567214	0.484082	0.479678	0.490605	0.824127	0.757855	0.856723	0.822444	0.750494	0.785377	0.900904	0.807143	0.817682	0.763077	0.557701	0.619659	0.598973	0.630201	0.561847	0.820729	0.800538	0.711745	0.757531	0.65992	0.681601	0.587149	0.74405	0.689519	0.622139	0.782767	0.773171	0.819468	0.68954	0.669781	0.77873	0.691578	0.794883	0.77143
13	0.601157	0.564117	0.637592	0.613908	0.600314	0.64018	0.647472	0.642184	0.723653	0.562706	0.497852	0.53961	0.459836	0.446931	0.466942	0.772307	0.703172	0.800473	0.773598	0.709543	0.744547	0.857724	0.757391	0.771676	0.726139	0.523787	0.584423	0.558074	0.588965	0.532303	0.764778	0.753733	0.665785	0.711889	0.60781	0.640365	0.549189	0.698055	0.642084	0.585571	0.744522	0.726857	0.784517	0.650507	0.616159	0.740114	0.64883	0.752895	0.72416
14	0.566281	0.529849	0.600629	0.58064	0.567719	0.60159	0.605194	0.600509	0.674985	0.526705	0.478871	0.511011	0.436748	0.415717	0.434957	0.717918	0.652867	0.745331	0.724687	0.664451	0.698529	0.813708	0.709428	0.722786	0.68883	0.492029	0.545235	0.522753	0.552289	0.499259	0.712696	0.702209	0.620008	0.665357	0.563282	0.596511	0.516322	0.652449	0.60493	0.546726	0.705679	0.674828	0.744773	0.608298	0.561144	0.70139	0.604648	0.705865	0.672004
15	0.535808	0.49882	0.564311	0.549377	0.535963	0.562192	0.565459	0.562883	0.631513	0.494855	0.455538	0.484817	0.415841	0.387966	0.410714	0.664089	0.604784	0.694133	0.67758	0.621045	0.655192	0.766405	0.669571	0.681782	0.646726	0.46069	0.513215	0.487239	0.515296	0.466829	0.668602	0.655951	0.579438	0.622321	0.517696	0.557107	0.477681	0.612371	0.558777	0.50803	0.668786	0.627754	0.704027	0.57002	0.510663	0.657509	0.561847	0.661288	0.624949
16	0.507983	0.464738	0.52803	0.521458	0.502259	0.52556	0.53132	0.527835	0.590603	0.467735	0.433196	0.460104	0.394815	0.362482	0.382319	0.610608	0.561406	0.639204	0.635484	0.580981	0.611187	0.721374	0.631975	0.638365	0.605095	0.427489	0.478725	0.451362	0.480818	0.432393	0.620381	0.606094	0.546121	0.577213	0.478834	0.516673	0.443709	0.574739	0.517895	0.471636	0.631491	0.580813	0.658465	0.527678	0.467318	0.615668	0.522181	0.619612	0.576541
17	0.478931	0.43464	0.488226	0.493326	0.468955	0.490637	0.49962	0.494465	0.551042	0.44114	0.408782	0.432171	0.372903	0.339983	0.359801	0.561185	0.520342	0.59377	0.593853	0.541481	0.571471	0.675337	0.595523	0.596706	0.560553	0.392782	0.447293	0.420317	0.445873	0.397787	0.577987	0.561588	0.514738	0.53337	0.442709	0.483596	0.411373	0.538636	0.468812	0.428109	0.590614	0.533739	0.614777	0.492415	0.428594	0.57481	0.484782	0.574985	0.532908
18	0.450359	0.405218	0.451354	0.463535	0.437587	0.455291	0.471707	0.458912	0.516027	0.413892	0.387137	0.407582	0.349406	0.320691	0.339809	0.516906	0.484329	0.55124	0.552885	0.504324	0.53654	0.626328	0.55811	0.558013	0.523239	0.358309	0.41711	0.389993	0.414164	0.366864	0.54075	0.519423	0.482933	0.49324	0.409861	0.448422	0.383393	0.499047	0.42485	0.392854	0.550721	0.487904	0.570686	0.461674	0.394882	0.536803	0.450091	0.53227	0.493295
19	0.415878	0.379007	0.425295	0.435525	0.40501	0.424152	0.439492	0.427306	0.4798	0.390561	0.364865	0.387585	0.328858	0.299869	0.318366	0.47413	0.45444	0.506649	0.515441	0.464976	0.504513	0.574393	0.521161	0.521761	0.492042	0.332598	0.38902	0.359769	0.385886	0.339437	0.499832	0.47785	0.449328	0.450246	0.37739	0.416608	0.359305	0.459751	0.389319	0.360438	0.512841	0.442027	0.529853	0.42889	0.364381	0.502361	0.413498	0.485431	0.461404
20	0.385427	0.348202	0.394081	0.405696	0.375322	0.393701	0.407176	0.394138	0.446101	0.365022	0.344895	0.365852	0.308358	0.278504	0.298919	0.432441	0.42351	0.468232	0.480615	0.43358	0.474446	0.527863	0.484883	0.482166	0.461785	0.305622	0.363094	0.333079	0.356211	0.31584	0.466294	0.439624	0.416415	0.417039	0.342212	0.38127	0.331607	0.421746	0.354924	0.334509	0.476279	0.400037	0.487299	0.402715	0.340152	0.463643	0.382265	0.451735	0.421254
21	0.356381	0.323754	0.369344	0.379117	0.349316	0.371058	0.378079	0.367449	0.417154	0.342573	0.325691	0.341879	0.293076	0.25794	0.27354	0.390931	0.397048	0.432914	0.44981	0.404248	0.440234	0.484256	0.452113	0.445281	0.432749	0.282772	0.339133	0.308239	0.32704	0.293695	0.431769	0.3987	0.385369	0.380767	0.307195	0.347478	0.308917	0.385969	0.324926	0.307134	0.441861	0.365874	0.44711	0.376117	0.317661	0.429059	0.352408	0.418835	0.390825
22	0.327334	0.297831	0.342417	0.350001	0.323489	0.348905	0.348905	0.337139	0.388408	0.321395	0.30804	0.320519	0.279128	0.239343	0.254275	0.358015	0.370386	0.399306	0.415815	0.374259	0.410877	0.442641	0.41813	0.41452	0.403185	0.260643	0.317482	0.285801	0.30032	0.273264	0.399529	0.367249	0.352669	0.349617	0.278925	0.313989	0.283812	0.34837	0.296885	0.286048	0.411148	0.335088	0.411786	0.354765	0.296047	0.395137	0.322618	0.386994	0.359288
23	0.301443	0.277054	0.318682	0.323677	0.299315	0.32909	0.324333	0.3097	0.360083	0.303329	0.289253	0.297125	0.266887	0.223478	0.233923	0.330444	0.345007	0.367841	0.386843	0.346986	0.381814	0.406098	0.388154	0.38596	0.374282	0.237832	0.297811	0.26503	0.274864	0.25187	0.366583	0.339131	0.322934	0.318591	0.257065	0.286811	0.263029	0.314896	0.268784	0.261393	0.380622	0.310685	0.380639	0.333073	0.275972	0.36583	0.294696	0.357903	0.336808
24	0.279025	0.256794	0.297933	0.300208	0.278892	0.312893	0.303141	0.2848	0.332282	0.28834	0.271522	0.278128	0.255643	0.208141	0.214083	0.304053	0.317475	0.336052	0.360657	0.322771	0.352615	0.376681	0.360175	0.358359	0.346565	0.219988	0.278162	0.244253	0.249441	0.234526	0.335026	0.313627	0.295976	0.288218	0.236155	0.260041	0.243239	0.286438	0.245539	0.24152	0.353267	0.290422	0.350697	0.310945	0.256524	0.339066	0.271307	0.33018	0.31413
25	0.25887	0.235989	0.27673	0.276308	0.253897	0.298846	0.283606	0.263785	0.306102	0.273321	0.254874	0.256994	0.24062	0.194116	0.202519	0.279824	0.294697	0.312514	0.333833	0.296955	0.325315	0.348665	0.334464	0.332916	0.320553	0.203108	0.258825	0.230353	0.230483	0.215413	0.309426	0.290255	0.270863	0.263309	0.212365	0.235663	0.221586	0.262089	0.219817	0.220726	0.327631	0.270347	0.326033	0.292097	0.239125	0.310536	0.251221	0.305246	0.288007
26	0.238504	0.218628	0.258328	0.257753	0.232379	0.281732	0.263702	0.244567	0.278788	0.25847	0.237536	0.236676	0.228785	0.178759	0.186051	0.256095	0.271891	0.289517	0.311649	0.272953	0.294223	0.324002	0.3088	0.306022	0.297059	0.187649	0.239305	0.216151	0.212055	0.197729	0.285849	0.270224	0.246492	0.240812	0.191923	0.215649	0.204062	0.238178	0.194819	0.195585	0.299828	0.251906	0.298623	0.272661	0.218442	0.286664	0.231461	0.279502	0.26786
27	0.218938	0.205074	0.241542	0.236653	0.211086	0.264998	0.244708	0.22704	0.254069	0.244547	0.222342	0.220645	0.213898	0.168171	0.174928	0.237654	0.25081	0.267762	0.287779	0.248251	0.27124	0.296227	0.284922	0.283761	0.275593	0.174456	0.222467	0.202743	0.195554	0.183517	0.262167	0.253972	0.223714	0.218783	0.173479	0.196259	0.18653	0.215801	0.177627	0.1781	0.276751	0.234622	0.281608	0.254797	0.201535	0.264345	0.212954	0.254256	0.245149
28	0.200997	0.191494	0.22576	0.220818	0.193338	0.248931	0.226432	0.21374	0.232162	0.228994	0.207206	0.203649	0.200899	0.156869	0.160138	0.215978	0.230249	0.246753	0.270147	0.227725	0.247934	0.272907	0.263943	0.262705	0.254037	0.161595	0.205034	0.19012	0.181828	0.169702	0.241882	0.239795	0.202368	0.19912	0.15603	0.179518	0.169609	0.197163	0.161148	0.156303	0.253412	0.220512	0.260355	0.238348	0.186114	0.243844	0.19666	0.230234	0.225969
29	0.184606	0.179617	0.211909	0.206373	0.177984	0.23287	0.20913	0.202695	0.214674	0.213815	0.192411	0.190421	0.188395	0.146404	0.147399	0.198109	0.210268	0.22544	0.254608	0.209939	0.225137	0.253224	0.244982	0.243667	0.234855	0.150233	0.19093	0.177433	0.168381	0.157021	0.222155	0.226523	0.185159	0.181453	0.141289	0.161604	0.155043	0.179673	0.151839	0.139736	0.23313	0.208655	0.24512	0.223121	0.171438	0.225223	0.182481	0.209711	0.207063
30	0.170458	0.167063	0.198664	0.189922	0.16357	0.218137	0.19476	0.191564	0.199785	0.19893	0.180747	0.177051	0.174658	0.136644	0.136072	0.182567	0.19461	0.207236	0.236131	0.195967	0.206845	0.232174	0.227351	0.227591	0.216259	0.138212	0.179152	0.16557	0.159965	0.144826	0.207877	0.214588	0.16705	0.167086	0.129009	0.147174	0.141831	0.1624	0.139517	0.12298	0.216142	0.196073	0.232287	0.20866	0.157419	0.207415	0.168506	0.191524	0.189449
31	0.155858	0.154056	0.185668	0.177882	0.153965	0.205564	0.178513	0.183701	0.18526	0.183007	0.169066	0.16665	0.162413	0.126611	0.125002	0.164927	0.177183	0.188043	0.220932	0.180735	0.186944	0.217301	0.210921	0.212707	0.196604	0.126501	0.169097	0.152549	0.151125	0.133618	0.195922	0.200967	0.152036	0.155761	0.117386	0.132881	0.130971	0.148445	0.129976	0.109804	0.197975	0.187259	0.214736	0.1951	0.145063	0.194761	0.155114	0.17405	0.177967
32	0.144346	0.142981	0.173506	0.164239	0.14441	0.19406	0.167896	0.173516	0.173637	0.168922	0.158331	0.157225	0.149204	0.117354	0.117354	0.149397	0.164057	0.17008	0.20456	0.169358	0.173912	0.201189	0.194666	0.19659	0.177543	0.118585	0.157038	0.141946	0.142048	0.122789	0.181304	0.189806	0.137414	0.141953	0.110355	0.119586	0.119525	0.132618	0.123107	0.100821	0.182242	0.178162	0.200023	0.182952	0.132794	0.177782	0.142043	0.158854	0.161496
33	0.131775	0.132212	0.160253	0.152713	0.136532	0.183057	0.156495	0.165077	0.161746	0.155881	0.147971	0.149099	0.13969	0.109776	0.110602	0.135275	0.150712	0.154214	0.190906	0.158305	0.1607	0.190012	0.179205	0.182773	0.159412	0.11071	0.14903	0.129735	0.132419	0.113353	0.170925	0.178675	0.12572	0.133691	0.103011	0.108378	0.112314	0.12143	0.113597	0.0926924	0.166319	0.171197	0.1824	0.169619	0.121417	0.167704	0.13206	0.145686	0.150775
34	0.124279	0.123904	0.148271	0.141051	0.126657	0.17377	0.147844	0.15587	0.15223	0.144126	0.138673	0.140915	0.129005	0.102329	0.103885	0.122989	0.143482	0.140018	0.173172	0.147207	0.148776	0.17468	0.165656	0.16895	0.14327	0.106014	0.141579	0.118438	0.123657	0.105799	0.159225	0.16745	0.11562	0.122889	0.0961974	0.0989446	0.105177	0.108022	0.106405	0.0863988	0.152161	0.166015	0.16832	0.157341	0.110856	0.156104	0.12057	0.135824	0.139086
35	0.113273	0.116858	0.136018	0.132878	0.115636	0.163385	0.138653	0.147238	0.14349	0.134748	0.129889	0.132277	0.121279	0.0958229	0.0986145	0.113224	0.136917	0.128122	0.159118	0.13611	0.138198	0.16366	0.151838	0.156855	0.129845	0.101382	0.132811	0.109093	0.11382	0.098709	0.148879	0.157155	0.106543	0.113851	0.0896439	0.0904591	0.0997157	0.0946908	0.0993453	0.0808127	0.140475	0.160733	0.156343	0.146457	0.100494	0.144771	0.112502	0.129873	0.127875
36	0.105332	0.110368	0.12565	0.125371	0.109716	0.153239	0.130157	0.139154	0.131232	0.125792	0.120774	0.125749	0.115718	0.0902562	0.0934984	0.104938	0.128332	0.114559	0.147912	0.12669	0.127838	0.152236	0.139812	0.144873	0.11995	0.0966056	0.126039	0.0994553	0.104082	0.0937946	0.141958	0.147605	0.0982123	0.108403	0.0825322	0.0809454	0.0947184	0.0848454	0.0933696	0.0759453	0.129347	0.154016	0.1449	0.132628	0.0908173	0.136529	0.105473	0.123773	0.117833
37	0.0991299	0.103953	0.116316	0.117358	0.0998043	0.146522	0.121751	0.130544	0.121146	0.119435	0.111879	0.119555	0.108974	0.0831085	0.0884651	0.0986054	0.120792	0.105214	0.134888	0.117721	0.1182	0.138195	0.127916	0.132031	0.108966	0.0901434	0.117148	0.093228	0.0957543	0.0863512	0.132384	0.136541	0.0903018	0.0993925	0.075777	0.0756413	0.0887178	0.0733665	0.089793	0.070586	0.118634	0.147446	0.138187	0.124126	0.0834567	0.126421	0.0970011	0.117706	0.106869
38	0.0910645	0.0972669	0.108558	0.110996	0.0950557	0.137031	0.113598	0.124084	0.109413	0.110342	0.107932	0.114831	0.105762	0.0780891	0.0830394	0.0913443	0.114037	0.0956562	0.128727	0.108542	0.108684	0.129182	0.119544	0.120953	0.102717	0.0822052	0.108665	0.0855358	0.0899665	0.082266	0.126311	0.126947	0.0848567	0.0938286	0.0691047	0.0696766	0.0828968	0.064226	0.0842401	0.0660613	0.111724	0.137977	0.128139	0.112233	0.077	0.118436	0.0910309	0.11233	0.099041
39	0.0837261	0.0910949	0.101816	0.103096	0.0875902	0.133258	0.106793	0.116091	0.101654	0.10247	0.103944	0.110237	0.100005	0.0719613	0.078805	0.0847412	0.105656	0.0893045	0.118713	0.0992162	0.100268	0.116177	0.110345	0.110859	0.09511	0.0766385	0.099693	0.0825037	0.0863595	0.0772189	0.118754	0.114926	0.0795332	0.0874217	0.0635767	0.0669983	0.0775042	0.0546598	0.0818299	0.0602735	0.103626	0.13024	0.125091	0.105171	0.0712786	0.108375	0.0849114	0.105285	0.0919624
40	0.076993	0.0842015	0.0961613	0.0964985	0.0838367	0.128363	0.0992718	0.11082	0.0905127	0.0942165	0.0994189	0.106072	0.0959639	0.0680724	0.0747917	0.0771181	0.0962781	0.0829639	0.114764	0.0912587	0.0936755	0.10958	0.103239	0.10267	0.0869286	0.0701044	0.0929129	0.078026	0.0817464	0.0740818	0.113204	0.107088	0.076327	0.0828915	0.0574323	0.0623631	0.0722001	0.0510113	0.0768132	0.0552071	0.0983961	0.120414	0.117064	0.0974094	0.0660131	0.10042	0.0811579	0.0990465	0.086158
41	0.0702737	0.0789361	0.0920789	0.0904426	0.0789969	0.124046	0.0931496	0.105623	0.0819526	0.0872567	0.0924342	0.101243	0.0917322	0.063744	0.0698994	0.0700339	0.0868446	0.0768969	0.110308	0.0831961	0.0864891	0.103184	0.0966385	0.0951017	0.0777936	0.0662625	0.0871942	0.0748281	0.0758618	0.0698916	0.105446	0.0989752	0.0731954	0.0777532	0.0530928	0.0585736	0.0670121	0.0477305	0.0730266	0.0491539	0.0920002	0.112647	0.110348	0.093244	0.0614194	0.0930956	0.0785349	0.0920149	0.0797759
42	0.0631288	0.0744833	0.0872613	0.0843867	0.0745386	0.121677	0.08928	0.0983348	0.0769138	0.081585	0.0853971	0.0958229	0.0860992	0.0599269	0.0660077	0.0658879	0.0796333	0.0722672	0.103462	0.0744287	0.0779097	0.0965528	0.0897119	0.0891895	0.0700903	0.0635897	0.0816469	0.071011	0.0698916	0.065342	0.0978419	0.0900254	0.0703927	0.0739472	0.0492675	0.0557461	0.0628247	0.0430787	0.0678689	0.043438	0.0872075	0.106962	0.108753	0.0888742	0.0568229	0.0837422	0.0751821	0.0849584	0.0755553
43	0.0562133	0.0697707	0.0802462	0.0789527	0.0700747	0.116632	0.0855071	0.09339	0.0690807	0.0763279	0.0800598	0.089615	0.0826442	0.0566073	0.0614968	0.0597215	0.0714795	0.0659709	0.0977071	0.0664352	0.07239	0.0941785	0.0827992	0.0854775	0.0611902	0.0610413	0.0795352	0.0659722	0.0635289	0.0619368	0.0927258	0.0852464	0.0666115	0.0714375	0.0453481	0.0505691	0.0577914	0.040088	0.0618932	0.0391952	0.0825612	0.102346	0.0997173	0.0832771	0.0537548	0.0780097	0.0721777	0.0780733	0.0698753
44	0.0498699	0.0665949	0.0764651	0.0742262	0.065282	0.113523	0.080941	0.0857199	0.063561	0.0737325	0.0725694	0.0824977	0.0770692	0.0525829	0.057243	0.057958	0.0663468	0.0626541	0.0902857	0.0598237	0.0636613	0.0890209	0.0766603	0.0803033	0.0553112	0.0601761	0.0759807	0.061525	0.0562927	0.0565028	0.0861419	0.0779191	0.0632257	0.0676038	0.0441845	0.0471279	0.0526117	0.0342145	0.0560114	0.034712	0.0778099	0.0970666	0.0965525	0.0808475	0.0488902	0.0723877	0.0670532	0.0703452	0.064585
45	0.0440158	0.0617579	0.0701245	0.0705944	0.0621752	0.108166	0.0760183	0.0804352	0.0570932	0.0701973	0.0660408	0.0768342	0.0734207	0.0491749	0.0537411	0.0526816	0.0585716	0.0563079	0.0848628	0.05544	0.0581526	0.0856461	0.0693109	0.0775116	0.0498413	0.0594575	0.0731282	0.0561435	0.0496177	0.0519007	0.0818329	0.0737344	0.0587867	0.0653373	0.0424155	0.0418763	0.0481561	0.0296373	0.0518433	0.0324373	0.0731995	0.0921965	0.0893717	0.0760713	0.0460792	0.0676696	0.0619951	0.0631449	0.0588027
46	0.0399085	0.0588667	0.0660586	0.0676507	0.0580403	0.103448	0.0703411	0.0746999	0.0519992	0.0667064	0.0625333	0.070864	0.0686418	0.044888	0.0501202	0.0500945	0.0528363	0.0524743	0.0785249	0.0520928	0.0522073	0.079897	0.062481	0.0731086	0.045781	0.0585647	0.0703615	0.0528322	0.0450405	0.0482357	0.0772364	0.0682672	0.0552819	0.0616806	0.0405415	0.0385125	0.0433385	0.0238108	0.0479322	0.0300741	0.0679535	0.0866989	0.0852893	0.0720027	0.0423948	0.0629432	0.0565666	0.0576639	0.0527302
47	0.0360195	0.0549031	0.0613129	0.0649586	0.0539993	0.0997251	0.0663803	0.0693405	0.0472479	0.0622619	0.0601204	0.0649048	0.0645676	0.0410681	0.0474032	0.0469546	0.0473194	0.0478943	0.0718057	0.0492901	0.0469861	0.0757123	0.0558391	0.0702921	0.0431883	0.0572546	0.0664974	0.0506265	0.0407452	0.0463036	0.0735381	0.0646795	0.0515339	0.0583444	0.0387366	0.035931	0.0393362	0.0185316	0.0449112	0.0287308	0.0620302	0.0813561	0.0814943	0.0669944	0.0393268	0.0585484	0.0516882	0.0534627	0.0477108
48	0.0323158	0.0522276	0.0567053	0.0623217	0.0513044	0.0943519	0.0621209	0.0662669	0.0416563	0.055023	0.0577986	0.0635588	0.0609689	0.0389371	0.0455347	0.0431928	0.0393563	0.0419213	0.0668664	0.0469407	0.0434979	0.0705049	0.0471049	0.0661046	0.04085	0.0537609	0.0621496	0.0471135	0.0377021	0.0447917	0.0689361	0.0620924	0.0477749	0.0558845	0.0355442	0.032487	0.0363787	0.0157344	0.042396	0.0288662	0.0581164	0.0765329	0.0763864	0.0616294	0.0365324	0.0543941	0.0492559	0.0486975	0.0426748
49	0.029397	0.0503343	0.054179	0.0598452	0.0465559	0.090322	0.0597688	0.0602552	0.0386822	0.0505647	0.0562397	0.0587356	0.0569556	0.0365628	0.042978	0.0394669	0.0366255	0.0395111	0.0597795	0.0455504	0.0369389	0.0651593	0.0413752	0.0604412	0.0379478	0.0507039	0.0573486	0.0463451	0.0350569	0.0425612	0.0652489	0.0589553	0.0449142	0.0508181	0.0316884	0.0305633	0.0331421	0.012343	0.0432611	0.0273819	0.0544762	0.0722266	0.0716987	0.0567012	0.0345672	0.0502537	0.0473183	0.0458479	0.0379926
50	0.0264395	0.0476145	0.049928	0.0561414	0.0423297	0.0839814	0.0559406	0.0578146	0.033309	0.0453103	0.0552723	0.0572126	0.0540783	0.0344041	0.0409769	0.0357383	0.0322943	0.0361473	0.0562057	0.0428307	0.0338239	0.0611184	0.0337051	0.0569088	0.0356122	0.0483987	0.0538079	0.0429592	0.0333515	0.0405711	0.0606855	0.0578331	0.0429849	0.0480845	0.0280013	0.0285539	0.0308231	0.0130478	0.0433357	0.0264864	0.0525939	0.0682741	0.0662564	0.051082	0.0328424	0.0462763	0.0465582	0.0423846	0.0341755
51	0.0234461	0.0462988	0.0478439	0.0514647	0.0386204	0.0788265	0.0541717	0.05261	0.0290331	0.0427481	0.0528925	0.0550429	0.0498659	0.0331852	0.0386358	0.0329577	0.0312246	0.0340992	0.0524577	0.0408931	0.0287078	0.0563311	0.0300898	0.0511265	0.0323231	0.0456596	0.0503695	0.0415689	0.0326799	0.038172	0.0565257	0.0553787	0.0415393	0.0430761	0.0244468	0.026011	0.0290044	0.0125089	0.0414921	0.0256572	0.05059	0.0650734	0.0617538	0.0461207	0.0311978	0.0430617	0.0447505	0.040259	0.0305381
52	0.0206738	0.0441208	0.0441623	0.0462408	0.0357044	0.0737795	0.051463	0.0473999	0.0257246	0.0398127	0.050521	0.0528759	0.046972	0.0319248	0.037381	0.0293396	0.0298786	0.0325901	0.0486461	0.0396134	0.0252251	0.052995	0.026737	0.0481	0.0294236	0.0426579	0.0475778	0.0395733	0.0320718	0.0356871	0.0536263	0.0541017	0.0387615	0.0388334	0.0215529	0.0244604	0.0282609	0.0116106	0.0402704	0.0239739	0.0496116	0.0642525	0.0572872	0.0412588	0.0303244	0.0398223	0.0424481	0.0370556	0.0271439
53	0.0177744	0.0427167	0.042034	0.0414093	0.0344938	0.0676959	0.0480826	0.0431406	0.0213547	0.0364406	0.0478261	0.0509909	0.0429394	0.0305097	0.0359879	0.0255336	0.0287785	0.0312882	0.0464543	0.0360893	0.0218309	0.0485588	0.0234092	0.0440866	0.0261925	0.0388685	0.0455629	0.0373953	0.0315328	0.0325389	0.0502542	0.0538944	0.0370561	0.0352402	0.0179293	0.0231364	0.0267655	0.0122656	0.0380454	0.0219424	0.0470715	0.0611513	0.053249	0.0369165	0.0279142	0.0359859	0.0399495	0.0338189	0.0242555
54	0.01553	0.0402014	0.0405055	0.0371113	0.0326668	0.0652857	0.045454	0.0379111	0.0204012	0.0346772	0.0430416	0.0465906	0.0379172	0.0296031	0.0354738	0.0238862	0.0276287	0.0304424	0.0419738	0.0330406	0.0172731	0.0455184	0.0230029	0.040054	0.0229282	0.0361349	0.0424423	0.0356954	0.0306484	0.0292912	0.0488473	0.0520536	0.0334685	0.0318985	0.0144273	0.0225422	0.0245405	0.010856	0.0354445	0.0197533	0.0439012	0.0583762	0.0488819	0.0334394	0.0264686	0.0332523	0.0364834	0.0321688	0.0191615
55	0.0130728	0.0370781	0.0393308	0.0340405	0.0336038	0.0589092	0.0417282	0.0355175	0.0167416	0.0325462	0.0405485	0.0444181	0.0347469	0.0285693	0.0344566	0.0188309	0.0240852	0.0284911	0.0397488	0.0304922	0.0160818	0.0424421	0.0215739	0.0393795	0.0206092	0.0329231	0.0411211	0.0346119	0.0305682	0.027608	0.0437699	0.0533333	0.029129	0.0312047	0.0111906	0.0224123	0.0224123	0.0103142	0.0328436	0.017871	0.039921	0.0555348	0.0445369	0.0301917	0.0247384	0.0315193	0.0345984	0.0282274	0.0156512
56	0.0112707	0.034773	0.0389991	0.0318459	0.0323849	0.0560291	0.0410316	0.0321675	0.0146217	0.0315097	0.0378674	0.0398216	0.0304765	0.0258772	0.0333759	0.0165285	0.022015	0.0264982	0.0352794	0.0276204	0.0135693	0.0396421	0.0208083	0.0352087	0.0171238	0.0293824	0.0377739	0.0334621	0.0304521	0.0247362	0.0404586	0.0523466	0.023753	0.0297951	0.00810879	0.0225311	0.0201762	0.00853975	0.0306932	0.0168235	0.0358192	0.0512396	0.0406756	0.0278617	0.0237046	0.0309997	0.0328211	0.0260272	0.0112951
57	0.0103309	0.0308674	0.0378299	0.030779	0.0318155	0.0501805	0.0377729	0.0305257	0.0136128	0.0300448	0.0358856	0.0362698	0.0271431	0.023069	0.0307999	0.0128551	0.0179685	0.0244252	0.0326702	0.0255585	0.013246	0.0378593	0.0194926	0.0337382	0.0146584	0.0270662	0.034482	0.0321796	0.0294571	0.0237632	0.0368792	0.051943	0.0199636	0.0292285	0.0060358	0.0223238	0.0178821	0.00829376	0.0290376	0.0159362	0.0322647	0.0484756	0.0362034	0.0242851	0.0214713	0.0304634	0.0322739	0.0233793	0.00852008
58	0.00961506	0.0286203	0.0354667	0.0291095	0.0296706	0.0465209	0.0365236	0.0286628	0.0111722	0.0295666	0.0342411	0.0323422	0.0235057	0.018818	0.028796	0.00975669	0.0140492	0.0224213	0.030752	0.0239553	0.0119662	0.0352888	0.0176545	0.0310793	0.0121984	0.0261016	0.0314886	0.0307036	0.0286334	0.0218063	0.0345298	0.0492758	0.0167325	0.0276337	0.0043387	0.0219175	0.0143911	0.00812239	0.0271912	0.0149246	0.0292492	0.0452085	0.0328922	0.0211673	0.0190888	0.0307343	0.0325668	0.0218398	0.00651065
59	0.00830769	0.0249774	0.0329957	0.0273986	0.0287557	0.0431074	0.0364324	0.0250419	0.0108654	0.0283974	0.0325744	0.0288817	0.0203216	0.014683	0.0257307	0.00801537	0.0118877	0.0203041	0.0272445	0.0229686	0.0124333	0.0336525	0.016864	0.0264634	0.00955326	0.0243271	0.0282603	0.0296893	0.0269639	0.0198826	0.0329903	0.0468075	0.0139519	0.0246762	0.00368087	0.0214642	0.0133463	0.0071163	0.0258838	0.0155769	0.0275742	0.0427928	0.0294565	0.0185304	0.0179859	0.0286917	0.0325945	0.0202394	0.00578648
60	0.00677367	0.0228574	0.0292615	0.0261216	0.0264616	0.0399426	0.0352936	0.0235549	0.00987034	0.0253874	0.0309381	0.0265903	0.0175742	0.0114574	0.0244012	0.00526243	0.00898277	0.0174268	0.0256358	0.0224738	0.0136191	0.0313529	0.015717	0.0238321	0.0100535	0.0240535	0.0252171	0.0287274	0.0247334	0.0189152	0.0324181	0.0451353	0.0128214	0.0222577	0.00380525	0.0207317	0.0118206	0.00664365	0.0242475	0.0153641	0.0274001	0.0407088	0.0264935	0.0146166	0.0159903	0.0266325	0.0330119	0.019905	0.00555707
61	0.00444086	0.0209253	0.026293	0.0246153	0.0251985	0.0383423	0.0347463	0.0195443	0.00986205	0.0249314	0.0296749	0.0236854	0.0154238	0.00895878	0.0228866	0.00431161	0.00759801	0.0166363	0.0240134	0.0209232	0.0130718	0.0296696	0.0142852	0.0198961	0.00861626	0.0234343	0.0222237	0.027279	0.0240065	0.0176907	0.0310472	0.043242	0.0123322	0.0189271	0.00307832	0.0191811	0.0107731	0.00661878	0.0231254	0.0163094	0.0264714	0.0380111	0.0253547	0.0132623	0.0145365	0.0230836	0.0330478	0.0191283	0.00502362
62	0.0025033	0.0201873	0.0247756	0.0234019	0.0232056	0.0369354	0.0337015	0.0174796	0.00833356	0.0227063	0.0276323	0.0230552	0.0130357	0.00769839	0.0232238	0.00308164	0.00655874	0.0148784	0.0233003	0.0202875	0.0127263	0.0264164	0.0128479	0.0181603	0.0105345	0.0237328	0.0203304	0.0250402	0.0228318	0.0176852	0.0309726	0.0423519	0.0121028	0.0168541	0.00263608	0.0171994	0.0105298	0.00609362	0.02176	0.0161076	0.0265875	0.0352664	0.0232348	0.0105757	0.0127896	0.019319	0.0320223	0.0179315	0.004902
63	-8.84479e-07	0.0191702	0.023482	0.0223156	0.0215417	0.0369934	0.033251	0.0144945	0.00835291	0.0226179	0.0263443	0.0210513	0.0128228	0.00694659	0.0206671	0.0021557	0.00556094	0.0138972	0.0213959	0.0199006	0.0109822	0.0249183	0.0121984	0.0163859	0.00960301	0.0225112	0.0170357	0.0240369	0.0226604	0.0164663	0.0296873	0.0410612	0.0114864	0.015052	0.00196719	0.015295	0.0105464	0.00572877	0.0201568	0.0165111	0.0255261	0.0319248	0.0227124	0.0091135	0.0128366	0.016497	0.0300212	0.0162012	0.00380746
64	-0.00248019	0.0178518	0.0229099	0.0214173	0.0204112	0.0364213	0.0330133	0.0139776	0.00734405	0.0218384	0.0252995	0.0201226	0.0124912	0.00753532	0.0188069	0.00158631	0.00466541	0.0130514	0.0195882	0.0196269	0.00874893	0.0230664	0.0110486	0.0155622	0.00969698	0.0207643	0.0154049	0.0225333	0.0222956	0.0158803	0.028286	0.0410252	0.0115748	0.0144494	0.000261806	0.0137471	0.0109665	0.00534181	0.0193691	0.0165471	0.0247522	0.0302747	0.0208964	0.00895043	0.0134696	0.0147087	0.0278902	0.0144461	0.0030446
65	-0.003923	0.016514	0.0238966	0.0205024	0.0197506	0.0357441	0.0308657	0.0143176	0.00694327	0.0213022	0.0234504	0.0195698	0.0118886	0.00751597	0.0166233	0.000541522	0.00354875	0.0126782	0.0192759	0.0193975	0.00710988	0.0213749	0.00947034	0.0156921	0.0105483	0.0182518	0.0143988	0.0208528	0.0214774	0.0145066	0.026658	0.0397759	0.010906	0.0147838	-0.000807861	0.0127106	0.0107703	0.00540262	0.0178434	0.0160772	0.0239341	0.0284117	0.0200119	0.00838657	0.0138095	0.0149353	0.024941	0.0142415	0.00233425
66	-0.00534369	0.0141701	0.0239768	0.0200685	0.0176279	0.0356584	0.0288756	0.0142126	0.0072943	0.0215344	0.0222343	0.0180302	0.011814	0.00640761	0.0155067	0.000118631	0.00140113	0.0122332	0.0180736	0.0190962	0.00423809	0.0211178	0.00759911	0.0141691	0.0089894	0.0155929	0.0131661	0.0195509	0.0212148	0.0133347	0.0261107	0.0373629	0.0102343	0.014466	-0.00250219	0.0118013	0.0110522	0.00503501	0.0178406	0.0147892	0.0218887	0.0254432	0.0179362	0.00762095	0.015186	0.0158336	0.0219559	0.0129978	0.00137514
67	-0.00599599	0.0124786	0.0246374	0.0185676	0.0176472	0.0333035	0.0266008	0.0159815	0.00728048	0.0206444	0.0202	0.0182956	0.0109848	0.00540151	0.014976	-0.00102566	-0.000671872	0.0128385	0.0185241	0.0177502	0.00345864	0.0187491	0.00656538	0.0140752	0.0097108	0.0135226	0.0122982	0.0193104	0.0196836	0.0114524	0.023062	0.0363679	0.00981694	0.0142614	-0.0039754	0.0114337	0.0102507	0.00442969	0.0169865	0.0142032	0.0220573	0.0248711	0.0166343	0.00863257	0.0143817	0.0158364	0.0210493	0.012503	0.00101306
68	-0.00683072	0.00999649	0.0236949	0.017498	0.0162984	0.0319381	0.0249949	0.0161032	0.00748501	0.0201054	0.0181408	0.0160318	0.00984049	0.00366849	0.014976	-0.00153424	-0.00342205	0.0136622	0.0184799	0.0171697	0.00224801	0.01889	0.00577211	0.012917	0.00856651	0.0110019	0.01216	0.0186664	0.018882	0.0110489	0.0220974	0.0353867	0.00911212	0.0127827	-0.00573054	0.0108698	0.00936066	0.0035618	0.0167599	0.0127604	0.0214161	0.0234227	0.0136796	0.0072948	0.0142628	0.016461	0.0197917	0.01187	-0.000783538
69	-0.00673674	0.00944922	0.0222327	0.0154664	0.0160303	0.0289309	0.0233725	0.0168964	0.00689075	0.01785	0.0171844	0.0150147	0.007867	0.00189953	0.0153436	-0.00256245	-0.00494225	0.0147208	0.0184964	0.015785	0.00251336	0.016361	0.00485446	0.012168	0.00846977	0.0101948	0.0119472	0.0179284	0.0175498	0.0110793	0.0201377	0.0352374	0.0075173	0.0114532	-0.00652381	0.0102866	0.00889631	0.00295925	0.0159721	0.011887	0.0213359	0.022541	0.0118858	0.00713448	0.0121871	0.0155296	0.0204522	0.00962844	-0.00109863
70	-0.00742774	0.00823859	0.0213925	0.0141591	0.0152757	0.0266782	0.0215178	0.0160479	0.00664752	0.0159484	0.01507	0.0129306	0.00547614	0.000260479	0.0157941	-0.00346351	-0.00580738	0.0158209	0.0179188	0.0141432	0.00316013	0.0140696	0.00463334	0.0121763	0.00766821	0.00940151	0.0114883	0.0176493	0.015919	0.011972	0.0186507	0.0347067	0.00651673	0.0095129	-0.00700474	0.00974762	0.00828547	0.00164082	0.0153558	0.0106487	0.0202027	0.0216952	0.0099427	0.00592662	0.00996205	0.0150182	0.0209664	0.00816905	-0.00197758
71	-0.0088208	0.00620982	0.0198944	0.0129097	0.0143526	0.0248567	0.0207107	0.0137897	0.00558891	0.0140799	0.0153934	0.0112529	0.00290562	-0.00111323	0.0154763	-0.0045774	-0.00583225	0.0175456	0.0166584	0.0133748	0.00170903	0.0133455	0.00321541	0.0101392	0.00649628	0.00868287	0.0106232	0.0174365	0.0146282	0.0120107	0.0180205	0.0334989	0.00654161	0.00815302	-0.00796108	0.00891013	0.0091506	0.000206305	0.0162762	0.0107814	0.0187488	0.0213387	0.00776744	0.00541251	0.00914114	0.0134787	0.0199326	0.0054631	-0.00486596
72	-0.00838961	0.00603845	0.0181917	0.0127024	0.0143304	0.0228694	0.0187621	0.013505	0.0052213	0.0116365	0.0154403	0.0110401	0.00090449	-0.0022437	0.0146277	-0.00595663	-0.00640993	0.0175816	0.0160448	0.0115865	0.00312697	0.00988217	0.00274	0.00990429	0.00600152	0.00735616	0.00941533	0.0171849	0.0137023	0.0124115	0.0159917	0.0313844	0.00468697	0.00750348	-0.00827618	0.00775202	0.00852594	0.000139969	0.0145321	0.0108947	0.0166592	0.0202275	0.00696035	0.00396694	0.00704051	0.0123261	0.0196452	0.00391802	-0.00481621
73	-0.0084366	0.00378855	0.0157732	0.0124205	0.013059	0.0211502	0.0176593	0.0127173	0.00413229	0.00929543	0.0163856	0.00998698	-0.000972264	-0.00367269	0.01329	-0.00819824	-0.00578527	0.0184688	0.015141	0.0105002	0.0022646	0.00801371	0.000890891	0.00934319	0.00469968	0.00573093	0.00751094	0.0166957	0.0125138	0.0114552	0.0162211	0.0282721	0.00395174	0.00685117	-0.0081518	0.00628433	0.00867243	-0.000291215	0.0160136	0.0108947	0.0137625	0.0191883	0.00681662	0.0033174	0.00739983	0.0111818	0.0175224	0.00128946	-0.00781238
74	-0.00849465	0.00334079	0.0137279	0.0132138	0.01197	0.0199728	0.0157853	0.0120981	0.00415163	0.00847453	0.018232	0.00998146	-0.00213038	-0.00503258	0.0120627	-0.00975989	-0.00557244	0.0186899	0.0154422	0.00873401	0.00326516	0.00640506	0.000180544	0.00765163	0.00344482	0.00483539	0.00694709	0.0156316	0.0126299	0.0102611	0.0146014	0.0259891	0.00303962	0.00654713	-0.0082596	0.00510964	0.00867243	-0.000498514	0.0154111	0.011898	0.0115348	0.0167753	0.00602612	0.00369331	0.00645178	0.0102448	0.0161487	3.46052e-05	-0.00829884
75	-0.00870195	0.00117381	0.0131115	0.0129927	0.0110026	0.0182148	0.0147654	0.0119185	0.00264526	0.00745461	0.0183895	0.00895601	-0.00260026	-0.00612435	0.0111893	-0.0115289	-0.0057521	0.0183942	0.0158762	0.00682132	0.00400868	0.00581081	-0.00119593	0.00569472	0.00322923	0.0046585	0.00666792	0.0144126	0.0116625	0.00839818	0.0145378	0.0226833	0.00203906	0.00765826	-0.00816838	0.00460659	0.00899858	0.000115093	0.0148555	0.0123817	0.00880947	0.0149207	0.00571379	0.00376241	0.00649876	0.00931611	0.0142415	-0.000954906	-0.00940444
76	-0.00955049	-0.000119736	0.0115554	0.0116659	0.0105714	0.0166587	0.0138118	0.0121451	0.00205376	0.00749607	0.0191856	0.00799138	-0.00309778	-0.00742343	0.0108189	-0.0120512	-0.00598427	0.0175401	0.0166529	0.00657256	0.00414688	0.00615078	-0.00154972	0.00383455	0.00162059	0.00483539	0.00680336	0.0130528	0.0105734	0.00648273	0.01477	0.0221471	0.00153324	0.00802311	-0.00699092	0.00362537	0.00814727	-0.000266339	0.0135647	0.012835	0.00703222	0.0130052	0.00414384	0.0028724	0.0067337	0.00865275	0.0122929	-0.00224016	-0.0112591
77	-0.0103189	-0.00050946	0.0101762	0.0112983	0.00973391	0.0149367	0.0145221	0.0129605	-5.79334e-05	0.00645957	0.0189479	0.00822355	-0.00181805	-0.00633718	0.0104956	-0.0125902	-0.00802687	0.0152543	0.0174655	0.00606952	0.00492909	0.00656814	-0.000726047	0.00250507	0.00262944	0.0052417	0.00700789	0.0110489	0.010239	0.00464191	0.0147092	0.0213981	0.00135358	0.00893523	-0.0064243	0.00290673	0.00839603	-0.00071687	0.0103308	0.0117073	0.00676134	0.0124745	0.00206255	0.00135773	0.00707091	0.00780144	0.0108363	-0.00292011	-0.0114056
78	-0.0118557	-0.00142711	0.010682	0.0105465	0.0112016	0.0146465	0.0143646	0.0120954	-0.000215481	0.00707318	0.0171844	0.0069991	-0.00241507	-0.0069729	0.010443	-0.011551	-0.00902467	0.01432	0.0171725	0.00558029	0.00689706	0.00667594	-0.000416479	0.00056474	0.000788624	0.006339	0.00630307	0.00998472	0.00952313	0.00295311	0.0152924	0.0224263	0.000477398	0.0089684	-0.00623635	0.00420304	0.00658285	-0.000763858	0.00896817	0.0103115	0.00565298	0.012129	0.00128034	-0.000209456	0.00675029	0.00709109	0.00972518	-0.00360558	-0.0116571
79	-0.0133068	-0.00120322	0.0103116	0.00951279	0.0115581	0.0132784	0.0160009	0.010893	0.000329026	0.00711187	0.0145697	0.00727827	-0.00230175	-0.00517354	0.00964701	-0.011609	-0.0106858	0.0115174	0.017623	0.00471239	0.00659302	0.00681137	-4.61035e-05	-7.92714e-05	0.00117558	0.0073064	0.00562866	0.00851151	0.00853086	0.0014799	0.0161106	0.0227635	0.000350254	0.0092448	-0.00550113	0.00428873	0.00611573	-0.00265996	0.00658008	0.00908979	0.00550096	0.013359	-0.000941915	-0.00133993	0.00640479	0.00471958	0.0089485	-0.00427999	-0.0104105
80	-0.0134698	-0.000296632	0.00985829	0.0105521	0.0128379	0.0131429	0.017065	0.00953866	0.000381542	0.00636836	0.0129113	0.00764588	-0.00294023	-0.00501046	0.00913844	-0.0107826	-0.0109705	0.0100331	0.0169486	0.00437242	0.00702973	0.00639677	0.000468	-0.000806203	0.000788624	0.0069001	0.00371874	0.00816324	0.00935176	0.000998964	0.0154417	0.0238028	-0.00141594	0.0089684	-0.00623635	0.00581169	0.00466187	-0.00335372	0.00625669	0.00773543	0.00461372	0.0138731	-0.0012349	-0.00211385	0.00503937	0.00423588	0.00860852	-0.00439055	-0.00963938
81	-0.0129447	0.000488343	0.00824135	0.0101402	0.0133824	0.0126316	0.0178776	0.00841648	-0.000652193	0.00611407	0.0111672	0.00809917	-0.00446872	-0.0045931	0.00892837	-0.00949731	-0.0119269	0.00816463	0.0170702	0.00378369	0.00770414	0.00661513	-0.000347379	-0.000305919	-0.000386075	0.00599074	0.00230081	0.00740591	0.00858061	0.00130853	0.0161576	0.0245269	-0.00229213	0.00762509	-0.00693841	0.00624011	0.00372487	-0.00429348	0.00501566	0.00739822	0.00403881	0.0152385	-0.00272469	-0.00272746	0.00425164	0.00260236	0.00929952	-0.00512025	-0.0090396
82	-0.0114024	0.000701171	0.0078848	0.0100352	0.0134598	0.0124409	0.0169738	0.00750989	-0.0013349	0.00469061	0.0105757	0.0082429	-0.00452124	-0.00461245	0.00864092	-0.00916287	-0.0118108	0.00696781	0.0160531	0.00358745	0.00610379	0.00649351	-9.58554e-05	-7.65074e-05	0.000407192	0.00582767	0.00155453	0.00676466	0.00837883	0.00110123	0.0146899	0.0254556	-0.00443975	0.00722984	-0.00824854	0.00553529	0.00347611	-0.00512821	0.00473373	0.00698915	0.00250203	0.0164602	-0.00304532	-0.00256991	0.0027342	0.00295062	0.0104189	-0.00436844	-0.00798098
83	-0.0113471	0.000825551	0.0079539	0.0111574	0.0113232	0.0115978	0.0154813	0.00694051	-0.00198444	0.00385865	0.0108521	0.00786976	-0.00578162	-0.00650026	0.00882334	-0.00814848	-0.011949	0.00671076	0.0156385	0.00410984	0.00555652	0.00592966	-0.000444119	-0.000621015	0.000954463	0.00419967	0.00159875	0.00601838	0.00674531	0.00095474	0.0141619	0.0243777	-0.006908	0.00719391	-0.00973834	0.00413671	0.00355351	-0.00613154	0.0052893	0.0056265	0.00113385	0.0145171	-0.00273022	-0.00325262	0.000583811	0.00384339	0.0107147	-0.00419431	-0.00807772
84	-0.0105455	0.000546387	0.00845418	0.0103365	0.0101679	0.0117996	0.0133392	0.00734681	-0.00419287	0.00309026	0.0114961	0.00747175	-0.0046622	-0.00582031	0.00878188	-0.00751829	-0.0122724	0.00519886	0.0144527	0.00404903	0.00439288	0.00624199	-0.000289335	-0.000565735	0.00198267	0.0036828	0.00142738	0.00509521	0.00576962	0.00153242	0.0141067	0.0245242	-0.0082596	0.0060662	-0.011159	0.00209688	0.00394599	-0.0065572	0.00524231	0.00572324	-0.000646167	0.0158107	-0.00300386	-0.00273298	-0.000405699	0.00555154	0.0109552	-0.00405611	-0.00949013
85	-0.0123698	2.95195e-05	0.00899869	0.0114504	0.00887154	0.0104674	0.0123248	0.00844688	-0.0054035	0.00144568	0.0121678	0.00583546	-0.00493584	-0.00654725	0.00980456	-0.00617499	-0.0130877	0.00569361	0.0144942	0.00433649	0.00410542	0.0064714	-0.00134242	-0.00150549	0.00251336	0.00181158	0.00173142	0.0053108	0.00466402	0.000451692	0.0128988	0.0237917	-0.0086051	0.00564607	-0.0116621	-0.000902058	0.00445733	-0.00673409	0.00520914	0.00504606	-0.000867287	0.0139505	-0.00195354	-0.00359812	-0.00184021	0.00713808	0.0115328	-0.00483832	-0.00998212
86	-0.0126932	-0.000194364	0.00943816	0.0112596	0.00777977	0.0102131	0.0100528	0.0087454	-0.0061332	0.00111953	0.0120296	0.00364637	-0.00482804	-0.00585072	0.00968571	-0.00553098	-0.013881	0.00537852	0.0129187	0.00328064	0.00279805	0.00694957	-0.00122357	-0.00217991	0.00252441	0.0019249	0.00179499	0.00437657	0.00301944	-0.000125983	0.012791	0.0224429	-0.00940113	0.00450178	-0.0129031	-0.00232828	0.00475861	-0.00709341	0.0047973	0.00515662	-0.00119344	0.0141578	-0.00140903	-0.00419237	-0.00229904	0.00835423	0.0116158	-0.0056233	-0.0110822
87	-0.0128562	-0.000769276	0.00996056	0.0120418	0.00659954	0.00894164	0.00890294	0.0090135	-0.0065091	0.000118962	0.0118002	0.00198521	-0.00530068	-0.00530897	0.00901129	-0.00469349	-0.0145057	0.00631551	0.0128137	0.00240722	0.00227842	0.00660131	-0.00140599	-0.00378855	0.00228947	0.00136381	0.000841416	0.00397855	0.00170931	-0.00110997	0.0111243	0.0208066	-0.0101142	0.00363388	-0.0134587	-0.00341729	0.00503224	-0.00732835	0.00434124	0.00325499	-0.00108564	0.0130633	-6.57278e-05	-0.00499117	-0.0026473	0.00845927	0.0108225	-0.00619268	-0.0119224
88	-0.0136274	-0.00109819	0.00942434	0.0118926	0.00661336	0.00751542	0.0083308	0.00858232	-0.00687119	0.00012449	0.0115376	0.000722067	-0.00580373	-0.0042863	0.00828989	-0.00412687	-0.0149562	0.00785506	0.0120259	0.00269744	0.00163441	0.0072011	-0.00194221	-0.00543866	0.00190251	0.00128366	0.00118415	0.00383759	-0.000714714	-0.00194746	0.00998555	0.0196015	-0.00959184	0.00298158	-0.0138346	-0.00283133	0.00503224	-0.00805528	0.00351757	0.00233182	-0.000242624	0.0110372	0.00046496	-0.00523993	-0.0034074	0.00779038	0.0103581	-0.0069666	-0.0126825
89	-0.0127042	-0.00134142	0.00844865	0.0105825	0.00687041	0.00731088	0.00706489	0.00722243	-0.00659755	0.00026269	0.0109323	0.000437375	-0.00647815	-0.0039712	0.0072838	-0.00435904	-0.0139722	0.00877823	0.0111663	0.00160566	0.00113965	0.00751343	-0.000944402	-0.00633972	0.00114518	0.00128642	0.000421288	0.00284255	-0.00159643	-0.00269374	0.00903473	0.0192836	-0.00934308	0.00239285	-0.0141359	-0.00157647	0.0049051	-0.00842566	0.00275471	0.00250595	-0.000814771	0.0106475	-0.000590887	-0.00450194	-0.00293199	0.00664609	0.0101674	-0.00720983	-0.012923
90	-0.0133012	-0.00172009	0.00819437	0.00959295	0.00703072	0.00627715	0.00640153	0.00656737	-0.00574347	-0.000572037	0.0102219	0.00090449	-0.00695355	-0.00375837	0.00570832	-0.00450554	-0.0139418	0.0108789	0.00922324	0.0032226	0.00190528	0.00766268	-0.00204447	-0.00819437	0.00070294	0.00145779	0.000222281	0.00384312	-0.00337644	-0.0030724	0.00683183	0.0188552	-0.008536	0.00287378	-0.0135554	-0.00112041	0.0047365	-0.00980489	0.00296201	0.00281828	0.000351636	0.00926829	-0.000654459	-0.00500223	-0.00305084	0.00418613	0.00890151	-0.00749452	-0.0120302
91	-0.0137628	-0.00240003	0.00795113	0.00835191	0.0066714	0.00533186	0.00516326	0.00514114	-0.00603369	-0.0009894	0.00964148	0.00132462	-0.00684852	-0.00387722	0.00518869	-0.00631872	-0.01374	0.0111608	0.00779978	0.00323918	0.00175326	0.00715687	-0.000905706	-0.00840443	0.000968283	0.00125602	-0.000327755	0.00390669	-0.00338473	-0.00290933	0.00488874	0.0190487	-0.00737788	0.00318059	-0.0134642	-0.000448763	0.00437994	-0.0107751	0.00199185	0.00339596	-0.00139521	0.00941478	-0.00244829	-0.00403759	-0.00260031	0.00321044	0.00867209	-0.00730657	-0.0115521
92	-0.0143654	-0.00325687	0.00869465	0.00740939	0.0061877	0.00528211	0.00404384	0.0036707	-0.00593695	-0.00271966	0.00804113	0.00237494	-0.00726588	-0.00426418	0.00452533	-0.00649838	-0.013436	0.0108568	0.00637356	0.00264492	0.00194397	0.0071928	-0.00123462	-0.00824688	0.00106779	0.0011344	-0.000637322	0.00423837	-0.00462577	-0.00340685	0.00352056	0.0186286	-0.00643812	0.0028876	-0.0124747	-0.00068923	0.00347611	-0.0112643	0.00229312	0.0041146	-0.00208068	0.00943137	-0.00262242	-0.00260584	-0.00233497	0.00133092	0.00811653	-0.00772946	-0.0107173
93	-0.0160072	-0.00351116	0.00844589	0.00651386	0.00588919	0.00456347	0.00361542	0.00319253	-0.00640683	-0.00353781	0.00689683	0.00287798	-0.0071802	-0.00510997	0.00463036	-0.00752106	-0.0132177	0.0104422	0.00452444	0.00314244	0.00300811	0.00662895	-0.000886358	-0.00776042	0.000589616	0.000390884	0.000465512	0.00419691	-0.00425539	-0.00304753	0.00236797	0.0180841	-0.004636	0.0034791	-0.0132762	-0.00131666	0.00378568	-0.011267	0.00205266	0.00559333	-0.00265836	0.00996205	-0.00311994	-0.00206686	-0.00237643	0.00088868	0.00775998	-0.00790359	-0.00942103
94	-0.0167424	-0.00362172	0.00762222	0.00602463	0.00552711	0.00418757	0.00308473	0.002496	-0.00703426	-0.00383079	0.00618925	0.00306594	-0.00760586	-0.00570975	0.00495651	-0.00749342	-0.0130131	0.00874783	0.00344648	0.00252884	0.0025023	0.00562285	-0.000131787	-0.00832704	0.00055092	-0.000153623	0.0010653	0.00412228	-0.0038021	-0.00296737	0.00270794	0.017136	-0.00304393	0.00368916	-0.0142989	-0.00175337	0.00251148	-0.0110045	0.00163806	0.00599135	-0.0030923	0.00984873	-0.00296516	-0.00107182	-0.00255332	0.00112638	0.0076964	-0.00791741	-0.00974718
95	-0.0184616	-0.00376545	0.00733476	0.00659954	0.00556581	0.00319805	0.00268395	0.00326992	-0.00686289	-0.00363731	0.00547614	0.00353581	-0.00826645	-0.00660252	0.00584375	-0.00600362	-0.0127809	0.00922047	0.00314244	0.00324195	0.00262944	0.00494844	-0.000148371	-0.00767474	0.00113965	-0.000620738	0.0024473	0.00300563	-0.00429685	-0.00207736	0.00304239	0.0152371	-0.00363819	0.00327456	-0.0163139	-0.00140787	0.00166846	-0.00994585	0.00199185	0.00699468	-0.00256438	0.00987084	-0.0019563	-0.000654459	-0.00270811	0.00171235	0.00772681	-0.00853931	-0.0103663
96	-0.0187822	-0.00296942	0.00649451	0.00614348	0.00568189	0.00181053	0.00320635	0.00341641	-0.00709231	-0.00324206	0.0053794	0.00292497	-0.00799005	-0.00698119	0.00521356	-0.00532368	-0.012148	0.00901317	0.00281906	0.00328064	0.00144922	0.00400315	0.00132484	-0.00859515	0.00119769	-0.000938598	0.00466679	0.00238649	-0.00334604	-0.000969002	0.00378037	0.0127302	-0.0020489	0.00348739	-0.0185638	-0.00176719	0.000468884	-0.00816584	0.00294819	0.00624564	-0.00279103	0.00914667	-0.00245106	-0.00146707	-0.0022714	0.00271845	0.00705516	-0.00831819	-0.0106013
97	-0.0196142	-0.00220103	0.00570124	0.0068483	0.00616559	0.00133236	0.00366517	0.00400514	-0.00684355	-0.0024709	0.00585205	0.00358557	-0.00805362	-0.00703924	0.0042434	-0.00492843	-0.0116671	0.00897724	0.0033912	0.00433649	0.00149344	0.00344759	0.00133589	-0.00904291	0.00343377	-0.00127028	0.00601009	0.00177565	-0.00407021	-0.000617974	0.00540837	0.0104361	-0.00163982	0.00304515	-0.0207999	-0.00139405	-0.000365843	-0.00684189	0.00329922	0.00663812	-0.00225758	0.0086685	-0.00192037	-0.00172413	-0.00111052	0.00329889	0.00653276	-0.00827673	-0.0114747
98	-0.0196253	-0.000877071	0.00533086	0.0065719	0.00685936	-0.000558217	0.00367346	0.00423732	-0.00641513	-0.00251789	0.00612844	0.00351094	-0.0083162	-0.00785738	0.00301895	-0.00637123	-0.0108213	0.0110585	0.00297108	0.00510212	0.00187764	0.00299982	0.00192739	-0.0104912	0.00371293	-0.00164065	0.00692774	0.00222065	-0.0030116	1.49809e-05	0.00548023	0.00829122	-0.000606089	0.00261397	-0.0221487	-0.00115358	-0.00115635	-0.00474401	0.00337384	0.00522849	-0.00251463	0.00820139	-0.00242618	-0.00253674	-1.32119e-05	0.00436302	0.00533595	-0.00800586	-0.0113669
99	-0.0190448	-0.000575796	0.00423356	0.00766921	0.0069478	9.13225e-05	0.00381995	0.00290231	-0.00647593	-0.00291867	0.00662873	0.00429868	-0.00797347	-0.00713045	0.00162589	-0.00710922	-0.0098594	0.0121448	0.0037754	0.00538404	0.00157084	0.00255758	0.00206559	-0.0118345	0.00375716	-0.0023897	0.00622845	0.00251087	-0.00264951	-0.00115419	0.00559632	0.00605791	-0.000501057	0.00272176	-0.0211232	-0.000780442	-0.00176166	-0.00381531	0.00335726	0.00506818	-0.00307572	0.007632	-0.00300662	-0.00373632	0.00147658	0.00485502	0.0054935	-0.0081026	-0.0120717
100	-0.0197082	0.000225763	0.00478083	0.00813356	0.00671563	0.000682818	0.00352421	0.00221407	-0.00766998	-0.00431172	0.00685814	0.00466353	-0.00802045	-0.00746213	0.00105375	-0.00771177	-0.00853821	0.0115256	0.00406562	0.00614414	0.00276765	0.00172285	0.00122257	-0.0119562	0.00406949	-0.00256106	0.00591888	0.00228422	-0.00337921	-0.00266333	0.00475607	0.00465932	-0.000495529	0.00381907	-0.0211675	-0.000921406	-0.00145486	-0.00216797	0.00304216	0.00481389	-0.00415091	0.00755461	-0.0030619	-0.00466778	0.00188842	0.00508996	0.00591363	-0.00774328	-0.0134786
[truncated: 16 more columns]

## Sheet: spd2 wt
	1.1	1.2	1.3	1.4	1.5	2.1	2.2	2.3	2.4	2.5	3.1	3.2	3.3	3.4	3.5	4.1	4.2	4.3	4.4	4.5	5.1	5.2	5.3	5.4	5.5	6.1	6.2	6.3	6.4	6.5	7.1	7.2	7.3	7.4	7.5	8.1	8.2	8.3	8.4	8.5	9.1	9.2	9.3	9.4	9.5	10.1	10.2	10.3	10.4
1	380.5	340	340	355	349	365	345	343.5	346	357	350	310	316	306.75	290.75	404.5	404	396	394.75	383.5	361	356.5	393.25	386.5	370.25	317	321	313.25	322	317	347.5	350.5	365	368	344.25	371.5	374	349	336	357.5	414.5	431	447.5	416	423	335.5	390	357	343
2	380.125	339.75	340	352.4	347.5	364.6	344.3	343.9	346.125	357.125	346	308.5	315.25	303.75	291.375	404.3	404.9	395.9	393.75	382	359.25	356.5	386.25	385.5	370	317.7	321.25	313.375	321.75	317.125	347.5	350.4	364.5	366.9	343.75	371.8	368.3	348.7	336.125	357.5	415.9	427.875	446.2	417.2	423	340.875	385.7	355.625	343.5
3	375.1	342.125	342.312	350.357	346.3	364.786	342.214	345.286	344.625	355.25	338.75	307.786	312.6	299.75	294.25	407.071	404.571	395.786	391.7	378.8	358.375	354.65	377.95	380.571	369.15	319	320.25	313.1	320	316.25	350	349.571	364.071	364.071	343.25	367.643	362.071	345.643	336.05	357.214	416.929	423.938	444.571	418.143	420.875	346.9	381.857	350.562	343.65
4	367.75	344.5	343.4	350.682	345.1	365.591	340.273	346.318	342.65	349.25	331.55	308.182	308.8	296.95	297.5	409.909	404.136	393.045	389.2	375.3	357.45	349.1	371	375.045	366	318.864	318.3	311.45	317.25	314.4	353.136	347.727	364.5	359.455	342.3	359.409	354.818	340.591	336.5	351.227	416.273	422.15	439.318	414.727	413.7	351.65	373.136	344.2	342.6
5	361.75	345.833	343.708	348.233	341.893	362.633	338.067	347.267	340.917	341.464	324.429	305.167	305.571	294.393	298.357	409	401.633	388.467	385.679	372.75	355.625	342.893	367.036	369.833	358.893	317.033	313.833	309.321	313.964	312.167	355.633	344.233	363.067	352.433	342.429	349.367	351.9	337.167	337.357	342.433	414.967	416.083	430.7	410.867	404.25	355.571	362.133	337.333	342.607
6	355.688	345.3	341.875	348.6	336.844	357	336.9	345.2	338.075	332.531	318.969	302.267	300.812	294.344	298.281	409.133	399.567	382.833	379.812	371.781	347.95	336.062	363.656	367	349.656	313.367	308.2	306.562	310.531	311.225	357.233	340.467	362.133	346.733	341.062	339.967	342.367	334.367	338.25	331.733	411.567	406.05	419.833	400.3	392.7	356.312	351.633	330.15	341.719
7	350.114	344.833	338.722	350	330.409	348.261	337.891	342.543	332.806	323.068	313.523	299.935	295.545	296.318	297.818	409.152	396.065	376.609	373.318	370.636	343.056	329.023	357.795	359.239	339.636	306.283	302.472	302.523	307.068	307.972	358.478	336.065	359.87	341.196	337.886	330.152	334.783	332	339.182	322.587	402.152	398.722	410.413	388.978	381.889	352.659	342.174	325.333	339.795
8	348.981	343.521	333.896	348.762	322.865	340.976	335.857	338.262	327	314.538	307.462	296.881	289.942	297.577	296.75	403.929	389.69	370.524	368.404	367.808	335.271	322.404	352.923	351.238	329.75	301.452	296.667	297.154	305.077	307.125	355.476	331.262	356.476	336.452	335.404	323.452	328.476	330.19	338.712	313.429	395.286	390.833	399.429	375.738	373.625	348.558	334.167	320.896	336.615
9	346.396	341.375	327.946	346.167	316.104	331.981	334.204	334.204	319.321	308	303.146	294.333	285.917	300.75	293.625	399.167	383.333	362.315	359.125	367.104	332.107	318.229	342.688	342.056	321.292	295.352	291.75	294.104	301.833	304.804	350.704	326.759	351.074	332.13	329.354	318.259	323	327.13	335.292	308.667	387.185	383.429	392.5	366.907	367.911	343.458	328.611	316.786	333.312
10	346.517	338.268	323.411	337.629	310.583	324.468	331.113	329.113	312.268	303.283	297.917	291.823	281.317	301.667	291.617	390.161	375.935	354.435	353.667	363.517	329.125	316.183	336.467	331.726	315.567	291.71	286.589	291.383	300.817	303.054	343.935	321.452	343.984	327.435	324.717	312.79	317.113	322.742	329.9	305.468	379.677	377.232	386.242	360.048	364.5	339.95	324.742	312.482	329.233
11	344.706	334.015	319.059	332.697	306.132	318.212	326.848	323.076	305.838	298.779	292.5	287.47	279.118	301.838	288.088	383.591	369.939	345.803	346.75	358.603	326.206	314.574	329.735	318.864	311.338	287.197	280.882	289.338	297.853	300.441	334.727	319.288	336.712	322.712	319.221	311.061	312.894	317.394	323.294	299.091	376.136	372	377.197	353.242	361.221	335.941	318.106	307.676	324.75
12	342.266	328.859	314.453	324.811	303.281	312.027	320.892	317.324	299.672	294.953	288.266	284.365	278.281	301.062	283.5	373	361.986	338.014	339.375	352.062	324.094	312.953	324.75	310.878	308.469	284.662	276.922	288.109	294.438	296.797	327.014	314.973	329.932	317.568	314.297	305.878	308.622	311.432	316.625	295.459	370.378	366.203	370.081	348.338	356.766	330.172	313.216	302.125	320.328
13	338.457	324.362	310.025	316.568	300.88	306.824	316.365	311.297	295.5	290.587	285.337	280.284	275.75	297.891	280.261	360.5	356.824	331.392	333.207	345.511	318.663	311.37	321.196	304.662	305.141	282.378	271.863	285.957	291.826	294.4	320.378	310.311	323.959	312.473	309.478	298.527	303.149	303.797	311.272	290.324	363.905	359.775	362.135	343.973	352.325	324.946	308.095	297.875	315.946
14	333	317.957	305.163	309.93	298.303	301.674	309.86	305.337	290.261	287.355	281.842	276.267	275.711	293.421	275.75	350.256	349.128	325.593	324.789	337.737	312.609	307.421	316.671	300.512	302.368	280.337	268.565	283.961	287.632	290.565	312.733	305.314	318.686	305.919	304.421	292.919	298.988	297.616	305.553	287.035	357.547	353.391	355.709	336.349	344.75	316.868	302.605	292.228	312.711
15	326.67	313.114	301.341	304.442	295.46	296.465	305.256	300.488	285.386	284.23	279.64	272.5	273.66	286.77	273.16	338.721	344.651	319.988	317.16	331.61	306.409	302.1	311.41	298.698	299.59	278.384	265.818	280.08	284.3	287.83	306.558	300.64	314.721	301.535	299.35	284.081	293.163	289.919	301.84	284.581	350.523	345.455	349.5	330.64	339.727	310.78	298.674	289.023	309.71
16	320.167	307.5	298.135	299.333	293.208	291.412	300.402	297.902	280.802	282.219	276.177	267.578	271.812	281.01	270.917	329.127	338.51	314.902	308.677	325.49	300.74	294.333	304.812	296.951	295.385	276.235	264.292	277.354	279.729	285.573	299.049	295.039	309.304	294.51	293.094	279.196	289.51	283.676	296.385	282.392	342.108	338.917	344.657	322.882	334.74	302.375	295.225	286.448	306.698
17	313.13	301.844	295.083	295.094	289.15	287.057	296.179	294.179	276.135	281.2	273.3	264.311	268.91	275.53	269.97	321.519	332.755	309.028	301.8	321.05	295.208	286.38	298.52	295.311	289.41	274.396	263.354	274.11	276.61	283.438	292.632	291.208	305.217	289.726	287.78	270.962	283.887	277.519	290.9	280.34	332.84	332.146	339.981	317.255	330.198	296.78	293.953	284.635	303.61
18	307.093	294.914	291.5	290.472	285.88	283.585	291.755	290.887	271.302	278.167	269.824	260.302	266.213	271.731	268.741	315.104	326.764	303.443	296.944	317.028	290.095	278.722	292.88	292.575	285.009	273.566	260.983	271.148	273.695	280.629	286.557	288.245	299.67	285.736	282.574	265.274	279.538	272.84	285.861	278.462	325.453	325.526	336.736	312.877	325.802	291.954	292.642	283.552	299.593
19	301.817	287.367	287.742	287.483	282.298	279.246	287.178	288.271	267.342	275.356	267.029	256.788	263.827	269.606	267.01	309.322	318.653	298.051	293.74	312.933	285.15	271.76	288.567	288.305	281.231	272.33	259.25	268.798	270.817	278.025	281.644	286.169	294.771	279.678	278.087	262.847	276.517	267.924	280.529	275.941	319.288	318.675	332.898	306.881	320.208	287.99	292.983	281.992	295.51
20	294.593	283.142	283.433	284.246	277.471	275.041	282.402	285.066	262.683	272.057	264.471	252.016	261.307	267.979	264.2	303.943	312.475	291.918	290.829	309.386	280.85	267.45	283.25	283.385	276.429	269.664	257.333	265.614	269.771	274.517	278.123	282.623	289.697	277.238	273.786	260.385	272.139	262.672	276.886	271.91	313.623	313.617	328.18	301.828	316.258	285.207	292.697	278.55	290.721
21	289.523	278.581	280.887	280.865	272.712	272.079	275.976	279.96	261.121	268.742	262.833	250.389	260.083	265.871	260.515	299.96	304.905	287.064	287.932	304.333	277.081	263.326	280.561	278.19	274.288	266.984	254.75	263.856	267.818	271.581	275.397	280.04	285.508	274.111	268.985	258.286	267.667	258.571	273.583	267.23	308.659	308.355	321.802	296.778	310.298	282.439	291.611	276.524	286.765
22	284.341	275.201	278.299	277.246	269.576	268.739	270.174	275.37	258.875	266.03	262.235	247.203	259.568	264.697	258.159	295.761	299.312	282.254	284.568	299.212	274.285	261.03	276.826	274	271.879	263.377	252.049	261.265	266.379	268.764	272.399	276.877	282.196	272.58	265.977	257.457	263.891	254.558	270.735	262.899	304.007	303.257	316.428	291.529	304.285	279.311	289.261	274.299	282.939
23	280.853	273.162	276.206	274.384	266.816	266.312	264.978	270.159	257.882	263.875	260.875	245.268	258.706	263.941	256.625	292	294.283	278.246	281.022	294.221	271.588	258.537	274.971	270.457	269.265	258.5	250.397	259.574	263.846	266.926	269.942	272.768	279.246	270.935	261.544	256.21	260.181	252.058	267.404	258.478	299.333	299.176	310.717	286.413	298.809	277.147	286.754	270.882	280.199
24	277.614	270.3	275.35	271.753	264.279	264.584	260.208	267.818	257.207	261.707	259.464	244.422	257.357	263.7	256.364	287.825	289.201	276.695	277.514	289.429	268.914	256.05	272.914	267.292	265.871	254.422	248.929	258.143	261.314	264.279	267.351	268.617	276.591	267.851	257.514	255.604	256.455	251.123	263.636	255.013	294.942	294.114	302.084	281.916	291.757	274.443	281.896	269.243	277.393
25	274.43	268.789	272.967	269.705	263.884	263.233	257.719	263.651	256.099	259.308	258.366	242.377	257.634	264.314	255.628	283.822	285.137	274.692	273.605	284.913	266.368	254.105	269.628	265.178	263.093	251.041	247.717	255.878	258.099	262.092	264.164	265.301	273.877	264.966	254.57	254.842	254.021	250.39	259.802	252.808	289.89	289.77	297.021	279.082	287.145	271.558	277.877	268.493	273.314
26	271.072	263.393	270.179	267.741	262.086	261.953	257.041	261.659	255.095	256.632	256.283	241.512	256.914	264.408	254.79	279.088	281.271	274.235	270.625	282.849	263.065	252.178	267.151	263.312	259.993	248.118	247.036	253.993	255	258.708	261.1	261.659	271.106	259.929	252.145	252.829	252.935	250.876	255.645	250.188	285.153	284.738	291.547	276.276	281.315	267.809	273.247	266.625	270.072
27	268.159	260.011	265.994	266.684	261.799	261.146	256.146	260.766	254.398	253.921	254.988	238.677	256.494	265.274	253.561	273.348	277.899	271.709	268.104	280.22	260.023	251.232	263.067	260.722	257.488	246.728	246.381	251.835	252.177	255.153	257.722	258.291	267.987	255.646	250.427	251.962	251.924	250.329	252.628	248.816	280.994	280.892	286.114	274.43	277.227	265.817	268.241	265.494	267.018
28	265.306	256.384	262.201	264.174	260.122	259.584	256.528	259.876	254.616	252.089	252.761	236.764	255.206	263.3	251.194	268.68	274.921	270.472	264.661	278.289	257.567	249.6	259.961	258.129	255.322	246.112	246.037	249.528	250.889	252.134	254.831	255.466	265.129	251.635	250.15	250.191	252.152	250.483	249.528	246.713	277.579	278.28	281.73	272.444	273.03	262.289	263.365	263.921	263.211
29	261.89	253.327	258.804	263.407	259.349	257.802	257.198	259.632	254.738	250.634	251.221	233.269	254.366	262.017	248.895	264.066	272.181	267.654	261.547	276.837	255.661	249.145	256.948	255.934	253.988	246.028	245.179	247.581	249.709	249.202	251.978	252.659	263.396	247.692	249.919	249.313	250.104	250.159	247.593	245.099	274.258	275.911	277.203	271.027	270.458	259.855	259.522	261.78	260.401
30	259.799	252.521	256.297	261.084	258.005	256.421	256.225	258.517	255.036	249.446	249.538	232.242	253.473	260.467	247.342	261.067	269.725	266.517	259.293	274.266	253.573	248.516	254.891	253.865	252.924	244.949	245.557	245.793	249.272	246.885	250.438	250.14	261.59	245.955	249.848	247.961	248.079	248.5	245.777	242.618	270.798	274.198	273.888	268.489	268.693	258.25	256.798	260.828	258.011
31	257.291	249.941	254.84	257.939	255.73	255.071	255.621	256.727	254.787	249.719	247.954	232.03	251.327	257.929	246.291	259.742	266.338	264.672	256.577	272.536	252.255	247.418	254.148	251.955	251.964	244.01	243.995	245.505	248.857	244.755	248.646	247.424	260.03	245.379	250.546	246.803	245.288	246.136	243.878	240.646	267.566	271.718	271.813	265.354	266.569	255.179	254.313	257.809	254.163
32	254.373	249.361	254.038	256.547	253.686	253.047	256.168	255.047	254.207	249.029	245.167	230.784	249.819	254.833	245.49	258.058	263.326	262.105	254.358	269.206	250.668	245.775	252.926	250.489	251.975	243.726	244.736	244.265	248.931	243.087	247.021	246.374	259.942	243.826	250.775	245.884	242.084	244.453	241.681	238.868	264.521	269.644	267.937	263.326	264.837	253.436	253.932	256.351	252.088
33	252.053	247.085	252.9	253.947	251.587	251.311	254.427	252.558	252.76	249.029	243.76	231.466	247.322	252.812	245.284	258.092	260.126	259.505	253.135	266.784	249.6	244.827	252.067	249.568	251.399	242.354	243.83	244.048	248.625	241.76	246.218	244.816	258.806	243.767	251.038	245.073	240.107	241.675	239.062	237.024	261.049	266.605	265.626	259.83	264.47	251.019	253.665	254.27	249.433
34	249.853	245.428	251.841	252.121	249.775	250.301	252.772	250.422	250.361	248.877	243.225	231.403	245.735	251.162	245.221	256.985	258.063	256.388	252.196	263.529	247.942	244.593	250.716	248.937	251.711	240.738	243.716	243.466	248.157	240.49	245.971	244.267	257.709	243.694	250.196	244.369	239.184	239.417	236.711	235.704	258.65	263.659	263.019	256.782	263.111	249.186	253.961	252.135	247.426
35	247.146	243.86	249.333	250.15	248.547	249.042	250.724	247.355	247.355	248.429	242.67	231.537	244.689	249.316	244.151	255.85	256.089	253.318	251.736	260.142	246.43	243.995	248.929	247.967	252.255	239.453	241.996	242.09	247.259	239.873	245.645	243.701	255.771	244.692	249.146	243.565	239.084	236.748	234.425	234.182	256.318	260.509	260.332	253.813	261.101	247.175	253.692	250.136	245.759
36	244.812	242.058	248.139	248.261	247.5	247.97	247.352	245.57	245.26	248.226	242.077	232.404	243.264	247.216	243.212	253.539	253.852	250.557	251.88	257.404	245.274	243.625	246.764	247.491	251.5	238.348	240.572	240.808	246.356	239.356	244.861	243.074	254.422	245.378	247.659	242.413	238.835	236.504	233.106	232.657	253.157	257.293	257.735	251.839	259.582	245.356	253.474	249.163	243.663
37	243.295	240.815	246.522	246.838	246.881	246.902	245.004	243.436	243.289	247.369	241.664	231.731	243.008	245.377	241.889	251.483	253.385	247.833	252.184	253.66	244.043	242.598	245.352	247.474	251	237.769	238.655	238.988	245.037	239.901	244.632	242.363	252.081	246.201	245.299	242.141	238.727	235.727	231.299	232.38	251.128	253.849	255.603	250.389	257.53	243.414	251.889	248.655	242.717
38	241.553	239.167	245.548	245.308	245.307	246.479	242.299	242.761	242.684	247.176	240.324	232.141	242.996	243.639	241.135	248.286	251.483	246.795	251.643	251.037	243.053	241.344	242.922	246.551	248.795	237.782	236.145	238.16	243.098	241.382	242.936	240.957	251.085	245.957	243.467	240.568	238.594	235.799	231.156	230.38	248.145	250.86	253.474	249.692	255.355	242.27	250.932	247.917	239.93
39	242.508	238.008	243.863	244.197	244.443	246.55	240.643	241.454	242.148	246.238	239.033	231.765	242.676	242.672	240.906	246.744	251.218	245.702	251.324	248.143	242.031	240.234	242.025	246.5	247.193	238.672	233.375	237.426	241.705	242.883	241.013	238.79	248.513	245.908	241.885	239.672	237.74	235.256	230.492	229.874	245.008	248.723	253.05	249.441	253.57	240.205	248.718	247.07	238.004
40	242.578	235.706	243.323	243.224	243.341	245.301	239.907	240.931	242.645	246.22	238.246	231.768	242.401	241.974	240.293	244.935	250.732	245.549	249.931	246.03	240.758	238.828	240.569	245.244	244.56	239.114	232.02	237.634	240.522	243.52	239.142	236.801	248.142	244.772	241.319	238.329	238.024	234.801	230.353	229.276	242.256	246.774	252.492	248.736	252.129	239.539	247.789	246.226	236.116
41	243.442	233.542	241.877	242.821	242.535	244.321	240.176	239.221	243.411	245.358	238.546	231.092	241.654	241.488	239.146	244.252	250.393	244.985	248.773	244.919	239.699	238.135	239.273	244.992	242.512	239.382	231.136	236.762	239.377	243.25	238.382	235.378	246.626	244.626	241.235	237.45	237.775	233.615	229.904	228.935	240.126	245.449	252.363	248.584	250.894	240.131	247.023	245.191	235.412
42	243.042	231.952	239.585	242.386	243.077	243.638	240.957	237.685	244.566	244.358	238.815	230.768	241.069	240.158	239.342	243.799	250.134	244.421	246.485	243.065	238.676	237.304	239.423	244.689	241.95	239.713	230.945	236.981	239.231	242.132	237.547	233.457	245.768	244.343	240.977	236.575	237.72	232.193	229.158	228.906	238.114	245.735	252.094	248.012	249.926	239.065	246.122	244.485	234.735
43	241.852	230.924	239.004	241.245	241.792	243.514	242.547	237.32	244.417	243.576	240.348	229.795	239.947	239.189	237.227	242.86	249.493	245.068	244.617	243.027	237.867	236.117	239.299	243.277	240.326	238.374	229.849	236.25	238.776	241.269	237.55	233.23	245.554	243.842	241.284	234.385	237.374	231.547	229.212	228.291	236.935	245.564	251.518	247.655	247.83	239.905	245.993	243.102	234.951
44	240.165	230.361	237.993	241.008	241.5	243.122	243.74	235.943	244.601	241.574	240.317	228.97	239.032	237.852	236.056	242.905	247.767	243.84	242.377	242.366	237.417	235.961	239.345	243.676	240.32	237.622	230.604	235.866	238.584	239.965	238.099	233.511	245.134	243.802	241.44	233.66	236.435	229.866	229.092	228.462	235.989	245.649	249.473	246.385	245.84	239.729	246.019	242.99	235.588
45	238.475	229.935	238.547	239.954	239.384	242.5	244.227	236.812	243.312	240.736	240.44	227.599	237.088	237.215	233.838	242.298	246.202	242.752	241.278	242.599	237.457	235.447	239.757	242.181	240.077	235.844	229.761	235.574	237.391	239.808	238.394	234.702	245.184	243.004	240.757	234.199	234.766	229.323	229.919	228.113	235.34	245.21	247.681	246.351	243.663	239.637	245.752	242.431	235.039
46	236.661	230.132	239.051	238.67	237.925	241.387	244.883	236.887	242.213	240.045	238.627	226.575	236.065	236.979	232.849	242.316	243.734	241.67	240.247	242.178	237.283	234.466	239.644	242.259	240.301	234.78	229.875	235.89	236.336	239.971	238	235.241	245.355	242.223	240.534	233.954	233.521	229.032	230.771	228.415	234.44	245.103	245.333	245.046	241.669	239.298	244.876	242.294	235.524
47	235.582	230.757	240.068	237.806	236.407	240.473	244.721	236.867	240.534	239.989	236.354	226.102	235.186	236.282	231.768	241.622	242.167	241.122	239.836	241.257	237.074	233.529	239.382	241.255	240.032	233.398	229.791	235.632	235.061	240.186	236.83	235.714	245.765	241.895	240.311	233.85	232.435	228.446	231.618	228.782	233.68	243.794	243.061	243.684	240.027	239.211	244.017	241.605	235.379
48	235.25	230.986	240.767	236.039	235.229	239.817	243.703	238.435	239.219	239.785	235.053	225.487	234.845	236.676	231.387	240.722	240.748	241.359	240.359	239.979	236.558	232.496	238.715	238.765	239.937	233.242	229.421	236.07	233.93	239.973	235.984	236.212	246.108	240.699	239.799	234.967	231.121	229.938	232.482	228.549	232.346	242.562	242.804	243.582	238.921	238.658	242.294	241.226	235.042
49	234.586	230.696	240.189	235.352	233.818	238.564	242.648	237.963	238.631	239.691	233.16	225.151	235.596	236.343	231.336	239.953	240.544	240.413	240.435	238.926	235.869	231.083	237.503	237.95	239.522	232.909	229.75	235.522	233.374	239.157	235.242	235.44	245.319	241.097	239.377	235.091	231.218	229.983	232.698	228.963	232.456	240.99	241.117	242.255	239.179	238.096	241.705	239.708	234.698
50	234.829	230.658	239.118	234.5	233.543	237.109	240.745	238.543	237.635	240.089	232.401	224.127	236	235.806	231.03	238.773	240.245	240.283	241.257	236.826	235.112	229.711	237.497	236.155	238.974	233.543	230.312	235.599	233.891	238.207	234.624	234.882	245.543	241.003	238.796	236.152	230.658	231.429	232.776	228.214	232.481	240.059	240.711	242.301	239.704	237.174	240.835	239.049	234.661
51	235.015	229.848	237.381	235.114	232.556	236.804	240.108	238.314	237.789	239.361	231.395	224.111	236.781	235.284	230.262	237.484	240.892	239.722	241.281	235.475	234.268	228.747	236.694	234.631	238.383	234.719	230.938	235.071	234.37	237.083	234.67	233.98	244.706	241.173	237.84	235.984	231.141	231.078	232.389	228.095	232.353	239.146	239.526	240.729	240.521	236.006	240.546	238.065	234.812
52	234.14	229.549	236.272	235.346	231.776	236.384	239.195	237.792	237.92	239.185	230.769	224.05	236.721	235.231	229.968	237.333	240.962	238.192	241.257	234.935	234.117	227.705	236.906	233.651	238.104	235.535	231.191	235.016	234.718	236.571	235.377	233.066	243.978	241.182	237.406	236.692	231.173	231.582	230.828	227.182	232.453	237.519	238.604	240.465	241.198	234.812	240.814	237.87	234.578
53	233.155	229.349	235.026	235.432	230.546	236.272	238.775	237.388	237.981	238.832	230.256	223.734	236.473	235.284	228.793	236.781	240.956	237.142	240.628	234.799	233.189	227.771	236.75	233.361	237.57	235.675	231.641	234.674	234.811	236.353	235.787	232.015	243.737	240.373	236.707	237.009	231.334	231.036	229.088	226.308	232.385	236.125	237.763	240.047	241.628	233.54	241.03	238.699	234.585
54	231.997	228.701	233.91	235.988	230.393	236.85	239.344	235.79	238.474	237.407	229.514	223.713	235.309	235.506	227.508	237.072	240.138	235.76	239.562	235.697	232.936	228.253	236.899	233.488	236.747	235.578	231.317	234.025	233.876	236.227	236.332	231.18	242.422	239.766	236.702	237.889	231.419	229.778	228.57	225.479	231.928	233.858	237.219	239.961	241.596	232.921	240.668	238.302	234.604
55	229.969	228.991	233.818	236.086	230.123	237.549	239.843	234.509	238.343	236.778	228.914	223.297	234.339	235.645	226.225	237.711	239.909	235.463	238.926	236.432	232.37	228.519	236.281	233.511	236.691	235.637	230.259	233.559	233.636	236.022	236.951	230.92	242.369	239.006	236.583	237.634	232.214	228.543	227.062	224.757	231.451	233.269	237.009	239.2	241.627	232.454	240.534	239.256	234.426
56	228.913	227.949	233.396	235.322	230.713	239.118	240.512	233.405	238.043	235.753	228.82	222.941	233.565	235.399	224.587	238.683	239.237	235.408	238.517	237.16	231.691	229.452	235.677	234.337	236.298	234.571	229.056	232.972	233.138	236.269	237.044	230.349	240.728	238.618	236.907	237.464	232.556	226.639	227.239	224.544	230.151	232.915	236.722	238.76	242.082	232.289	239.855	238.912	234.303
57	227.181	227.794	233.259	234.59	231.094	239.63	241.102	232.774	237.77	235.092	228.675	221.833	233.208	235.083	223.825	238.966	239.929	236.379	237.942	237.919	232.09	229.656	235.156	234.206	235.928	234.424	227.672	232.403	233.011	236.099	236.124	230.859	240.723	238.379	236.622	237.319	233.121	225.037	226.808	224.271	230.008	233.108	236.98	237.989	242.593	233.103	239.297	238.201	234.278
58	226.288	227.153	233.644	233.9	231.945	240.359	241.816	232.935	237.25	234.665	228.305	220.162	232.744	234.379	223.288	238.459	240.446	236.895	237.651	237.827	232.264	229.761	235.508	234.527	235.516	234.105	226.808	231.137	232.978	235.694	235.757	231.43	240.265	237.903	236.613	237.173	233.262	223.862	226.209	224.011	229.643	233.758	236.854	236.454	243.211	233.56	238.511	237.919	234.426
59	225.787	226.646	233.692	233.237	231.979	240.621	241.576	233.322	236.58	234.982	228.724	218.85	232.529	233.761	222.534	238.294	241.008	237.119	237.645	237.895	233.217	230.358	234.561	234.627	235.474	234.062	226.327	230.658	233.242	235.786	234.582	231.596	240.15	237.573	236.355	237.234	233.294	223.712	227.311	224.291	229.223	234.495	236.398	235.345	243.431	234.289	238.172	236.643	235.253
60	225.128	226.342	233.383	231.962	231.724	240.457	240.643	233.394	235.467	235.023	229.427	217.146	231.25	233.712	222.486	238.314	242.05	237.415	237.372	238.166	233.628	230.503	235.017	234.673	235.012	234.327	226.383	230.294	233.439	235.546	233.379	231.917	239.651	237.565	235.828	236.249	232.995	224.269	227.669	225.073	230.181	235.995	236.03	235.721	243.486	234.689	238.455	236.489	235.802
61	225.303	226.24	233.668	231.405	231.368	239.531	240.184	233.458	234.383	236.003	229.395	216.556	231.15	233.884	222.176	237.673	242.218	237.115	237.266	237.6	234.089	230.692	234.311	234.785	234.821	234.841	226.814	230.253	233.44	235.541	232.302	230.902	239.332	237.053	235.429	236.603	232.416	225.497	228.053	224.592	229.802	236.467	235.017	234.729	241.941	234.818	238.249	235.564	236.105
62	224.386	225.956	233.549	230.239	231.755	239.671	239.281	233.837	233.376	235.964	230.367	216.183	230.029	233.845	222.104	238.543	242.52	236.455	236.133	237.337	233.57	230.133	234.383	234.691	234.573	234.648	227.43	230.5	233.396	235.088	231.668	230.08	239.183	236.719	235.483	236.746	232.352	226.824	228.24	225.083	230.553	237.534	234.246	235.239	240.768	234.167	238.394	235.549	236.456
63	224.737	225.696	233.043	229.578	231.167	238.881	237.754	233.715	232.339	236.596	229.768	216.782	229.619	234.596	221.859	238.104	241.959	236.394	235.866	236.816	233.321	230.268	233.475	235.15	234.354	234.782	227.508	230.947	232.884	234.893	231.22	229.365	238.663	235.886	235.114	236.215	231.438	227.938	228.636	224.966	229.904	237.219	233.306	235.244	238.778	233.889	238.039	235.115	235.707
64	224.1	224.67	232.163	228.832	230.81	238.326	236.404	233.697	232.038	236.482	229.395	218.111	229.053	234.553	221.477	238.205	241.71	236.145	235.193	236.428	231.82	229.835	233.125	235.363	233.795	234.552	227.558	232.007	232.635	235.175	231.078	229.044	237.948	235.974	235.327	235.588	231.443	228.777	228.997	225.293	229.624	237.21	232.925	235.174	236.742	233.717	237.661	235.325	234.943
65	223.532	224.039	231.327	228.58	230.425	238.343	235.977	234.272	231.856	236.054	228.726	218.927	228.505	234.269	221.027	238.371	241.453	235.728	234.597	235.933	230.649	229.446	233.021	235.061	233.296	233.96	227.528	232.484	232.435	234.959	231.953	229.031	238.178	235.932	235.169	234.845	231.338	228.894	228.938	225.07	228.861	236.608	233.678	234.869	235.428	233.637	236.61	236.093	234.008
66	222.846	223.354	230.567	229.112	229.771	236.886	234.939	234.33	231.593	235.766	227.918	219.624	227.369	233.785	220.456	237.069	241.221	235.863	234.729	236.089	230.373	229.126	232.801	234.812	233.292	233.563	226.815	232.558	232.64	234.905	232.563	229.505	237.967	236.211	235.285	234.175	231.094	228.964	228.909	224.434	227.812	235.093	233.779	234.023	234.444	233.112	236.231	235.618	233.554
67	222.752	222.225	229.938	229.507	228.904	236.729	235.161	234.652	232.367	234.923	227.312	219.2	226.43	233.332	220.769	236.993	241.013	235.352	234.993	236.418	229.492	229.036	233.394	233.599	233.087	233.074	227.31	233.262	232.995	235.655	233.72	229.496	237.545	236.173	235.252	233.471	232.666	228.54	229.553	223.975	226.953	234.685	234.415	233.426	234.175	233.166	235.527	236.205	233.416
68	222.867	221.708	229.521	230.633	228.402	235.715	234.49	234.814	232.946	234.808	227.093	218.949	225.477	233.143	221.11	235.585	241.418	235.111	235.458	236.848	229.62	228.839	234.112	233.118	233.241	232.041	227.118	233.068	233.397	236.259	233.891	230.181	237.971	236.758	235.598	233.49	232.754	228.109	229.79	222.831	226.589	234.024	234.761	232.688	234.243	232.902	235.495	235.715	233.299
69	223.421	222.188	229.277	231.327	227.836	235.794	234.955	234.758	233.427	234.629	226.874	218.284	224.762	233.465	222.421	235.671	240.685	234.469	236.002	237.051	230.15	227.857	234.299	232.54	233.836	231.832	227.294	233.147	233.974	236.803	233.332	229.649	237.652	236.391	235.439	233.009	233.325	227.699	229.988	222.564	226.441	234.25	234.156	232.263	234.385	232.736	235.486	235.582	234.089
70	224.089	222.344	228.748	231.281	227.844	235.762	234.907	234.344	233.243	234.608	226.764	217.036	224.139	233.839	223.957	235.457	240.122	234.367	236.514	237.031	230.123	226.695	234.637	232.679	234.421	231.174	227.829	233.341	234.637	236.555	232.812	229.303	237.923	236.765	235.125	233.276	233.76	227.645	230.195	222.821	226.276	233.661	233.762	232.181	234.798	232.01	235.769	235.531	234.909
71	224.672	222.656	229.172	230.967	226.945	235.814	235.205	234.007	233.658	235.065	227.046	216.453	224.015	233.861	224.721	235.851	239.151	235.056	236.496	237.271	230.257	225.645	234.752	232.833	235.395	230.449	227.536	233.258	235.073	234.924	231.388	229.27	238.314	236.5	235.275	233.581	233.512	228.226	229.792	223.002	226.344	233.029	232.888	232.4	234.721	231.752	235.819	235.172	235.542
72	224.86	223.075	228.991	230.172	227.805	235.803	235.431	233.427	233.121	235.067	226.594	216.178	223.392	233.892	225.775	236.425	238.23	235.412	236.647	237.005	230.194	224.502	234.429	233.41	235.291	229.85	228.178	233.544	235.968	233.874	230.594	229.077	238.234	236.251	235.319	233.603	232.766	227.867	229.142	223.964	225.659	232.477	232.067	232.195	234.836	231.954	235.234	234.921	235.727
73	224.996	223.042	229.36	229.714	227.467	235.623	235.513	232.846	232.908	235.128	226.737	215.28	223.45	233.783	225.241	237.11	238.465	236.632	236.091	236.639	229.885	224.074	234.53	233.037	235.109	228.989	228.094	233.498	236.152	231.958	230.278	229.339	238.242	236.399	235.893	233.383	231.678	228.035	228.293	224.289	225.328	231.948	231.601	231.932	234.692	232.017	235.667	234.633	235.576
74	224.516	222.832	229.966	229.02	228.301	235.566	236.029	232.28	232.194	234.388	226.321	215.022	223.266	232.975	224.618	237.084	237.921	237.134	236.219	235.964	229.588	224.23	234.379	233.009	235.103	229.562	228.233	233.522	236.464	230.474	230.17	229.577	238.698	236.029	236.353	233.317	231.148	227.346	227.538	225.077	225.242	231.431	231.982	231.577	234.088	232.491	235.286	234.004	234.868
75	224.181	222.453	230.207	228.732	228.266	235.502	235.677	232.023	231.851	233.974	226.433	213.938	223.632	232.429	223.754	237.017	238.709	237.853	236.071	235.872	228.845	224.663	234.146	232.679	234.598	229.932	228.218	232.959	236.406	229.7	230.355	229.111	238.355	235.521	237.037	232.706	231.04	226.781	227.018	224.936	225.364	230.959	232.27	231.153	233.987	232.998	235.466	234.364	234.98
76	223.611	222.418	230.721	228.655	229.038	235.448	235.192	232.456	231.681	232.668	226.67	213.159	223.971	232.08	222.693	236.788	239.055	237.616	237.046	235.137	228.647	225.187	234.044	231.978	234.275	230.247	227.712	232.544	235.79	229.588	230.349	228.705	237.821	234.614	237.66	232.697	231.138	225.45	226.307	225.301	226.052	231.437	232.662	230.611	233.649	233.387	235.681	235.368	233.99
77	223.213	222.671	230.306	228.779	229.406	235.109	234.435	232.992	231.396	232.204	226.956	212.431	224.928	231.686	222.342	236.016	239.168	237.13	237.496	234.855	227.606	225.829	233.529	231.792	234.432	230.887	228.192	232.154	235.537	229.723	229.828	228.63	238.024	234.257	237.794	232.949	231.429	224.492	226.134	225.557	226.358	230.85	232.87	230.431	233.5	233.482	236.16	236.583	233.66
78	222.876	222.97	230.597	228.698	229.63	234.988	233.591	233.807	232.456	232.035	226.797	212.165	225.207	231.905	221.811	235.481	238.951	236.302	238.346	234.339	227.508	225.411	233.348	231.389	234.569	230.428	227.609	231.498	234.785	230.214	229.792	227.574	236.638	233.862	236.701	232.891	232.412	224.014	225.957	225.368	227.652	230.736	232.907	230.265	234.077	232.947	236.527	237.78	233.171
79	222.714	223.029	230.197	228.724	229.084	235.147	232.839	234.867	232.834	232.126	227.032	211.98	225.772	231.302	221.722	235.867	239.208	235.998	238.078	234.014	227.405	225.284	232.464	231.18	235.182	229.651	228.29	232.084	234.292	230.689	228.478	227.682	236.276	234.796	236.582	233.522	233.173	224.441	226.49	224.825	227.353	230.221	232.324	230.353	234.113	233.464	237.273	238.882	232.664
80	223.089	223.048	229.639	228.94	229.171	234.691	232.241	235.428	234.089	232.953	226.986	212.687	225.608	230.906	221.685	235.551	238.267	235.71	238.128	233.669	227.655	224.717	231.953	230.63	234.927	228.718	228.641	232.221	234.384	231	228.086	227.677	235.34	234.866	235.362	234.025	233.479	225.206	227.006	225.08	228.307	229.573	231.759	229.924	235.417	232.293	237.325	239.093	232.311
81	223.386	222.825	229.085	228.964	228.436	235.132	232.429	235.613	234.646	233.695	227.206	212.935	225.142	229.881	221.411	235.563	237.945	235.881	237.72	233.864	228.256	224.483	231.686	230.17	235.328	227.939	229.719	232.579	234.068	231.333	227.474	228.004	235.071	235.502	234.491	233.957	233.704	225.791	227.915	224.763	228.087	228.808	230.937	230.049	235.558	232.288	237.103	238.815	231.92
82	223.667	222.794	228.884	229.391	227.583	235.018	232.611	235.346	234.702	234.118	227.189	213.609	224.232	228.911	220.949	235.28	237.377	235.961	237.199	233.87	228.836	224.307	231.358	230.016	234.732	227.284	230.656	232.941	233.986	231.59	227.169	228.432	235.465	235.708	234.498	234.379	232.895	226.825	228.47	224.982	227.811	228.198	230.438	229.918	236.384	231.821	237.134	237.956	231.728
83	223.683	223.354	228.095	229.476	227.385	234.623	233.494	235.097	235.058	234.433	226.635	213.953	223.187	228.172	220.704	234.874	236.579	236.18	236.653	233.141	229.591	224.555	230.901	230.619	233.96	227.785	230.983	232.819	233.437	230.83	227.783	228.698	235.346	235.174	235.193	234.095	232.385	226.613	228.754	225.3	227.709	228.09	229.781	229.941	237.634	232.143	236.751	236.326	231.594
84	223.587	223.103	228.476	229.397	226.587	234.967	233.513	235.183	234.228	234.523	226.883	213.528	222.173	227.942	220.512	234.415	236.679	236.408	237	233.075	229.798	225.321	230.983	231.601	233.756	228.018	231.202	232.658	232.765	230.177	227.902	229.244	235.203	235.081	235.642	234.125	231.137	227.113	228.579	225.419	227.904	228.004	229.603	230.094	237.286	232.312	236.046	235.837	231.863
85	223.1	223.698	228.504	229.361	227.425	233.854	234.12	234.911	234.041	234.195	226.583	213.331	221.835	227.947	220.002	234.247	236.101	235.57	236.69	233.333	229.966	226.449	230.806	233.122	233.466	228.968	231.289	232.374	232.087	229.095	228.517	229.232	235.981	234.888	236.297	233.747	230.316	226.753	227.805	226.53	227.452	228.459	229.432	230.548	237.006	233.03	234.776	235.131	232.197
86	222.992	223.58	229.265	229.342	227.955	234.032	233.738	235.286	233.911	235.004	226.654	212.526	221.41	228.515	219.93	234.652	236.491	235.318	237.338	233.562	229.588	227.953	230.57	234.658	233.947	229.44	230.985	232.821	231.372	228.891	228.822	229.426	235.385	235.162	236.688	233.526	229.89	226.991	226.805	226.634	227.939	228.845	229.803	230.619	236.073	233.141	234.641	234.805	232.289
87	223.356	223.311	229.191	229.042	229.328	234.002	233.906	235.332	233.829	235.473	226.549	212.513	221.433	228.878	219.42	235.266	236.417	234.349	237.13	233.801	229.656	229.15	230.075	235.649	233.909	229.753	230.66	232.628	230.98	228.45	229.384	228.749	235.976	235.686	236.88	233.382	229.856	227.157	226.206	227.018	227.891	229.344	230.596	231.055	235.278	233.172	234.292	234.998	232.564
88	223.721	222.909	229.118	229.152	230.436	234.203	233.424	235.247	234.534	236.204	226.988	212.201	221.504	229.123	219.102	235.968	236.513	233.504	236.757	234.402	229.06	229.804	229.43	235.822	234.08	229.95	230.788	233.2	230.95	228.658	229.221	227.957	236.095	236.664	236.348	233.437	230.164	227.55	226.082	227.296	228.4	230.284	230.831	231.513	234.547	232.586	234.216	235.183	232.7
89	224.157	222.191	229.29	229.072	231.363	235.081	233.371	235.12	234.355	237.159	226.983	211.781	221.45	229.294	219.328	236.694	237.074	233.239	236.974	234.652	228.454	230.354	228.765	235.35	234.078	229.366	230.261	233.739	231.115	229.861	228.705	227.224	236.198	237.41	235.919	233.323	230.562	227.429	225.837	226.786	228.608	230.538	231.173	231.454	234.179	232.387	234.708	234.788	232.433
90	224.665	221.752	228.948	228.623	231.629	235.055	232.927	234.904	235.247	237.456	227.032	211.58	221.569	229.305	219.103	236.778	237.532	232.164	236.757	234.849	227.82	229.754	228.167	234.158	233.083	228.536	229.778	233.367	230.94	230.442	227.717	226.121	236.694	237.758	235.211	233.206	230.692	227.929	225.645	227.164	228.724	231.457	231.532	231.479	233.377	232.163	235.016	234.747	232.943
91	224.632	220.958	228.803	228.521	232.014	235.26	233.209	234.235	234.596	237.895	226.493	211.4	221.082	229.6	219.884	237.6	237.802	232.426	236.868	234.923	227.038	228.932	227.848	232.821	233.014	227.175	229.252	233.673	231.596	231.817	227.133	225.426	236.442	237.763	234.954	233.17	230.975	227.275	225.439	226.828	228.907	232.098	231.693	231.407	233.659	232.075	235.777	234.808	231.904
92	224.69	220.797	228.984	227.943	231.689	234.572	233.316	233.995	234.878	237.776	225.899	211.746	220.843	229.924	220.235	237.471	238.058	231.773	237.093	234.677	226.609	227.983	227.692	232.218	232.815	226.144	228.479	232.732	231.728	232.274	226.194	225.684	236.632	237.61	235.079	232.316	230.68	227.182	225.366	226.692	228.399	232.703	231.869	231.163	233.844	232.276	236.058	235.073	232.169
93	223.714	220.817	229.138	227.66	231.466	234.109	233.416	233.696	235.088	237.807	225.209	211.749	221.179	230.126	220.676	237.235	238.79	232.032	236.54	235.041	226.216	227.321	228.005	231.511	233.353	225.461	228.059	232.119	232.191	232.421	225.742	225.505	236.149	237.352	235.529	232.157	230.843	227.028	225.1	226.23	227.561	232.922	232.543	231.107	233.879	231.905	236.399	235.44	231.631
94	222.248	221.469	229.43	227.295	231.28	233.785	234.111	233.312	235.087	237.201	224.516	212.246	221.248	230.519	221.17	236.851	238.31	232.886	236.554	234.797	226.512	227.753	228.476	231.441	233.464	225.144	227.822	231.974	232.87	231.931	225.814	226.17	236.317	236.256	236.115	231.992	231.236	226.726	224.849	225.799	226.376	232.856	232.492	230.975	234.517	232.113	236.957	235.704	231.049
95	220.98	221.605	229.383	227.37	230.707	233.381	234.584	233.054	235.829	236.823	224.325	212.368	222.098	230.659	221.285	236.319	239.374	232.995	235.675	235.296	226.475	228.098	228.589	231.967	234.144	226.153	227.623	231.056	232.919	232.168	225.582	226.774	236.577	236.205	236.225	231.453	231.674	226.149	225.286	225.239	225.868	232.497	232.233	231.228	234.431	232.531	236.721	236.025	230.838
96	220.079	222.312	229.209	227.05	230.622	233.042	234.826	232.786	235.881	236.606	224.45	212.948	222.542	230.812	220.404	236.018	239.006	233.895	235.75	234.94	226.716	227.919	228.664	232.596	234.44	227.09	228.084	231.151	233.879	232.195	225.916	227.233	236.788	235.773	236.396	231.712	231.912	224.965	225.413	224.825	225.201	232.038	231.564	230.926	235.007	232.151	236.365	236.172	230.079
97	219.227	223.238	228.965	227.325	230.449	233.497	234.931	232.528	236.417	235.776	224.696	212.729	223.274	230.866	220.44	235.228	238.906	233.941	234.815	235.209	226.878	228.124	228.302	233.414	234.6	228.446	228.223	230.639	233.739	232.742	226.036	227.469	237.117	235.429	235.747	231.583	232.672	224.351	225.783	224.866	225.185	232.042	230.548	230.535	234.562	232.688	236.596	236.292	229.801
98	219.402	223.408	228.513	227.708	230.328	234.064	234.743	232.625	236.052	235.769	224.938	212.631	223.226	230.878	219.981	235.18	238.1	233.816	234.287	235.375	226.791	227.36	227.779	234.31	234.569	230.012	228.706	230.667	233.968	232.606	226.048	227.992	237.033	235.905	234.843	231.82	232.887	223.684	225.441	225.121	225.495	232.144	230.244	230.4	234.563	232.836	235.902	235.968	229.59
99	219.9	223.951	228.776	228.053	229.86	234.714	234.407	232.339	236.09	235.502	225.471	212.543	222.806	230.644	219.802	234.783	237.539	233.309	233.429	235.356	226.635	226.829	227.158	234.891	234.792	230.913	228.997	230.487	234.213	232.97	225.886	227.661	236.645	235.711	234.305	231.641	232.783	223.183	225.103	225.014	226.28	231.771	229.593	229.971	233.895	233.013	236.442	235.576	229.695
100	221.144	223.747	228.759	228.576	230.29	234.898	233.324	232.612	235.966	236.502	225.398	212.763	222.426	229.983	219.844	234.603	237.487	232.641	233.049	235.461	226.02	225.735	226.475	235.373	233.762	232.753	228.741	230.424	234.841	232.439	225.947	227.578	236.266	235.91	234.129	231.468	231.792	223.111	224.998	225.138	226.865	231.891	230.094	230.089	232.896	234.342	236.155	235.098	229.938
back	221.602	222.23	228.996	227.75	230.87	234.132	234.087	233.118	235.588	236.766	225.139	212.312	222.073	230.401	220.372	236.129	238.337	232.971	235.406	235.108	226.589	227.605	227.899	233.054	233.895	227.929	228.399	231.492	233.194	232.356	226.03	226.749	236.597	236.391	235.332	231.931	231.745	225.365	225.278	225.575	226.614	232.296	231.287	230.78	234.125	232.593	236.337	235.616	230.669
average	226.29					234.738					222.06					235.59					229.809					230.674					232.22					227.979					231.021					234.024
[truncated: 16 more columns]

## Sheet: spd2 wt minus back
	1.1	1.2	1.3	1.4	1.5	2.1	2.2	2.3	2.4	2.5	3.1	3.2	3.3	3.4	3.5	4.1	4.2	4.3	4.4	4.5	5.1	5.2	5.3	5.4	5.5	6.1	6.2	6.3	6.4	6.5	7.1	7.2	7.3	7.4	7.5	8.1	8.2	8.3	8.4	8.5	9.1	9.2	9.3	9.4	9.5	10.1	10.2	10.3	10.4
1	154.21	113.71	113.71	128.71	122.71	130.262	110.262	108.762	111.262	122.262	127.94	87.9405	93.9405	84.6905	68.6905	168.91	168.41	160.41	159.16	147.91	131.191	126.691	163.441	156.691	140.441	86.3259	90.3259	82.5759	91.3259	86.3259	115.28	118.28	132.78	135.78	112.03	143.521	146.021	121.021	108.021	129.521	183.479	199.979	216.479	184.979	191.979	101.476	155.976	122.976	108.976
2	153.835	113.46	113.71	126.11	121.21	129.862	109.562	109.162	111.387	122.387	123.94	86.4405	93.1905	81.6905	69.3155	168.71	169.31	160.31	158.16	146.41	129.441	126.691	156.441	155.691	140.191	87.0259	90.5759	82.7009	91.0759	86.4509	115.28	118.18	132.28	134.68	111.53	143.821	140.321	120.721	108.146	129.521	184.879	196.854	215.179	186.179	191.979	106.851	151.676	121.601	109.476
3	148.81	115.835	116.022	124.067	120.01	130.048	107.476	110.548	109.887	120.512	116.69	85.7262	90.5405	77.6905	72.1905	171.481	168.981	160.196	156.11	143.21	128.566	124.841	148.141	150.762	139.341	88.3259	89.5759	82.4259	89.3259	85.5759	117.78	117.351	131.851	131.851	111.03	139.664	134.092	117.664	108.071	129.235	185.908	192.917	213.55	187.122	189.854	112.876	147.833	116.538	109.626
4	141.46	118.21	117.11	124.392	118.81	130.853	105.535	111.58	107.912	114.512	109.49	86.1223	86.7405	74.8905	75.4405	174.319	168.546	157.455	153.61	139.71	127.641	119.291	141.191	145.236	136.191	88.1895	87.6259	80.7759	86.5759	83.7259	120.916	115.507	132.28	127.235	110.08	131.43	126.839	112.612	108.521	123.248	185.252	191.129	208.297	183.706	182.679	117.626	139.112	110.176	108.576
5	135.46	119.543	117.418	121.943	115.603	127.895	103.329	112.529	106.179	106.726	102.369	83.1072	83.5119	72.3334	76.2976	173.41	166.043	152.877	150.089	137.16	125.816	113.084	137.227	140.024	129.084	86.3592	83.1592	78.6473	83.2902	81.4926	123.413	112.013	130.847	120.213	110.209	121.388	123.921	109.188	109.378	114.454	183.946	185.062	199.679	179.846	173.229	121.547	128.109	103.309	108.583
6	129.398	119.01	115.585	122.31	110.554	122.262	102.162	110.462	103.337	97.7928	96.9095	80.2072	78.753	72.2843	76.2217	173.543	163.977	147.243	144.222	136.191	118.141	106.253	133.847	137.191	119.847	82.6926	77.5259	75.8884	79.8571	80.5509	125.013	108.247	129.913	114.513	108.842	111.988	114.388	106.388	110.271	103.754	180.546	175.029	188.812	169.279	161.679	122.288	117.609	96.1263	107.695
7	123.824	118.543	112.432	123.71	104.119	113.523	103.153	107.805	98.0678	88.3298	91.4635	77.8753	73.4859	74.2587	75.7587	173.562	160.475	141.019	137.728	135.046	113.247	99.2145	127.986	129.43	109.827	75.6085	71.7981	71.8486	76.3941	77.2981	126.258	103.845	127.65	108.976	105.666	102.173	106.804	104.021	111.203	94.608	171.131	167.701	179.392	157.957	150.868	118.635	108.15	91.3093	105.771
8	122.691	117.231	107.606	122.472	96.5753	106.238	101.119	103.524	92.2618	79.7998	85.4025	74.8215	67.8828	75.5174	74.6905	168.339	154.1	134.934	132.814	132.218	105.462	92.5955	123.114	121.429	99.9415	70.7783	65.9926	66.4797	74.4028	76.4509	123.256	99.0422	124.256	104.232	103.184	95.473	100.497	102.211	110.733	85.45	164.265	159.812	168.408	144.717	142.604	114.534	100.143	86.8723	102.591
9	120.106	115.085	101.656	119.877	89.8143	97.2428	99.4658	99.4658	84.5828	73.2618	81.0865	72.2738	63.8572	78.6905	71.5655	163.577	147.743	126.725	123.535	131.514	102.298	88.4205	112.879	112.247	91.4835	64.6777	61.0759	63.4301	71.1592	74.1295	118.484	94.5392	118.854	99.9102	97.1342	90.28	95.021	99.151	107.313	80.688	156.164	152.408	161.479	135.886	136.89	109.434	94.5873	82.7623	99.2883
10	120.227	111.978	97.1213	111.339	84.2933	89.7298	96.3748	94.3748	77.5298	68.5448	75.8575	69.7631	59.2572	79.6072	69.5572	154.571	140.345	118.845	118.077	127.927	99.3165	86.3745	106.658	101.917	85.7585	61.0356	55.9152	60.7092	70.1426	72.3795	111.715	89.2322	111.764	95.2152	92.4972	84.811	89.134	94.763	101.921	77.489	148.656	146.211	155.221	129.027	133.479	105.926	90.7183	78.4583	95.2093
11	118.416	107.725	92.7693	106.407	79.8423	83.4738	92.1098	88.3378	71.0998	64.0408	70.4405	65.4102	57.0581	79.7787	66.0287	148.001	134.349	110.213	111.16	123.013	96.3975	84.7655	99.9265	89.0555	81.5295	56.5229	50.2083	58.6641	67.1788	69.7671	102.507	87.0682	104.492	90.4922	87.0012	83.082	84.915	89.415	95.315	71.112	145.115	140.979	146.176	122.221	130.2	101.917	84.0823	73.6523	90.7263
12	115.976	102.569	88.1633	98.5213	76.9913	77.2888	86.1538	82.5858	64.9338	60.2148	66.2065	62.3054	56.2217	79.003	61.4405	137.41	126.396	102.424	103.785	116.472	94.2855	83.1445	94.9415	81.0695	78.6605	53.9881	46.2478	57.4353	63.7634	66.1228	94.7942	82.7532	97.7122	85.3482	82.0772	77.899	80.643	83.453	88.646	67.48	139.357	135.182	139.06	117.317	125.745	96.1483	79.1923	68.1013	86.3043
13	112.167	98.0723	83.7353	90.2783	74.5903	72.0858	81.6268	76.5588	60.7618	55.8488	63.2775	58.2243	53.6905	75.8318	58.2014	124.91	121.234	95.8018	97.6168	109.921	88.8545	81.5615	91.3875	74.8535	75.3325	51.7043	41.1884	55.2824	61.152	63.7259	88.1582	78.0912	91.7392	80.2532	77.2582	70.548	75.17	75.818	83.293	62.345	132.884	128.754	131.114	112.952	121.304	90.9223	74.0713	63.8513	81.9223
14	106.71	91.6673	78.8733	83.6403	72.0133	66.9358	75.1218	70.5988	55.5228	52.6168	59.7825	54.208	53.651	71.3616	53.6905	114.666	113.538	90.0028	89.1988	102.147	82.8005	77.6125	86.8625	70.7035	72.5595	49.6631	37.8911	53.2864	56.9575	59.8911	80.5132	73.0942	86.4662	73.6992	72.2012	64.94	71.009	69.637	77.574	59.056	126.526	122.37	124.688	105.328	113.729	82.8443	68.5813	58.2043	78.6873
15	100.38	86.8243	75.0513	78.1523	69.1703	61.7268	70.5178	65.7498	50.6478	49.4918	57.5805	50.4405	51.6005	64.7105	51.1005	103.131	109.061	84.3978	81.5698	96.0198	76.6005	72.2915	81.6015	68.8895	69.7815	47.7096	35.1441	49.4059	53.6259	57.1555	74.3382	68.4202	82.5012	69.3152	67.1302	56.102	65.184	61.94	73.861	56.602	119.502	114.434	118.479	99.6195	108.706	76.7563	64.6503	54.9993	75.6863
16	93.8773	81.2103	71.8453	73.0433	66.9183	56.6738	65.6638	63.1638	46.0638	47.4808	54.1175	45.5189	49.753	58.9509	48.8572	93.5368	102.92	79.3118	73.0868	89.8998	70.9315	64.5245	75.0035	67.1425	65.5765	45.5612	33.6176	46.6801	49.0551	54.8988	66.8292	62.8192	77.0842	62.2902	60.8742	51.217	61.531	55.697	68.406	54.413	111.087	107.896	113.636	91.8615	103.719	68.3513	61.2013	52.4243	72.6743
17	86.8403	75.5543	68.7933	68.8043	62.8603	52.3188	61.4408	59.4408	41.3968	46.4618	51.2405	42.2518	46.8505	53.4705	47.9105	85.9288	97.1648	73.4378	66.2098	85.4598	65.3995	56.5715	68.7115	65.5025	59.6015	43.7221	32.6801	43.4359	45.9359	52.7634	60.4122	58.9882	72.9972	57.5062	55.5602	42.983	55.908	49.54	62.921	52.361	101.819	101.125	108.96	86.2345	99.1775	62.7563	59.9293	50.6113	69.5863
18	80.8033	68.6243	65.2103	64.1823	59.5903	48.8468	57.0168	56.1488	36.5638	43.4288	47.7645	38.2424	44.1535	49.672	46.6813	79.5138	91.1738	67.8528	61.3538	81.4378	60.2865	48.9135	63.0715	62.7665	55.2005	42.8919	30.3087	40.4741	43.0204	49.9552	54.3372	56.0252	67.4502	53.5162	50.3542	37.295	51.559	44.861	57.882	50.483	94.4325	94.5055	105.715	81.8565	94.7815	57.9303	58.6183	49.5283	65.5693
19	75.5273	61.0773	61.4523	61.1933	56.0083	44.5078	52.4398	53.5328	32.6038	40.6178	44.9695	34.7286	41.7674	47.5463	44.9501	73.7318	83.0628	62.4608	58.1498	77.3428	55.3415	41.9515	58.7585	58.4965	51.4225	41.6564	28.5759	38.124	40.1432	47.3509	49.4242	53.9492	62.5512	47.4582	45.8672	34.868	48.538	39.945	52.55	47.962	88.2675	87.6545	101.877	75.8605	89.1875	53.9663	58.9593	47.9683	61.4863
20	68.3033	56.8523	57.1433	57.9563	51.1813	40.3028	47.6638	50.3278	27.9448	37.3188	42.4115	29.9569	39.2476	45.9191	42.1405	68.3528	76.8848	56.3278	55.2388	73.7958	51.0415	37.6415	53.4415	53.5765	46.6205	38.9898	26.6592	34.9402	39.0973	43.8426	45.9032	50.4032	57.4772	45.0182	41.5662	32.406	44.16	34.693	48.907	43.931	82.6025	82.5965	97.1595	70.8075	85.2375	51.1833	58.6733	44.5263	56.6973
21	63.2333	52.2913	54.5973	54.5753	46.4223	37.3408	41.2378	45.2218	26.3828	34.0038	40.7735	28.3294	38.0238	43.8117	38.4556	64.3698	69.3148	51.4738	52.3418	68.7428	47.2725	33.5175	50.7525	48.3815	44.4795	36.31	24.0759	33.1819	37.1441	40.9066	43.1772	47.8202	53.2882	41.8912	36.7652	30.307	39.688	30.592	45.604	39.251	77.6385	77.3345	90.7815	65.7575	79.2775	48.4153	57.5873	42.5003	52.7413
22	58.0513	48.9113	52.0093	50.9563	43.2863	34.0008	35.4358	40.6318	24.1368	31.2918	40.1755	25.1434	37.5087	42.6375	36.0996	60.1708	63.7218	46.6638	48.9778	63.6218	44.4765	31.2215	47.0175	44.1915	42.0705	32.7027	21.3745	30.591	35.7047	38.0898	40.1792	44.6572	49.9762	40.3602	33.7572	29.478	35.912	26.579	42.756	34.92	72.9865	72.2365	85.4075	60.5085	73.2645	45.2873	55.2373	40.2753	48.9153
23	54.5633	46.8723	49.9163	48.0943	40.5263	31.5738	30.2398	35.4208	23.1438	29.1368	38.8155	23.2086	36.6464	41.8817	34.5655	56.4098	58.6928	42.6558	45.4318	58.6308	41.7795	28.7285	45.1625	40.6485	39.4565	27.8259	19.723	28.8994	33.1715	36.2524	37.7222	40.5482	47.0262	38.7152	29.3242	28.231	32.202	24.079	39.425	30.499	68.3125	68.1555	79.6965	55.3925	67.7885	43.1233	52.7303	36.8583	46.1753
24	51.3243	44.0103	49.0603	45.4633	37.9893	29.8458	25.4698	33.0798	22.4688	26.9688	37.4045	22.3626	35.2976	41.6405	34.3048	52.2348	53.6108	41.1048	41.9238	53.8388	39.1055	26.2415	43.1055	37.4835	36.0625	23.748	18.2545	27.4688	30.6402	33.6045	35.1312	36.3972	44.3712	35.6312	25.2942	27.625	28.476	23.144	35.657	27.034	63.9215	63.0935	71.0635	50.8955	60.7365	40.4193	47.8723	35.2193	43.3693
25	48.1403	42.4993	46.6773	43.4153	37.5943	28.4948	22.9808	28.9128	21.3608	24.5698	36.3065	20.3172	35.5742	42.2545	33.5684	48.2318	49.5468	39.1018	38.0148	49.3228	36.5595	24.2965	39.8195	35.3695	33.2845	20.367	17.043	25.2038	27.4247	31.418	31.9442	33.0812	41.6572	32.7462	22.3502	26.863	26.042	22.411	31.823	24.829	58.8695	58.7495	66.0005	48.0615	56.1245	37.5343	43.8533	34.4693	39.2903
26	44.7823	37.1033	43.8893	41.4513	35.7963	27.2148	22.3028	26.9208	20.3568	21.8938	34.2235	19.4523	34.855	42.3484	32.73	43.4978	45.6808	38.6448	35.0348	47.2588	33.2565	22.3695	37.3425	33.5035	30.1845	17.4435	16.3616	23.3193	24.3259	28.0342	28.8802	29.4392	38.8862	27.7092	19.9252	24.85	24.956	22.897	27.666	22.209	54.1325	53.7175	60.5265	45.2555	50.2945	33.7853	39.2233	32.6013	36.0483
27	41.8693	33.7213	39.7043	40.3943	35.5093	26.4078	21.4078	26.0278	19.6598	19.1828	32.9285	16.6177	34.4344	43.2149	31.5015	37.7578	42.3088	36.1188	32.5138	44.6298	30.2145	21.4235	33.2585	30.9135	27.6795	16.0537	15.7066	21.1613	21.5027	24.4793	25.5022	26.0712	35.7672	23.4262	18.2072	23.983	23.945	22.35	24.649	20.837	49.9735	49.8715	55.0935	43.4095	46.2065	31.7933	34.2173	31.4703	32.9943
28	39.0163	30.0943	35.9113	37.8843	33.8323	24.8458	21.7898	25.1378	19.8778	17.3508	30.7015	14.7045	33.1461	41.2405	29.1349	33.0898	39.3308	34.8818	29.0708	42.6988	27.7585	19.7915	30.1525	28.3205	25.5135	15.4383	15.3625	18.8537	20.2148	21.46	22.6112	23.2462	32.9092	19.4152	17.9302	22.212	24.173	22.504	21.549	18.734	46.5585	47.2595	50.7095	41.4235	42.0095	28.2653	29.3413	29.8973	29.1873
29	35.6003	27.0373	32.5143	37.1173	33.0593	23.0638	22.4598	24.8938	19.9998	15.8958	29.1615	11.2097	32.3068	39.958	26.8359	28.4758	36.5908	32.0638	25.9568	41.2468	25.8525	19.3365	27.1395	26.1255	24.1795	15.3534	14.5045	16.9073	19.0352	18.5283	19.7582	20.4392	31.1762	15.4722	17.6992	21.334	22.125	22.18	19.614	17.12	43.2375	44.8905	46.1825	40.0065	39.4375	25.8313	25.4983	27.7563	26.3773
30	33.5093	26.2313	30.0073	34.7943	31.7153	21.6828	21.4868	23.7788	20.2978	14.7078	27.4785	10.1821	31.4133	38.4079	25.2829	25.4768	34.1348	30.9268	23.7028	38.6758	23.7645	18.7075	25.0825	24.0565	23.1155	14.2753	14.8832	15.1194	18.5976	16.2113	18.2182	17.9202	29.3702	13.7352	17.6282	19.982	20.1	20.521	17.798	14.639	39.7775	43.1775	42.8675	37.4685	37.6725	24.2263	22.7743	26.8043	23.9873
31	31.0013	23.6513	28.5503	31.6493	29.4403	20.3328	20.8828	21.9888	20.0488	14.9808	25.8945	9.97076	29.267	35.8691	24.2313	24.1518	30.7478	29.0818	20.9868	36.9458	22.4465	17.6095	24.3395	22.1465	22.1555	13.336	13.3206	14.831	18.183	14.0812	16.4262	15.2042	27.8102	13.1592	18.3262	18.824	17.309	18.157	15.899	12.667	36.5455	40.6975	40.7925	34.3335	35.5485	21.1553	20.2893	23.7853	20.1393
32	28.0833	23.0713	27.7483	30.2573	27.3963	18.3088	21.4298	20.3088	19.4688	14.2908	23.1075	8.72466	27.7591	32.7738	23.4307	22.4678	27.7358	26.5148	18.7678	33.6158	20.8595	15.9665	23.1175	20.6805	22.1665	13.0522	14.0615	13.5906	18.2573	12.4124	14.8012	14.1542	27.7222	11.6062	18.5552	17.905	14.105	16.474	13.702	10.889	33.5005	38.6235	36.9165	32.3055	33.8165	19.4123	19.9083	22.3273	18.0643
33	25.7633	20.7953	26.6103	27.6573	25.2973	16.5728	19.6888	17.8198	18.0218	14.2908	21.7005	9.40646	25.2626	30.753	23.2242	22.5018	24.5358	23.9148	17.5448	31.1938	19.7915	15.0185	22.2585	19.7595	21.5905	11.6803	13.1559	13.374	17.9509	11.0859	13.9982	12.5962	26.5862	11.5472	18.8182	17.094	12.128	13.696	11.083	9.045	30.0285	35.5845	34.6055	28.8095	33.4495	16.9953	19.6413	20.2463	15.4093
34	23.5633	19.1383	25.5513	25.8313	23.4853	15.5628	18.0338	15.6838	15.6228	14.1388	21.1655	9.34336	23.6758	29.1023	23.1611	21.3948	22.4728	20.7978	16.6058	27.9388	18.1335	14.7845	20.9075	19.1285	21.9025	10.0638	13.0422	12.7916	17.4828	9.81627	13.7512	12.0472	25.4892	11.4742	17.9762	16.39	11.205	11.438	8.732	7.725	27.6295	32.6385	31.9985	25.7615	32.0905	15.1623	19.9373	18.1113	13.4023
35	20.8563	17.5703	23.0433	23.8603	22.2573	14.3038	15.9858	12.6168	12.6168	13.6908	20.6105	9.47786	22.6292	27.2565	22.0914	20.2598	20.4988	17.7278	16.1458	24.5518	16.6215	14.1865	19.1205	18.1585	22.4465	8.77917	11.3215	11.4155	16.5853	9.19867	13.4252	11.4812	23.5512	12.4722	16.9262	15.586	11.105	8.769	6.446	6.203	25.2975	29.4885	29.3115	22.7925	30.0805	13.1513	19.6683	16.1123	11.7353
36	18.5223	15.7683	21.8493	21.9713	21.2103	13.2318	12.6138	10.8318	10.5218	13.4878	20.0175	10.3448	21.2049	25.1568	21.152	17.9488	18.2618	14.9668	16.2898	21.8138	15.4655	13.8165	16.9555	17.6825	21.6915	7.67367	9.89797	10.1336	15.6817	8.68167	12.6412	10.8542	22.2022	13.1582	15.4392	14.434	10.856	8.525	5.127	4.678	22.1365	26.2725	26.7145	20.8185	28.5615	11.3323	19.4503	15.1393	9.63928
37	17.0053	14.5253	20.2323	20.5483	20.5913	12.1638	10.2658	8.69776	8.55076	12.6308	19.6045	9.67126	20.9487	23.3175	19.8298	15.8928	17.7948	12.2428	16.5938	18.0698	14.2345	12.7895	15.5435	17.6655	21.1915	7.09507	7.98107	8.31357	14.3628	9.22677	12.4122	10.1432	19.8612	13.9812	13.0792	14.162	10.748	7.748	3.32	4.401	20.1075	22.8285	24.5825	19.3685	26.5095	9.39028	17.8653	14.6313	8.69328
38	15.2633	12.8773	19.2583	19.0183	19.0173	11.7408	7.56076	8.02276	7.94576	12.4378	18.2645	10.0815	20.9364	21.5798	19.0757	12.6958	15.8928	11.2048	16.0528	15.4468	13.2445	11.5355	13.1135	16.7425	18.9865	7.10797	5.47057	7.48567	12.4243	10.7075	10.7162	8.73716	18.8652	13.7372	11.2472	12.589	10.615	7.82	3.177	2.401	17.1245	19.8395	22.4535	18.6715	24.3345	8.24628	16.9083	13.8933	5.90628
39	16.2183	11.7183	17.5733	17.9073	18.1533	11.8118	5.90476	6.71576	7.40976	11.4998	16.9735	9.70516	20.6167	20.6126	18.8462	11.1538	15.6278	10.1118	15.7338	12.5528	12.2225	10.4255	12.2165	16.6915	17.3845	7.99817	2.70087	6.75207	11.0308	12.2087	8.79316	6.57016	16.2932	13.6882	9.66516	11.693	9.761	7.277	2.513	1.895	13.9875	17.7025	22.0295	18.4205	22.5495	6.18128	14.6943	13.0463	3.98028
40	16.2883	9.41632	17.0333	16.9343	17.0513	10.5628	5.16876	6.19276	7.90676	11.4818	16.1865	9.70876	20.3414	19.9146	18.2336	9.34482	15.1418	9.95882	14.3408	10.4398	10.9495	9.01946	10.7605	15.4355	14.7515	8.43967	1.34607	6.95947	9.84737	12.8461	6.92216	4.58116	15.9222	12.5522	9.09916	10.35	10.045	6.822	2.374	1.297	11.2355	15.7535	21.4715	17.7155	21.1085	5.51528	13.7653	12.2023	2.09228
41	17.1523	7.25232	15.5873	16.5313	16.2453	9.58276	5.43776	4.48276	8.67276	10.6198	16.4865	9.03206	19.5943	19.429	17.0866	8.66182	14.8028	9.39482	13.1828	9.32882	9.89046	8.32646	9.46446	15.1835	12.7035	8.70757	0.461468	6.08737	8.70277	12.5759	6.16216	3.15816	14.4062	12.4062	9.01516	9.471	9.796	5.636	1.925	0.956	9.10548	14.4285	21.3425	17.5635	19.8735	6.10728	12.9993	11.1673	1.38828
42	16.7523	5.66232	13.2953	16.0963	16.7873	8.89976	6.21876	2.94676	9.82776	9.61976	16.7555	8.70816	19.0097	18.0982	17.2828	8.20882	14.5438	8.83082	10.8948	7.47482	8.86746	7.49546	9.61446	14.8805	12.1415	9.03847	0.270768	6.30667	8.55667	11.4583	5.32716	1.23716	13.5482	12.1232	8.75716	8.596	9.741	4.214	1.179	0.927	7.09348	14.7145	21.0735	16.9915	18.9055	5.04128	12.0983	10.4613	0.71128
43	15.5623	4.63432	12.7143	14.9553	15.5023	8.77576	7.80876	2.58176	9.67876	8.83776	18.2885	7.73546	17.8875	17.1299	15.1678	7.26982	13.9028	9.47782	9.02682	7.43682	8.05846	6.30846	9.49046	13.4685	10.5175	7.69997	-0.825632	5.57587	8.10237	10.5948	5.33016	1.01016	13.3342	11.6222	9.06416	6.406	9.395	3.568	1.233	0.312	5.91448	14.5435	20.4975	16.6345	16.8095	5.88128	11.9693	9.07828	0.92728
44	13.8753	4.07132	11.7033	14.7183	15.2103	8.38376	9.00176	1.20476	9.86276	6.83576	18.2575	6.90996	16.9722	15.7926	13.9968	7.31482	12.1768	8.24982	6.78682	6.77582	7.60846	6.15246	9.53646	13.8675	10.5115	6.94797	-0.069932	5.19207	7.91037	9.29117	5.87916	1.29116	12.9142	11.5822	9.22016	5.681	8.456	1.887	1.113	0.483	4.96848	14.6285	18.4525	15.3645	14.8195	5.70528	11.9953	8.96628	1.56428
45	12.1853	3.64532	12.2573	13.6643	13.0943	7.76176	9.48876	2.07376	8.57376	5.99776	18.3805	5.53976	15.0285	15.1553	11.7785	6.70782	10.6118	7.16182	5.68782	7.00882	7.64846	5.63846	9.94846	12.3725	10.2685	5.16987	-0.913232	4.89977	6.71667	9.13387	6.17416	2.48216	12.9642	10.7842	8.53716	6.22	6.787	1.344	1.94	0.134	4.31948	14.1895	16.6605	15.3305	12.6425	5.61328	11.7283	8.40728	1.01528
46	10.3713	3.84232	12.7613	12.3803	11.6353	6.64876	10.1448	2.14876	7.47476	5.30676	16.5675	4.51496	14.0056	14.9199	10.7898	6.72582	8.14382	6.07982	4.65682	6.58782	7.47446	4.65746	9.83546	12.4505	10.4925	4.10597	-0.799132	5.21627	5.66147	9.29647	5.78016	3.02116	13.1352	10.0032	8.31416	5.975	5.542	1.053	2.792	0.436	3.41948	14.0825	14.3125	14.0255	10.6485	5.27428	10.8523	8.27028	1.50028
47	9.29232	4.46732	13.7783	11.5163	10.1173	5.73476	9.98276	2.12876	5.79576	5.25076	14.2945	4.04246	13.1262	14.2227	9.70836	6.03182	6.57682	5.53182	4.24582	5.66682	7.26546	3.72046	9.57346	11.4465	10.2235	2.72387	-0.883632	4.95797	4.38657	9.51167	4.61016	3.49416	13.5452	9.67516	8.09116	5.871	4.456	0.467	3.639	0.803	2.65948	12.7735	12.0405	12.6635	9.00648	5.18728	9.99328	7.58128	1.35528
48	8.96032	4.69632	14.4773	9.74932	8.93932	5.07876	8.96476	3.69676	4.48076	5.04676	12.9935	3.42736	12.7856	14.6166	9.32776	5.13182	5.15782	5.76882	4.76882	4.38882	6.74946	2.68746	8.90646	8.95646	10.1285	2.56767	-1.25293	5.39627	3.25547	9.29847	3.76416	3.99216	13.8882	8.47916	7.57916	6.988	3.142	1.959	4.503	0.57	1.32548	11.5415	11.7835	12.5615	7.90048	4.63428	8.27028	7.20228	1.01828
49	8.29632	4.40632	13.8993	9.06232	7.52832	3.82576	7.90976	3.22476	3.89276	4.95276	11.1005	3.09146	13.5362	14.2831	9.27686	4.36282	4.95382	4.82282	4.84482	3.33582	6.06046	1.27446	7.69446	8.14146	9.71346	2.23527	-0.924132	4.84747	2.69937	8.48297	3.02216	3.22016	13.0992	8.87716	7.15716	7.112	3.239	2.004	4.719	0.984	1.43548	9.96948	10.0965	11.2345	8.15848	4.07228	7.68128	5.68428	0.67428
50	8.53932	4.36832	12.8283	8.21032	7.25332	2.37076	6.00676	3.80476	2.89676	5.35076	10.3415	2.06776	13.9405	13.7464	8.97006	3.18282	4.65482	4.69282	5.66682	1.23582	5.30346	-0.09754	7.68846	6.34646	9.16546	2.86937	-0.361632	4.92457	3.21727	7.53307	2.40416	2.66216	13.3232	8.78316	6.57616	8.173	2.679	3.45	4.797	0.235	1.46048	9.03848	9.69048	11.2805	8.68348	3.15028	6.81128	5.02528	0.63728
51	8.72532	3.55832	11.0913	8.82432	6.26632	2.06576	5.36976	3.57576	3.05076	4.62276	9.33546	2.05156	14.7214	13.2245	8.20276	1.89382	5.30182	4.13182	5.69082	-0.11518	4.45946	-1.06154	6.88546	4.82246	8.57446	4.04477	0.263368	4.39687	3.69627	6.40917	2.45016	1.76016	12.4862	8.95316	5.62016	8.005	3.162	3.099	4.41	0.116	1.33248	8.12548	8.50548	9.70848	9.50048	1.98228	6.52228	4.04128	0.78828
52	7.85032	3.25932	9.98232	9.05632	5.48632	1.64576	4.45676	3.05376	3.18176	4.44676	8.70946	1.99076	14.6613	13.171	7.90796	1.74282	5.37182	2.60182	5.66682	-0.65518	4.30846	-2.10354	7.09746	3.84246	8.29546	4.86047	0.517268	4.34207	4.04337	5.89687	3.15716	0.84616	11.7582	8.96216	5.18616	8.713	3.194	3.603	2.849	-0.797	1.43248	6.49848	7.58348	9.44448	10.1775	0.78828	6.79028	3.84628	0.55428
53	6.86532	3.05932	8.73632	9.14232	4.25632	1.53376	4.03676	2.64976	3.24276	4.09376	8.19646	1.67416	14.4131	13.224	6.73316	1.19082	5.36582	1.55182	5.03782	-0.79118	3.38046	-2.03754	6.94146	3.55246	7.76146	5.00047	0.966868	3.99967	4.13687	5.67847	3.56716	-0.20484	11.5172	8.15316	4.48716	9.03	3.355	3.057	1.109	-1.671	1.36448	5.10448	6.74248	9.02648	10.6075	-0.48372	7.00628	4.67528	0.56128
54	5.70732	2.41132	7.62032	9.69832	4.10332	2.11176	4.60576	1.05176	3.73576	2.66876	7.45446	1.65306	13.2495	13.4461	5.44886	1.48182	4.54782	0.16982	3.97182	0.10682	3.12746	-1.55554	7.09046	3.67946	6.93846	4.90377	0.642768	3.35117	3.20227	5.55257	4.11216	-1.03984	10.2022	7.54616	4.48216	9.91	3.44	1.799	0.591	-2.5	0.90748	2.83748	6.19848	8.94048	10.5755	-1.10272	6.64428	4.27828	0.58028
55	3.67932	2.70132	7.52832	9.79632	3.83332	2.81076	5.10476	-0.22924	3.60476	2.03976	6.85446	1.23756	12.28	13.5856	4.16576	2.12082	4.31882	-0.12718	3.33582	0.84182	2.56146	-1.28954	6.47246	3.70246	6.88246	4.96297	-0.414832	2.88447	2.96167	5.34747	4.73116	-1.29984	10.1492	6.78616	4.36316	9.655	4.235	0.564	-0.917	-3.222	0.43048	2.24848	5.98848	8.17948	10.6065	-1.56972	6.51028	5.23228	0.40228
56	2.62332	1.65932	7.10632	9.03232	4.42332	4.37976	5.77376	-1.33324	3.30476	1.01476	6.76046	0.881262	11.5051	13.3394	2.52756	3.09282	3.64682	-0.18218	2.92682	1.56982	1.88246	-0.35654	5.86846	4.52846	6.48946	3.89687	-1.61833	2.29777	2.46347	5.59447	4.82416	-1.87084	8.50816	6.39816	4.68716	9.485	4.577	-1.34	-0.74	-3.435	-0.86952	1.89448	5.70148	7.73948	11.0615	-1.73472	5.83128	4.88828	0.27928
57	0.89132	1.50432	6.96932	8.30032	4.80432	4.89176	6.36376	-1.96424	3.03176	0.35376	6.61546	-0.226238	11.1488	13.0238	1.76546	3.37582	4.33882	0.78882	2.35182	2.32882	2.28146	-0.15254	5.34746	4.39746	6.11946	3.74957	-3.00263	1.72867	2.33697	5.42467	3.90416	-1.36084	8.50316	6.15916	4.40216	9.34	5.142	-2.942	-1.171	-3.708	-1.01252	2.08748	5.95948	6.96848	11.5725	-0.92072	5.27328	4.17728	0.25428
58	-0.00168	0.86332	7.35432	7.61032	5.65532	5.62076	7.07776	-1.80324	2.51176	-0.07324	6.24546	-1.89734	10.685	12.3196	1.22896	2.86882	4.85582	1.30482	2.06082	2.23682	2.45546	-0.04754	5.69946	4.71846	5.70746	3.43127	-3.86583	0.463268	2.30387	5.02027	3.53716	-0.78984	8.04516	5.68316	4.39316	9.194	5.283	-4.117	-1.77	-3.968	-1.37752	2.73748	5.83348	5.43348	12.1905	-0.46372	4.48728	3.89528	0.40228
59	-0.50268	0.35632	7.40232	6.94732	5.68932	5.88276	6.83776	-1.41624	1.84176	0.24376	6.66446	-3.20924	10.4694	11.701	0.474662	2.70382	5.41782	1.52882	2.05482	2.30482	3.40846	0.54946	4.75246	4.81846	5.66546	3.38797	-4.34723	-0.016232	2.56797	5.11157	2.36216	-0.62384	7.93016	5.35316	4.13516	9.255	5.315	-4.267	-0.668	-3.688	-1.79752	3.47448	5.37748	4.32448	12.4105	0.26528	4.14828	2.61928	1.22928
60	-1.16168	0.05232	7.09332	5.67232	5.43432	5.71876	5.90476	-1.34424	0.72876	0.28476	7.36746	-4.91384	9.19046	11.6527	0.425962	2.72382	6.45982	1.82482	1.78182	2.57582	3.81946	0.69446	5.20846	4.86446	5.20346	3.65247	-4.29103	-0.380532	2.76477	4.87207	1.15916	-0.30284	7.43116	5.34516	3.60816	8.27	5.016	-3.71	-0.31	-2.906	-0.83952	4.97448	5.00948	4.70048	12.4655	0.66528	4.43128	2.46528	1.77828
61	-0.98668	-0.04968	7.37832	5.11532	5.07832	4.79276	5.44576	-1.28024	-0.35524	1.26476	7.33546	-5.50364	9.09046	11.8247	0.116762	2.08282	6.62782	1.52482	1.67582	2.00982	4.28046	0.88346	4.50246	4.97646	5.01246	4.16667	-3.86033	-0.421532	2.76537	4.86667	0.08216	-1.31784	7.11216	4.83316	3.20916	8.624	4.437	-2.482	0.074	-3.387	-1.21852	5.44648	3.99648	3.70848	10.9205	0.79428	4.22528	1.54028	2.08128
62	-1.90368	-0.33368	7.25932	3.94932	5.46532	4.93276	4.54276	-0.90124	-1.36224	1.22576	8.30746	-5.87614	7.96956	11.7852	0.044862	2.95282	6.92982	0.86482	0.54282	1.74682	3.76146	0.32446	4.57446	4.88246	4.76446	3.97407	-3.24373	-0.174132	2.72147	4.41347	-0.55184	-2.13984	6.96316	4.49916	3.26316	8.767	4.373	-1.155	0.261	-2.896	-0.46752	6.51348	3.22548	4.21848	9.74748	0.14328	4.37028	1.52528	2.43228
63	-1.55268	-0.59368	6.75332	3.28832	4.87732	4.14276	3.01576	-1.02324	-2.39924	1.85776	7.70846	-5.27714	7.55916	12.5365	-0.200938	2.51382	6.36882	0.80382	0.27582	1.22582	3.51246	0.45946	3.66646	5.34146	4.54546	4.10827	-3.16643	0.272868	2.20967	4.21877	-0.99984	-2.85484	6.44316	3.66616	2.89416	8.236	3.459	-0.041	0.657	-3.013	-1.11652	6.19848	2.28548	4.22348	7.75748	-0.13472	4.01528	1.09128	1.68328
64	-2.18968	-1.61968	5.87332	2.54232	4.52032	3.58776	1.66576	-1.04124	-2.70024	1.74376	7.33546	-3.94814	6.99296	12.493	-0.582038	2.61482	6.11982	0.55482	-0.39718	0.83782	2.01146	0.02646	3.31646	5.55446	3.98646	3.87767	-3.11663	1.33337	1.96087	4.50087	-1.14184	-3.17584	5.72816	3.75416	3.10716	7.609	3.464	0.798	1.018	-2.686	-1.39652	6.18948	1.90448	4.15348	5.72148	-0.30672	3.63728	1.30128	0.91928
65	-2.75768	-2.25068	5.03732	2.29032	4.13532	3.60476	1.23876	-0.46624	-2.88224	1.31576	6.66646	-3.13234	6.44586	12.2093	-1.03264	2.78082	5.86282	0.13782	-0.99318	0.34282	0.84046	-0.36254	3.21246	5.25246	3.48746	3.28597	-3.14573	1.80977	1.76137	4.28467	-0.26684	-3.18884	5.95816	3.71216	2.94916	6.866	3.359	0.915	0.959	-2.909	-2.15952	5.58748	2.65748	3.84848	4.40748	-0.38672	2.58628	2.06928	-0.01572
66	-3.44368	-2.93568	4.27732	2.82232	3.48132	2.14776	0.20076	-0.40824	-3.14524	1.02776	5.85846	-2.43514	5.30966	11.7255	-1.60394	1.47882	5.63082	0.27282	-0.86118	0.49882	0.56446	-0.68254	2.99246	5.00346	3.48346	2.88927	-3.85933	1.88427	1.96607	4.23097	0.34316	-2.71484	5.74716	3.99116	3.06516	6.196	3.115	0.985	0.93	-3.545	-3.20852	4.07248	2.75848	3.00248	3.42348	-0.91172	2.20728	1.59428	-0.46972
67	-3.53768	-4.06468	3.64832	3.21732	2.61432	1.99076	0.42276	-0.08624	-2.37124	0.18476	5.25246	-2.85994	4.37076	11.2722	-1.29034	1.40282	5.42282	-0.23818	-0.59718	0.82782	-0.31654	-0.77254	3.58546	3.79046	3.27846	2.39987	-3.36413	2.58787	2.32107	4.98087	1.50016	-2.72384	5.32516	3.95316	3.03216	5.492	4.687	0.561	1.574	-4.004	-4.06752	3.66448	3.39448	2.40548	3.15448	-0.85772	1.50328	2.18128	-0.60772
68	-3.42268	-4.58168	3.23132	4.34332	2.11232	0.97676	-0.24824	0.07576	-1.79224	0.06976	5.03346	-3.11024	3.41706	11.083	-0.949738	-0.00518	5.82782	-0.47918	-0.13218	1.25782	-0.18854	-0.96954	4.30346	3.30946	3.43246	1.36697	-3.55623	2.39367	2.72307	5.58527	1.67116	-2.03884	5.75116	4.53816	3.37816	5.511	4.775	0.13	1.811	-5.148	-4.43152	3.00348	3.74048	1.66748	3.22248	-1.12172	1.47128	1.69128	-0.72472
69	-2.86868	-4.10168	2.98732	5.03732	1.54632	1.05576	0.21676	0.01976	-1.31124	-0.10924	4.81446	-3.77514	2.70216	11.4055	0.361062	0.08082	5.09482	-1.12118	0.41182	1.46082	0.34146	-1.95154	4.49046	2.73146	4.02746	1.15767	-3.37983	2.47307	3.30017	6.12897	1.11216	-2.57084	5.43216	4.17116	3.21916	5.03	5.346	-0.28	2.009	-5.415	-4.57952	3.22948	3.13548	1.24248	3.36448	-1.28772	1.46228	1.55828	0.06528
70	-2.20068	-3.94568	2.45832	4.99132	1.55432	1.02376	0.16876	-0.39424	-1.49524	-0.13024	4.70446	-5.02334	2.07986	11.7794	1.89716	-0.13318	4.53182	-1.22318	0.92382	1.44082	0.31446	-3.11354	4.82846	2.87046	4.61246	0.500068	-2.84483	2.66717	3.96287	5.88117	0.59216	-2.91684	5.70316	4.54516	2.90516	5.297	5.781	-0.334	2.216	-5.158	-4.74452	2.64048	2.74148	1.16048	3.77748	-2.01372	1.74528	1.50728	0.88528
71	-1.61768	-3.63368	2.88232	4.67732	0.65532	1.07576	0.46676	-0.73124	-1.08024	0.32676	4.98646	-5.60604	1.95516	11.8018	2.66106	0.26082	3.56082	-0.53418	0.90582	1.68082	0.44846	-4.16354	4.94346	3.02446	5.58646	-0.225332	-3.13843	2.58427	4.39937	4.24997	-0.83184	-2.94984	6.09416	4.28016	3.05516	5.602	5.533	0.247	1.813	-4.977	-4.67652	2.00848	1.86748	1.37948	3.70048	-2.27172	1.79528	1.14828	1.51828
72	-1.42968	-3.21468	2.70132	3.88232	1.51532	1.06476	0.69276	-1.31124	-1.61724	0.32876	4.53446	-5.88144	1.33266	11.8327	3.71566	0.83482	2.63982	-0.17818	1.05682	1.41482	0.38546	-5.30654	4.62046	3.60146	5.48246	-0.824332	-2.49653	2.86947	5.29377	3.19967	-1.62584	-3.14284	6.01416	4.03116	3.09916	5.624	4.787	-0.112	1.163	-4.015	-5.36152	1.45648	1.04648	1.17448	3.81548	-2.06972	1.21028	0.89728	1.70328
73	-1.29368	-3.24768	3.07032	3.42432	1.17732	0.88476	0.77476	-1.89224	-1.83024	0.38976	4.67746	-6.77984	1.39046	11.7231	3.18176	1.51982	2.87482	1.04182	0.50082	1.04882	0.07646	-5.73454	4.72146	3.22846	5.30046	-1.68513	-2.58033	2.82367	5.47807	1.28417	-1.94184	-2.88084	6.02216	4.17916	3.67316	5.404	3.699	0.056	0.314	-3.69	-5.69252	0.92748	0.58048	0.91148	3.67148	-2.00672	1.64328	0.60928	1.55228
74	-1.77368	-3.45768	3.67632	2.73032	2.01132	0.82776	1.29076	-2.45824	-2.54424	-0.35024	4.26146	-7.03754	1.20606	10.9159	2.55876	1.49382	2.33082	1.54382	0.62882	0.37382	-0.22054	-5.57854	4.57046	3.20046	5.29446	-1.11243	-2.44133	2.84817	5.79017	-0.200032	-2.04984	-2.64284	6.47816	3.80916	4.13316	5.338	3.169	-0.633	-0.441	-2.902	-5.77852	0.41048	0.96148	0.55648	3.06748	-1.53272	1.26228	-0.01972	0.84428
75	-2.10868	-3.83668	3.91732	2.44232	1.97632	0.76376	0.93876	-2.71524	-2.88724	-0.76424	4.37346	-8.12124	1.57256	10.3694	1.69456	1.42682	3.11882	2.26282	0.48082	0.28182	-0.96354	-5.14554	4.33746	2.87046	4.78946	-0.742232	-2.45643	2.28527	5.73237	-0.973732	-1.86484	-3.10884	6.13516	3.30116	4.81716	4.727	3.061	-1.198	-0.961	-3.043	-5.65652	-0.06152	1.24948	0.13248	2.96648	-1.02572	1.44228	0.34028	0.95628
76	-2.67868	-3.87168	4.43132	2.36532	2.74832	0.70976	0.45376	-2.28224	-3.05724	-2.07024	4.61046	-8.90014	1.91106	10.0203	0.633762	1.19782	3.46482	2.02582	1.45582	-0.45318	-1.16154	-4.62154	4.23546	2.16946	4.46646	-0.427432	-2.96193	1.86997	5.11577	-1.08593	-1.87084	-3.51484	5.60116	2.39416	5.44016	4.718	3.159	-2.529	-1.672	-2.678	-4.96852	0.41648	1.64148	-0.40952	2.62848	-0.63672	1.65728	1.34428	-0.03372
77	-3.07668	-3.61868	4.01632	2.48932	3.11632	0.37076	-0.30324	-1.74624	-3.34224	-2.53424	4.89646	-9.62834	2.86806	9.62686	0.282562	0.42582	3.57782	1.53982	1.90582	-0.73518	-2.20254	-3.97954	3.72046	1.98346	4.62346	0.212468	-2.48243	1.47937	4.86317	-0.951232	-2.39184	-3.58984	5.80416	2.03716	5.57416	4.97	3.45	-3.487	-1.845	-2.422	-4.66252	-0.17052	1.84948	-0.58952	2.47948	-0.54172	2.13628	2.55928	-0.36372
78	-3.41368	-3.31968	4.30732	2.40832	3.34032	0.24976	-1.14724	-0.93124	-2.28224	-2.70324	4.73746	-9.89494	3.14776	9.84496	-0.248538	-0.10918	3.36082	0.71182	2.75582	-1.25118	-2.30054	-4.39754	3.53946	1.58046	4.76046	-0.246132	-3.06523	0.823868	4.11037	-0.460432	-2.42784	-4.64584	4.41816	1.64216	4.48116	4.912	4.433	-3.965	-2.022	-2.611	-3.36852	-0.28452	1.88648	-0.75552	3.05648	-1.07672	2.50328	3.75628	-0.85272
79	-3.57568	-3.26068	3.90732	2.43432	2.79432	0.40876	-1.89924	0.12876	-1.90424	-2.61224	4.97246	-10.0791	3.71246	9.24246	-0.337538	0.27682	3.61782	0.40782	2.48782	-1.57618	-2.40354	-4.52454	2.65546	1.37146	5.37346	-1.02313	-2.38423	1.40987	3.61787	0.014968	-3.74184	-4.53784	4.05616	2.57616	4.36216	5.543	5.194	-3.538	-1.489	-3.154	-3.66752	-0.79952	1.30348	-0.66752	3.09248	-0.55972	3.24928	4.85828	-1.35972
80	-3.20068	-3.24168	3.34932	2.65032	2.88132	-0.04724	-2.49724	0.68976	-0.64924	-1.78524	4.92646	-9.37234	3.54816	8.84696	-0.374538	-0.03918	2.67682	0.11982	2.53782	-1.92118	-2.15354	-5.09154	2.14446	0.82146	5.11846	-1.95603	-2.03303	1.54737	3.70997	0.325868	-4.13384	-4.54284	3.12016	2.64616	3.14216	6.046	5.5	-2.773	-0.973	-2.899	-2.71352	-1.44752	0.73848	-1.09652	4.39648	-1.73072	3.30128	5.06928	-1.71272
81	-2.90368	-3.46468	2.79532	2.67432	2.14632	0.39376	-2.30924	0.87476	-0.09224	-1.04324	5.14646	-9.12474	3.08246	7.82116	-0.648538	-0.02718	2.35482	0.29082	2.12982	-1.72618	-1.55254	-5.32554	1.87746	0.36146	5.51946	-2.73543	-0.954932	1.90537	3.39407	0.658568	-4.74584	-4.21584	2.85116	3.28216	2.27116	5.978	5.725	-2.188	-0.064	-3.216	-2.93352	-2.21252	-0.08352	-0.97152	4.53748	-1.73572	3.07928	4.79128	-2.10372
82	-2.62268	-3.49568	2.59432	3.10132	1.29332	0.27976	-2.12724	0.60776	-0.03624	-0.62024	5.12946	-8.45064	2.17216	6.85106	-1.11034	-0.31018	1.78682	0.37082	1.60882	-1.72018	-0.97254	-5.50154	1.54946	0.20746	4.92346	-3.39013	-0.018132	2.26697	3.31167	0.915868	-5.05084	-3.78784	3.24516	3.48816	2.27816	6.4	4.916	-1.154	0.491	-2.997	-3.20952	-2.82252	-0.58252	-1.10252	5.36348	-2.20272	3.11028	3.93228	-2.29572
83	-2.60668	-2.93568	1.80532	3.18632	1.09532	-0.11524	-1.24424	0.35876	0.31976	-0.30524	4.57546	-8.10694	1.12746	6.11226	-1.35534	-0.71618	0.98882	0.58982	1.06282	-2.44918	-0.21754	-5.25354	1.09246	0.81046	4.15146	-2.88953	0.309068	2.14457	2.76287	0.156068	-4.43684	-3.52184	3.12616	2.95416	2.97316	6.116	4.406	-1.366	0.775	-2.679	-3.31152	-2.93052	-1.23952	-1.07952	6.61348	-1.88072	2.72728	2.30228	-2.42972
84	-2.70268	-3.18668	2.18632	3.10732	0.29732	0.22876	-1.22524	0.44476	-0.51024	-0.21524	4.82346	-8.53184	0.113562	5.88276	-1.54804	-1.17518	1.08882	0.81782	1.40982	-2.51518	-0.01054	-4.48754	1.17446	1.79246	3.94746	-2.65573	0.528268	1.98357	2.09127	-0.497532	-4.31784	-2.97584	2.98316	2.86116	3.42216	6.146	3.158	-0.866	0.6	-2.56	-3.11652	-3.01652	-1.41752	-0.92652	6.26548	-1.71172	2.02228	1.81328	-2.16072
85	-3.18968	-2.59168	2.21432	3.07132	1.13532	-0.88424	-0.61824	0.17276	-0.69724	-0.54324	4.52346	-8.72874	-0.224938	5.88786	-2.05764	-1.34318	0.51082	-0.02018	1.09982	-2.25718	0.15746	-3.35954	0.99746	3.31346	3.65746	-1.70643	0.615068	1.69997	1.41237	-1.57893	-3.70284	-2.98784	3.76116	2.66816	4.07716	5.768	2.337	-1.226	-0.174	-1.449	-3.56852	-2.56152	-1.58852	-0.47252	5.98548	-0.99372	0.75228	1.10728	-1.82672
86	-3.29768	-2.70968	2.97532	3.05232	1.66532	-0.70624	-1.00024	0.54776	-0.82724	0.26576	4.59446	-9.53354	-0.649738	6.45546	-2.12904	-0.93818	0.90082	-0.27218	1.74782	-2.02818	-0.22054	-1.85554	0.76146	4.84946	4.13846	-1.23363	0.311268	2.14727	0.698068	-1.78363	-3.39784	-2.79384	3.16516	2.94216	4.46816	5.547	1.911	-0.988	-1.174	-1.345	-3.08152	-2.17552	-1.21752	-0.40152	5.05248	-0.88272	0.61728	0.78128	-1.73472
87	-2.93368	-2.97868	2.90132	2.75232	3.03832	-0.73624	-0.83224	0.59376	-0.90924	0.73476	4.48946	-9.54664	-0.627038	6.81816	-2.63984	-0.32418	0.82682	-1.24118	1.53982	-1.78918	-0.15254	-0.65854	0.26646	5.84046	4.10046	-0.921332	-0.014232	1.95357	0.305768	-2.22373	-2.83584	-3.47084	3.75616	3.46616	4.66016	5.403	1.877	-0.822	-1.773	-0.961	-3.12952	-1.67652	-0.42452	0.03448	4.25748	-0.85172	0.26828	0.97428	-1.45972
88	-2.56868	-3.38068	2.82832	2.86232	4.14632	-0.53524	-1.31424	0.50876	-0.20424	1.46576	4.92846	-9.85884	-0.555938	7.06366	-2.95774	0.37782	0.92282	-2.08618	1.16682	-1.18818	-0.74854	-0.00454	-0.37854	6.01346	4.27146	-0.724332	0.113868	2.52587	0.275868	-2.01653	-2.99884	-4.26284	3.87516	4.44416	4.12816	5.458	2.185	-0.429	-1.897	-0.683	-2.62052	-0.73652	-0.18952	0.49248	3.52648	-1.43772	0.19228	1.15928	-1.32372
89	-2.13268	-4.09868	3.00032	2.78232	5.07332	0.34276	-1.36724	0.38176	-0.38324	2.42076	4.92346	-10.2786	-0.609538	7.23486	-2.73174	1.10382	1.48382	-2.35118	1.38382	-0.93818	-1.35454	0.54546	-1.04354	5.54146	4.26946	-1.30843	-0.412732	3.06477	0.440668	-0.813432	-3.51484	-4.99584	3.97816	5.19016	3.69916	5.344	2.583	-0.55	-2.142	-1.193	-2.41252	-0.48252	0.15248	0.43348	3.15848	-1.63672	0.68428	0.76428	-1.59072
90	-1.62468	-4.53768	2.65832	2.33332	5.33932	0.31676	-1.81124	0.16576	0.50876	2.71776	4.97246	-10.4794	-0.490338	7.24546	-2.95674	1.18782	1.94182	-3.42618	1.16682	-0.74118	-1.98854	-0.05454	-1.64154	4.34946	3.27446	-2.13853	-0.895832	2.69287	0.265568	-0.232432	-4.50284	-6.09884	4.47416	5.53816	2.99116	5.227	2.713	-0.05	-2.334	-0.815	-2.29652	0.43648	0.51148	0.45848	2.35648	-1.86072	0.99228	0.72328	-1.08072
91	-1.65768	-5.33168	2.51332	2.23132	5.72432	0.52176	-1.52924	-0.50324	-0.14224	3.15676	4.43346	-10.6595	-0.977438	7.54046	-2.17564	2.00982	2.21182	-3.16418	1.27782	-0.66718	-2.77054	-0.87654	-1.96054	3.01246	3.20546	-3.49873	-1.42233	2.99907	0.922268	1.14287	-5.08684	-6.79384	4.22216	5.54316	2.73416	5.191	2.996	-0.704	-2.54	-1.151	-2.11352	1.07748	0.67248	0.38648	2.63848	-1.94872	1.75328	0.78428	-2.11972
92	-1.59968	-5.49268	2.69432	1.65332	5.39932	-0.16624	-1.42224	-0.74324	0.13976	3.03776	3.83946	-10.3138	-1.21684	7.86426	-1.82444	1.88082	2.46782	-3.81718	1.50282	-0.91318	-3.19954	-1.82554	-2.11654	2.40946	3.00646	-4.52983	-2.19493	2.05767	1.05437	1.60017	-6.02584	-6.53584	4.41216	5.39016	2.85916	4.337	2.701	-0.797	-2.613	-1.287	-2.62152	1.68248	0.84848	0.14248	2.82348	-1.74772	2.03428	1.04928	-1.85472
93	-2.57568	-5.47268	2.84832	1.37032	5.17632	-0.62924	-1.32224	-1.04224	0.34976	3.06876	3.14946	-10.3104	-0.880238	8.06636	-1.38364	1.64482	3.19982	-3.55818	0.94982	-0.54918	-3.59254	-2.48754	-1.80354	1.70246	3.54446	-5.21323	-2.61553	1.44487	1.51727	1.74657	-6.47784	-6.71484	3.92916	5.13216	3.30916	4.178	2.864	-0.951	-2.879	-1.749	-3.45952	1.90148	1.52248	0.08648	2.85848	-2.11872	2.37528	1.41628	-2.39272
94	-4.04168	-4.82068	3.14032	1.00532	4.99032	-0.95324	-0.62724	-1.42624	0.34876	2.46276	2.45646	-9.81364	-0.811238	8.45956	-0.889438	1.26082	2.71982	-2.70418	0.96382	-0.79318	-3.29654	-2.05554	-1.33254	1.63246	3.65546	-5.53053	-2.85223	1.29987	2.19567	1.25737	-6.40584	-6.04984	4.09716	4.03616	3.89516	4.013	3.257	-1.253	-3.13	-2.18	-4.64452	1.83548	1.47148	-0.04552	3.49648	-1.91072	2.93328	1.68028	-2.97472
95	-5.30968	-4.68468	3.09332	1.08032	4.41732	-1.35724	-0.15424	-1.68424	1.09076	2.08476	2.26546	-9.69114	0.038162	8.59936	-0.774738	0.72882	3.78382	-2.59518	0.08482	-0.29418	-3.33354	-1.71054	-1.21954	2.15846	4.33546	-4.52153	-3.05073	0.382168	2.24477	1.49367	-6.63784	-5.44584	4.35716	3.98516	4.00516	3.474	3.695	-1.83	-2.693	-2.74	-5.15252	1.47648	1.21248	0.20748	3.41048	-1.49272	2.69728	2.00128	-3.18572
96	-6.21068	-3.97768	2.91932	0.76032	4.33232	-1.69624	0.08776	-1.95224	1.14276	1.86776	2.39046	-9.11104	0.482362	8.75256	-1.65514	0.42782	3.41582	-1.69518	0.15982	-0.65018	-3.09254	-1.88954	-1.14454	2.78746	4.63146	-3.58413	-2.58963	0.476868	3.20507	1.52067	-6.30384	-4.98684	4.56816	3.55316	4.17616	3.733	3.933	-3.014	-2.566	-3.154	-5.81952	1.01748	0.54348	-0.09452	3.98648	-1.87272	2.34128	2.14828	-3.94472
97	-7.06268	-3.05168	2.67532	1.03532	4.15932	-1.24124	0.19276	-2.21024	1.67876	1.03776	2.63646	-9.33014	1.21496	8.80646	-1.62004	-0.36218	3.31582	-1.64918	-0.77518	-0.38118	-2.93054	-1.68454	-1.50654	3.60546	4.79146	-2.22863	-2.45083	-0.035232	3.06447	2.06757	-6.18384	-4.75084	4.89716	3.20916	3.52716	3.604	4.693	-3.628	-2.196	-3.113	-5.83552	1.02148	-0.47252	-0.48552	3.54148	-1.33572	2.57228	2.26828	-4.22272
98	-6.88768	-2.88168	2.22332	1.41832	4.03832	-0.67424	0.00476	-2.11324	1.31376	1.03076	2.87846	-9.42844	1.16676	8.81886	-2.07814	-0.41018	2.50982	-1.77418	-1.30318	-0.21518	-3.01754	-2.44854	-2.02954	4.50146	4.76046	-0.662632	-1.96843	-0.006932	3.29377	1.93187	-6.17184	-4.22784	4.81316	3.68516	2.62316	3.841	4.908	-4.295	-2.538	-2.858	-5.52552	1.12348	-0.77652	-0.62052	3.54248	-1.18772	1.87828	1.94428	-4.43372
99	-6.38968	-2.33868	2.48632	1.76332	3.57032	-0.02424	-0.33124	-2.39924	1.35176	0.76376	3.41146	-9.51614	0.746962	8.58406	-2.25794	-0.80718	1.94882	-2.28118	-2.16118	-0.23418	-3.17354	-2.97954	-2.65054	5.08246	4.98346	0.239068	-1.67743	-0.187032	3.53877	2.29627	-6.33384	-4.55884	4.42516	3.49116	2.08516	3.662	4.804	-4.796	-2.876	-2.965	-4.74052	0.75048	-1.42752	-1.04952	2.87448	-1.01072	2.41828	1.55228	-4.32872
100	-5.14568	-2.54268	2.46932	2.28632	4.00032	0.15976	-1.41424	-2.12624	1.22776	1.76376	3.33846	-9.29634	0.366662	7.92366	-2.21554	-0.98718	1.89682	-2.94918	-2.54118	-0.12918	-3.78854	-4.07354	-3.33354	5.56446	3.95346	2.07887	-1.93343	-0.249632	4.16647	1.76527	-6.27284	-4.64184	4.04616	3.69016	1.90916	3.489	3.813	-4.868	-2.981	-2.841	-4.15552	0.87048	-0.92652	-0.93152	1.87548	0.31828	2.13128	1.07428	-4.08572
[truncated: 16 more columns]

## Sheet: spd2 wt norm
1	1.15645	0.852732	0.852732	0.965219	0.920225	0.976854	0.826871	0.815622	0.83437	0.916861	0.959446	0.65948	0.704475	0.635107	0.515121	1.26668	1.26293	1.20294	1.19357	1.1092	0.983826	0.95008	1.22567	1.17505	1.05319	0.647372	0.677368	0.61925	0.684867	0.647372	0.864505	0.887002	0.99574	1.01824	0.840132	1.07629	1.09504	0.907556	0.810067	0.971299	1.37594	1.49968	1.62341	1.38719	1.43969	0.760987	1.16969	0.922219	0.817231
2	1.15364	0.850857	0.852732	0.945722	0.908976	0.973854	0.821621	0.818622	0.835307	0.917798	0.92945	0.648231	0.69885	0.61261	0.519808	1.26518	1.26968	1.20219	1.18607	1.09795	0.970702	0.95008	1.17318	1.16756	1.05132	0.652621	0.679243	0.620187	0.682993	0.648309	0.864505	0.886252	0.99199	1.00999	0.836383	1.07854	1.05229	0.905306	0.811004	0.971299	1.38644	1.47624	1.61367	1.39619	1.43969	0.801295	1.13744	0.911908	0.82098
3	1.11595	0.868668	0.87007	0.930401	0.899977	0.975249	0.805978	0.829016	0.824059	0.903737	0.875081	0.642874	0.678978	0.582613	0.541368	1.28596	1.26721	1.20133	1.17069	1.07395	0.964141	0.936206	1.11094	1.13059	1.04494	0.66237	0.671744	0.618125	0.669869	0.641747	0.883252	0.880035	0.988773	0.988773	0.832633	1.04736	1.00558	0.882381	0.810442	0.969154	1.39416	1.44672	1.60145	1.40326	1.42375	0.846477	1.10863	0.873939	0.822105
4	1.06083	0.886478	0.878229	0.932838	0.890978	0.981286	0.791422	0.836755	0.809248	0.858742	0.821087	0.645845	0.650481	0.561616	0.56574	1.30724	1.26395	1.18078	1.15194	1.04771	0.957204	0.894586	1.05882	1.08915	1.02132	0.661347	0.657121	0.605751	0.649246	0.627874	0.90677	0.866207	0.99199	0.954157	0.825509	0.985615	0.951186	0.844496	0.813817	0.924257	1.38924	1.43331	1.56206	1.37764	1.36994	0.882098	1.04323	0.82623	0.814231
5	1.01584	0.896475	0.880539	0.914473	0.866928	0.959103	0.774879	0.843871	0.796252	0.800354	0.767685	0.623234	0.626269	0.54244	0.572168	1.30043	1.24518	1.14645	1.12554	1.02858	0.943518	0.848039	1.02909	1.05007	0.968025	0.647621	0.623624	0.589789	0.624606	0.611126	0.925495	0.840005	0.981244	0.901498	0.826476	0.910308	0.929304	0.818818	0.820243	0.858309	1.37944	1.38781	1.49743	1.3487	1.29908	0.911503	0.960712	0.774733	0.814284
6	0.970379	0.892478	0.866793	0.917225	0.829065	0.916861	0.766128	0.828371	0.774939	0.733364	0.72674	0.601486	0.590581	0.542071	0.571599	1.30143	1.22969	1.1042	1.08154	1.02132	0.885962	0.796812	1.00374	1.02882	0.898755	0.620125	0.581379	0.569099	0.598861	0.604064	0.937494	0.811763	0.97424	0.858753	0.816225	0.839816	0.857814	0.797821	0.82694	0.778068	1.35395	1.31257	1.41594	1.26945	1.21246	0.91706	0.881971	0.720866	0.807624
7	0.928579	0.888975	0.843148	0.927724	0.780808	0.851326	0.773559	0.808445	0.735426	0.662399	0.685899	0.583999	0.551082	0.556878	0.568126	1.30157	1.20343	1.05752	1.03284	1.01273	0.849261	0.744025	0.959791	0.97062	0.823614	0.567	0.538425	0.538804	0.572891	0.579671	0.94683	0.778752	0.957269	0.81723	0.792408	0.766212	0.80094	0.78007	0.833929	0.709481	1.28334	1.25762	1.34529	1.18455	1.13139	0.889665	0.811036	0.684743	0.793196
8	0.920082	0.879137	0.806957	0.91844	0.724234	0.796694	0.758306	0.776341	0.691886	0.598431	0.640447	0.561098	0.509064	0.566317	0.560116	1.2624	1.15562	1.01189	0.995992	0.991523	0.79088	0.694388	0.923255	0.910619	0.749477	0.530778	0.494889	0.498542	0.557958	0.573317	0.924318	0.742733	0.931817	0.781654	0.773795	0.715967	0.753643	0.766497	0.830405	0.640803	1.23185	1.19846	1.26292	1.08526	1.06941	0.858911	0.750991	0.651469	0.769349
9	0.900697	0.863043	0.762337	0.898979	0.673532	0.729239	0.74591	0.74591	0.6343	0.549402	0.60808	0.541993	0.478875	0.590112	0.536681	1.22669	1.10795	0.95033	0.926408	0.986243	0.767153	0.663079	0.846501	0.841762	0.686049	0.485028	0.458018	0.475672	0.533634	0.555909	0.888532	0.708964	0.891307	0.749242	0.728425	0.677024	0.712578	0.743549	0.804758	0.605092	1.1711	1.14294	1.21096	1.01903	1.02656	0.820665	0.709325	0.620648	0.744579
10	0.901604	0.839744	0.728328	0.834952	0.632129	0.672898	0.72273	0.707732	0.581408	0.514028	0.568867	0.523164	0.444379	0.596987	0.52162	1.15915	1.05247	0.891236	0.885477	0.959344	0.74479	0.647736	0.799849	0.764295	0.643117	0.457716	0.419317	0.455268	0.52601	0.542785	0.83777	0.669166	0.838137	0.714034	0.693651	0.636011	0.66843	0.710643	0.764322	0.581103	1.1148	1.09646	1.16403	0.967598	1.00098	0.794358	0.680311	0.588371	0.71399
11	0.888023	0.80785	0.695692	0.797966	0.59875	0.625983	0.690746	0.662459	0.533189	0.480252	0.528244	0.490521	0.427888	0.598273	0.49516	1.10988	1.0075	0.826504	0.833605	0.922493	0.7229	0.63567	0.749365	0.667841	0.611403	0.423874	0.37652	0.439931	0.503784	0.523195	0.768718	0.652938	0.783604	0.678615	0.652436	0.623045	0.636791	0.670538	0.714783	0.53328	1.08824	1.05723	1.0962	0.916559	0.976394	0.764294	0.630547	0.55233	0.680371
12	0.869725	0.769184	0.661151	0.738827	0.57737	0.579601	0.646081	0.619324	0.486949	0.45156	0.496493	0.467238	0.421615	0.592456	0.460752	1.03046	0.947863	0.768093	0.778299	0.873441	0.707062	0.623514	0.711981	0.607953	0.589887	0.404865	0.346819	0.430716	0.478172	0.495865	0.710877	0.620579	0.732759	0.64004	0.61551	0.584177	0.604755	0.625828	0.664771	0.506043	1.04506	1.01376	1.04284	0.879783	0.942986	0.721031	0.593876	0.510702	0.64721
13	0.841161	0.73546	0.627945	0.677012	0.559365	0.540583	0.612132	0.574127	0.455662	0.418819	0.474528	0.436633	0.402633	0.568675	0.436461	0.936719	0.909152	0.718433	0.732044	0.824314	0.666334	0.611643	0.685329	0.561338	0.56493	0.387739	0.308878	0.414571	0.458588	0.477891	0.661112	0.585618	0.687967	0.601831	0.579371	0.529051	0.563712	0.568571	0.624628	0.467535	0.996522	0.965551	0.983249	0.847049	0.909682	0.681841	0.555472	0.478831	0.614348
14	0.800238	0.687428	0.591484	0.627232	0.54004	0.501962	0.56335	0.529432	0.416374	0.394582	0.448318	0.406514	0.402337	0.535152	0.402633	0.859897	0.851438	0.674946	0.668916	0.766015	0.620934	0.582028	0.651396	0.530217	0.544135	0.372431	0.284151	0.399603	0.427133	0.449133	0.603781	0.548145	0.648424	0.552682	0.541448	0.486996	0.532508	0.522219	0.58174	0.44287	0.948843	0.917676	0.935059	0.789875	0.852876	0.621263	0.514302	0.436483	0.590089
15	0.752768	0.65111	0.562822	0.586077	0.518719	0.462899	0.528824	0.493068	0.379816	0.371147	0.431805	0.378261	0.38696	0.485274	0.383211	0.773395	0.817865	0.632913	0.611705	0.720068	0.574439	0.542125	0.611943	0.516613	0.523302	0.357782	0.263551	0.370503	0.402149	0.428618	0.557474	0.513094	0.61869	0.519806	0.50342	0.420718	0.488825	0.464498	0.553896	0.424468	0.896168	0.858163	0.888497	0.747063	0.815207	0.575608	0.484823	0.412448	0.567584
16	0.704001	0.609009	0.53878	0.547764	0.501831	0.425006	0.492423	0.473675	0.34544	0.356066	0.405836	0.341353	0.373105	0.442082	0.366388	0.701448	0.771812	0.594772	0.54809	0.674173	0.531926	0.483879	0.562463	0.503512	0.491768	0.341671	0.252104	0.350061	0.367872	0.411695	0.501163	0.471091	0.578067	0.467124	0.456505	0.384085	0.461431	0.417681	0.512988	0.408052	0.833063	0.809133	0.852178	0.688884	0.777809	0.512577	0.458958	0.393138	0.544996
17	0.65123	0.566594	0.515892	0.515975	0.4714	0.392347	0.460754	0.445756	0.310441	0.348424	0.38426	0.316853	0.351339	0.400984	0.359288	0.644394	0.728655	0.550722	0.496518	0.640877	0.490441	0.424239	0.515278	0.491214	0.446961	0.327879	0.245073	0.325733	0.34448	0.395681	0.453041	0.442362	0.547417	0.431248	0.416655	0.322336	0.419263	0.371508	0.471855	0.392664	0.763561	0.758356	0.817112	0.646686	0.743748	0.470619	0.449419	0.379542	0.521839
18	0.605957	0.514625	0.489023	0.481314	0.446877	0.36631	0.427578	0.421069	0.274198	0.325679	0.358193	0.286786	0.331114	0.372498	0.35007	0.596287	0.683727	0.508839	0.460102	0.610715	0.452098	0.36681	0.472983	0.470696	0.413957	0.321653	0.22729	0.303522	0.322617	0.374622	0.407483	0.420142	0.50582	0.401326	0.377614	0.279681	0.386649	0.33642	0.434066	0.37858	0.708164	0.708712	0.792777	0.613855	0.710782	0.434429	0.439588	0.371421	0.491715
19	0.566392	0.458029	0.460841	0.458899	0.420015	0.333771	0.393254	0.401451	0.244501	0.304599	0.337233	0.260435	0.31322	0.356557	0.337088	0.552927	0.622901	0.468404	0.436075	0.580006	0.415015	0.314601	0.440639	0.438674	0.385625	0.312388	0.214295	0.285898	0.30104	0.355092	0.37064	0.404573	0.469081	0.355896	0.343965	0.261481	0.363994	0.299554	0.394081	0.359675	0.661932	0.657335	0.763996	0.56889	0.668831	0.404702	0.442145	0.359722	0.461096
20	0.512218	0.426345	0.428527	0.434624	0.383817	0.302237	0.357438	0.377416	0.209562	0.279859	0.31805	0.224651	0.294324	0.344354	0.316018	0.512589	0.576572	0.422411	0.414245	0.553407	0.382768	0.282279	0.400766	0.401779	0.349614	0.292391	0.199921	0.262022	0.293197	0.328782	0.344235	0.377981	0.431031	0.337598	0.311711	0.243018	0.331163	0.260168	0.366761	0.329446	0.619449	0.619404	0.728615	0.530997	0.63921	0.383832	0.44	0.33391	0.425182
21	0.474197	0.392141	0.409434	0.409269	0.348128	0.280024	0.309249	0.339125	0.197849	0.255	0.305767	0.212446	0.285146	0.328551	0.288384	0.48272	0.519803	0.38601	0.39252	0.515514	0.354504	0.251353	0.380601	0.36282	0.333559	0.272294	0.180549	0.248836	0.278549	0.306765	0.323792	0.358611	0.399617	0.314149	0.275708	0.227277	0.297627	0.229414	0.341992	0.29435	0.582223	0.579944	0.680785	0.493126	0.594515	0.363074	0.431856	0.318716	0.395515
22	0.435336	0.366794	0.390026	0.38213	0.324611	0.254977	0.265738	0.304704	0.181005	0.234662	0.301282	0.188554	0.281284	0.319745	0.270716	0.451231	0.47786	0.34994	0.367293	0.47711	0.333536	0.234135	0.352592	0.331399	0.315493	0.245243	0.160291	0.229407	0.267755	0.285641	0.30131	0.334891	0.374779	0.302667	0.25315	0.22106	0.26931	0.19932	0.320634	0.261871	0.547337	0.541713	0.640484	0.453763	0.549422	0.339617	0.414233	0.302031	0.366824
23	0.409179	0.351503	0.374331	0.360667	0.303913	0.236777	0.226773	0.265626	0.173559	0.218501	0.291083	0.174045	0.274817	0.314077	0.259212	0.423026	0.440147	0.319883	0.340701	0.439682	0.313311	0.215439	0.338681	0.304829	0.29589	0.208671	0.147906	0.216721	0.248758	0.271862	0.282885	0.304077	0.352657	0.290331	0.219907	0.211709	0.241488	0.180572	0.295654	0.228717	0.512286	0.511109	0.597657	0.415397	0.508357	0.323388	0.395433	0.276406	0.346276
24	0.384889	0.33004	0.367911	0.340937	0.284888	0.223818	0.191002	0.24807	0.168497	0.202243	0.280502	0.1677	0.264702	0.312269	0.257257	0.391717	0.402036	0.308252	0.314393	0.403746	0.293258	0.196789	0.323255	0.281095	0.270438	0.17809	0.136893	0.205993	0.229776	0.252005	0.263454	0.272948	0.332746	0.267204	0.189685	0.207164	0.213546	0.173561	0.267398	0.202732	0.479357	0.473148	0.532917	0.381673	0.455473	0.303111	0.359002	0.264115	0.325233
25	0.361012	0.318709	0.350041	0.325578	0.281926	0.213687	0.172336	0.216821	0.160188	0.184253	0.272268	0.152362	0.266776	0.316873	0.251735	0.361698	0.37156	0.293231	0.285079	0.36988	0.274165	0.182203	0.298613	0.265241	0.249606	0.152735	0.127808	0.189007	0.205662	0.235608	0.239554	0.248081	0.312394	0.245569	0.167607	0.20145	0.195293	0.168064	0.238646	0.186197	0.441472	0.440572	0.494948	0.360421	0.420887	0.281476	0.328863	0.258491	0.294644
26	0.33583	0.278244	0.329133	0.31085	0.268442	0.204088	0.167252	0.201883	0.152659	0.164185	0.256647	0.145876	0.261383	0.317577	0.245447	0.326197	0.342568	0.289804	0.262732	0.354402	0.249396	0.167752	0.280037	0.251248	0.226358	0.130811	0.122698	0.174875	0.182424	0.210233	0.216577	0.220769	0.291614	0.207795	0.149422	0.186354	0.187149	0.171708	0.207472	0.166549	0.405948	0.402836	0.453898	0.339378	0.377166	0.253361	0.294142	0.244482	0.270332
27	0.313985	0.252882	0.297749	0.302924	0.26629	0.198036	0.16054	0.195186	0.147432	0.143855	0.246936	0.124619	0.258229	0.324075	0.236235	0.283152	0.317281	0.270861	0.243826	0.334686	0.226583	0.160658	0.249411	0.231825	0.207573	0.120389	0.117786	0.158692	0.161252	0.183574	0.191245	0.195512	0.268224	0.175677	0.136538	0.179852	0.179567	0.167606	0.184847	0.15626	0.374759	0.373994	0.413155	0.325535	0.34651	0.238423	0.256601	0.236001	0.247429
28	0.29259	0.225682	0.269305	0.284101	0.253714	0.186322	0.163405	0.188512	0.149067	0.130116	0.230235	0.110271	0.248568	0.309269	0.218487	0.248146	0.294948	0.261584	0.218007	0.320205	0.208165	0.148419	0.226118	0.21238	0.19133	0.115774	0.115206	0.141387	0.151594	0.160932	0.169565	0.174327	0.246791	0.145597	0.134461	0.166571	0.181277	0.168761	0.161599	0.140489	0.34915	0.354406	0.380279	0.310641	0.315036	0.211966	0.220035	0.224205	0.21888
29	0.266973	0.202757	0.24383	0.278349	0.247917	0.172959	0.168429	0.186682	0.149981	0.119205	0.218687	0.0840631	0.242274	0.299651	0.201246	0.213545	0.2744	0.240452	0.194654	0.309317	0.193872	0.145007	0.203523	0.195919	0.181326	0.115137	0.108771	0.12679	0.142748	0.138946	0.14817	0.153277	0.233795	0.116028	0.132729	0.159987	0.165919	0.166331	0.147089	0.128386	0.324245	0.336641	0.34633	0.300015	0.295748	0.193713	0.191216	0.208149	0.197807
30	0.251292	0.196713	0.22503	0.260928	0.237838	0.162603	0.161133	0.178321	0.152216	0.110296	0.206065	0.0763569	0.235573	0.288027	0.1896	0.191055	0.255983	0.231925	0.177751	0.290036	0.178214	0.14029	0.188097	0.180403	0.173347	0.107053	0.111611	0.113383	0.139466	0.121571	0.136621	0.134386	0.220252	0.103002	0.132196	0.149848	0.150733	0.15389	0.13347	0.10978	0.298298	0.323795	0.32147	0.280982	0.282512	0.181677	0.170788	0.20101	0.179884
31	0.232484	0.177365	0.214103	0.237343	0.220778	0.152479	0.156603	0.164897	0.150349	0.112343	0.194187	0.0747724	0.219478	0.268988	0.181714	0.181118	0.230583	0.218089	0.157384	0.277063	0.16833	0.132056	0.182526	0.16608	0.166147	0.100009	0.0998931	0.11122	0.136357	0.105597	0.123182	0.114018	0.208553	0.0986827	0.137431	0.141164	0.129803	0.136162	0.119229	0.0949919	0.27406	0.305197	0.305909	0.257472	0.266584	0.158647	0.152153	0.17837	0.151028
32	0.210601	0.173016	0.208089	0.226905	0.205449	0.1373	0.160705	0.152299	0.145999	0.107169	0.173287	0.0654276	0.20817	0.245776	0.17571	0.16849	0.207995	0.198839	0.140743	0.25209	0.156428	0.119735	0.173362	0.155086	0.16623	0.0978803	0.105449	0.101918	0.136914	0.0930824	0.110996	0.106144	0.207893	0.0870365	0.139148	0.134272	0.105776	0.123541	0.102754	0.0816584	0.251226	0.289644	0.276843	0.242264	0.253595	0.145576	0.149295	0.167436	0.135467
33	0.193203	0.155947	0.199555	0.207407	0.189709	0.124282	0.147649	0.133633	0.135148	0.107169	0.162735	0.0705406	0.189448	0.230621	0.174162	0.168745	0.183998	0.179341	0.131571	0.233927	0.148419	0.112626	0.16692	0.148179	0.16191	0.0875922	0.098658	0.100294	0.134616	0.0831347	0.104974	0.0944606	0.199374	0.086594	0.14112	0.128191	0.0909498	0.102709	0.0831132	0.0678299	0.225188	0.266854	0.259512	0.216047	0.250843	0.12745	0.147293	0.15183	0.115557
34	0.176705	0.143521	0.191613	0.193713	0.17612	0.116708	0.135238	0.117615	0.117158	0.106029	0.158723	0.0700674	0.177548	0.218243	0.173689	0.160443	0.168527	0.155966	0.12453	0.209518	0.135986	0.110871	0.156788	0.143447	0.16425	0.0754698	0.0978053	0.095926	0.131106	0.0736138	0.103122	0.0903436	0.191147	0.0860466	0.134806	0.122911	0.0840281	0.0857754	0.0654827	0.057931	0.207198	0.244761	0.239962	0.193189	0.240652	0.113704	0.149513	0.135819	0.100506
35	0.156405	0.131763	0.172806	0.178932	0.166911	0.107266	0.11988	0.0946151	0.0946151	0.102669	0.154561	0.071076	0.1697	0.204401	0.165667	0.151932	0.153724	0.132944	0.12108	0.184118	0.124647	0.106387	0.143387	0.136173	0.16833	0.0658364	0.0849015	0.0856064	0.124376	0.0689823	0.100677	0.0860991	0.176614	0.0935307	0.126932	0.116882	0.0832782	0.0657601	0.0483396	0.0465173	0.18971	0.221139	0.219812	0.170924	0.225578	0.0986236	0.147496	0.120829	0.0880048
36	0.138902	0.118249	0.163852	0.164766	0.15906	0.0992271	0.0945926	0.0812291	0.0789044	0.101147	0.150114	0.077577	0.159019	0.188655	0.158622	0.134601	0.136948	0.112239	0.12216	0.163585	0.115978	0.103612	0.127152	0.132604	0.162668	0.0575461	0.0742265	0.0759933	0.117599	0.0651052	0.0947981	0.0813971	0.166498	0.0986752	0.115781	0.108243	0.0814109	0.0639304	0.0384482	0.0350811	0.166005	0.197022	0.200336	0.156121	0.214187	0.0849826	0.145861	0.113532	0.0722865
37	0.127526	0.108928	0.151725	0.154095	0.154418	0.091218	0.0769846	0.0652259	0.0641235	0.0947201	0.147017	0.0725264	0.157097	0.174861	0.148707	0.119183	0.133446	0.0918109	0.12444	0.135508	0.106747	0.0959102	0.116563	0.132476	0.158918	0.0532071	0.0598513	0.0623448	0.107709	0.069193	0.0930808	0.0760652	0.148942	0.104847	0.0980827	0.106203	0.080601	0.0581035	0.0248972	0.0330038	0.150789	0.171194	0.184348	0.145247	0.198799	0.0704192	0.133975	0.109722	0.0651923
38	0.114462	0.0965691	0.144421	0.142621	0.142614	0.0880459	0.0566994	0.060164	0.0595865	0.0932728	0.136968	0.0756025	0.157005	0.16183	0.143051	0.095208	0.119183	0.0840268	0.120383	0.115838	0.0993223	0.0865063	0.09834	0.125554	0.142383	0.0533038	0.0410247	0.0561362	0.0931716	0.080297	0.0803622	0.0655214	0.141473	0.103017	0.0843443	0.0944069	0.0796036	0.0586434	0.0238248	0.0180055	0.128419	0.148779	0.168382	0.14002	0.182488	0.0618402	0.126798	0.104188	0.0442921
39	0.121624	0.0878776	0.131785	0.13429	0.136135	0.0885783	0.0442807	0.0503626	0.055567	0.0862386	0.127287	0.0727806	0.154608	0.154577	0.14133	0.0836443	0.117196	0.0758302	0.11799	0.0941356	0.0916582	0.0781822	0.0916132	0.125172	0.130369	0.0599796	0.0202542	0.0506348	0.0827215	0.0915548	0.0659413	0.0492707	0.122185	0.10265	0.0724806	0.0876877	0.0731993	0.0545714	0.0188454	0.0142109	0.104894	0.132754	0.165203	0.138138	0.169102	0.0463544	0.110195	0.0978362	0.0298488
40	0.122149	0.0706145	0.127736	0.126993	0.127871	0.0792118	0.0387614	0.0464405	0.0592941	0.0861036	0.121385	0.0728076	0.152543	0.149343	0.136736	0.0700783	0.113551	0.0746828	0.107544	0.0782899	0.0821118	0.0676384	0.0806944	0.115753	0.110624	0.0632904	0.0100944	0.0521902	0.073847	0.0963347	0.0519104	0.0343549	0.119403	0.0941307	0.0682361	0.0776163	0.0753291	0.0511593	0.017803	0.00972641	0.0842567	0.118138	0.161018	0.132851	0.158296	0.04136	0.103228	0.0915069	0.0156903
41	0.128628	0.0543863	0.116892	0.123971	0.121826	0.0718627	0.0407786	0.0336169	0.0650384	0.0796393	0.123635	0.0677329	0.146941	0.145701	0.128135	0.0649564	0.111009	0.0704533	0.0988601	0.0699583	0.0741702	0.0624415	0.0709755	0.113863	0.0952653	0.0652995	0.00346062	0.0456502	0.0652635	0.0943085	0.046211	0.0236836	0.108034	0.0930358	0.0676061	0.0710246	0.0734618	0.0422653	0.0144359	0.0071692	0.0682835	0.108202	0.160051	0.131711	0.149034	0.0457995	0.0974837	0.0837452	0.0104109
42	0.125628	0.0424627	0.0997038	0.120709	0.125891	0.0667407	0.0466355	0.0220982	0.0737	0.0721401	0.125652	0.0653039	0.142557	0.135721	0.129606	0.0615593	0.109066	0.0662237	0.081702	0.0560549	0.0664985	0.0562097	0.0721004	0.111591	0.0910508	0.0677809	0.00203053	0.0472947	0.0641678	0.0859274	0.0399492	0.00927766	0.1016	0.0909135	0.0656714	0.0644628	0.0730493	0.0316015	0.00884151	0.00695172	0.0531952	0.110346	0.158033	0.127422	0.141775	0.0378054	0.090727	0.0784508	0.005334
43	0.116704	0.0347535	0.0953467	0.112152	0.116254	0.0658108	0.0585592	0.019361	0.0725826	0.0662758	0.137148	0.0580095	0.134141	0.12846	0.113745	0.0545176	0.104259	0.0710757	0.0676936	0.0557699	0.0604317	0.0473082	0.0711705	0.101002	0.0788721	0.0577433	-0.00619155	0.0418143	0.060761	0.0794519	0.0399717	0.00757535	0.099995	0.0871565	0.0679736	0.0480396	0.0704546	0.026757	0.00924647	0.00233974	0.0443536	0.109064	0.153714	0.124745	0.126057	0.0441047	0.0897596	0.0680795	0.00695382
44	0.104053	0.0305315	0.0877651	0.110375	0.114065	0.0628712	0.0675057	0.00903469	0.0739624	0.0512625	0.136916	0.0518189	0.127277	0.118431	0.104964	0.054855	0.0913159	0.0618667	0.0508955	0.050813	0.0570571	0.0461383	0.0715155	0.103994	0.0788271	0.0521039	-0.000524431	0.0389362	0.0593211	0.069676	0.0440888	0.00968262	0.0968454	0.0868565	0.0691435	0.0426027	0.0634129	0.0141509	0.00834657	0.00362209	0.0372594	0.109701	0.138378	0.115221	0.111134	0.0427848	0.0899545	0.0672396	0.0117308
45	0.0913797	0.0273368	0.0919196	0.102471	0.0981964	0.0582067	0.0711577	0.0155515	0.064296	0.0449782	0.137838	0.0415436	0.112701	0.113652	0.0883286	0.050303	0.0795798	0.0537076	0.0426539	0.0525603	0.057357	0.0422837	0.0746051	0.0927831	0.0770048	0.0387697	-0.00684847	0.0367442	0.0503694	0.0684964	0.046301	0.0186141	0.0972203	0.0808722	0.0640215	0.0466448	0.0508968	0.0100789	0.0145484	0.00100489	0.0323925	0.106409	0.12494	0.114966	0.094808	0.0420949	0.0879523	0.0630476	0.00761375
46	0.0777762	0.0288142	0.0956992	0.092842	0.0872551	0.0498601	0.0760772	0.0161139	0.0560544	0.0397963	0.124242	0.0338584	0.10503	0.111886	0.0809142	0.050438	0.0610718	0.0455936	0.0349222	0.0494031	0.0560522	0.034927	0.0737577	0.093368	0.0786847	0.0307913	-0.00599282	0.0391176	0.0424563	0.0697157	0.0433464	0.0226562	0.0985027	0.0750153	0.0623492	0.0448075	0.0415604	0.00789662	0.0209377	0.00326963	0.0256432	0.105607	0.107332	0.105179	0.0798547	0.0395527	0.081383	0.0620202	0.0112508
47	0.0696846	0.0335012	0.103326	0.0863627	0.0758714	0.0430059	0.0748623	0.0159639	0.0434633	0.0393763	0.107196	0.0303151	0.0984352	0.106658	0.0728046	0.0452336	0.0493206	0.041484	0.0318401	0.0424964	0.0544849	0.0279003	0.0717929	0.0858389	0.0766674	0.0204267	-0.0066265	0.0371806	0.0328956	0.0713295	0.0345723	0.0262033	0.101577	0.0725556	0.0606769	0.0440276	0.0334163	0.00350211	0.0272894	0.00602183	0.0199439	0.0957904	0.0902935	0.0949655	0.067541	0.0389003	0.0749412	0.0568532	0.0101635
48	0.0671949	0.0352185	0.108568	0.0731117	0.0670374	0.0380864	0.0672282	0.0277226	0.0336019	0.0378465	0.0974401	0.0257023	0.095881	0.109612	0.0699504	0.0384843	0.0386793	0.0432613	0.0357622	0.0329125	0.0506153	0.0201537	0.066791	0.0671659	0.075955	0.0192554	-0.00939594	0.0404675	0.0244133	0.0697307	0.028228	0.0299379	0.10415	0.0635866	0.0568373	0.0524041	0.0235624	0.0146909	0.0337687	0.00427452	0.00993999	0.0865514	0.0883662	0.0942006	0.059247	0.0347532	0.0620202	0.0540111	0.00763625
49	0.0622154	0.0330437	0.104233	0.0679598	0.0564561	0.02869	0.0593166	0.024183	0.0291924	0.0371415	0.0832442	0.0231834	0.10151	0.107111	0.0695687	0.0327175	0.0371495	0.0361671	0.0363321	0.0250159	0.0454484	0.00955738	0.057702	0.0610541	0.0728428	0.0167626	-0.00693022	0.0363519	0.020243	0.0636151	0.0226637	0.0241485	0.0982327	0.0665713	0.0536727	0.053334	0.0242898	0.0150283	0.0353885	0.00737917	0.0107649	0.0747627	0.0757151	0.0842492	0.0611818	0.0305387	0.0576032	0.0426273	0.00505653
50	0.0640377	0.0327587	0.0962016	0.0615705	0.0543938	0.0177787	0.0450457	0.0285325	0.0217233	0.0401262	0.0775523	0.0155065	0.104542	0.103086	0.0672679	0.0238685	0.0349072	0.0351922	0.0424964	0.00926761	0.0397715	-0.000731468	0.057657	0.0475931	0.0687333	0.0215179	-0.00271194	0.0369301	0.0241268	0.0564917	0.0180292	0.019964	0.0999125	0.0658663	0.0493157	0.0612906	0.0200903	0.0258721	0.0359735	0.0017623	0.0109524	0.067781	0.0726705	0.0845941	0.0651188	0.0236245	0.0510789	0.0376854	0.00477907
51	0.0654326	0.0266844	0.0831756	0.066175	0.0469921	0.0154915	0.0402687	0.0268152	0.0228781	0.0346668	0.0700081	0.015385	0.110398	0.0991724	0.0615138	0.0142021	0.0397592	0.0309852	0.0426764	-0.000863753	0.0334422	-0.00796066	0.0516352	0.0361644	0.0643013	0.0303324	0.00197504	0.0329728	0.0277189	0.0480634	0.0183741	0.0131997	0.0936357	0.0671412	0.0421465	0.0600308	0.0237123	0.0232399	0.0330713	0.000869903	0.00999248	0.0609343	0.063784	0.0728055	0.0712456	0.0148654	0.0489116	0.0303062	0.00591144
52	0.0588708	0.0244422	0.074859	0.0679148	0.0411428	0.0123418	0.033422	0.0229006	0.0238605	0.033347	0.0653137	0.014929	0.109947	0.0987712	0.0593031	0.0130697	0.0402841	0.0195115	0.0424964	-0.0049133	0.0323098	-0.0157748	0.053225	0.0288152	0.062209	0.0364494	0.00387908	0.0325619	0.0303219	0.0442216	0.0236761	0.00634549	0.0881763	0.0672087	0.0388919	0.0653402	0.0239523	0.0270195	0.0213651	-0.00597683	0.0107424	0.0487332	0.0568697	0.0708257	0.0763226	0.00591144	0.0509214	0.0288439	0.00415664
53	0.0514841	0.0229423	0.0655151	0.0685597	0.0319188	0.0115019	0.0302723	0.019871	0.024318	0.0306998	0.0614666	0.0125548	0.108086	0.0991686	0.0504931	0.00893015	0.0402392	0.0116373	0.0377794	-0.00593319	0.0253506	-0.0152798	0.0520551	0.0266405	0.0582044	0.0374993	0.0072507	0.0299942	0.031023	0.0425837	0.0267507	-0.00153613	0.086369	0.0611419	0.0336499	0.0677174	0.0251597	0.0229249	0.00831657	-0.0125311	0.0102325	0.0382793	0.0505629	0.067691	0.0795472	-0.00362749	0.0525412	0.0350607	0.00420913
54	0.0428001	0.0180829	0.057146	0.0727293	0.0307715	0.0158364	0.0345393	0.00788732	0.0280151	0.0200135	0.0559022	0.0123966	0.0993599	0.100834	0.0408619	0.0111124	0.0341048	0.00127351	0.0297853	0.00080106	0.0234533	-0.0116652	0.0531725	0.0275929	0.0520326	0.0367741	0.00482022	0.0251309	0.0240143	0.0416396	0.0308378	-0.00779793	0.0765076	0.0565899	0.0336124	0.0743167	0.0257971	0.013491	0.004432	-0.0187479	0.00680534	0.0212787	0.0464834	0.0670461	0.0793072	-0.00826948	0.0498265	0.0320835	0.00435161
55	0.0275918	0.0202576	0.0564561	0.0734642	0.0287467	0.0210783	0.0382814	-0.00171911	0.0270327	0.0152965	0.0514027	0.00928068	0.0920894	0.10188	0.0312397	0.0159044	0.0323875	-0.000953743	0.0250159	0.00631294	0.0192088	-0.00967047	0.048538	0.0277653	0.0516127	0.0372181	-0.00311089	0.0216311	0.02221	0.0401015	0.0354797	-0.00974771	0.0761102	0.0508905	0.03272	0.0724044	0.0317589	0.00422953	-0.00687673	-0.0241623	0.00322824	0.0168617	0.0449086	0.0613392	0.0795397	-0.0117716	0.0488216	0.0392377	0.00301676
56	0.0196727	0.0124435	0.0532914	0.0677348	0.0331712	0.0328445	0.0432984	-0.00999818	0.0247829	0.00760985	0.0506978	0.00660873	0.0862783	0.100034	0.0189546	0.0231936	0.0273481	-0.0013662	0.0219487	0.0117723	0.0141169	-0.00267375	0.0440085	0.0339597	0.0486655	0.0292232	-0.0121361	0.0172313	0.0184739	0.0419538	0.0361772	-0.0140297	0.0638041	0.0479808	0.0351498	0.0711295	0.0343237	-0.0100489	-0.00554938	-0.0257596	-0.00652067	0.014207	0.0427563	0.0580396	0.0829518	-0.0130089	0.0437297	0.036658	0.00209437
57	0.00668415	0.0112811	0.0522641	0.0622454	0.0360284	0.0366841	0.0477229	-0.0147302	0.0227357	0.0026529	0.0496104	-0.0016966	0.0836064	0.0976673	0.0132395	0.0253158	0.0325375	0.00591549	0.0176367	0.0174642	0.017109	-0.00114392	0.0401015	0.0329773	0.0458908	0.0281186	-0.0225172	0.0129636	0.0175253	0.0406805	0.0292779	-0.0102052	0.0637666	0.0461885	0.0330125	0.0700422	0.0385607	-0.0220625	-0.00878152	-0.0278069	-0.00759305	0.0156543	0.0446911	0.0522578	0.0867839	-0.00690463	0.0395452	0.0313261	0.00190689
58	-1.25986e-05	0.00647418	0.0551512	0.057071	0.0424102	0.042151	0.0530773	-0.0135228	0.0188361	-0.000549239	0.0468357	-0.0142284	0.0801283	0.0923864	0.00921618	0.0215137	0.0364146	0.00978506	0.0154544	0.0167743	0.0184139	-0.00035651	0.0427412	0.0353845	0.0428012	0.0257316	-0.0289905	0.00347412	0.0172771	0.0376478	0.0265257	-0.00592314	0.060332	0.0426189	0.032945	0.0689473	0.0396181	-0.030874	-0.0132735	-0.0297567	-0.0103302	0.0205288	0.0437462	0.0407465	0.0914184	-0.00347751	0.0336508	0.0292113	0.00301676
59	-0.00376968	0.0026721	0.0555112	0.0520991	0.0426651	0.0441158	0.0512775	-0.0106206	0.0138117	0.001828	0.0499779	-0.0240666	0.0785114	0.0877474	0.00355957	0.0202764	0.0406291	0.0114649	0.0154094	0.0172842	0.0255606	0.00412049	0.0356395	0.0361344	0.0424862	0.0254069	-0.0326006	-0.000121726	0.0192576	0.0383325	0.0177142	-0.00467828	0.0594696	0.0401442	0.0310102	0.0694047	0.039858	-0.0319989	-0.00500944	-0.0276569	-0.0134799	0.0260557	0.0403266	0.03243	0.0930682	0.00198938	0.0311086	0.0196424	0.00921857
60	-0.00871163	0.000392356	0.053194	0.0425376	0.0407528	0.0428859	0.0442807	-0.0100807	0.00546509	0.00213546	0.0552498	-0.0368497	0.0689208	0.0873852	0.00319436	0.0204264	0.0484432	0.0136846	0.0133622	0.0193165	0.0286427	0.00520787	0.0390591	0.0364794	0.0390216	0.0273904	-0.0321791	-0.00285367	0.0207334	0.0365364	0.00869273	-0.00227105	0.0557275	0.0400842	0.0270582	0.0620181	0.0376158	-0.0278219	-0.00232474	-0.0217926	-0.0062957	0.0373044	0.0375669	0.0352497	0.0934806	0.00498904	0.0332309	0.0184875	0.0133356
61	-0.00739927	-0.000372558	0.0553312	0.0383606	0.0380831	0.0359417	0.0408386	-0.00960073	-0.002664	0.00948464	0.0550098	-0.0412727	0.0681708	0.088675	0.000875617	0.0156194	0.0497031	0.0114349	0.0125672	0.015072	0.0320999	0.00662521	0.0337647	0.0373193	0.0375892	0.0312465	-0.0289493	-0.00316114	0.0207379	0.0364959	0.000616131	-0.00988269	0.0533352	0.0362446	0.024066	0.0646728	0.0332738	-0.0186129	0.000554938	-0.0253997	-0.00913788	0.040844	0.0299702	0.0278105	0.0818944	0.00595643	0.0316861	0.0115508	0.0156079
62	-0.014276	-0.00250232	0.0544388	0.0296166	0.0409853	0.0369916	0.0340669	-0.00675854	-0.0102157	0.00919217	0.062299	-0.0440661	0.059765	0.0883788	0.000336427	0.0221437	0.0519678	0.00648542	0.00407069	0.0130997	0.0282078	0.00243318	0.0343046	0.0366144	0.0357295	0.0298022	-0.0243253	-0.00130584	0.0204087	0.0330973	-0.00413834	-0.016047	0.0522179	0.0337399	0.024471	0.0657451	0.0327938	-0.00866153	0.00195728	-0.0217176	-0.00350601	0.0488456	0.0241884	0.0316351	0.0730979	0.00107448	0.0327734	0.0114383	0.0182401
63	-0.0116438	-0.0044521	0.0506442	0.0246596	0.0365758	0.0310672	0.0226157	-0.00767344	-0.0179923	0.0139316	0.057807	-0.0395741	0.0566874	0.094013	-0.00150687	0.0188515	0.0477608	0.00602798	0.00206842	0.00919262	0.0263405	0.00344556	0.0274954	0.0400565	0.0340871	0.0308086	-0.0237456	0.00204628	0.0165707	0.0316372	-0.00749796	-0.0214089	0.0483183	0.0274931	0.0217038	0.0617631	0.0259396	-0.000307466	0.00492695	-0.022595	-0.00837296	0.0464834	0.0171392	0.0316726	0.0581746	-0.00101029	0.0301112	0.00818368	0.0126232
64	-0.0164208	-0.0121462	0.044045	0.0190653	0.0338986	0.0269052	0.0124918	-0.00780843	-0.0202495	0.0130767	0.0550098	-0.0296077	0.0524414	0.0936867	-0.0043648	0.019609	0.0458935	0.00416068	-0.00297852	0.00628295	0.0150843	0.000198428	0.0248707	0.0416538	0.0298951	0.0290793	-0.0233721	0.00999914	0.0147049	0.0337527	-0.00856284	-0.0238161	0.0429564	0.0281531	0.0233011	0.0570611	0.0259771	0.00598433	0.00763415	-0.0201427	-0.0104727	0.0464159	0.014282	0.0311476	0.0429063	-0.00230014	0.0272766	0.00975851	0.00689383
65	-0.0206803	-0.0168782	0.0377757	0.0171755	0.0310114	0.0270327	0.00928966	-0.00349641	-0.0216144	0.0098671	0.0499929	-0.0234899	0.0483386	0.0915592	-0.00774392	0.0208538	0.0439662	0.00103353	-0.00744802	0.00257086	0.00630275	-0.00271875	0.0240908	0.039389	0.026153	0.024642	-0.0235904	0.0135717	0.0132088	0.0321314	-0.00200108	-0.0239136	0.0446812	0.0278381	0.0221162	0.0514892	0.0251897	0.00686173	0.0071917	-0.0218151	-0.0161946	0.0419014	0.0199289	0.0288604	0.0330524	-0.00290008	0.0193949	0.0155179	-0.000117887
66	-0.0258247	-0.0220151	0.0320763	0.021165	0.026107	0.0161064	0.00150553	-0.00306146	-0.0235867	0.00770734	0.0439336	-0.0182615	0.039818	0.0879311	-0.0120282	0.0110899	0.0422264	0.00204592	-0.00645813	0.00374073	0.00423298	-0.00511848	0.0224409	0.0375218	0.026123	0.0216671	-0.0289418	0.0141304	0.0147439	0.0317287	0.00257341	-0.020359	0.0430989	0.0299304	0.0229861	0.0464648	0.0233599	0.00738667	0.00697422	-0.0265845	-0.0240612	0.0305402	0.0206863	0.0225161	0.0256732	-0.00683714	0.0165527	0.0119558	-0.00352251
67	-0.0265296	-0.0304817	0.0273593	0.0241272	0.0196052	0.014929	0.00317035	-0.000646728	-0.0177823	0.00138555	0.0393891	-0.0214471	0.032777	0.0845318	-0.00967645	0.01052	0.0406666	-0.00178615	-0.00447835	0.00620796	-0.00237378	-0.0057934	0.0268879	0.0284253	0.0245857	0.017997	-0.0252282	0.0194068	0.0174061	0.0373523	0.0112499	-0.0204265	0.0399342	0.0296454	0.0227387	0.0411854	0.0351486	0.00420703	0.0118037	-0.0300266	-0.030503	0.0274805	0.0254558	0.0180391	0.023656	-0.00643218	0.0112733	0.0163578	-0.00455739
68	-0.0256672	-0.0343588	0.0242322	0.0325713	0.0158406	0.00732488	-0.00186159	0.000568136	-0.0134403	0.000523142	0.0377467	-0.0233242	0.0256251	0.0831129	-0.00712224	-3.88457e-05	0.0437038	-0.00359345	-0.000991239	0.0094326	-0.00141389	-0.00727074	0.0322723	0.0248182	0.0257406	0.0102511	-0.0266688	0.0179505	0.0204207	0.0418848	0.0125323	-0.0152896	0.0431289	0.0340324	0.0253334	0.0413279	0.0358085	0.000974891	0.013581	-0.0386057	-0.0332327	0.0225236	0.0280505	0.0125047	0.0241659	-0.00841196	0.0110334	0.0126832	-0.00543479
69	-0.0215127	-0.0307592	0.0224024	0.0377757	0.0115961	0.00791731	0.00162552	0.000148183	-0.0098332	-0.000819208	0.0361044	-0.0283104	0.0202639	0.0855314	0.00270766	0.000606082	0.0382069	-0.00840791	0.0030883	0.0109549	0.00256066	-0.0146349	0.0336747	0.0204837	0.0302026	0.00868154	-0.0253459	0.0185459	0.0247485	0.0459621	0.00834027	-0.0192791	0.0407366	0.0312802	0.024141	0.0377208	0.0400905	-0.00209977	0.0150658	-0.040608	-0.0343426	0.0242184	0.0235135	0.00931756	0.0252308	-0.00965682	0.0109659	0.0116858	0.000489545
70	-0.0165033	-0.0295893	0.0184353	0.0374307	0.0116561	0.00767734	0.00126556	-0.00295647	-0.011213	-0.000976691	0.0352795	-0.0376708	0.0155972	0.0883353	0.0142271	-0.000998738	0.0339848	-0.00917282	0.00692788	0.0108049	0.00235819	-0.0233489	0.0362094	0.021526	0.0345896	0.00375009	-0.0213339	0.0200015	0.0297182	0.0441038	0.0044407	-0.0218739	0.0427689	0.0340849	0.0217863	0.0397231	0.0433527	-0.00250472	0.0166181	-0.0386807	-0.0355799	0.0198014	0.0205588	0.00870263	0.0283279	-0.0151012	0.0130881	0.0113033	0.00663886
71	-0.0121312	-0.0272496	0.021615	0.035076	0.00491435	0.0080673	0.00350031	-0.00548369	-0.00810089	0.00245043	0.0373943	-0.0420406	0.0146621	0.0885033	0.0199557	0.00195593	0.0267032	-0.0040059	0.00679289	0.0126047	0.00336307	-0.0312231	0.0370718	0.0226809	0.0418938	-0.0016898	-0.0235356	0.0193798	0.0329916	0.0318712	-0.0062381	-0.0221213	0.0457011	0.0320976	0.0229111	0.0420103	0.0414929	0.00185229	0.013596	-0.0373233	-0.03507	0.0150619	0.0140045	0.0103449	0.0277505	-0.017036	0.0134631	0.00861114	0.0113858
72	-0.0107214	-0.0241074	0.0202576	0.0291141	0.0113636	0.00798481	0.00519512	-0.0098332	-0.0121279	0.00246542	0.0340047	-0.0441059	0.00999385	0.088735	0.0278643	0.00626045	0.0197964	-0.0013362	0.00792526	0.01061	0.00289063	-0.0397946	0.0346496	0.0270079	0.0411139	-0.0061818	-0.0187219	0.0215186	0.0396988	0.0239948	-0.0121924	-0.0235687	0.0451012	0.0302303	0.0232411	0.0421753	0.0358985	-0.000839906	0.00872152	-0.0301091	-0.0402069	0.0109224	0.00784772	0.00880762	0.0286129	-0.0155212	0.00907609	0.00672885	0.0127732
73	-0.00970152	-0.0243549	0.0230248	0.0256795	0.00882891	0.00663496	0.00581005	-0.0141902	-0.0137253	0.00292287	0.035077	-0.0508431	0.0104273	0.0879131	0.0238605	0.0113974	0.0215587	0.00781278	0.00375573	0.00786527	0.000573386	-0.0430042	0.035407	0.0242107	0.039749	-0.0126371	-0.0193503	0.0211751	0.0410809	0.00963018	-0.0145622	-0.0216039	0.0451612	0.0313402	0.0275456	0.0405255	0.0277394	0.000419953	0.00235474	-0.0276719	-0.0426891	0.00695532	0.00435311	0.00683534	0.027533	-0.0150487	0.0123232	0.00456909	0.0116408
74	-0.0133011	-0.0259297	0.0275693	0.0204751	0.0150832	0.00620751	0.00967962	-0.0184347	-0.0190797	-0.00262651	0.0319574	-0.0527756	0.00904445	0.0818598	0.0191886	0.0112024	0.0174792	0.0115774	0.00471562	0.00280334	-0.00165387	-0.0418344	0.0342746	0.0240008	0.039704	-0.00834231	-0.0183079	0.0213589	0.0434214	-0.00150007	-0.0153721	-0.0198191	0.0485808	0.0285655	0.0309952	0.0400305	0.0237648	-0.00474697	-0.00330713	-0.0217626	-0.0433341	0.00307826	0.00721029	0.00417313	0.0230035	-0.0114941	0.00946604	-0.000147883	0.00633139
75	-0.0158133	-0.0287719	0.0293766	0.0183154	0.0148207	0.00572756	0.00703991	-0.020362	-0.0216519	-0.00573116	0.0327973	-0.0609025	0.0117929	0.0777615	0.0127078	0.0107	0.0233885	0.0169693	0.00360575	0.00211341	-0.00722574	-0.0385872	0.0325273	0.021526	0.0359169	-0.00556612	-0.0184212	0.0171376	0.042988	-0.00730217	-0.0139847	-0.0233137	0.0460086	0.0247559	0.0361247	0.0354485	0.0229549	-0.008984	-0.00720669	-0.0228199	-0.0424192	-0.000461348	0.00937005	0.000993489	0.0222461	-0.00769204	0.0108159	0.00255181	0.0071713
76	-0.0200879	-0.0290344	0.0332312	0.0177379	0.0206101	0.0053226	0.00340282	-0.0171149	-0.0229267	-0.0155251	0.0345746	-0.0667436	0.0143314	0.0751436	0.00475268	0.00898265	0.0259832	0.015192	0.0109174	-0.00339847	-0.00871058	-0.0346577	0.0317624	0.0162691	0.0334947	-0.00320538	-0.022212	0.0140232	0.038364	-0.00814358	-0.0140297	-0.0263584	0.042004	0.0179542	0.0407966	0.035381	0.0236899	-0.0189654	-0.0125386	-0.0200828	-0.0372597	0.00312325	0.0123097	-0.00307106	0.0197114	-0.00477487	0.0124282	0.010081	-0.000252872
77	-0.0230725	-0.0271371	0.030119	0.0186678	0.0233698	0.00278039	-0.00227405	-0.0130953	-0.025064	-0.0190047	0.0367194	-0.0722045	0.0215081	0.0721934	0.00211898	0.00319329	0.0268306	0.0115474	0.0142921	-0.00551323	-0.0165172	-0.0298432	0.0279003	0.0148743	0.0346721	0.00159333	-0.0186162	0.011094	0.0364697	-0.00713344	-0.0179368	-0.0269208	0.0435263	0.015277	0.0418015	0.0372708	0.0258721	-0.0261496	-0.013836	-0.018163	-0.034965	-0.00127876	0.0138695	-0.00442091	0.018594	-0.00406245	0.0160203	0.0191925	-0.0027276
78	-0.0255997	-0.0248948	0.0323013	0.0180604	0.0250496	0.00187299	-0.00860334	-0.00698352	-0.0171149	-0.020272	0.035527	-0.0742037	0.0236056	0.073829	-0.00186383	-0.000818758	0.0252033	0.00533805	0.0206663	-0.0093828	-0.0172521	-0.0329779	0.026543	0.0118521	0.0356995	-0.00184578	-0.0229867	0.00617832	0.0308243	-0.00345285	-0.0182068	-0.0348399	0.0331325	0.0123148	0.0336049	0.0368359	0.0332438	-0.0297342	-0.0151633	-0.0195803	-0.0252611	-0.00213366	0.014147	-0.00566577	0.022921	-0.0080745	0.0187725	0.028169	-0.00639468
79	-0.0268146	-0.0244524	0.0293016	0.0182554	0.0209551	0.00306536	-0.0142427	0.000965592	-0.0142802	-0.0195896	0.0372893	-0.0755851	0.0278404	0.0693107	-0.00253125	0.00207592	0.0271306	0.00305831	0.0186566	-0.01182	-0.0180245	-0.0339303	0.0199137	0.0102848	0.0402964	-0.00767263	-0.0178797	0.0105728	0.027131	0.000112247	-0.0280607	-0.03403	0.0304178	0.019319	0.0327125	0.0415679	0.0389506	-0.026532	-0.0111663	-0.0236524	-0.0275033	-0.00599573	0.00977501	-0.00500584	0.023191	-0.00419743	0.0243669	0.036433	-0.0101968
80	-0.0240024	-0.0243099	0.0251171	0.0198752	0.0216075	-0.00035426	-0.0187272	0.00517262	-0.00486876	-0.0133878	0.0369443	-0.0702847	0.0266082	0.0663448	-0.00280872	-0.000293817	0.0200739	0.00089855	0.0190315	-0.0144072	-0.0161497	-0.0381823	0.0160817	0.00616026	0.0383842	-0.0146686	-0.015246	0.011604	0.0278216	0.00244374	-0.0310003	-0.0340675	0.0233986	0.019844	0.0235636	0.0453399	0.0412454	-0.0207952	-0.00729668	-0.0217401	-0.0203491	-0.0108552	0.00553798	-0.00822298	0.0329699	-0.0129789	0.0247568	0.0380153	-0.012844
81	-0.0217752	-0.0259822	0.0209626	0.0200552	0.0160956	0.00295287	-0.0173174	0.00655997	-0.000691723	-0.00782343	0.0385941	-0.0684279	0.0231159	0.0586522	-0.00486349	-0.000203827	0.0176592	0.00218091	0.0159719	-0.0129449	-0.0116427	-0.0399371	0.0140794	0.00271065	0.0413913	-0.0205134	-0.00716119	0.0142887	0.0254527	0.00493871	-0.0355898	-0.0316153	0.0213813	0.0246134	0.0170318	0.04483	0.0429327	-0.0164082	-0.000479946	-0.0241173	-0.0219989	-0.016592	-0.00062633	-0.00728559	0.0340273	-0.0130164	0.023092	0.0359306	-0.0157761
82	-0.0196679	-0.0262147	0.0194552	0.0232573	0.00969882	0.00209797	-0.0159525	0.00455769	-0.00027177	-0.00465128	0.0384667	-0.0633727	0.0162894	0.0513772	-0.0083266	-0.00232609	0.0133997	0.00278084	0.0120648	-0.0128999	-0.00729323	-0.0412569	0.0116197	0.00155578	0.0369218	-0.0254231	-0.000135975	0.0170004	0.0248347	0.00686824	-0.0378771	-0.0284056	0.024336	0.0261583	0.0170843	0.0479946	0.0368659	-0.00865403	0.00368209	-0.022475	-0.0240687	-0.0211665	-0.00436841	-0.00826798	0.0402216	-0.0165186	0.0233245	0.0294888	-0.017216
83	-0.0195479	-0.0220151	0.0135384	0.0238947	0.00821398	-0.000864203	-0.00933076	0.0026904	0.00239793	-0.00228904	0.0343121	-0.0607952	0.00845502	0.0458368	-0.0101639	-0.00537075	0.00741532	0.00442316	0.00797026	-0.0183668	-0.00163137	-0.0393971	0.00819253	0.00607777	0.0311325	-0.0216691	0.00231775	0.0160825	0.0207192	0.00117038	-0.0332726	-0.0264108	0.0234436	0.0221537	0.0222962	0.0458649	0.0330413	-0.0102439	0.00581185	-0.0200903	-0.0248336	-0.0219764	-0.00929536	-0.00809549	0.0495956	-0.0141038	0.0204523	0.0172652	-0.0182209
84	-0.0202678	-0.0238974	0.0163956	0.0233023	0.00222965	0.00171551	-0.00918827	0.00333533	-0.00382637	-0.00161412	0.0361719	-0.0639816	0.00085162	0.0441158	-0.011609	-0.00881286	0.00816524	0.00613296	0.0105725	-0.0188617	-7.90412e-05	-0.0336528	0.00880747	0.0134419	0.0296026	-0.0199158	0.00396157	0.0148751	0.0156828	-0.00373107	-0.0323802	-0.0223163	0.0223712	0.0214563	0.0256633	0.0460898	0.0236824	-0.00649427	0.0044995	-0.0191979	-0.0233713	-0.0226214	-0.0106302	-0.00694812	0.0469858	-0.0128365	0.0151654	0.0135981	-0.0162036
85	-0.0239199	-0.0194354	0.0166055	0.0230323	0.00851395	-0.00663106	-0.00463628	0.00129556	-0.00522872	-0.00407384	0.0339222	-0.0654582	-0.00168685	0.044154	-0.0154306	-0.0100727	0.00383072	-0.000151333	0.00824773	-0.016927	0.00118082	-0.0251937	0.00748011	0.0248482	0.0274279	-0.0127968	0.00461249	0.0127483	0.0105916	-0.0118407	-0.0277682	-0.0224063	0.0282055	0.020009	0.0305753	0.0432552	0.0175255	-0.00919397	-0.00130485	-0.0108663	-0.0267609	-0.0192093	-0.0119126	-0.0035435	0.0448861	-0.00745207	0.00564147	0.00830367	-0.0136989
86	-0.0247298	-0.0203203	0.0223124	0.0228898	0.0124885	-0.00529621	-0.00750096	0.00410774	-0.00620361	0.00199298	0.0344546	-0.0714935	-0.00487249	0.0484106	-0.015966	-0.00703556	0.00675539	-0.00204112	0.0131072	-0.0152096	-0.00165387	-0.013915	0.00571031	0.0363669	0.031035	-0.00925121	0.00233425	0.0161027	0.00523492	-0.0133757	-0.025481	-0.0209515	0.023736	0.0220637	0.0335075	0.0415978	0.0143309	-0.00740917	-0.00880402	-0.0100864	-0.0231088	-0.0163146	-0.00913038	-0.00301106	0.0378894	-0.00661966	0.00462908	0.00585894	-0.0130089
87	-0.0220001	-0.0223376	0.0217575	0.0206401	0.0227849	-0.00552118	-0.0062411	0.0044527	-0.00681854	0.00551008	0.0336672	-0.0715918	-0.00470226	0.0511305	-0.0197966	-0.00243108	0.00620046	-0.00930781	0.0115474	-0.0134173	-0.00114392	-0.0049385	0.00199823	0.0437986	0.03075	-0.00690922	-0.000106728	0.0146501	0.002293	-0.0166761	-0.0212664	-0.0260284	0.0281681	0.0259933	0.0349473	0.040518	0.0140759	-0.00616431	-0.013296	-0.00720669	-0.0234688	-0.0125725	-0.00318354	0.000258571	0.0319275	-0.00638719	0.00201188	0.00730628	-0.0109467
88	-0.0192629	-0.0253523	0.02121	0.021465	0.0310939	-0.00401385	-0.0098557	0.00381527	-0.00153163	0.010992	0.0369593	-0.073933	-0.00416907	0.0529715	-0.0221806	0.00283333	0.00692038	-0.0156446	0.00875017	-0.00891035	-0.00561342	-3.40462e-05	-0.00283873	0.0450959	0.0320324	-0.00543188	0.000853915	0.0189419	0.00206878	-0.0151223	-0.0224888	-0.0319677	0.0290605	0.0333275	0.0309577	0.0409304	0.0163857	-0.00321714	-0.0142259	-0.00512193	-0.0196517	-0.00552328	-0.00142124	0.00369319	0.0264456	-0.0107817	0.00144194	0.00869363	-0.00992679
89	-0.0159933	-0.0307367	0.0224999	0.0208651	0.0380456	0.00257041	-0.0102532	0.00286288	-0.00287398	0.0181537	0.0369218	-0.0770812	-0.00457102	0.0542554	-0.0204857	0.00827772	0.0111274	-0.0176319	0.0103775	-0.00703556	-0.0101579	0.00409049	-0.00782567	0.0415563	0.0320174	-0.00981214	-0.00309514	0.0229832	0.00330464	-0.00610006	-0.0263584	-0.0374646	0.0298329	0.0389218	0.0277406	0.0400755	0.0193703	-0.00412454	-0.0160632	-0.0089465	-0.0180919	-0.0036185	0.00114347	0.00325074	0.023686	-0.012274	0.00513153	0.00573146	-0.0119291
90	-0.0121837	-0.0340288	0.0199352	0.0174979	0.0400404	0.00237543	-0.0135828	0.00124306	0.00381527	0.0203809	0.0372893	-0.078587	-0.00367712	0.0543349	-0.0221731	0.00890765	0.014562	-0.0256935	0.00875017	-0.00555823	-0.0149124	-0.000409004	-0.0123102	0.0326173	0.0245557	-0.0160372	-0.00671799	0.0201943	0.00199154	-0.00174305	-0.0337675	-0.0457362	0.0335524	0.0415316	0.0224312	0.0391981	0.0203452	-0.000374958	-0.017503	-0.00611182	-0.017222	0.00327323	0.00383567	0.00343822	0.0176716	-0.0139538	0.00744127	0.00542399	-0.00810449
91	-0.0124312	-0.0399831	0.0188478	0.016733	0.0429276	0.00391276	-0.011468	-0.00377388	-0.00106668	0.0236731	0.0332472	-0.0799376	-0.00732997	0.0565471	-0.0163155	0.015072	0.0165868	-0.0237287	0.00958258	-0.00500329	-0.0207767	-0.00657331	-0.0147024	0.0225909	0.0240383	-0.0262376	-0.0106663	0.0224905	0.00691624	0.00857055	-0.038147	-0.0509481	0.0316627	0.0415691	0.0205039	0.0389281	0.0224675	-0.00527941	-0.0190479	-0.00863153	-0.0158496	0.0080802	0.00504304	0.00289828	0.0197864	-0.0146138	0.0131481	0.00588144	-0.0158961
92	-0.0119963	-0.0411905	0.0202051	0.0123985	0.0404904	-0.00124666	-0.0106656	-0.00557368	0.00104808	0.0227807	0.0287927	-0.0773451	-0.00912526	0.0589754	-0.0136818	0.0141046	0.0185066	-0.0286256	0.0112699	-0.00684808	-0.0239939	-0.01369	-0.0158723	0.0180689	0.0225459	-0.0339699	-0.0164601	0.0154308	0.00790688	0.0119999	-0.0451887	-0.0490133	0.0330875	0.0404217	0.0214413	0.0325239	0.0202552	-0.00597683	-0.0195953	-0.00965142	-0.0196592	0.0126172	0.00636289	0.00106848	0.0211737	-0.0131064	0.0152554	0.00786872	-0.0139088
93	-0.0193154	-0.0410405	0.02136	0.0102763	0.0388181	-0.00471877	-0.00991569	-0.00781593	0.00262291	0.0230131	0.0236183	-0.0773196	-0.00660105	0.060491	-0.0103761	0.0123348	0.023996	-0.0266834	0.00712285	-0.00411839	-0.026941	-0.0186545	-0.013525	0.012767	0.0265805	-0.0390949	-0.0196143	0.0108353	0.0113782	0.0130978	-0.0485784	-0.0503557	0.0294654	0.0384869	0.0248159	0.0313315	0.0214776	-0.0071317	-0.0215901	-0.013116	-0.0259435	0.0142595	0.0114173	0.000648527	0.0214362	-0.0158886	0.0178126	0.0106209	-0.0179434
94	-0.0303092	-0.0361511	0.0235498	0.00753906	0.0374232	-0.0071485	-0.00470377	-0.0106956	0.00261541	0.0184686	0.0184214	-0.0735941	-0.0060836	0.0634396	-0.00667004	0.00945509	0.0203964	-0.0202791	0.00722784	-0.00594818	-0.0247213	-0.0154148	-0.00999293	0.0122421	0.0274129	-0.0414744	-0.0213893	0.00974792	0.0164657	0.00942921	-0.0480384	-0.0453687	0.0307253	0.0302678	0.0292104	0.0300941	0.0244248	-0.00939645	-0.0234724	-0.0163482	-0.03483	0.0137646	0.0110349	-0.000341362	0.0262207	-0.0143288	0.0219971	0.0126007	-0.0223079
95	-0.0398181	-0.0351312	0.0231973	0.00810149	0.0331262	-0.0101782	-0.00115667	-0.0126304	0.00817979	0.015634	0.0169891	-0.0726754	0.000286183	0.064488	-0.00580989	0.00546554	0.0283755	-0.0194617	0.000636079	-0.0022061	-0.0249988	-0.0128276	-0.00914553	0.0161866	0.0325123	-0.0339077	-0.0228779	0.00286594	0.0168339	0.0112013	-0.0497782	-0.0408392	0.032675	0.0298854	0.0300353	0.0260521	0.0277094	-0.0137235	-0.0201952	-0.0205477	-0.0386396	0.0110724	0.00909258	0.00155593	0.0255757	-0.0111941	0.0202273	0.0150079	-0.0238902
96	-0.0465749	-0.0298293	0.0218925	0.00570176	0.0324888	-0.0127204	0.000658126	-0.0146402	0.00856974	0.0140066	0.0179265	-0.0683251	0.00361731	0.0656369	-0.0124121	0.00320829	0.0256158	-0.0127124	0.00119852	-0.0048758	-0.0231915	-0.01417	-0.00858309	0.0209036	0.0347321	-0.026878	-0.0194201	0.00357611	0.0240353	0.0114037	-0.0472735	-0.0373971	0.0342574	0.0266457	0.0313177	0.0279944	0.0294942	-0.0226025	-0.0192428	-0.0236524	-0.0436415	0.00763025	0.00407564	-0.000708821	0.0298953	-0.0140438	0.0175576	0.0161103	-0.0295821
97	-0.0529642	-0.022885	0.0200627	0.00776403	0.0311914	-0.00930826	0.00144554	-0.0165749	0.0125893	0.00778233	0.0197713	-0.0699682	0.0091112	0.0660411	-0.0121489	-0.00271605	0.0248659	-0.0123675	-0.0058132	-0.00285853	-0.0219766	-0.0126326	-0.0112978	0.0270379	0.0359319	-0.0167129	-0.0183792	-0.00026421	0.0229809	0.015505	-0.0463736	-0.0356273	0.0367246	0.024066	0.0264507	0.027027	0.0351936	-0.027207	-0.0164682	-0.0233449	-0.0437615	0.00766024	-0.0035435	-0.00364099	0.0265581	-0.0100168	0.0192899	0.0170102	-0.0316669
98	-0.0516518	-0.0216102	0.016673	0.0106362	0.030284	-0.00505623	3.5696e-05	-0.0158475	0.0098521	0.00772984	0.0215861	-0.0707054	0.00874974	0.0661341	-0.0155843	-0.00307601	0.0188215	-0.0133049	-0.00977276	-0.00161367	-0.022629	-0.018362	-0.0152198	0.0337572	0.0356995	-0.00496918	-0.0147616	-5.19842e-05	0.0247005	0.0144874	-0.0462836	-0.0317053	0.0360947	0.0276356	0.0196715	0.0288043	0.0368059	-0.0322089	-0.0190329	-0.0214326	-0.0414368	0.00842516	-0.00582325	-0.00465338	0.0265656	-0.0089069	0.0140855	0.0145805	-0.0332492
99	-0.0479172	-0.0175381	0.0186453	0.0132234	0.0267744	-0.00018178	-0.00248402	-0.0179923	0.0101371	0.00572756	0.0255831	-0.0713631	0.00560159	0.0643733	-0.0169326	-0.00605317	0.0146145	-0.0171069	-0.016207	-0.00175615	-0.0237989	-0.0223441	-0.0198768	0.0381142	0.0373718	0.00179281	-0.0125793	-0.00140258	0.0265378	0.0172201	-0.0474985	-0.0341875	0.033185	0.0261808	0.015637	0.0274619	0.036026	-0.035966	-0.0215676	-0.022235	-0.0355499	0.00562797	-0.0107052	-0.00787052	0.0215562	-0.00757955	0.0181351	0.0116408	-0.0324618
100	-0.0385883	-0.019068	0.0185178	0.0171455	0.029999	0.00119807	-0.0106056	-0.015945	0.00920717	0.0132267	0.0250357	-0.0697147	0.00274966	0.0594208	-0.0166147	-0.00740302	0.0142246	-0.0221164	-0.0190567	-0.000968742	-0.0284109	-0.0305481	-0.0249988	0.0417288	0.0296476	0.0155898	-0.0144991	-0.00187203	0.031245	0.013238	-0.047041	-0.0348099	0.0303428	0.0276731	0.0143171	0.0261646	0.0285943	-0.0365059	-0.022355	-0.0213051	-0.0311629	0.00652787	-0.00694812	-0.00698562	0.0140645	0.00238683	0.0159828	0.0080562	-0.0306395
[truncated: 16 more columns]

## Sheet: spd2 wt mirror
100	-0.0385883	-0.019068	0.0185178	0.0171455	0.029999	0.00119807	-0.0106056	-0.015945	0.00920717	0.0132267	0.0250357	-0.0697147	0.00274966	0.0594208	-0.0166147	-0.00740302	0.0142246	-0.0221164	-0.0190567	-0.000968742	-0.0284109	-0.0305481	-0.0249988	0.0417288	0.0296476	0.0155898	-0.0144991	-0.00187203	0.031245	0.013238	-0.047041	-0.0348099	0.0303428	0.0276731	0.0143171	0.0261646	0.0285943	-0.0365059	-0.022355	-0.0213051	-0.0311629	0.00652787	-0.00694812	-0.00698562	0.0140645	0.00238683	0.0159828	0.0080562	-0.0306395
99	-0.0479172	-0.0175381	0.0186453	0.0132234	0.0267744	-0.00018178	-0.00248402	-0.0179923	0.0101371	0.00572756	0.0255831	-0.0713631	0.00560159	0.0643733	-0.0169326	-0.00605317	0.0146145	-0.0171069	-0.016207	-0.00175615	-0.0237989	-0.0223441	-0.0198768	0.0381142	0.0373718	0.00179281	-0.0125793	-0.00140258	0.0265378	0.0172201	-0.0474985	-0.0341875	0.033185	0.0261808	0.015637	0.0274619	0.036026	-0.035966	-0.0215676	-0.022235	-0.0355499	0.00562797	-0.0107052	-0.00787052	0.0215562	-0.00757955	0.0181351	0.0116408	-0.0324618
98	-0.0516518	-0.0216102	0.016673	0.0106362	0.030284	-0.00505624	3.5696e-05	-0.0158475	0.0098521	0.00772984	0.0215861	-0.0707054	0.00874974	0.0661341	-0.0155843	-0.00307601	0.0188215	-0.0133049	-0.00977276	-0.00161367	-0.022629	-0.018362	-0.0152198	0.0337572	0.0356995	-0.00496918	-0.0147616	-5.19842e-05	0.0247005	0.0144874	-0.0462836	-0.0317053	0.0360947	0.0276356	0.0196715	0.0288043	0.0368059	-0.0322089	-0.0190329	-0.0214326	-0.0414368	0.00842516	-0.00582325	-0.00465338	0.0265656	-0.0089069	0.0140855	0.0145805	-0.0332492
97	-0.0529642	-0.022885	0.0200627	0.00776403	0.0311914	-0.00930826	0.00144554	-0.0165749	0.0125893	0.00778233	0.0197713	-0.0699682	0.0091112	0.0660411	-0.0121489	-0.00271605	0.0248659	-0.0123675	-0.0058132	-0.00285853	-0.0219766	-0.0126326	-0.0112978	0.0270379	0.0359319	-0.0167129	-0.0183792	-0.00026421	0.0229809	0.015505	-0.0463736	-0.0356273	0.0367246	0.024066	0.0264507	0.027027	0.0351936	-0.027207	-0.0164682	-0.0233449	-0.0437615	0.00766024	-0.0035435	-0.00364099	0.0265581	-0.0100168	0.0192899	0.0170102	-0.0316669
96	-0.0465749	-0.0298293	0.0218925	0.00570176	0.0324888	-0.0127204	0.000658126	-0.0146402	0.00856974	0.0140066	0.0179265	-0.0683251	0.00361731	0.0656369	-0.0124121	0.00320829	0.0256158	-0.0127124	0.00119852	-0.00487581	-0.0231915	-0.01417	-0.00858309	0.0209036	0.0347321	-0.026878	-0.0194201	0.00357611	0.0240353	0.0114037	-0.0472735	-0.0373971	0.0342574	0.0266457	0.0313177	0.0279944	0.0294942	-0.0226025	-0.0192428	-0.0236524	-0.0436415	0.00763025	0.00407564	-0.000708821	0.0298953	-0.0140438	0.0175576	0.0161103	-0.0295821
95	-0.0398181	-0.0351312	0.0231973	0.00810149	0.0331262	-0.0101782	-0.00115667	-0.0126304	0.00817979	0.015634	0.0169891	-0.0726754	0.000286183	0.064488	-0.00580988	0.00546554	0.0283755	-0.0194617	0.000636079	-0.0022061	-0.0249988	-0.0128276	-0.00914553	0.0161866	0.0325123	-0.0339077	-0.0228779	0.00286594	0.0168339	0.0112013	-0.0497782	-0.0408392	0.032675	0.0298854	0.0300353	0.0260521	0.0277094	-0.0137235	-0.0201952	-0.0205477	-0.0386396	0.0110724	0.00909258	0.00155593	0.0255757	-0.0111941	0.0202273	0.0150079	-0.0238902
94	-0.0303092	-0.0361511	0.0235498	0.00753906	0.0374232	-0.0071485	-0.00470377	-0.0106956	0.00261541	0.0184686	0.0184214	-0.0735941	-0.0060836	0.0634396	-0.00667004	0.00945509	0.0203964	-0.0202791	0.00722784	-0.00594818	-0.0247213	-0.0154148	-0.00999293	0.0122421	0.0274129	-0.0414744	-0.0213893	0.00974792	0.0164657	0.00942921	-0.0480384	-0.0453687	0.0307253	0.0302678	0.0292104	0.0300941	0.0244248	-0.00939645	-0.0234724	-0.0163482	-0.03483	0.0137646	0.0110349	-0.000341362	0.0262207	-0.0143288	0.0219971	0.0126007	-0.0223079
93	-0.0193154	-0.0410405	0.02136	0.0102763	0.0388181	-0.00471877	-0.00991569	-0.00781593	0.00262291	0.0230131	0.0236183	-0.0773196	-0.00660105	0.060491	-0.0103761	0.0123348	0.023996	-0.0266834	0.00712285	-0.00411839	-0.026941	-0.0186545	-0.013525	0.012767	0.0265805	-0.0390949	-0.0196143	0.0108353	0.0113782	0.0130978	-0.0485784	-0.0503557	0.0294654	0.0384869	0.0248159	0.0313315	0.0214776	-0.0071317	-0.0215901	-0.013116	-0.0259435	0.0142595	0.0114173	0.000648527	0.0214362	-0.0158886	0.0178126	0.0106209	-0.0179434
92	-0.0119963	-0.0411905	0.0202051	0.0123985	0.0404904	-0.00124666	-0.0106656	-0.00557368	0.00104808	0.0227807	0.0287927	-0.0773451	-0.00912527	0.0589754	-0.0136818	0.0141046	0.0185066	-0.0286256	0.0112699	-0.00684808	-0.0239939	-0.01369	-0.0158723	0.0180689	0.0225459	-0.0339699	-0.0164601	0.0154308	0.00790688	0.0119999	-0.0451887	-0.0490133	0.0330875	0.0404217	0.0214413	0.0325239	0.0202552	-0.00597683	-0.0195953	-0.00965142	-0.0196592	0.0126172	0.00636289	0.00106848	0.0211737	-0.0131064	0.0152554	0.00786872	-0.0139088
91	-0.0124312	-0.0399831	0.0188478	0.016733	0.0429276	0.00391276	-0.011468	-0.00377388	-0.00106668	0.0236731	0.0332472	-0.0799376	-0.00732996	0.0565471	-0.0163155	0.015072	0.0165868	-0.0237287	0.00958258	-0.00500329	-0.0207767	-0.00657331	-0.0147024	0.0225909	0.0240383	-0.0262376	-0.0106663	0.0224905	0.00691624	0.00857055	-0.038147	-0.0509481	0.0316627	0.0415691	0.0205039	0.0389281	0.0224675	-0.00527941	-0.0190479	-0.00863153	-0.0158496	0.0080802	0.00504304	0.00289828	0.0197864	-0.0146138	0.0131481	0.00588144	-0.0158961
90	-0.0121837	-0.0340288	0.0199352	0.0174979	0.0400404	0.00237543	-0.0135828	0.00124306	0.00381527	0.0203809	0.0372893	-0.078587	-0.00367712	0.0543349	-0.0221731	0.00890765	0.014562	-0.0256935	0.00875017	-0.00555823	-0.0149124	-0.000409004	-0.0123102	0.0326173	0.0245557	-0.0160372	-0.00671799	0.0201943	0.00199154	-0.00174304	-0.0337675	-0.0457362	0.0335524	0.0415316	0.0224312	0.0391981	0.0203452	-0.000374958	-0.017503	-0.00611182	-0.017222	0.00327323	0.00383567	0.00343822	0.0176716	-0.0139538	0.00744127	0.00542399	-0.00810449
89	-0.0159933	-0.0307367	0.0224999	0.0208651	0.0380456	0.00257041	-0.0102532	0.00286288	-0.00287398	0.0181537	0.0369218	-0.0770812	-0.00457102	0.0542554	-0.0204857	0.00827772	0.0111274	-0.0176319	0.0103775	-0.00703556	-0.0101579	0.00409049	-0.00782568	0.0415563	0.0320174	-0.00981214	-0.00309514	0.0229832	0.00330464	-0.00610006	-0.0263584	-0.0374646	0.0298329	0.0389218	0.0277406	0.0400755	0.0193703	-0.00412454	-0.0160632	-0.0089465	-0.0180919	-0.00361849	0.00114347	0.00325074	0.023686	-0.012274	0.00513153	0.00573146	-0.0119291
88	-0.0192629	-0.0253523	0.02121	0.021465	0.0310939	-0.00401385	-0.0098557	0.00381527	-0.00153163	0.010992	0.0369593	-0.073933	-0.00416907	0.0529715	-0.0221806	0.00283333	0.00692038	-0.0156446	0.00875017	-0.00891035	-0.00561342	-3.40462e-05	-0.00283873	0.0450959	0.0320324	-0.00543188	0.000853915	0.0189419	0.00206878	-0.0151223	-0.0224888	-0.0319677	0.0290605	0.0333275	0.0309577	0.0409304	0.0163857	-0.00321714	-0.0142259	-0.00512193	-0.0196517	-0.00552328	-0.00142124	0.00369319	0.0264456	-0.0107817	0.00144194	0.00869363	-0.00992679
87	-0.0220001	-0.0223376	0.0217575	0.0206401	0.0227849	-0.00552118	-0.0062411	0.0044527	-0.00681854	0.00551008	0.0336672	-0.0715918	-0.00470226	0.0511305	-0.0197966	-0.00243108	0.00620046	-0.00930781	0.0115474	-0.0134173	-0.00114392	-0.0049385	0.00199823	0.0437986	0.03075	-0.00690922	-0.000106728	0.0146501	0.002293	-0.0166761	-0.0212664	-0.0260284	0.0281681	0.0259933	0.0349473	0.040518	0.0140759	-0.00616431	-0.013296	-0.00720669	-0.0234688	-0.0125725	-0.00318354	0.000258571	0.0319275	-0.00638719	0.00201188	0.00730628	-0.0109467
86	-0.0247298	-0.0203203	0.0223124	0.0228898	0.0124885	-0.00529621	-0.00750096	0.00410774	-0.00620361	0.00199298	0.0344546	-0.0714935	-0.00487249	0.0484106	-0.015966	-0.00703556	0.00675539	-0.00204112	0.0131072	-0.0152096	-0.00165387	-0.013915	0.00571031	0.0363669	0.031035	-0.00925121	0.00233425	0.0161027	0.00523492	-0.0133757	-0.025481	-0.0209515	0.023736	0.0220637	0.0335075	0.0415978	0.0143309	-0.00740917	-0.00880402	-0.0100864	-0.0231088	-0.0163146	-0.00913038	-0.00301106	0.0378894	-0.00661966	0.00462908	0.00585894	-0.0130089
85	-0.0239199	-0.0194354	0.0166055	0.0230323	0.00851395	-0.00663106	-0.00463628	0.00129556	-0.00522872	-0.00407384	0.0339222	-0.0654582	-0.00168685	0.044154	-0.0154306	-0.0100727	0.00383072	-0.000151333	0.00824773	-0.016927	0.00118082	-0.0251937	0.00748011	0.0248482	0.0274279	-0.0127968	0.00461249	0.0127483	0.0105916	-0.0118407	-0.0277682	-0.0224063	0.0282055	0.020009	0.0305753	0.0432552	0.0175255	-0.00919397	-0.00130485	-0.0108663	-0.0267609	-0.0192093	-0.0119126	-0.0035435	0.0448861	-0.00745207	0.00564147	0.00830367	-0.0136989
84	-0.0202678	-0.0238974	0.0163956	0.0233023	0.00222965	0.00171551	-0.00918827	0.00333533	-0.00382637	-0.00161412	0.0361719	-0.0639816	0.00085162	0.0441158	-0.011609	-0.00881286	0.00816524	0.00613296	0.0105725	-0.0188617	-7.90412e-05	-0.0336528	0.00880747	0.0134419	0.0296026	-0.0199158	0.00396157	0.0148751	0.0156828	-0.00373107	-0.0323802	-0.0223163	0.0223712	0.0214563	0.0256633	0.0460898	0.0236824	-0.00649427	0.0044995	-0.0191979	-0.0233713	-0.0226214	-0.0106302	-0.00694812	0.0469858	-0.0128365	0.0151654	0.0135981	-0.0162036
83	-0.0195479	-0.0220151	0.0135384	0.0238947	0.00821398	-0.000864203	-0.00933076	0.0026904	0.00239793	-0.00228904	0.0343121	-0.0607952	0.00845502	0.0458368	-0.0101639	-0.00537075	0.00741532	0.00442315	0.00797026	-0.0183668	-0.00163137	-0.0393971	0.00819253	0.00607777	0.0311325	-0.0216691	0.00231775	0.0160825	0.0207192	0.00117038	-0.0332726	-0.0264108	0.0234436	0.0221537	0.0222962	0.0458649	0.0330413	-0.0102439	0.00581185	-0.0200903	-0.0248336	-0.0219764	-0.00929536	-0.00809549	0.0495956	-0.0141038	0.0204523	0.0172652	-0.0182209
82	-0.0196679	-0.0262147	0.0194552	0.0232573	0.00969882	0.00209796	-0.0159525	0.00455769	-0.00027177	-0.00465128	0.0384667	-0.0633727	0.0162894	0.0513772	-0.0083266	-0.00232609	0.0133997	0.00278084	0.0120648	-0.0128999	-0.00729323	-0.0412569	0.0116197	0.00155578	0.0369218	-0.0254231	-0.000135975	0.0170004	0.0248347	0.00686824	-0.0378771	-0.0284056	0.024336	0.0261583	0.0170843	0.0479946	0.0368659	-0.00865403	0.00368209	-0.022475	-0.0240687	-0.0211665	-0.00436841	-0.00826798	0.0402216	-0.0165186	0.0233245	0.0294888	-0.017216
81	-0.0217752	-0.0259822	0.0209626	0.0200552	0.0160956	0.00295287	-0.0173174	0.00655997	-0.000691723	-0.00782343	0.0385942	-0.0684279	0.0231159	0.0586522	-0.00486349	-0.000203827	0.0176592	0.00218091	0.0159719	-0.0129449	-0.0116427	-0.0399371	0.0140794	0.00271065	0.0413913	-0.0205134	-0.00716119	0.0142887	0.0254527	0.00493871	-0.0355898	-0.0316153	0.0213813	0.0246134	0.0170318	0.04483	0.0429327	-0.0164082	-0.000479946	-0.0241173	-0.0219989	-0.016592	-0.00062633	-0.00728558	0.0340273	-0.0130164	0.023092	0.0359306	-0.0157761
80	-0.0240024	-0.0243099	0.0251171	0.0198752	0.0216075	-0.00035426	-0.0187272	0.00517262	-0.00486876	-0.0133878	0.0369443	-0.0702847	0.0266082	0.0663448	-0.00280872	-0.000293817	0.0200739	0.00089855	0.0190315	-0.0144072	-0.0161497	-0.0381823	0.0160817	0.00616026	0.0383842	-0.0146686	-0.015246	0.011604	0.0278216	0.00244374	-0.0310003	-0.0340675	0.0233986	0.019844	0.0235636	0.0453399	0.0412454	-0.0207952	-0.00729668	-0.0217401	-0.0203491	-0.0108552	0.00553798	-0.00822298	0.0329699	-0.0129789	0.0247568	0.0380153	-0.012844
79	-0.0268146	-0.0244524	0.0293016	0.0182554	0.0209551	0.00306536	-0.0142427	0.000965592	-0.0142802	-0.0195896	0.0372893	-0.0755851	0.0278404	0.0693107	-0.00253125	0.00207592	0.0271306	0.00305831	0.0186566	-0.01182	-0.0180245	-0.0339303	0.0199137	0.0102848	0.0402964	-0.00767263	-0.0178797	0.0105728	0.027131	0.000112247	-0.0280607	-0.03403	0.0304178	0.019319	0.0327125	0.0415679	0.0389506	-0.026532	-0.0111663	-0.0236524	-0.0275033	-0.00599573	0.00977501	-0.00500584	0.023191	-0.00419743	0.0243669	0.036433	-0.0101968
78	-0.0255997	-0.0248948	0.0323013	0.0180604	0.0250496	0.00187299	-0.00860334	-0.00698352	-0.0171149	-0.020272	0.035527	-0.0742037	0.0236056	0.073829	-0.00186383	-0.000818758	0.0252033	0.00533805	0.0206663	-0.0093828	-0.0172521	-0.0329779	0.026543	0.0118521	0.0356995	-0.00184578	-0.0229867	0.00617832	0.0308243	-0.00345285	-0.0182068	-0.0348399	0.0331325	0.0123148	0.0336049	0.0368359	0.0332438	-0.0297342	-0.0151633	-0.0195803	-0.0252611	-0.00213366	0.014147	-0.00566577	0.022921	-0.0080745	0.0187725	0.028169	-0.00639468
77	-0.0230725	-0.0271371	0.030119	0.0186678	0.0233698	0.00278039	-0.00227405	-0.0130953	-0.025064	-0.0190047	0.0367194	-0.0722045	0.0215081	0.0721934	0.00211898	0.00319329	0.0268307	0.0115474	0.0142921	-0.00551323	-0.0165172	-0.0298432	0.0279003	0.0148743	0.0346721	0.00159333	-0.0186162	0.011094	0.0364697	-0.00713344	-0.0179368	-0.0269208	0.0435263	0.015277	0.0418015	0.0372708	0.0258721	-0.0261496	-0.013836	-0.018163	-0.034965	-0.00127876	0.0138695	-0.00442091	0.018594	-0.00406245	0.0160203	0.0191925	-0.0027276
76	-0.0200879	-0.0290344	0.0332312	0.0177379	0.0206101	0.00532261	0.00340282	-0.0171149	-0.0229267	-0.0155251	0.0345746	-0.0667436	0.0143314	0.0751436	0.00475268	0.00898265	0.0259832	0.015192	0.0109174	-0.00339847	-0.00871058	-0.0346577	0.0317624	0.0162691	0.0334947	-0.00320538	-0.022212	0.0140232	0.038364	-0.00814358	-0.0140297	-0.0263584	0.042004	0.0179542	0.0407966	0.035381	0.0236899	-0.0189654	-0.0125386	-0.0200828	-0.0372597	0.00312325	0.0123097	-0.00307106	0.0197114	-0.00477487	0.0124282	0.010081	-0.000252872
75	-0.0158133	-0.0287719	0.0293766	0.0183154	0.0148207	0.00572756	0.00703991	-0.020362	-0.0216519	-0.00573116	0.0327973	-0.0609025	0.0117929	0.0777615	0.0127078	0.0107	0.0233885	0.0169693	0.00360575	0.00211341	-0.00722574	-0.0385872	0.0325273	0.021526	0.0359169	-0.00556612	-0.0184212	0.0171376	0.042988	-0.00730217	-0.0139847	-0.0233137	0.0460086	0.0247559	0.0361247	0.0354485	0.0229549	-0.00898399	-0.00720669	-0.0228199	-0.0424192	-0.000461348	0.00937005	0.000993489	0.0222461	-0.00769204	0.0108159	0.00255181	0.0071713
74	-0.0133011	-0.0259297	0.0275693	0.0204751	0.0150832	0.00620751	0.00967962	-0.0184347	-0.0190797	-0.00262651	0.0319574	-0.0527756	0.00904445	0.0818598	0.0191886	0.0112024	0.0174792	0.0115774	0.00471562	0.00280334	-0.00165387	-0.0418344	0.0342746	0.0240008	0.039704	-0.00834231	-0.0183079	0.0213589	0.0434214	-0.00150007	-0.0153721	-0.0198191	0.0485808	0.0285655	0.0309952	0.0400305	0.0237648	-0.00474697	-0.00330713	-0.0217626	-0.0433341	0.00307826	0.00721029	0.00417313	0.0230035	-0.0114941	0.00946604	-0.000147883	0.00633139
73	-0.00970152	-0.0243549	0.0230248	0.0256795	0.00882891	0.00663496	0.00581005	-0.0141902	-0.0137253	0.00292287	0.035077	-0.0508431	0.0104273	0.0879131	0.0238605	0.0113974	0.0215587	0.00781278	0.00375573	0.00786527	0.000573386	-0.0430042	0.035407	0.0242107	0.039749	-0.0126371	-0.0193503	0.0211751	0.0410809	0.00963018	-0.0145622	-0.0216039	0.0451611	0.0313402	0.0275456	0.0405255	0.0277394	0.000419953	0.00235474	-0.0276719	-0.0426891	0.00695532	0.00435311	0.00683534	0.027533	-0.0150487	0.0123232	0.00456909	0.0116408
72	-0.0107214	-0.0241074	0.0202576	0.0291141	0.0113636	0.00798481	0.00519512	-0.0098332	-0.0121279	0.00246542	0.0340047	-0.0441059	0.00999385	0.088735	0.0278643	0.00626045	0.0197964	-0.0013362	0.00792526	0.01061	0.00289063	-0.0397946	0.0346496	0.0270079	0.0411139	-0.0061818	-0.0187219	0.0215186	0.0396988	0.0239948	-0.0121924	-0.0235687	0.0451012	0.0302303	0.0232411	0.0421753	0.0358985	-0.000839906	0.00872153	-0.0301091	-0.0402069	0.0109224	0.00784772	0.00880761	0.0286129	-0.0155212	0.00907608	0.00672885	0.0127732
71	-0.0121312	-0.0272496	0.021615	0.035076	0.00491435	0.0080673	0.00350031	-0.00548369	-0.00810089	0.00245043	0.0373943	-0.0420406	0.0146621	0.0885033	0.0199557	0.00195593	0.0267032	-0.0040059	0.00679289	0.0126047	0.00336307	-0.0312231	0.0370718	0.0226809	0.0418938	-0.0016898	-0.0235356	0.0193798	0.0329916	0.0318712	-0.0062381	-0.0221213	0.0457011	0.0320976	0.0229111	0.0420103	0.0414929	0.00185229	0.013596	-0.0373233	-0.03507	0.0150619	0.0140045	0.0103449	0.0277505	-0.017036	0.0134631	0.00861114	0.0113858
70	-0.0165033	-0.0295893	0.0184353	0.0374307	0.0116561	0.00767734	0.00126556	-0.00295647	-0.011213	-0.000976691	0.0352795	-0.0376708	0.0155972	0.0883353	0.0142271	-0.000998738	0.0339848	-0.00917282	0.00692788	0.0108049	0.00235819	-0.0233489	0.0362094	0.021526	0.0345896	0.00375009	-0.0213339	0.0200015	0.0297182	0.0441038	0.0044407	-0.0218739	0.0427689	0.0340849	0.0217863	0.0397231	0.0433527	-0.00250472	0.0166181	-0.0386807	-0.0355799	0.0198014	0.0205588	0.00870263	0.0283279	-0.0151012	0.0130881	0.0113033	0.00663886
69	-0.0215127	-0.0307592	0.0224024	0.0377757	0.0115961	0.00791731	0.00162552	0.000148183	-0.0098332	-0.000819208	0.0361044	-0.0283104	0.0202639	0.0855314	0.00270766	0.000606082	0.0382069	-0.00840791	0.0030883	0.0109549	0.00256066	-0.0146349	0.0336747	0.0204837	0.0302026	0.00868154	-0.0253459	0.0185459	0.0247485	0.0459621	0.00834027	-0.0192791	0.0407366	0.0312802	0.024141	0.0377208	0.0400905	-0.00209976	0.0150658	-0.040608	-0.0343426	0.0242184	0.0235135	0.00931756	0.0252308	-0.00965682	0.0109659	0.0116858	0.000489545
68	-0.0256672	-0.0343588	0.0242322	0.0325713	0.0158406	0.00732488	-0.00186159	0.000568136	-0.0134403	0.000523142	0.0377467	-0.0233242	0.0256251	0.0831129	-0.00712224	-3.88457e-05	0.0437038	-0.00359345	-0.000991239	0.0094326	-0.00141389	-0.00727074	0.0322723	0.0248182	0.0257406	0.0102511	-0.0266688	0.0179505	0.0204207	0.0418848	0.0125323	-0.0152896	0.0431289	0.0340324	0.0253334	0.0413279	0.0358085	0.000974891	0.013581	-0.0386057	-0.0332327	0.0225236	0.0280505	0.0125047	0.0241659	-0.00841196	0.0110334	0.0126832	-0.00543479
67	-0.0265296	-0.0304817	0.0273593	0.0241272	0.0196052	0.014929	0.00317035	-0.000646728	-0.0177823	0.00138554	0.0393891	-0.0214471	0.0327771	0.0845318	-0.00967645	0.01052	0.0406666	-0.00178615	-0.00447835	0.00620796	-0.00237378	-0.0057934	0.0268879	0.0284253	0.0245857	0.017997	-0.0252282	0.0194068	0.0174061	0.0373523	0.0112499	-0.0204265	0.0399342	0.0296454	0.0227387	0.0411854	0.0351486	0.00420703	0.0118037	-0.0300266	-0.030503	0.0274805	0.0254558	0.0180391	0.023656	-0.00643218	0.0112733	0.0163578	-0.00455739
66	-0.0258247	-0.0220151	0.0320763	0.021165	0.026107	0.0161064	0.00150553	-0.00306146	-0.0235867	0.00770734	0.0439336	-0.0182615	0.039818	0.0879311	-0.0120282	0.0110899	0.0422264	0.00204592	-0.00645813	0.00374073	0.00423298	-0.00511848	0.0224409	0.0375218	0.026123	0.0216671	-0.0289418	0.0141304	0.0147439	0.0317287	0.00257341	-0.020359	0.0430989	0.0299304	0.0229861	0.0464648	0.0233599	0.00738667	0.00697422	-0.0265845	-0.0240612	0.0305402	0.0206863	0.0225161	0.0256732	-0.00683714	0.0165527	0.0119558	-0.00352251
65	-0.0206803	-0.0168782	0.0377757	0.0171755	0.0310114	0.0270327	0.00928966	-0.00349641	-0.0216144	0.0098671	0.0499929	-0.0234899	0.0483386	0.0915592	-0.00774392	0.0208538	0.0439662	0.00103353	-0.00744802	0.00257086	0.00630275	-0.00271875	0.0240908	0.039389	0.026153	0.024642	-0.0235904	0.0135717	0.0132088	0.0321314	-0.00200108	-0.0239136	0.0446812	0.0278381	0.0221162	0.0514892	0.0251897	0.00686173	0.0071917	-0.0218151	-0.0161946	0.0419014	0.0199289	0.0288604	0.0330524	-0.00290008	0.0193949	0.0155179	-0.000117887
64	-0.0164208	-0.0121462	0.044045	0.0190653	0.0338986	0.0269052	0.0124918	-0.00780843	-0.0202495	0.0130767	0.0550098	-0.0296077	0.0524414	0.0936867	-0.0043648	0.019609	0.0458935	0.00416068	-0.00297852	0.00628295	0.0150843	0.000198428	0.0248707	0.0416538	0.0298951	0.0290793	-0.0233721	0.00999914	0.0147049	0.0337527	-0.00856284	-0.0238161	0.0429564	0.0281531	0.0233011	0.0570611	0.0259771	0.00598433	0.00763415	-0.0201427	-0.0104727	0.0464159	0.014282	0.0311476	0.0429063	-0.00230014	0.0272766	0.00975851	0.00689383
63	-0.0116438	-0.0044521	0.0506442	0.0246596	0.0365758	0.0310672	0.0226157	-0.00767344	-0.0179923	0.0139316	0.057807	-0.0395741	0.0566874	0.094013	-0.00150687	0.0188515	0.0477608	0.00602798	0.00206842	0.00919262	0.0263405	0.00344556	0.0274954	0.0400565	0.0340871	0.0308086	-0.0237456	0.00204628	0.0165707	0.0316372	-0.00749796	-0.0214089	0.0483183	0.0274931	0.0217038	0.0617631	0.0259396	-0.000307466	0.00492695	-0.022595	-0.00837296	0.0464834	0.0171392	0.0316726	0.0581746	-0.00101029	0.0301112	0.00818368	0.0126232
62	-0.014276	-0.00250232	0.0544388	0.0296166	0.0409853	0.0369916	0.0340669	-0.00675854	-0.0102157	0.00919217	0.062299	-0.0440661	0.059765	0.0883788	0.000336427	0.0221437	0.0519678	0.00648543	0.0040707	0.0130997	0.0282078	0.00243318	0.0343046	0.0366144	0.0357295	0.0298022	-0.0243253	-0.00130584	0.0204087	0.0330973	-0.00413834	-0.016047	0.0522179	0.0337399	0.024471	0.0657451	0.0327938	-0.00866153	0.00195728	-0.0217176	-0.00350601	0.0488456	0.0241884	0.0316351	0.0730979	0.00107448	0.0327734	0.0114383	0.0182401
61	-0.00739927	-0.000372558	0.0553312	0.0383606	0.0380831	0.0359417	0.0408386	-0.00960073	-0.002664	0.00948464	0.0550098	-0.0412727	0.0681708	0.0886751	0.000875617	0.0156194	0.0497031	0.0114349	0.0125672	0.015072	0.0320999	0.00662521	0.0337647	0.0373193	0.0375892	0.0312465	-0.0289493	-0.00316114	0.0207379	0.0364959	0.000616131	-0.0098827	0.0533352	0.0362446	0.024066	0.0646728	0.0332738	-0.0186129	0.000554938	-0.0253997	-0.00913788	0.040844	0.0299702	0.0278105	0.0818944	0.00595643	0.0316861	0.0115508	0.0156079
60	-0.00871163	0.000392356	0.053194	0.0425376	0.0407528	0.0428859	0.0442807	-0.0100807	0.00546509	0.00213546	0.0552498	-0.0368497	0.0689208	0.0873852	0.00319436	0.0204264	0.0484432	0.0136846	0.0133622	0.0193165	0.0286427	0.00520787	0.0390591	0.0364794	0.0390216	0.0273904	-0.0321791	-0.00285367	0.0207334	0.0365364	0.00869273	-0.00227105	0.0557275	0.0400842	0.0270582	0.0620181	0.0376158	-0.0278219	-0.00232474	-0.0217926	-0.0062957	0.0373044	0.0375669	0.0352497	0.0934806	0.00498904	0.0332309	0.0184875	0.0133356
59	-0.00376968	0.0026721	0.0555112	0.0520991	0.0426651	0.0441158	0.0512775	-0.0106206	0.0138117	0.001828	0.0499779	-0.0240666	0.0785114	0.0877474	0.00355957	0.0202764	0.0406291	0.0114649	0.0154094	0.0172842	0.0255606	0.00412049	0.0356395	0.0361344	0.0424862	0.0254069	-0.0326006	-0.000121726	0.0192576	0.0383325	0.0177142	-0.00467828	0.0594696	0.0401442	0.0310102	0.0694047	0.039858	-0.0319989	-0.00500944	-0.0276569	-0.0134799	0.0260557	0.0403266	0.03243	0.0930682	0.00198938	0.0311086	0.0196424	0.00921857
58	-1.25986e-05	0.00647418	0.0551512	0.057071	0.0424102	0.042151	0.0530773	-0.0135228	0.0188361	-0.000549239	0.0468357	-0.0142284	0.0801283	0.0923864	0.00921618	0.0215137	0.0364146	0.00978506	0.0154544	0.0167743	0.0184139	-0.00035651	0.0427412	0.0353845	0.0428012	0.0257316	-0.0289905	0.00347412	0.0172771	0.0376478	0.0265257	-0.00592314	0.060332	0.0426189	0.032945	0.0689473	0.0396181	-0.030874	-0.0132735	-0.0297567	-0.0103302	0.0205288	0.0437462	0.0407465	0.0914184	-0.00347751	0.0336508	0.0292113	0.00301676
57	0.00668415	0.0112811	0.0522641	0.0622454	0.0360284	0.0366841	0.0477229	-0.0147302	0.0227357	0.0026529	0.0496104	-0.00169659	0.0836064	0.0976673	0.0132395	0.0253158	0.0325375	0.00591549	0.0176367	0.0174642	0.017109	-0.00114392	0.0401015	0.0329773	0.0458908	0.0281186	-0.0225172	0.0129636	0.0175253	0.0406805	0.0292779	-0.0102052	0.0637666	0.0461885	0.0330125	0.0700422	0.0385607	-0.0220625	-0.00878152	-0.0278069	-0.00759305	0.0156544	0.0446911	0.0522578	0.0867839	-0.00690463	0.0395452	0.0313261	0.00190689
56	0.0196727	0.0124435	0.0532914	0.0677348	0.0331712	0.0328445	0.0432984	-0.00999818	0.0247829	0.00760985	0.0506978	0.00660873	0.0862783	0.100034	0.0189546	0.0231936	0.0273481	-0.0013662	0.0219487	0.0117723	0.0141169	-0.00267375	0.0440085	0.0339597	0.0486655	0.0292232	-0.0121361	0.0172313	0.0184739	0.0419538	0.0361772	-0.0140297	0.0638041	0.0479808	0.0351498	0.0711295	0.0343237	-0.0100489	-0.00554938	-0.0257596	-0.00652067	0.014207	0.0427563	0.0580396	0.0829518	-0.0130089	0.0437297	0.036658	0.00209437
55	0.0275918	0.0202576	0.0564561	0.0734642	0.0287467	0.0210783	0.0382814	-0.00171911	0.0270327	0.0152965	0.0514027	0.00928068	0.0920894	0.10188	0.0312397	0.0159044	0.0323875	-0.000953743	0.0250159	0.00631294	0.0192088	-0.00967047	0.048538	0.0277653	0.0516127	0.0372181	-0.00311089	0.0216311	0.02221	0.0401015	0.0354797	-0.00974771	0.0761102	0.0508905	0.03272	0.0724044	0.0317589	0.00422953	-0.00687673	-0.0241623	0.00322824	0.0168617	0.0449086	0.0613392	0.0795397	-0.0117716	0.0488216	0.0392377	0.00301676
54	0.0428001	0.0180829	0.057146	0.0727293	0.0307715	0.0158364	0.0345393	0.00788732	0.0280151	0.0200135	0.0559022	0.0123966	0.0993599	0.100834	0.0408619	0.0111124	0.0341048	0.00127351	0.0297853	0.00080106	0.0234533	-0.0116652	0.0531725	0.0275929	0.0520326	0.0367741	0.00482022	0.0251309	0.0240143	0.0416396	0.0308378	-0.00779793	0.0765076	0.0565899	0.0336124	0.0743167	0.0257971	0.013491	0.004432	-0.0187479	0.00680534	0.0212787	0.0464834	0.0670461	0.0793072	-0.00826948	0.0498265	0.0320835	0.00435161
53	0.0514841	0.0229423	0.0655151	0.0685597	0.0319188	0.0115019	0.0302723	0.019871	0.024318	0.0306998	0.0614666	0.0125548	0.108086	0.0991686	0.0504931	0.00893015	0.0402392	0.0116373	0.0377794	-0.00593319	0.0253506	-0.0152798	0.0520551	0.0266405	0.0582044	0.0374993	0.0072507	0.0299942	0.031023	0.0425837	0.0267507	-0.00153613	0.086369	0.0611419	0.0336499	0.0677174	0.0251597	0.0229249	0.00831657	-0.0125311	0.0102325	0.0382793	0.0505629	0.067691	0.0795472	-0.00362749	0.0525412	0.0350607	0.00420913
52	0.0588708	0.0244422	0.074859	0.0679148	0.0411428	0.0123418	0.033422	0.0229006	0.0238605	0.033347	0.0653137	0.014929	0.109947	0.0987712	0.0593031	0.0130697	0.0402841	0.0195115	0.0424964	-0.0049133	0.0323098	-0.0157748	0.053225	0.0288152	0.062209	0.0364494	0.00387908	0.0325619	0.0303219	0.0442216	0.0236761	0.00634549	0.0881763	0.0672087	0.0388919	0.0653402	0.0239523	0.0270195	0.0213651	-0.00597683	0.0107424	0.0487332	0.0568697	0.0708257	0.0763226	0.00591144	0.0509214	0.0288439	0.00415663
51	0.0654326	0.0266844	0.0831756	0.066175	0.0469921	0.0154915	0.0402687	0.0268152	0.0228781	0.0346668	0.0700081	0.015385	0.110398	0.0991724	0.0615138	0.0142021	0.0397592	0.0309852	0.0426764	-0.000863753	0.0334422	-0.00796066	0.0516352	0.0361644	0.0643013	0.0303324	0.00197504	0.0329728	0.0277189	0.0480634	0.0183741	0.0131997	0.0936357	0.0671412	0.0421465	0.0600308	0.0237123	0.0232399	0.0330713	0.000869903	0.00999248	0.0609343	0.063784	0.0728055	0.0712456	0.0148654	0.0489116	0.0303062	0.00591144
50	0.0640377	0.0327587	0.0962016	0.0615705	0.0543938	0.0177787	0.0450457	0.0285325	0.0217233	0.0401262	0.0775523	0.0155065	0.104542	0.103086	0.0672679	0.0238685	0.0349072	0.0351922	0.0424964	0.00926761	0.0397715	-0.000731468	0.057657	0.0475931	0.0687333	0.0215179	-0.00271194	0.0369301	0.0241268	0.0564917	0.0180292	0.019964	0.0999125	0.0658663	0.0493157	0.0612906	0.0200903	0.0258721	0.0359735	0.0017623	0.0109524	0.067781	0.0726705	0.0845941	0.0651188	0.0236245	0.0510789	0.0376854	0.00477907
49	0.0622154	0.0330437	0.104233	0.0679598	0.0564561	0.02869	0.0593166	0.024183	0.0291924	0.0371415	0.0832442	0.0231834	0.10151	0.107111	0.0695687	0.0327175	0.0371495	0.0361671	0.0363321	0.0250159	0.0454484	0.00955738	0.057702	0.0610541	0.0728428	0.0167626	-0.00693021	0.0363519	0.020243	0.0636151	0.0226637	0.0241485	0.0982327	0.0665713	0.0536727	0.053334	0.0242898	0.0150283	0.0353885	0.00737917	0.0107649	0.0747627	0.0757151	0.0842492	0.0611818	0.0305387	0.0576032	0.0426273	0.00505654
48	0.0671949	0.0352185	0.108568	0.0731117	0.0670374	0.0380864	0.0672282	0.0277226	0.0336019	0.0378465	0.0974401	0.0257023	0.095881	0.109612	0.0699504	0.0384843	0.0386793	0.0432613	0.0357622	0.0329125	0.0506153	0.0201537	0.066791	0.0671659	0.075955	0.0192554	-0.00939594	0.0404675	0.0244133	0.0697307	0.028228	0.0299379	0.10415	0.0635866	0.0568373	0.0524041	0.0235624	0.0146909	0.0337687	0.00427452	0.00993999	0.0865514	0.0883662	0.0942006	0.059247	0.0347532	0.0620202	0.0540111	0.00763625
47	0.0696846	0.0335012	0.103326	0.0863627	0.0758714	0.0430059	0.0748623	0.0159639	0.0434633	0.0393763	0.107196	0.0303151	0.0984352	0.106658	0.0728046	0.0452336	0.0493206	0.041484	0.0318401	0.0424964	0.0544849	0.0279003	0.0717929	0.0858389	0.0766674	0.0204267	-0.0066265	0.0371806	0.0328956	0.0713295	0.0345723	0.0262033	0.101577	0.0725556	0.0606769	0.0440276	0.0334163	0.00350211	0.0272894	0.00602183	0.0199439	0.0957904	0.0902935	0.0949655	0.067541	0.0389002	0.0749412	0.0568532	0.0101635
46	0.0777762	0.0288142	0.0956992	0.092842	0.0872551	0.0498601	0.0760772	0.0161139	0.0560544	0.0397962	0.124242	0.0338584	0.10503	0.111886	0.0809142	0.050438	0.0610718	0.0455936	0.0349222	0.0494031	0.0560522	0.034927	0.0737577	0.093368	0.0786847	0.0307913	-0.00599282	0.0391176	0.0424563	0.0697157	0.0433464	0.0226562	0.0985027	0.0750153	0.0623492	0.0448075	0.0415604	0.00789662	0.0209377	0.00326963	0.0256432	0.105607	0.107332	0.105179	0.0798547	0.0395527	0.081383	0.0620202	0.0112508
45	0.0913797	0.0273368	0.0919196	0.102471	0.0981964	0.0582067	0.0711577	0.0155515	0.064296	0.0449782	0.137838	0.0415436	0.112701	0.113652	0.0883286	0.050303	0.0795798	0.0537076	0.0426539	0.0525603	0.057357	0.0422837	0.0746051	0.0927831	0.0770048	0.0387697	-0.00684847	0.0367442	0.0503694	0.0684964	0.046301	0.0186141	0.0972203	0.0808722	0.0640215	0.0466448	0.0508968	0.0100789	0.0145484	0.00100489	0.0323925	0.106409	0.12494	0.114966	0.094808	0.0420949	0.0879523	0.0630475	0.00761375
44	0.104053	0.0305315	0.0877651	0.110375	0.114065	0.0628712	0.0675057	0.00903469	0.0739624	0.0512625	0.136916	0.0518189	0.127277	0.118431	0.104964	0.054855	0.0913159	0.0618667	0.0508955	0.050813	0.0570571	0.0461383	0.0715155	0.103994	0.0788271	0.0521039	-0.000524431	0.0389362	0.0593211	0.069676	0.0440888	0.00968262	0.0968454	0.0868565	0.0691435	0.0426027	0.0634129	0.0141509	0.00834657	0.0036221	0.0372594	0.109701	0.138378	0.115221	0.111134	0.0427848	0.0899545	0.0672396	0.0117308
43	0.116704	0.0347535	0.0953467	0.112152	0.116254	0.0658108	0.0585592	0.019361	0.0725826	0.0662758	0.137148	0.0580095	0.134141	0.12846	0.113745	0.0545176	0.104259	0.0710757	0.0676936	0.0557699	0.0604317	0.0473082	0.0711705	0.101002	0.0788721	0.0577433	-0.00619155	0.0418143	0.060761	0.0794519	0.0399717	0.00757535	0.099995	0.0871565	0.0679736	0.0480396	0.0704546	0.026757	0.00924647	0.00233974	0.0443536	0.109064	0.153714	0.124745	0.126057	0.0441047	0.0897596	0.0680795	0.00695382
42	0.125628	0.0424627	0.0997038	0.120709	0.125891	0.0667407	0.0466355	0.0220982	0.0737	0.0721401	0.125652	0.0653039	0.142557	0.135721	0.129606	0.0615593	0.109066	0.0662237	0.081702	0.0560549	0.0664985	0.0562097	0.0721004	0.111591	0.0910508	0.0677809	0.00203053	0.0472947	0.0641678	0.0859274	0.0399492	0.00927766	0.1016	0.0909135	0.0656714	0.0644628	0.0730493	0.0316015	0.00884151	0.00695172	0.0531952	0.110346	0.158033	0.127422	0.141775	0.0378054	0.090727	0.0784508	0.005334
41	0.128628	0.0543863	0.116892	0.123971	0.121826	0.0718627	0.0407786	0.0336169	0.0650384	0.0796393	0.123635	0.0677329	0.146941	0.145701	0.128135	0.0649564	0.111009	0.0704533	0.0988601	0.0699583	0.0741702	0.0624415	0.0709755	0.113863	0.0952653	0.0652995	0.00346062	0.0456502	0.0652635	0.0943085	0.046211	0.0236836	0.108034	0.0930358	0.0676061	0.0710246	0.0734618	0.0422653	0.0144359	0.0071692	0.0682835	0.108202	0.160051	0.131711	0.149034	0.0457995	0.0974837	0.0837452	0.0104109
40	0.122149	0.0706145	0.127736	0.126993	0.127871	0.0792118	0.0387614	0.0464405	0.0592941	0.0861036	0.121385	0.0728076	0.152543	0.149343	0.136736	0.0700783	0.113551	0.0746828	0.107544	0.0782899	0.0821118	0.0676384	0.0806944	0.115753	0.110624	0.0632904	0.0100944	0.0521902	0.073847	0.0963347	0.0519104	0.0343549	0.119403	0.0941307	0.0682361	0.0776163	0.0753291	0.0511593	0.017803	0.00972641	0.0842567	0.118138	0.161018	0.132851	0.158296	0.04136	0.103228	0.0915069	0.0156903
39	0.121624	0.0878776	0.131785	0.13429	0.136135	0.0885783	0.0442807	0.0503626	0.055567	0.0862386	0.127287	0.0727806	0.154608	0.154577	0.14133	0.0836443	0.117196	0.0758302	0.11799	0.0941356	0.0916582	0.0781822	0.0916132	0.125172	0.130369	0.0599796	0.0202542	0.0506348	0.0827215	0.0915548	0.0659413	0.0492707	0.122185	0.10265	0.0724806	0.0876877	0.0731993	0.0545714	0.0188454	0.0142109	0.104894	0.132754	0.165203	0.138138	0.169102	0.0463544	0.110195	0.0978362	0.0298488
38	0.114462	0.0965691	0.144421	0.142621	0.142614	0.0880459	0.0566994	0.060164	0.0595865	0.0932728	0.136968	0.0756025	0.157005	0.16183	0.143051	0.095208	0.119183	0.0840268	0.120383	0.115838	0.0993223	0.0865063	0.09834	0.125554	0.142383	0.0533038	0.0410247	0.0561362	0.0931716	0.080297	0.0803622	0.0655214	0.141473	0.103017	0.0843443	0.0944069	0.0796036	0.0586434	0.0238248	0.0180055	0.128419	0.148779	0.168382	0.14002	0.182488	0.0618402	0.126798	0.104188	0.0442921
37	0.127526	0.108928	0.151725	0.154095	0.154418	0.091218	0.0769846	0.0652259	0.0641235	0.0947201	0.147017	0.0725264	0.157097	0.174861	0.148707	0.119183	0.133446	0.0918109	0.12444	0.135508	0.106747	0.0959102	0.116563	0.132476	0.158918	0.0532071	0.0598513	0.0623448	0.107709	0.069193	0.0930808	0.0760652	0.148942	0.104847	0.0980827	0.106203	0.080601	0.0581035	0.0248972	0.0330038	0.150789	0.171194	0.184348	0.145247	0.198799	0.0704192	0.133975	0.109722	0.0651923
36	0.138902	0.118249	0.163852	0.164766	0.15906	0.0992271	0.0945926	0.0812291	0.0789044	0.101147	0.150114	0.077577	0.159019	0.188655	0.158622	0.134601	0.136948	0.112239	0.12216	0.163585	0.115978	0.103612	0.127152	0.132604	0.162668	0.0575461	0.0742265	0.0759933	0.117599	0.0651052	0.0947981	0.0813971	0.166498	0.0986752	0.115781	0.108243	0.0814109	0.0639304	0.0384482	0.0350811	0.166005	0.197022	0.200336	0.156121	0.214187	0.0849826	0.145861	0.113532	0.0722865
35	0.156405	0.131763	0.172806	0.178932	0.166911	0.107266	0.11988	0.0946151	0.0946151	0.102669	0.154561	0.071076	0.1697	0.204401	0.165667	0.151932	0.153724	0.132944	0.12108	0.184118	0.124647	0.106387	0.143387	0.136173	0.16833	0.0658364	0.0849015	0.0856064	0.124376	0.0689823	0.100677	0.0860991	0.176614	0.0935307	0.126932	0.116882	0.0832782	0.0657601	0.0483396	0.0465173	0.18971	0.221139	0.219812	0.170924	0.225578	0.0986236	0.147496	0.120829	0.0880048
34	0.176705	0.143521	0.191613	0.193713	0.17612	0.116708	0.135238	0.117615	0.117158	0.106029	0.158723	0.0700674	0.177548	0.218243	0.173689	0.160443	0.168527	0.155966	0.12453	0.209518	0.135986	0.110871	0.156788	0.143447	0.16425	0.0754698	0.0978053	0.095926	0.131106	0.0736138	0.103122	0.0903436	0.191147	0.0860466	0.134806	0.122911	0.0840281	0.0857754	0.0654827	0.057931	0.207198	0.244761	0.239962	0.193189	0.240652	0.113704	0.149513	0.135819	0.100506
33	0.193203	0.155947	0.199555	0.207407	0.189709	0.124282	0.147649	0.133633	0.135148	0.107169	0.162735	0.0705406	0.189448	0.230621	0.174162	0.168745	0.183998	0.179341	0.131571	0.233927	0.148419	0.112626	0.16692	0.148179	0.16191	0.0875922	0.098658	0.100294	0.134616	0.0831347	0.104974	0.0944606	0.199374	0.086594	0.14112	0.128191	0.0909498	0.102709	0.0831132	0.0678299	0.225188	0.266854	0.259512	0.216047	0.250843	0.12745	0.147293	0.15183	0.115557
32	0.210601	0.173016	0.208089	0.226905	0.205449	0.1373	0.160705	0.152299	0.145999	0.107169	0.173287	0.0654276	0.20817	0.245776	0.17571	0.16849	0.207995	0.198839	0.140743	0.25209	0.156428	0.119735	0.173362	0.155086	0.16623	0.0978803	0.105449	0.101918	0.136914	0.0930824	0.110996	0.106144	0.207893	0.0870365	0.139148	0.134272	0.105776	0.123541	0.102754	0.0816584	0.251226	0.289644	0.276843	0.242264	0.253595	0.145576	0.149295	0.167436	0.135467
31	0.232484	0.177365	0.214103	0.237343	0.220778	0.152479	0.156603	0.164897	0.150349	0.112343	0.194187	0.0747724	0.219478	0.268988	0.181714	0.181118	0.230583	0.218089	0.157384	0.277063	0.16833	0.132056	0.182526	0.16608	0.166147	0.100009	0.0998931	0.11122	0.136357	0.105597	0.123182	0.114018	0.208553	0.0986827	0.137431	0.141164	0.129803	0.136162	0.119229	0.0949919	0.27406	0.305197	0.305909	0.257472	0.266584	0.158647	0.152153	0.17837	0.151028
30	0.251292	0.196713	0.22503	0.260928	0.237838	0.162603	0.161133	0.178321	0.152216	0.110296	0.206065	0.0763569	0.235573	0.288027	0.1896	0.191055	0.255983	0.231925	0.177751	0.290036	0.178214	0.14029	0.188097	0.180403	0.173347	0.107053	0.111611	0.113383	0.139466	0.121571	0.136621	0.134386	0.220252	0.103002	0.132196	0.149848	0.150733	0.15389	0.13347	0.10978	0.298298	0.323795	0.32147	0.280982	0.282512	0.181677	0.170788	0.20101	0.179884
29	0.266973	0.202757	0.24383	0.278349	0.247917	0.172959	0.168429	0.186682	0.149981	0.119205	0.218687	0.0840631	0.242274	0.299651	0.201246	0.213545	0.2744	0.240452	0.194654	0.309317	0.193872	0.145007	0.203523	0.195919	0.181326	0.115137	0.108771	0.12679	0.142748	0.138946	0.14817	0.153277	0.233795	0.116028	0.132729	0.159987	0.165919	0.166331	0.147089	0.128386	0.324245	0.336641	0.34633	0.300015	0.295748	0.193713	0.191216	0.208149	0.197807
28	0.29259	0.225682	0.269305	0.284101	0.253714	0.186322	0.163405	0.188512	0.149067	0.130116	0.230235	0.110271	0.248568	0.309269	0.218487	0.248146	0.294948	0.261584	0.218007	0.320205	0.208165	0.148419	0.226118	0.21238	0.19133	0.115774	0.115206	0.141387	0.151594	0.160932	0.169565	0.174327	0.246791	0.145597	0.134461	0.166571	0.181277	0.168761	0.161599	0.140489	0.34915	0.354406	0.380279	0.310641	0.315036	0.211966	0.220035	0.224205	0.21888
27	0.313985	0.252882	0.297749	0.302924	0.26629	0.198036	0.16054	0.195186	0.147432	0.143855	0.246936	0.124619	0.258229	0.324075	0.236235	0.283152	0.317281	0.270861	0.243826	0.334686	0.226583	0.160658	0.249411	0.231825	0.207573	0.120389	0.117786	0.158692	0.161252	0.183574	0.191245	0.195512	0.268224	0.175677	0.136538	0.179852	0.179567	0.167606	0.184847	0.15626	0.374759	0.373994	0.413155	0.325535	0.34651	0.238423	0.256601	0.236001	0.247429
26	0.33583	0.278244	0.329133	0.31085	0.268442	0.204088	0.167252	0.201883	0.152659	0.164185	0.256647	0.145876	0.261383	0.317577	0.245447	0.326197	0.342568	0.289804	0.262732	0.354402	0.249396	0.167752	0.280037	0.251248	0.226358	0.130811	0.122698	0.174875	0.182424	0.210233	0.216577	0.220769	0.291614	0.207795	0.149422	0.186354	0.187149	0.171708	0.207472	0.166549	0.405948	0.402836	0.453898	0.339378	0.377166	0.253361	0.294142	0.244482	0.270332
25	0.361012	0.318709	0.350041	0.325578	0.281926	0.213687	0.172336	0.216821	0.160188	0.184253	0.272268	0.152362	0.266776	0.316873	0.251735	0.361698	0.37156	0.293231	0.285079	0.36988	0.274165	0.182203	0.298613	0.265241	0.249606	0.152735	0.127808	0.189007	0.205662	0.235608	0.239554	0.248081	0.312394	0.245569	0.167607	0.20145	0.195293	0.168064	0.238646	0.186197	0.441472	0.440572	0.494948	0.360421	0.420887	0.281476	0.328863	0.258491	0.294644
24	0.384889	0.33004	0.367911	0.340937	0.284888	0.223818	0.191002	0.24807	0.168497	0.202243	0.280502	0.1677	0.264702	0.312269	0.257257	0.391717	0.402036	0.308252	0.314393	0.403746	0.293258	0.196789	0.323255	0.281095	0.270438	0.17809	0.136893	0.205993	0.229776	0.252005	0.263454	0.272948	0.332746	0.267204	0.189685	0.207164	0.213546	0.173561	0.267398	0.202732	0.479357	0.473148	0.532917	0.381673	0.455473	0.303111	0.359002	0.264115	0.325233
23	0.409179	0.351503	0.374331	0.360667	0.303913	0.236777	0.226773	0.265626	0.173559	0.218501	0.291083	0.174045	0.274817	0.314077	0.259212	0.423026	0.440147	0.319883	0.340701	0.439682	0.313311	0.215439	0.338681	0.304829	0.29589	0.208671	0.147906	0.216721	0.248758	0.271862	0.282885	0.304077	0.352657	0.290331	0.219907	0.211709	0.241488	0.180572	0.295654	0.228717	0.512286	0.511109	0.597657	0.415397	0.508357	0.323388	0.395433	0.276406	0.346276
22	0.435336	0.366794	0.390026	0.38213	0.324611	0.254977	0.265738	0.304704	0.181005	0.234662	0.301282	0.188554	0.281284	0.319745	0.270716	0.451231	0.47786	0.34994	0.367293	0.47711	0.333536	0.234135	0.352592	0.331399	0.315493	0.245243	0.160291	0.229407	0.267755	0.285641	0.30131	0.334891	0.374779	0.302667	0.25315	0.22106	0.26931	0.19932	0.320634	0.261871	0.547337	0.541713	0.640484	0.453763	0.549422	0.339617	0.414233	0.302031	0.366824
21	0.474197	0.392141	0.409434	0.409269	0.348128	0.280024	0.309249	0.339125	0.197849	0.255	0.305767	0.212446	0.285146	0.328551	0.288384	0.48272	0.519803	0.38601	0.39252	0.515514	0.354504	0.251353	0.380601	0.36282	0.333559	0.272294	0.180549	0.248836	0.278549	0.306765	0.323792	0.358611	0.399617	0.314149	0.275708	0.227277	0.297627	0.229414	0.341992	0.29435	0.582223	0.579944	0.680785	0.493126	0.594515	0.363074	0.431856	0.318716	0.395515
20	0.512218	0.426345	0.428527	0.434624	0.383817	0.302237	0.357438	0.377416	0.209562	0.279859	0.31805	0.224651	0.294324	0.344354	0.316018	0.512589	0.576572	0.422411	0.414245	0.553407	0.382768	0.282279	0.400766	0.401779	0.349614	0.292391	0.199921	0.262022	0.293197	0.328782	0.344235	0.377981	0.431031	0.337598	0.311711	0.243018	0.331163	0.260168	0.366761	0.329446	0.619449	0.619404	0.728615	0.530997	0.63921	0.383832	0.44	0.33391	0.425182
19	0.566392	0.458029	0.460841	0.458899	0.420015	0.333771	0.393254	0.401451	0.244501	0.304599	0.337233	0.260435	0.31322	0.356557	0.337088	0.552927	0.622901	0.468404	0.436075	0.580006	0.415015	0.314601	0.440639	0.438674	0.385625	0.312388	0.214295	0.285898	0.30104	0.355092	0.37064	0.404573	0.469081	0.355896	0.343965	0.261481	0.363994	0.299554	0.394081	0.359675	0.661932	0.657335	0.763996	0.56889	0.668831	0.404702	0.442145	0.359722	0.461096
18	0.605957	0.514625	0.489023	0.481314	0.446877	0.36631	0.427578	0.421069	0.274198	0.325679	0.358193	0.286786	0.331114	0.372498	0.35007	0.596287	0.683727	0.508839	0.460102	0.610715	0.452098	0.36681	0.472983	0.470696	0.413957	0.321653	0.22729	0.303522	0.322617	0.374622	0.407483	0.420142	0.50582	0.401326	0.377614	0.279681	0.386649	0.33642	0.434066	0.37858	0.708164	0.708712	0.792777	0.613855	0.710782	0.434429	0.439588	0.371421	0.491715
17	0.65123	0.566594	0.515892	0.515975	0.4714	0.392347	0.460754	0.445756	0.310441	0.348424	0.38426	0.316853	0.351339	0.400984	0.359288	0.644394	0.728655	0.550722	0.496518	0.640877	0.490441	0.424239	0.515278	0.491214	0.446961	0.327879	0.245073	0.325733	0.34448	0.395681	0.453041	0.442362	0.547417	0.431248	0.416655	0.322336	0.419263	0.371508	0.471855	0.392664	0.763561	0.758356	0.817112	0.646686	0.743748	0.470619	0.449419	0.379542	0.521839
16	0.704001	0.609009	0.53878	0.547764	0.501831	0.425006	0.492423	0.473675	0.34544	0.356066	0.405836	0.341353	0.373105	0.442082	0.366388	0.701448	0.771812	0.594772	0.54809	0.674173	0.531926	0.483879	0.562463	0.503512	0.491768	0.341671	0.252104	0.350061	0.367872	0.411695	0.501163	0.471091	0.578067	0.467124	0.456505	0.384085	0.461431	0.417681	0.512988	0.408052	0.833063	0.809133	0.852178	0.688884	0.777809	0.512577	0.458958	0.393138	0.544996
15	0.752768	0.65111	0.562822	0.586077	0.518719	0.462899	0.528824	0.493068	0.379816	0.371147	0.431805	0.378261	0.38696	0.485274	0.383211	0.773395	0.817865	0.632913	0.611705	0.720068	0.574439	0.542125	0.611943	0.516613	0.523302	0.357782	0.263551	0.370503	0.402149	0.428618	0.557474	0.513094	0.61869	0.519806	0.50342	0.420718	0.488825	0.464498	0.553896	0.424468	0.896168	0.858163	0.888497	0.747063	0.815207	0.575608	0.484823	0.412448	0.567584
14	0.800238	0.687428	0.591484	0.627232	0.54004	0.501962	0.56335	0.529432	0.416374	0.394582	0.448318	0.406514	0.402337	0.535152	0.402633	0.859897	0.851438	0.674946	0.668916	0.766015	0.620934	0.582028	0.651396	0.530217	0.544135	0.372431	0.284151	0.399603	0.427133	0.449133	0.603781	0.548145	0.648424	0.552682	0.541448	0.486996	0.532508	0.522219	0.58174	0.44287	0.948843	0.917676	0.935059	0.789875	0.852876	0.621263	0.514302	0.436483	0.590089
13	0.841161	0.73546	0.627945	0.677012	0.559365	0.540583	0.612132	0.574127	0.455662	0.418819	0.474528	0.436633	0.402633	0.568675	0.436461	0.936719	0.909152	0.718433	0.732044	0.824314	0.666334	0.611643	0.685329	0.561338	0.56493	0.387739	0.308878	0.414571	0.458588	0.477891	0.661112	0.585618	0.687967	0.601831	0.579371	0.529051	0.563712	0.568571	0.624628	0.467535	0.996522	0.965551	0.983249	0.847049	0.909682	0.681841	0.555472	0.478831	0.614348
[truncated: 112 more rows]
[truncated: 16 more columns]

## Sheet: polo all
	1.1	1.2	1.3	1.4	1.5	2.1	2.2	2.3	2.4	2.5	3.1	3.2	3.3	3.4	3.5	4.1	4.2	4.3	4.4	4.5	5.1	5.2	5.3	5.4	5.5	6.1	6.2	6.3	6.4	6.5
[truncated: 102 more rows]

## Sheet: polo all minus back
	1.1	1.2	1.3	1.4	1.5	2.1	2.2	2.3	2.4	2.5	3.1	3.2	3.3	3.4	3.5	4.1	4.2	4.3	4.4	4.5	5.1	5.2	5.3	5.4	5.5	6.1	6.2	6.3	6.4	6.5
[truncated: 100 more rows]

[truncated: 36 more sheets: polo all norm, polo all mirorr, polo all norm (abs), polo all mirror (abs), spd2 all, spd2 all minus back, spd2 all norm, spd2 all mirror, spd2 all norm (abs), spd2 all mirror (abs), polo m34, polo m34 minus back, polo m34 norm, polo m34 mirror , polo m34 norm (abs), polo m34 mirorr (abs), spd2 m34, spd2 m34 minus back, spd2 m34 norm, spd2 m34 mirror …]
