# Supplementary material for: Evidence that a positive feedback loop drives centrosome maturation in fly embryos
Source: eLife. 2019 Sep 9;8:e50130. doi: 10.7554/eLife.50130 (PMC6733597; doi:10.7554/eLife.50130)
Supplement: Figure 9—figure supplement 2—source data 1. [file elife-50130-fig9-figsupp2-data1.xlsx]

## Sheet: METADATA
	WT SPD-2 INJECTED INTO POLO-GFP
	date	movie 2h	z	t	observations
	2016-06-15	10	7	1
	2016-06-15	11			too ill
	2016-06-15	12	7	2	good, mkate does show some minor aggregates
	2016-06-15	13	6	1	bit too faint BUT OK 1 more tf available movie 1h
	2016-06-15	17	7	1	1 more tf for movie 1h but maybe not enough separated?
	2016-06-15	15			mkate too faint and not well separate
	2016-06-15	14			too late, not well separate
	2016-06-16	11	3	3	faint kate but should be ok
	2016-06-16	13	4	1
	DOUBLE SITE MUTANT INJECTED INTO POLO-GFP (AA, also known as D4)
	date	movie 2h	z	t	observaciones
	2016-06-14	17	7	1	good
	2016-06-14	12	7	1
	2016-06-14	19	6	1
	2016-06-14	13	6	8	bit ill
	2016-06-14	15	8	10	bit asymmetric
	2016-06-14	18			no good
	2016-06-14	16			ill not separate
	2016-06-14	21			weird, not separated
	2016-06-14	23			bit ill no kate
	2016-06-14	22			no good

## Sheet: wt polo gfp
	1.1	1.2	1.3	1.4	1.5	2.1	2.2	2.3	2.4	2.5	3.1	3.2	3.3	3.4	3.5	4.1	4.2	4.3	4.4	4.5	5.1	5.2	5.3	5.4	5.5	6.1	6.2	6.3	6.4	6.5
1	654.5	674	644	552	585	477.75	455	462	475.5	485.25	646.75	650.5	650	657	677	549	576	498.5	542	501	558.75	611	595.5	564	561	514	525.75	574	529.75	541.75
2	656.6	673.375	642.9	553.3	577.375	475	454.875	459.6	475.3	483.5	646.625	650.9	645.5	657	675.375	547.9	573	499.2	542.3	499.5	558.25	598.6	595.5	561.875	560.8	508.25	523.5	573.125	529.875	542.375
3	657.857	669.625	637.071	554.5	567.375	470.6	451	458.714	474.214	480.75	647.1	652.357	640.643	656.438	670	546.857	568	499.5	541.571	496.188	556.55	582.357	595.357	553.875	560.429	500.05	520.55	569.5	528.55	542.9
4	657.455	665.45	626.045	554.5	559	463.9	446.55	457.636	473.636	477.4	647.45	652.909	635.182	654.5	664.35	546.091	562.591	499.136	537.818	493.4	554.05	566.545	591.682	546.4	559	492.9	515.75	560.95	525.6	542.05
5	657.2	659.542	615.167	551.433	551.208	456.929	440.458	452.667	470.933	472.964	647.214	649.1	630	651.417	657.208	542.7	557.033	496.833	528.433	490.417	549.821	551.833	585.4	539.375	554.767	487.321	509.893	552	522.643	539.107
6	651.7	645.875	605.167	548.567	540.3	449.969	432.575	445.8	469.333	468.562	646.25	643.067	622.6	647.05	645.85	538.5	551.1	495	520.067	484.65	544.719	541.767	577.5	530.825	545.167	482	503.594	542.25	519.156	533.938
7	640.957	632.639	595.391	540.913	531.694	442.364	424.667	436.761	464.674	462.818	645.159	634.13	614.587	640.472	635.139	533.848	544.391	487.543	512.435	477.167	538.75	534.891	567.935	522.333	533.696	473.159	496.341	532.023	514.795	525.955
8	629.286	614.833	586.81	531.548	522.062	434.019	416.938	426.548	460.048	455.231	639.135	618.69	604.476	633.167	622.479	526.119	538	478.667	502.619	469.062	530.942	527.786	559.857	514.458	520.548	464.288	488.135	520.115	508.308	515.846
9	614.426	597.714	579.537	521.315	514.054	426.854	407.446	416.574	450.185	446.438	630.938	604.796	593.222	622.732	608	519.759	530.778	469.685	495.963	460.446	522.729	521	546.741	503.161	506.481	451.375	479.562	510.354	500.896	507.333
10	601.194	581.625	569.177	509.758	506.018	419.55	398.518	406.387	439.161	437.15	618.233	589.823	579.694	609.679	593.607	509.194	522.871	460.71	485.855	452.339	511.983	511.677	533.161	491.554	493.21	441.017	470.733	498.867	492.783	497.633
11	583.227	565.515	557.485	499.985	498.147	411.397	390.029	398.182	426.061	426.75	605.044	577.227	565.545	595.985	579.706	502.742	513	451.076	476.076	444.779	500.309	501.47	514.682	478.706	478.576	429.029	461.132	486.721	482.559	488.676
12	564.838	550.672	544.297	489.108	489.422	403.531	379.656	390.405	414.027	416.406	592.922	565.541	549.595	581.047	564.719	494.162	502.095	444.324	465.432	436.266	489.344	487.392	499.351	464.469	465.162	418.156	450.953	475.5	471.922	480.797
13	547.581	536.3	529	477.784	478.1	394.837	372.15	383.041	403.324	405.88	578.837	554.027	534.27	566.862	551.7	486.446	491.595	439.189	454.5	427.638	476.717	471.459	483.703	450.788	452.041	408.457	439.261	462.522	461.043	470.446
14	529.488	521.022	513.523	466.465	464.728	385	362.891	375.384	392.395	395.092	565.237	543.407	520.116	552.359	535.402	477.884	479.407	433.686	442.686	417.793	463.763	456.826	470.023	436.38	438.267	398.289	427.829	450.368	449.868	460.697
15	512.791	506.716	496.837	455.209	451.773	376.22	354.318	368.314	383.209	384.36	551.55	530.756	506.453	540.875	520.25	469.023	469.512	429.593	432.733	407.705	452.98	440.733	457.023	422.693	424.337	388.54	416.64	440.29	439.05	449.62
16	497.049	493.25	481.02	443.775	439.365	366.208	346.375	360.069	373.343	373.667	538.656	517.99	493.912	530.26	506.333	458.382	457.412	424.01	422.255	398.281	440.344	427.255	443.314	411.448	408.833	377.938	405.208	430.135	429.542	438.74
17	481.142	479.25	465.104	431.509	427.885	357.57	338.844	352.604	364.679	363.96	527.42	502.5	481.764	518.635	492.51	445.925	446.717	417.736	413.906	388.938	427.62	412.783	431.34	401.146	396.16	367.38	394.97	420.43	420.8	428.09
18	466.774	464.44	449.368	420.726	416.448	349.324	331.25	344.962	356.151	355.231	514.528	487.387	470.981	506.784	478.905	433.604	435.509	409.915	404.481	379.328	416.583	401.425	419.075	391.06	384.16	357.426	385.694	410.444	412.13	417.861
19	452.585	448.125	436.186	409.458	406.567	341.808	323.633	337.288	348.381	347.423	501.221	473.508	461.144	492.525	464.858	421.305	423.771	400.669	396.636	370.3	405.962	390.847	406.017	380.942	371.678	348.673	376.99	399.971	403.971	409
20	439.082	433.642	422.623	399.852	397.233	335.614	317.75	329.992	341.041	339.336	486.671	460.18	450.861	478.583	453.267	410.836	411.885	393.279	387.975	360.983	396.314	380.525	392.672	370.767	360.877	340.429	369.314	389.664	394.136	399.5
21	424.825	419.548	410.564	389.31	388.798	329.417	312.331	323.04	333.659	331.871	468.902	446.976	439.675	465.242	441.161	399.825	401.706	385.357	380.317	353.774	385.992	370.436	381.802	361.371	351.595	333.295	360.47	377.28	384.356	391.091
22	412.116	406.014	398.507	380.196	380.451	324.121	307.194	317	326.594	324.932	453.955	435.094	429.08	451.819	429.972	390.572	391.442	380.254	372.304	347.25	377.462	363.254	370.174	351.368	342.717	328.727	353.773	367.417	374.47	382.758
23	399.768	394.86	387.268	370.072	373.515	319.331	302.875	311.659	319.406	318.632	440	423.884	417.746	439.816	419.118	381.058	383.174	375.08	365.007	341.316	368.779	355.696	360.138	342.971	335.101	324.684	347.235	358.581	366.044	374.985
24	388.61	384.507	377.429	361.909	366.771	314.771	298.943	306.351	313.013	313.029	427.971	413.883	406.448	428.879	408.614	374.513	375.104	370.247	356.357	336.357	359.921	348.117	350.338	335.364	325.993	320.314	340.679	351.614	357.5	367.486
25	377.445	375.211	367.692	352.884	359.691	309.384	295.724	301.377	306.767	306.64	416.866	403.788	395.925	418.836	398.099	366.829	367.534	364.781	349.781	330.664	350.773	342.226	341.904	328.447	320.11	314.948	334.506	345.773	349.326	357.953
26	368.018	365.452	358.276	344.447	352.554	304.691	292.512	297.229	301.165	301.507	404.941	393.565	386.318	409.006	387.339	360.106	360.559	358.388	342.753	325.44	342.158	334.982	334.724	322.012	313.588	309.329	327.862	340.211	341.493	349.763
27	358.829	357.017	350.481	337.006	345.239	300.585	289.642	293.089	296.513	297.171	394.445	384.696	378.152	399.835	376.608	354.449	352.918	351.487	335.886	319.222	334.72	328.943	326.797	315.557	307.791	303.878	322.024	335.713	334.22	341.549
28	350.747	349.787	342.68	330.022	339.287	297.511	287.226	290.084	292.545	292.778	383.511	375.579	371.225	391.652	367.128	348.517	345.685	344.365	329.876	313.488	327.539	322.489	320.202	310.073	302.713	298.733	317.244	330.672	327.094	334.822
29	342.126	343.321	336.308	323.654	333.565	294.343	285.161	286.945	289.275	289.413	373.215	367.824	364.187	384.06	358.94	342.802	338.654	337.571	323.44	308.03	321.308	317.484	314.357	304.893	297.901	294.145	312.442	325.895	319.616	328.058
30	335.017	337.469	330.135	317.567	327.703	291.842	283.354	285.365	286.197	286.293	364.353	360.017	357.618	376.797	351.667	335.494	332.669	331.18	319.438	302.479	315.766	312.124	309.034	299.885	294.809	289.929	308.109	321.538	313.707	322.185
31	329.545	331.686	324.288	312.424	322.862	289.628	281.005	282.848	283.646	282.724	356.158	352.854	350.869	369.367	344.176	329.333	326.894	326.005	314.848	297.059	310.286	307.217	304.268	295.032	290.768	286.49	305.148	316.495	307.694	317.265
32	323.874	326.096	321.168	308.221	317.947	288.24	278.668	280.637	280.963	279.446	348.77	347.8	343.821	362.346	337.337	322.716	321.842	321.7	309.605	292.582	304.99	303.847	299.453	290.668	287.368	283.328	301.794	311.956	303.52	311.775
33	320.277	319.97	316.714	304.063	313.455	286.788	275.77	277.82	278.573	275.875	342.053	342.146	336.752	356.02	330.795	316.432	317.228	317.374	304.796	289.05	300.63	299.976	294.883	287.345	283.646	280.812	298.63	307.788	299.856	307.688
34	316.345	315.298	313.689	301.136	308.029	285.495	273.611	275.592	276.034	273.186	336.324	337.568	330.184	349.577	324.683	310.005	312.99	313.422	300.296	285.712	296.593	297.199	290.626	284.385	280.553	278.515	295.725	304.02	297.51	303.603
35	312.341	310.561	310.15	298.528	303.061	283.986	271.009	273.444	274.421	270.868	331.429	333.187	324.051	343.132	318.732	304.341	308.785	308.598	295.794	282.882	293.387	293.724	286.794	281.715	277.692	276.486	292.675	301.264	295.42	300.344
36	308.265	305.788	305.935	294.822	298.596	282.447	268.808	270.639	272.787	269.332	327.293	327.239	317.965	337.928	313.841	299.787	304.578	303.474	291.23	280.048	290.851	289.435	283.526	279.12	275.043	274.351	289.543	298.827	293.13	297.635
37	304.111	302.69	303.154	292.697	294.621	280.393	266.974	268.423	270.124	267.332	323.668	323.359	312.256	332.772	309.216	295.248	300.692	299.453	287.462	276.634	288.488	286.376	280.282	276.543	272.679	272.389	286.377	296.832	290.537	293.992
38	300.355	298.873	298.885	288.868	291.965	278.152	264.86	266.709	268.004	265.918	319.09	317.248	307.56	328.531	305.443	291.808	297.192	295.103	283.885	273.961	286.611	282.239	277.436	273.443	271.231	270.893	283.943	294.213	287.766	291.566
39	297.24	296.375	296.101	285.513	289.598	275.652	262.508	265.538	265.378	263.914	315.025	313.349	303.529	323.488	301.176	288.21	294.24	291.937	281.067	270.191	284.434	279.433	274.387	270.539	270.151	269.373	281.254	291.992	284.574	288.27
40	294.537	292.629	293.346	282.211	287.581	273.944	260.468	264.293	262.882	262.19	310.966	308.74	299.406	319.665	297.867	286.15	290.898	288.76	277.707	267.278	282.543	276.508	271.606	267.581	268.667	268.28	279.802	289.483	281.918	285.806
41	292.359	289.335	291.611	279.229	285.835	272.138	258.475	263.473	260.366	260.112	307.554	305.057	295.615	316.034	294.822	284.088	288.107	285.966	274.073	264.411	280.392	274.55	268.874	264.962	267.309	267.169	278.4	287.292	279.285	282.381
42	289.791	286.309	289.433	276.378	284.728	270.015	256.507	262.563	258.516	258.673	303.069	301.898	292.717	312.029	291.522	281.547	285.689	283.358	270.823	261.835	277.692	272.665	266.354	263.066	266.65	265.965	276.627	284.323	276.723	280.438
43	287.802	282.799	287.072	274.223	282.527	268.598	255.049	262.076	257.993	257.629	299.011	297.996	289.73	309.345	288.133	278.446	282.504	281.234	268.05	260.178	275.739	270.579	264.23	261.89	265.68	264.583	275.966	283.337	274.67	278.042
44	285.317	279.726	285.038	272.702	280.778	267.158	254.354	260.817	256.733	256.324	295.908	295.21	287.038	305.642	284.753	275.687	280.798	279.374	265.538	258.33	273.458	269.153	262.576	260.587	265.511	263.173	274.69	281.324	272.553	276.359
45	283.684	277.12	283.702	271.585	278.449	266.261	253.837	259.649	255.837	255.708	292.447	292.085	283.833	302.692	281.692	272.617	278.312	277.461	263.553	257.12	271.754	267.66	261.752	259.5	264.493	262.148	274.729	280.602	271.081	274.57
46	281.539	275.32	281.766	271.028	276.338	265.572	253.838	258.645	254.915	254.596	290.079	289.245	280.809	299.243	278.79	270.22	276.358	276.142	262.323	255.989	270.76	266.138	260.709	258.768	263.631	260.709	273.637	279.003	269.271	273.455
47	279.684	273.696	280.122	269.969	273.895	265.407	253.801	257.857	254.486	253.661	287.032	286.5	277.667	295.77	275.774	267.878	274.422	274.048	261.347	254.557	269.689	264.769	259.724	258.392	262.609	259.757	272.618	277.054	267.9	272.486
48	278.549	272.445	279.33	269.16	271.818	265.331	253.921	257.101	253.908	252.961	284.475	283.869	274.801	292.675	273.473	266.15	271.745	272.144	260.02	253.438	268.768	262.915	258.98	257.651	261.637	259.018	271.349	275.475	266.725	271.123
49	276.097	271.013	277.728	268.775	270.292	265.225	253.679	256.47	253.154	251.799	281.244	281.275	272.483	289.561	271.042	264.356	269.819	270.013	258.866	252.253	267.682	262.262	258.141	257.401	260.101	258.235	269.957	273.025	265.182	269.963
50	274.432	270.033	277.252	268.323	268.671	265.28	253.559	256.009	252.643	250.888	277.961	279.137	270.273	287.293	269.809	263.158	267.298	267.64	257.283	250.911	266.625	261.593	257.606	256.579	258.842	258.188	268.23	271.243	263.799	268.48
51	272.026	268.744	275.843	267.493	267.539	265.049	253.113	255.48	251.804	249.923	274.605	276.984	268.069	285.283	268.461	261.552	264.909	265.582	255.771	249.399	265.846	260.578	257.02	255.994	257.866	257.373	266.849	269.497	261.988	266.883
52	270.39	267.753	274.651	266.77	265.985	264.782	252.676	255.072	250.698	248.867	271.308	275.23	266.83	283.438	267.043	259.657	263.248	263.755	254.56	247.793	265.552	259.792	256.818	255.747	257.047	257.068	265.481	268.286	260.179	265.545
53	269.249	266.817	273.334	265.633	265.144	264.756	252.353	254.512	249.562	248.168	268.817	273.541	265.787	281.359	266.51	258.145	261.885	262.056	253.216	246.388	265.098	258.642	256.604	254.939	256.527	256.555	264.616	267.003	258.305	263.933
54	267.976	265.59	271.171	264.554	263.43	264.188	252.517	254.222	248.515	247.581	266.539	272.299	265.338	279.317	264.532	256.386	261.662	260.051	252.048	245.529	265.037	258.06	256.787	254.791	255.967	255.581	264.244	265.242	257.208	262.691
55	267.846	264.759	270.223	263.709	262.488	264.031	252.562	253.594	247.36	247.142	265.123	270.56	264.291	276.744	263.806	254.837	260.369	258.949	251.306	244.441	264.62	256.44	256.646	254.466	255.929	255.046	263.086	264.299	256.009	261.454
56	267.006	263.891	268.473	262.435	261.319	263.486	252.827	253.207	247.041	246.994	263.576	269.201	263.799	274.505	262.263	253.66	259.953	257.432	250.476	244.215	264.045	255.456	256.556	254.019	256.083	254.697	262.556	262.43	255.525	260.236
57	266.675	263.177	267.684	262.062	260.677	263.122	252.689	252.749	246.596	246.775	262.886	267.723	262.963	272.224	261.279	252.929	258.938	256.404	250.209	243.936	263.228	254.864	256.333	254.049	255.847	254.506	261.625	261.442	254.672	259.261
58	266.127	263.147	266.838	261.649	260.261	262.602	252.278	252.019	246.081	246.75	261.959	266.7	262.165	270.567	260.611	252.376	257.868	255.159	249.773	244.122	262.42	254.754	255.876	253.628	255.532	254.651	260.909	260.343	254.019	258.099
59	264.828	263.005	266.229	261.237	259.681	261.897	251.898	251.548	245.788	246.779	260.697	265.542	261.186	269.371	259.434	251.927	256.542	253.836	249.415	244.151	261.668	254.689	255.133	252.984	255.161	254.321	260.311	259.421	253.318	256.658
60	263.814	263.573	266.307	260.942	259.739	261.169	251.226	250.771	245.636	246.593	259.605	264.771	259.648	268.367	258.859	251.374	255.08	253.118	248.99	244.014	260.718	253.975	254.128	252.965	254.54	254.666	259.209	259.029	252.808	255.828
61	262.648	263.607	265.154	260.145	259.306	260.297	250.834	250.547	245.304	246.189	257.797	263.98	258.961	267.344	257.921	250.612	254.335	251.64	248.62	244.048	259.666	254.665	253.626	252.457	253.821	254.184	258.408	258.432	252.782	254.482
62	262.153	264.067	265.018	260.01	259.204	258.922	250.451	250.171	245.045	245.699	257.417	263.523	257.877	266.307	257.668	249.809	253.721	250.352	248.314	243.585	258.471	254.387	252.957	252.075	252.965	254.087	257.335	257.862	252.864	253.294
63	261.58	263.679	263.904	259.552	258.597	257.828	250.413	250.277	244.746	244.899	255.732	262.712	256.725	265.362	256.827	248.614	253.355	248.547	247.886	243.403	257.351	254.529	252.692	251.656	252.663	253.838	256.485	257.159	253.091	252.313
64	261.456	263.193	263.109	259.148	257.935	256.725	250.083	250.163	244.64	244.193	255.435	261.526	255.712	264.663	256.312	247.738	252.971	246.896	247.619	242.975	256.27	254.137	252.661	250.982	252.399	253.727	256.09	256.49	253.22	251.533
65	262.012	262.616	262.822	259.136	257.206	255.656	249.804	249.62	244.563	243.841	254.815	261.038	254.667	263.825	255.794	247.012	252.754	245.333	247.467	242.42	255.503	253.554	252.563	250.363	252.023	253.331	255.293	255.82	252.667	250.806
66	261.574	261.669	261.759	259.071	256.424	255.206	249.468	249.566	244.49	243.607	254.491	259.799	254.274	262.877	255.338	246.376	252.797	243.637	247.117	242.046	254.96	253.454	252.772	249.766	251.561	252.923	254.972	255.596	252.551	250.542
67	261.513	261.02	262.045	258.502	256.177	254.555	249.008	249.123	244.123	243.603	254.142	259.209	253.76	262.15	255.417	246.193	252.507	242.832	246.948	241.39	254.332	252.489	253.229	249.318	251.278	252.846	254.981	254.861	251.976	250.226
68	260.899	260.498	261.601	257.771	256.144	254.374	248.693	248.906	244.065	243.519	253.423	258.406	253.79	261.387	255.392	245.947	252.577	242.164	246.365	241.231	253.409	252.203	253.181	249.017	251.244	252.762	254.963	254.133	251.315	249.643
69	260.517	260.069	262.033	257.04	256.06	253.871	248.573	248.609	243.379	243.829	252.463	258.028	253.908	260.803	255.591	245.68	252.289	241.799	246.197	240.823	252.6	251.68	253.424	248.471	251.052	252.843	254.949	253.603	251.009	249.056
70	259.957	259.736	262.14	256.593	255.846	253.478	248.447	248.557	242.821	244.05	251.209	258.007	254.113	260.325	256.01	245.281	252.208	241.502	245.952	240.428	251.663	251.353	253.226	248.43	250.977	252.94	254.993	253.096	250.356	248.731
71	259.484	259.415	262.167	256.177	255.295	253.143	248.536	248.505	242.519	243.842	250.363	257.909	254.433	259.779	255.987	244.628	251.986	240.858	245.723	240.643	250.752	251.174	253.181	248.092	250.658	253.032	255.412	252.443	250.076	248.134
72	259.298	259.255	262.382	256.341	254.633	252.415	248.367	248.077	241.755	244.174	249.353	258.056	254.976	259.619	256.117	244.073	250.916	240.249	246.049	240.206	250.502	250.758	253.058	247.673	250.112	252.651	255.45	252.344	249.259	247.592
73	258.8	258.812	261.513	256.178	253.404	252.278	248.208	248.278	241.769	244.035	248.911	258.073	255.02	259.529	255.962	243.044	250.496	239.551	245.731	240.373	250.248	250.504	253.033	247.065	249.764	252.23	255.537	251.887	248.746	247.583
74	258.416	259.041	261.65	256.39	252.694	252.098	248.073	248.033	242.152	244.194	248.634	257.844	255.529	258.89	256.228	242.319	249.74	238.98	245.967	240.328	250.455	250.377	252.601	246.586	249.128	251.513	255.217	251.609	248.317	247.304
75	257.517	258.763	260.704	256.132	252.065	251.86	247.808	248.174	242.479	243.911	249.116	257.679	255.262	258.53	256.293	241.772	249.515	238.636	245.679	240.224	250.732	250.219	252.394	246.515	249.087	251.402	254.451	251.228	248	246.9
76	256.976	258.416	259.926	255.729	251.601	251.834	247.67	248.105	242.64	243.884	249.149	257.36	255.072	258.206	256.326	241.14	248.893	238.408	245.395	240.418	250.8	250.07	252.026	246.519	248.845	250.811	253.626	250.798	248.355	246.924
77	256.423	258.317	260.119	255.474	251.981	251.586	247.45	247.753	242.775	243.671	249.25	257.087	254.534	257.785	255.894	241.204	248.277	238.494	245.038	240.762	250.783	250.016	251.478	246.481	249.115	250.743	252.95	250.537	248.693	246.803
78	256.169	257.79	258.872	255.064	251.817	251.028	247.54	247.615	242.809	243.366	249.701	256.407	253.545	257.496	255.615	241.189	248.449	238.251	244.506	241.042	250.841	250.019	251.119	246.76	248.907	250.972	252.396	250.362	249.22	246.372
79	255.949	257.632	258.878	255.361	252.542	250.9	247.5	247.378	242.445	243.3	249.818	256.073	253.437	257.189	255.33	241.812	247.865	237.965	244.267	241.431	250.804	249.776	250.667	246.748	249.418	251.176	252.056	250.476	249.758	245.722
80	255.578	257.331	258.529	254.986	252.671	250.447	247.538	246.78	242.409	242.951	249.766	255.471	253.113	256.929	255.111	241.938	247.934	237.667	244.053	241.817	250.795	249.751	250.387	246.542	249.062	251.272	251.967	250.567	249.659	245.4
81	255.682	257.2	258.708	254.887	253.34	250.309	247.358	246.557	242.336	242.845	249.657	255.302	252.838	256.31	254.835	242.101	248.184	237.318	243.848	242.138	250.955	249.759	250.057	246.279	249.148	251.174	252.064	250.672	249.172	245
82	256.09	257.01	258.891	254.648	253.504	250.352	247.236	246.305	242.496	242.541	249.337	254.979	253.432	255.922	254.41	242.088	248.212	236.821	243.603	242.122	250.874	249.473	250.224	246.106	249.232	251.215	251.86	250.829	248.348	244.817
83	256.057	256.771	258.917	254.972	253.347	250.475	247.241	246.32	242.789	242.389	248.929	254.765	254.079	255.537	254.498	241.656	248.789	236.623	243.285	241.993	250.527	249.229	250.144	246.119	249.144	251.529	251.702	250.807	247.761	245.092
84	256.828	256.593	259.109	255.018	253.431	250.623	247.081	246.528	243.035	242.012	248.623	254.756	253.976	255.131	253.843	241.367	248.836	236.382	242.891	241.851	250.075	249.068	250.288	245.661	248.991	251.25	251.51	250.85	246.956	245.215
85	257.148	255.922	258.629	254.857	252.944	250.882	246.981	247.209	243.236	241.835	248.329	254.177	254.048	254.89	253.72	240.475	249.017	236.002	242.658	241.521	249.442	248.702	250.451	245.535	248.405	251.59	251.447	250.571	246.573	245.741
86	257.193	255.478	258.53	254.907	252.812	250.895	246.951	248.011	243.058	241.57	248.303	254.039	253.636	254.757	253.447	239.985	248.632	235.719	242.442	241.578	249.053	248.703	250.667	245.155	247.853	251.5	251.305	250.415	246.455	245.769
87	256.906	255.233	257.873	254.982	253.131	250.785	246.849	249.113	242.908	241.507	248.637	253.685	253.48	254.7	253.406	239.738	247.707	235.577	242.465	241.318	248.695	248.338	250.607	244.618	247.319	251.646	251.066	250.036	246.639	245.582
88	256.608	254.591	257.478	254.913	252.889	251.086	246.779	249.89	242.576	241.379	249.046	253.242	253.513	254.571	253.571	239.597	246.918	235.424	242.585	241.221	248.521	248.258	250.628	244.103	246.833	251.613	250.957	249.766	247.018	245.066
89	256.284	254.748	257.449	254.429	253.193	251.054	246.626	250.428	242.247	241.537	249.344	253.383	253.261	254.059	253.468	239.551	246.067	235.56	242.737	241.216	248.513	247.862	250.686	243.836	246.936	251.456	250.844	249.696	247.007	244.485
90	255.867	254.798	257.472	253.774	253.028	251.307	246.675	250.61	242.194	241.621	249.824	252.833	253.331	253.72	253.82	239.626	245.356	235.322	243.055	241.237	248.507	247.813	250.557	243.758	246.439	251.071	250.479	249.722	246.81	243.707
91	255.735	254.565	257.675	253.275	253.101	250.998	246.688	250.409	242.125	241.654	249.691	253.075	253.414	252.909	253.966	239.689	245.04	235.281	243.004	241.136	248.35	247.412	250.486	243.87	246.896	250.804	250.243	249.788	246.275	243.598
92	255.18	254.556	258.216	252.734	252.67	250.939	246.835	249.758	242.241	241.714	249.929	252.631	253.689	252.405	254.267	240.082	244.893	235.158	243.201	241.297	248.184	247.22	249.962	244.325	246.565	250.366	249.568	249.841	245.841	243.459
93	255.356	254.464	258.445	252.064	252.564	250.359	246.902	249.173	242.297	241.91	249.841	252.817	253.459	251.978	254.628	240.048	245.007	235.105	242.988	241.116	247.836	246.984	249.776	244.74	246.512	250.278	249.452	249.871	245.307	243.684
94	255.38	254.687	258.993	251.721	252.327	249.816	247.205	248.569	242.3	241.859	250.135	252.832	253.018	251.613	254.764	240.182	245.041	235.173	242.493	241.168	247.681	246.871	249.653	245.039	246.69	250.226	249.247	250.352	245.068	243.613
95	255.254	254.451	258.658	251.546	251.939	249.599	246.98	248.182	242.393	242.022	250.333	252.358	253.082	251.699	255.227	240.347	245.254	235.221	242.395	241.331	247.222	246.835	249.37	245.612	246.384	250.344	249.132	250.568	245.358	243.457
96	255.418	254.341	258.18	251.807	251.86	249.23	247.207	248.122	242.592	241.851	250.678	252.098	252.749	251.55	255.129	240.156	245.302	235.407	242.267	241.05	246.862	246.913	249.17	245.483	246.489	250.396	249.218	250.842	245.636	243.416
97	255.261	254.2	257.685	252.17	251.5	249.31	247.098	247.965	242.36	241.755	250.935	251.526	252.718	251.44	255.213	240.35	245.601	235.48	242.484	241.392	246.492	246.827	248.998	245.895	246.274	250.56	249.464	250.74	246.237	243.134
98	255.472	254.29	257.41	252.282	251.063	249.181	247.375	247.979	242.484	241.522	250.892	251.275	252.582	251.242	254.935	240.07	245.692	235.352	242.707	241.179	246.074	246.851	248.649	245.617	246.457	250.566	249.772	250.738	246.432	243.235
99	255.233	254.285	257.314	252.749	250.592	249.077	247.306	247.992	242.651	241.277	251.127	251.154	252.884	250.926	254.531	239.836	245.801	235.32	243.039	241.661	245.953	246.616	248.188	245.63	246.196	250.49	250.069	250.71	246.947	243.195
100	254.738	254.421	257.486	252.898	249.885	248.936	246.988	248.036	242.862	241.408	252.134	251.104	252.624	251.25	254.646	240.036	246.049	235.095	243.336	241.992	245.669	246.862	247.538	246.042	246.339	250.498	250.386	251.042	247.055	243.569
back	255.303	254.426	258.006	252.325	251.75	249.745	247.058	248.618	242.43	241.697	250.57	252.087	253.022	251.701	254.731	240.08	245.368	235.259	242.791	241.332	247.032	246.939	249.179	245.225	246.48	250.453	249.655	250.449	246.016	243.436
average back	254.362					245.91					252.422					240.966					246.971					248.002

## Sheet: wt polo minus
	1.1	1.2	1.3	1.4	1.5	2.1	2.2	2.3	2.4	2.5	3.1	3.2	3.3	3.4	3.5	4.1	4.2	4.3	4.4	4.5	5.1	5.2	5.3	5.4	5.5	6.1	6.2	6.3	6.4	6.5
1	400.138	419.638	389.638	297.638	330.638	231.84	209.09	216.09	229.59	239.34	394.328	398.078	397.578	404.578	424.578	308.034	335.034	257.534	301.034	260.034	311.779	364.029	348.529	317.029	314.029	265.998	277.748	325.998	281.748	293.748
2	402.238	419.013	388.538	298.938	323.013	229.09	208.965	213.69	229.39	237.59	394.203	398.478	393.078	404.578	422.953	306.934	332.034	258.234	301.334	258.534	311.279	351.629	348.529	314.904	313.829	260.248	275.498	325.123	281.873	294.373
3	403.495	415.263	382.709	300.138	313.013	224.69	205.09	212.804	228.304	234.84	394.678	399.935	388.221	404.016	417.578	305.891	327.034	258.534	300.605	255.222	309.579	335.386	348.386	306.904	313.458	252.048	272.548	321.498	280.548	294.898
4	403.093	411.088	371.683	300.138	304.638	217.99	200.64	211.726	227.726	231.49	395.028	400.487	382.76	402.078	411.928	305.125	321.625	258.17	296.852	252.434	307.079	319.574	344.711	299.429	312.029	244.898	267.748	312.948	277.598	294.048
5	402.838	405.18	360.805	297.071	296.846	211.019	194.548	206.757	225.023	227.054	394.792	396.678	377.578	398.995	404.786	301.734	316.067	255.867	287.467	249.451	302.85	304.862	338.429	292.404	307.796	239.319	261.891	303.998	274.641	291.105
6	397.338	391.513	350.805	294.205	285.938	204.059	186.665	199.89	223.423	222.652	393.828	390.645	370.178	394.628	393.428	297.534	310.134	254.034	279.101	243.684	297.748	294.796	330.529	283.854	298.196	233.998	255.592	294.248	271.154	285.936
7	386.595	378.277	341.029	286.551	277.332	196.454	178.757	190.851	218.764	216.908	392.737	381.708	362.165	388.05	382.717	292.882	303.425	246.577	271.469	236.201	291.779	287.92	320.964	275.362	286.725	225.157	248.339	284.021	266.793	277.953
8	374.924	360.471	332.448	277.186	267.7	188.109	171.028	180.638	214.138	209.321	386.713	366.268	352.054	380.745	370.057	285.153	297.034	237.701	261.653	228.096	283.971	280.815	312.886	267.487	273.577	216.286	240.133	272.113	260.306	267.844
9	360.064	343.352	325.175	266.953	259.692	180.944	161.536	170.664	204.275	200.528	378.516	352.374	340.8	370.31	355.578	278.793	289.812	228.719	254.997	219.48	275.758	274.029	299.77	256.19	259.51	203.373	231.56	262.352	252.894	259.331
10	346.832	327.263	314.815	255.396	251.656	173.64	152.608	160.477	193.251	191.24	365.811	337.401	327.272	357.257	341.185	268.228	281.905	219.744	244.889	211.373	265.012	264.706	286.19	244.583	246.239	193.015	222.731	250.865	244.781	249.631
11	328.865	311.153	303.123	245.623	243.785	165.487	144.119	152.272	180.151	180.84	352.622	324.805	313.123	343.563	327.284	261.776	272.034	210.11	235.11	203.813	253.338	254.499	267.711	231.735	231.605	181.027	213.13	238.719	234.557	240.674
12	310.476	296.31	289.935	234.746	235.06	157.621	133.746	144.495	168.117	170.496	340.5	313.119	297.173	328.625	312.297	253.196	261.129	203.358	224.466	195.3	242.373	240.421	252.38	217.498	218.191	170.154	202.951	227.498	223.92	232.795
13	293.219	281.938	274.638	223.422	223.738	148.927	126.24	137.131	157.414	159.97	326.415	301.605	281.848	314.44	299.278	245.48	250.629	198.223	213.534	186.672	229.746	224.488	236.732	203.817	205.07	160.455	191.259	214.52	213.041	222.444
14	275.126	266.66	259.161	212.103	210.366	139.09	116.981	129.474	146.485	149.182	312.815	290.985	267.694	299.937	282.98	236.918	238.441	192.72	201.72	176.827	216.792	209.855	223.052	189.409	191.296	150.287	179.827	202.366	201.866	212.695
15	258.429	252.354	242.475	200.847	197.411	130.31	108.408	122.404	137.299	138.45	299.128	278.334	254.031	288.453	267.828	228.057	228.546	188.627	191.767	166.739	206.009	193.762	210.052	175.722	177.366	140.538	168.638	192.288	191.048	201.618
16	242.687	238.888	226.658	189.413	185.003	120.298	100.465	114.159	127.433	127.757	286.234	265.568	241.49	277.838	253.911	217.416	216.446	183.044	181.289	157.315	193.373	180.284	196.343	164.477	161.862	129.936	157.206	182.133	181.54	190.738
17	226.78	224.888	210.742	177.147	173.523	111.66	92.9342	106.694	118.769	118.05	274.998	250.078	229.342	266.213	240.088	204.959	205.751	176.77	172.94	147.972	180.649	165.812	184.369	154.175	149.189	119.378	146.968	172.428	172.798	180.088
18	212.412	210.078	195.006	166.364	162.086	103.414	85.3402	99.0522	110.241	109.321	262.106	234.965	218.559	254.362	226.483	192.638	194.543	168.949	163.515	138.362	169.612	154.454	172.104	144.089	137.189	109.424	137.692	162.442	164.128	169.859
19	198.223	193.763	181.824	155.096	152.205	95.8982	77.7232	91.3782	102.471	101.513	248.799	221.086	208.722	240.103	212.436	180.339	182.805	159.703	155.67	129.334	158.991	143.876	159.046	133.971	124.707	100.671	128.988	151.969	155.969	160.998
20	184.72	179.28	168.261	145.49	142.871	89.7042	71.8402	84.0822	95.1312	93.4262	234.249	207.758	198.439	226.161	200.845	169.87	170.919	152.313	147.009	120.017	149.343	133.554	145.701	123.796	113.906	92.4273	121.312	141.662	146.134	151.498
21	170.463	165.186	156.202	134.948	134.436	83.5072	66.4212	77.1302	87.7492	85.9612	216.48	194.554	187.253	212.82	188.739	158.859	160.74	144.391	139.351	112.808	139.021	123.465	134.831	114.4	104.624	85.2933	112.468	129.278	136.354	143.089
22	157.754	151.652	144.145	125.834	126.089	78.2112	61.2842	71.0902	80.6842	79.0222	201.533	182.672	176.658	199.397	177.55	149.606	150.476	139.288	131.338	106.284	130.491	116.283	123.203	104.397	95.7458	80.7253	105.771	119.415	126.468	134.756
23	145.406	140.498	132.906	115.71	119.153	73.4212	56.9652	65.7492	73.4962	72.7222	187.578	171.462	165.324	187.394	166.696	140.092	142.208	134.114	124.041	100.35	121.808	108.725	113.167	95.9998	88.1298	76.6823	99.2333	110.579	118.042	126.983
24	134.248	130.145	123.067	107.547	112.409	68.8612	53.0332	60.4412	67.1032	67.1192	175.549	161.461	154.026	176.457	156.192	133.547	134.138	129.281	115.391	95.3909	112.95	101.146	103.367	88.3928	79.0218	72.3123	92.6773	103.612	109.498	119.484
25	123.083	120.849	113.33	98.5221	105.329	63.4742	49.8142	55.4672	60.8572	60.7302	164.444	151.366	143.503	166.414	145.677	125.863	126.568	123.815	108.815	89.6979	103.802	95.2548	94.9328	81.4758	73.1388	66.9463	86.5043	97.7713	101.324	109.951
26	113.656	111.09	103.914	90.0851	98.1921	58.7812	46.6022	51.3192	55.2552	55.5972	152.519	141.143	133.896	156.584	134.917	119.14	119.593	117.422	101.787	84.4739	95.1868	88.0108	87.7528	75.0408	66.6168	61.3273	79.8603	92.2093	93.4913	101.761
27	104.467	102.655	96.1191	82.6441	90.8771	54.6752	43.7322	47.1792	50.6032	51.2612	142.023	132.274	125.73	147.413	124.186	113.483	111.952	110.521	94.9199	78.2559	87.7488	81.9718	79.8258	68.5858	60.8198	55.8763	74.0223	87.7113	86.2183	93.5473
28	96.3851	95.4251	88.3181	75.6601	84.9251	51.6012	41.3162	44.1742	46.6352	46.8682	131.089	123.157	118.803	139.23	114.706	107.551	104.719	103.399	88.9099	72.5219	80.5678	75.5178	73.2308	63.1018	55.7418	50.7313	69.2423	82.6703	79.0923	86.8203
29	87.7641	88.9591	81.9461	69.2921	79.2031	48.4332	39.2512	41.0352	43.3652	43.5032	120.793	115.402	111.765	131.638	106.518	101.836	97.6879	96.6049	82.4739	67.0639	74.3368	70.5128	67.3858	57.9218	50.9298	46.1433	64.4403	77.8933	71.6143	80.0563
30	80.6551	83.1071	75.7731	63.2051	73.3411	45.9322	37.4442	39.4552	40.2872	40.3832	111.931	107.595	105.196	124.375	99.245	94.5279	91.7029	90.2139	78.4719	61.5129	68.7948	65.1528	62.0628	52.9138	47.8378	41.9273	60.1073	73.5363	65.7053	74.1833
31	75.1831	77.3241	69.9261	58.0621	68.5001	43.7182	35.0952	36.9382	37.7362	36.8142	103.736	100.432	98.447	116.945	91.754	88.3669	85.9279	85.0389	73.8819	56.0929	63.3148	60.2458	57.2968	48.0608	43.7968	38.4883	57.1463	68.4933	59.6923	69.2633
32	69.5121	71.7341	66.8061	53.8591	63.5851	42.3302	32.7582	34.7272	35.0532	33.5362	96.348	95.378	91.399	109.924	84.915	81.7499	80.8759	80.7339	68.6389	51.6159	58.0188	56.8758	52.4818	43.6968	40.3968	35.3263	53.7923	63.9543	55.5183	63.7733
33	65.9151	65.6081	62.3521	49.7011	59.0931	40.8782	29.8602	31.9102	32.6632	29.9652	89.631	89.724	84.33	103.598	78.373	75.4659	76.2619	76.4079	63.8299	48.0839	53.6588	53.0048	47.9118	40.3738	36.6748	32.8103	50.6283	59.7863	51.8543	59.6863
34	61.9831	60.9361	59.3271	46.7741	53.6671	39.5852	27.7012	29.6822	30.1242	27.2762	83.902	85.146	77.762	97.155	72.261	69.0389	72.0239	72.4559	59.3299	44.7459	49.6218	50.2278	43.6548	37.4138	33.5818	30.5133	47.7233	56.0183	49.5083	55.6013
35	57.9791	56.1991	55.7881	44.1661	48.6991	38.0762	25.0992	27.5342	28.5112	24.9582	79.007	80.765	71.629	90.71	66.31	63.3749	67.8189	67.6319	54.8279	41.9159	46.4158	46.7528	39.8228	34.7438	30.7208	28.4843	44.6733	53.2623	47.4183	52.3423
36	53.9031	51.4261	51.5731	40.4601	44.2341	36.5372	22.8982	24.7292	26.8772	23.4222	74.871	74.817	65.543	85.506	61.419	58.8209	63.6119	62.5079	50.2639	39.0819	43.8798	42.4638	36.5548	32.1488	28.0718	26.3493	41.5413	50.8253	45.1283	49.6333
37	49.7491	48.3281	48.7921	38.3351	40.2591	34.4832	21.0642	22.5132	24.2142	21.4222	71.246	70.937	59.834	80.35	56.794	54.2819	59.7259	58.4869	46.4959	35.6679	41.5168	39.4048	33.3108	29.5718	25.7078	24.3873	38.3753	48.8303	42.5353	45.9903
38	45.9931	44.5111	44.5231	34.5061	37.6031	32.2422	18.9502	20.7992	22.0942	20.0082	66.668	64.826	55.138	76.109	53.021	50.8419	56.2259	54.1369	42.9189	32.9949	39.6398	35.2678	30.4648	26.4718	24.2598	22.8913	35.9413	46.2113	39.7643	43.5643
39	42.8781	42.0131	41.7391	31.1511	35.2361	29.7422	16.5982	19.6282	19.4682	18.0042	62.603	60.927	51.107	71.066	48.754	47.2439	53.2739	50.9709	40.1009	29.2249	37.4628	32.4618	27.4158	23.5678	23.1798	21.3713	33.2523	43.9903	36.5723	40.2683
40	40.1751	38.2671	38.9841	27.8491	33.2191	28.0342	14.5582	18.3832	16.9722	16.2802	58.544	56.318	46.984	67.243	45.445	45.1839	49.9319	47.7939	36.7409	26.3119	35.5718	29.5368	24.6348	20.6098	21.6958	20.2783	31.8003	41.4813	33.9163	37.8043
41	37.9971	34.9731	37.2491	24.8671	31.4731	26.2282	12.5652	17.5632	14.4562	14.2022	55.132	52.635	43.193	63.612	42.4	43.1219	47.1409	44.9999	33.1069	23.4449	33.4208	27.5788	21.9028	17.9908	20.3378	19.1673	30.3983	39.2903	31.2833	34.3793
42	35.4291	31.9471	35.0711	22.0161	30.3661	24.1052	10.5972	16.6532	12.6062	12.7632	50.647	49.476	40.295	59.607	39.1	40.5809	44.7229	42.3919	29.8569	20.8689	30.7208	25.6938	19.3828	16.0948	19.6788	17.9633	28.6253	36.3213	28.7213	32.4363
43	33.4401	28.4371	32.7101	19.8611	28.1651	22.6882	9.13918	16.1662	12.0832	11.7192	46.589	45.574	37.308	56.923	35.711	37.4799	41.5379	40.2679	27.0839	19.2119	28.7678	23.6078	17.2588	14.9188	18.7088	16.5813	27.9643	35.3353	26.6683	30.0403
44	30.9551	25.3641	30.6761	18.3401	26.4161	21.2482	8.44418	14.9072	10.8232	10.4142	43.486	42.788	34.616	53.22	32.331	34.7209	39.8319	38.4079	24.5719	17.3639	26.4868	22.1818	15.6048	13.6158	18.5398	15.1713	26.6883	33.3223	24.5513	28.3573
45	29.3221	22.7581	29.3401	17.2231	24.0871	20.3512	7.92718	13.7392	9.92718	9.79818	40.025	39.663	31.411	50.27	29.27	31.6509	37.3459	36.4949	22.5869	16.1539	24.7828	20.6888	14.7808	12.5288	17.5218	14.1463	26.7273	32.6003	23.0793	26.5683
46	27.1771	20.9581	27.4041	16.6661	21.9761	19.6622	7.92818	12.7352	9.00518	8.68618	37.657	36.823	28.387	46.821	26.368	29.2539	35.3919	35.1759	21.3569	15.0229	23.7888	19.1668	13.7378	11.7968	16.6598	12.7073	25.6353	31.0013	21.2693	25.4533
47	25.3221	19.3341	25.7601	15.6071	19.5331	19.4972	7.89118	11.9472	8.57618	7.75118	34.61	34.078	25.245	43.348	23.352	26.9119	33.4559	33.0819	20.3809	13.5909	22.7178	17.7978	12.7528	11.4208	15.6378	11.7553	24.6163	29.0523	19.8983	24.4843
48	24.1871	18.0831	24.9681	14.7981	17.4561	19.4212	8.01118	11.1912	7.99818	7.05118	32.053	31.447	22.379	40.253	21.051	25.1839	30.7789	31.1779	19.0539	12.4719	21.7968	15.9438	12.0088	10.6798	14.6658	11.0163	23.3473	27.4733	18.7233	23.1213
49	21.7351	16.6511	23.3661	14.4131	15.9301	19.3152	7.76918	10.5602	7.24418	5.88918	28.822	28.853	20.061	37.139	18.62	23.3899	28.8529	29.0469	17.8999	11.2869	20.7108	15.2908	11.1698	10.4298	13.1298	10.2333	21.9553	25.0233	17.1803	21.9613
50	20.0701	15.6711	22.8901	13.9611	14.3091	19.3702	7.64918	10.0992	6.73318	4.97818	25.539	26.715	17.851	34.871	17.387	22.1919	26.3319	26.6739	16.3169	9.94492	19.6538	14.6218	10.6348	9.60782	11.8708	10.1863	20.2283	23.2413	15.7973	20.4783
51	17.6641	14.3821	21.4811	13.1311	13.1771	19.1392	7.20318	9.57018	5.89418	4.01318	22.183	24.562	15.647	32.861	16.039	20.5859	23.9429	24.6159	14.8049	8.43292	18.8748	13.6068	10.0488	9.02282	10.8948	9.37126	18.8473	21.4953	13.9863	18.8813
52	16.0281	13.3911	20.2891	12.4081	11.6231	18.8722	6.76618	9.16218	4.78818	2.95718	18.886	22.808	14.408	31.016	14.621	18.6909	22.2819	22.7889	13.5939	6.82692	18.5808	12.8208	9.84682	8.77582	10.0758	9.06626	17.4793	20.2843	12.1773	17.5433
53	14.8871	12.4551	18.9721	11.2711	10.7821	18.8462	6.44318	8.60218	3.65218	2.25818	16.395	21.119	13.365	28.937	14.088	17.1789	20.9189	21.0899	12.2499	5.42192	18.1268	11.6708	9.63282	7.96782	9.55582	8.55326	16.6143	19.0013	10.3033	15.9313
54	13.6141	11.2281	16.8091	10.1921	9.06808	18.2782	6.60718	8.31218	2.60518	1.67118	14.117	19.877	12.916	26.895	12.11	15.4199	20.6959	19.0849	11.0819	4.56292	18.0658	11.0888	9.81582	7.81982	8.99582	7.57926	16.2423	17.2403	9.20626	14.6893
55	13.4841	10.3971	15.8611	9.34708	8.12608	18.1212	6.65218	7.68418	1.45018	1.23218	12.701	18.138	11.869	24.322	11.384	13.8709	19.4029	17.9829	10.3399	3.47492	17.6488	9.46882	9.67482	7.49482	8.95782	7.04426	15.0843	16.2973	8.00726	13.4523
56	12.6441	9.52908	14.1111	8.07308	6.95708	17.5762	6.91718	7.29718	1.13118	1.08418	11.154	16.779	11.377	22.083	9.84096	12.6939	18.9869	16.4659	9.50992	3.24892	17.0738	8.48482	9.58482	7.04782	9.11182	6.69526	14.5543	14.4283	7.52326	12.2343
57	12.3131	8.81508	13.3221	7.70008	6.31508	17.2122	6.77918	6.83918	0.68618	0.86518	10.464	15.301	10.541	19.802	8.85696	11.9629	17.9719	15.4379	9.24292	2.96992	16.2568	7.89282	9.36182	7.07782	8.87582	6.50426	13.6233	13.4403	6.67026	11.2593
58	11.7651	8.78508	12.4761	7.28708	5.89908	16.6922	6.36818	6.10918	0.17118	0.84018	9.53696	14.278	9.74296	18.145	8.18896	11.4099	16.9019	14.1929	8.80692	3.15592	15.4488	7.78282	8.90482	6.65682	8.56082	6.64926	12.9073	12.3413	6.01726	10.0973
59	10.4661	8.64308	11.8671	6.87508	5.31908	15.9872	5.98818	5.63818	-0.12182	0.86918	8.27496	13.12	8.76396	16.949	7.01196	10.9609	15.5759	12.8699	8.44892	3.18492	14.6968	7.71782	8.16182	6.01282	8.18982	6.31926	12.3093	11.4193	5.31626	8.65626
60	9.45208	9.21108	11.9451	6.58008	5.37708	15.2592	5.31618	4.86118	-0.27382	0.68318	7.18296	12.349	7.22596	15.945	6.43696	10.4079	14.1139	12.1519	8.02392	3.04792	13.7468	7.00382	7.15682	5.99382	7.56882	6.66426	11.2073	11.0273	4.80626	7.82626
61	8.28608	9.24508	10.7921	5.78308	4.94408	14.3872	4.92418	4.63718	-0.60582	0.27918	5.37496	11.558	6.53896	14.922	5.49896	9.64592	13.3689	10.6739	7.65392	3.08192	12.6948	7.69382	6.65482	5.48582	6.84982	6.18226	10.4063	10.4303	4.78026	6.48026
62	7.79108	9.70508	10.6561	5.64808	4.84208	13.0122	4.54118	4.26118	-0.86482	-0.21082	4.99496	11.101	5.45496	13.885	5.24596	8.84292	12.7549	9.38592	7.34792	2.61892	11.4998	7.41582	5.98582	5.10382	5.99382	6.08526	9.33326	9.86026	4.86226	5.29226
63	7.21808	9.31708	9.54208	5.19008	4.23508	11.9182	4.50318	4.36718	-1.16382	-1.01082	3.30996	10.29	4.30296	12.94	4.40496	7.64792	12.3889	7.58092	6.91992	2.43692	10.3798	7.55782	5.72082	4.68482	5.69182	5.83626	8.48326	9.15726	5.08926	4.31126
64	7.09408	8.83108	8.74708	4.78608	3.57308	10.8152	4.17318	4.25318	-1.26982	-1.71682	3.01296	9.10396	3.28996	12.241	3.88996	6.77192	12.0049	5.92992	6.65292	2.00892	9.29882	7.16582	5.68982	4.01082	5.42782	5.72526	8.08826	8.48826	5.21826	3.53126
65	7.65008	8.25408	8.46008	4.77408	2.84408	9.74618	3.89418	3.71018	-1.34682	-2.06882	2.39296	8.61596	2.24496	11.403	3.37196	6.04592	11.7879	4.36692	6.50092	1.45392	8.53182	6.58282	5.59182	3.39182	5.05182	5.32926	7.29126	7.81826	4.66526	2.80426
66	7.21208	7.30708	7.39708	4.70908	2.06208	9.29618	3.55818	3.65618	-1.41982	-2.30282	2.06896	7.37696	1.85196	10.455	2.91596	5.40992	11.8309	2.67092	6.15092	1.07992	7.98882	6.48282	5.80082	2.79482	4.58982	4.92126	6.97026	7.59426	4.54926	2.54026
67	7.15108	6.65808	7.68308	4.14008	1.81508	8.64518	3.09818	3.21318	-1.78682	-2.30682	1.71996	6.78696	1.33796	9.72796	2.99496	5.22692	11.5409	1.86592	5.98192	0.42392	7.36082	5.51782	6.25782	2.34682	4.30682	4.84426	6.97926	6.85926	3.97426	2.22426
68	6.53708	6.13608	7.23908	3.40908	1.78208	8.46418	2.78318	2.99618	-1.84482	-2.39082	1.00096	5.98396	1.36796	8.96496	2.96996	4.98092	11.6109	1.19792	5.39892	0.26492	6.43782	5.23182	6.20982	2.04582	4.27282	4.76026	6.96126	6.13126	3.31326	1.64126
69	6.15508	5.70708	7.67108	2.67808	1.69808	7.96118	2.66318	2.69918	-2.53082	-2.08082	0.04096	5.60596	1.48596	8.38096	3.16896	4.71392	11.3229	0.83292	5.23092	-0.14308	5.62882	4.70882	6.45282	1.49982	4.08082	4.84126	6.94726	5.60126	3.00726	1.05426
70	5.59508	5.37408	7.77808	2.23108	1.48408	7.56818	2.53718	2.64718	-3.08882	-1.85982	-1.21304	5.58496	1.69096	7.90296	3.58796	4.31492	11.2419	0.53592	4.98592	-0.53808	4.69182	4.38182	6.25482	1.45882	4.00582	4.93826	6.99126	5.09426	2.35426	0.72926
71	5.12208	5.05308	7.80508	1.81508	0.93308	7.23318	2.62618	2.59518	-3.39082	-2.06782	-2.05904	5.48696	2.01096	7.35696	3.56496	3.66192	11.0199	-0.10808	4.75692	-0.32308	3.78082	4.20282	6.20982	1.12082	3.68682	5.03026	7.41026	4.44126	2.07426	0.13226
72	4.93608	4.89308	8.02008	1.97908	0.27108	6.50518	2.45718	2.16718	-4.15482	-1.73582	-3.06904	5.63396	2.55396	7.19696	3.69496	3.10692	9.94992	-0.71708	5.08292	-0.76008	3.53082	3.78682	6.08682	0.70182	3.14082	4.64926	7.44826	4.34226	1.25726	-0.40974
73	4.43808	4.45008	7.15108	1.81608	-0.95792	6.36818	2.29818	2.36818	-4.14082	-1.87482	-3.51104	5.65096	2.59796	7.10696	3.53996	2.07792	9.52992	-1.41508	4.76492	-0.59308	3.27682	3.53282	6.06182	0.09382	2.79282	4.22826	7.53526	3.88526	0.74426	-0.41874
74	4.05408	4.67908	7.28808	2.02808	-1.66792	6.18818	2.16318	2.12318	-3.75782	-1.71582	-3.78804	5.42196	3.10696	6.46796	3.80596	1.35292	8.77392	-1.98608	5.00092	-0.63808	3.48382	3.40582	5.62982	-0.38518	2.15682	3.51126	7.21526	3.60726	0.31526	-0.69774
75	3.15508	4.40108	6.34208	1.77008	-2.29692	5.95018	1.89818	2.26418	-3.43082	-1.99882	-3.30604	5.25696	2.83996	6.10796	3.87096	0.80592	8.54892	-2.33008	4.71292	-0.74208	3.76082	3.24782	5.42282	-0.45618	2.11582	3.40026	6.44926	3.22626	-0.00174	-1.10174
76	2.61408	4.05408	5.56408	1.36708	-2.76092	5.92418	1.76018	2.19518	-3.26982	-2.02582	-3.27304	4.93796	2.64996	5.78396	3.90396	0.17392	7.92692	-2.55808	4.42892	-0.54808	3.82882	3.09882	5.05482	-0.45218	1.87382	2.80926	5.62426	2.79626	0.35326	-1.07774
77	2.06108	3.95508	5.75708	1.11208	-2.38092	5.67618	1.54018	1.84318	-3.13482	-2.23882	-3.17204	4.66496	2.11196	5.36296	3.47196	0.23792	7.31092	-2.47208	4.07192	-0.20408	3.81182	3.04482	4.50682	-0.49018	2.14382	2.74126	4.94826	2.53526	0.69126	-1.19874
78	1.80708	3.42808	4.51008	0.70208	-2.54492	5.11818	1.63018	1.70518	-3.10082	-2.54382	-2.72104	3.98496	1.12296	5.07396	3.19296	0.22292	7.48292	-2.71508	3.53992	0.07592	3.86982	3.04782	4.14782	-0.21118	1.93582	2.97026	4.39426	2.36026	1.21826	-1.62974
79	1.58708	3.27008	4.51608	0.99908	-1.81992	4.99018	1.59018	1.46818	-3.46482	-2.60982	-2.60404	3.65096	1.01496	4.76696	2.90796	0.84592	6.89892	-3.00108	3.30092	0.46492	3.83282	2.80482	3.69582	-0.22318	2.44682	3.17426	4.05426	2.47426	1.75626	-2.27974
80	1.21608	2.96908	4.16708	0.62408	-1.69092	4.53718	1.62818	0.87018	-3.50082	-2.95882	-2.65604	3.04896	0.69096	4.50696	2.68896	0.97192	6.96792	-3.29908	3.08692	0.85092	3.82382	2.77982	3.41582	-0.42918	2.09082	3.27026	3.96526	2.56526	1.65726	-2.60174
81	1.32008	2.83808	4.34608	0.52508	-1.02192	4.39918	1.44818	0.64718	-3.57382	-3.06482	-2.76504	2.87996	0.41596	3.88796	2.41296	1.13492	7.21792	-3.64808	2.88192	1.17192	3.98382	2.78782	3.08582	-0.69218	2.17682	3.17226	4.06226	2.67026	1.17026	-3.00174
82	1.72808	2.64808	4.52908	0.28608	-0.85792	4.44218	1.32618	0.39518	-3.41382	-3.36882	-3.08504	2.55696	1.00996	3.49996	1.98796	1.12192	7.24592	-4.14508	2.63692	1.15592	3.90282	2.50182	3.25282	-0.86518	2.26082	3.21326	3.85826	2.82726	0.34626	-3.18474
83	1.69508	2.40908	4.55508	0.61008	-1.01492	4.56518	1.33118	0.41018	-3.12082	-3.52082	-3.49304	2.34296	1.65696	3.11496	2.07596	0.68992	7.82292	-4.34308	2.31892	1.02692	3.55582	2.25782	3.17282	-0.85218	2.17282	3.52726	3.70026	2.80526	-0.24074	-2.90974
84	2.46608	2.23108	4.74708	0.65608	-0.93092	4.71318	1.17118	0.61818	-2.87482	-3.89782	-3.79904	2.33396	1.55396	2.70896	1.42096	0.40092	7.86992	-4.58408	1.92492	0.88492	3.10382	2.09682	3.31682	-1.31018	2.01982	3.24826	3.50826	2.84826	-1.04574	-2.78674
85	2.78608	1.56008	4.26708	0.49508	-1.41792	4.97218	1.07118	1.29918	-2.67382	-4.07482	-4.09304	1.75496	1.62596	2.46796	1.29796	-0.49108	8.05092	-4.96408	1.69192	0.55492	2.47082	1.73082	3.47982	-1.43618	1.43382	3.58826	3.44526	2.56926	-1.42874	-2.26074
86	2.83108	1.11608	4.16808	0.54508	-1.54992	4.98518	1.04118	2.10118	-2.85182	-4.33982	-4.11904	1.61696	1.21396	2.33496	1.02496	-0.98108	7.66592	-5.24708	1.47592	0.61192	2.08182	1.73182	3.69582	-1.81618	0.88182	3.49826	3.30326	2.41326	-1.54674	-2.23274
87	2.54408	0.87108	3.51108	0.62008	-1.23092	4.87518	0.93918	3.20318	-3.00182	-4.40282	-3.78504	1.26296	1.05796	2.27796	0.98396	-1.22808	6.74092	-5.38908	1.49892	0.35192	1.72382	1.36682	3.63582	-2.35318	0.34782	3.64426	3.06426	2.03426	-1.36274	-2.41974
88	2.24608	0.22908	3.11608	0.55108	-1.47292	5.17618	0.86918	3.98018	-3.33382	-4.53082	-3.37604	0.81996	1.09096	2.14896	1.14896	-1.36908	5.95192	-5.54208	1.61892	0.25492	1.54982	1.28682	3.65682	-2.86818	-0.13818	3.61126	2.95526	1.76426	-0.98374	-2.93574
89	1.92208	0.38608	3.08708	0.06708	-1.16892	5.14418	0.71618	4.51818	-3.66282	-4.37282	-3.07804	0.96096	0.83896	1.63696	1.04596	-1.41508	5.10092	-5.40608	1.77092	0.24992	1.54182	0.89082	3.71482	-3.13518	-0.03518	3.45426	2.84226	1.69426	-0.99474	-3.51674
90	1.50508	0.43608	3.11008	-0.58792	-1.33392	5.39718	0.76518	4.70018	-3.71582	-4.28882	-2.59804	0.41096	0.90896	1.29796	1.39796	-1.34008	4.38992	-5.64408	2.08892	0.27092	1.53582	0.84182	3.58582	-3.21318	-0.53218	3.06926	2.47726	1.72026	-1.19174	-4.29474
91	1.37308	0.20308	3.31308	-1.08692	-1.26092	5.08818	0.77818	4.49918	-3.78482	-4.25582	-2.73104	0.65296	0.99196	0.48696	1.54396	-1.27708	4.07392	-5.68508	2.03792	0.16992	1.37882	0.44082	3.51482	-3.10118	-0.07518	2.80226	2.24126	1.78626	-1.72674	-4.40374
92	0.81808	0.19408	3.85408	-1.62792	-1.69192	5.02918	0.92518	3.84818	-3.66882	-4.19582	-2.49304	0.20896	1.26696	-0.01704	1.84496	-0.88408	3.92692	-5.80808	2.23492	0.33092	1.21282	0.24882	2.99082	-2.64618	-0.40618	2.36426	1.56626	1.83926	-2.16074	-4.54274
93	0.99408	0.10208	4.08308	-2.29792	-1.79792	4.44918	0.99218	3.26318	-3.61282	-3.99982	-2.58104	0.39496	1.03696	-0.44404	2.20596	-0.91808	4.04092	-5.86108	2.02192	0.14992	0.86482	0.01282	2.80482	-2.23118	-0.45918	2.27626	1.45026	1.86926	-2.69474	-4.31774
94	1.01808	0.32508	4.63108	-2.64092	-2.03492	3.90618	1.29518	2.65918	-3.60982	-4.05082	-2.28704	0.40996	0.59596	-0.80904	2.34196	-0.78408	4.07492	-5.79308	1.52692	0.20192	0.70982	-0.10018	2.68182	-1.93218	-0.28118	2.22426	1.24526	2.35026	-2.93374	-4.38874
95	0.89208	0.08908	4.29608	-2.81592	-2.42292	3.68918	1.07018	2.27218	-3.51682	-3.88782	-2.08904	-0.06404	0.65996	-0.72304	2.80496	-0.61908	4.28792	-5.74508	1.42892	0.36492	0.25082	-0.13618	2.39882	-1.35918	-0.58718	2.34226	1.13026	2.56626	-2.64374	-4.54474
96	1.05608	-0.02092	3.81808	-2.55492	-2.50192	3.32018	1.29718	2.21218	-3.31782	-4.05882	-1.74404	-0.32404	0.32696	-0.87204	2.70696	-0.81008	4.33592	-5.55908	1.30092	0.08392	-0.10918	-0.05818	2.19882	-1.48818	-0.48218	2.39426	1.21626	2.84026	-2.36574	-4.58574
97	0.89908	-0.16192	3.32308	-2.19192	-2.86192	3.40018	1.18818	2.05518	-3.54982	-4.15482	-1.48704	-0.89604	0.29596	-0.98204	2.79096	-0.61608	4.63492	-5.48608	1.51792	0.42592	-0.47918	-0.14418	2.02682	-1.07618	-0.69718	2.55826	1.46226	2.73826	-1.76474	-4.86774
98	1.11008	-0.07192	3.04808	-2.07992	-3.29892	3.27118	1.46518	2.06918	-3.42582	-4.38782	-1.53004	-1.14704	0.15996	-1.18004	2.51296	-0.89608	4.72592	-5.61408	1.74092	0.21292	-0.89718	-0.12018	1.67782	-1.35418	-0.51418	2.56426	1.77026	2.73626	-1.56974	-4.76674
99	0.87108	-0.07692	2.95208	-1.61292	-3.76992	3.16718	1.39618	2.08218	-3.25882	-4.63282	-1.29504	-1.26804	0.46196	-1.49604	2.10896	-1.13008	4.83492	-5.64608	2.07292	0.69492	-1.01818	-0.35518	1.21682	-1.34118	-0.77518	2.48826	2.06726	2.70826	-1.05474	-4.80674
100	0.37608	0.05908	3.12408	-1.46392	-4.47692	3.02618	1.07818	2.12618	-3.04782	-4.50182	-0.28804	-1.31804	0.20196	-1.17204	2.22396	-0.93008	5.08292	-5.87108	2.36992	1.02592	-1.30218	-0.10918	0.56682	-0.92918	-0.63218	2.49626	2.38426	3.04026	-0.94674	-4.43274
back
average back

## Sheet: wt polo norm
1	1.25611	1.31732	1.22315	0.93434	1.03793	0.727789	0.656372	0.678347	0.720726	0.751333	1.23787	1.24964	1.24807	1.27004	1.33283	0.966975	1.05173	0.808446	0.945001	0.816294	0.978731	1.14275	1.0941	0.995211	0.985794	0.835017	0.871903	1.02337	0.884459	0.92213
2	1.2627	1.31536	1.21969	0.938421	1.014	0.719156	0.65598	0.670813	0.720098	0.745839	1.23748	1.2509	1.23394	1.27004	1.32773	0.963522	1.04232	0.810643	0.945942	0.811585	0.977161	1.10383	1.0941	0.988541	0.985166	0.816967	0.864839	1.02062	0.884852	0.924091
3	1.26664	1.30359	1.20139	0.942188	0.982605	0.705344	0.643816	0.668031	0.716689	0.737206	1.23897	1.25547	1.2187	1.26828	1.31085	0.960248	1.02662	0.811585	0.943654	0.801188	0.971825	1.05284	1.09365	0.963427	0.984001	0.791226	0.855579	1.00924	0.880692	0.92574
4	1.26538	1.29048	1.16678	0.942188	0.956315	0.684311	0.629846	0.664647	0.714874	0.72669	1.24007	1.2572	1.20155	1.2622	1.29312	0.957843	1.00964	0.810443	0.931872	0.792436	0.963977	1.0032	1.08211	0.939962	0.979516	0.76878	0.840511	0.982402	0.871432	0.923071
5	1.26458	1.27193	1.13263	0.93256	0.931854	0.662428	0.610722	0.649049	0.706389	0.712765	1.23932	1.24524	1.18529	1.25252	1.2707	0.947198	0.992192	0.803213	0.902411	0.783072	0.950701	0.957017	1.06239	0.917909	0.966227	0.751267	0.822125	0.954306	0.862149	0.913833
6	1.24732	1.22903	1.10124	0.923564	0.897612	0.640579	0.585976	0.627492	0.701366	0.698946	1.2363	1.22631	1.16206	1.23881	1.23504	0.934013	0.973567	0.797459	0.876149	0.764968	0.934685	0.925418	1.03759	0.891069	0.936091	0.734563	0.802351	0.923699	0.851203	0.897606
7	1.21359	1.18748	1.07055	0.899536	0.870596	0.616706	0.561151	0.599117	0.686741	0.680914	1.23287	1.19825	1.1369	1.21816	1.20142	0.91941	0.952506	0.77405	0.852191	0.741478	0.915947	0.903833	1.00756	0.864411	0.900082	0.70681	0.779582	0.891595	0.837513	0.872546
8	1.17696	1.13158	1.04362	0.870138	0.84036	0.590509	0.536889	0.567056	0.672219	0.657097	1.21396	1.14978	1.10516	1.19523	1.16168	0.895147	0.932444	0.746187	0.821376	0.716035	0.891436	0.881529	0.982206	0.83969	0.858808	0.678962	0.753822	0.854213	0.817149	0.840812
9	1.13031	1.07784	1.02078	0.838015	0.815221	0.568017	0.507092	0.535746	0.641257	0.629495	1.18823	1.10617	1.06983	1.16247	1.11622	0.875182	0.909773	0.717991	0.800482	0.688988	0.865654	0.860227	0.941032	0.804227	0.814649	0.638426	0.72691	0.823572	0.793881	0.814088
10	1.08877	1.02734	0.988262	0.801735	0.789994	0.545088	0.479065	0.503767	0.606651	0.600338	1.14835	1.05916	1.02737	1.12149	1.07104	0.842016	0.884951	0.689816	0.768751	0.663538	0.831921	0.83096	0.898402	0.76779	0.772989	0.60591	0.699194	0.787512	0.768413	0.783638
11	1.03237	0.976766	0.951559	0.771056	0.765286	0.519495	0.452416	0.47801	0.565527	0.56769	1.10694	1.01962	0.98295	1.07851	1.0274	0.821762	0.853964	0.659573	0.738053	0.639806	0.795274	0.798918	0.840393	0.727458	0.72705	0.568278	0.669055	0.749383	0.736318	0.755521
12	0.974641	0.930172	0.910159	0.736911	0.737897	0.494802	0.419854	0.453597	0.527751	0.535219	1.06889	0.982938	0.93288	1.03161	0.980357	0.794828	0.819731	0.638378	0.70464	0.613082	0.760853	0.754725	0.792266	0.682765	0.684941	0.534145	0.637101	0.714159	0.702927	0.730787
13	0.920468	0.885055	0.862139	0.701363	0.702355	0.46751	0.396291	0.43048	0.494152	0.502176	1.02468	0.946793	0.884772	0.987085	0.939488	0.770606	0.78677	0.622258	0.670322	0.585997	0.721214	0.704708	0.743144	0.639818	0.643752	0.503698	0.600398	0.673418	0.668775	0.698293
14	0.863671	0.837095	0.813554	0.66583	0.660378	0.43663	0.367225	0.406443	0.459844	0.46831	0.981983	0.913455	0.84034	0.941557	0.888326	0.743729	0.74851	0.604983	0.633236	0.555092	0.680549	0.658773	0.7002	0.594589	0.600513	0.471779	0.564511	0.635265	0.633695	0.667689
15	0.811256	0.792186	0.761174	0.630496	0.619709	0.409067	0.340313	0.384249	0.431007	0.43462	0.939017	0.873741	0.79745	0.905507	0.840761	0.715912	0.717447	0.592134	0.601991	0.523424	0.646699	0.608254	0.659391	0.551623	0.556784	0.441175	0.529386	0.603628	0.599735	0.632917
16	0.761839	0.749913	0.711521	0.594602	0.580758	0.377638	0.315379	0.358367	0.400036	0.401053	0.898541	0.833666	0.758081	0.872184	0.797073	0.682508	0.679463	0.574608	0.569099	0.49384	0.607033	0.565944	0.616356	0.516323	0.508114	0.407894	0.493499	0.57175	0.569888	0.598762
17	0.711904	0.705965	0.661558	0.556097	0.544721	0.350522	0.291737	0.334933	0.372838	0.370581	0.863269	0.78504	0.719946	0.835691	0.75368	0.643404	0.64589	0.554913	0.54289	0.464511	0.56709	0.520514	0.578767	0.483983	0.468331	0.37475	0.46136	0.541284	0.542445	0.56533
18	0.6668	0.659474	0.61216	0.522247	0.508818	0.324636	0.267898	0.310943	0.346067	0.343179	0.822799	0.737598	0.686097	0.798489	0.710971	0.604726	0.610706	0.530362	0.513303	0.434343	0.532443	0.484859	0.540265	0.452321	0.430661	0.343503	0.432241	0.509936	0.515229	0.533219
19	0.622258	0.608258	0.570779	0.486875	0.4778	0.301042	0.243987	0.286853	0.321676	0.318668	0.781025	0.694029	0.655216	0.753727	0.666875	0.566117	0.573858	0.501337	0.488676	0.406003	0.499101	0.451653	0.499274	0.420559	0.391478	0.316025	0.404918	0.477059	0.489616	0.505403
20	0.57987	0.562793	0.528202	0.45672	0.448498	0.281598	0.225519	0.263949	0.298634	0.293282	0.73535	0.65219	0.622936	0.709961	0.630489	0.533253	0.536546	0.478138	0.461488	0.376755	0.468814	0.41925	0.457382	0.388618	0.357571	0.290146	0.380821	0.444704	0.458742	0.475581
21	0.535115	0.518549	0.490347	0.423627	0.422019	0.262144	0.208508	0.242126	0.275461	0.269848	0.67957	0.61074	0.587821	0.668081	0.592486	0.498687	0.504592	0.45327	0.437448	0.354125	0.436412	0.387579	0.423259	0.359122	0.328433	0.267751	0.353058	0.405828	0.428041	0.449183
22	0.495219	0.476064	0.452498	0.395016	0.395817	0.245519	0.192382	0.223165	0.253282	0.248065	0.632649	0.573441	0.554562	0.625944	0.557362	0.46964	0.472371	0.43725	0.412294	0.333645	0.409635	0.365033	0.386756	0.327721	0.300564	0.253411	0.332035	0.374866	0.397007	0.423025
23	0.456456	0.441049	0.417216	0.363235	0.374043	0.230483	0.178824	0.206399	0.230718	0.228288	0.588842	0.53825	0.518982	0.588264	0.523289	0.439774	0.446417	0.421008	0.389387	0.315017	0.382377	0.341307	0.355251	0.301361	0.276656	0.24072	0.311511	0.347129	0.370556	0.398624
24	0.421429	0.408549	0.38633	0.33761	0.352873	0.216168	0.166481	0.189736	0.210649	0.210699	0.55108	0.506855	0.483516	0.553931	0.490315	0.419228	0.421083	0.405836	0.362233	0.29945	0.35457	0.317515	0.324487	0.277481	0.248064	0.227001	0.290931	0.325258	0.343735	0.375083
25	0.38638	0.379367	0.355764	0.309279	0.330647	0.199257	0.156376	0.174122	0.191042	0.190643	0.51622	0.475165	0.450482	0.522404	0.457307	0.395107	0.39732	0.388678	0.34159	0.281578	0.325853	0.299022	0.298011	0.255767	0.229596	0.210157	0.271553	0.306922	0.318075	0.345157
26	0.356787	0.348732	0.326205	0.282794	0.308243	0.184525	0.146293	0.1611	0.173456	0.17453	0.478785	0.443074	0.420324	0.491546	0.423529	0.374002	0.375424	0.368609	0.319528	0.265179	0.298809	0.276282	0.275472	0.235567	0.209122	0.192517	0.250696	0.289462	0.293486	0.319447
27	0.327941	0.322253	0.301735	0.259435	0.28528	0.171635	0.137283	0.148104	0.158853	0.160918	0.445836	0.415232	0.394689	0.462756	0.389842	0.356244	0.351438	0.346945	0.297971	0.24566	0.27546	0.257325	0.250588	0.215303	0.190925	0.175406	0.232369	0.275342	0.270655	0.293662
28	0.30257	0.299557	0.277247	0.237511	0.266595	0.161986	0.129699	0.138671	0.146396	0.147128	0.411512	0.386612	0.372944	0.437068	0.360083	0.337622	0.328732	0.324588	0.279104	0.22766	0.252917	0.237064	0.229885	0.198088	0.174984	0.159255	0.217364	0.259517	0.248285	0.272545
29	0.275507	0.279259	0.257244	0.217521	0.248633	0.152041	0.123217	0.128817	0.136131	0.136564	0.379191	0.362268	0.350851	0.413236	0.334379	0.319682	0.30666	0.303261	0.258901	0.210526	0.233357	0.221353	0.211536	0.181827	0.159878	0.144852	0.20229	0.244521	0.22481	0.251311
30	0.253191	0.260888	0.237866	0.198412	0.230231	0.14419	0.117544	0.123857	0.126469	0.12677	0.351372	0.33776	0.330229	0.390436	0.311548	0.29674	0.287872	0.283198	0.246338	0.1931	0.21596	0.204527	0.194827	0.166106	0.150172	0.131617	0.188688	0.230844	0.206261	0.232875
31	0.236013	0.242734	0.219511	0.182267	0.215034	0.137239	0.11017	0.115956	0.118461	0.115566	0.325646	0.315274	0.309043	0.367112	0.288032	0.2774	0.269743	0.266953	0.231929	0.176086	0.198757	0.189123	0.179865	0.150872	0.137486	0.120822	0.179393	0.215013	0.187385	0.21743
32	0.218211	0.225186	0.209717	0.169074	0.199605	0.132882	0.102834	0.109015	0.110038	0.105276	0.302454	0.299409	0.286918	0.345071	0.266564	0.256628	0.253884	0.253439	0.21547	0.162032	0.182132	0.178544	0.16475	0.137172	0.126813	0.110896	0.168864	0.200764	0.174282	0.200196
33	0.206919	0.205956	0.195735	0.156021	0.185504	0.128324	0.0937366	0.100172	0.102536	0.0940662	0.281368	0.28166	0.264727	0.325213	0.246027	0.236901	0.2394	0.239858	0.200374	0.150944	0.168445	0.166392	0.150404	0.126741	0.115129	0.102997	0.158931	0.18768	0.16278	0.187366
34	0.194576	0.191289	0.186239	0.146832	0.168471	0.124265	0.0869591	0.0931778	0.0945653	0.0856249	0.263384	0.267289	0.244109	0.304987	0.22684	0.216726	0.226096	0.227452	0.186247	0.140466	0.155772	0.157674	0.13704	0.117449	0.105419	0.0957867	0.149812	0.175852	0.155415	0.174543
35	0.182007	0.176419	0.175129	0.138645	0.152875	0.119528	0.0787909	0.0864348	0.0895018	0.0783483	0.248017	0.253536	0.224856	0.284755	0.208159	0.198945	0.212896	0.212309	0.172115	0.131582	0.145708	0.146766	0.125011	0.109067	0.0964383	0.0894173	0.140238	0.1672	0.148855	0.164312
36	0.169212	0.161436	0.161897	0.127012	0.138859	0.114697	0.0718816	0.0776294	0.0843724	0.0735265	0.235034	0.234864	0.205751	0.268419	0.192805	0.18465	0.199689	0.196224	0.157788	0.122685	0.137747	0.133302	0.114752	0.100921	0.0881226	0.0827151	0.130406	0.15955	0.141666	0.155808
37	0.156171	0.151711	0.153167	0.120341	0.126381	0.108249	0.0661243	0.070673	0.0760127	0.0672481	0.223654	0.222684	0.18783	0.252233	0.178287	0.170401	0.187491	0.183601	0.145959	0.111968	0.130329	0.123699	0.104569	0.0928314	0.0807015	0.0765561	0.120467	0.153287	0.133526	0.144372
38	0.144381	0.139728	0.139766	0.108321	0.118043	0.101214	0.0594881	0.0652924	0.0693577	0.0628093	0.209283	0.203501	0.173088	0.23892	0.166442	0.159602	0.176503	0.169946	0.13473	0.103577	0.124437	0.110712	0.0956346	0.0830999	0.076156	0.0718599	0.112826	0.145066	0.124827	0.136756
39	0.134602	0.131887	0.131027	0.0977889	0.110612	0.0933661	0.0521047	0.0616164	0.0611142	0.0565184	0.196522	0.191261	0.160434	0.223089	0.153048	0.148307	0.167237	0.160007	0.125884	0.0917424	0.117603	0.101904	0.0860633	0.0739837	0.0727657	0.0670883	0.104385	0.138093	0.114807	0.126409
40	0.126117	0.120127	0.122378	0.0874234	0.104281	0.0880044	0.0457008	0.0577082	0.0532788	0.0511065	0.18378	0.176792	0.147491	0.211088	0.14266	0.141841	0.156745	0.150034	0.115336	0.0825979	0.111666	0.0927215	0.0773332	0.064698	0.0681071	0.0636572	0.0998268	0.130217	0.106469	0.118674
41	0.11928	0.109787	0.116932	0.0780623	0.0987998	0.0823351	0.0394444	0.055134	0.0453806	0.0445832	0.173069	0.165231	0.135591	0.19969	0.133101	0.135368	0.147984	0.141263	0.103929	0.0735979	0.104914	0.086575	0.068757	0.0564765	0.0638441	0.0601695	0.0954257	0.123339	0.0982039	0.107923
42	0.111218	0.100288	0.110095	0.0691125	0.0953247	0.0756706	0.0332665	0.0522774	0.0395731	0.040066	0.15899	0.155314	0.126493	0.187117	0.122742	0.127391	0.140393	0.133076	0.0937263	0.0655114	0.0964383	0.0806576	0.0608462	0.0505246	0.0617754	0.05639	0.0898599	0.114019	0.0901613	0.101823
43	0.104975	0.0892692	0.102683	0.0623476	0.0884153	0.0712223	0.0286896	0.0507486	0.0379313	0.0367886	0.146251	0.143065	0.117117	0.178692	0.112103	0.117656	0.130395	0.126408	0.0850214	0.0603097	0.0903074	0.0741093	0.0541786	0.0468329	0.0587304	0.0520516	0.0877849	0.110924	0.0837165	0.0943019
44	0.0971737	0.0796225	0.0962978	0.0575729	0.0829249	0.0667019	0.0265078	0.0467964	0.0339759	0.032692	0.13651	0.134319	0.108666	0.167067	0.101493	0.108995	0.12504	0.120569	0.0771358	0.0545085	0.083147	0.0696328	0.0489864	0.0427425	0.0581999	0.0476254	0.0837793	0.104605	0.0770709	0.0890186
45	0.0920474	0.0714418	0.0921039	0.0540664	0.0756137	0.0638861	0.0248849	0.0431298	0.0311632	0.0307583	0.125646	0.124509	0.0986047	0.157807	0.0918838	0.099358	0.117236	0.114564	0.0709045	0.0507101	0.0777978	0.064946	0.0463997	0.0393303	0.0550042	0.0444077	0.0839018	0.102338	0.07245	0.0834026
46	0.0853138	0.0657912	0.0860264	0.0523179	0.0689869	0.0617232	0.024888	0.0399781	0.0282689	0.0272675	0.118212	0.115594	0.0891119	0.14698	0.0827738	0.0918334	0.111102	0.110424	0.0670433	0.0471597	0.0746775	0.0601682	0.0431255	0.0370324	0.0522982	0.0398904	0.0804738	0.0973186	0.0667681	0.0799024
47	0.0794906	0.0606932	0.0808656	0.0489935	0.0613179	0.0612052	0.0247719	0.0375044	0.0269222	0.0243324	0.108647	0.106977	0.0792485	0.136077	0.0733061	0.0844814	0.105024	0.10385	0.0639794	0.0426644	0.0713154	0.0558706	0.0400334	0.035852	0.04909	0.0369019	0.0772749	0.0912004	0.0624643	0.0768606
48	0.0759277	0.0567661	0.0783794	0.0464539	0.0547978	0.0609666	0.0251486	0.0351312	0.0251077	0.0221349	0.10062	0.0987178	0.0702516	0.126361	0.0660828	0.0790569	0.0966207	0.0978732	0.0598137	0.0391516	0.0684242	0.0500506	0.0376979	0.0335259	0.0460387	0.0345821	0.0732913	0.0862436	0.0587757	0.0725819
49	0.0682304	0.0522708	0.0733504	0.0452453	0.0500074	0.0606339	0.0243889	0.0331503	0.0227408	0.0184872	0.0904774	0.0905747	0.062975	0.116586	0.0584515	0.0734252	0.0905746	0.0911836	0.0561911	0.0354317	0.0650151	0.0480007	0.0350641	0.0327411	0.0412169	0.0321241	0.0689216	0.0785526	0.053932	0.0689404
50	0.0630037	0.0491944	0.0718561	0.0438264	0.0449188	0.0608065	0.0240122	0.0317032	0.0211367	0.0156274	0.0801715	0.0838631	0.0560374	0.109466	0.0545808	0.0696645	0.0826607	0.0837343	0.0512218	0.0312189	0.0616969	0.0459006	0.0333846	0.0301607	0.0372647	0.0319765	0.0635002	0.0729586	0.0495905	0.064285
51	0.0554508	0.045148	0.067433	0.0412209	0.0413653	0.0600814	0.0226121	0.0300425	0.0185029	0.0125981	0.0696364	0.0771045	0.0491187	0.103157	0.0503492	0.064623	0.0751612	0.0772739	0.0464754	0.0264725	0.0592515	0.0427143	0.0315451	0.0283243	0.0342008	0.0294181	0.059165	0.0674776	0.0439054	0.0592717
52	0.0503151	0.042037	0.0636911	0.0389512	0.036487	0.0592432	0.0212403	0.0287618	0.015031	0.00928313	0.0592865	0.0715984	0.0452292	0.0973648	0.0458979	0.0586742	0.069947	0.0715386	0.0426738	0.021431	0.0583286	0.0402469	0.030911	0.0275489	0.0316298	0.0284606	0.0548706	0.063676	0.0382266	0.0550715
53	0.0467333	0.0390988	0.0595568	0.035382	0.0338469	0.0591616	0.0202263	0.0270038	0.0114649	0.00708884	0.0514668	0.0662963	0.0419551	0.0908384	0.0442247	0.0539278	0.0656683	0.0662051	0.0384547	0.0170204	0.0569034	0.0366368	0.0302392	0.0250124	0.0299975	0.0268502	0.0521552	0.0596484	0.0323438	0.0500111
54	0.0427371	0.035247	0.0527668	0.0319948	0.0284664	0.0573785	0.0207411	0.0260935	0.00817814	0.00524614	0.0443157	0.0623974	0.0405456	0.0844282	0.0380154	0.0484059	0.0649683	0.0599111	0.0347882	0.0143238	0.0567119	0.0348098	0.0308137	0.0245478	0.0282395	0.0237927	0.0509874	0.0541203	0.0289001	0.0461123
55	0.042329	0.0326383	0.0497908	0.0293422	0.0255093	0.0568857	0.0208824	0.024122	0.00455238	0.00386804	0.0398706	0.0569384	0.0372588	0.0763511	0.0357363	0.0435434	0.0609093	0.0564517	0.0324589	0.0109084	0.0554029	0.0297244	0.030371	0.0235276	0.0281202	0.0221132	0.0473523	0.0511601	0.0251363	0.0422291
56	0.0396921	0.0299135	0.0442973	0.0253429	0.0218395	0.0551748	0.0217143	0.0229072	0.00355098	0.00340344	0.0350143	0.0526722	0.0357144	0.0693224	0.0308926	0.0398485	0.0596034	0.0516895	0.0298534	0.010199	0.0535978	0.0266354	0.0300885	0.0221244	0.0286037	0.0210176	0.0456885	0.0452929	0.0236169	0.0384056
57	0.038653	0.0276721	0.0418204	0.024172	0.0198242	0.0540322	0.0212811	0.0214694	0.00215404	0.00271596	0.0328483	0.0480325	0.03309	0.062162	0.0278036	0.0375538	0.0564171	0.0484625	0.0290152	0.00932312	0.0510331	0.024777	0.0293885	0.0222186	0.0278628	0.0204181	0.0427659	0.0421914	0.0209392	0.0353449
58	0.0369327	0.027578	0.0391647	0.0228755	0.0185183	0.0523998	0.0199909	0.0191778	0.000537365	0.00263748	0.0299383	0.0448211	0.0305849	0.0569603	0.0257066	0.0358178	0.0530582	0.0445542	0.0276465	0.00990701	0.0484967	0.0244317	0.0279539	0.020897	0.026874	0.0208732	0.0405182	0.0387415	0.0188893	0.0316971
59	0.0328549	0.0271322	0.0372529	0.0215821	0.0166976	0.0501867	0.018798	0.0176993	-0.000382415	0.00272851	0.0259766	0.041186	0.0275117	0.0532059	0.0220118	0.0344083	0.0488957	0.040401	0.0265227	0.00999805	0.046136	0.0242276	0.0256214	0.0188753	0.0257093	0.0198373	0.038641	0.0358471	0.0166887	0.0271736
60	0.0296718	0.0289153	0.0374978	0.0206561	0.0168796	0.0479014	0.0166885	0.0152601	-0.000859571	0.00214463	0.0225486	0.0387656	0.0226836	0.0500541	0.0202068	0.0326724	0.0443062	0.0381471	0.0251886	0.00956798	0.0431538	0.0219863	0.0224666	0.0188157	0.0237599	0.0209203	0.0351816	0.0346166	0.0150877	0.0245681
61	0.0260115	0.029022	0.0338783	0.0181541	0.0155204	0.045164	0.0154579	0.014557	-0.00190178	0.000876397	0.016873	0.0362825	0.020527	0.0468428	0.0172622	0.0302803	0.0419675	0.0335074	0.0240271	0.00967471	0.0398514	0.0241523	0.0208907	0.017221	0.0215028	0.0194072	0.0326672	0.0327425	0.0150061	0.0203427
62	0.0244576	0.030466	0.0334514	0.0177304	0.0152002	0.0408476	0.0142556	0.0133766	-0.00271483	-0.000661803	0.0156801	0.0348479	0.0171241	0.0435874	0.016468	0.0277595	0.04004	0.0294641	0.0230665	0.00822127	0.0361	0.0232796	0.0187906	0.0160218	0.0188157	0.0191027	0.0292988	0.0309532	0.0152635	0.0166134
63	0.0226589	0.029248	0.0299543	0.0162926	0.0132947	0.0374133	0.0141363	0.0137094	-0.00365344	-0.00317315	0.0103906	0.0323021	0.0135078	0.0406209	0.013828	0.0240082	0.0388911	0.0237979	0.0217229	0.00764994	0.0325842	0.0237254	0.0179587	0.0147065	0.0178677	0.0183211	0.0266305	0.0287463	0.0159761	0.0135338
64	0.0222696	0.0277224	0.0274587	0.0150244	0.0112166	0.0339508	0.0131004	0.0133515	-0.0039862	-0.00538941	0.00945823	0.028579	0.0103278	0.0384266	0.0122113	0.0212583	0.0376856	0.0186151	0.0208847	0.00630637	0.0291907	0.0224948	0.0178614	0.0125907	0.0170389	0.0179726	0.0253905	0.0266462	0.0163811	0.0110853
65	0.024015	0.0259111	0.0265577	0.0149867	0.00892809	0.030595	0.0122245	0.0116469	-0.00422791	-0.0064944	0.00751194	0.0270471	0.00704734	0.035796	0.0105852	0.0189792	0.0370044	0.0137086	0.0204076	0.00456412	0.0267829	0.0206647	0.0175537	0.0106475	0.0158586	0.0167295	0.0228886	0.0245429	0.0146451	0.00880308
66	0.02264	0.0229383	0.0232208	0.0147827	0.00647325	0.0291824	0.0111698	0.0114774	-0.00445707	-0.00722897	0.00649484	0.0231576	0.00581364	0.03282	0.00915373	0.0169827	0.0371394	0.00838451	0.0193089	0.00339007	0.0250784	0.0203508	0.0182098	0.00877345	0.0144083	0.0154487	0.0218809	0.0238398	0.014281	0.00797434
67	0.0224485	0.0209009	0.0241186	0.0129965	0.00569787	0.0271388	0.00972575	0.0100868	-0.00560915	-0.00724153	0.00539927	0.0213055	0.0042001	0.0305378	0.00940173	0.0164083	0.0362291	0.00585746	0.0187783	0.00133076	0.023107	0.0173214	0.0196444	0.0073671	0.0135199	0.015207	0.0219092	0.0215325	0.0124759	0.00698236
68	0.0205211	0.0192623	0.0227248	0.0107017	0.00559427	0.0265706	0.00873691	0.00940556	-0.00579123	-0.00750522	0.0031422	0.0187847	0.00429428	0.0281426	0.00932325	0.015636	0.0364488	0.00376049	0.0169482	0.000831632	0.0202095	0.0164236	0.0194938	0.0064222	0.0134132	0.0149433	0.0218527	0.0192471	0.0104009	0.00515222
69	0.0193219	0.0179156	0.0240809	0.00840698	0.00533058	0.0249916	0.00836021	0.00847322	-0.00794471	-0.00653207	0.000128581	0.0175981	0.0046647	0.0263094	0.00994794	0.0147979	0.0355447	0.00261469	0.0164208	-0.000449154	0.0176699	0.0147818	0.0202566	0.00470821	0.0128104	0.0151976	0.0218087	0.0175834	0.00944034	0.00330951
70	0.017564	0.0168702	0.0244168	0.00700377	0.0046588	0.0237579	0.00796467	0.00830998	-0.00969637	-0.00583832	-0.00380795	0.0175322	0.00530823	0.0248088	0.0112633	0.0135453	0.0352904	0.00168235	0.0156517	-0.00168913	0.0147285	0.0137553	0.019635	0.0045795	0.012575	0.0155021	0.0219468	0.0159918	0.00739045	0.00228928
71	0.0160791	0.0158625	0.0245016	0.00569787	0.00292911	0.0227063	0.00824406	0.00814674	-0.0106444	-0.00649127	-0.0064637	0.0172246	0.00631277	0.0230948	0.0111911	0.0114954	0.0345935	-0.000339283	0.0149328	-0.00101421	0.0118687	0.0131934	0.0194938	0.00351846	0.0115736	0.0157909	0.0232622	0.0139419	0.00651148	0.000415188
72	0.0154953	0.0153603	0.0251765	0.00621269	0.00085097	0.0204209	0.00771354	0.00680317	-0.0130427	-0.00544906	-0.00963428	0.017686	0.00801735	0.0225926	0.0115992	0.00975319	0.0312346	-0.00225105	0.0159562	-0.00238603	0.0110839	0.0118875	0.0191076	0.00220314	0.00985961	0.0145949	0.0233815	0.0136311	0.00394677	-0.00128625
73	0.0139319	0.0139696	0.0224485	0.00570101	-0.00300709	0.0199909	0.00721441	0.00743415	-0.0129988	-0.0058854	-0.0110218	0.0177394	0.00815547	0.02231	0.0111126	0.00652297	0.0299162	-0.00444219	0.014958	-0.00186179	0.0102865	0.0110902	0.0190292	0.000294518	0.00876717	0.0132733	0.0236546	0.0121965	0.00233637	-0.0013145
74	0.0127265	0.0146885	0.0228786	0.00636651	-0.00523591	0.0194258	0.00679062	0.00666505	-0.0117965	-0.00538627	-0.0118914	0.0170205	0.00975332	0.0203041	0.0119476	0.00424706	0.0275429	-0.00623467	0.0156988	-0.00200305	0.0109363	0.0106915	0.017673	-0.00120915	0.00677065	0.0110225	0.02265	0.0113238	0.000989659	-0.00219033
75	0.00990437	0.0138158	0.0199089	0.0055566	-0.00721045	0.0186787	0.00595873	0.00710768	-0.01077	-0.00627466	-0.0103783	0.0165026	0.00891515	0.019174	0.0121517	0.00252993	0.0268366	-0.00731455	0.0147947	-0.00232952	0.0118059	0.0101955	0.0170232	-0.00143203	0.00664195	0.010674	0.0202454	0.0101278	-5.46218e-06	-0.00345856
76	0.00820608	0.0127265	0.0174667	0.00429151	-0.00866703	0.0185971	0.00552553	0.00689107	-0.0102646	-0.00635942	-0.0102747	0.0155012	0.00831871	0.0181569	0.0122552	0.000545967	0.0248841	-0.00803028	0.0139032	-0.00172052	0.0120194	0.00972776	0.015868	-0.00141948	0.00588226	0.00881878	0.0176556	0.00877797	0.00110895	-0.00338322
77	0.00647011	0.0124157	0.0180725	0.00349102	-0.00747414	0.0178186	0.00483491	0.00578608	-0.00984077	-0.00702807	-0.00995761	0.0146442	0.00662983	0.0168353	0.0108991	0.000746874	0.0229503	-0.00776031	0.0127825	-0.000640644	0.011966	0.00955825	0.0141477	-0.00153876	0.00672984	0.00860532	0.0155335	0.00795864	0.00216999	-0.00376306
78	0.00567275	0.0107614	0.014158	0.00220396	-0.00798897	0.0160669	0.00511743	0.00535287	-0.00973404	-0.00798552	-0.00854184	0.0125095	0.00352518	0.0159281	0.0100233	0.000699787	0.0234903	-0.00852313	0.0111125	0.000238327	0.0121481	0.00956766	0.0130208	-0.000662933	0.00607689	0.00932419	0.0137944	0.00740929	0.00382434	-0.00511605
79	0.00498213	0.0102654	0.0141768	0.00313629	-0.00571306	0.0156651	0.00499187	0.00460889	-0.0108767	-0.0081927	-0.00817456	0.011461	0.00318615	0.0149644	0.00912862	0.0026555	0.021657	-0.00942094	0.0103622	0.00145947	0.0120319	0.00880484	0.0116019	-0.000700603	0.00768102	0.00996458	0.0127271	0.00776715	0.00551322	-0.00715652
80	0.0038175	0.00932049	0.0130812	0.0019591	-0.00530811	0.014243	0.00511115	0.00273165	-0.0109897	-0.00928828	-0.0083378	0.00957124	0.00216905	0.0141482	0.00844114	0.00305103	0.0218736	-0.0103564	0.00969041	0.00267119	0.0120037	0.00872636	0.0107229	-0.00134727	0.00656347	0.0102659	0.0124477	0.00805282	0.00520244	-0.00816734
81	0.00414397	0.00890925	0.0136431	0.00164832	-0.00320799	0.0138098	0.0045461	0.00203162	-0.0112189	-0.00962103	-0.00867997	0.00904072	0.00130577	0.012205	0.00757472	0.00356272	0.0226584	-0.011452	0.00904687	0.00367887	0.0125059	0.00875148	0.00968695	-0.00217288	0.00683344	0.0099583	0.0127522	0.00838243	0.00367366	-0.00942301
82	0.00542476	0.00831281	0.0142176	0.000898057	-0.00269317	0.0139448	0.00416312	0.00124054	-0.0107166	-0.0105753	-0.0096845	0.00802677	0.00317045	0.010987	0.00624057	0.00352191	0.0227463	-0.0130122	0.00827777	0.00362864	0.0122517	0.00785367	0.0102112	-0.00271596	0.00709713	0.010087	0.0121118	0.00887529	0.00108697	-0.00999748
83	0.00532117	0.00756254	0.0142992	0.00191515	-0.00318602	0.0143309	0.00417882	0.00128763	-0.00979682	-0.0110525	-0.0109653	0.00735498	0.0052015	0.00977843	0.00651682	0.00216579	0.0245576	-0.0136337	0.00727951	0.00322369	0.0111624	0.00708771	0.00996006	-0.00267515	0.00682088	0.0110727	0.0116158	0.00880622	-0.000755727	-0.00913421
84	0.00774148	0.00700377	0.014902	0.00205956	-0.00292233	0.0147955	0.00367655	0.00194058	-0.00902459	-0.012236	-0.0119259	0.00732673	0.00487816	0.00850392	0.00446065	0.00125856	0.0247051	-0.0143903	0.00604268	0.00277793	0.00974346	0.0065823	0.0104121	-0.00411289	0.00634058	0.0101969	0.0110131	0.00894121	-0.00328277	-0.00874809
85	0.00874601	0.00489738	0.0133951	0.00155415	-0.00445111	0.0156086	0.00336263	0.00407836	-0.00839361	-0.0127916	-0.0128488	0.00550914	0.00510419	0.00774738	0.00407453	-0.00154159	0.0252733	-0.0155832	0.00531125	0.001742	0.00775636	0.00543336	0.0109238	-0.00450843	0.00450102	0.0112642	0.0108153	0.00806538	-0.00448508	-0.00709688
86	0.00888728	0.00350358	0.0130844	0.00171111	-0.00486548	0.0156494	0.00326845	0.00659599	-0.00895238	-0.0136235	-0.0129304	0.00507593	0.00381084	0.00732987	0.00321754	-0.00307979	0.0240647	-0.0164715	0.00463318	0.00192093	0.00653521	0.0054365	0.0116019	-0.00570132	0.00276819	0.0109817	0.0103695	0.00757566	-0.0048555	-0.00700898
87	0.00798633	0.00273448	0.0110219	0.00194654	-0.00386408	0.0153041	0.00294826	0.0100554	-0.00942326	-0.0138213	-0.0118819	0.00396466	0.00332113	0.00715093	0.00308883	-0.00385517	0.021161	-0.0169173	0.00470538	0.00110474	0.00541139	0.0042907	0.0114135	-0.00738706	0.00109187	0.01144	0.00961927	0.00638591	-0.00427789	-0.00759601
88	0.00705086	0.000719124	0.00978194	0.00172994	-0.00462377	0.016249	0.00272851	0.0124945	-0.0104655	-0.0142231	-0.010598	0.002574	0.00342472	0.00674598	0.0036068	-0.00429779	0.0186842	-0.0173976	0.00508209	0.00080024	0.00486517	0.00403956	0.0114794	-0.00900374	-0.000433772	0.0113364	0.0092771	0.00553833	-0.00308814	-0.00921582
89	0.00603376	0.00121198	0.00969091	0.000210576	-0.00366945	0.0161485	0.00224822	0.0141834	-0.0114983	-0.0137271	-0.00966253	0.00301663	0.00263365	0.00513872	0.00328346	-0.00444219	0.0160127	-0.0169707	0.00555924	0.000784545	0.00484005	0.00279645	0.0116615	-0.0098419	-0.000110436	0.0108436	0.00892237	0.00531859	-0.00312267	-0.0110397
90	0.00472472	0.00136893	0.00976311	-0.00184559	-0.00418742	0.0169427	0.00240204	0.0147547	-0.0116646	-0.0134634	-0.00815572	0.00129008	0.00285339	0.00407453	0.00438845	-0.00420676	0.0137808	-0.0177178	0.0065575	0.000850467	0.00482122	0.00264263	0.0112565	-0.0100868	-0.00167061	0.00963497	0.00777657	0.00540021	-0.00374109	-0.013482
91	0.00431035	0.000637505	0.0104004	-0.00341204	-0.00395826	0.0159727	0.00244285	0.0141237	-0.0118812	-0.0133598	-0.00857323	0.00204976	0.00311394	0.00152866	0.00484677	-0.00400899	0.0127888	-0.0178465	0.0063974	0.00053341	0.00432837	0.00138381	0.0110337	-0.00973517	-0.000236004	0.00879681	0.00703572	0.0056074	-0.00542055	-0.0138241
92	0.0025681	0.000609253	0.0120987	-0.00511034	-0.00531125	0.0157875	0.00290431	0.0120801	-0.0115171	-0.0131714	-0.00782611	0.000655964	0.00397722	-5.34917e-05	0.00579167	-0.00277529	0.0123273	-0.0182326	0.00701582	0.00103882	0.00380726	0.000781091	0.00938873	-0.00830684	-0.00127507	0.00742184	0.00491678	0.00577377	-0.00678296	-0.0142605
93	0.0031206	0.000320448	0.0128175	-0.00721359	-0.005644	0.0139668	0.00311463	0.0102437	-0.0113413	-0.0125562	-0.00810236	0.00123985	0.00325521	-0.00139392	0.00692491	-0.00288202	0.0126852	-0.018399	0.00634718	0.000470626	0.00271483	4.02443e-05	0.00880484	-0.00700408	-0.00144145	0.0071456	0.00455263	0.00586795	-0.00845928	-0.0135542
94	0.00319594	0.00102049	0.0145378	-0.00829033	-0.00638799	0.0122622	0.00406581	0.00834765	-0.0113319	-0.0127163	-0.00717944	0.00128694	0.00187083	-0.00253972	0.00735184	-0.00246137	0.0127919	-0.0181855	0.00479328	0.000633864	0.00222825	-0.000314483	0.00841872	-0.00606547	-0.000882675	0.00698236	0.0039091	0.0073779	-0.00920955	-0.0137771
95	0.0028004	0.000279638	0.0134862	-0.00883969	-0.00760599	0.011581	0.00335949	0.00713279	-0.0110399	-0.0122046	-0.00655788	-0.000201033	0.00207174	-0.00226975	0.00880528	-0.00194341	0.0134606	-0.0180349	0.00448564	0.00114555	0.00078737	-0.000427494	0.00753033	-0.00426671	-0.00184327	0.00735278	0.00354809	0.00805596	-0.00829918	-0.0142668
96	0.00331523	-6.56717e-05	0.0119857	-0.00802036	-0.00785398	0.0104227	0.00407209	0.00694444	-0.0104152	-0.0127414	-0.00547486	-0.00101722	0.00102639	-0.00273749	0.00849764	-0.00254299	0.0136112	-0.017451	0.00408383	0.00026344	-0.000342736	-0.000182638	0.0069025	-0.00467167	-0.00151365	0.00751602	0.00381806	0.0089161	-0.00742649	-0.0143955
97	0.00282238	-0.000508296	0.0104318	-0.00688084	-0.00898409	0.0106738	0.00372991	0.00645159	-0.0111435	-0.0130427	-0.00466809	-0.00281283	0.000929073	-0.0030828	0.00876133	-0.00193399	0.0145499	-0.0172218	0.00476503	0.00133704	-0.00150423	-0.000452607	0.00636256	-0.00337833	-0.00218858	0.00803085	0.0045903	0.0085959	-0.00553984	-0.0152807
98	0.00348474	-0.00022577	0.00956848	-0.00652925	-0.0103559	0.0102688	0.00459947	0.00649553	-0.0107543	-0.0137742	-0.00480308	-0.00360077	0.000502144	-0.00370436	0.00788864	-0.00281296	0.0148355	-0.0176236	0.00546507	0.000668395	-0.00281641	-0.000377267	0.00526698	-0.00425102	-0.00161411	0.00804968	0.00555717	0.00858962	-0.0049277	-0.0149637
99	0.00273448	-0.000241466	0.00926712	-0.00506325	-0.0118345	0.00994236	0.00438286	0.00653634	-0.01023	-0.0145433	-0.00406537	-0.00398061	0.00145018	-0.00469634	0.00662041	-0.00354753	0.0151777	-0.0177241	0.00650727	0.00218148	-0.00319625	-0.00111497	0.00381982	-0.00421021	-0.00243343	0.0078111	0.00648951	0.00850172	-0.00331102	-0.0150892
100	0.00118058	0.000185463	0.00980706	-0.00459551	-0.0140539	0.00949973	0.0033846	0.00667447	-0.00956766	-0.014132	-0.00090421	-0.00413757	0.000633989	-0.00367925	0.00698142	-0.00291969	0.0159562	-0.0184304	0.00743961	0.00322055	-0.00408778	-0.000342736	0.00177935	-0.00291687	-0.00198453	0.00783622	0.00748463	0.00954393	-0.00297199	-0.0139152
back
average back

## Sheet: wt polo miror
100	0.00118058	0.000185463	0.00980706	-0.00459551	-0.0140539	0.00949973	0.0033846	0.00667447	-0.00956766	-0.014132	-0.00090421	-0.00413757	0.000633989	-0.00367925	0.00698142	-0.00291969	0.0159562	-0.0184304	0.00743961	0.00322055	-0.00408778	-0.000342736	0.00177935	-0.00291687	-0.00198453	0.00783622	0.00748463	0.00954393	-0.00297199	-0.0139152
99	0.00273448	-0.000241466	0.00926712	-0.00506325	-0.0118345	0.00994236	0.00438286	0.00653634	-0.01023	-0.0145433	-0.00406537	-0.00398061	0.00145018	-0.00469634	0.00662041	-0.00354753	0.0151777	-0.0177241	0.00650727	0.00218148	-0.00319625	-0.00111498	0.00381982	-0.00421021	-0.00243343	0.0078111	0.00648951	0.00850172	-0.00331102	-0.0150892
98	0.00348474	-0.00022577	0.00956848	-0.00652925	-0.0103559	0.0102688	0.00459947	0.00649553	-0.0107543	-0.0137742	-0.00480308	-0.00360077	0.000502144	-0.00370436	0.00788864	-0.00281296	0.0148355	-0.0176236	0.00546507	0.000668395	-0.00281641	-0.000377267	0.00526698	-0.00425102	-0.00161411	0.00804968	0.00555717	0.00858962	-0.0049277	-0.0149637
97	0.00282238	-0.000508296	0.0104318	-0.00688084	-0.00898409	0.0106738	0.00372991	0.00645159	-0.0111435	-0.0130427	-0.00466809	-0.00281283	0.000929073	-0.0030828	0.00876133	-0.00193399	0.0145499	-0.0172218	0.00476503	0.00133704	-0.00150423	-0.000452607	0.00636256	-0.00337833	-0.00218858	0.00803085	0.0045903	0.0085959	-0.00553984	-0.0152807
96	0.00331523	-6.56717e-05	0.0119857	-0.00802036	-0.00785398	0.0104227	0.00407208	0.00694444	-0.0104152	-0.0127414	-0.00547486	-0.00101722	0.00102639	-0.00273749	0.00849764	-0.00254299	0.0136112	-0.017451	0.00408383	0.00026344	-0.000342736	-0.000182638	0.0069025	-0.00467167	-0.00151365	0.00751602	0.00381806	0.0089161	-0.00742649	-0.0143955
95	0.0028004	0.000279638	0.0134862	-0.00883969	-0.00760599	0.011581	0.00335949	0.00713279	-0.0110399	-0.0122046	-0.00655788	-0.000201033	0.00207173	-0.00226976	0.00880528	-0.00194341	0.0134606	-0.0180349	0.00448564	0.00114555	0.00078737	-0.000427494	0.00753033	-0.00426671	-0.00184326	0.00735278	0.00354809	0.00805596	-0.00829918	-0.0142668
94	0.00319594	0.00102049	0.0145378	-0.00829033	-0.00638799	0.0122622	0.00406581	0.00834765	-0.0113319	-0.0127163	-0.00717944	0.00128694	0.00187083	-0.00253973	0.00735184	-0.00246137	0.0127919	-0.0181855	0.00479328	0.000633864	0.00222826	-0.000314483	0.00841872	-0.00606547	-0.000882675	0.00698236	0.0039091	0.0073779	-0.00920955	-0.0137771
93	0.0031206	0.000320448	0.0128175	-0.00721359	-0.005644	0.0139668	0.00311463	0.0102437	-0.0113413	-0.0125562	-0.00810236	0.00123985	0.00325521	-0.00139392	0.00692491	-0.00288202	0.0126852	-0.018399	0.00634718	0.000470626	0.00271483	4.02443e-05	0.00880484	-0.00700408	-0.00144145	0.0071456	0.00455263	0.00586795	-0.00845928	-0.0135542
92	0.0025681	0.000609253	0.0120987	-0.00511034	-0.00531125	0.0157875	0.00290431	0.0120801	-0.0115171	-0.0131714	-0.00782611	0.000655964	0.00397722	-5.34917e-05	0.00579167	-0.00277529	0.0123273	-0.0182326	0.00701582	0.00103882	0.00380726	0.000781091	0.00938873	-0.00830684	-0.00127507	0.00742184	0.00491678	0.00577377	-0.00678296	-0.0142605
91	0.00431035	0.000637505	0.0104004	-0.00341204	-0.00395826	0.0159727	0.00244285	0.0141237	-0.0118812	-0.0133598	-0.00857323	0.00204976	0.00311394	0.00152866	0.00484677	-0.00400899	0.0127888	-0.0178465	0.0063974	0.00053341	0.00432837	0.00138382	0.0110337	-0.00973517	-0.000236004	0.00879681	0.00703572	0.0056074	-0.00542055	-0.0138241
90	0.00472472	0.00136893	0.00976311	-0.00184559	-0.00418742	0.0169427	0.00240204	0.0147547	-0.0116646	-0.0134634	-0.00815572	0.00129008	0.00285339	0.00407453	0.00438845	-0.00420676	0.0137808	-0.0177178	0.0065575	0.000850467	0.00482122	0.00264263	0.0112565	-0.0100868	-0.00167061	0.00963497	0.00777657	0.00540021	-0.00374109	-0.013482
89	0.00603376	0.00121198	0.00969091	0.000210576	-0.00366945	0.0161485	0.00224822	0.0141834	-0.0114983	-0.0137271	-0.00966253	0.00301663	0.00263365	0.00513872	0.00328346	-0.0044422	0.0160127	-0.0169707	0.00555924	0.000784545	0.00484006	0.00279645	0.0116615	-0.0098419	-0.000110436	0.0108436	0.00892237	0.00531859	-0.00312267	-0.0110397
88	0.00705086	0.000719124	0.00978195	0.00172994	-0.00462377	0.016249	0.00272851	0.0124945	-0.0104655	-0.0142231	-0.010598	0.002574	0.00342472	0.00674598	0.0036068	-0.00429779	0.0186842	-0.0173976	0.00508209	0.00080024	0.00486517	0.00403956	0.0114794	-0.00900374	-0.000433772	0.0113364	0.0092771	0.00553834	-0.00308814	-0.00921583
87	0.00798633	0.00273448	0.0110219	0.00194655	-0.00386408	0.0153041	0.00294826	0.0100554	-0.00942326	-0.0138213	-0.0118819	0.00396466	0.00332113	0.00715093	0.00308883	-0.00385517	0.021161	-0.0169173	0.00470538	0.00110474	0.00541139	0.0042907	0.0114135	-0.00738706	0.00109187	0.01144	0.00961927	0.00638591	-0.00427789	-0.00759601
86	0.00888728	0.00350358	0.0130844	0.00171111	-0.00486548	0.0156494	0.00326845	0.00659599	-0.00895238	-0.0136235	-0.0129304	0.00507593	0.00381084	0.00732987	0.00321754	-0.00307979	0.0240647	-0.0164715	0.00463318	0.00192093	0.00653521	0.0054365	0.0116019	-0.00570132	0.00276819	0.0109817	0.0103695	0.00757566	-0.0048555	-0.00700898
85	0.00874601	0.00489738	0.0133951	0.00155415	-0.00445111	0.0156086	0.00336263	0.00407836	-0.00839361	-0.0127916	-0.0128488	0.00550914	0.00510419	0.00774738	0.00407453	-0.00154159	0.0252733	-0.0155832	0.00531125	0.001742	0.00775636	0.00543336	0.0109238	-0.00450843	0.00450102	0.0112642	0.0108153	0.00806538	-0.00448508	-0.00709688
84	0.00774148	0.00700377	0.014902	0.00205955	-0.00292233	0.0147955	0.00367655	0.00194058	-0.00902459	-0.012236	-0.0119259	0.00732673	0.00487817	0.00850392	0.00446065	0.00125856	0.0247051	-0.0143903	0.00604268	0.00277793	0.00974346	0.0065823	0.0104121	-0.0041129	0.00634058	0.0101969	0.0110131	0.00894121	-0.00328277	-0.00874809
83	0.00532117	0.00756254	0.0142992	0.00191515	-0.00318602	0.0143309	0.00417882	0.00128763	-0.00979683	-0.0110525	-0.0109653	0.00735498	0.0052015	0.00977843	0.00651682	0.00216578	0.0245576	-0.0136337	0.00727951	0.00322369	0.0111624	0.00708771	0.00996006	-0.00267515	0.00682088	0.0110727	0.0116158	0.00880622	-0.000755727	-0.00913421
82	0.00542476	0.00831281	0.0142176	0.000898057	-0.00269317	0.0139448	0.00416312	0.00124054	-0.0107166	-0.0105753	-0.0096845	0.00802676	0.00317045	0.010987	0.00624057	0.00352191	0.0227463	-0.0130122	0.00827777	0.00362864	0.0122517	0.00785367	0.0102112	-0.00271596	0.00709713	0.010087	0.0121118	0.00887529	0.00108697	-0.00999748
81	0.00414397	0.00890925	0.0136431	0.00164832	-0.00320799	0.0138098	0.0045461	0.00203162	-0.0112189	-0.00962103	-0.00867997	0.00904072	0.00130577	0.012205	0.00757472	0.00356272	0.0226584	-0.011452	0.00904687	0.00367887	0.0125059	0.00875148	0.00968695	-0.00217288	0.00683344	0.0099583	0.0127522	0.00838243	0.00367366	-0.00942301
80	0.0038175	0.00932048	0.0130812	0.0019591	-0.00530811	0.014243	0.00511116	0.00273165	-0.0109897	-0.00928828	-0.0083378	0.00957124	0.00216905	0.0141482	0.00844114	0.00305104	0.0218736	-0.0103564	0.00969041	0.00267119	0.0120037	0.00872636	0.0107229	-0.00134727	0.00656347	0.0102659	0.0124477	0.00805282	0.00520244	-0.00816734
79	0.00498213	0.0102654	0.0141768	0.00313629	-0.00571306	0.0156651	0.00499187	0.00460889	-0.0108767	-0.0081927	-0.00817456	0.011461	0.00318615	0.0149644	0.00912862	0.0026555	0.021657	-0.00942094	0.0103622	0.00145947	0.0120319	0.00880484	0.0116019	-0.000700603	0.00768102	0.00996458	0.0127271	0.00776716	0.00551322	-0.00715652
78	0.00567275	0.0107614	0.014158	0.00220396	-0.00798897	0.0160669	0.00511743	0.00535287	-0.00973404	-0.00798552	-0.00854184	0.0125095	0.00352518	0.0159281	0.0100233	0.000699787	0.0234903	-0.00852313	0.0111125	0.000238327	0.0121481	0.00956766	0.0130208	-0.000662933	0.00607689	0.00932419	0.0137944	0.00740929	0.00382434	-0.00511605
77	0.00647011	0.0124157	0.0180725	0.00349102	-0.00747414	0.0178186	0.00483491	0.00578608	-0.00984077	-0.00702807	-0.00995761	0.0146442	0.00662983	0.0168353	0.0108991	0.000746874	0.0229503	-0.00776031	0.0127825	-0.000640644	0.011966	0.00955825	0.0141477	-0.00153877	0.00672984	0.00860532	0.0155335	0.00795865	0.00216999	-0.00376306
76	0.00820608	0.0127265	0.0174667	0.00429151	-0.00866703	0.0185971	0.00552553	0.00689107	-0.0102646	-0.00635942	-0.0102747	0.0155012	0.00831871	0.0181569	0.0122552	0.000545967	0.0248841	-0.00803028	0.0139032	-0.00172052	0.0120194	0.00972776	0.015868	-0.00141948	0.00588226	0.00881878	0.0176556	0.00877797	0.00110895	-0.00338322
75	0.00990437	0.0138158	0.0199089	0.00555661	-0.00721045	0.0186787	0.00595873	0.00710767	-0.01077	-0.00627466	-0.0103783	0.0165026	0.00891515	0.019174	0.0121517	0.00252993	0.0268366	-0.00731455	0.0147947	-0.00232952	0.0118059	0.0101955	0.0170232	-0.00143203	0.00664195	0.010674	0.0202454	0.0101278	-5.46218e-06	-0.00345856
74	0.0127265	0.0146885	0.0228786	0.00636651	-0.00523591	0.0194258	0.00679062	0.00666505	-0.0117965	-0.00538627	-0.0118914	0.0170205	0.00975332	0.0203041	0.0119476	0.00424706	0.0275429	-0.00623467	0.0156988	-0.00200305	0.0109363	0.0106915	0.017673	-0.00120915	0.00677065	0.0110225	0.02265	0.0113238	0.000989659	-0.00219033
73	0.0139319	0.0139696	0.0224485	0.00570101	-0.00300709	0.0199909	0.00721441	0.00743415	-0.0129988	-0.0058854	-0.0110218	0.0177394	0.00815547	0.02231	0.0111126	0.00652297	0.0299162	-0.0044422	0.014958	-0.00186179	0.0102865	0.0110902	0.0190292	0.000294518	0.00876717	0.0132733	0.0236546	0.0121965	0.00233637	-0.0013145
72	0.0154953	0.0153603	0.0251765	0.00621269	0.00085097	0.020421	0.00771354	0.00680317	-0.0130427	-0.00544906	-0.00963428	0.017686	0.00801735	0.0225926	0.0115992	0.00975319	0.0312346	-0.00225105	0.0159562	-0.00238603	0.0110839	0.0118875	0.0191076	0.00220314	0.00985961	0.0145949	0.0233815	0.0136311	0.00394677	-0.00128625
71	0.0160791	0.0158625	0.0245016	0.00569787	0.00292911	0.0227063	0.00824406	0.00814675	-0.0106444	-0.00649127	-0.0064637	0.0172246	0.00631277	0.0230948	0.0111911	0.0114954	0.0345935	-0.000339283	0.0149328	-0.00101421	0.0118687	0.0131934	0.0194938	0.00351846	0.0115736	0.0157909	0.0232622	0.0139419	0.00651148	0.000415188
70	0.017564	0.0168702	0.0244168	0.00700377	0.0046588	0.0237579	0.00796467	0.00830998	-0.00969637	-0.00583832	-0.00380795	0.0175322	0.00530823	0.0248088	0.0112633	0.0135453	0.0352904	0.00168235	0.0156517	-0.00168913	0.0147285	0.0137553	0.019635	0.0045795	0.012575	0.0155021	0.0219468	0.0159918	0.00739045	0.00228928
69	0.0193219	0.0179156	0.0240809	0.00840698	0.00533058	0.0249916	0.00836021	0.00847322	-0.00794471	-0.00653207	0.000128581	0.0175981	0.0046647	0.0263094	0.00994794	0.0147979	0.0355447	0.00261469	0.0164208	-0.000449154	0.0176699	0.0147818	0.0202566	0.00470821	0.0128104	0.0151976	0.0218087	0.0175834	0.00944034	0.00330951
68	0.0205211	0.0192623	0.0227248	0.0107017	0.00559428	0.0265706	0.00873691	0.00940556	-0.00579123	-0.00750522	0.0031422	0.0187847	0.00429428	0.0281426	0.00932325	0.015636	0.0364488	0.00376049	0.0169482	0.000831632	0.0202095	0.0164236	0.0194938	0.0064222	0.0134132	0.0149433	0.0218527	0.0192471	0.0104009	0.00515221
67	0.0224485	0.0209009	0.0241186	0.0129965	0.00569787	0.0271388	0.00972575	0.0100868	-0.00560916	-0.00724153	0.00539927	0.0213055	0.0042001	0.0305378	0.00940173	0.0164083	0.0362291	0.00585746	0.0187783	0.00133076	0.023107	0.0173214	0.0196444	0.0073671	0.0135199	0.015207	0.0219092	0.0215325	0.0124759	0.00698236
66	0.02264	0.0229383	0.0232208	0.0147827	0.00647325	0.0291824	0.0111698	0.0114774	-0.00445707	-0.00722897	0.00649484	0.0231576	0.00581364	0.03282	0.00915373	0.0169827	0.0371394	0.00838451	0.0193089	0.00339007	0.0250784	0.0203508	0.0182098	0.00877345	0.0144083	0.0154487	0.0218809	0.0238398	0.014281	0.00797434
65	0.024015	0.0259111	0.0265577	0.0149867	0.00892809	0.030595	0.0122245	0.0116469	-0.00422791	-0.0064944	0.00751194	0.0270471	0.00704734	0.035796	0.0105852	0.0189792	0.0370044	0.0137086	0.0204076	0.00456412	0.0267829	0.0206647	0.0175537	0.0106475	0.0158586	0.0167295	0.0228886	0.0245429	0.0146451	0.00880309
64	0.0222696	0.0277224	0.0274587	0.0150244	0.0112166	0.0339508	0.0131004	0.0133515	-0.0039862	-0.00538941	0.00945823	0.028579	0.0103278	0.0384266	0.0122113	0.0212583	0.0376856	0.0186151	0.0208847	0.00630637	0.0291907	0.0224948	0.0178614	0.0125907	0.0170389	0.0179726	0.0253905	0.0266462	0.0163811	0.0110853
63	0.0226589	0.029248	0.0299543	0.0162926	0.0132947	0.0374133	0.0141363	0.0137094	-0.00365344	-0.00317315	0.0103906	0.0323021	0.0135078	0.0406209	0.013828	0.0240082	0.0388911	0.0237979	0.0217229	0.00764994	0.0325842	0.0237254	0.0179587	0.0147065	0.0178677	0.0183211	0.0266305	0.0287463	0.0159761	0.0135338
62	0.0244576	0.030466	0.0334514	0.0177304	0.0152002	0.0408476	0.0142556	0.0133766	-0.00271483	-0.000661803	0.0156801	0.0348479	0.0171241	0.0435874	0.016468	0.0277595	0.04004	0.0294641	0.0230665	0.00822127	0.0361	0.0232796	0.0187906	0.0160218	0.0188157	0.0191027	0.0292988	0.0309532	0.0152635	0.0166134
61	0.0260115	0.029022	0.0338783	0.0181541	0.0155204	0.045164	0.0154579	0.014557	-0.00190178	0.000876397	0.016873	0.0362825	0.020527	0.0468428	0.0172622	0.0302803	0.0419675	0.0335074	0.0240271	0.00967471	0.0398514	0.0241523	0.0208907	0.017221	0.0215028	0.0194072	0.0326672	0.0327425	0.0150061	0.0203427
60	0.0296718	0.0289153	0.0374978	0.0206561	0.0168796	0.0479014	0.0166885	0.0152601	-0.000859571	0.00214463	0.0225486	0.0387656	0.0226836	0.0500541	0.0202068	0.0326724	0.0443062	0.0381471	0.0251886	0.00956798	0.0431538	0.0219863	0.0224666	0.0188157	0.0237599	0.0209203	0.0351816	0.0346166	0.0150877	0.0245681
59	0.0328549	0.0271322	0.0372529	0.0215821	0.0166976	0.0501867	0.018798	0.0176993	-0.000382415	0.00272851	0.0259766	0.041186	0.0275117	0.0532059	0.0220118	0.0344083	0.0488957	0.040401	0.0265227	0.00999805	0.046136	0.0242276	0.0256214	0.0188753	0.0257093	0.0198373	0.038641	0.0358471	0.0166887	0.0271736
58	0.0369327	0.027578	0.0391647	0.0228755	0.0185183	0.0523998	0.0199909	0.0191778	0.000537365	0.00263748	0.0299383	0.0448211	0.0305849	0.0569603	0.0257066	0.0358178	0.0530582	0.0445542	0.0276465	0.00990701	0.0484967	0.0244317	0.0279539	0.020897	0.026874	0.0208732	0.0405182	0.0387415	0.0188893	0.0316971
57	0.038653	0.0276721	0.0418204	0.024172	0.0198242	0.0540322	0.0212811	0.0214694	0.00215404	0.00271596	0.0328483	0.0480325	0.03309	0.062162	0.0278036	0.0375538	0.0564171	0.0484625	0.0290152	0.00932312	0.0510331	0.024777	0.0293885	0.0222186	0.0278628	0.0204181	0.0427659	0.0421914	0.0209392	0.0353449
56	0.0396921	0.0299135	0.0442973	0.0253429	0.0218395	0.0551748	0.0217143	0.0229072	0.00355098	0.00340344	0.0350143	0.0526722	0.0357144	0.0693224	0.0308926	0.0398485	0.0596034	0.0516895	0.0298534	0.010199	0.0535978	0.0266354	0.0300885	0.0221244	0.0286037	0.0210176	0.0456885	0.0452929	0.0236169	0.0384056
55	0.042329	0.0326383	0.0497908	0.0293422	0.0255093	0.0568857	0.0208824	0.024122	0.00455238	0.00386804	0.0398706	0.0569384	0.0372588	0.0763511	0.0357363	0.0435434	0.0609093	0.0564517	0.0324589	0.0109084	0.0554029	0.0297244	0.030371	0.0235276	0.0281202	0.0221132	0.0473522	0.0511601	0.0251363	0.0422291
54	0.0427371	0.035247	0.0527668	0.0319948	0.0284664	0.0573785	0.0207411	0.0260935	0.00817814	0.00524614	0.0443157	0.0623974	0.0405456	0.0844282	0.0380154	0.0484059	0.0649683	0.0599111	0.0347882	0.0143238	0.0567119	0.0348098	0.0308137	0.0245478	0.0282395	0.0237927	0.0509874	0.0541203	0.0289001	0.0461123
53	0.0467333	0.0390988	0.0595568	0.035382	0.0338469	0.0591616	0.0202263	0.0270038	0.0114649	0.00708884	0.0514668	0.0662963	0.0419551	0.0908384	0.0442247	0.0539278	0.0656683	0.0662051	0.0384547	0.0170204	0.0569034	0.0366368	0.0302392	0.0250124	0.0299975	0.0268502	0.0521552	0.0596484	0.0323438	0.0500111
52	0.0503151	0.042037	0.0636911	0.0389512	0.036487	0.0592432	0.0212403	0.0287618	0.015031	0.00928313	0.0592865	0.0715984	0.0452292	0.0973648	0.0458979	0.0586742	0.069947	0.0715386	0.0426738	0.021431	0.0583286	0.0402469	0.030911	0.0275489	0.0316298	0.0284606	0.0548706	0.063676	0.0382266	0.0550715
51	0.0554508	0.045148	0.067433	0.0412209	0.0413653	0.0600814	0.0226121	0.0300425	0.0185029	0.0125981	0.0696364	0.0771045	0.0491187	0.103157	0.0503492	0.064623	0.0751612	0.0772739	0.0464754	0.0264725	0.0592515	0.0427143	0.0315451	0.0283243	0.0342008	0.0294181	0.059165	0.0674776	0.0439054	0.0592717
50	0.0630037	0.0491944	0.0718561	0.0438264	0.0449188	0.0608065	0.0240122	0.0317032	0.0211367	0.0156274	0.0801715	0.0838631	0.0560374	0.109466	0.0545808	0.0696645	0.0826607	0.0837343	0.0512218	0.0312189	0.0616969	0.0459006	0.0333846	0.0301607	0.0372647	0.0319765	0.0635002	0.0729586	0.0495905	0.064285
49	0.0682304	0.0522708	0.0733504	0.0452453	0.0500074	0.0606339	0.0243889	0.0331503	0.0227408	0.0184872	0.0904774	0.0905747	0.062975	0.116586	0.0584515	0.0734252	0.0905746	0.0911836	0.0561911	0.0354317	0.0650151	0.0480007	0.0350641	0.0327411	0.0412169	0.0321241	0.0689216	0.0785526	0.053932	0.0689404
48	0.0759277	0.0567661	0.0783794	0.0464539	0.0547978	0.0609666	0.0251486	0.0351312	0.0251078	0.0221349	0.10062	0.0987178	0.0702516	0.126361	0.0660828	0.0790569	0.0966207	0.0978732	0.0598137	0.0391516	0.0684242	0.0500506	0.0376979	0.0335259	0.0460387	0.0345821	0.0732913	0.0862436	0.0587757	0.0725819
47	0.0794906	0.0606932	0.0808656	0.0489935	0.0613179	0.0612052	0.0247719	0.0375044	0.0269222	0.0243324	0.108647	0.106977	0.0792485	0.136077	0.0733061	0.0844814	0.105024	0.10385	0.0639794	0.0426644	0.0713154	0.0558706	0.0400334	0.035852	0.04909	0.0369019	0.0772749	0.0912004	0.0624643	0.0768606
46	0.0853138	0.0657912	0.0860264	0.0523179	0.0689869	0.0617232	0.024888	0.0399781	0.0282689	0.0272675	0.118212	0.115594	0.0891119	0.14698	0.0827738	0.0918334	0.111102	0.110424	0.0670433	0.0471597	0.0746775	0.0601682	0.0431255	0.0370324	0.0522982	0.0398904	0.0804738	0.0973186	0.0667681	0.0799024
45	0.0920474	0.0714418	0.0921039	0.0540664	0.0756137	0.0638861	0.0248849	0.0431298	0.0311632	0.0307583	0.125646	0.124509	0.0986047	0.157807	0.0918838	0.099358	0.117236	0.114564	0.0709045	0.0507101	0.0777978	0.064946	0.0463997	0.0393303	0.0550042	0.0444077	0.0839018	0.102338	0.07245	0.0834026
44	0.0971737	0.0796225	0.0962978	0.0575729	0.0829249	0.0667019	0.0265078	0.0467964	0.0339759	0.032692	0.13651	0.134319	0.108666	0.167067	0.101493	0.108995	0.12504	0.120569	0.0771358	0.0545085	0.083147	0.0696328	0.0489864	0.0427425	0.0581999	0.0476254	0.0837793	0.104605	0.0770709	0.0890186
43	0.104975	0.0892692	0.102683	0.0623476	0.0884153	0.0712223	0.0286896	0.0507486	0.0379313	0.0367886	0.146251	0.143065	0.117117	0.178692	0.112103	0.117656	0.130395	0.126408	0.0850214	0.0603097	0.0903074	0.0741093	0.0541786	0.0468329	0.0587304	0.0520516	0.0877849	0.110924	0.0837165	0.0943019
42	0.111218	0.100288	0.110095	0.0691125	0.0953247	0.0756706	0.0332665	0.0522774	0.0395731	0.040066	0.15899	0.155314	0.126493	0.187117	0.122742	0.127391	0.140393	0.133076	0.0937263	0.0655114	0.0964383	0.0806576	0.0608462	0.0505246	0.0617754	0.05639	0.0898599	0.114019	0.0901613	0.101823
41	0.11928	0.109787	0.116932	0.0780623	0.0987998	0.0823351	0.0394444	0.055134	0.0453806	0.0445832	0.173069	0.165231	0.135591	0.19969	0.133101	0.135368	0.147984	0.141263	0.103929	0.0735979	0.104914	0.086575	0.068757	0.0564765	0.0638441	0.0601695	0.0954257	0.123339	0.0982039	0.107923
40	0.126117	0.120127	0.122378	0.0874234	0.104281	0.0880044	0.0457008	0.0577082	0.0532788	0.0511065	0.18378	0.176792	0.147491	0.211088	0.14266	0.141841	0.156745	0.150034	0.115336	0.0825979	0.111666	0.0927215	0.0773332	0.064698	0.0681071	0.0636572	0.0998268	0.130217	0.106469	0.118674
39	0.134602	0.131887	0.131027	0.0977889	0.110612	0.0933661	0.0521047	0.0616164	0.0611142	0.0565184	0.196522	0.191261	0.160434	0.223089	0.153048	0.148307	0.167237	0.160007	0.125884	0.0917424	0.117603	0.101904	0.0860633	0.0739837	0.0727657	0.0670883	0.104385	0.138093	0.114807	0.126409
38	0.144381	0.139728	0.139766	0.108321	0.118043	0.101214	0.0594881	0.0652924	0.0693577	0.0628093	0.209283	0.203501	0.173088	0.23892	0.166442	0.159602	0.176503	0.169946	0.13473	0.103577	0.124437	0.110712	0.0956346	0.0830999	0.076156	0.0718599	0.112826	0.145066	0.124827	0.136756
37	0.156171	0.151711	0.153167	0.120341	0.126381	0.108249	0.0661243	0.070673	0.0760127	0.0672481	0.223654	0.222684	0.18783	0.252233	0.178287	0.170401	0.187491	0.183601	0.145959	0.111968	0.130329	0.123699	0.104569	0.0928314	0.0807015	0.0765561	0.120467	0.153287	0.133526	0.144372
36	0.169212	0.161436	0.161897	0.127012	0.138859	0.114697	0.0718816	0.0776294	0.0843724	0.0735265	0.235034	0.234864	0.205751	0.268419	0.192805	0.18465	0.199689	0.196224	0.157788	0.122685	0.137747	0.133302	0.114752	0.100921	0.0881226	0.0827151	0.130406	0.15955	0.141666	0.155808
35	0.182007	0.176419	0.175129	0.138645	0.152875	0.119528	0.0787909	0.0864348	0.0895018	0.0783483	0.248017	0.253536	0.224856	0.284755	0.208159	0.198945	0.212896	0.212309	0.172115	0.131582	0.145708	0.146766	0.125011	0.109067	0.0964383	0.0894173	0.140238	0.1672	0.148855	0.164312
34	0.194576	0.191289	0.186239	0.146832	0.168471	0.124265	0.0869591	0.0931778	0.0945653	0.0856249	0.263384	0.267289	0.244109	0.304987	0.22684	0.216726	0.226096	0.227452	0.186247	0.140466	0.155772	0.157674	0.13704	0.117449	0.105419	0.0957867	0.149812	0.175852	0.155415	0.174543
33	0.206919	0.205956	0.195735	0.156021	0.185504	0.128324	0.0937366	0.100172	0.102536	0.0940662	0.281368	0.28166	0.264727	0.325213	0.246027	0.236901	0.2394	0.239858	0.200374	0.150944	0.168445	0.166392	0.150404	0.126741	0.115129	0.102997	0.158931	0.18768	0.16278	0.187366
32	0.218211	0.225186	0.209717	0.169074	0.199605	0.132882	0.102834	0.109015	0.110038	0.105276	0.302454	0.299409	0.286918	0.345071	0.266564	0.256628	0.253884	0.253439	0.21547	0.162032	0.182132	0.178544	0.16475	0.137172	0.126813	0.110896	0.168864	0.200764	0.174282	0.200196
31	0.236013	0.242734	0.219511	0.182267	0.215034	0.137239	0.11017	0.115956	0.118461	0.115566	0.325646	0.315274	0.309043	0.367112	0.288032	0.2774	0.269743	0.266953	0.231929	0.176086	0.198757	0.189123	0.179865	0.150872	0.137486	0.120822	0.179393	0.215013	0.187385	0.21743
30	0.253191	0.260888	0.237866	0.198412	0.230231	0.14419	0.117544	0.123857	0.126469	0.12677	0.351372	0.33776	0.330229	0.390436	0.311548	0.29674	0.287872	0.283198	0.246338	0.1931	0.21596	0.204527	0.194827	0.166106	0.150172	0.131617	0.188688	0.230844	0.206261	0.232875
29	0.275507	0.279259	0.257244	0.217521	0.248633	0.152041	0.123217	0.128817	0.136131	0.136564	0.379191	0.362268	0.350851	0.413236	0.334379	0.319682	0.30666	0.303261	0.258901	0.210526	0.233357	0.221353	0.211536	0.181827	0.159878	0.144852	0.20229	0.244521	0.22481	0.251311
28	0.30257	0.299557	0.277247	0.237511	0.266595	0.161986	0.129699	0.138671	0.146396	0.147128	0.411512	0.386612	0.372944	0.437068	0.360083	0.337622	0.328732	0.324588	0.279104	0.22766	0.252917	0.237064	0.229885	0.198088	0.174984	0.159255	0.217364	0.259517	0.248285	0.272545
27	0.327941	0.322253	0.301735	0.259435	0.28528	0.171635	0.137283	0.148104	0.158853	0.160918	0.445836	0.415232	0.394689	0.462756	0.389842	0.356244	0.351438	0.346945	0.297971	0.24566	0.27546	0.257325	0.250588	0.215303	0.190925	0.175406	0.232369	0.275342	0.270655	0.293662
26	0.356787	0.348732	0.326205	0.282794	0.308243	0.184525	0.146293	0.1611	0.173456	0.17453	0.478785	0.443074	0.420324	0.491546	0.423529	0.374002	0.375424	0.368609	0.319528	0.265179	0.298809	0.276282	0.275472	0.235567	0.209122	0.192517	0.250696	0.289462	0.293486	0.319447
25	0.38638	0.379367	0.355764	0.309279	0.330647	0.199257	0.156376	0.174122	0.191042	0.190643	0.51622	0.475165	0.450482	0.522404	0.457307	0.395107	0.39732	0.388678	0.34159	0.281578	0.325853	0.299022	0.298011	0.255767	0.229596	0.210157	0.271553	0.306922	0.318075	0.345157
24	0.421429	0.408549	0.38633	0.33761	0.352873	0.216168	0.166481	0.189736	0.210649	0.210699	0.55108	0.506855	0.483516	0.553931	0.490315	0.419228	0.421083	0.405836	0.362233	0.29945	0.35457	0.317515	0.324487	0.277481	0.248064	0.227001	0.290931	0.325258	0.343735	0.375083
23	0.456456	0.441049	0.417216	0.363235	0.374043	0.230483	0.178824	0.206399	0.230718	0.228288	0.588842	0.53825	0.518982	0.588264	0.523289	0.439774	0.446417	0.421008	0.389387	0.315017	0.382377	0.341307	0.355251	0.301361	0.276656	0.24072	0.311511	0.347129	0.370556	0.398624
22	0.495219	0.476064	0.452498	0.395016	0.395817	0.245519	0.192382	0.223165	0.253282	0.248065	0.632649	0.573441	0.554562	0.625944	0.557362	0.46964	0.472371	0.43725	0.412294	0.333645	0.409635	0.365033	0.386756	0.327721	0.300564	0.253411	0.332035	0.374866	0.397007	0.423025
21	0.535115	0.518549	0.490347	0.423627	0.422019	0.262144	0.208508	0.242126	0.275461	0.269848	0.67957	0.61074	0.587821	0.668081	0.592486	0.498687	0.504592	0.45327	0.437448	0.354125	0.436412	0.387579	0.423259	0.359122	0.328433	0.267751	0.353058	0.405828	0.428041	0.449183
20	0.57987	0.562793	0.528202	0.45672	0.448498	0.281598	0.225519	0.263949	0.298634	0.293282	0.73535	0.65219	0.622936	0.709961	0.630489	0.533253	0.536546	0.478138	0.461488	0.376755	0.468814	0.41925	0.457382	0.388618	0.357571	0.290146	0.380821	0.444704	0.458742	0.475581
19	0.622258	0.608258	0.570779	0.486875	0.4778	0.301042	0.243987	0.286853	0.321676	0.318668	0.781025	0.694029	0.655216	0.753727	0.666875	0.566117	0.573858	0.501337	0.488676	0.406003	0.499101	0.451653	0.499274	0.420559	0.391478	0.316025	0.404918	0.477059	0.489616	0.505403
18	0.6668	0.659474	0.61216	0.522247	0.508818	0.324636	0.267898	0.310943	0.346067	0.343179	0.822799	0.737598	0.686097	0.798489	0.710971	0.604726	0.610706	0.530362	0.513303	0.434343	0.532443	0.484859	0.540265	0.452321	0.430661	0.343503	0.432241	0.509936	0.515229	0.533219
17	0.711904	0.705965	0.661558	0.556097	0.544721	0.350522	0.291737	0.334933	0.372838	0.370581	0.863269	0.78504	0.719946	0.835691	0.75368	0.643404	0.64589	0.554913	0.54289	0.464511	0.56709	0.520514	0.578767	0.483983	0.468331	0.37475	0.46136	0.541284	0.542445	0.56533
16	0.761839	0.749913	0.711521	0.594602	0.580758	0.377638	0.315379	0.358367	0.400036	0.401053	0.898541	0.833666	0.758081	0.872184	0.797073	0.682508	0.679463	0.574608	0.569099	0.49384	0.607033	0.565944	0.616356	0.516323	0.508114	0.407894	0.493499	0.57175	0.569888	0.598762
15	0.811256	0.792186	0.761174	0.630496	0.619709	0.409067	0.340313	0.384249	0.431007	0.43462	0.939017	0.873741	0.79745	0.905507	0.840761	0.715912	0.717447	0.592134	0.601991	0.523424	0.646699	0.608254	0.659391	0.551623	0.556784	0.441175	0.529386	0.603628	0.599735	0.632917
14	0.863671	0.837095	0.813554	0.66583	0.660378	0.43663	0.367225	0.406443	0.459844	0.46831	0.981983	0.913455	0.84034	0.941557	0.888326	0.743729	0.74851	0.604983	0.633236	0.555092	0.680549	0.658773	0.7002	0.594589	0.600513	0.471779	0.564511	0.635265	0.633695	0.667689
13	0.920468	0.885055	0.862139	0.701363	0.702355	0.46751	0.396291	0.43048	0.494152	0.502176	1.02468	0.946793	0.884772	0.987085	0.939488	0.770606	0.78677	0.622258	0.670322	0.585997	0.721214	0.704708	0.743144	0.639818	0.643752	0.503698	0.600398	0.673418	0.668775	0.698293
12	0.974641	0.930172	0.910159	0.736911	0.737897	0.494802	0.419854	0.453597	0.527751	0.535219	1.06889	0.982938	0.93288	1.03161	0.980357	0.794828	0.819731	0.638378	0.70464	0.613082	0.760853	0.754725	0.792266	0.682765	0.684941	0.534145	0.637101	0.714159	0.702927	0.730787
11	1.03237	0.976766	0.951559	0.771056	0.765286	0.519495	0.452416	0.47801	0.565527	0.56769	1.10694	1.01962	0.98295	1.07851	1.0274	0.821762	0.853964	0.659573	0.738053	0.639806	0.795274	0.798918	0.840393	0.727458	0.72705	0.568278	0.669055	0.749383	0.736318	0.755521
10	1.08877	1.02734	0.988262	0.801735	0.789994	0.545088	0.479065	0.503767	0.606651	0.600338	1.14835	1.05916	1.02737	1.12149	1.07104	0.842016	0.884951	0.689816	0.768751	0.663538	0.831921	0.83096	0.898402	0.76779	0.772989	0.60591	0.699194	0.787512	0.768413	0.783638
9	1.13031	1.07784	1.02078	0.838015	0.815221	0.568017	0.507092	0.535746	0.641257	0.629495	1.18823	1.10617	1.06983	1.16247	1.11622	0.875182	0.909773	0.717991	0.800482	0.688988	0.865654	0.860227	0.941032	0.804227	0.814649	0.638426	0.72691	0.823572	0.793881	0.814088
8	1.17696	1.13158	1.04362	0.870138	0.84036	0.590509	0.536889	0.567056	0.672219	0.657097	1.21396	1.14978	1.10516	1.19523	1.16168	0.895147	0.932444	0.746187	0.821376	0.716035	0.891436	0.881529	0.982206	0.83969	0.858808	0.678962	0.753822	0.854213	0.817149	0.840812
7	1.21359	1.18748	1.07055	0.899536	0.870596	0.616706	0.561151	0.599117	0.686741	0.680914	1.23287	1.19825	1.1369	1.21816	1.20142	0.91941	0.952506	0.77405	0.852191	0.741478	0.915947	0.903833	1.00756	0.864411	0.900082	0.70681	0.779582	0.891595	0.837513	0.872546
6	1.24732	1.22903	1.10124	0.923564	0.897612	0.640579	0.585976	0.627492	0.701366	0.698946	1.2363	1.22631	1.16206	1.23881	1.23504	0.934013	0.973567	0.797459	0.876149	0.764968	0.934685	0.925418	1.03759	0.891069	0.936091	0.734563	0.802351	0.923699	0.851203	0.897606
5	1.26458	1.27193	1.13263	0.93256	0.931854	0.662428	0.610722	0.649049	0.706389	0.712765	1.23932	1.24524	1.18529	1.25252	1.2707	0.947198	0.992192	0.803213	0.902411	0.783072	0.950701	0.957017	1.06239	0.917909	0.966227	0.751267	0.822125	0.954306	0.862149	0.913833
4	1.26538	1.29048	1.16678	0.942188	0.956315	0.684311	0.629846	0.664647	0.714874	0.72669	1.24007	1.2572	1.20155	1.2622	1.29312	0.957843	1.00964	0.810443	0.931872	0.792436	0.963977	1.0032	1.08211	0.939962	0.979516	0.76878	0.840511	0.982402	0.871432	0.923071
3	1.26664	1.30359	1.20139	0.942188	0.982605	0.705344	0.643816	0.668031	0.716689	0.737206	1.23897	1.25547	1.2187	1.26828	1.31085	0.960248	1.02662	0.811585	0.943654	0.801188	0.971825	1.05284	1.09365	0.963427	0.984001	0.791226	0.855579	1.00924	0.880692	0.92574
2	1.2627	1.31536	1.21969	0.938421	1.014	0.719156	0.65598	0.670813	0.720098	0.745839	1.23748	1.2509	1.23394	1.27004	1.32773	0.963522	1.04232	0.810643	0.945942	0.811585	0.977161	1.10383	1.0941	0.988541	0.985166	0.816967	0.864839	1.02062	0.884852	0.924091
1	1.25611	1.31732	1.22315	0.93434	1.03793	0.727789	0.656372	0.678347	0.720726	0.751333	1.23787	1.24964	1.24807	1.27004	1.33283	0.966975	1.05173	0.808446	0.945001	0.816294	0.978731	1.14275	1.0941	0.995211	0.985794	0.835017	0.871903	1.02337	0.884459	0.92213
1	1.25611	1.31732	1.22315	0.93434	1.03793	0.727789	0.656372	0.678347	0.720726	0.751333	1.23787	1.24964	1.24807	1.27004	1.33283	0.966975	1.05173	0.808446	0.945001	0.816294	0.978731	1.14275	1.0941	0.995211	0.985794	0.835017	0.871903	1.02337	0.884459	0.92213
2	1.2627	1.31536	1.21969	0.938421	1.014	0.719156	0.65598	0.670813	0.720098	0.745839	1.23748	1.2509	1.23394	1.27004	1.32773	0.963522	1.04232	0.810643	0.945942	0.811585	0.977161	1.10383	1.0941	0.988541	0.985166	0.816967	0.864839	1.02062	0.884852	0.924091
3	1.26664	1.30359	1.20139	0.942188	0.982605	0.705344	0.643816	0.668031	0.716689	0.737206	1.23897	1.25547	1.2187	1.26828	1.31085	0.960248	1.02662	0.811585	0.943654	0.801188	0.971825	1.05284	1.09365	0.963427	0.984001	0.791226	0.855579	1.00924	0.880692	0.92574
4	1.26538	1.29048	1.16678	0.942188	0.956315	0.684311	0.629846	0.664647	0.714874	0.72669	1.24007	1.2572	1.20155	1.2622	1.29312	0.957843	1.00964	0.810443	0.931872	0.792436	0.963977	1.0032	1.08211	0.939962	0.979516	0.76878	0.840511	0.982402	0.871432	0.923071
5	1.26458	1.27193	1.13263	0.93256	0.931854	0.662428	0.610722	0.649049	0.706389	0.712765	1.23932	1.24524	1.18529	1.25252	1.2707	0.947198	0.992192	0.803213	0.902411	0.783072	0.950701	0.957017	1.06239	0.917909	0.966227	0.751267	0.822125	0.954306	0.862149	0.913833
6	1.24732	1.22903	1.10124	0.923564	0.897612	0.640579	0.585976	0.627492	0.701366	0.698946	1.2363	1.22631	1.16206	1.23881	1.23504	0.934013	0.973567	0.797459	0.876149	0.764968	0.934685	0.925418	1.03759	0.891069	0.936091	0.734563	0.802351	0.923699	0.851203	0.897606
7	1.21359	1.18748	1.07055	0.899536	0.870596	0.616706	0.561151	0.599117	0.686741	0.680914	1.23287	1.19825	1.1369	1.21816	1.20142	0.91941	0.952506	0.77405	0.852191	0.741478	0.915947	0.903833	1.00756	0.864411	0.900082	0.70681	0.779582	0.891595	0.837513	0.872546
8	1.17696	1.13158	1.04362	0.870138	0.84036	0.590509	0.536889	0.567056	0.672219	0.657097	1.21396	1.14978	1.10516	1.19523	1.16168	0.895147	0.932444	0.746187	0.821376	0.716035	0.891436	0.881529	0.982206	0.83969	0.858808	0.678962	0.753822	0.854213	0.817149	0.840812
9	1.13031	1.07784	1.02078	0.838015	0.815221	0.568017	0.507092	0.535746	0.641257	0.629495	1.18823	1.10617	1.06983	1.16247	1.11622	0.875182	0.909773	0.717991	0.800482	0.688988	0.865654	0.860227	0.941032	0.804227	0.814649	0.638426	0.72691	0.823572	0.793881	0.814088
10	1.08877	1.02734	0.988262	0.801735	0.789994	0.545088	0.479065	0.503767	0.606651	0.600338	1.14835	1.05916	1.02737	1.12149	1.07104	0.842016	0.884951	0.689816	0.768751	0.663538	0.831921	0.83096	0.898402	0.76779	0.772989	0.60591	0.699194	0.787512	0.768413	0.783638
11	1.03237	0.976766	0.951559	0.771056	0.765286	0.519495	0.452416	0.47801	0.565527	0.56769	1.10694	1.01962	0.98295	1.07851	1.0274	0.821762	0.853964	0.659573	0.738053	0.639806	0.795274	0.798918	0.840393	0.727458	0.72705	0.568278	0.669055	0.749383	0.736318	0.755521
12	0.974641	0.930172	0.910159	0.736911	0.737897	0.494802	0.419854	0.453597	0.527751	0.535219	1.06889	0.982938	0.93288	1.03161	0.980357	0.794828	0.819731	0.638378	0.70464	0.613082	0.760853	0.754725	0.792266	0.682765	0.684941	0.534145	0.637101	0.714159	0.702927	0.730787
13	0.920468	0.885055	0.862139	0.701363	0.702355	0.46751	0.396291	0.43048	0.494152	0.502176	1.02468	0.946793	0.884772	0.987085	0.939488	0.770606	0.78677	0.622258	0.670322	0.585997	0.721214	0.704708	0.743144	0.639818	0.643752	0.503698	0.600398	0.673418	0.668775	0.698293
14	0.863671	0.837095	0.813554	0.66583	0.660378	0.43663	0.367225	0.406443	0.459844	0.46831	0.981983	0.913455	0.84034	0.941557	0.888326	0.743729	0.74851	0.604983	0.633236	0.555092	0.680549	0.658773	0.7002	0.594589	0.600513	0.471779	0.564511	0.635265	0.633695	0.667689
15	0.811256	0.792186	0.761174	0.630496	0.619709	0.409067	0.340313	0.384249	0.431007	0.43462	0.939017	0.873741	0.79745	0.905507	0.840761	0.715912	0.717447	0.592134	0.601991	0.523424	0.646699	0.608254	0.659391	0.551623	0.556784	0.441175	0.529386	0.603628	0.599735	0.632917
16	0.761839	0.749913	0.711521	0.594602	0.580758	0.377638	0.315379	0.358367	0.400036	0.401053	0.898541	0.833666	0.758081	0.872184	0.797073	0.682508	0.679463	0.574608	0.569099	0.49384	0.607033	0.565944	0.616356	0.516323	0.508114	0.407894	0.493499	0.57175	0.569888	0.598762
17	0.711904	0.705965	0.661558	0.556097	0.544721	0.350522	0.291737	0.334933	0.372838	0.370581	0.863269	0.78504	0.719946	0.835691	0.75368	0.643404	0.64589	0.554913	0.54289	0.464511	0.56709	0.520514	0.578767	0.483983	0.468331	0.37475	0.46136	0.541284	0.542445	0.56533
18	0.6668	0.659474	0.61216	0.522247	0.508818	0.324636	0.267898	0.310943	0.346067	0.343179	0.822799	0.737598	0.686097	0.798489	0.710971	0.604726	0.610706	0.530362	0.513303	0.434343	0.532443	0.484859	0.540265	0.452321	0.430661	0.343503	0.432241	0.509936	0.515229	0.533219
19	0.622258	0.608258	0.570779	0.486875	0.4778	0.301042	0.243987	0.286853	0.321676	0.318668	0.781025	0.694029	0.655216	0.753727	0.666875	0.566117	0.573858	0.501337	0.488676	0.406003	0.499101	0.451653	0.499274	0.420559	0.391478	0.316025	0.404918	0.477059	0.489616	0.505403
20	0.57987	0.562793	0.528202	0.45672	0.448498	0.281598	0.225519	0.263949	0.298634	0.293282	0.73535	0.65219	0.622936	0.709961	0.630489	0.533253	0.536546	0.478138	0.461488	0.376755	0.468814	0.41925	0.457382	0.388618	0.357571	0.290146	0.380821	0.444704	0.458742	0.475581
21	0.535115	0.518549	0.490347	0.423627	0.422019	0.262144	0.208508	0.242126	0.275461	0.269848	0.67957	0.61074	0.587821	0.668081	0.592486	0.498687	0.504592	0.45327	0.437448	0.354125	0.436412	0.387579	0.423259	0.359122	0.328433	0.267751	0.353058	0.405828	0.428041	0.449183
22	0.495219	0.476064	0.452498	0.395016	0.395817	0.245519	0.192382	0.223165	0.253282	0.248065	0.632649	0.573441	0.554562	0.625944	0.557362	0.46964	0.472371	0.43725	0.412294	0.333645	0.409635	0.365033	0.386756	0.327721	0.300564	0.253411	0.332035	0.374866	0.397007	0.423025
23	0.456456	0.441049	0.417216	0.363235	0.374043	0.230483	0.178824	0.206399	0.230718	0.228288	0.588842	0.53825	0.518982	0.588264	0.523289	0.439774	0.446417	0.421008	0.389387	0.315017	0.382377	0.341307	0.355251	0.301361	0.276656	0.24072	0.311511	0.347129	0.370556	0.398624
24	0.421429	0.408549	0.38633	0.33761	0.352873	0.216168	0.166481	0.189736	0.210649	0.210699	0.55108	0.506855	0.483516	0.553931	0.490315	0.419228	0.421083	0.405836	0.362233	0.29945	0.35457	0.317515	0.324487	0.277481	0.248064	0.227001	0.290931	0.325258	0.343735	0.375083
25	0.38638	0.379367	0.355764	0.309279	0.330647	0.199257	0.156376	0.174122	0.191042	0.190643	0.51622	0.475165	0.450482	0.522404	0.457307	0.395107	0.39732	0.388678	0.34159	0.281578	0.325853	0.299022	0.298011	0.255767	0.229596	0.210157	0.271553	0.306922	0.318075	0.345157
26	0.356787	0.348732	0.326205	0.282794	0.308243	0.184525	0.146293	0.1611	0.173456	0.17453	0.478785	0.443074	0.420324	0.491546	0.423529	0.374002	0.375424	0.368609	0.319528	0.265179	0.298809	0.276282	0.275472	0.235567	0.209122	0.192517	0.250696	0.289462	0.293486	0.319447
27	0.327941	0.322253	0.301735	0.259435	0.28528	0.171635	0.137283	0.148104	0.158853	0.160918	0.445836	0.415232	0.394689	0.462756	0.389842	0.356244	0.351438	0.346945	0.297971	0.24566	0.27546	0.257325	0.250588	0.215303	0.190925	0.175406	0.232369	0.275342	0.270655	0.293662
28	0.30257	0.299557	0.277247	0.237511	0.266595	0.161986	0.129699	0.138671	0.146396	0.147128	0.411512	0.386612	0.372944	0.437068	0.360083	0.337622	0.328732	0.324588	0.279104	0.22766	0.252917	0.237064	0.229885	0.198088	0.174984	0.159255	0.217364	0.259517	0.248285	0.272545
29	0.275507	0.279259	0.257244	0.217521	0.248633	0.152041	0.123217	0.128817	0.136131	0.136564	0.379191	0.362268	0.350851	0.413236	0.334379	0.319682	0.30666	0.303261	0.258901	0.210526	0.233357	0.221353	0.211536	0.181827	0.159878	0.144852	0.20229	0.244521	0.22481	0.251311
30	0.253191	0.260888	0.237866	0.198412	0.230231	0.14419	0.117544	0.123857	0.126469	0.12677	0.351372	0.33776	0.330229	0.390436	0.311548	0.29674	0.287872	0.283198	0.246338	0.1931	0.21596	0.204527	0.194827	0.166106	0.150172	0.131617	0.188688	0.230844	0.206261	0.232875
31	0.236013	0.242734	0.219511	0.182267	0.215034	0.137239	0.11017	0.115956	0.118461	0.115566	0.325646	0.315274	0.309043	0.367112	0.288032	0.2774	0.269743	0.266953	0.231929	0.176086	0.198757	0.189123	0.179865	0.150872	0.137486	0.120822	0.179393	0.215013	0.187385	0.21743
32	0.218211	0.225186	0.209717	0.169074	0.199605	0.132882	0.102834	0.109015	0.110038	0.105276	0.302454	0.299409	0.286918	0.345071	0.266564	0.256628	0.253884	0.253439	0.21547	0.162032	0.182132	0.178544	0.16475	0.137172	0.126813	0.110896	0.168864	0.200764	0.174282	0.200196
33	0.206919	0.205956	0.195735	0.156021	0.185504	0.128324	0.0937366	0.100172	0.102536	0.0940662	0.281368	0.28166	0.264727	0.325213	0.246027	0.236901	0.2394	0.239858	0.200374	0.150944	0.168445	0.166392	0.150404	0.126741	0.115129	0.102997	0.158931	0.18768	0.16278	0.187366
34	0.194576	0.191289	0.186239	0.146832	0.168471	0.124265	0.0869591	0.0931778	0.0945653	0.0856249	0.263384	0.267289	0.244109	0.304987	0.22684	0.216726	0.226096	0.227452	0.186247	0.140466	0.155772	0.157674	0.13704	0.117449	0.105419	0.0957867	0.149812	0.175852	0.155415	0.174543
35	0.182007	0.176419	0.175129	0.138645	0.152875	0.119528	0.0787909	0.0864348	0.0895018	0.0783483	0.248017	0.253536	0.224856	0.284755	0.208159	0.198945	0.212896	0.212309	0.172115	0.131582	0.145708	0.146766	0.125011	0.109067	0.0964383	0.0894173	0.140238	0.1672	0.148855	0.164312
36	0.169212	0.161436	0.161897	0.127012	0.138859	0.114697	0.0718816	0.0776294	0.0843724	0.0735265	0.235034	0.234864	0.205751	0.268419	0.192805	0.18465	0.199689	0.196224	0.157788	0.122685	0.137747	0.133302	0.114752	0.100921	0.0881226	0.0827151	0.130406	0.15955	0.141666	0.155808
37	0.156171	0.151711	0.153167	0.120341	0.126381	0.108249	0.0661243	0.070673	0.0760127	0.0672481	0.223654	0.222684	0.18783	0.252233	0.178287	0.170401	0.187491	0.183601	0.145959	0.111968	0.130329	0.123699	0.104569	0.0928314	0.0807015	0.0765561	0.120467	0.153287	0.133526	0.144372
38	0.144381	0.139728	0.139766	0.108321	0.118043	0.101214	0.0594881	0.0652924	0.0693577	0.0628093	0.209283	0.203501	0.173088	0.23892	0.166442	0.159602	0.176503	0.169946	0.13473	0.103577	0.124437	0.110712	0.0956346	0.0830999	0.076156	0.0718599	0.112826	0.145066	0.124827	0.136756
39	0.134602	0.131887	0.131027	0.0977889	0.110612	0.0933661	0.0521047	0.0616164	0.0611142	0.0565184	0.196522	0.191261	0.160434	0.223089	0.153048	0.148307	0.167237	0.160007	0.125884	0.0917424	0.117603	0.101904	0.0860633	0.0739837	0.0727657	0.0670883	0.104385	0.138093	0.114807	0.126409
40	0.126117	0.120127	0.122378	0.0874234	0.104281	0.0880044	0.0457008	0.0577082	0.0532788	0.0511065	0.18378	0.176792	0.147491	0.211088	0.14266	0.141841	0.156745	0.150034	0.115336	0.0825979	0.111666	0.0927215	0.0773332	0.064698	0.0681071	0.0636572	0.0998268	0.130217	0.106469	0.118674
41	0.11928	0.109787	0.116932	0.0780623	0.0987998	0.0823351	0.0394444	0.055134	0.0453806	0.0445832	0.173069	0.165231	0.135591	0.19969	0.133101	0.135368	0.147984	0.141263	0.103929	0.0735979	0.104914	0.086575	0.068757	0.0564765	0.0638441	0.0601695	0.0954257	0.123339	0.0982039	0.107923
42	0.111218	0.100288	0.110095	0.0691125	0.0953247	0.0756706	0.0332665	0.0522774	0.0395731	0.040066	0.15899	0.155314	0.126493	0.187117	0.122742	0.127391	0.140393	0.133076	0.0937263	0.0655114	0.0964383	0.0806576	0.0608462	0.0505246	0.0617754	0.05639	0.0898599	0.114019	0.0901613	0.101823
43	0.104975	0.0892692	0.102683	0.0623476	0.0884153	0.0712223	0.0286896	0.0507486	0.0379313	0.0367886	0.146251	0.143065	0.117117	0.178692	0.112103	0.117656	0.130395	0.126408	0.0850214	0.0603097	0.0903074	0.0741093	0.0541786	0.0468329	0.0587304	0.0520516	0.0877849	0.110924	0.0837165	0.0943019
44	0.0971737	0.0796225	0.0962978	0.0575729	0.0829249	0.0667019	0.0265078	0.0467964	0.0339759	0.032692	0.13651	0.134319	0.108666	0.167067	0.101493	0.108995	0.12504	0.120569	0.0771358	0.0545085	0.083147	0.0696328	0.0489864	0.0427425	0.0581999	0.0476254	0.0837793	0.104605	0.0770709	0.0890186
45	0.0920474	0.0714418	0.0921039	0.0540664	0.0756137	0.0638861	0.0248849	0.0431298	0.0311632	0.0307583	0.125646	0.124509	0.0986047	0.157807	0.0918838	0.099358	0.117236	0.114564	0.0709045	0.0507101	0.0777978	0.064946	0.0463997	0.0393303	0.0550042	0.0444077	0.0839018	0.102338	0.07245	0.0834026
46	0.0853138	0.0657912	0.0860264	0.0523179	0.0689869	0.0617232	0.024888	0.0399781	0.0282689	0.0272675	0.118212	0.115594	0.0891119	0.14698	0.0827738	0.0918334	0.111102	0.110424	0.0670433	0.0471597	0.0746775	0.0601682	0.0431255	0.0370324	0.0522982	0.0398904	0.0804738	0.0973186	0.0667681	0.0799024
47	0.0794906	0.0606932	0.0808656	0.0489935	0.0613179	0.0612052	0.0247719	0.0375044	0.0269222	0.0243324	0.108647	0.106977	0.0792485	0.136077	0.0733061	0.0844814	0.105024	0.10385	0.0639794	0.0426644	0.0713154	0.0558706	0.0400334	0.035852	0.04909	0.0369019	0.0772749	0.0912004	0.0624643	0.0768606
48	0.0759277	0.0567661	0.0783794	0.0464539	0.0547978	0.0609666	0.0251486	0.0351312	0.0251078	0.0221349	0.10062	0.0987178	0.0702516	0.126361	0.0660828	0.0790569	0.0966207	0.0978732	0.0598137	0.0391516	0.0684242	0.0500506	0.0376979	0.0335259	0.0460387	0.0345821	0.0732913	0.0862436	0.0587757	0.0725819
49	0.0682304	0.0522708	0.0733504	0.0452453	0.0500074	0.0606339	0.0243889	0.0331503	0.0227408	0.0184872	0.0904774	0.0905747	0.062975	0.116586	0.0584515	0.0734252	0.0905746	0.0911836	0.0561911	0.0354317	0.0650151	0.0480007	0.0350641	0.0327411	0.0412169	0.0321241	0.0689216	0.0785526	0.053932	0.0689404
50	0.0630037	0.0491944	0.0718561	0.0438264	0.0449188	0.0608065	0.0240122	0.0317032	0.0211367	0.0156274	0.0801715	0.0838631	0.0560374	0.109466	0.0545808	0.0696645	0.0826607	0.0837343	0.0512218	0.0312189	0.0616969	0.0459006	0.0333846	0.0301607	0.0372647	0.0319765	0.0635002	0.0729586	0.0495905	0.064285
51	0.0554508	0.045148	0.067433	0.0412209	0.0413653	0.0600814	0.0226121	0.0300425	0.0185029	0.0125981	0.0696364	0.0771045	0.0491187	0.103157	0.0503492	0.064623	0.0751612	0.0772739	0.0464754	0.0264725	0.0592515	0.0427143	0.0315451	0.0283243	0.0342008	0.0294181	0.059165	0.0674776	0.0439054	0.0592717
52	0.0503151	0.042037	0.0636911	0.0389512	0.036487	0.0592432	0.0212403	0.0287618	0.015031	0.00928313	0.0592865	0.0715984	0.0452292	0.0973648	0.0458979	0.0586742	0.069947	0.0715386	0.0426738	0.021431	0.0583286	0.0402469	0.030911	0.0275489	0.0316298	0.0284606	0.0548706	0.063676	0.0382266	0.0550715
53	0.0467333	0.0390988	0.0595568	0.035382	0.0338469	0.0591616	0.0202263	0.0270038	0.0114649	0.00708884	0.0514668	0.0662963	0.0419551	0.0908384	0.0442247	0.0539278	0.0656683	0.0662051	0.0384547	0.0170204	0.0569034	0.0366368	0.0302392	0.0250124	0.0299975	0.0268502	0.0521552	0.0596484	0.0323438	0.0500111
54	0.0427371	0.035247	0.0527668	0.0319948	0.0284664	0.0573785	0.0207411	0.0260935	0.00817814	0.00524614	0.0443157	0.0623974	0.0405456	0.0844282	0.0380154	0.0484059	0.0649683	0.0599111	0.0347882	0.0143238	0.0567119	0.0348098	0.0308137	0.0245478	0.0282395	0.0237927	0.0509874	0.0541203	0.0289001	0.0461123
55	0.042329	0.0326383	0.0497908	0.0293422	0.0255093	0.0568857	0.0208824	0.024122	0.00455238	0.00386804	0.0398706	0.0569384	0.0372588	0.0763511	0.0357363	0.0435434	0.0609093	0.0564517	0.0324589	0.0109084	0.0554029	0.0297244	0.030371	0.0235276	0.0281202	0.0221132	0.0473522	0.0511601	0.0251363	0.0422291
56	0.0396921	0.0299135	0.0442973	0.0253429	0.0218395	0.0551748	0.0217143	0.0229072	0.00355098	0.00340344	0.0350143	0.0526722	0.0357144	0.0693224	0.0308926	0.0398485	0.0596034	0.0516895	0.0298534	0.010199	0.0535978	0.0266354	0.0300885	0.0221244	0.0286037	0.0210176	0.0456885	0.0452929	0.0236169	0.0384056
57	0.038653	0.0276721	0.0418204	0.024172	0.0198242	0.0540322	0.0212811	0.0214694	0.00215404	0.00271596	0.0328483	0.0480325	0.03309	0.062162	0.0278036	0.0375538	0.0564171	0.0484625	0.0290152	0.00932312	0.0510331	0.024777	0.0293885	0.0222186	0.0278628	0.0204181	0.0427659	0.0421914	0.0209392	0.0353449
58	0.0369327	0.027578	0.0391647	0.0228755	0.0185183	0.0523998	0.0199909	0.0191778	0.000537365	0.00263748	0.0299383	0.0448211	0.0305849	0.0569603	0.0257066	0.0358178	0.0530582	0.0445542	0.0276465	0.00990701	0.0484967	0.0244317	0.0279539	0.020897	0.026874	0.0208732	0.0405182	0.0387415	0.0188893	0.0316971
59	0.0328549	0.0271322	0.0372529	0.0215821	0.0166976	0.0501867	0.018798	0.0176993	-0.000382415	0.00272851	0.0259766	0.041186	0.0275117	0.0532059	0.0220118	0.0344083	0.0488957	0.040401	0.0265227	0.00999805	0.046136	0.0242276	0.0256214	0.0188753	0.0257093	0.0198373	0.038641	0.0358471	0.0166887	0.0271736
60	0.0296718	0.0289153	0.0374978	0.0206561	0.0168796	0.0479014	0.0166885	0.0152601	-0.000859571	0.00214463	0.0225486	0.0387656	0.0226836	0.0500541	0.0202068	0.0326724	0.0443062	0.0381471	0.0251886	0.00956798	0.0431538	0.0219863	0.0224666	0.0188157	0.0237599	0.0209203	0.0351816	0.0346166	0.0150877	0.0245681
61	0.0260115	0.029022	0.0338783	0.0181541	0.0155204	0.045164	0.0154579	0.014557	-0.00190178	0.000876397	0.016873	0.0362825	0.020527	0.0468428	0.0172622	0.0302803	0.0419675	0.0335074	0.0240271	0.00967471	0.0398514	0.0241523	0.0208907	0.017221	0.0215028	0.0194072	0.0326672	0.0327425	0.0150061	0.0203427
62	0.0244576	0.030466	0.0334514	0.0177304	0.0152002	0.0408476	0.0142556	0.0133766	-0.00271483	-0.000661803	0.0156801	0.0348479	0.0171241	0.0435874	0.016468	0.0277595	0.04004	0.0294641	0.0230665	0.00822127	0.0361	0.0232796	0.0187906	0.0160218	0.0188157	0.0191027	0.0292988	0.0309532	0.0152635	0.0166134
63	0.0226589	0.029248	0.0299543	0.0162926	0.0132947	0.0374133	0.0141363	0.0137094	-0.00365344	-0.00317315	0.0103906	0.0323021	0.0135078	0.0406209	0.013828	0.0240082	0.0388911	0.0237979	0.0217229	0.00764994	0.0325842	0.0237254	0.0179587	0.0147065	0.0178677	0.0183211	0.0266305	0.0287463	0.0159761	0.0135338
64	0.0222696	0.0277224	0.0274587	0.0150244	0.0112166	0.0339508	0.0131004	0.0133515	-0.0039862	-0.00538941	0.00945823	0.028579	0.0103278	0.0384266	0.0122113	0.0212583	0.0376856	0.0186151	0.0208847	0.00630637	0.0291907	0.0224948	0.0178614	0.0125907	0.0170389	0.0179726	0.0253905	0.0266462	0.0163811	0.0110853
65	0.024015	0.0259111	0.0265577	0.0149867	0.00892809	0.030595	0.0122245	0.0116469	-0.00422791	-0.0064944	0.00751194	0.0270471	0.00704734	0.035796	0.0105852	0.0189792	0.0370044	0.0137086	0.0204076	0.00456412	0.0267829	0.0206647	0.0175537	0.0106475	0.0158586	0.0167295	0.0228886	0.0245429	0.0146451	0.00880309
66	0.02264	0.0229383	0.0232208	0.0147827	0.00647325	0.0291824	0.0111698	0.0114774	-0.00445707	-0.00722897	0.00649484	0.0231576	0.00581364	0.03282	0.00915373	0.0169827	0.0371394	0.00838451	0.0193089	0.00339007	0.0250784	0.0203508	0.0182098	0.00877345	0.0144083	0.0154487	0.0218809	0.0238398	0.014281	0.00797434
67	0.0224485	0.0209009	0.0241186	0.0129965	0.00569787	0.0271388	0.00972575	0.0100868	-0.00560916	-0.00724153	0.00539927	0.0213055	0.0042001	0.0305378	0.00940173	0.0164083	0.0362291	0.00585746	0.0187783	0.00133076	0.023107	0.0173214	0.0196444	0.0073671	0.0135199	0.015207	0.0219092	0.0215325	0.0124759	0.00698236
68	0.0205211	0.0192623	0.0227248	0.0107017	0.00559428	0.0265706	0.00873691	0.00940556	-0.00579123	-0.00750522	0.0031422	0.0187847	0.00429428	0.0281426	0.00932325	0.015636	0.0364488	0.00376049	0.0169482	0.000831632	0.0202095	0.0164236	0.0194938	0.0064222	0.0134132	0.0149433	0.0218527	0.0192471	0.0104009	0.00515221
69	0.0193219	0.0179156	0.0240809	0.00840698	0.00533058	0.0249916	0.00836021	0.00847322	-0.00794471	-0.00653207	0.000128581	0.0175981	0.0046647	0.0263094	0.00994794	0.0147979	0.0355447	0.00261469	0.0164208	-0.000449154	0.0176699	0.0147818	0.0202566	0.00470821	0.0128104	0.0151976	0.0218087	0.0175834	0.00944034	0.00330951
70	0.017564	0.0168702	0.0244168	0.00700377	0.0046588	0.0237579	0.00796467	0.00830998	-0.00969637	-0.00583832	-0.00380795	0.0175322	0.00530823	0.0248088	0.0112633	0.0135453	0.0352904	0.00168235	0.0156517	-0.00168913	0.0147285	0.0137553	0.019635	0.0045795	0.012575	0.0155021	0.0219468	0.0159918	0.00739045	0.00228928
71	0.0160791	0.0158625	0.0245016	0.00569787	0.00292911	0.0227063	0.00824406	0.00814675	-0.0106444	-0.00649127	-0.0064637	0.0172246	0.00631277	0.0230948	0.0111911	0.0114954	0.0345935	-0.000339283	0.0149328	-0.00101421	0.0118687	0.0131934	0.0194938	0.00351846	0.0115736	0.0157909	0.0232622	0.0139419	0.00651148	0.000415188
72	0.0154953	0.0153603	0.0251765	0.00621269	0.00085097	0.020421	0.00771354	0.00680317	-0.0130427	-0.00544906	-0.00963428	0.017686	0.00801735	0.0225926	0.0115992	0.00975319	0.0312346	-0.00225105	0.0159562	-0.00238603	0.0110839	0.0118875	0.0191076	0.00220314	0.00985961	0.0145949	0.0233815	0.0136311	0.00394677	-0.00128625
73	0.0139319	0.0139696	0.0224485	0.00570101	-0.00300709	0.0199909	0.00721441	0.00743415	-0.0129988	-0.0058854	-0.0110218	0.0177394	0.00815547	0.02231	0.0111126	0.00652297	0.0299162	-0.0044422	0.014958	-0.00186179	0.0102865	0.0110902	0.0190292	0.000294518	0.00876717	0.0132733	0.0236546	0.0121965	0.00233637	-0.0013145
74	0.0127265	0.0146885	0.0228786	0.00636651	-0.00523591	0.0194258	0.00679062	0.00666505	-0.0117965	-0.00538627	-0.0118914	0.0170205	0.00975332	0.0203041	0.0119476	0.00424706	0.0275429	-0.00623467	0.0156988	-0.00200305	0.0109363	0.0106915	0.017673	-0.00120915	0.00677065	0.0110225	0.02265	0.0113238	0.000989659	-0.00219033
75	0.00990437	0.0138158	0.0199089	0.00555661	-0.00721045	0.0186787	0.00595873	0.00710767	-0.01077	-0.00627466	-0.0103783	0.0165026	0.00891515	0.019174	0.0121517	0.00252993	0.0268366	-0.00731455	0.0147947	-0.00232952	0.0118059	0.0101955	0.0170232	-0.00143203	0.00664195	0.010674	0.0202454	0.0101278	-5.46218e-06	-0.00345856
76	0.00820608	0.0127265	0.0174667	0.00429151	-0.00866703	0.0185971	0.00552553	0.00689107	-0.0102646	-0.00635942	-0.0102747	0.0155012	0.00831871	0.0181569	0.0122552	0.000545967	0.0248841	-0.00803028	0.0139032	-0.00172052	0.0120194	0.00972776	0.015868	-0.00141948	0.00588226	0.00881878	0.0176556	0.00877797	0.00110895	-0.00338322
77	0.00647011	0.0124157	0.0180725	0.00349102	-0.00747414	0.0178186	0.00483491	0.00578608	-0.00984077	-0.00702807	-0.00995761	0.0146442	0.00662983	0.0168353	0.0108991	0.000746874	0.0229503	-0.00776031	0.0127825	-0.000640644	0.011966	0.00955825	0.0141477	-0.00153877	0.00672984	0.00860532	0.0155335	0.00795865	0.00216999	-0.00376306
78	0.00567275	0.0107614	0.014158	0.00220396	-0.00798897	0.0160669	0.00511743	0.00535287	-0.00973404	-0.00798552	-0.00854184	0.0125095	0.00352518	0.0159281	0.0100233	0.000699787	0.0234903	-0.00852313	0.0111125	0.000238327	0.0121481	0.00956766	0.0130208	-0.000662933	0.00607689	0.00932419	0.0137944	0.00740929	0.00382434	-0.00511605
79	0.00498213	0.0102654	0.0141768	0.00313629	-0.00571306	0.0156651	0.00499187	0.00460889	-0.0108767	-0.0081927	-0.00817456	0.011461	0.00318615	0.0149644	0.00912862	0.0026555	0.021657	-0.00942094	0.0103622	0.00145947	0.0120319	0.00880484	0.0116019	-0.000700603	0.00768102	0.00996458	0.0127271	0.00776716	0.00551322	-0.00715652
80	0.0038175	0.00932048	0.0130812	0.0019591	-0.00530811	0.014243	0.00511116	0.00273165	-0.0109897	-0.00928828	-0.0083378	0.00957124	0.00216905	0.0141482	0.00844114	0.00305104	0.0218736	-0.0103564	0.00969041	0.00267119	0.0120037	0.00872636	0.0107229	-0.00134727	0.00656347	0.0102659	0.0124477	0.00805282	0.00520244	-0.00816734
81	0.00414397	0.00890925	0.0136431	0.00164832	-0.00320799	0.0138098	0.0045461	0.00203162	-0.0112189	-0.00962103	-0.00867997	0.00904072	0.00130577	0.012205	0.00757472	0.00356272	0.0226584	-0.011452	0.00904687	0.00367887	0.0125059	0.00875148	0.00968695	-0.00217288	0.00683344	0.0099583	0.0127522	0.00838243	0.00367366	-0.00942301
82	0.00542476	0.00831281	0.0142176	0.000898057	-0.00269317	0.0139448	0.00416312	0.00124054	-0.0107166	-0.0105753	-0.0096845	0.00802676	0.00317045	0.010987	0.00624057	0.00352191	0.0227463	-0.0130122	0.00827777	0.00362864	0.0122517	0.00785367	0.0102112	-0.00271596	0.00709713	0.010087	0.0121118	0.00887529	0.00108697	-0.00999748
83	0.00532117	0.00756254	0.0142992	0.00191515	-0.00318602	0.0143309	0.00417882	0.00128763	-0.00979683	-0.0110525	-0.0109653	0.00735498	0.0052015	0.00977843	0.00651682	0.00216578	0.0245576	-0.0136337	0.00727951	0.00322369	0.0111624	0.00708771	0.00996006	-0.00267515	0.00682088	0.0110727	0.0116158	0.00880622	-0.000755727	-0.00913421
84	0.00774148	0.00700377	0.014902	0.00205955	-0.00292233	0.0147955	0.00367655	0.00194058	-0.00902459	-0.012236	-0.0119259	0.00732673	0.00487817	0.00850392	0.00446065	0.00125856	0.0247051	-0.0143903	0.00604268	0.00277793	0.00974346	0.0065823	0.0104121	-0.0041129	0.00634058	0.0101969	0.0110131	0.00894121	-0.00328277	-0.00874809
85	0.00874601	0.00489738	0.0133951	0.00155415	-0.00445111	0.0156086	0.00336263	0.00407836	-0.00839361	-0.0127916	-0.0128488	0.00550914	0.00510419	0.00774738	0.00407453	-0.00154159	0.0252733	-0.0155832	0.00531125	0.001742	0.00775636	0.00543336	0.0109238	-0.00450843	0.00450102	0.0112642	0.0108153	0.00806538	-0.00448508	-0.00709688
86	0.00888728	0.00350358	0.0130844	0.00171111	-0.00486548	0.0156494	0.00326845	0.00659599	-0.00895238	-0.0136235	-0.0129304	0.00507593	0.00381084	0.00732987	0.00321754	-0.00307979	0.0240647	-0.0164715	0.00463318	0.00192093	0.00653521	0.0054365	0.0116019	-0.00570132	0.00276819	0.0109817	0.0103695	0.00757566	-0.0048555	-0.00700898
87	0.00798633	0.00273448	0.0110219	0.00194655	-0.00386408	0.0153041	0.00294826	0.0100554	-0.00942326	-0.0138213	-0.0118819	0.00396466	0.00332113	0.00715093	0.00308883	-0.00385517	0.021161	-0.0169173	0.00470538	0.00110474	0.00541139	0.0042907	0.0114135	-0.00738706	0.00109187	0.01144	0.00961927	0.00638591	-0.00427789	-0.00759601
88	0.00705086	0.000719124	0.00978195	0.00172994	-0.00462377	0.016249	0.00272851	0.0124945	-0.0104655	-0.0142231	-0.010598	0.002574	0.00342472	0.00674598	0.0036068	-0.00429779	0.0186842	-0.0173976	0.00508209	0.00080024	0.00486517	0.00403956	0.0114794	-0.00900374	-0.000433772	0.0113364	0.0092771	0.00553834	-0.00308814	-0.00921583
89	0.00603376	0.00121198	0.00969091	0.000210576	-0.00366945	0.0161485	0.00224822	0.0141834	-0.0114983	-0.0137271	-0.00966253	0.00301663	0.00263365	0.00513872	0.00328346	-0.0044422	0.0160127	-0.0169707	0.00555924	0.000784545	0.00484006	0.00279645	0.0116615	-0.0098419	-0.000110436	0.0108436	0.00892237	0.00531859	-0.00312267	-0.0110397
90	0.00472472	0.00136893	0.00976311	-0.00184559	-0.00418742	0.0169427	0.00240204	0.0147547	-0.0116646	-0.0134634	-0.00815572	0.00129008	0.00285339	0.00407453	0.00438845	-0.00420676	0.0137808	-0.0177178	0.0065575	0.000850467	0.00482122	0.00264263	0.0112565	-0.0100868	-0.00167061	0.00963497	0.00777657	0.00540021	-0.00374109	-0.013482
91	0.00431035	0.000637505	0.0104004	-0.00341204	-0.00395826	0.0159727	0.00244285	0.0141237	-0.0118812	-0.0133598	-0.00857323	0.00204976	0.00311394	0.00152866	0.00484677	-0.00400899	0.0127888	-0.0178465	0.0063974	0.00053341	0.00432837	0.00138382	0.0110337	-0.00973517	-0.000236004	0.00879681	0.00703572	0.0056074	-0.00542055	-0.0138241
92	0.0025681	0.000609253	0.0120987	-0.00511034	-0.00531125	0.0157875	0.00290431	0.0120801	-0.0115171	-0.0131714	-0.00782611	0.000655964	0.00397722	-5.34917e-05	0.00579167	-0.00277529	0.0123273	-0.0182326	0.00701582	0.00103882	0.00380726	0.000781091	0.00938873	-0.00830684	-0.00127507	0.00742184	0.00491678	0.00577377	-0.00678296	-0.0142605
93	0.0031206	0.000320448	0.0128175	-0.00721359	-0.005644	0.0139668	0.00311463	0.0102437	-0.0113413	-0.0125562	-0.00810236	0.00123985	0.00325521	-0.00139392	0.00692491	-0.00288202	0.0126852	-0.018399	0.00634718	0.000470626	0.00271483	4.02443e-05	0.00880484	-0.00700408	-0.00144145	0.0071456	0.00455263	0.00586795	-0.00845928	-0.0135542
94	0.00319594	0.00102049	0.0145378	-0.00829033	-0.00638799	0.0122622	0.00406581	0.00834765	-0.0113319	-0.0127163	-0.00717944	0.00128694	0.00187083	-0.00253973	0.00735184	-0.00246137	0.0127919	-0.0181855	0.00479328	0.000633864	0.00222826	-0.000314483	0.00841872	-0.00606547	-0.000882675	0.00698236	0.0039091	0.0073779	-0.00920955	-0.0137771
95	0.0028004	0.000279638	0.0134862	-0.00883969	-0.00760599	0.011581	0.00335949	0.00713279	-0.0110399	-0.0122046	-0.00655788	-0.000201033	0.00207173	-0.00226976	0.00880528	-0.00194341	0.0134606	-0.0180349	0.00448564	0.00114555	0.00078737	-0.000427494	0.00753033	-0.00426671	-0.00184326	0.00735278	0.00354809	0.00805596	-0.00829918	-0.0142668
96	0.00331523	-6.56717e-05	0.0119857	-0.00802036	-0.00785398	0.0104227	0.00407208	0.00694444	-0.0104152	-0.0127414	-0.00547486	-0.00101722	0.00102639	-0.00273749	0.00849764	-0.00254299	0.0136112	-0.017451	0.00408383	0.00026344	-0.000342736	-0.000182638	0.0069025	-0.00467167	-0.00151365	0.00751602	0.00381806	0.0089161	-0.00742649	-0.0143955
97	0.00282238	-0.000508296	0.0104318	-0.00688084	-0.00898409	0.0106738	0.00372991	0.00645159	-0.0111435	-0.0130427	-0.00466809	-0.00281283	0.000929073	-0.0030828	0.00876133	-0.00193399	0.0145499	-0.0172218	0.00476503	0.00133704	-0.00150423	-0.000452607	0.00636256	-0.00337833	-0.00218858	0.00803085	0.0045903	0.0085959	-0.00553984	-0.0152807
98	0.00348474	-0.00022577	0.00956848	-0.00652925	-0.0103559	0.0102688	0.00459947	0.00649553	-0.0107543	-0.0137742	-0.00480308	-0.00360077	0.000502144	-0.00370436	0.00788864	-0.00281296	0.0148355	-0.0176236	0.00546507	0.000668395	-0.00281641	-0.000377267	0.00526698	-0.00425102	-0.00161411	0.00804968	0.00555717	0.00858962	-0.0049277	-0.0149637
99	0.00273448	-0.000241466	0.00926712	-0.00506325	-0.0118345	0.00994236	0.00438286	0.00653634	-0.01023	-0.0145433	-0.00406537	-0.00398061	0.00145018	-0.00469634	0.00662041	-0.00354753	0.0151777	-0.0177241	0.00650727	0.00218148	-0.00319625	-0.00111498	0.00381982	-0.00421021	-0.00243343	0.0078111	0.00648951	0.00850172	-0.00331102	-0.0150892
100	0.00118058	0.000185463	0.00980706	-0.00459551	-0.0140539	0.00949973	0.0033846	0.00667447	-0.00956766	-0.014132	-0.00090421	-0.00413757	0.000633989	-0.00367925	0.00698142	-0.00291969	0.0159562	-0.0184304	0.00743961	0.00322055	-0.00408778	-0.000342736	0.00177935	-0.00291687	-0.00198453	0.00783622	0.00748463	0.00954393	-0.00297199	-0.0139152

## Sheet: wt spd2
	1.1	1.2	1.3	1.4	1.5	2.1	2.2	2.3	2.4	2.5	3.1	3.2	3.3	3.4	3.5	4.1	4.2	4.3	4.4	4.5	5.1	5.2	5.3	5.4	5.5	6.1	6.2	6.3	6.4	6.5
1	753	728	795	732.5	705	490.5	496	511	515.75	504.5	461	445	472	445	456.5	773.5	657.75	744.5	676.5	688	431.5	424.5	390.5	376.5	348	636	572.75	567	604	564
2	747.6	728.25	782.75	730.6	702.375	490.4	494.5	508	515.75	505.875	462.9	442.75	465.1	443.75	454.1	767.6	657.875	744.7	674.625	688.375	429	416.5	388.1	374.875	344.25	636.375	572.125	561.25	604.375	563.3
3	741.929	721.3	767.8	723.571	693.375	489.429	489.938	505.071	515.75	507.55	468.5	439.188	457.214	441.438	447.571	762.214	656.3	743.571	670.55	686.688	424.4	402.9	385.643	373.55	338	623.5	570.55	554.625	600.375	560
4	733.682	708.1	755.15	715.182	685.55	487.864	483.05	500.318	512.65	508.9	474.909	434.5	445.273	441.45	438.227	752.273	648.7	742.409	665.2	679.1	419.35	389.4	382.091	372.05	330.85	608.4	567.15	549.55	593.65	556.591
5	722.833	693.857	744.107	707.267	678.25	482.067	474.25	494.367	505.75	507.464	479.3	430.542	433.367	441.792	429.033	738.767	638.286	732.233	659.286	669.25	412	377.929	376.833	369.464	326.167	593.833	562.714	545.625	584.292	549.8
6	713.967	677.594	732.469	698.933	665.225	473.867	464.875	487.967	496.062	501.312	480.967	425.35	421.967	442.1	419.933	725.267	625.812	719	652.875	657.375	404.062	369.719	373.467	366.344	323.2	574.9	556.719	542.475	573.75	543.933
7	703.326	660.205	715.886	685.435	651.222	463.261	453.639	480.109	485.045	490.273	479.326	420.056	414.87	444.583	410.674	710.152	612.682	705.326	645.864	644.722	395.909	364.818	365.152	362.364	320.306	558.667	549.386	538.389	565.028	536.457
8	692.429	642.346	700.308	670.333	635.312	451.333	444.667	471.31	472.865	479	476.357	413.542	408.857	445.729	406.429	693.5	598.404	686.095	638.519	633.625	386.712	360	356.524	356.596	318.812	543.354	541.5	533.042	556.062	528.524
9	680.167	624.729	680.812	651.13	617.429	438.759	434.768	461.63	460.583	466.396	470.185	406.857	404.426	445.304	400.852	680.111	587.896	670.333	628.917	621.893	381.229	359.896	347.741	351.729	314.893	528.125	531.417	523.339	546.179	521.056
10	662.613	609.967	665.767	633.468	600.393	425.871	425.5	451.839	450	456.917	466.984	399.107	399.129	439.125	396.532	665	578.95	649.758	618.333	610.036	376.167	356.583	337.903	345.733	310.357	513.714	522.667	512.446	535.839	512.081
11	647.364	593.721	651.059	615.409	585.324	414.606	417.853	441.561	438.956	447.882	456.894	390.853	392.682	429.074	392.152	654.015	570.441	635.651	604.176	598.926	373.574	353.721	331.697	339.456	306.176	499.456	513.985	499.456	524.676	503.545
12	629.919	578.016	636.984	600.365	571.984	403.392	409.578	431.878	428.938	438.672	447.986	383.672	383.905	418.469	386.905	642.865	562.781	619.568	589.656	587.922	371.344	349.281	326.149	333.75	301.453	486.078	505.766	486.078	510.797	492.77
13	610.987	564.141	623.109	590.405	557.912	391.703	402.5	423.216	418.87	430.13	438.838	376.175	375.689	404.65	381.5	630.189	553.239	600.243	574.109	577	367.391	341.62	321.946	327.12	298.587	470.812	497.185	470.975	499.138	479.257
14	595.605	547.921	606.763	578.209	545.62	381.465	392.576	413.686	409.868	420.263	427.93	369.304	366.744	389.098	375.081	617.233	543.145	587.163	560.316	564.413	363.513	334.632	318.57	320.329	294.076	455.185	489.329	457.022	483.304	465.221
15	579.884	534.79	589.65	567.721	533.33	371.174	383.545	404.058	403.22	410.45	417.233	363.943	358.337	378.886	369.721	598.733	531.8	571.151	546.93	551.25	357.29	327.26	314.895	315.04	291.489	440.761	479.84	442.386	469.239	451.349
16	564.569	519.125	569.042	552.696	522.74	362.373	374.01	392.755	396.375	400.438	407.794	359.396	349.52	368.781	364.137	581.392	520.656	558.725	535.938	539.104	349.854	320.479	311.157	310.312	288.74	427.406	469.396	430.938	456.49	437.235
17	550.566	504.67	548.67	537.67	511.729	351.642	364.708	382.236	389.67	389.69	398.906	354.531	341.736	360	356.736	557.094	509.55	541.934	526.27	526.177	341.64	314.59	307.066	307.1	285.5	414.552	458.93	420.333	445.406	424.528
18	536.962	490.444	529.343	520.396	500.638	343.274	356.034	371.283	383.176	379.611	390.481	349.026	334.217	353.06	350.217	533.792	498.741	527.292	515.917	513.121	334.537	310.019	302.783	304.639	281.94	403.25	448.639	410.888	435.466	413.717
19	524.11	476.019	512.731	503.466	488.467	336.398	349.425	361.915	375.49	371.548	382.797	343.292	328.339	346.608	343.271	518.576	488.683	516.237	506.231	500.492	328.827	305.76	297.907	301.865	278.425	392.467	439.048	402.5	425.467	406.356
20	506.025	463.629	495.143	486.861	475.242	329.697	344.45	353.303	367.536	361.914	374.877	336.575	323.148	343.283	336.992	502.664	477.414	502.205	493.643	488.85	322.864	302.264	293.41	299.393	275.017	381.55	426.614	393.583	416.367	397.656
21	488.817	447.758	480.848	470.436	465.782	323.762	340.355	345.825	358.485	353.083	365.714	330.573	318.016	339.532	329.484	487.056	467.417	490.722	481.697	477.871	318.682	298.538	288.548	295.008	270.411	372.927	415.992	387.129	407.032	390.222
22	471.101	434.265	468.008	455.203	455.215	318.877	336.014	340.319	349.545	344.568	356.826	324.556	314.109	335.174	323.696	475.674	457.598	479.217	467.22	466.465	314.856	296.152	285.529	291.091	266.451	363.792	404.371	381.66	397.576	381.268
23	453.725	423.044	456.75	441.203	445.735	314.891	332.493	334.79	342.346	338.007	348.71	318.904	309.188	330.574	318.377	462.696	448.515	467.188	455.485	456.176	310.809	293.287	282.435	287.066	263.081	356.044	395.551	376.221	387.809	372.572
24	440.292	412.471	444.864	425.929	437.321	311.714	327.264	330.734	335.729	331.957	341.649	314.457	306.188	325.507	313.818	450.903	439.493	455.955	443.843	445.343	306.75	290.507	278.916	282.45	259.771	349.793	388.143	371.65	380.157	365.039
25	428.116	401.541	434.401	413.856	426.493	308.486	321.967	324.911	327.593	325.215	334.979	309.579	301.911	319.73	309.253	437.904	429.913	444.096	430.686	433.211	301.291	286.61	276.733	278.913	259.263	342.809	379.89	366.211	373.112	356.466
26	418.035	392.612	421.684	403.341	416.982	304.8	315.964	320.359	322.454	320.283	329.088	305.667	295.112	313.589	305.888	422.682	420.77	432.741	420.329	421.583	295.928	284.23	272.388	274.526	257.405	337.387	374.322	360.357	366.238	349.312
27	407.892	384.366	411.091	393.076	405.341	300.867	310.739	314.766	316.28	315.421	324.766	300.693	292.184	308.074	302.291	411.38	412.524	421.949	409.341	409.369	291.47	280.28	268.601	271.561	256.915	330.347	368.793	352.932	359.761	342.19
28	399.236	376.194	398.939	384.404	397.317	296.551	307.445	309.646	311.911	310.994	320.202	296.591	286.803	303.207	298.635	397.86	402.422	412.09	399.461	399.104	287.211	278.306	263.725	268.711	255.726	324.573	362.739	345.701	353.341	336.921
29	388.967	368.285	388.105	375.923	390.185	292.198	304.667	305.099	307.645	306.808	316.61	292.196	284.264	298.375	294.522	387.692	394.145	403.709	387.773	390.405	283.395	274.831	260.495	265.738	254.726	319.631	357.436	339.143	347.137	329.885
30	380.169	361.092	379.332	367.989	381.141	288.573	302.672	299.798	303.326	302.527	311.579	287.885	280.68	293.667	291.798	376.865	385.995	394.427	377.005	383.422	279.701	271.565	257.084	263.25	253.214	314.427	352.283	334.182	341.427	324.753
31	371.828	354.98	368.464	359.727	375.234	285.081	300.367	295.768	300.607	299.408	306.939	284.17	277.874	289.096	289.172	367.222	377.107	386.692	367.296	376.037	276.612	269.082	254.439	260.709	252.505	311.197	346.173	328.234	335.473	319.035
32	362.9	347.985	363.402	351.468	366.721	282.9	298.087	293.153	297.098	294.304	302.137	282.139	276.495	284.918	286.521	361.253	369.137	378.921	357.701	369.346	273.186	266.01	254.226	259.824	252.356	308.567	339.873	324.913	330.312	312.558
33	355.612	342.163	355.918	343.942	360.55	281.218	295.375	290.218	294.774	291.298	297.437	280.905	275.311	281.36	284.442	354.461	360.611	371.869	350.159	361.745	270.611	263.442	253.709	258.409	253.16	307.21	334.981	321.225	324.255	307.709
34	347.981	336.353	350.005	337.524	352.486	279.621	293.106	287.927	292.088	287.578	293.049	279.957	273.699	278.798	283.311	348.995	353.108	365.257	343.186	355.438	268.284	261.211	254.306	258.098	253.01	304.058	329.627	318.76	319.678	303.131
35	341.178	331.146	344.382	332.35	346.32	277.304	291.241	285.883	289.481	284.608	289.654	278.632	272.374	276.952	281.654	344.173	346.929	359.107	336.665	348.596	266.877	258.896	254.028	257.991	252.298	301.259	324.986	316.342	315.373	299.425
36	334.517	326.678	337.731	326.13	341.106	275.474	288.721	284.196	286.841	282.413	286.439	277.923	271.478	275.168	279.104	337.804	339.923	354.035	330.135	342.587	265.163	256.413	253.091	257.918	251.322	298.952	322.096	313.226	310.639	295.739
37	328.722	322.238	333.639	323.303	335.504	272.047	286.293	283.727	284.18	279.857	284.991	275.625	270.043	274.091	278.308	333.603	334.676	348.897	323.586	336.858	263.996	254.873	253.261	257.91	250.039	294.681	318.127	310.392	306.905	291.171
38	323.038	318.398	326.369	317.701	331.882	269.735	284.439	282.021	281.955	278.766	281.628	273.197	269.115	271.618	276.073	326.744	327.881	343.603	317.053	330.544	262.082	253.18	252.291	257.795	247.557	292.487	315.57	307.456	302.982	288.295
39	318.613	314.918	321.631	314.685	326.32	266.555	282.527	279.815	279.074	277.443	280.013	270.891	268.038	269.5	275.303	322.126	322.955	337.744	310.984	325.031	260.758	252.348	251.592	257.037	245.762	288.098	312.049	305.191	299.996	285.324
40	314.63	311.849	316.125	310.488	321.556	264.337	280.714	277.711	278.522	276.427	277.687	269.032	267.252	266.222	272.943	317.902	316.228	332.618	305.608	319.645	259.06	251.922	251.715	255.866	244.101	286.427	309.651	303.214	296.379	282.923
41	310.947	308.75	312.681	307.011	316.691	262.573	279.25	275.588	278.181	274.65	276.237	267.742	266.095	263.275	270.809	314.37	310.288	326.679	301.015	315.648	257.55	252.027	252.053	254.119	243.14	284.627	307.369	301.419	293.123	280.863
42	308.051	305.292	309.146	303.862	311.724	260.831	278.335	272.72	277.192	273.985	275.323	266.912	264.874	261.371	268.091	310.472	304.8	321.693	297.812	312.191	257.327	252.731	252.52	253.035	242.397	282.875	303.081	299.206	290.342	279.756
43	305.273	302.311	305.697	298.698	308.489	259.691	276.189	271.363	276.777	272.53	274.356	266.235	263.27	258.894	265.018	306.115	298.97	317.112	293.583	308.311	256.534	252.538	253.248	251.186	242.867	282.549	301.564	296.027	287.439	279.133
44	302.37	299.468	302.528	296.485	304.979	258.84	275.25	270.206	276.704	271.035	274.698	265.562	261.469	258.448	263.263	302.573	295.553	312.981	291.785	305.194	256.201	252.134	253.553	250.222	242.056	281.622	298.331	292.858	284.92	278.328
45	300.422	297.88	298.215	293.684	302.293	258.844	273.616	270.748	276.204	268.972	274.131	265.051	258.124	258.286	261.809	298.323	292.634	308.848	289.655	302.174	255.813	251.433	253.801	249.158	241.587	281.37	296.968	289.627	282.949	276.199
46	298.372	296.558	294.914	292.262	299.912	258.039	272.574	270.216	274.928	266.64	273.475	264.136	256.032	259.268	261.578	294.532	291.103	305.908	288.14	298.761	254.781	249.914	253.085	248.318	240.853	280.404	294.829	286.746	280.794	274.429
47	296.551	296.211	291.379	290.663	297.402	257.313	271.932	269.31	273.471	264.325	271.888	262.824	253.956	260.149	262.051	291.248	289.879	302.639	286.864	295.061	253.968	249.325	252.653	247.882	239.743	279.041	292.714	284.486	279.264	272.857
48	295.167	296.021	289.246	288.533	294.449	257.333	271.568	269.405	272.289	262.722	269.784	261.997	251.51	260.812	262.82	287.134	288.299	300.49	285.912	291.178	252.676	248.637	251.611	247.331	238.411	277.428	291.845	282.918	277.798	270.562
49	293.322	296.407	287.367	286.987	291.462	256.631	270.436	267.654	270.509	260.688	267.651	261.218	250.654	261.292	262.768	285.295	286.127	297.013	284.605	287.587	251.556	247.744	251.564	247.407	238.612	275.346	289.528	282.103	275.676	269.262
50	292.711	295.523	286.299	285.127	289.092	256.208	269.296	267.404	269.276	260.474	265.72	260.395	249.73	260.516	263.146	283.233	283.355	294.624	283.378	284.832	250.783	247.819	250.997	246.852	238.02	274.053	287.934	280.355	274.122	267.568
51	290.98	294.312	285.364	282.458	286.866	255.363	267.092	266.448	267.645	259.509	264.056	259.89	249.837	259.372	262.376	281.735	280.691	291.533	282.213	282.351	249.873	247.299	250.624	246.37	238.369	273.128	286.392	279.595	272.244	267.683
52	289.83	292.698	285.062	280.333	284.392	254.66	265.38	265.535	266.412	259.159	263.211	259.775	249.409	257.5	261.73	280.129	277.357	288.503	281.039	280.596	249.318	247.429	249.66	245.912	238.41	272.441	284.922	278.046	271.324	267.236
53	288.521	290.576	284.674	278.882	283.651	253.908	263.24	264.988	265.808	258.207	263.08	259.234	249.163	256.75	261.148	278.361	274.25	285.559	280.055	279.663	248.72	247.241	248.479	245.134	238.583	272.362	283.155	277.119	270.952	266.994
54	287.323	288.916	283.798	278.548	282.157	253.716	262.026	264.317	264.809	256.871	262.907	258.567	248.698	256.587	259.551	276.467	271.73	282.075	278.626	278.273	248.379	246.539	247.138	244.663	238.922	271.648	281.902	275.974	270.064	266.443
55	285.991	286.972	284.022	278.954	281.512	252.794	261.247	264.257	264.395	255.201	262.774	257.852	248.303	255.781	259.234	274.357	269.093	279.503	277.747	277.361	247.769	246.981	245.583	243.787	238.846	271.574	280.747	275.13	270.559	265.966
56	284.962	285.444	283.713	278.322	281.077	252.124	260.875	263.142	264.236	253.421	262.648	256.266	249.151	255.801	257.811	273.734	266.975	277.278	276.539	275.106	247.848	247.067	244.787	243.941	239.237	270.574	279.247	273.766	269.912	265.08
57	284.61	284.386	283.556	278.593	280.474	251.879	260.759	263.116	263.814	251.836	261.616	255.439	248.811	255.453	256.949	271.819	265.622	274.763	275.267	274.488	248.047	246.867	243.839	243.742	239.895	269.945	278.5	272.799	270.398	263.876
58	283.984	282.728	282.802	278.146	279.644	251.546	260.267	263.489	264.297	251.371	260.878	253.992	248.754	254.975	256.492	270.943	263.931	272.992	274.071	273.231	248.184	246.934	243.614	243.626	239.975	268.922	277.245	272.139	269.878	262.027
59	283.136	282.321	282.389	276.918	277.659	251.667	259.484	263.26	263.847	250.871	260.218	253.173	249.099	254.676	255.681	270.034	262.387	272.503	273.347	272.25	248.334	246.482	243.692	244.042	240.31	268.228	276.247	271.376	269.192	261.398
60	282.528	282.087	281.608	276.241	276.728	250.972	258.399	263.07	264.049	250.695	259.663	252.823	248.364	253.832	255.183	268.048	261.218	271.161	272.613	271.228	248.413	246.718	243.628	243.89	239.959	267.796	275.599	270.908	268.807	261.784
61	280.821	281.879	280.474	274.885	274.482	251.782	257.569	262.813	264.05	250.392	258.955	252.217	248.444	253.041	254.83	267.975	260.208	271.704	271.916	270.163	248.042	246.003	243.992	244.353	239.834	267.316	274.584	270.704	267.283	261.665
62	280.246	281.842	279.959	274.573	273.732	251.329	257.227	262.925	264.218	250.507	258.719	252.18	247.442	252.853	254.734	266.817	259.126	271.065	272.172	269.531	247.825	245.784	244.246	243.714	239.436	267.041	274.451	270.322	266.098	261.784
63	278.72	282	279.263	274.163	272.513	251.642	257.265	261.956	263.381	249.982	257.915	251.908	247.241	252.691	254.37	266.101	258.477	270.912	271.891	268.283	247.646	245.245	244.047	244.788	239.536	267.265	273.104	269.673	264.531	261.842
64	277.479	281.88	279.305	274.161	272.46	251.601	257.56	261.161	262.767	248.99	257.251	251.443	246.961	252.835	254.029	266.005	258.185	270.355	271.592	266.788	248.175	244.693	244.047	245.018	239.458	268.117	272.638	269.057	263.35	261.762
65	276.981	281.272	279.374	274.362	272.513	251.732	258.327	261.028	261.392	248.379	256.04	251.021	246.289	253.309	254.256	265.46	257.495	269.103	270.879	266	248.406	244.651	243.535	245.169	239.253	268.41	271.14	268.284	262.915	261.35
66	276.533	279.902	279.082	274.477	272.826	252.132	258.532	261.013	260.332	248.086	255.074	250.06	246.832	253.285	253.792	264.962	257.173	268.805	269.037	264.609	248.215	244.673	243.497	245.535	238.919	268.234	270.229	267.424	262.938	261.231
67	275.944	278.514	279.721	274.774	273.057	252.009	258.753	261.193	259.228	247.688	254.513	249.102	246.029	253.105	254.108	264.191	256.752	266.276	267.661	264.27	247.995	244.837	243.46	245.043	238.527	268.545	269.135	266.08	263.695	261.253
68	275.739	276.682	280.023	274.029	272.481	252.79	258.288	261.005	258.311	247.776	253.599	248.132	246.063	252.752	254.186	263.321	255.79	265.046	265.864	263.142	247.259	245.068	243.459	244.033	238.323	267.828	268.033	265.186	263.915	261.812
69	275.611	275.477	280.131	273.505	272.049	252.244	257.892	260.86	258.25	248.241	253.36	247.347	245.578	252.058	254.133	263.118	255.355	263.945	264.521	262.195	246.544	244.902	243.386	243.299	238.133	267.206	266.951	264.392	264.058	261.872
70	275.851	274.123	279.442	272.98	270.966	252.229	257.466	260.138	258.252	248.856	252.76	246.611	244.729	252.113	254.312	262.079	254.913	263.018	263.796	261.435	245.207	245.168	243.428	242.791	238.356	266.8	266.2	263.791	263.719	262.018
71	275.128	272.981	279.002	271.993	269.567	252.021	257.199	259.663	259.067	248.403	251.858	246.243	244.716	251.855	253.856	262.465	254.384	263.06	262.408	260.248	244.893	245.176	243.623	242.122	238.373	265.848	265.769	263.699	262.422	261.981
72	275.116	272.404	277.938	271.946	269.395	251.549	257.187	257.693	259.555	249.259	251.751	245.96	243.8	251.864	253.429	262.245	254.665	261.567	261.649	259.147	244.183	244.904	242.957	241.922	238.325	265.759	265.126	263.935	261.75	261.991
73	274.163	272	277.593	271.434	268.585	251.604	257.056	256.396	259.613	248.974	251.339	245.648	243.634	251.394	252.877	262.218	254.391	261.167	261.091	258.242	243.865	245.539	242.905	241.635	238.175	265.425	264.887	264.125	260.094	262.154
74	273.249	271.317	277.08	270.485	269.552	250.885	257.425	255.852	259.299	249.083	250.764	245.981	244.095	251.414	252.024	262.808	255.15	260.148	260.462	257.634	243.408	245.732	242.855	241.353	237.744	265.037	264.288	264.14	259.308	262.361
75	272.168	270.598	277.358	270.566	270.101	250.694	257.364	255.528	258.39	249.12	250.351	246.078	244.696	250.841	252.011	261.977	254.9	258.23	260	257.328	242.789	246.096	242.498	241.811	237.496	264.53	264.555	263.851	258.444	262.074
76	271.537	270.647	277.534	269.614	269.887	250.664	257.307	255.889	257.933	248.681	250.535	246.485	245.105	250.782	251.38	261.926	255.496	257.14	259.718	256.834	243.063	246.17	242.087	241.662	237.374	264.04	264.435	263.151	257.729	262.092
77	271.045	270.366	277.743	268.889	270.575	250.692	257.45	255.822	256.971	248.463	250.166	246.527	245.247	250.45	251.241	260.99	254.831	254.903	259.575	256.423	243.178	246.033	242.621	242.103	237.421	263.217	264.529	263.087	257.067	261.933
78	270.965	270.315	277.236	268.87	269.998	250.8	257	256.891	256.874	248.132	250.267	246.573	245.15	250.448	250.418	259.805	254.587	254.671	258.711	256.21	243.931	245.972	242.23	242.431	237.383	263.03	264.459	262.784	256.833	261.866
79	270.816	270.37	276.894	269.416	270.008	250.382	256.99	257.535	256.792	248.27	249.412	247.158	244.931	250.773	250.431	258.559	253.514	253.541	258.086	255.242	244.458	245.892	242.884	243.154	237.216	262.634	264.412	262.725	257.378	261.018
80	271.319	270.76	276.461	268.947	269.482	250.774	256.339	257.767	256.848	248.012	249.28	246.798	244.348	250.815	249.914	257.605	252.986	253.776	257.071	254.685	244.439	246.431	242.969	243.388	237.353	262.651	264.126	262.839	257.224	260.543
81	271.571	271.424	276.004	268.401	269.048	251.051	256.09	257.84	256.742	247.689	248.791	246.904	243.698	251.688	249.745	256.36	252.82	253.101	255.256	254.212	244.735	246.665	243.19	243.316	237.638	262.231	263.973	262.552	257.362	259.66
82	271.728	271.913	275.876	267.401	268.562	251.253	255.586	257.632	256.585	247.24	248.605	246.704	243.249	251.566	250.239	255.889	252.415	252.932	254.045	253.606	244.35	246.949	243.099	243.626	237.894	262.174	263.382	262.21	257.182	259.072
83	271.613	272.216	274.878	267.053	267.97	251.99	255.752	257.047	256.332	246.582	248.704	246.416	243.47	251.205	250.613	255.516	253.011	252.603	252.427	253.235	244.044	247.681	242.927	243.288	237.42	261.985	262.281	262.125	256.813	258.553
84	271.164	272.198	274.206	267.173	266.939	252.465	255.768	257.002	255.76	245.692	248.732	245.784	243.97	250.94	251.085	254.884	253.033	251.834	251.273	253.018	244.01	246.983	242.399	242.529	238.399	262.034	261.8	261.52	256.558	258.496
85	270.015	271.882	273.836	266.182	266.011	253.139	255.907	257.067	255.103	245.062	249.163	245.608	244.717	250.16	251.553	256.145	253.303	251.658	250.637	252.944	244.344	247.03	242.167	241.748	238.088	262.002	260.523	261.578	256.481	258.684
86	269.156	271.186	272.891	267.041	265.367	253.409	256.257	257.099	254.729	245.073	249.028	245.336	245.117	249.62	251.926	255.528	252.774	250.955	250.603	253.173	244.62	246.34	242.245	240.592	238.675	261.891	260.295	261.394	256.427	258.714
87	268.792	270.558	272.79	266.81	264.362	253.432	256.256	257.467	254.989	244.898	248.832	244.915	245.664	249.184	251.841	255.771	252.394	251.421	250.586	253.314	245.007	245.642	242.135	239.551	238.616	262.237	260.182	261.046	256.377	258.707
88	268.463	270.271	272.75	267.128	263.525	253.286	256.139	257.862	254.441	245.082	248.729	244.348	245.736	249.034	251.866	255.288	252.016	251.063	251.02	253.63	245.18	245.043	242.028	239.093	238.496	262.638	260.073	261.299	256.295	258.543
89	269.18	270.63	272.95	266.717	262.903	253.505	255.983	258.329	254.498	245.431	247.873	244.231	245.345	249.034	251.935	254.24	251.207	250.511	251.152	253.811	244.948	244.715	242.005	238.77	238.107	262.872	260.346	260.931	256.225	257.993
90	269.069	270.887	273.03	266.484	262.003	253.77	255.928	258.046	254.25	245.502	248.173	244.02	245.062	249.605	251.119	253.733	251.154	250.738	251.752	254.34	244.388	244.665	241.181	239.213	237.97	263.487	260.367	261.907	256.472	258.016
91	269.661	270.952	273.198	265.96	261.899	254.133	255.924	257.675	253.377	245.664	247.686	244.491	244.56	249.344	250.498	252.961	251.039	250.202	251.609	254.399	244.084	244.655	240.593	239.784	237.326	263.491	260.393	261.554	256.377	257.435
92	270.275	271.098	272.717	265.649	261.628	254.216	256.161	256.988	253.268	245.962	247.51	244.743	244.326	249.095	249.182	253.1	250.935	250.698	251.644	254.649	243.886	244.808	240.026	240.313	236.675	263.67	259.896	261.712	256.517	257.445
93	269.881	270.738	272.724	265.813	262.043	254.139	256.562	255.537	252.04	246.476	247.279	245.309	244.084	248.864	248.479	252.943	251.455	250.479	250.941	254.753	244.112	245.402	240.254	241.421	236.614	263.414	260.119	261.502	256.552	257.931
94	269.521	270.852	272.174	265.452	262.759	254.163	256.87	254.769	251.858	246.547	247.226	245.428	243.837	248.497	247.947	252.985	251.752	250.673	250.42	254.402	244.406	245.783	240.53	241.986	236.192	263.08	260.08	260.724	256.704	258.224
95	269.567	270.725	271.21	265.393	263.653	253.523	256.929	254.211	252.06	246.377	246.411	244.752	244.172	248.327	248.021	253.049	252.341	250.846	249.902	254.586	244.876	245.965	241.193	242.012	236.35	263.311	260.053	260.938	256.829	258.904
96	269.243	270.436	271.029	265.476	264.467	252.892	256.462	254.534	252.466	245.742	245.929	244.781	244.22	248.041	248.584	252.598	252.381	250.777	249.081	254.264	245.223	245.946	242.265	241.879	236.54	262.5	260.356	260.828	256.859	259.225
97	269.134	270.136	271.181	264.911	264.735	252.53	256.213	254.853	253.127	245.168	245.429	244.332	244.498	247.828	249.228	252.325	252.65	251.345	249.141	254.393	245.418	245.569	242.17	242.208	236.937	262.205	260.489	261	257.385	258.98
98	268.611	269.414	271.779	265.085	264.47	252.208	255.528	255.492	253.851	244.547	244.925	244.283	244.33	247.022	249.985	251.562	252.709	250.987	249.15	254.435	244.853	245.468	243.216	242.892	237.272	261.53	260.774	261.714	257.642	258.502
99	268.391	268.827	272.763	265.24	263.965	252.32	255.564	255.854	254.455	244.052	245.059	244.337	244.223	246.816	249.886	251.379	252.371	250.384	249.403	254.207	243.744	244.794	243.08	243.224	237.281	260.961	260.534	261.613	258.775	257.875
100	268.235	268.819	273.51	265.908	263.339	252.428	255.72	256.751	254.839	243.695	245.382	243.992	243.196	246.47	249.346	251.431	251.81	249.346	249.232	254.095	242.775	244.352	243.811	242.99	237.23	260.261	260.257	262.703	258.93	256.79
back	269.252	270.2	272.228	265.489	263.296	253.255	256.193	255.666	253.134	245.423	246.284	244.645	244.145	248.03	249.116	252.433	251.944	250.574	250.052	254.418	244.338	245.274	241.714	241.871	236.842	262.442	260.295	261.429	257.257	258.131
average back	268.093					252.734					246.444					251.884					242.008					259.911

## Sheet: wt spd2 minus 
	1.1	1.2	1.3	1.4	1.5	2.1	2.2	2.3	2.4	2.5	3.1	3.2	3.3	3.4	3.5	4.1	4.2	4.3	4.4	4.5	5.1	5.2	5.3	5.4	5.5	6.1	6.2	6.3	6.4	6.5
1	484.907	459.907	526.907	464.407	436.907	237.766	243.266	258.266	263.016	251.766	214.556	198.556	225.556	198.556	210.056	521.616	405.866	492.616	424.616	436.116	189.492	182.492	148.492	134.492	105.992	376.089	312.839	307.089	344.089	304.089
2	479.507	460.157	514.657	462.507	434.282	237.666	241.766	255.266	263.016	253.141	216.456	196.306	218.656	197.306	207.656	515.716	405.991	492.816	422.741	436.491	186.992	174.492	146.092	132.867	102.242	376.464	312.214	301.339	344.464	303.389
3	473.836	453.207	499.707	455.478	425.282	236.695	237.204	252.337	263.016	254.816	222.056	192.744	210.77	194.994	201.127	510.33	404.416	491.687	418.666	434.804	182.392	160.892	143.635	131.542	95.9923	363.589	310.639	294.714	340.464	300.089
4	465.589	440.007	487.057	447.089	417.457	235.13	230.316	247.584	259.916	256.166	228.465	188.056	198.829	195.006	191.783	500.389	396.816	490.525	413.316	427.216	177.342	147.392	140.083	130.042	88.8423	348.489	307.239	289.639	333.739	296.68
5	454.74	425.764	476.014	439.174	410.157	229.333	221.516	241.633	253.016	254.73	232.856	184.098	186.923	195.348	182.589	486.883	386.402	480.349	407.402	417.366	169.992	135.921	134.825	127.456	84.1593	333.922	302.803	285.714	324.381	289.889
6	445.874	409.501	464.376	430.84	397.132	221.133	212.141	235.233	243.328	248.578	234.523	178.906	175.523	195.656	173.489	473.383	373.928	467.116	400.991	405.491	162.054	127.711	131.459	124.336	81.1923	314.989	296.808	282.564	313.839	284.022
7	435.233	392.112	447.793	417.342	383.129	210.527	200.905	227.375	232.311	237.539	232.882	173.612	168.426	198.139	164.23	458.268	360.798	453.442	393.98	392.838	153.901	122.81	123.144	120.356	78.2983	298.756	289.475	278.478	305.117	276.546
8	424.336	374.253	432.215	402.24	367.219	198.599	191.933	218.576	220.131	226.266	229.913	167.098	162.413	199.285	159.985	441.616	346.52	434.211	386.635	381.741	144.704	117.992	114.516	114.588	76.8043	283.443	281.589	273.131	296.151	268.613
9	412.074	356.636	412.719	383.037	349.336	186.025	182.034	208.896	207.849	213.662	223.741	160.413	157.982	198.86	154.408	428.227	336.012	418.449	377.033	370.009	139.221	117.888	105.733	109.721	72.8853	268.214	271.506	263.428	286.268	261.145
10	394.52	341.874	397.674	365.375	332.3	173.137	172.766	199.105	197.266	204.183	220.54	152.663	152.685	192.681	150.088	413.116	327.066	397.874	366.449	358.152	134.159	114.575	95.8953	103.725	68.3493	253.803	262.756	252.535	275.928	252.17
11	379.271	325.628	382.966	347.316	317.231	161.872	165.119	188.827	186.222	195.148	210.45	144.409	146.238	182.63	145.708	402.131	318.557	383.767	352.292	347.042	131.566	111.713	89.6893	97.4483	64.1683	239.545	254.074	239.545	264.765	243.634
12	361.826	309.923	368.891	332.272	303.891	150.658	156.844	179.144	176.204	185.938	201.542	137.228	137.461	172.025	140.461	390.981	310.897	367.684	337.772	336.038	129.336	107.273	84.1413	91.7423	59.4453	226.167	245.855	226.167	250.886	232.859
13	342.894	296.048	355.016	322.312	289.819	138.969	149.766	170.482	166.136	177.396	192.394	129.731	129.245	158.206	135.056	378.305	301.355	348.359	322.225	325.116	125.383	99.6123	79.9383	85.1123	56.5793	210.901	237.274	211.064	239.227	219.346
14	327.512	279.828	338.67	310.116	277.527	128.731	139.842	160.952	157.134	167.529	181.486	122.86	120.3	142.654	128.637	365.349	291.261	335.279	308.432	312.529	121.505	92.6243	76.5623	78.3213	52.0683	195.274	229.418	197.111	223.393	205.31
15	311.791	266.697	321.557	299.628	265.237	118.44	130.811	151.324	150.486	157.716	170.789	117.499	111.893	132.442	123.277	346.849	279.916	319.267	295.046	299.366	115.282	85.2523	72.8873	73.0323	49.4813	180.85	219.929	182.475	209.328	191.438
16	296.476	251.032	300.949	284.603	254.647	109.639	121.276	140.021	143.641	147.704	161.35	112.952	103.076	122.337	117.693	329.508	268.772	306.841	284.054	287.22	107.846	78.4713	69.1493	68.3043	46.7323	167.495	209.485	171.027	196.579	177.324
17	282.473	236.577	280.577	269.577	243.636	98.9076	111.974	129.502	136.936	136.956	152.462	108.087	95.2922	113.556	110.292	305.21	257.666	290.05	274.386	274.293	99.6323	72.5823	65.0583	65.0923	43.4923	154.641	199.019	160.422	185.495	164.617
18	268.869	222.351	261.25	252.303	232.545	90.5396	103.3	118.549	130.442	126.877	144.037	102.582	87.7732	106.616	103.773	281.908	246.857	275.408	264.033	261.237	92.5293	68.0113	60.7753	62.6313	39.9323	143.339	188.728	150.977	175.555	153.806
19	256.017	207.926	244.638	235.373	220.374	83.6636	96.6906	109.181	122.756	118.814	136.353	96.8482	81.8952	100.164	96.8272	266.692	236.799	264.353	254.347	248.608	86.8193	63.7523	55.8993	59.8573	36.4173	132.556	179.137	142.589	165.556	146.445
20	237.932	195.536	227.05	218.768	207.149	76.9626	91.7156	100.569	114.802	109.18	128.433	90.1312	76.7042	96.8392	90.5482	250.78	225.53	250.321	241.759	236.966	80.8563	60.2563	51.4023	57.3853	33.0093	121.639	166.703	133.672	156.456	137.745
21	220.724	179.665	212.755	202.343	197.689	71.0276	87.6206	93.0906	105.751	100.349	119.27	84.1292	71.5722	93.0882	83.0402	235.172	215.533	238.838	229.813	225.987	76.6743	56.5303	46.5403	53.0003	28.4033	113.016	156.081	127.218	147.121	130.311
22	203.008	166.172	199.915	187.11	187.122	66.1426	83.2796	87.5846	96.8106	91.8336	110.382	78.1122	67.6652	88.7302	77.2522	223.79	205.714	227.333	215.336	214.581	72.8483	54.1443	43.5213	49.0833	24.4433	103.881	144.46	121.749	137.665	121.357
23	185.632	154.951	188.657	173.11	177.642	62.1566	79.7586	82.0556	89.6116	85.2726	102.266	72.4602	62.7442	84.1302	71.9332	210.812	196.631	215.304	203.601	204.292	68.8013	51.2793	40.4273	45.0583	21.0733	96.1331	135.64	116.31	127.898	112.661
24	172.199	144.378	176.771	157.836	169.228	58.9796	74.5296	77.9996	82.9946	79.2226	95.2052	68.0132	59.7442	79.0632	67.3742	199.019	187.609	204.071	191.959	193.459	64.7423	48.4993	36.9083	40.4423	17.7633	89.8821	128.232	111.739	120.246	105.128
25	160.023	133.448	166.308	145.763	158.4	55.7516	69.2326	72.1766	74.8586	72.4806	88.5352	63.1352	55.4672	73.2862	62.8092	186.02	178.029	192.212	178.802	181.327	59.2833	44.6023	34.7253	36.9053	17.2553	82.8981	119.979	106.3	113.201	96.5551
26	149.942	124.519	153.591	135.248	148.889	52.0656	63.2296	67.6246	69.7196	67.5486	82.6442	59.2232	48.6682	67.1452	59.4442	170.798	168.886	180.857	168.445	169.699	53.9203	42.2223	30.3803	32.5183	15.3973	77.4761	114.411	100.446	106.327	89.4011
27	139.799	116.273	142.998	124.983	137.248	48.1326	58.0046	62.0316	63.5456	62.6866	78.3222	54.2492	45.7402	61.6302	55.8472	159.496	160.64	170.065	157.457	157.485	49.4623	38.2723	26.5933	29.5533	14.9073	70.4361	108.882	93.0211	99.8501	82.2791
28	131.143	108.101	130.846	116.311	129.224	43.8166	54.7106	56.9116	59.1766	58.2596	73.7582	50.1472	40.3592	56.7632	52.1912	145.976	150.538	160.206	147.577	147.22	45.2033	36.2983	21.7173	26.7033	13.7183	64.6621	102.828	85.7901	93.4301	77.0101
29	120.874	100.192	120.012	107.83	122.092	39.4636	51.9326	52.3646	54.9106	54.0736	70.1662	45.7522	37.8202	51.9312	48.0782	135.808	142.261	151.825	135.889	138.521	41.3873	32.8233	18.4873	23.7303	12.7183	59.7201	97.5251	79.2321	87.2261	69.9741
30	112.076	92.9991	111.239	99.8961	113.048	35.8386	49.9376	47.0636	50.5916	49.7926	65.1352	41.4412	34.2362	47.2232	45.3542	124.981	134.111	142.543	125.121	131.538	37.6933	29.5573	15.0763	21.2423	11.2063	54.5161	92.3721	74.2711	81.5161	64.8421
31	103.735	86.8871	100.371	91.6341	107.141	32.3466	47.6326	43.0336	47.8726	46.6736	60.4952	37.7262	31.4302	42.6522	42.7282	115.338	125.223	134.808	115.412	124.153	34.6043	27.0743	12.4313	18.7013	10.4973	51.2861	86.2621	68.3231	75.5621	59.1241
32	94.8071	79.8921	95.3091	83.3751	98.6281	30.1656	45.3526	40.4186	44.3636	41.5696	55.6932	35.6952	30.0512	38.4742	40.0772	109.369	117.253	127.037	105.817	117.462	31.1783	24.0023	12.2183	17.8163	10.3483	48.6561	79.9621	65.0021	70.4011	52.6471
33	87.5191	74.0701	87.8251	75.8491	92.4571	28.4836	42.6406	37.4836	42.0396	38.5636	50.9932	34.4612	28.8672	34.9162	37.9982	102.577	108.727	119.985	98.2746	109.861	28.6033	21.4343	11.7013	16.4013	11.1523	47.2991	75.0701	61.3141	64.3441	47.7981
34	79.8881	68.2601	81.9121	69.4311	84.3931	26.8866	40.3716	35.1926	39.3536	34.8436	46.6052	33.5132	27.2552	32.3542	36.8672	97.1106	101.224	113.373	91.3016	103.554	26.2763	19.2033	12.2983	16.0903	11.0023	44.1471	69.7161	58.8491	59.7671	43.2201
35	73.0851	63.0531	76.2891	64.2571	78.2271	24.5696	38.5066	33.1486	36.7466	31.8736	43.2102	32.1882	25.9302	30.5082	35.2102	92.2886	95.0446	107.223	84.7806	96.7116	24.8693	16.8883	12.0203	15.9833	10.2903	41.3481	65.0751	56.4311	55.4621	39.5141
36	66.4241	58.5851	69.6381	58.0371	73.0131	22.7396	35.9866	31.4616	34.1066	29.6786	39.9952	31.4792	25.0342	28.7242	32.6602	85.9196	88.0386	102.151	78.2506	90.7026	23.1553	14.4053	11.0833	15.9103	9.31434	39.0411	62.1851	53.3151	50.7281	35.8281
37	60.6291	54.1451	65.5461	55.2101	67.4111	19.3126	33.5586	30.9926	31.4456	27.1226	38.5472	29.1812	23.5992	27.6472	31.8642	81.7186	82.7916	97.0126	71.7016	84.9736	21.9883	12.8653	11.2533	15.9023	8.03134	34.7701	58.2161	50.4811	46.9941	31.2601
38	54.9451	50.3051	58.2761	49.6081	63.7891	17.0006	31.7046	29.2866	29.2206	26.0316	35.1842	26.7532	22.6712	25.1742	29.6292	74.8596	75.9966	91.7186	65.1686	78.6596	20.0743	11.1723	10.2833	15.7873	5.54934	32.5761	55.6591	47.5451	43.0711	28.3841
39	50.5201	46.8251	53.5381	46.5921	58.2271	13.8206	29.7926	27.0806	26.3396	24.7086	33.5692	24.4472	21.5942	23.0562	28.8592	70.2416	71.0706	85.8596	59.0996	73.1466	18.7503	10.3403	9.58434	15.0293	3.75434	28.1871	52.1381	45.2801	40.0851	25.4131
40	46.5371	43.7561	48.0321	42.3951	53.4631	11.6026	27.9796	24.9766	25.7876	23.6926	31.2432	22.5882	20.8082	19.7782	26.4992	66.0176	64.3436	80.7336	53.7236	67.7606	17.0523	9.91434	9.70734	13.8583	2.09334	26.5161	49.7401	43.3031	36.4681	23.0121
41	42.8541	40.6571	44.5881	38.9181	48.5981	9.8386	26.5156	22.8536	25.4466	21.9156	29.7932	21.2982	19.6512	16.8312	24.3652	62.4856	58.4036	74.7946	49.1306	63.7636	15.5423	10.0193	10.0453	12.1113	1.13234	24.7161	47.4581	41.5081	33.2121	20.9521
42	39.9581	37.1991	41.0531	35.7691	43.6311	8.0966	25.6006	19.9856	24.4576	21.2506	28.8792	20.4682	18.4302	14.9272	21.6472	58.5876	52.9156	69.8086	45.9276	60.3066	15.3193	10.7233	10.5123	11.0273	0.38934	22.9641	43.1701	39.2951	30.4311	19.8451
43	37.1801	34.2181	37.6041	30.6051	40.3961	6.9566	23.4546	18.6286	24.0426	19.7956	27.9122	19.7912	16.8262	12.4502	18.5742	54.2306	47.0856	65.2276	41.6986	56.4266	14.5263	10.5303	11.2403	9.17834	0.85934	22.6381	41.6531	36.1161	27.5281	19.2221
44	34.2771	31.3751	34.4351	28.3921	36.8861	6.1056	22.5156	17.4716	23.9696	18.3006	28.2542	19.1182	15.0252	12.0042	16.8192	50.6886	43.6686	61.0966	39.9006	53.3096	14.1933	10.1263	11.5453	8.21434	0.04834	21.7111	38.4201	32.9471	25.0091	18.4171
45	32.3291	29.7871	30.1221	25.5911	34.2001	6.1096	20.8816	18.0136	23.4696	16.2376	27.6872	18.6072	11.6802	11.8422	15.3652	46.4386	40.7496	56.9636	37.7706	50.2896	13.8053	9.42534	11.7933	7.15034	-0.42066	21.4591	37.0571	29.7161	23.0381	16.2881
46	30.2791	28.4651	26.8211	24.1691	31.8191	5.3046	19.8396	17.4816	22.1936	13.9056	27.0312	17.6922	9.5882	12.8242	15.1342	42.6476	39.2186	54.0236	36.2556	46.8766	12.7733	7.90634	11.0773	6.31034	-1.15466	20.4931	34.9181	26.8351	20.8831	14.5181
47	28.4581	28.1181	23.2861	22.5701	29.3091	4.5786	19.1976	16.5756	20.7366	11.5906	25.4442	16.3802	7.5122	13.7052	15.6072	39.3636	37.9946	50.7546	34.9796	43.1766	11.9603	7.31734	10.6453	5.87434	-2.26466	19.1301	32.8031	24.5751	19.3531	12.9461
48	27.0741	27.9281	21.1531	20.4401	26.3561	4.5986	18.8336	16.6706	19.5546	9.9876	23.3402	15.5532	5.0662	14.3682	16.3762	35.2496	36.4146	48.6056	34.0276	39.2936	10.6683	6.62934	9.60334	5.32334	-3.59666	17.5171	31.9341	23.0071	17.8871	10.6511
49	25.2291	28.3141	19.2741	18.8941	23.3691	3.8966	17.7016	14.9196	17.7746	7.9536	21.2072	14.7742	4.2102	14.8482	16.3242	33.4106	34.2426	45.1286	32.7206	35.7026	9.54834	5.73634	9.55634	5.39934	-3.39566	15.4351	29.6171	22.1921	15.7651	9.35114
50	24.6181	27.4301	18.2061	17.0341	20.9991	3.4736	16.5616	14.6696	16.5416	7.7396	19.2762	13.9512	3.2862	14.0722	16.7022	31.3486	31.4706	42.7396	31.4936	32.9476	8.77534	5.81134	8.98934	4.84434	-3.98766	14.1421	28.0231	20.4441	14.2111	7.65714
51	22.8871	26.2191	17.2711	14.3651	18.7731	2.6286	14.3576	13.7136	14.9106	6.7746	17.6122	13.4462	3.3932	12.9282	15.9322	29.8506	28.8066	39.6486	30.3286	30.4666	7.86534	5.29134	8.61634	4.36234	-3.63866	13.2171	26.4811	19.6841	12.3331	7.77214
52	21.7371	24.6051	16.9691	12.2401	16.2991	1.9256	12.6456	12.8006	13.6776	6.4246	16.7672	13.3312	2.9652	11.0562	15.2862	28.2446	25.4726	36.6186	29.1546	28.7116	7.31034	5.42134	7.65234	3.90434	-3.59766	12.5301	25.0111	18.1351	11.4131	7.32514
53	20.4281	22.4831	16.5811	10.7891	15.5581	1.1736	10.5056	12.2536	13.0736	5.4726	16.6362	12.7902	2.7192	10.3062	14.7042	26.4766	22.3656	33.6746	28.1706	27.7786	6.71234	5.23334	6.47134	3.12634	-3.42466	12.4511	23.2441	17.2081	11.0411	7.08314
54	19.2301	20.8231	15.7051	10.4551	14.0641	0.9816	9.2916	11.5826	12.0746	4.1366	16.4632	12.1232	2.2542	10.1432	13.1072	24.5826	19.8456	30.1906	26.7416	26.3886	6.37134	4.53134	5.13034	2.65534	-3.08566	11.7371	21.9911	16.0631	10.1531	6.53214
55	17.8981	18.8791	15.9291	10.8611	13.4191	0.0596	8.5126	11.5226	11.6606	2.4666	16.3302	11.4082	1.8592	9.3372	12.7902	22.4726	17.2086	27.6186	25.8626	25.4766	5.76134	4.97334	3.57534	1.77934	-3.16166	11.6631	20.8361	15.2191	10.6481	6.05514
56	16.8691	17.3511	15.6201	10.2291	12.9841	-0.6104	8.1406	10.4076	11.5016	0.6866	16.2042	9.8222	2.7072	9.3572	11.3672	21.8496	15.0906	25.3936	24.6546	23.2216	5.84034	5.05934	2.77934	1.93334	-2.77066	10.6631	19.3361	13.8551	10.0011	5.16914
57	16.5171	16.2931	15.4631	10.5001	12.3811	-0.8554	8.0246	10.3816	11.0796	-0.8984	15.1722	8.9952	2.3672	9.0092	10.5052	19.9346	13.7376	22.8786	23.3826	22.6036	6.03934	4.85934	1.83134	1.73434	-2.11266	10.0341	18.5891	12.8881	10.4871	3.96514
58	15.8911	14.6351	14.7091	10.0531	11.5511	-1.1884	7.5326	10.7546	11.5626	-1.3634	14.4342	7.5482	2.3102	8.5312	10.0482	19.0586	12.0466	21.1076	22.1866	21.3466	6.17634	4.92634	1.60634	1.61834	-2.03266	9.01114	17.3341	12.2281	9.96714	2.11614
59	15.0431	14.2281	14.2961	8.82508	9.56608	-1.0674	6.7496	10.5256	11.1126	-1.8634	13.7742	6.7292	2.6552	8.2322	9.2372	18.1496	10.5026	20.6186	21.4626	20.3656	6.32634	4.47434	1.68434	2.03434	-1.69766	8.31714	16.3361	11.4651	9.28114	1.48714
60	14.4351	13.9941	13.5151	8.14808	8.63508	-1.7624	5.6646	10.3356	11.3146	-2.0394	13.2192	6.3792	1.9202	7.3882	8.7392	16.1636	9.33362	19.2766	20.7286	19.3436	6.40534	4.71034	1.62034	1.88234	-2.04866	7.88514	15.6881	10.9971	8.89614	1.87314
61	12.7281	13.7861	12.3811	6.79208	6.38908	-0.9524	4.8346	10.0786	11.3156	-2.3424	12.5112	5.7732	2.0002	6.5972	8.3862	16.0906	8.32362	19.8196	20.0316	18.2786	6.03434	3.99534	1.98434	2.34534	-2.17366	7.40514	14.6731	10.7931	7.37214	1.75414
62	12.1531	13.7491	11.8661	6.48008	5.63908	-1.4054	4.4926	10.1906	11.4836	-2.2274	12.2752	5.7362	0.9982	6.4092	8.2902	14.9326	7.24162	19.1806	20.2876	17.6466	5.81734	3.77634	2.23834	1.70634	-2.57166	7.13014	14.5401	10.4111	6.18714	1.87314
63	10.6271	13.9071	11.1701	6.07008	4.42008	-1.0924	4.5306	9.2216	10.6466	-2.7524	11.4712	5.4642	0.7972	6.2472	7.9262	14.2166	6.59262	19.0276	20.0066	16.3986	5.63834	3.23734	2.03934	2.78034	-2.47166	7.35414	13.1931	9.76214	4.62014	1.93114
64	9.38608	13.7871	11.2121	6.06808	4.36708	-1.1334	4.8256	8.4266	10.0326	-3.7444	10.8072	4.9992	0.5172	6.3912	7.5852	14.1206	6.30062	18.4706	19.7076	14.9036	6.16734	2.68534	2.03934	3.01034	-2.54966	8.20614	12.7271	9.14614	3.43914	1.85114
65	8.88808	13.1791	11.2811	6.26908	4.42008	-1.0024	5.5926	8.2936	8.6576	-4.3554	9.5962	4.5772	-0.1548	6.8652	7.8122	13.5756	5.61062	17.2186	18.9946	14.1156	6.39834	2.64334	1.52734	3.16134	-2.75466	8.49914	11.2291	8.37314	3.00414	1.43914
66	8.44008	11.8091	10.9891	6.38408	4.73308	-0.6024	5.7976	8.2786	7.5976	-4.6484	8.6302	3.6162	0.3882	6.8412	7.3482	13.0776	5.28862	16.9206	17.1526	12.7246	6.20734	2.66534	1.48934	3.52734	-3.08866	8.32314	10.3181	7.51314	3.02714	1.32014
67	7.85108	10.4211	11.6281	6.68108	4.96408	-0.7254	6.0186	8.4586	6.4936	-5.0464	8.0692	2.6582	-0.4148	6.6612	7.6642	12.3066	4.86762	14.3916	15.7766	12.3856	5.98734	2.82934	1.45234	3.03534	-3.48066	8.63414	9.22414	6.16914	3.78414	1.34214
68	7.64608	8.58908	11.9301	5.93608	4.38808	0.0556	5.5536	8.2706	5.5766	-4.9584	7.1552	1.6882	-0.3808	6.3082	7.7422	11.4366	3.90562	13.1616	13.9796	11.2576	5.25134	3.06034	1.45134	2.02534	-3.68466	7.91714	8.12214	5.27514	4.00414	1.90114
69	7.51808	7.38408	12.0381	5.41208	3.95608	-0.4904	5.1576	8.1256	5.5156	-4.4934	6.9162	0.9032	-0.8658	5.6142	7.6892	11.2336	3.47062	12.0606	12.6366	10.3106	4.53634	2.89434	1.37834	1.29134	-3.87466	7.29514	7.04014	4.48114	4.14714	1.96114
70	7.75808	6.03008	11.3491	4.88708	2.87308	-0.5054	4.7316	7.4036	5.5176	-3.8784	6.3162	0.1672	-1.7148	5.6692	7.8682	10.1946	3.02862	11.1336	11.9116	9.55062	3.19934	3.16034	1.42034	0.78334	-3.65166	6.88914	6.28914	3.88014	3.80814	2.10714
71	7.03508	4.88808	10.9091	3.90008	1.47408	-0.7134	4.4646	6.9286	6.3326	-4.3314	5.4142	-0.2008	-1.7278	5.4112	7.4122	10.5806	2.49962	11.1756	10.5236	8.36362	2.88534	3.16834	1.61534	0.11434	-3.63466	5.93714	5.85814	3.78814	2.51114	2.07014
72	7.02308	4.31108	9.84508	3.85308	1.30208	-1.1854	4.4526	4.9586	6.8206	-3.4754	5.3072	-0.4838	-2.6438	5.4202	6.9852	10.3606	2.78062	9.68262	9.76462	7.26262	2.17534	2.89634	0.94934	-0.08566	-3.68266	5.84814	5.21514	4.02414	1.83914	2.08014
73	6.07008	3.90708	9.50008	3.34108	0.49208	-1.1304	4.3216	3.6616	6.8786	-3.7604	4.8952	-0.7958	-2.8098	4.9502	6.4332	10.3336	2.50662	9.28262	9.20662	6.35762	1.85734	3.53134	0.89734	-0.37266	-3.83266	5.51414	4.97614	4.21414	0.18314	2.24314
74	5.15608	3.22408	8.98708	2.39208	1.45908	-1.8494	4.6906	3.1176	6.5646	-3.6514	4.3202	-0.4628	-2.3488	4.9702	5.5802	10.9236	3.26562	8.26362	8.57762	5.74962	1.40034	3.72434	0.84734	-0.65466	-4.26366	5.12614	4.37714	4.22914	-0.60286	2.45014
75	4.07508	2.50508	9.26508	2.47308	2.00808	-2.0404	4.6296	2.7936	5.6556	-3.6144	3.9072	-0.3658	-1.7478	4.3972	5.5672	10.0926	3.01562	6.34562	8.11562	5.44362	0.78134	4.08834	0.49034	-0.19666	-4.51166	4.61914	4.64414	3.94014	-1.46686	2.16314
76	3.44408	2.55408	9.44108	1.52108	1.79408	-2.0704	4.5726	3.1546	5.1986	-4.0534	4.0912	0.0412	-1.3388	4.3382	4.9362	10.0416	3.61162	5.25562	7.83362	4.94962	1.05534	4.16234	0.07934	-0.34566	-4.63366	4.12914	4.52414	3.24014	-2.18186	2.18114
77	2.95208	2.27308	9.65008	0.79608	2.48208	-2.0424	4.7156	3.0876	4.2366	-4.2714	3.7222	0.0832	-1.1968	4.0062	4.7972	9.10562	2.94662	3.01862	7.69062	4.53862	1.17034	4.02534	0.61334	0.09534	-4.58666	3.30614	4.61814	3.17614	-2.84386	2.02214
78	2.87208	2.22208	9.14308	0.77708	1.90508	-1.9344	4.2656	4.1566	4.1396	-4.6024	3.8232	0.1292	-1.2938	4.0042	3.9742	7.92062	2.70262	2.78662	6.82662	4.32562	1.92334	3.96434	0.22234	0.42334	-4.62466	3.11914	4.54814	2.87314	-3.07786	1.95514
79	2.72308	2.27708	8.80108	1.32308	1.91508	-2.3524	4.2556	4.8006	4.0576	-4.4644	2.9682	0.7142	-1.5128	4.3292	3.9872	6.67462	1.62962	1.65662	6.20162	3.35762	2.45034	3.88434	0.87634	1.14634	-4.79166	2.72314	4.50114	2.81414	-2.53286	1.10714
80	3.22608	2.66708	8.36808	0.85408	1.38908	-1.9604	3.6046	5.0326	4.1136	-4.7224	2.8362	0.3542	-2.0958	4.3712	3.4702	5.72062	1.10162	1.89162	5.18662	2.80062	2.43134	4.42334	0.96134	1.38034	-4.65466	2.74014	4.21514	2.92814	-2.68686	0.63214
81	3.47808	3.33108	7.91108	0.30808	0.95508	-1.6834	3.3556	5.1056	4.0076	-5.0454	2.3472	0.4602	-2.7458	5.2442	3.3012	4.47562	0.93562	1.21662	3.37162	2.32762	2.72734	4.65734	1.18234	1.30834	-4.36966	2.32014	4.06214	2.64114	-2.54886	-0.25086
82	3.63508	3.82008	7.78308	-0.69192	0.46908	-1.4814	2.8516	4.8976	3.8506	-5.4944	2.1612	0.2602	-3.1948	5.1222	3.7952	4.00462	0.53062	1.04762	2.16062	1.72162	2.34234	4.94134	1.09134	1.61834	-4.11366	2.26314	3.47114	2.29914	-2.72886	-0.83886
83	3.52008	4.12308	6.78508	-1.03992	-0.12292	-0.7444	3.0176	4.3126	3.5976	-6.1524	2.2602	-0.0278	-2.9738	4.7612	4.1692	3.63162	1.12662	0.71862	0.54262	1.35062	2.03634	5.67334	0.91934	1.28034	-4.58766	2.07414	2.37014	2.21414	-3.09786	-1.35786
84	3.07108	4.10508	6.11308	-0.91992	-1.15392	-0.2694	3.0336	4.2676	3.0256	-7.0424	2.2882	-0.6598	-2.4738	4.4962	4.6412	2.99962	1.14862	-0.05038	-0.61138	1.13362	2.00234	4.97534	0.39134	0.52134	-3.60866	2.12314	1.88914	1.60914	-3.35286	-1.41486
85	1.92208	3.78908	5.74308	-1.91092	-2.08192	0.4046	3.1726	4.3326	2.3686	-7.6724	2.7192	-0.8358	-1.7268	3.7162	5.1092	4.26062	1.41862	-0.22638	-1.24738	1.05962	2.33634	5.02234	0.15934	-0.25966	-3.91966	2.09114	0.61214	1.66714	-3.42986	-1.22686
86	1.06308	3.09308	4.79808	-1.05192	-2.72592	0.6746	3.5226	4.3646	1.9946	-7.6614	2.5842	-1.1078	-1.3268	3.1762	5.4822	3.64362	0.88962	-0.92938	-1.28138	1.28862	2.61234	4.33234	0.23734	-1.41566	-3.33266	1.98014	0.38414	1.48314	-3.48386	-1.19686
87	0.69908	2.46508	4.69708	-1.28292	-3.73092	0.6976	3.5216	4.7326	2.2546	-7.8364	2.3882	-1.5288	-0.7798	2.7402	5.3972	3.88662	0.50962	-0.46338	-1.29838	1.42962	2.99934	3.63434	0.12734	-2.45666	-3.39166	2.32614	0.27114	1.13514	-3.53386	-1.20386
88	0.37008	2.17808	4.65708	-0.96492	-4.56792	0.5516	3.4046	5.1276	1.7066	-7.6524	2.2852	-2.0958	-0.7078	2.5902	5.4222	3.40362	0.13162	-0.82138	-0.86438	1.74562	3.17234	3.03534	0.02034	-2.91466	-3.51166	2.72714	0.16214	1.38814	-3.61586	-1.36786
89	1.08708	2.53708	4.85708	-1.37592	-5.18992	0.7706	3.2486	5.5946	1.7636	-7.3034	1.4292	-2.2128	-1.0988	2.5902	5.4912	2.35562	-0.67738	-1.37338	-0.73238	1.92662	2.94034	2.70734	-0.00266	-3.23766	-3.90066	2.96114	0.43514	1.02014	-3.68586	-1.91786
90	0.97608	2.79408	4.93708	-1.60892	-6.08992	1.0356	3.1936	5.3116	1.5156	-7.2324	1.7292	-2.4238	-1.3818	3.1612	4.6752	1.84862	-0.73038	-1.14638	-0.13238	2.45562	2.38034	2.65734	-0.82666	-2.79466	-4.03766	3.57614	0.45614	1.99614	-3.43886	-1.89486
91	1.56808	2.85908	5.10508	-2.13292	-6.19392	1.3986	3.1896	4.9406	0.6426	-7.0704	1.2422	-1.9528	-1.8838	2.9002	4.0542	1.07662	-0.84538	-1.68238	-0.27538	2.51462	2.07634	2.64734	-1.41466	-2.22366	-4.68166	3.58014	0.48214	1.64314	-3.53386	-2.47586
92	2.18208	3.00508	4.62408	-2.44392	-6.46492	1.4816	3.4266	4.2536	0.5336	-6.7724	1.0662	-1.7008	-2.1178	2.6512	2.7382	1.21562	-0.94938	-1.18638	-0.24038	2.76462	1.87834	2.80034	-1.98166	-1.69466	-5.33266	3.75914	-0.01486	1.80114	-3.39386	-2.46586
93	1.78808	2.64508	4.63108	-2.27992	-6.04992	1.4046	3.8276	2.8026	-0.6944	-6.2584	0.8352	-1.1348	-2.3598	2.4202	2.0352	1.05862	-0.42938	-1.40538	-0.94338	2.86862	2.10434	3.39434	-1.75366	-0.58666	-5.39366	3.50314	0.20814	1.59114	-3.35886	-1.97986
94	1.42808	2.75908	4.08108	-2.64092	-5.33392	1.4286	4.1356	2.0346	-0.8764	-6.1874	0.7822	-1.0158	-2.6068	2.0532	1.5032	1.10062	-0.13238	-1.21138	-1.46438	2.51762	2.39834	3.77534	-1.47766	-0.02166	-5.81566	3.16914	0.16914	0.81314	-3.20686	-1.68686
95	1.47408	2.63208	3.11708	-2.69992	-4.43992	0.7886	4.1946	1.4766	-0.6744	-6.3574	-0.0328	-1.6918	-2.2718	1.8832	1.5772	1.16462	0.45662	-1.03838	-1.98238	2.70162	2.86834	3.95734	-0.81466	0.00434	-5.65766	3.40014	0.14214	1.02714	-3.08186	-1.00686
96	1.15008	2.34308	2.93608	-2.61692	-3.62592	0.1576	3.7276	1.7996	-0.2684	-6.9924	-0.5148	-1.6628	-2.2238	1.5972	2.1402	0.71362	0.49662	-1.10738	-2.80338	2.37962	3.21534	3.93834	0.25734	-0.12866	-5.46766	2.58914	0.44514	0.91714	-3.05186	-0.68586
97	1.04108	2.04308	3.08808	-3.18192	-3.35792	-0.2044	3.4786	2.1186	0.3926	-7.5664	-1.0148	-2.1118	-1.9458	1.3842	2.7842	0.44062	0.76562	-0.53938	-2.74338	2.50862	3.41034	3.56134	0.16234	0.20034	-5.07066	2.29414	0.57814	1.08914	-2.52586	-0.93086
98	0.51808	1.32108	3.68608	-3.00792	-3.62292	-0.5264	2.7936	2.7576	1.1166	-8.1874	-1.5188	-2.1608	-2.1138	0.5782	3.5412	-0.32238	0.82462	-0.89738	-2.73438	2.55062	2.84534	3.46034	1.20834	0.88434	-4.73566	1.61914	0.86314	1.80314	-2.26886	-1.40886
99	0.29808	0.73408	4.67008	-2.85292	-4.12792	-0.4144	2.8296	3.1196	1.7206	-8.6824	-1.3848	-2.1068	-2.2208	0.3722	3.4422	-0.50538	0.48662	-1.50038	-2.48138	2.32262	1.73634	2.78634	1.07234	1.21634	-4.72666	1.05014	0.62314	1.70214	-1.13586	-2.03586
100	0.14208	0.72608	5.41708	-2.18492	-4.75392	-0.3064	2.9856	4.0166	2.1046	-9.0394	-1.0618	-2.4518	-3.2478	0.0262	2.9022	-0.45338	-0.07438	-2.53838	-2.65238	2.21062	0.76734	2.34434	1.80334	0.98234	-4.77766	0.35014	0.34614	2.79214	-0.98086	-3.12086
back
average back

## Sheet: wt spd2 norm
1	1.54969	1.46979	1.68392	1.48418	1.39629	0.759863	0.77744	0.825378	0.840558	0.804605	0.685689	0.634556	0.720844	0.634556	0.671308	1.667	1.29709	1.57433	1.35701	1.39376	0.605589	0.583218	0.474559	0.429817	0.338736	1.20192	0.999787	0.981411	1.09966	0.971823
2	1.53243	1.47059	1.64477	1.4781	1.3879	0.759543	0.772646	0.81579	0.840558	0.808999	0.691761	0.627365	0.698792	0.630561	0.663638	1.64815	1.29748	1.57496	1.35102	1.39496	0.597599	0.557651	0.466889	0.424624	0.326751	1.20312	0.997789	0.963034	1.10086	0.969586
3	1.51431	1.44838	1.59699	1.45564	1.35914	0.75644	0.758067	0.80643	0.840558	0.814352	0.709658	0.615981	0.67359	0.623172	0.642772	1.63094	1.29245	1.57136	1.33799	1.38957	0.582898	0.514188	0.459037	0.42039	0.306777	1.16198	0.992756	0.941862	1.08807	0.95904
4	1.48795	1.4062	1.55656	1.42883	1.33413	0.751439	0.736054	0.79124	0.830651	0.818667	0.73014	0.600999	0.635428	0.62321	0.61291	1.59917	1.26816	1.56764	1.32089	1.36532	0.566759	0.471044	0.447685	0.415596	0.283927	1.11372	0.98189	0.925643	1.06658	0.948145
5	1.45328	1.36068	1.52127	1.40353	1.3108	0.732912	0.70793	0.772221	0.8086	0.814077	0.744173	0.58835	0.597378	0.624303	0.583528	1.556	1.23488	1.53512	1.30199	1.33384	0.54327	0.434384	0.430881	0.407331	0.268961	1.06716	0.967713	0.913099	1.03667	0.926442
6	1.42495	1.3087	1.48408	1.3769	1.26917	0.706706	0.677969	0.751768	0.777638	0.794417	0.749501	0.571757	0.560946	0.625288	0.554445	1.51286	1.19502	1.49283	1.28151	1.29589	0.517901	0.408146	0.420124	0.39736	0.259478	1.00666	0.948554	0.903032	1.00298	0.907692
7	1.39094	1.25313	1.43108	1.33376	1.22442	0.672811	0.642061	0.726655	0.74243	0.759138	0.744256	0.554838	0.538265	0.633223	0.524855	1.46455	1.15305	1.44913	1.2591	1.25545	0.491845	0.392483	0.393551	0.384641	0.25023	0.95478	0.925119	0.889974	0.975108	0.8838
8	1.35611	1.19606	1.38129	1.2855	1.17358	0.634691	0.613388	0.698535	0.703504	0.723111	0.734768	0.534021	0.519048	0.636885	0.511289	1.41134	1.10742	1.38767	1.23563	1.21999	0.462453	0.377086	0.365977	0.366207	0.245455	0.905842	0.899916	0.872886	0.946454	0.858447
9	1.31693	1.13976	1.31899	1.22413	1.11643	0.594507	0.581752	0.667599	0.664253	0.68283	0.715043	0.512656	0.504887	0.635527	0.493465	1.36855	1.07384	1.3373	1.20494	1.18249	0.44493	0.376753	0.337908	0.350653	0.232931	0.857172	0.867693	0.841877	0.91487	0.834581
10	1.26083	1.09258	1.27091	1.16768	1.06198	0.553318	0.552133	0.636308	0.630431	0.652537	0.704813	0.487889	0.487959	0.61578	0.479659	1.32026	1.04525	1.27154	1.17111	1.1446	0.428753	0.366166	0.306467	0.331491	0.218434	0.811117	0.839729	0.807064	0.881825	0.805898
11	1.21209	1.04066	1.2239	1.10997	1.01382	0.517317	0.527694	0.603461	0.595136	0.623662	0.672567	0.46151	0.467355	0.583659	0.465661	1.28515	1.01806	1.22646	1.12587	1.10909	0.420466	0.357019	0.286634	0.31143	0.205072	0.76555	0.811983	0.76555	0.84615	0.778618
12	1.15634	0.990467	1.17892	1.06189	0.97119	0.481479	0.501249	0.572516	0.56312	0.594229	0.644099	0.438561	0.439305	0.549767	0.448893	1.24952	0.993579	1.17506	1.07947	1.07393	0.413339	0.342829	0.268903	0.293195	0.189978	0.722796	0.785716	0.722796	0.801794	0.744183
13	1.09584	0.946125	1.13458	1.03006	0.926218	0.444123	0.478628	0.544834	0.530944	0.56693	0.614863	0.414601	0.413048	0.505603	0.431619	1.209	0.963084	1.1133	1.02978	1.03902	0.400706	0.318346	0.255471	0.272006	0.180819	0.674008	0.758292	0.674529	0.764534	0.700997
14	1.04668	0.894288	1.08234	0.991084	0.886935	0.411404	0.446913	0.514377	0.502175	0.535396	0.580003	0.392643	0.384461	0.455901	0.411105	1.1676	0.930825	1.0715	0.985701	0.998794	0.388313	0.296013	0.244682	0.250303	0.166403	0.624067	0.733186	0.629938	0.713931	0.65614
15	0.996437	0.852324	1.02765	0.957566	0.847658	0.378515	0.418051	0.483607	0.480929	0.504035	0.545817	0.37551	0.357594	0.423265	0.393975	1.10848	0.894568	1.02033	0.942921	0.956727	0.368425	0.272454	0.232937	0.2334	0.158135	0.57797	0.70286	0.583163	0.668981	0.611807
16	0.947493	0.802261	0.961788	0.909549	0.813814	0.350388	0.387579	0.447485	0.459054	0.472038	0.515651	0.360978	0.329416	0.390971	0.37613	1.05306	0.858954	0.980616	0.907793	0.917911	0.344661	0.250783	0.220991	0.21829	0.14935	0.535289	0.669483	0.546577	0.628237	0.566701
17	0.902741	0.756065	0.896682	0.861528	0.778624	0.316094	0.357851	0.413868	0.437626	0.437689	0.487246	0.34543	0.30454	0.362909	0.352477	0.975404	0.823461	0.926955	0.876895	0.876598	0.31841	0.231962	0.207917	0.208025	0.138995	0.49421	0.636035	0.512685	0.592815	0.526092
18	0.859265	0.710601	0.834916	0.806323	0.743179	0.289351	0.33013	0.378863	0.416872	0.405478	0.460321	0.327837	0.28051	0.340729	0.331644	0.900934	0.788917	0.880161	0.843808	0.834873	0.29571	0.217354	0.194229	0.20016	0.127618	0.45809	0.603147	0.4825	0.561048	0.491541
19	0.818192	0.6645	0.781826	0.752217	0.704282	0.267376	0.309009	0.348925	0.392308	0.37971	0.435764	0.309512	0.261725	0.32011	0.309445	0.852306	0.756773	0.844831	0.812853	0.794513	0.277462	0.203743	0.178646	0.191295	0.116384	0.423629	0.572495	0.455693	0.529092	0.468017
20	0.760395	0.624904	0.725618	0.69915	0.662017	0.245961	0.293109	0.321402	0.366889	0.348922	0.410453	0.288046	0.245135	0.309483	0.289378	0.801454	0.720759	0.799987	0.772624	0.757306	0.258405	0.19257	0.164274	0.183395	0.105493	0.38874	0.532758	0.427196	0.50001	0.440213
21	0.705401	0.574183	0.679933	0.646658	0.631785	0.226994	0.280022	0.297504	0.337963	0.320699	0.38117	0.268864	0.228734	0.297496	0.265384	0.751573	0.68881	0.763289	0.734447	0.722219	0.24504	0.180662	0.148736	0.169381	0.0907728	0.361183	0.498812	0.40657	0.470177	0.416455
22	0.648783	0.531061	0.638898	0.597976	0.598014	0.211382	0.266149	0.279907	0.309392	0.293486	0.352765	0.249635	0.216248	0.283568	0.246886	0.715198	0.65743	0.726521	0.68818	0.685767	0.232812	0.173037	0.139088	0.156863	0.0781172	0.331988	0.461673	0.389092	0.439957	0.387839
23	0.593252	0.4952	0.60292	0.553234	0.567717	0.198643	0.254896	0.262237	0.286385	0.272518	0.326827	0.231572	0.200521	0.268867	0.229888	0.673722	0.628402	0.688078	0.650677	0.652885	0.219879	0.163881	0.1292	0.144	0.0673472	0.307227	0.433485	0.37171	0.408743	0.360048
24	0.550322	0.461411	0.564934	0.50442	0.540827	0.18849	0.238185	0.249275	0.265238	0.253183	0.304261	0.21736	0.190933	0.252674	0.215318	0.636034	0.599569	0.652179	0.613471	0.618265	0.206907	0.154997	0.117953	0.129248	0.056769	0.28725	0.409811	0.357101	0.384289	0.335974
25	0.51141	0.42648	0.531496	0.465837	0.506223	0.178174	0.221257	0.230666	0.239237	0.231637	0.282945	0.201771	0.177265	0.234212	0.200729	0.594491	0.568953	0.614279	0.571423	0.579493	0.189461	0.142542	0.110977	0.117944	0.0551455	0.26493	0.383435	0.339719	0.361774	0.308576
26	0.479192	0.397944	0.490854	0.432232	0.475827	0.166394	0.202072	0.216118	0.222813	0.215875	0.264118	0.189268	0.155536	0.214586	0.189975	0.545843	0.539733	0.577991	0.538324	0.542331	0.172321	0.134936	0.097091	0.103924	0.0492076	0.247602	0.365641	0.321011	0.339806	0.285713
27	0.446777	0.371591	0.457	0.399427	0.438624	0.153825	0.185374	0.198244	0.203082	0.200337	0.250306	0.173372	0.146179	0.196961	0.178479	0.509724	0.51338	0.543501	0.503208	0.503297	0.158074	0.122313	0.0849883	0.094448	0.0476416	0.225103	0.347971	0.297282	0.319106	0.262952
28	0.419114	0.345475	0.418164	0.371713	0.412981	0.140031	0.174847	0.181881	0.189119	0.186189	0.23572	0.160263	0.128982	0.181407	0.166795	0.466516	0.481096	0.511993	0.471633	0.470492	0.144463	0.116004	0.0694053	0.0853399	0.0438417	0.20665	0.328623	0.274172	0.298589	0.246113
29	0.386295	0.320199	0.383541	0.344609	0.390188	0.12612	0.165969	0.167349	0.175486	0.172811	0.224241	0.146217	0.120868	0.165964	0.153651	0.434021	0.454644	0.485209	0.43428	0.442691	0.132268	0.104898	0.0590828	0.0758386	0.0406459	0.190857	0.311676	0.253214	0.278762	0.223627
30	0.358178	0.297211	0.355503	0.319253	0.361285	0.114535	0.159593	0.150408	0.161683	0.15913	0.208162	0.13244	0.109414	0.150918	0.144945	0.399419	0.428597	0.455545	0.399867	0.420374	0.120462	0.0944608	0.0481817	0.0678873	0.0358138	0.174225	0.295207	0.237359	0.260513	0.207226
31	0.331522	0.277678	0.320771	0.292849	0.342407	0.103375	0.152227	0.137529	0.152994	0.149162	0.193334	0.120567	0.100446	0.13631	0.136553	0.368602	0.400193	0.430825	0.368838	0.396773	0.11059	0.0865255	0.0397287	0.0597667	0.0335479	0.163903	0.275681	0.21835	0.241485	0.188952
32	0.302989	0.255323	0.304593	0.266454	0.3152	0.0964047	0.14494	0.129172	0.141779	0.13285	0.177987	0.114076	0.0960391	0.122958	0.128081	0.349526	0.374722	0.40599	0.338174	0.37539	0.0996413	0.0767079	0.039048	0.0569383	0.0330717	0.155498	0.255547	0.207737	0.224991	0.168252
33	0.279698	0.236717	0.280676	0.242402	0.295479	0.0910293	0.136273	0.119792	0.134352	0.123243	0.162967	0.110133	0.0922552	0.111587	0.121437	0.327819	0.347474	0.383453	0.314071	0.351098	0.091412	0.0685009	0.0373957	0.0524162	0.0356412	0.151161	0.239913	0.195951	0.205634	0.152756
34	0.25531	0.218149	0.261779	0.221891	0.269708	0.0859255	0.129022	0.11247	0.125768	0.111355	0.148943	0.107103	0.0871035	0.103399	0.117822	0.310351	0.323495	0.362322	0.291786	0.330942	0.0839752	0.061371	0.0393036	0.0514223	0.0351618	0.141088	0.222802	0.188073	0.191007	0.138125
35	0.233569	0.201508	0.243808	0.205356	0.250002	0.0785207	0.123061	0.105938	0.117437	0.101863	0.138093	0.102869	0.082869	0.0974996	0.112526	0.294941	0.303748	0.342667	0.270946	0.309076	0.0794787	0.0539726	0.0384152	0.0510803	0.0328864	0.132142	0.20797	0.180345	0.177249	0.126281
36	0.212281	0.187229	0.222553	0.185478	0.233339	0.0726723	0.115008	0.100547	0.109	0.0948483	0.127819	0.100603	0.0800055	0.0917982	0.104377	0.274586	0.281358	0.326458	0.250077	0.289872	0.074001	0.0460373	0.0354207	0.050847	0.0297672	0.12477	0.198734	0.170387	0.162119	0.114501
37	0.193761	0.17304	0.209475	0.176443	0.215436	0.0617202	0.107248	0.0990477	0.100495	0.0866797	0.123191	0.0932587	0.0754195	0.0883563	0.101833	0.26116	0.26459	0.310038	0.229148	0.271563	0.0702714	0.0411157	0.035964	0.0508215	0.025667	0.11112	0.18605	0.16133	0.150186	0.0999027
38	0.175596	0.160767	0.186242	0.15854	0.20386	0.0543314	0.101323	0.0935956	0.0933846	0.0831931	0.112443	0.0854992	0.0724537	0.080453	0.0946905	0.23924	0.242874	0.293119	0.208269	0.251384	0.0641546	0.0357051	0.032864	0.050454	0.0177349	0.104108	0.177878	0.151947	0.137649	0.0907114
39	0.161455	0.149646	0.1711	0.148901	0.186085	0.0441686	0.0952127	0.0865455	0.0841774	0.078965	0.107282	0.0781296	0.0690118	0.0736841	0.0922297	0.224482	0.227131	0.274394	0.188873	0.233766	0.0599233	0.0330462	0.0306301	0.0480315	0.0119983	0.0900819	0.166626	0.144709	0.128106	0.0812166
40	0.148725	0.139838	0.153503	0.135488	0.17086	0.0370802	0.0894186	0.0798215	0.0824133	0.075718	0.0998486	0.0721885	0.0664999	0.0632081	0.0846875	0.210982	0.205633	0.258012	0.171693	0.216553	0.0544967	0.0316847	0.0310232	0.0442892	0.00669	0.0847416	0.158962	0.13839	0.116547	0.0735433
41	0.136955	0.129934	0.142497	0.124376	0.155312	0.0314427	0.0847399	0.0730367	0.0813235	0.070039	0.0952146	0.0680658	0.0628023	0.05379	0.0778675	0.199695	0.186649	0.239032	0.157014	0.203779	0.049671	0.0320203	0.0321034	0.038706	0.00361879	0.0789891	0.151669	0.132654	0.106141	0.0669599
42	0.1277	0.118883	0.131199	0.114313	0.139438	0.0258755	0.0818157	0.063871	0.0781628	0.0679137	0.0922936	0.0654133	0.0589001	0.0477051	0.0691812	0.187237	0.16911	0.223098	0.146778	0.192731	0.0489583	0.0342702	0.0335959	0.0352417	0.00124427	0.0733899	0.137965	0.125581	0.0972533	0.0634221
43	0.118822	0.109356	0.120177	0.0978092	0.1291	0.0222322	0.0749574	0.0595342	0.0768365	0.0632638	0.0892032	0.0632497	0.053774	0.039789	0.0593603	0.173313	0.150479	0.208458	0.133263	0.180331	0.046424	0.0336534	0.0359224	0.0293326	0.00274632	0.0723481	0.133117	0.115422	0.0879758	0.0614311
44	0.109544	0.10027	0.110049	0.0907368	0.117882	0.0195126	0.0719565	0.0558366	0.0766032	0.058486	0.0902962	0.0610989	0.0480183	0.0383636	0.0537516	0.161993	0.139558	0.195256	0.127516	0.17037	0.0453598	0.0323623	0.0368972	0.0262518	0.000154487	0.0693855	0.122785	0.105294	0.0799254	0.0588584
45	0.103319	0.095195	0.0962656	0.0817852	0.109298	0.0195254	0.0667344	0.0575688	0.0750053	0.0518929	0.0884841	0.0594658	0.0373282	0.0378459	0.0491049	0.148411	0.13023	0.182047	0.120709	0.160718	0.0441198	0.030122	0.0376897	0.0228514	-0.00134437	0.0685802	0.118429	0.0949683	0.0736264	0.0520544
46	0.0967674	0.0909701	0.0857161	0.0772407	0.101689	0.0169527	0.0634044	0.0558686	0.0709274	0.0444402	0.0863876	0.0565416	0.0306424	0.0409842	0.0483666	0.136295	0.125337	0.172651	0.115867	0.149811	0.0408217	0.0252675	0.0354015	0.0201669	-0.00369012	0.065493	0.111593	0.0857611	0.0667394	0.0463978
47	0.0909477	0.0898611	0.0744188	0.0721306	0.0936674	0.0146325	0.0613526	0.0529731	0.066271	0.0370418	0.0813158	0.0523487	0.0240079	0.0437998	0.0498783	0.1258	0.121425	0.162204	0.11179	0.137986	0.0382234	0.0233851	0.0340209	0.0187735	-0.00723751	0.061137	0.104834	0.0785384	0.0618497	0.0413739
48	0.0865247	0.0892539	0.0676021	0.0653234	0.0842301	0.0146964	0.0601893	0.0532767	0.0624936	0.0319189	0.0745918	0.0497057	0.0161908	0.0459186	0.0523359	0.112652	0.116376	0.155336	0.108747	0.125576	0.0340944	0.0211864	0.0306908	0.0170126	-0.0114944	0.0559821	0.102057	0.0735274	0.0571646	0.0340394
49	0.0806283	0.0904875	0.0615971	0.0603826	0.0746841	0.0124529	0.0565716	0.0476808	0.0568049	0.0254185	0.067775	0.0472161	0.0134552	0.0474526	0.0521697	0.106775	0.109434	0.144224	0.10457	0.1141	0.0305151	0.0183325	0.0305406	0.0172555	-0.010852	0.0493284	0.0946519	0.0709227	0.050383	0.0298848
50	0.0786757	0.0876624	0.0581839	0.0544384	0.0671099	0.0111011	0.0529284	0.0468818	0.0528645	0.0247346	0.0616038	0.0445859	0.0105022	0.0449726	0.0533777	0.100185	0.100575	0.136589	0.100649	0.105296	0.0280447	0.0185722	0.0287286	0.0154818	-0.012744	0.0451961	0.0895577	0.0653364	0.0454167	0.0244711
51	0.0731437	0.0837922	0.0551958	0.0459086	0.0599959	0.00840061	0.0458847	0.0438266	0.047652	0.0216506	0.0562859	0.042972	0.0108442	0.0413166	0.0509169	0.0953981	0.0920616	0.126711	0.0969257	0.0973667	0.0251364	0.0169103	0.0275365	0.0139414	-0.0116286	0.04224	0.0846297	0.0629075	0.0394149	0.0248386
52	0.0694684	0.0786341	0.0542306	0.0391175	0.0520894	0.00615393	0.0404134	0.0409088	0.0437115	0.0205321	0.0535854	0.0426045	0.00947633	0.0353339	0.0488524	0.0902656	0.0814067	0.117028	0.0931738	0.091758	0.0233627	0.0173258	0.0244557	0.0124777	-0.0114976	0.0400444	0.0799318	0.0579572	0.0364747	0.02341
53	0.0652851	0.0718525	0.0529906	0.0344803	0.0497213	0.00375065	0.0335743	0.0391607	0.0417813	0.0174896	0.0531668	0.0408756	0.00869015	0.0329371	0.0469924	0.0846153	0.0714772	0.107619	0.0900291	0.0887763	0.0214516	0.016725	0.0206814	0.00999131	-0.0109447	0.039792	0.0742848	0.0549946	0.0352858	0.0226366
54	0.0614564	0.0665474	0.0501911	0.0334129	0.0449467	0.00313705	0.0296946	0.0370162	0.0385886	0.01322	0.0526139	0.0387439	0.00720408	0.0324161	0.0418886	0.0785624	0.0634236	0.0964847	0.0854622	0.0843341	0.0203618	0.0144815	0.0163958	0.00848607	-0.0098613	0.0375101	0.0702804	0.0513354	0.0324479	0.0208757
55	0.0571996	0.0603347	0.0509069	0.0347104	0.0428854	0.000190473	0.027205	0.0368245	0.0372655	0.00788288	0.0521889	0.0364589	0.00594172	0.0298403	0.0408756	0.0718191	0.0549962	0.0882649	0.082653	0.0814194	0.0184124	0.015894	0.0114262	0.0056865	-0.0101042	0.0372736	0.0665892	0.0486381	0.0340299	0.0193513
56	0.053911	0.0554514	0.0499194	0.0326906	0.0414952	-0.00195075	0.0260161	0.0332611	0.0367574	0.00219427	0.0517862	0.0313903	0.0086518	0.0299042	0.0363279	0.0698281	0.0482273	0.0811542	0.0787925	0.0742128	0.0186648	0.0161689	0.00888235	0.00617866	-0.00885461	0.0340778	0.0617954	0.0442789	0.0319621	0.0165198
57	0.0527861	0.0520702	0.0494177	0.0335567	0.0395681	-0.00273373	0.0256454	0.033178	0.0354087	-0.00287115	0.0484881	0.0287473	0.00756521	0.028792	0.033573	0.063708	0.0439034	0.0731166	0.0747273	0.0722378	0.0193008	0.0155297	0.00585269	0.00554269	-0.00675174	0.0320676	0.0594081	0.0411886	0.0335153	0.012672
58	0.0507855	0.0467715	0.047008	0.0321281	0.0369155	-0.00379795	0.0240731	0.0343701	0.0369523	-0.00435722	0.0461295	0.0241229	0.00738305	0.0272644	0.0321125	0.0609085	0.0384992	0.0674568	0.0709051	0.0682206	0.0197387	0.0157438	0.00513362	0.00517197	-0.00649608	0.0287982	0.0553973	0.0390793	0.0318535	0.00676286
59	0.0480754	0.0454708	0.0456881	0.0282036	0.0305718	-0.00341125	0.0215707	0.0336382	0.0355142	-0.00595515	0.0440203	0.0215055	0.00848562	0.0263089	0.0295207	0.0580035	0.0335648	0.065894	0.0685913	0.0650855	0.020218	0.0142993	0.0053829	0.00650144	-0.00542547	0.0265803	0.0522078	0.0366409	0.0296611	0.00475268
60	0.0461323	0.044723	0.0431922	0.02604	0.0275964	-0.00563236	0.0181032	0.033031	0.0361598	-0.00651762	0.0422466	0.020387	0.00613667	0.0236116	0.0279292	0.0516565	0.0298288	0.0616052	0.0662455	0.0618193	0.0204705	0.0150535	0.00517836	0.00601568	-0.00654721	0.0251997	0.0501369	0.0351452	0.0284307	0.00598627
61	0.040677	0.0440582	0.0395681	0.0217065	0.0204185	-0.00304373	0.0154507	0.0322097	0.036163	-0.00748596	0.0399839	0.0184503	0.00639234	0.0210837	0.026801	0.0514232	0.026601	0.0633405	0.064018	0.0584157	0.0192848	0.0127685	0.00634165	0.00749535	-0.00694669	0.0236657	0.0468931	0.0344932	0.0235602	0.00560597
62	0.0388394	0.04394	0.0379222	0.0207094	0.0180217	-0.00449145	0.0143577	0.0325676	0.0366999	-0.00711843	0.0392297	0.018332	0.0031901	0.0204828	0.0264942	0.0477224	0.0231431	0.0612984	0.0648362	0.0563959	0.0185913	0.0120686	0.0071534	0.00545321	-0.00821864	0.0227869	0.0464681	0.0332724	0.0197732	0.00598627
63	0.0339625	0.0444449	0.0356979	0.0193991	0.0141259	-0.00349115	0.0144791	0.0294708	0.0340249	-0.00879626	0.0366602	0.0174628	0.00254773	0.0199651	0.0253309	0.0454342	0.021069	0.0608094	0.0639381	0.0524075	0.0180193	0.0103461	0.00651742	0.00888555	-0.00789905	0.0235027	0.0421633	0.0311983	0.0147653	0.00617163
64	0.0299965	0.0440614	0.0358321	0.0193927	0.0139565	-0.00362218	0.0154219	0.0269301	0.0320627	-0.0119665	0.0345382	0.0159767	0.00165289	0.0204253	0.0242412	0.0451274	0.0201358	0.0590293	0.0629826	0.0476297	0.0197099	0.00858194	0.00651742	0.00962059	-0.00814833	0.0262256	0.040674	0.0292297	0.010991	0.00591596
65	0.028405	0.0421184	0.0360526	0.020035	0.0141259	-0.00320352	0.0178731	0.0265051	0.0276684	-0.0139192	0.030668	0.014628	-0.000494717	0.0219401	0.0249666	0.0433856	0.0179307	0.0550281	0.0607039	0.0451114	0.0204481	0.00844772	0.00488115	0.0101032	-0.00880348	0.027162	0.0358866	0.0267593	0.00960078	0.00459927
66	0.0269732	0.03774	0.0351194	0.0204026	0.0151262	-0.00192518	0.0185283	0.0264572	0.0242808	-0.0148556	0.0275808	0.0115568	0.00124063	0.0218634	0.0234837	0.0417941	0.0169016	0.0540758	0.0548172	0.040666	0.0198377	0.00851803	0.00475971	0.0112728	-0.00987089	0.0265995	0.0329752	0.0240109	0.00967428	0.00421897
67	0.0250909	0.0333042	0.0371616	0.0213517	0.0158645	-0.00231827	0.0192345	0.0270324	0.0207526	-0.0161275	0.0257879	0.00849521	-0.00132564	0.0212882	0.0244936	0.0393301	0.0155562	0.0459934	0.0504197	0.0395826	0.0191346	0.00904214	0.00464146	0.00970049	-0.0111237	0.0275934	0.029479	0.0197156	0.0120935	0.00428928
68	0.0244357	0.0274494	0.0381267	0.0189708	0.0140236	0.000177689	0.0177485	0.0264316	0.017822	-0.0158463	0.0228669	0.00539523	-0.00121698	0.0201601	0.0247429	0.0365497	0.0124818	0.0420626	0.0446768	0.0359777	0.0167825	0.00978039	0.00463826	0.00647268	-0.0117756	0.025302	0.0259571	0.0168586	0.0127966	0.00607576
69	0.0240267	0.0235984	0.0384719	0.0172962	0.012643	-0.00156724	0.0164829	0.0259682	0.017627	-0.0143602	0.0221031	0.00288649	-0.00276697	0.0179421	0.0245735	0.035901	0.0110916	0.0385439	0.0403847	0.0329512	0.0144975	0.00924987	0.00440497	0.00412693	-0.0123828	0.0233142	0.0224992	0.014321	0.0132536	0.00626751
70	0.0247937	0.0192712	0.0362699	0.0156184	0.00918193	-0.00161518	0.0151215	0.0236608	0.0176334	-0.0123948	0.0201856	0.000534346	-0.00548024	0.0181179	0.0251456	0.0325805	0.00967901	0.0355814	0.0380677	0.0305223	0.0102246	0.0101	0.00453919	0.00250344	-0.0116702	0.0220167	0.0200991	0.0124003	0.0121702	0.0067341
71	0.0224831	0.0156216	0.0348638	0.0124641	0.00471094	-0.00227992	0.0142682	0.0221428	0.020238	-0.0138425	0.017303	-0.000641727	-0.00552179	0.0172934	0.0236883	0.0338141	0.00798841	0.0357156	0.0336319	0.0267289	0.00922111	0.0101255	0.00516238	0.000365413	-0.0116158	0.0189742	0.0187217	0.0121063	0.00802523	0.00661586
72	0.0224447	0.0137776	0.0314634	0.0123139	0.00416125	-0.00378836	0.0142298	0.0158469	0.0217976	-0.0111069	0.016961	-0.00154615	-0.00844919	0.0173221	0.0223236	0.033111	0.00888644	0.0309442	0.0312063	0.0232102	0.00695206	0.00925627	0.00303395	-0.000273756	-0.0117692	0.0186898	0.0166668	0.0128605	0.00587761	0.00664781
73	0.0193991	0.0124864	0.0303608	0.0106776	0.00157261	-0.00361259	0.0138112	0.0117019	0.021983	-0.0120177	0.0156443	-0.00254326	-0.0089797	0.0158201	0.0205595	0.0330247	0.00801078	0.0296659	0.029423	0.020318	0.00593578	0.0112856	0.00286776	-0.00119097	-0.0122486	0.0176224	0.015903	0.0134678	0.000585288	0.00716874
74	0.0164781	0.0103037	0.0287214	0.00764473	0.004663	-0.0059104	0.0149905	0.00996338	0.0209795	-0.0116693	0.0138067	-0.00147904	-0.00750641	0.015884	0.0178335	0.0349102	0.0104364	0.0264093	0.0274128	0.0183749	0.00447528	0.0119024	0.00270797	-0.00209219	-0.013626	0.0163824	0.0139887	0.0135157	-0.00192665	0.00783028
75	0.0130233	0.00800586	0.0296098	0.00790359	0.00641752	-0.00652081	0.0147955	0.00892792	0.0180744	-0.0115511	0.0124868	-0.00116904	-0.00558571	0.0140528	0.0177919	0.0322545	0.00963747	0.0202796	0.0259363	0.017397	0.00249704	0.0130657	0.00156705	-0.000628496	-0.0144186	0.0147621	0.014842	0.0125921	-0.00468786	0.00691307
76	0.0110068	0.00816245	0.0301723	0.00486114	0.00573361	-0.00661669	0.0146133	0.0100816	0.0166139	-0.0129541	0.0130749	0.000131669	-0.0042786	0.0138642	0.0157754	0.0320915	0.0115422	0.0167962	0.0250351	0.0158182	0.00337271	0.0133022	0.000253559	-0.00110468	-0.0148085	0.0131961	0.0144585	0.010355	-0.0069729	0.00697059
77	0.0094344	0.00726442	0.0308402	0.00254415	0.00793235	-0.0065272	0.0150703	0.0098675	0.0135395	-0.0136508	0.0118956	0.000265895	-0.00382479	0.0128032	0.0153311	0.0291002	0.00941695	0.00964705	0.0245781	0.0145047	0.00374023	0.0128644	0.00196014	0.000304692	-0.0146583	0.0105659	0.0147589	0.0101505	-0.00908855	0.00646245
78	0.00917874	0.00710143	0.0292199	0.00248343	0.00608835	-0.00618205	0.0136322	0.0132839	0.0132295	-0.0147086	0.0122184	0.000412904	-0.00413479	0.0127968	0.0127009	0.0253131	0.00863717	0.00890562	0.0218168	0.013824	0.0061467	0.0126694	0.000710565	0.00135293	-0.0147797	0.0099683	0.0145352	0.00918212	-0.00983638	0.00624833
79	0.00870255	0.0072772	0.0281269	0.00422836	0.00612031	-0.00751792	0.0136003	0.015342	0.0129675	-0.0142675	0.00948592	0.00228248	-0.00483468	0.0138355	0.0127425	0.0213311	0.00520802	0.00529431	0.0198194	0.0107304	0.00783092	0.0124138	0.00280065	0.00366353	-0.0153134	0.00870275	0.014385	0.00899357	-0.00809464	0.00353825
80	0.0103101	0.00852359	0.0267431	0.00272951	0.00443929	-0.00626514	0.0115198	0.0160834	0.0131464	-0.0150921	0.00906407	0.00113197	-0.00669786	0.0139697	0.0110902	0.0182822	0.00352061	0.00604533	0.0165757	0.00895036	0.0077702	0.0141363	0.0030723	0.00441136	-0.0148756	0.00875707	0.013471	0.00935789	-0.0085868	0.00202022
81	0.0111154	0.0106456	0.0252826	0.000984577	0.00305229	-0.00537989	0.010724	0.0163167	0.0128077	-0.0161243	0.0075013	0.00147073	-0.00877516	0.0167597	0.0105501	0.0143034	0.0029901	0.00388813	0.0107752	0.00743872	0.00871617	0.0148842	0.00377858	0.00418126	-0.0139648	0.00741482	0.012982	0.00844069	-0.00814577	-0.000801711
82	0.0116172	0.0122084	0.0248736	-0.00221127	0.00149911	-0.00473433	0.00911328	0.015652	0.0123059	-0.0175593	0.00690687	0.00083156	-0.0102101	0.0163698	0.0121289	0.0127982	0.00169578	0.00334804	0.00690502	0.00550204	0.00748577	0.0157918	0.00348776	0.00517197	-0.0131466	0.00723265	0.0110932	0.00734771	-0.00872103	-0.00268087
83	0.0112496	0.0131767	0.0216841	-0.00332343	-0.000392834	-0.00237899	0.00964379	0.0137824	0.0114974	-0.0196621	0.00722326	-8.88446e-05	-0.00950382	0.0152161	0.0133241	0.0116061	0.00360051	0.0022966	0.00173413	0.00431638	0.00650784	0.0181311	0.00293807	0.00409177	-0.0146615	0.00662864	0.00757461	0.00707606	-0.00990029	-0.00433952
84	0.00981471	0.0131192	0.0195365	-0.00293993	-0.00368775	-0.000860962	0.00969493	0.0136386	0.00966936	-0.0225064	0.00731274	-0.00210862	-0.00790589	0.0143692	0.0148326	0.00958633	0.00367082	-0.000161007	-0.00195388	0.00362288	0.00639918	0.0159004	0.00125066	0.00166612	-0.0115327	0.00678524	0.00603741	0.00514257	-0.0107152	-0.00452168
85	0.00614268	0.0121093	0.018354	-0.00610701	-0.0066535	0.00129304	0.0101392	0.0138463	0.00756969	-0.0245198	0.00869015	-0.00267109	-0.00551859	0.0118764	0.0163282	0.0136163	0.0045337	-0.000723476	-0.00398644	0.00338639	0.00746659	0.0160506	0.000509227	-0.000829834	-0.0125266	0.00668297	0.00195631	0.00532793	-0.0109613	-0.00392086
86	0.00339744	0.00988502	0.0153339	-0.00336178	-0.00871163	0.00215592	0.0112577	0.0139486	0.00637444	-0.0244847	0.00825871	-0.00354036	-0.00424025	0.0101507	0.0175203	0.0116445	0.00284309	-0.00297016	-0.0040951	0.00411824	0.00834865	0.0138455	0.000758503	-0.00452424	-0.0106507	0.00632823	0.00122765	0.00473989	-0.0111339	-0.00382498
87	0.00223415	0.00787802	0.0150112	-0.00410002	-0.0119235	0.00222942	0.0112545	0.0151247	0.00720536	-0.025044	0.00763233	-0.00488581	-0.00249212	0.00875727	0.0172486	0.0124211	0.00162867	-0.00148089	-0.00414943	0.00456885	0.00958544	0.0116148	0.000406959	-0.00785112	-0.0108392	0.00743399	0.000866523	0.00362774	-0.0112937	-0.00384736
88	0.00118272	0.00696082	0.0148833	-0.00308374	-0.0145984	0.00176283	0.0108806	0.016387	0.00545404	-0.0244559	0.00730315	-0.00669786	-0.00226202	0.00827789	0.0173285	0.0108775	0.000420638	-0.00262501	-0.00276243	0.00557874	0.0101383	0.00970049	6.50036e-05	-0.00931481	-0.0112227	0.00871553	0.000518175	0.00443629	-0.0115557	-0.00437147
89	0.00347414	0.00810813	0.0155225	-0.00439723	-0.0165862	0.00246272	0.010382	0.0178795	0.0056362	-0.0233406	0.00456751	-0.00707178	-0.0035116	0.00827789	0.017549	0.00752821	-0.0021648	-0.00438912	-0.00234058	0.00615719	0.00939688	0.00865225	-8.50096e-06	-0.0103471	-0.0124659	0.00946336	0.00139064	0.00326021	-0.0117795	-0.00612919
90	0.0031194	0.00892946	0.0157782	-0.00514187	-0.0194625	0.00330962	0.0102063	0.0169751	0.00484363	-0.0231137	0.00552626	-0.0077461	-0.00441602	0.0101027	0.0149412	0.00590791	-0.00233418	-0.00366366	-0.000423067	0.00784779	0.00760721	0.00849246	-0.00264188	-0.00893131	-0.0129038	0.0114288	0.00145775	0.00637936	-0.0109901	-0.00605569
91	0.00501135	0.00913719	0.0163151	-0.00681649	-0.0197948	0.00446971	0.0101935	0.0157894	0.00205365	-0.0225959	0.00396988	-0.00624085	-0.00602034	0.0092686	0.0129566	0.00344072	-0.00270171	-0.00537663	-0.000880073	0.00803635	0.00663567	0.0084605	-0.00452104	-0.00710648	-0.0149619	0.0114416	0.00154085	0.00525123	-0.0112937	-0.00791248
92	0.0069736	0.00960378	0.0147779	-0.0078104	-0.0206609	0.00473497	0.0109509	0.0135939	0.00170531	-0.0216436	0.00340741	-0.0054355	-0.00676817	0.00847284	0.00875087	0.00388494	-0.00303408	-0.00379149	-0.000768218	0.00883531	0.00600289	0.00894946	-0.00633309	-0.00541588	-0.0170424	0.0120136	-4.74903e-05	0.00575617	-0.0108463	-0.00788052
93	0.00571443	0.00845328	0.0148002	-0.00728628	-0.0193346	0.00448889	0.0122324	0.00895669	-0.0022192	-0.0200009	0.00266917	-0.00362665	-0.00754157	0.00773459	0.00650419	0.00338319	-0.00137223	-0.00449138	-0.0030149	0.00916768	0.00672515	0.0108478	-0.00560443	-0.00187488	-0.0172373	0.0111955	0.000665184	0.00508504	-0.0107344	-0.00632733
94	0.00456393	0.0088176	0.0130425	-0.00843998	-0.0170464	0.00456559	0.0132168	0.00650228	-0.00280084	-0.019774	0.00249979	-0.00324634	-0.00833094	0.00656172	0.004804	0.00351742	-0.000423067	-0.00387139	-0.00467994	0.00804593	0.00766473	0.0120654	-0.00472238	-6.92221e-05	-0.018586	0.0101281	0.000540546	0.00259867	-0.0102486	-0.00539095
95	0.00471094	0.00841173	0.00996172	-0.00862854	-0.0141893	0.00252025	0.0134053	0.00471899	-0.00215528	-0.0203173	-0.000104824	-0.00540674	-0.00726033	0.00601842	0.00504049	0.00372195	0.00145929	-0.00331851	-0.00633539	0.00863397	0.00916678	0.0126471	-0.00260353	1.387e-05	-0.018081	0.0108663	0.000454258	0.00328258	-0.00984916	-0.00321777
96	0.00367548	0.00748813	0.00938327	-0.00836328	-0.0115879	0.000503666	0.0119128	0.00575125	-0.000857766	-0.0223467	-0.00164522	-0.00531406	-0.00710693	0.00510441	0.00683976	0.00228062	0.00158712	-0.00353902	-0.00895918	0.00760491	0.0102757	0.0125863	0.00082242	-0.000411178	-0.0174738	0.0082745	0.0014226	0.00293104	-0.00975328	-0.00219191
97	0.00332713	0.00652938	0.00986904	-0.0101689	-0.0107314	-0.000653232	0.0111171	0.00677073	0.00125469	-0.0241811	-0.00324315	-0.00674899	-0.00621848	0.00442369	0.00889788	0.00140816	0.00244681	-0.00172378	-0.00876743	0.00801717	0.0108989	0.0113815	0.000518814	0.000640256	-0.0162051	0.00733173	0.00184765	0.00348073	-0.00807227	-0.00297489
98	0.00165571	0.00422197	0.0117802	-0.00961286	-0.0115783	-0.0016823	0.00892792	0.00881287	0.00356849	-0.0261657	-0.00485386	-0.00690559	-0.00675539	0.00184784	0.0113171	-0.00103028	0.00263536	-0.00286789	-0.00873867	0.0081514	0.00909328	0.0110587	0.00386167	0.00282622	-0.0151345	0.00517453	0.00275847	0.00576256	-0.00725093	-0.0045025
99	0.000952619	0.00234601	0.0149249	-0.0091175	-0.0131922	-0.00132436	0.00904298	0.00996977	0.00549878	-0.0277476	-0.00442561	-0.00673302	-0.00709734	0.0011895	0.0110008	-0.00161512	0.00155516	-0.00479499	-0.00793012	0.00742274	0.00554908	0.00890472	0.00342704	0.00388724	-0.0151057	0.00335609	0.00199146	0.00543978	-0.00363004	-0.0065063
100	0.000454066	0.00232044	0.0173122	-0.00698268	-0.0151928	-0.000979208	0.00954153	0.0128364	0.00672598	-0.0288886	-0.00339335	-0.00783558	-0.0103795	8.37313e-05	0.00927499	-0.00144893	-0.000237707	-0.00811228	-0.00847661	0.00706481	0.0024523	0.00749216	0.0057632	0.00313941	-0.0152687	0.00111899	0.00110621	0.00892326	-0.00313468	-0.0099738

## Sheet: wt spd2 mirror
100	0.000454066	0.00232044	0.0173122	-0.00698268	-0.0151928	-0.000979208	0.00954153	0.0128364	0.00672598	-0.0288886	-0.00339335	-0.00783558	-0.0103795	8.37313e-05	0.00927499	-0.00144893	-0.000237707	-0.00811228	-0.00847661	0.00706481	0.0024523	0.00749216	0.0057632	0.00313941	-0.0152687	0.00111899	0.00110621	0.00892326	-0.00313468	-0.0099738
99	0.000952619	0.00234601	0.0149249	-0.0091175	-0.0131922	-0.00132436	0.00904298	0.00996977	0.00549878	-0.0277476	-0.00442561	-0.00673302	-0.00709734	0.0011895	0.0110008	-0.00161512	0.00155516	-0.00479499	-0.00793012	0.00742274	0.00554908	0.00890472	0.00342704	0.00388724	-0.0151057	0.00335609	0.00199146	0.00543978	-0.00363004	-0.0065063
98	0.00165571	0.00422197	0.0117802	-0.00961286	-0.0115783	-0.0016823	0.00892792	0.00881287	0.00356849	-0.0261657	-0.00485386	-0.00690559	-0.00675539	0.00184784	0.0113171	-0.00103028	0.00263536	-0.00286789	-0.00873867	0.0081514	0.00909328	0.0110587	0.00386167	0.00282622	-0.0151345	0.00517453	0.00275847	0.00576256	-0.00725093	-0.0045025
97	0.00332713	0.00652938	0.00986904	-0.0101689	-0.0107314	-0.000653232	0.0111171	0.00677073	0.00125469	-0.0241811	-0.00324315	-0.00674899	-0.00621848	0.00442369	0.00889788	0.00140816	0.00244681	-0.00172378	-0.00876743	0.00801717	0.0108989	0.0113815	0.000518814	0.000640256	-0.0162051	0.00733173	0.00184765	0.00348073	-0.00807227	-0.00297489
96	0.00367548	0.00748813	0.00938327	-0.00836328	-0.0115879	0.000503666	0.0119128	0.00575125	-0.000857766	-0.0223467	-0.00164522	-0.00531406	-0.00710693	0.00510441	0.00683976	0.00228062	0.00158712	-0.00353902	-0.00895918	0.00760491	0.0102757	0.0125863	0.00082242	-0.000411178	-0.0174738	0.0082745	0.0014226	0.00293104	-0.00975328	-0.00219191
95	0.00471094	0.00841173	0.00996172	-0.00862854	-0.0141893	0.00252025	0.0134053	0.00471899	-0.00215528	-0.0203173	-0.000104824	-0.00540674	-0.00726033	0.00601842	0.00504049	0.00372195	0.00145929	-0.00331851	-0.00633539	0.00863397	0.00916678	0.0126471	-0.00260353	1.387e-05	-0.018081	0.0108663	0.000454258	0.00328258	-0.00984916	-0.00321777
94	0.00456393	0.0088176	0.0130425	-0.00843998	-0.0170464	0.00456559	0.0132168	0.00650228	-0.00280084	-0.019774	0.00249979	-0.00324634	-0.00833094	0.00656172	0.004804	0.00351742	-0.000423067	-0.00387139	-0.00467994	0.00804593	0.00766473	0.0120654	-0.00472238	-6.92221e-05	-0.018586	0.0101281	0.000540546	0.00259867	-0.0102486	-0.00539095
93	0.00571443	0.00845328	0.0148002	-0.00728628	-0.0193346	0.00448889	0.0122324	0.00895669	-0.0022192	-0.0200009	0.00266917	-0.00362665	-0.00754157	0.00773459	0.00650419	0.00338319	-0.00137223	-0.00449138	-0.0030149	0.00916768	0.00672515	0.0108478	-0.00560443	-0.00187488	-0.0172373	0.0111955	0.000665184	0.00508504	-0.0107344	-0.00632733
92	0.0069736	0.00960378	0.0147779	-0.0078104	-0.0206609	0.00473497	0.0109509	0.0135939	0.00170531	-0.0216436	0.00340741	-0.0054355	-0.00676817	0.00847284	0.00875087	0.00388494	-0.00303408	-0.00379149	-0.000768218	0.00883531	0.00600289	0.00894946	-0.00633309	-0.00541588	-0.0170424	0.0120136	-4.74903e-05	0.00575617	-0.0108463	-0.00788052
91	0.00501135	0.00913719	0.0163151	-0.00681649	-0.0197948	0.00446971	0.0101935	0.0157894	0.00205365	-0.0225959	0.00396988	-0.00624085	-0.00602034	0.0092686	0.0129566	0.00344072	-0.00270171	-0.00537663	-0.000880073	0.00803635	0.00663567	0.0084605	-0.00452104	-0.00710648	-0.0149619	0.0114416	0.00154085	0.00525123	-0.0112937	-0.00791248
90	0.0031194	0.00892946	0.0157782	-0.00514187	-0.0194625	0.00330962	0.0102063	0.0169751	0.00484363	-0.0231137	0.00552626	-0.0077461	-0.00441602	0.0101027	0.0149412	0.00590791	-0.00233418	-0.00366366	-0.000423067	0.00784779	0.00760721	0.00849246	-0.00264188	-0.00893131	-0.0129038	0.0114288	0.00145775	0.00637936	-0.0109901	-0.00605569
89	0.00347414	0.00810813	0.0155225	-0.00439723	-0.0165862	0.00246272	0.010382	0.0178795	0.0056362	-0.0233406	0.00456751	-0.00707178	-0.0035116	0.00827789	0.017549	0.00752821	-0.0021648	-0.00438912	-0.00234058	0.00615719	0.00939688	0.00865225	-8.50096e-06	-0.0103471	-0.0124659	0.00946336	0.00139064	0.00326021	-0.0117795	-0.00612919
88	0.00118272	0.00696082	0.0148833	-0.00308374	-0.0145984	0.00176283	0.0108806	0.016387	0.00545404	-0.0244559	0.00730315	-0.00669786	-0.00226202	0.00827789	0.0173285	0.0108775	0.000420638	-0.00262501	-0.00276243	0.00557874	0.0101383	0.00970049	6.50036e-05	-0.00931481	-0.0112227	0.00871553	0.000518175	0.00443629	-0.0115557	-0.00437147
87	0.00223415	0.00787802	0.0150112	-0.00410002	-0.0119235	0.00222942	0.0112545	0.0151247	0.00720536	-0.025044	0.00763233	-0.00488581	-0.00249212	0.00875727	0.0172486	0.0124211	0.00162867	-0.00148089	-0.00414943	0.00456885	0.00958544	0.0116148	0.000406959	-0.00785112	-0.0108392	0.00743399	0.000866523	0.00362774	-0.0112937	-0.00384736
86	0.00339744	0.00988502	0.0153339	-0.00336178	-0.00871163	0.00215592	0.0112577	0.0139486	0.00637444	-0.0244847	0.00825871	-0.00354036	-0.00424025	0.0101507	0.0175203	0.0116445	0.00284309	-0.00297016	-0.0040951	0.00411824	0.00834865	0.0138455	0.000758503	-0.00452424	-0.0106507	0.00632823	0.00122765	0.00473989	-0.0111339	-0.00382498
85	0.00614268	0.0121093	0.018354	-0.00610701	-0.0066535	0.00129304	0.0101392	0.0138463	0.00756969	-0.0245198	0.00869015	-0.00267109	-0.00551859	0.0118764	0.0163282	0.0136163	0.0045337	-0.000723476	-0.00398644	0.00338639	0.00746659	0.0160506	0.000509227	-0.000829834	-0.0125266	0.00668297	0.00195631	0.00532793	-0.0109613	-0.00392086
84	0.00981471	0.0131192	0.0195365	-0.00293993	-0.00368775	-0.000860962	0.00969493	0.0136386	0.00966936	-0.0225064	0.00731274	-0.00210862	-0.00790589	0.0143692	0.0148326	0.00958633	0.00367082	-0.000161007	-0.00195388	0.00362288	0.00639918	0.0159004	0.00125066	0.00166612	-0.0115327	0.00678524	0.00603741	0.00514257	-0.0107152	-0.00452168
83	0.0112496	0.0131767	0.0216841	-0.00332343	-0.000392834	-0.00237899	0.00964379	0.0137824	0.0114974	-0.0196621	0.00722326	-8.88446e-05	-0.00950382	0.0152161	0.0133241	0.0116061	0.00360051	0.0022966	0.00173413	0.00431638	0.00650784	0.0181311	0.00293807	0.00409177	-0.0146615	0.00662864	0.00757461	0.00707606	-0.00990029	-0.00433952
82	0.0116172	0.0122084	0.0248736	-0.00221127	0.00149911	-0.00473433	0.00911328	0.015652	0.0123059	-0.0175593	0.00690687	0.00083156	-0.0102101	0.0163698	0.0121289	0.0127982	0.00169578	0.00334804	0.00690502	0.00550204	0.00748577	0.0157918	0.00348776	0.00517197	-0.0131466	0.00723265	0.0110932	0.00734771	-0.00872103	-0.00268087
81	0.0111154	0.0106456	0.0252826	0.000984577	0.00305229	-0.00537989	0.010724	0.0163167	0.0128077	-0.0161243	0.0075013	0.00147073	-0.00877516	0.0167597	0.0105501	0.0143034	0.0029901	0.00388813	0.0107752	0.00743872	0.00871617	0.0148842	0.00377858	0.00418126	-0.0139648	0.00741482	0.012982	0.00844069	-0.00814577	-0.000801711
80	0.0103101	0.00852359	0.0267431	0.00272951	0.00443929	-0.00626514	0.0115198	0.0160834	0.0131464	-0.0150921	0.00906407	0.00113197	-0.00669786	0.0139697	0.0110902	0.0182822	0.00352061	0.00604533	0.0165757	0.00895036	0.0077702	0.0141363	0.0030723	0.00441136	-0.0148756	0.00875707	0.013471	0.00935789	-0.0085868	0.00202022
79	0.00870255	0.0072772	0.0281269	0.00422836	0.00612031	-0.00751792	0.0136003	0.015342	0.0129675	-0.0142675	0.00948592	0.00228248	-0.00483468	0.0138355	0.0127425	0.0213311	0.00520802	0.00529431	0.0198194	0.0107304	0.00783092	0.0124138	0.00280065	0.00366353	-0.0153134	0.00870275	0.014385	0.00899357	-0.00809464	0.00353825
78	0.00917874	0.00710143	0.0292199	0.00248343	0.00608835	-0.00618205	0.0136322	0.0132839	0.0132295	-0.0147086	0.0122184	0.000412904	-0.00413479	0.0127968	0.0127009	0.0253131	0.00863717	0.00890562	0.0218168	0.013824	0.0061467	0.0126694	0.000710565	0.00135293	-0.0147797	0.0099683	0.0145352	0.00918212	-0.00983638	0.00624833
77	0.0094344	0.00726442	0.0308402	0.00254415	0.00793235	-0.0065272	0.0150703	0.0098675	0.0135395	-0.0136508	0.0118956	0.000265895	-0.00382479	0.0128032	0.0153311	0.0291002	0.00941695	0.00964705	0.0245781	0.0145047	0.00374023	0.0128644	0.00196014	0.000304692	-0.0146583	0.0105659	0.0147589	0.0101505	-0.00908855	0.00646245
76	0.0110068	0.00816245	0.0301723	0.00486114	0.00573361	-0.00661669	0.0146133	0.0100816	0.0166139	-0.0129541	0.0130749	0.000131669	-0.0042786	0.0138642	0.0157754	0.0320915	0.0115422	0.0167962	0.0250351	0.0158182	0.00337271	0.0133022	0.000253559	-0.00110468	-0.0148085	0.0131961	0.0144585	0.010355	-0.0069729	0.00697059
75	0.0130233	0.00800586	0.0296098	0.00790359	0.00641752	-0.00652081	0.0147955	0.00892792	0.0180744	-0.0115511	0.0124868	-0.00116904	-0.00558571	0.0140528	0.0177919	0.0322545	0.00963747	0.0202796	0.0259363	0.017397	0.00249704	0.0130657	0.00156705	-0.000628496	-0.0144186	0.0147621	0.014842	0.0125921	-0.00468786	0.00691307
74	0.0164781	0.0103037	0.0287214	0.00764473	0.004663	-0.0059104	0.0149905	0.00996338	0.0209795	-0.0116693	0.0138067	-0.00147904	-0.00750641	0.015884	0.0178335	0.0349102	0.0104364	0.0264093	0.0274128	0.0183749	0.00447528	0.0119024	0.00270797	-0.00209219	-0.013626	0.0163824	0.0139887	0.0135157	-0.00192665	0.00783028
73	0.0193991	0.0124864	0.0303608	0.0106776	0.00157261	-0.00361259	0.0138112	0.0117019	0.021983	-0.0120177	0.0156443	-0.00254326	-0.0089797	0.0158201	0.0205595	0.0330247	0.00801078	0.0296659	0.029423	0.020318	0.00593578	0.0112856	0.00286776	-0.00119097	-0.0122486	0.0176224	0.015903	0.0134678	0.000585288	0.00716874
72	0.0224447	0.0137776	0.0314634	0.0123139	0.00416125	-0.00378836	0.0142298	0.0158469	0.0217976	-0.0111069	0.016961	-0.00154615	-0.00844919	0.0173221	0.0223236	0.033111	0.00888644	0.0309442	0.0312063	0.0232102	0.00695206	0.00925627	0.00303395	-0.000273756	-0.0117692	0.0186898	0.0166668	0.0128605	0.00587761	0.00664781
71	0.0224831	0.0156216	0.0348638	0.0124641	0.00471094	-0.00227992	0.0142682	0.0221428	0.020238	-0.0138425	0.017303	-0.000641727	-0.00552179	0.0172934	0.0236883	0.0338141	0.00798841	0.0357156	0.0336319	0.0267289	0.00922111	0.0101255	0.00516238	0.000365413	-0.0116158	0.0189742	0.0187217	0.0121063	0.00802523	0.00661586
70	0.0247937	0.0192712	0.0362699	0.0156184	0.00918193	-0.00161518	0.0151215	0.0236608	0.0176334	-0.0123948	0.0201856	0.000534346	-0.00548024	0.0181179	0.0251456	0.0325805	0.00967901	0.0355814	0.0380677	0.0305223	0.0102246	0.0101	0.00453919	0.00250344	-0.0116702	0.0220167	0.0200991	0.0124003	0.0121702	0.0067341
69	0.0240267	0.0235984	0.0384719	0.0172962	0.012643	-0.00156724	0.0164829	0.0259682	0.017627	-0.0143602	0.0221031	0.00288649	-0.00276697	0.0179421	0.0245735	0.035901	0.0110916	0.0385439	0.0403847	0.0329512	0.0144975	0.00924987	0.00440497	0.00412693	-0.0123828	0.0233142	0.0224992	0.014321	0.0132536	0.00626751
68	0.0244357	0.0274494	0.0381267	0.0189708	0.0140236	0.000177689	0.0177485	0.0264316	0.017822	-0.0158463	0.0228669	0.00539523	-0.00121698	0.0201601	0.0247429	0.0365497	0.0124818	0.0420626	0.0446768	0.0359777	0.0167825	0.00978039	0.00463826	0.00647268	-0.0117756	0.025302	0.0259571	0.0168586	0.0127966	0.00607576
67	0.0250909	0.0333042	0.0371616	0.0213517	0.0158645	-0.00231827	0.0192345	0.0270324	0.0207526	-0.0161275	0.0257879	0.00849521	-0.00132564	0.0212882	0.0244936	0.0393301	0.0155562	0.0459934	0.0504197	0.0395826	0.0191346	0.00904214	0.00464146	0.00970049	-0.0111237	0.0275934	0.029479	0.0197156	0.0120935	0.00428928
66	0.0269732	0.03774	0.0351194	0.0204026	0.0151262	-0.00192518	0.0185283	0.0264572	0.0242808	-0.0148556	0.0275808	0.0115568	0.00124063	0.0218634	0.0234837	0.0417941	0.0169016	0.0540758	0.0548172	0.040666	0.0198377	0.00851803	0.00475971	0.0112728	-0.00987089	0.0265995	0.0329752	0.0240109	0.00967428	0.00421897
65	0.028405	0.0421184	0.0360526	0.020035	0.0141259	-0.00320352	0.0178731	0.0265051	0.0276684	-0.0139192	0.030668	0.014628	-0.000494717	0.0219401	0.0249666	0.0433856	0.0179307	0.0550281	0.0607039	0.0451114	0.0204481	0.00844772	0.00488115	0.0101032	-0.00880348	0.027162	0.0358866	0.0267593	0.00960078	0.00459927
64	0.0299965	0.0440614	0.0358321	0.0193927	0.0139565	-0.00362218	0.0154219	0.0269301	0.0320627	-0.0119665	0.0345382	0.0159767	0.00165289	0.0204253	0.0242412	0.0451274	0.0201358	0.0590293	0.0629826	0.0476297	0.0197099	0.00858194	0.00651742	0.00962059	-0.00814833	0.0262256	0.040674	0.0292297	0.010991	0.00591596
63	0.0339625	0.0444449	0.0356979	0.0193991	0.0141259	-0.00349115	0.0144791	0.0294708	0.0340249	-0.00879626	0.0366602	0.0174628	0.00254773	0.0199651	0.0253309	0.0454342	0.021069	0.0608094	0.0639381	0.0524075	0.0180193	0.0103461	0.00651742	0.00888555	-0.00789905	0.0235027	0.0421633	0.0311983	0.0147653	0.00617163
62	0.0388394	0.04394	0.0379222	0.0207094	0.0180217	-0.00449145	0.0143577	0.0325676	0.0366999	-0.00711843	0.0392297	0.018332	0.0031901	0.0204828	0.0264942	0.0477224	0.0231431	0.0612984	0.0648362	0.0563959	0.0185913	0.0120686	0.0071534	0.00545321	-0.00821864	0.0227869	0.0464681	0.0332724	0.0197732	0.00598627
61	0.040677	0.0440582	0.0395681	0.0217065	0.0204185	-0.00304373	0.0154507	0.0322097	0.036163	-0.00748596	0.0399839	0.0184503	0.00639234	0.0210837	0.026801	0.0514232	0.026601	0.0633405	0.064018	0.0584157	0.0192848	0.0127685	0.00634165	0.00749535	-0.00694669	0.0236657	0.0468931	0.0344932	0.0235602	0.00560597
60	0.0461323	0.044723	0.0431922	0.02604	0.0275964	-0.00563236	0.0181032	0.033031	0.0361598	-0.00651762	0.0422466	0.020387	0.00613667	0.0236116	0.0279292	0.0516565	0.0298288	0.0616052	0.0662455	0.0618193	0.0204705	0.0150535	0.00517836	0.00601568	-0.00654721	0.0251997	0.0501369	0.0351452	0.0284307	0.00598627
59	0.0480754	0.0454708	0.0456881	0.0282036	0.0305718	-0.00341125	0.0215707	0.0336382	0.0355142	-0.00595515	0.0440203	0.0215055	0.00848562	0.0263089	0.0295207	0.0580035	0.0335648	0.065894	0.0685913	0.0650855	0.020218	0.0142993	0.0053829	0.00650144	-0.00542547	0.0265803	0.0522078	0.0366409	0.0296611	0.00475268
58	0.0507855	0.0467715	0.047008	0.0321281	0.0369155	-0.00379795	0.0240731	0.0343701	0.0369523	-0.00435722	0.0461295	0.0241229	0.00738305	0.0272644	0.0321125	0.0609085	0.0384992	0.0674568	0.0709051	0.0682206	0.0197387	0.0157438	0.00513362	0.00517197	-0.00649608	0.0287982	0.0553973	0.0390793	0.0318535	0.00676286
57	0.0527861	0.0520702	0.0494177	0.0335567	0.0395681	-0.00273373	0.0256454	0.033178	0.0354087	-0.00287115	0.0484881	0.0287473	0.00756521	0.028792	0.033573	0.063708	0.0439034	0.0731166	0.0747273	0.0722378	0.0193008	0.0155297	0.00585269	0.00554269	-0.00675174	0.0320676	0.0594081	0.0411886	0.0335153	0.012672
56	0.053911	0.0554514	0.0499194	0.0326906	0.0414952	-0.00195075	0.0260161	0.0332611	0.0367574	0.00219427	0.0517862	0.0313903	0.0086518	0.0299042	0.0363279	0.0698281	0.0482273	0.0811542	0.0787925	0.0742128	0.0186648	0.0161689	0.00888235	0.00617866	-0.00885461	0.0340778	0.0617954	0.0442789	0.0319621	0.0165198
55	0.0571996	0.0603347	0.0509069	0.0347104	0.0428854	0.000190473	0.027205	0.0368245	0.0372655	0.00788288	0.0521889	0.0364589	0.00594172	0.0298403	0.0408756	0.0718191	0.0549962	0.0882649	0.082653	0.0814194	0.0184124	0.015894	0.0114262	0.0056865	-0.0101042	0.0372736	0.0665892	0.0486381	0.0340299	0.0193513
54	0.0614564	0.0665474	0.0501911	0.0334129	0.0449467	0.00313705	0.0296946	0.0370162	0.0385886	0.01322	0.0526139	0.0387439	0.00720408	0.0324161	0.0418886	0.0785624	0.0634236	0.0964847	0.0854622	0.0843341	0.0203618	0.0144815	0.0163958	0.00848607	-0.0098613	0.0375101	0.0702804	0.0513354	0.0324479	0.0208757
53	0.0652851	0.0718525	0.0529906	0.0344803	0.0497213	0.00375065	0.0335743	0.0391607	0.0417813	0.0174896	0.0531668	0.0408756	0.00869015	0.0329371	0.0469924	0.0846153	0.0714772	0.107619	0.0900291	0.0887763	0.0214516	0.016725	0.0206814	0.00999131	-0.0109447	0.039792	0.0742848	0.0549946	0.0352858	0.0226366
52	0.0694684	0.0786341	0.0542306	0.0391175	0.0520894	0.00615393	0.0404134	0.0409088	0.0437115	0.0205321	0.0535854	0.0426045	0.00947633	0.0353339	0.0488524	0.0902656	0.0814067	0.117028	0.0931738	0.091758	0.0233627	0.0173258	0.0244557	0.0124777	-0.0114976	0.0400444	0.0799318	0.0579572	0.0364747	0.02341
51	0.0731437	0.0837922	0.0551958	0.0459086	0.0599959	0.00840061	0.0458847	0.0438266	0.047652	0.0216506	0.0562859	0.042972	0.0108442	0.0413166	0.0509169	0.0953981	0.0920616	0.126711	0.0969257	0.0973667	0.0251364	0.0169103	0.0275365	0.0139414	-0.0116286	0.04224	0.0846297	0.0629075	0.0394149	0.0248386
50	0.0786757	0.0876624	0.0581839	0.0544384	0.0671099	0.0111011	0.0529284	0.0468818	0.0528645	0.0247346	0.0616038	0.0445859	0.0105022	0.0449726	0.0533777	0.100185	0.100575	0.136589	0.100649	0.105296	0.0280447	0.0185722	0.0287286	0.0154818	-0.012744	0.0451961	0.0895577	0.0653364	0.0454167	0.0244711
49	0.0806283	0.0904875	0.0615971	0.0603826	0.0746841	0.0124529	0.0565716	0.0476808	0.0568049	0.0254185	0.067775	0.0472161	0.0134552	0.0474526	0.0521697	0.106775	0.109434	0.144224	0.10457	0.1141	0.0305151	0.0183325	0.0305406	0.0172555	-0.010852	0.0493284	0.0946519	0.0709227	0.050383	0.0298848
48	0.0865247	0.0892539	0.0676021	0.0653234	0.0842301	0.0146964	0.0601893	0.0532767	0.0624936	0.0319189	0.0745918	0.0497057	0.0161908	0.0459186	0.0523359	0.112652	0.116376	0.155336	0.108747	0.125576	0.0340944	0.0211864	0.0306908	0.0170126	-0.0114944	0.0559821	0.102057	0.0735274	0.0571646	0.0340394
47	0.0909477	0.0898611	0.0744188	0.0721306	0.0936674	0.0146325	0.0613526	0.0529731	0.066271	0.0370418	0.0813158	0.0523487	0.0240079	0.0437998	0.0498783	0.1258	0.121425	0.162204	0.11179	0.137986	0.0382234	0.0233851	0.0340209	0.0187735	-0.00723751	0.061137	0.104834	0.0785384	0.0618497	0.0413739
46	0.0967674	0.0909701	0.0857161	0.0772407	0.101689	0.0169527	0.0634044	0.0558686	0.0709274	0.0444402	0.0863876	0.0565416	0.0306424	0.0409842	0.0483666	0.136295	0.125337	0.172651	0.115867	0.149811	0.0408217	0.0252675	0.0354015	0.0201669	-0.00369012	0.065493	0.111593	0.0857611	0.0667394	0.0463978
45	0.103319	0.095195	0.0962656	0.0817852	0.109298	0.0195254	0.0667344	0.0575688	0.0750053	0.0518929	0.0884841	0.0594658	0.0373282	0.0378459	0.0491049	0.148411	0.13023	0.182047	0.120709	0.160718	0.0441198	0.030122	0.0376897	0.0228514	-0.00134437	0.0685802	0.118429	0.0949683	0.0736264	0.0520544
44	0.109544	0.10027	0.110049	0.0907368	0.117882	0.0195126	0.0719565	0.0558366	0.0766032	0.058486	0.0902962	0.0610989	0.0480183	0.0383636	0.0537516	0.161993	0.139558	0.195256	0.127516	0.17037	0.0453598	0.0323623	0.0368972	0.0262518	0.000154487	0.0693855	0.122785	0.105294	0.0799254	0.0588584
43	0.118822	0.109356	0.120177	0.0978092	0.1291	0.0222322	0.0749574	0.0595342	0.0768365	0.0632638	0.0892032	0.0632497	0.053774	0.039789	0.0593603	0.173313	0.150479	0.208458	0.133263	0.180331	0.046424	0.0336534	0.0359224	0.0293326	0.00274632	0.0723481	0.133117	0.115422	0.0879758	0.0614311
42	0.1277	0.118883	0.131199	0.114313	0.139438	0.0258755	0.0818157	0.063871	0.0781628	0.0679137	0.0922936	0.0654133	0.0589001	0.0477051	0.0691812	0.187237	0.16911	0.223098	0.146778	0.192731	0.0489583	0.0342702	0.0335959	0.0352417	0.00124427	0.0733899	0.137965	0.125581	0.0972533	0.0634221
41	0.136955	0.129934	0.142497	0.124376	0.155312	0.0314427	0.0847399	0.0730367	0.0813235	0.070039	0.0952146	0.0680658	0.0628023	0.05379	0.0778675	0.199695	0.186649	0.239032	0.157014	0.203779	0.049671	0.0320203	0.0321034	0.038706	0.00361879	0.0789891	0.151669	0.132654	0.106141	0.0669599
40	0.148725	0.139838	0.153503	0.135488	0.17086	0.0370802	0.0894186	0.0798215	0.0824133	0.075718	0.0998486	0.0721885	0.0664999	0.0632081	0.0846875	0.210982	0.205633	0.258012	0.171693	0.216553	0.0544967	0.0316847	0.0310232	0.0442892	0.00669	0.0847416	0.158962	0.13839	0.116547	0.0735433
39	0.161455	0.149646	0.1711	0.148901	0.186085	0.0441686	0.0952127	0.0865455	0.0841774	0.078965	0.107282	0.0781296	0.0690118	0.0736841	0.0922297	0.224482	0.227131	0.274394	0.188873	0.233766	0.0599233	0.0330462	0.0306301	0.0480315	0.0119983	0.0900819	0.166626	0.144709	0.128106	0.0812166
38	0.175596	0.160767	0.186242	0.15854	0.20386	0.0543314	0.101323	0.0935956	0.0933846	0.0831931	0.112443	0.0854992	0.0724537	0.080453	0.0946905	0.23924	0.242874	0.293119	0.208269	0.251384	0.0641546	0.0357051	0.032864	0.050454	0.0177349	0.104108	0.177878	0.151947	0.137649	0.0907114
37	0.193761	0.17304	0.209475	0.176443	0.215436	0.0617202	0.107248	0.0990477	0.100495	0.0866797	0.123191	0.0932587	0.0754195	0.0883563	0.101833	0.26116	0.26459	0.310038	0.229148	0.271563	0.0702714	0.0411157	0.035964	0.0508215	0.025667	0.11112	0.18605	0.16133	0.150186	0.0999027
36	0.212281	0.187229	0.222553	0.185478	0.233339	0.0726723	0.115008	0.100547	0.109	0.0948483	0.127819	0.100603	0.0800055	0.0917982	0.104377	0.274586	0.281358	0.326458	0.250077	0.289872	0.074001	0.0460373	0.0354207	0.050847	0.0297672	0.12477	0.198734	0.170387	0.162119	0.114501
35	0.233569	0.201508	0.243808	0.205356	0.250002	0.0785207	0.123061	0.105938	0.117437	0.101863	0.138093	0.102869	0.082869	0.0974996	0.112526	0.294941	0.303748	0.342667	0.270946	0.309076	0.0794787	0.0539726	0.0384152	0.0510803	0.0328864	0.132142	0.20797	0.180345	0.177249	0.126281
34	0.25531	0.218149	0.261779	0.221891	0.269708	0.0859255	0.129022	0.11247	0.125768	0.111355	0.148943	0.107103	0.0871035	0.103399	0.117822	0.310351	0.323495	0.362322	0.291786	0.330942	0.0839752	0.061371	0.0393036	0.0514223	0.0351618	0.141088	0.222802	0.188073	0.191007	0.138125
33	0.279698	0.236717	0.280676	0.242402	0.295479	0.0910293	0.136273	0.119792	0.134352	0.123243	0.162967	0.110133	0.0922552	0.111587	0.121437	0.327819	0.347474	0.383453	0.314071	0.351098	0.091412	0.0685009	0.0373957	0.0524162	0.0356412	0.151161	0.239913	0.195951	0.205634	0.152756
32	0.302989	0.255323	0.304593	0.266454	0.3152	0.0964047	0.14494	0.129172	0.141779	0.13285	0.177987	0.114076	0.0960391	0.122958	0.128081	0.349526	0.374722	0.40599	0.338174	0.37539	0.0996413	0.0767079	0.039048	0.0569383	0.0330717	0.155498	0.255547	0.207737	0.224991	0.168252
31	0.331522	0.277678	0.320771	0.292849	0.342407	0.103375	0.152227	0.137529	0.152994	0.149162	0.193334	0.120567	0.100446	0.13631	0.136553	0.368602	0.400193	0.430825	0.368838	0.396773	0.11059	0.0865255	0.0397287	0.0597667	0.0335479	0.163903	0.275681	0.21835	0.241485	0.188952
30	0.358178	0.297211	0.355503	0.319253	0.361285	0.114535	0.159593	0.150408	0.161683	0.15913	0.208162	0.13244	0.109414	0.150918	0.144945	0.399419	0.428597	0.455545	0.399867	0.420374	0.120462	0.0944608	0.0481817	0.0678873	0.0358138	0.174225	0.295207	0.237359	0.260513	0.207226
29	0.386295	0.320199	0.383541	0.344609	0.390188	0.12612	0.165969	0.167349	0.175486	0.172811	0.224241	0.146217	0.120868	0.165964	0.153651	0.434021	0.454644	0.485209	0.43428	0.442691	0.132268	0.104898	0.0590828	0.0758386	0.0406459	0.190857	0.311676	0.253214	0.278762	0.223627
28	0.419114	0.345475	0.418164	0.371713	0.412981	0.140031	0.174847	0.181881	0.189119	0.186189	0.23572	0.160263	0.128982	0.181407	0.166795	0.466516	0.481096	0.511993	0.471633	0.470492	0.144463	0.116004	0.0694053	0.0853399	0.0438417	0.20665	0.328623	0.274172	0.298589	0.246113
27	0.446777	0.371591	0.457	0.399427	0.438624	0.153825	0.185374	0.198244	0.203082	0.200337	0.250306	0.173372	0.146179	0.196961	0.178479	0.509724	0.51338	0.543501	0.503208	0.503297	0.158074	0.122313	0.0849883	0.094448	0.0476416	0.225103	0.347971	0.297282	0.319106	0.262952
26	0.479192	0.397944	0.490854	0.432232	0.475827	0.166394	0.202072	0.216118	0.222813	0.215875	0.264118	0.189268	0.155536	0.214586	0.189975	0.545843	0.539733	0.577991	0.538324	0.542331	0.172321	0.134936	0.097091	0.103924	0.0492076	0.247602	0.365641	0.321011	0.339806	0.285713
25	0.51141	0.42648	0.531496	0.465837	0.506223	0.178174	0.221257	0.230666	0.239237	0.231637	0.282945	0.201771	0.177265	0.234212	0.200729	0.594491	0.568953	0.614279	0.571423	0.579493	0.189461	0.142542	0.110977	0.117944	0.0551455	0.26493	0.383435	0.339719	0.361774	0.308576
24	0.550322	0.461411	0.564934	0.50442	0.540827	0.18849	0.238185	0.249275	0.265238	0.253183	0.304261	0.21736	0.190933	0.252674	0.215318	0.636034	0.599569	0.652179	0.613471	0.618265	0.206907	0.154997	0.117953	0.129248	0.056769	0.28725	0.409811	0.357101	0.384289	0.335974
23	0.593252	0.4952	0.60292	0.553234	0.567717	0.198643	0.254896	0.262237	0.286385	0.272518	0.326827	0.231572	0.200521	0.268867	0.229888	0.673722	0.628402	0.688078	0.650677	0.652885	0.219879	0.163881	0.1292	0.144	0.0673472	0.307227	0.433485	0.37171	0.408743	0.360048
22	0.648783	0.531061	0.638898	0.597976	0.598014	0.211382	0.266149	0.279907	0.309392	0.293486	0.352765	0.249635	0.216248	0.283568	0.246886	0.715198	0.65743	0.726521	0.68818	0.685767	0.232812	0.173037	0.139088	0.156863	0.0781172	0.331988	0.461673	0.389092	0.439957	0.387839
21	0.705401	0.574183	0.679933	0.646658	0.631785	0.226994	0.280022	0.297504	0.337963	0.320699	0.38117	0.268864	0.228734	0.297496	0.265384	0.751573	0.68881	0.763289	0.734447	0.722219	0.24504	0.180662	0.148736	0.169381	0.0907728	0.361183	0.498812	0.40657	0.470177	0.416455
20	0.760395	0.624904	0.725618	0.69915	0.662017	0.245961	0.293109	0.321402	0.366889	0.348922	0.410453	0.288046	0.245135	0.309483	0.289378	0.801454	0.720759	0.799987	0.772624	0.757306	0.258405	0.19257	0.164274	0.183395	0.105493	0.38874	0.532758	0.427196	0.50001	0.440213
19	0.818192	0.6645	0.781826	0.752217	0.704282	0.267376	0.309009	0.348925	0.392308	0.37971	0.435764	0.309512	0.261725	0.32011	0.309445	0.852306	0.756773	0.844831	0.812853	0.794513	0.277462	0.203743	0.178646	0.191295	0.116384	0.423629	0.572495	0.455693	0.529092	0.468017
18	0.859265	0.710601	0.834916	0.806323	0.743179	0.289351	0.33013	0.378863	0.416872	0.405478	0.460321	0.327837	0.28051	0.340729	0.331644	0.900934	0.788917	0.880161	0.843808	0.834873	0.29571	0.217354	0.194229	0.20016	0.127618	0.45809	0.603147	0.4825	0.561048	0.491541
17	0.902741	0.756065	0.896682	0.861528	0.778624	0.316094	0.357851	0.413868	0.437626	0.437689	0.487246	0.34543	0.30454	0.362909	0.352477	0.975404	0.823461	0.926955	0.876895	0.876598	0.31841	0.231962	0.207917	0.208025	0.138995	0.49421	0.636035	0.512685	0.592815	0.526092
16	0.947493	0.802261	0.961788	0.909549	0.813814	0.350388	0.387579	0.447485	0.459054	0.472038	0.515651	0.360978	0.329416	0.390971	0.37613	1.05306	0.858954	0.980616	0.907793	0.917911	0.344661	0.250783	0.220991	0.21829	0.14935	0.535289	0.669483	0.546577	0.628237	0.566701
15	0.996437	0.852324	1.02765	0.957566	0.847658	0.378515	0.418051	0.483607	0.480929	0.504035	0.545817	0.37551	0.357594	0.423265	0.393975	1.10848	0.894568	1.02033	0.942921	0.956727	0.368425	0.272454	0.232937	0.2334	0.158135	0.57797	0.70286	0.583163	0.668981	0.611807
14	1.04668	0.894288	1.08234	0.991084	0.886935	0.411404	0.446913	0.514377	0.502175	0.535396	0.580003	0.392643	0.384461	0.455901	0.411105	1.1676	0.930825	1.0715	0.985701	0.998794	0.388313	0.296013	0.244682	0.250303	0.166403	0.624067	0.733186	0.629938	0.713931	0.65614
13	1.09584	0.946125	1.13458	1.03006	0.926218	0.444123	0.478628	0.544834	0.530944	0.56693	0.614863	0.414601	0.413048	0.505603	0.431619	1.209	0.963084	1.1133	1.02978	1.03902	0.400706	0.318346	0.255471	0.272006	0.180819	0.674008	0.758292	0.674529	0.764534	0.700997
12	1.15634	0.990467	1.17892	1.06189	0.97119	0.481479	0.501249	0.572516	0.56312	0.594229	0.644099	0.438561	0.439305	0.549767	0.448893	1.24952	0.993579	1.17506	1.07947	1.07393	0.413339	0.342829	0.268903	0.293195	0.189978	0.722796	0.785716	0.722796	0.801794	0.744183
11	1.21209	1.04066	1.2239	1.10997	1.01382	0.517317	0.527694	0.603461	0.595136	0.623662	0.672567	0.46151	0.467355	0.583659	0.465661	1.28515	1.01806	1.22646	1.12587	1.10909	0.420466	0.357019	0.286634	0.31143	0.205072	0.76555	0.811983	0.76555	0.84615	0.778618
10	1.26083	1.09258	1.27091	1.16768	1.06198	0.553318	0.552133	0.636308	0.630431	0.652537	0.704813	0.487889	0.487959	0.61578	0.479659	1.32026	1.04525	1.27154	1.17111	1.1446	0.428753	0.366166	0.306467	0.331491	0.218434	0.811117	0.839729	0.807064	0.881825	0.805898
9	1.31693	1.13976	1.31899	1.22413	1.11643	0.594507	0.581752	0.667599	0.664253	0.68283	0.715043	0.512656	0.504887	0.635527	0.493465	1.36855	1.07384	1.3373	1.20494	1.18249	0.44493	0.376753	0.337908	0.350653	0.232931	0.857172	0.867693	0.841877	0.91487	0.834581
8	1.35611	1.19606	1.38129	1.2855	1.17358	0.634691	0.613388	0.698535	0.703504	0.723111	0.734768	0.534021	0.519048	0.636885	0.511289	1.41134	1.10742	1.38767	1.23563	1.21999	0.462453	0.377086	0.365977	0.366207	0.245455	0.905842	0.899916	0.872886	0.946454	0.858447
7	1.39094	1.25313	1.43108	1.33376	1.22442	0.672811	0.642061	0.726655	0.74243	0.759138	0.744256	0.554838	0.538265	0.633223	0.524855	1.46455	1.15305	1.44913	1.2591	1.25545	0.491845	0.392483	0.393551	0.384641	0.25023	0.95478	0.925119	0.889974	0.975108	0.8838
6	1.42495	1.3087	1.48408	1.3769	1.26917	0.706706	0.677969	0.751768	0.777638	0.794417	0.749501	0.571757	0.560946	0.625288	0.554445	1.51286	1.19502	1.49283	1.28151	1.29589	0.517901	0.408146	0.420124	0.39736	0.259478	1.00666	0.948554	0.903032	1.00298	0.907692
5	1.45328	1.36068	1.52127	1.40353	1.3108	0.732912	0.70793	0.772221	0.8086	0.814077	0.744173	0.58835	0.597378	0.624303	0.583528	1.556	1.23488	1.53512	1.30199	1.33384	0.54327	0.434384	0.430881	0.407331	0.268961	1.06716	0.967713	0.913099	1.03667	0.926442
4	1.48795	1.4062	1.55656	1.42883	1.33413	0.751439	0.736054	0.79124	0.830651	0.818667	0.73014	0.600999	0.635428	0.62321	0.61291	1.59917	1.26816	1.56764	1.32089	1.36532	0.566759	0.471044	0.447685	0.415596	0.283927	1.11372	0.98189	0.925643	1.06658	0.948145
3	1.51431	1.44838	1.59699	1.45564	1.35914	0.75644	0.758067	0.80643	0.840558	0.814352	0.709658	0.615981	0.67359	0.623172	0.642772	1.63094	1.29245	1.57136	1.33799	1.38957	0.582898	0.514188	0.459037	0.42039	0.306777	1.16198	0.992756	0.941862	1.08807	0.95904
2	1.53243	1.47059	1.64477	1.4781	1.3879	0.759543	0.772646	0.81579	0.840558	0.808999	0.691761	0.627365	0.698792	0.630561	0.663638	1.64815	1.29748	1.57496	1.35102	1.39496	0.597599	0.557651	0.466889	0.424624	0.326751	1.20312	0.997789	0.963034	1.10086	0.969586
1	1.54969	1.46979	1.68392	1.48418	1.39629	0.759863	0.77744	0.825378	0.840558	0.804605	0.685689	0.634556	0.720844	0.634556	0.671308	1.667	1.29709	1.57433	1.35701	1.39376	0.605589	0.583218	0.474559	0.429817	0.338736	1.20192	0.999787	0.981411	1.09966	0.971823
1	1.54969	1.46979	1.68392	1.48418	1.39629	0.759863	0.77744	0.825378	0.840558	0.804605	0.685689	0.634556	0.720844	0.634556	0.671308	1.667	1.29709	1.57433	1.35701	1.39376	0.605589	0.583218	0.474559	0.429817	0.338736	1.20192	0.999787	0.981411	1.09966	0.971823
2	1.53243	1.47059	1.64477	1.4781	1.3879	0.759543	0.772646	0.81579	0.840558	0.808999	0.691761	0.627365	0.698792	0.630561	0.663638	1.64815	1.29748	1.57496	1.35102	1.39496	0.597599	0.557651	0.466889	0.424624	0.326751	1.20312	0.997789	0.963034	1.10086	0.969586
3	1.51431	1.44838	1.59699	1.45564	1.35914	0.75644	0.758067	0.80643	0.840558	0.814352	0.709658	0.615981	0.67359	0.623172	0.642772	1.63094	1.29245	1.57136	1.33799	1.38957	0.582898	0.514188	0.459037	0.42039	0.306777	1.16198	0.992756	0.941862	1.08807	0.95904
4	1.48795	1.4062	1.55656	1.42883	1.33413	0.751439	0.736054	0.79124	0.830651	0.818667	0.73014	0.600999	0.635428	0.62321	0.61291	1.59917	1.26816	1.56764	1.32089	1.36532	0.566759	0.471044	0.447685	0.415596	0.283927	1.11372	0.98189	0.925643	1.06658	0.948145
5	1.45328	1.36068	1.52127	1.40353	1.3108	0.732912	0.70793	0.772221	0.8086	0.814077	0.744173	0.58835	0.597378	0.624303	0.583528	1.556	1.23488	1.53512	1.30199	1.33384	0.54327	0.434384	0.430881	0.407331	0.268961	1.06716	0.967713	0.913099	1.03667	0.926442
6	1.42495	1.3087	1.48408	1.3769	1.26917	0.706706	0.677969	0.751768	0.777638	0.794417	0.749501	0.571757	0.560946	0.625288	0.554445	1.51286	1.19502	1.49283	1.28151	1.29589	0.517901	0.408146	0.420124	0.39736	0.259478	1.00666	0.948554	0.903032	1.00298	0.907692
7	1.39094	1.25313	1.43108	1.33376	1.22442	0.672811	0.642061	0.726655	0.74243	0.759138	0.744256	0.554838	0.538265	0.633223	0.524855	1.46455	1.15305	1.44913	1.2591	1.25545	0.491845	0.392483	0.393551	0.384641	0.25023	0.95478	0.925119	0.889974	0.975108	0.8838
8	1.35611	1.19606	1.38129	1.2855	1.17358	0.634691	0.613388	0.698535	0.703504	0.723111	0.734768	0.534021	0.519048	0.636885	0.511289	1.41134	1.10742	1.38767	1.23563	1.21999	0.462453	0.377086	0.365977	0.366207	0.245455	0.905842	0.899916	0.872886	0.946454	0.858447
9	1.31693	1.13976	1.31899	1.22413	1.11643	0.594507	0.581752	0.667599	0.664253	0.68283	0.715043	0.512656	0.504887	0.635527	0.493465	1.36855	1.07384	1.3373	1.20494	1.18249	0.44493	0.376753	0.337908	0.350653	0.232931	0.857172	0.867693	0.841877	0.91487	0.834581
10	1.26083	1.09258	1.27091	1.16768	1.06198	0.553318	0.552133	0.636308	0.630431	0.652537	0.704813	0.487889	0.487959	0.61578	0.479659	1.32026	1.04525	1.27154	1.17111	1.1446	0.428753	0.366166	0.306467	0.331491	0.218434	0.811117	0.839729	0.807064	0.881825	0.805898
11	1.21209	1.04066	1.2239	1.10997	1.01382	0.517317	0.527694	0.603461	0.595136	0.623662	0.672567	0.46151	0.467355	0.583659	0.465661	1.28515	1.01806	1.22646	1.12587	1.10909	0.420466	0.357019	0.286634	0.31143	0.205072	0.76555	0.811983	0.76555	0.84615	0.778618
12	1.15634	0.990467	1.17892	1.06189	0.97119	0.481479	0.501249	0.572516	0.56312	0.594229	0.644099	0.438561	0.439305	0.549767	0.448893	1.24952	0.993579	1.17506	1.07947	1.07393	0.413339	0.342829	0.268903	0.293195	0.189978	0.722796	0.785716	0.722796	0.801794	0.744183
13	1.09584	0.946125	1.13458	1.03006	0.926218	0.444123	0.478628	0.544834	0.530944	0.56693	0.614863	0.414601	0.413048	0.505603	0.431619	1.209	0.963084	1.1133	1.02978	1.03902	0.400706	0.318346	0.255471	0.272006	0.180819	0.674008	0.758292	0.674529	0.764534	0.700997
14	1.04668	0.894288	1.08234	0.991084	0.886935	0.411404	0.446913	0.514377	0.502175	0.535396	0.580003	0.392643	0.384461	0.455901	0.411105	1.1676	0.930825	1.0715	0.985701	0.998794	0.388313	0.296013	0.244682	0.250303	0.166403	0.624067	0.733186	0.629938	0.713931	0.65614
15	0.996437	0.852324	1.02765	0.957566	0.847658	0.378515	0.418051	0.483607	0.480929	0.504035	0.545817	0.37551	0.357594	0.423265	0.393975	1.10848	0.894568	1.02033	0.942921	0.956727	0.368425	0.272454	0.232937	0.2334	0.158135	0.57797	0.70286	0.583163	0.668981	0.611807
16	0.947493	0.802261	0.961788	0.909549	0.813814	0.350388	0.387579	0.447485	0.459054	0.472038	0.515651	0.360978	0.329416	0.390971	0.37613	1.05306	0.858954	0.980616	0.907793	0.917911	0.344661	0.250783	0.220991	0.21829	0.14935	0.535289	0.669483	0.546577	0.628237	0.566701
17	0.902741	0.756065	0.896682	0.861528	0.778624	0.316094	0.357851	0.413868	0.437626	0.437689	0.487246	0.34543	0.30454	0.362909	0.352477	0.975404	0.823461	0.926955	0.876895	0.876598	0.31841	0.231962	0.207917	0.208025	0.138995	0.49421	0.636035	0.512685	0.592815	0.526092
18	0.859265	0.710601	0.834916	0.806323	0.743179	0.289351	0.33013	0.378863	0.416872	0.405479	0.460321	0.327837	0.28051	0.340729	0.331644	0.900934	0.788917	0.880161	0.843808	0.834873	0.29571	0.217354	0.194229	0.20016	0.127618	0.45809	0.603147	0.4825	0.561048	0.491541
19	0.818192	0.6645	0.781826	0.752217	0.704282	0.267376	0.309009	0.348925	0.392308	0.37971	0.435764	0.309512	0.261725	0.32011	0.309445	0.852306	0.756773	0.844831	0.812853	0.794513	0.277462	0.203743	0.178646	0.191295	0.116384	0.423629	0.572495	0.455693	0.529092	0.468017
20	0.760395	0.624904	0.725618	0.69915	0.662017	0.245961	0.293109	0.321402	0.366889	0.348922	0.410453	0.288046	0.245135	0.309483	0.289378	0.801454	0.720759	0.799987	0.772624	0.757306	0.258405	0.19257	0.164274	0.183395	0.105493	0.38874	0.532758	0.427196	0.50001	0.440213
21	0.705401	0.574183	0.679933	0.646658	0.631785	0.226994	0.280022	0.297504	0.337963	0.320699	0.38117	0.268864	0.228734	0.297496	0.265384	0.751573	0.68881	0.763289	0.734447	0.722219	0.24504	0.180662	0.148736	0.169381	0.0907728	0.361183	0.498812	0.40657	0.470177	0.416455
22	0.648783	0.531061	0.638898	0.597976	0.598014	0.211382	0.266149	0.279907	0.309392	0.293486	0.352765	0.249635	0.216248	0.283568	0.246886	0.715198	0.65743	0.726521	0.68818	0.685767	0.232812	0.173037	0.139088	0.156863	0.0781172	0.331988	0.461673	0.389092	0.439957	0.387839
23	0.593252	0.4952	0.60292	0.553234	0.567717	0.198643	0.254896	0.262237	0.286385	0.272518	0.326827	0.231572	0.200521	0.268867	0.229888	0.673722	0.628402	0.688078	0.650677	0.652885	0.219879	0.163881	0.1292	0.144	0.0673472	0.307227	0.433485	0.37171	0.408743	0.360048
24	0.550322	0.461411	0.564934	0.50442	0.540827	0.18849	0.238185	0.249275	0.265238	0.253183	0.304261	0.21736	0.190933	0.252674	0.215318	0.636034	0.599569	0.652179	0.613471	0.618265	0.206907	0.154997	0.117953	0.129248	0.056769	0.28725	0.409811	0.357101	0.384289	0.335974
25	0.51141	0.42648	0.531496	0.465837	0.506223	0.178174	0.221257	0.230666	0.239237	0.231637	0.282945	0.201771	0.177265	0.234212	0.200729	0.594491	0.568953	0.614279	0.571423	0.579493	0.189461	0.142542	0.110977	0.117944	0.0551455	0.26493	0.383435	0.339719	0.361774	0.308576
26	0.479192	0.397944	0.490854	0.432232	0.475827	0.166394	0.202072	0.216118	0.222813	0.215875	0.264118	0.189268	0.155536	0.214586	0.189975	0.545843	0.539733	0.577991	0.538324	0.542331	0.172321	0.134936	0.097091	0.103924	0.0492076	0.247602	0.365641	0.321011	0.339806	0.285713
27	0.446777	0.371591	0.457	0.399427	0.438624	0.153825	0.185374	0.198244	0.203082	0.200337	0.250306	0.173372	0.146179	0.196961	0.178479	0.509724	0.51338	0.543501	0.503208	0.503297	0.158074	0.122313	0.0849883	0.094448	0.0476416	0.225103	0.347971	0.297282	0.319106	0.262952
28	0.419114	0.345475	0.418164	0.371713	0.412981	0.140031	0.174847	0.181881	0.189119	0.186189	0.23572	0.160263	0.128982	0.181407	0.166795	0.466516	0.481096	0.511993	0.471633	0.470492	0.144463	0.116004	0.0694053	0.0853399	0.0438417	0.20665	0.328623	0.274172	0.298589	0.246113
29	0.386295	0.320199	0.383541	0.344609	0.390188	0.12612	0.165969	0.167349	0.175486	0.172811	0.224241	0.146217	0.120868	0.165964	0.153651	0.434021	0.454644	0.485209	0.43428	0.442691	0.132268	0.104898	0.0590828	0.0758386	0.0406459	0.190857	0.311676	0.253214	0.278762	0.223627
30	0.358178	0.297211	0.355503	0.319253	0.361285	0.114535	0.159593	0.150408	0.161683	0.15913	0.208162	0.13244	0.109414	0.150918	0.144945	0.399419	0.428597	0.455545	0.399867	0.420374	0.120462	0.0944608	0.0481817	0.0678873	0.0358138	0.174225	0.295207	0.237359	0.260513	0.207226
31	0.331522	0.277678	0.320771	0.292849	0.342407	0.103375	0.152227	0.137529	0.152994	0.149162	0.193334	0.120567	0.100446	0.13631	0.136553	0.368602	0.400193	0.430825	0.368838	0.396773	0.11059	0.0865255	0.0397287	0.0597667	0.0335479	0.163903	0.275681	0.21835	0.241485	0.188952
32	0.302989	0.255323	0.304593	0.266454	0.3152	0.0964047	0.14494	0.129172	0.141779	0.13285	0.177987	0.114076	0.0960391	0.122958	0.128081	0.349526	0.374722	0.40599	0.338174	0.37539	0.0996413	0.0767079	0.039048	0.0569383	0.0330717	0.155498	0.255547	0.207737	0.224991	0.168252
33	0.279698	0.236717	0.280676	0.242402	0.295479	0.0910293	0.136273	0.119792	0.134352	0.123243	0.162967	0.110133	0.0922552	0.111587	0.121437	0.327819	0.347474	0.383453	0.314071	0.351098	0.091412	0.0685009	0.0373957	0.0524162	0.0356412	0.151161	0.239913	0.195951	0.205634	0.152756
34	0.25531	0.218149	0.261779	0.221891	0.269708	0.0859255	0.129022	0.11247	0.125768	0.111355	0.148943	0.107103	0.0871035	0.103399	0.117822	0.310351	0.323495	0.362322	0.291786	0.330942	0.0839752	0.061371	0.0393036	0.0514223	0.0351618	0.141088	0.222802	0.188073	0.191007	0.138125
35	0.233569	0.201508	0.243808	0.205356	0.250002	0.0785207	0.123061	0.105938	0.117437	0.101863	0.138093	0.102869	0.082869	0.0974996	0.112526	0.294941	0.303748	0.342667	0.270946	0.309076	0.0794787	0.0539726	0.0384152	0.0510803	0.0328864	0.132142	0.20797	0.180345	0.177249	0.126281
36	0.212281	0.187229	0.222553	0.185478	0.233339	0.0726723	0.115008	0.100547	0.109	0.0948483	0.127819	0.100603	0.0800055	0.0917982	0.104377	0.274586	0.281358	0.326458	0.250077	0.289872	0.074001	0.0460373	0.0354207	0.050847	0.0297672	0.12477	0.198734	0.170387	0.162119	0.114501
37	0.193761	0.17304	0.209475	0.176443	0.215436	0.0617202	0.107248	0.0990477	0.100495	0.0866797	0.123191	0.0932587	0.0754195	0.0883563	0.101833	0.26116	0.26459	0.310038	0.229148	0.271563	0.0702714	0.0411157	0.035964	0.0508215	0.025667	0.11112	0.18605	0.16133	0.150186	0.0999027
38	0.175596	0.160767	0.186242	0.15854	0.20386	0.0543314	0.101323	0.0935956	0.0933846	0.0831931	0.112443	0.0854992	0.0724537	0.080453	0.0946905	0.23924	0.242874	0.293119	0.208269	0.251384	0.0641546	0.0357051	0.032864	0.050454	0.0177349	0.104108	0.177878	0.151947	0.137649	0.0907114
39	0.161455	0.149646	0.1711	0.148901	0.186085	0.0441686	0.0952127	0.0865455	0.0841774	0.078965	0.107282	0.0781296	0.0690118	0.0736841	0.0922297	0.224482	0.227131	0.274394	0.188873	0.233766	0.0599233	0.0330462	0.0306301	0.0480315	0.0119983	0.0900819	0.166626	0.144709	0.128106	0.0812166
40	0.148725	0.139838	0.153503	0.135488	0.17086	0.0370802	0.0894186	0.0798215	0.0824133	0.075718	0.0998486	0.0721885	0.0664999	0.0632081	0.0846875	0.210982	0.205633	0.258012	0.171693	0.216553	0.0544967	0.0316847	0.0310232	0.0442892	0.00669	0.0847416	0.158962	0.13839	0.116547	0.0735433
41	0.136955	0.129934	0.142497	0.124376	0.155312	0.0314427	0.0847399	0.0730367	0.0813235	0.070039	0.0952146	0.0680658	0.0628023	0.05379	0.0778675	0.199695	0.186649	0.239032	0.157014	0.203779	0.049671	0.0320203	0.0321034	0.038706	0.00361879	0.0789891	0.151669	0.132654	0.106141	0.0669599
42	0.1277	0.118883	0.131199	0.114313	0.139438	0.0258755	0.0818157	0.063871	0.0781628	0.0679137	0.0922936	0.0654133	0.0589001	0.0477051	0.0691812	0.187237	0.16911	0.223098	0.146778	0.192731	0.0489583	0.0342702	0.0335959	0.0352417	0.00124427	0.0733899	0.137965	0.125581	0.0972533	0.0634221
43	0.118822	0.109356	0.120177	0.0978092	0.1291	0.0222322	0.0749574	0.0595342	0.0768365	0.0632638	0.0892032	0.0632497	0.053774	0.039789	0.0593603	0.173313	0.150479	0.208458	0.133263	0.180331	0.046424	0.0336534	0.0359224	0.0293326	0.00274632	0.0723481	0.133117	0.115422	0.0879758	0.0614311
44	0.109544	0.10027	0.110049	0.0907368	0.117882	0.0195126	0.0719565	0.0558366	0.0766032	0.058486	0.0902962	0.0610989	0.0480183	0.0383636	0.0537516	0.161993	0.139558	0.195256	0.127516	0.17037	0.0453598	0.0323623	0.0368972	0.0262518	0.000154487	0.0693855	0.122785	0.105294	0.0799254	0.0588584
45	0.103319	0.095195	0.0962656	0.0817852	0.109298	0.0195254	0.0667344	0.0575688	0.0750053	0.0518929	0.0884841	0.0594658	0.0373282	0.0378459	0.0491049	0.148411	0.13023	0.182047	0.120709	0.160718	0.0441198	0.030122	0.0376897	0.0228514	-0.00134437	0.0685802	0.118429	0.0949683	0.0736264	0.0520544
46	0.0967674	0.0909701	0.0857161	0.0772407	0.101689	0.0169527	0.0634044	0.0558686	0.0709274	0.0444402	0.0863876	0.0565416	0.0306424	0.0409842	0.0483666	0.136295	0.125337	0.172651	0.115867	0.149811	0.0408217	0.0252675	0.0354015	0.0201669	-0.00369012	0.065493	0.111593	0.0857611	0.0667394	0.0463978
47	0.0909477	0.0898611	0.0744188	0.0721306	0.0936674	0.0146325	0.0613526	0.0529731	0.066271	0.0370418	0.0813158	0.0523487	0.0240079	0.0437998	0.0498783	0.1258	0.121425	0.162204	0.11179	0.137986	0.0382234	0.0233851	0.0340209	0.0187735	-0.00723751	0.061137	0.104834	0.0785384	0.0618497	0.0413739
48	0.0865247	0.0892539	0.0676021	0.0653234	0.0842301	0.0146964	0.0601893	0.0532767	0.0624936	0.0319189	0.0745918	0.0497057	0.0161908	0.0459186	0.0523359	0.112652	0.116376	0.155336	0.108747	0.125576	0.0340944	0.0211864	0.0306908	0.0170126	-0.0114944	0.0559821	0.102057	0.0735274	0.0571646	0.0340394
49	0.0806283	0.0904875	0.0615971	0.0603826	0.0746841	0.0124529	0.0565716	0.0476808	0.0568049	0.0254185	0.067775	0.0472161	0.0134552	0.0474526	0.0521697	0.106775	0.109434	0.144224	0.10457	0.1141	0.0305151	0.0183325	0.0305406	0.0172555	-0.010852	0.0493284	0.0946519	0.0709227	0.050383	0.0298848
50	0.0786757	0.0876624	0.0581839	0.0544384	0.0671099	0.0111011	0.0529284	0.0468818	0.0528645	0.0247346	0.0616038	0.0445859	0.0105022	0.0449726	0.0533777	0.100185	0.100575	0.136589	0.100649	0.105296	0.0280447	0.0185722	0.0287286	0.0154818	-0.012744	0.0451961	0.0895577	0.0653364	0.0454167	0.0244711
51	0.0731437	0.0837922	0.0551958	0.0459086	0.0599959	0.00840061	0.0458847	0.0438266	0.047652	0.0216506	0.0562859	0.042972	0.0108442	0.0413166	0.0509169	0.0953981	0.0920616	0.126711	0.0969257	0.0973667	0.0251364	0.0169103	0.0275365	0.0139414	-0.0116286	0.04224	0.0846297	0.0629075	0.0394149	0.0248386
52	0.0694684	0.0786341	0.0542306	0.0391175	0.0520894	0.00615393	0.0404134	0.0409088	0.0437115	0.0205321	0.0535854	0.0426045	0.00947633	0.035334	0.0488524	0.0902655	0.0814067	0.117028	0.0931738	0.091758	0.0233627	0.0173258	0.0244557	0.0124777	-0.0114976	0.0400444	0.0799318	0.0579572	0.0364747	0.02341
53	0.0652851	0.0718525	0.0529906	0.0344803	0.0497213	0.00375065	0.0335743	0.0391607	0.0417813	0.0174896	0.0531668	0.0408756	0.00869015	0.0329371	0.0469924	0.0846153	0.0714772	0.107619	0.0900291	0.0887763	0.0214516	0.016725	0.0206814	0.00999131	-0.0109447	0.039792	0.0742848	0.0549946	0.0352858	0.0226366
54	0.0614564	0.0665474	0.0501911	0.0334129	0.0449467	0.00313705	0.0296946	0.0370162	0.0385886	0.0132199	0.0526139	0.0387439	0.00720408	0.0324161	0.0418886	0.0785624	0.0634236	0.0964847	0.0854622	0.0843341	0.0203618	0.0144815	0.0163958	0.00848607	-0.00986131	0.0375101	0.0702804	0.0513354	0.0324479	0.0208757
55	0.0571996	0.0603347	0.0509069	0.0347104	0.0428854	0.000190473	0.027205	0.0368245	0.0372655	0.00788288	0.0521889	0.0364589	0.00594172	0.0298403	0.0408756	0.0718191	0.0549962	0.0882649	0.082653	0.0814194	0.0184124	0.015894	0.0114262	0.0056865	-0.0101042	0.0372736	0.0665892	0.0486381	0.0340299	0.0193513
56	0.053911	0.0554514	0.0499194	0.0326906	0.0414952	-0.00195075	0.0260161	0.0332611	0.0367574	0.00219427	0.0517862	0.0313903	0.0086518	0.0299042	0.0363279	0.0698281	0.0482273	0.0811542	0.0787925	0.0742128	0.0186648	0.0161689	0.00888235	0.00617866	-0.00885461	0.0340778	0.0617954	0.0442789	0.0319621	0.0165198
57	0.0527861	0.0520702	0.0494177	0.0335567	0.0395681	-0.00273373	0.0256454	0.033178	0.0354087	-0.00287115	0.0484881	0.0287473	0.00756522	0.028792	0.033573	0.063708	0.0439034	0.0731166	0.0747273	0.0722378	0.0193008	0.0155297	0.00585269	0.00554269	-0.00675174	0.0320676	0.0594081	0.0411886	0.0335153	0.012672
58	0.0507855	0.0467715	0.047008	0.0321281	0.0369155	-0.00379795	0.0240731	0.0343701	0.0369523	-0.00435722	0.0461295	0.0241229	0.00738305	0.0272644	0.0321125	0.0609085	0.0384992	0.0674568	0.0709051	0.0682206	0.0197387	0.0157438	0.00513362	0.00517197	-0.00649607	0.0287982	0.0553973	0.0390793	0.0318535	0.00676286
59	0.0480754	0.0454708	0.0456881	0.0282036	0.0305718	-0.00341125	0.0215707	0.0336382	0.0355142	-0.00595515	0.0440203	0.0215055	0.00848562	0.0263089	0.0295207	0.0580035	0.0335648	0.065894	0.0685913	0.0650855	0.020218	0.0142993	0.0053829	0.00650144	-0.00542547	0.0265803	0.0522078	0.0366409	0.0296611	0.00475267
60	0.0461323	0.044723	0.0431922	0.02604	0.0275964	-0.00563237	0.0181032	0.033031	0.0361598	-0.00651762	0.0422466	0.020387	0.00613667	0.0236116	0.0279292	0.0516565	0.0298288	0.0616052	0.0662455	0.0618193	0.0204705	0.0150535	0.00517836	0.00601567	-0.00654721	0.0251997	0.0501369	0.0351452	0.0284307	0.00598627
61	0.040677	0.0440582	0.0395681	0.0217065	0.0204185	-0.00304373	0.0154507	0.0322097	0.036163	-0.00748596	0.0399839	0.0184503	0.00639234	0.0210837	0.026801	0.0514232	0.026601	0.0633405	0.064018	0.0584157	0.0192848	0.0127685	0.00634165	0.00749535	-0.00694669	0.0236657	0.0468931	0.0344932	0.0235602	0.00560597
62	0.0388394	0.04394	0.0379222	0.0207094	0.0180217	-0.00449145	0.0143577	0.0325676	0.0366999	-0.00711844	0.0392297	0.018332	0.0031901	0.0204828	0.0264942	0.0477224	0.0231431	0.0612984	0.0648362	0.0563959	0.0185913	0.0120686	0.0071534	0.00545321	-0.00821864	0.0227869	0.0464681	0.0332724	0.0197732	0.00598627
63	0.0339625	0.0444449	0.0356979	0.0193991	0.0141259	-0.00349115	0.0144791	0.0294708	0.0340249	-0.00879626	0.0366602	0.0174628	0.00254773	0.0199651	0.0253309	0.0454342	0.021069	0.0608094	0.0639381	0.0524075	0.0180193	0.0103461	0.00651742	0.00888555	-0.00789905	0.0235027	0.0421633	0.0311983	0.0147653	0.00617163
64	0.0299965	0.0440614	0.0358321	0.0193927	0.0139565	-0.00362218	0.0154219	0.0269301	0.0320627	-0.0119665	0.0345382	0.0159767	0.00165289	0.0204253	0.0242412	0.0451274	0.0201358	0.0590293	0.0629826	0.0476297	0.0197099	0.00858194	0.00651742	0.00962059	-0.00814833	0.0262256	0.040674	0.0292297	0.010991	0.00591596
65	0.028405	0.0421184	0.0360526	0.020035	0.0141259	-0.00320352	0.0178731	0.0265051	0.0276684	-0.0139192	0.030668	0.014628	-0.000494717	0.0219401	0.0249666	0.0433856	0.0179307	0.0550281	0.0607039	0.0451114	0.0204481	0.00844772	0.00488115	0.0101032	-0.00880348	0.027162	0.0358866	0.0267593	0.00960078	0.00459927
66	0.0269732	0.03774	0.0351194	0.0204026	0.0151262	-0.00192518	0.0185283	0.0264572	0.0242808	-0.0148556	0.0275808	0.0115568	0.00124063	0.0218634	0.0234837	0.0417941	0.0169016	0.0540758	0.0548172	0.040666	0.0198377	0.00851803	0.00475971	0.0112728	-0.00987089	0.0265995	0.0329752	0.0240109	0.00967428	0.00421897
67	0.0250909	0.0333042	0.0371616	0.0213517	0.0158645	-0.00231827	0.0192345	0.0270324	0.0207526	-0.0161275	0.0257879	0.00849521	-0.00132564	0.0212882	0.0244936	0.0393301	0.0155562	0.0459934	0.0504197	0.0395826	0.0191346	0.00904214	0.00464146	0.00970049	-0.0111237	0.0275934	0.029479	0.0197156	0.0120935	0.00428928
68	0.0244357	0.0274494	0.0381267	0.0189708	0.0140236	0.000177689	0.0177485	0.0264316	0.017822	-0.0158463	0.0228669	0.00539523	-0.00121698	0.0201601	0.0247429	0.0365497	0.0124818	0.0420626	0.0446768	0.0359777	0.0167825	0.00978039	0.00463826	0.00647268	-0.0117756	0.025302	0.0259571	0.0168586	0.0127966	0.00607576
69	0.0240267	0.0235984	0.0384719	0.0172962	0.012643	-0.00156725	0.0164829	0.0259682	0.017627	-0.0143602	0.0221031	0.00288649	-0.00276697	0.0179421	0.0245735	0.035901	0.0110916	0.0385439	0.0403847	0.0329512	0.0144975	0.00924987	0.00440497	0.00412693	-0.0123828	0.0233142	0.0224992	0.014321	0.0132536	0.00626751
70	0.0247937	0.0192712	0.03627	0.0156184	0.00918193	-0.00161518	0.0151215	0.0236608	0.0176334	-0.0123948	0.0201856	0.000534346	-0.00548024	0.0181179	0.0251456	0.0325805	0.00967901	0.0355814	0.0380677	0.0305223	0.0102246	0.0101	0.00453919	0.00250344	-0.0116702	0.0220167	0.0200991	0.0124003	0.0121702	0.0067341
71	0.0224831	0.0156216	0.0348638	0.0124641	0.00471094	-0.00227992	0.0142682	0.0221428	0.020238	-0.0138425	0.017303	-0.000641727	-0.00552179	0.0172934	0.0236883	0.0338141	0.00798841	0.0357156	0.0336319	0.0267289	0.00922111	0.0101255	0.00516238	0.000365413	-0.0116158	0.0189742	0.0187217	0.0121063	0.00802523	0.00661586
72	0.0224447	0.0137776	0.0314634	0.0123139	0.00416125	-0.00378836	0.0142298	0.0158469	0.0217976	-0.0111069	0.016961	-0.00154615	-0.00844919	0.0173221	0.0223236	0.033111	0.00888644	0.0309442	0.0312063	0.0232102	0.00695206	0.00925627	0.00303395	-0.000273756	-0.0117692	0.0186898	0.0166668	0.0128605	0.00587761	0.00664781
73	0.0193991	0.0124864	0.0303608	0.0106776	0.00157261	-0.00361259	0.0138112	0.0117019	0.021983	-0.0120177	0.0156443	-0.00254326	-0.0089797	0.0158201	0.0205595	0.0330247	0.00801078	0.0296659	0.029423	0.020318	0.00593578	0.0112856	0.00286776	-0.00119096	-0.0122486	0.0176224	0.015903	0.0134678	0.000585288	0.00716874
74	0.0164781	0.0103037	0.0287214	0.00764473	0.004663	-0.0059104	0.0149905	0.00996338	0.0209795	-0.0116693	0.0138067	-0.00147904	-0.00750641	0.015884	0.0178335	0.0349102	0.0104364	0.0264093	0.0274128	0.0183749	0.00447528	0.0119024	0.00270797	-0.00209219	-0.013626	0.0163824	0.0139887	0.0135157	-0.00192665	0.00783028
75	0.0130233	0.00800586	0.0296098	0.00790359	0.00641752	-0.00652081	0.0147955	0.00892792	0.0180744	-0.0115511	0.0124868	-0.00116904	-0.0055857	0.0140528	0.0177919	0.0322545	0.00963747	0.0202796	0.0259363	0.017397	0.00249704	0.0130657	0.00156705	-0.000628496	-0.0144186	0.0147621	0.014842	0.0125921	-0.00468786	0.00691307
76	0.0110068	0.00816246	0.0301723	0.00486114	0.00573361	-0.00661669	0.0146133	0.0100816	0.0166139	-0.0129541	0.0130749	0.000131669	-0.0042786	0.0138642	0.0157754	0.0320915	0.0115422	0.0167962	0.0250351	0.0158182	0.00337271	0.0133022	0.000253559	-0.00110468	-0.0148085	0.0131961	0.0144585	0.010355	-0.0069729	0.00697059
77	0.0094344	0.00726442	0.0308402	0.00254415	0.00793235	-0.0065272	0.0150703	0.0098675	0.0135395	-0.0136508	0.0118956	0.000265895	-0.00382479	0.0128032	0.0153311	0.0291002	0.00941695	0.00964705	0.0245781	0.0145047	0.00374023	0.0128644	0.00196014	0.000304692	-0.0146583	0.0105659	0.0147589	0.0101505	-0.00908855	0.00646245
78	0.00917874	0.00710143	0.0292199	0.00248343	0.00608835	-0.00618205	0.0136322	0.0132839	0.0132295	-0.0147086	0.0122184	0.000412904	-0.00413479	0.0127968	0.0127009	0.0253131	0.00863717	0.00890562	0.0218168	0.013824	0.0061467	0.0126694	0.000710565	0.00135293	-0.0147797	0.0099683	0.0145352	0.00918212	-0.00983638	0.00624833
79	0.00870255	0.00727721	0.0281269	0.00422836	0.00612031	-0.00751792	0.0136003	0.015342	0.0129675	-0.0142676	0.00948592	0.00228248	-0.00483468	0.0138355	0.0127425	0.0213311	0.00520802	0.00529431	0.0198194	0.0107304	0.00783092	0.0124138	0.00280065	0.00366353	-0.0153134	0.00870274	0.014385	0.00899357	-0.00809464	0.00353825
80	0.0103101	0.00852359	0.0267431	0.00272951	0.00443929	-0.00626514	0.0115198	0.0160834	0.0131464	-0.0150921	0.00906407	0.00113197	-0.00669786	0.0139697	0.0110902	0.0182822	0.00352061	0.00604533	0.0165757	0.00895036	0.0077702	0.0141363	0.0030723	0.00441136	-0.0148756	0.00875707	0.013471	0.00935789	-0.0085868	0.00202022
81	0.0111154	0.0106456	0.0252826	0.000984577	0.00305229	-0.00537989	0.010724	0.0163167	0.0128077	-0.0161243	0.0075013	0.00147073	-0.00877516	0.0167597	0.0105501	0.0143034	0.0029901	0.00388813	0.0107752	0.00743872	0.00871617	0.0148842	0.00377858	0.00418126	-0.0139648	0.00741482	0.012982	0.00844069	-0.00814577	-0.000801711
82	0.0116172	0.0122084	0.0248736	-0.00221127	0.00149911	-0.00473433	0.00911328	0.015652	0.0123059	-0.0175593	0.00690687	0.00083156	-0.0102101	0.0163698	0.0121289	0.0127982	0.00169578	0.00334804	0.00690502	0.00550204	0.00748577	0.0157918	0.00348776	0.00517197	-0.0131466	0.00723265	0.0110932	0.00734771	-0.00872103	-0.00268087
83	0.0112496	0.0131767	0.0216841	-0.00332343	-0.000392834	-0.00237899	0.0096438	0.0137824	0.0114974	-0.0196621	0.00722326	-8.88446e-05	-0.00950382	0.0152161	0.0133241	0.0116061	0.00360051	0.0022966	0.00173413	0.00431638	0.00650784	0.0181311	0.00293807	0.00409177	-0.0146615	0.00662864	0.00757461	0.00707606	-0.00990029	-0.00433952
84	0.00981471	0.0131192	0.0195365	-0.00293993	-0.00368775	-0.000860962	0.00969493	0.0136386	0.00966936	-0.0225064	0.00731274	-0.00210862	-0.00790589	0.0143692	0.0148326	0.00958633	0.00367082	-0.000161007	-0.00195388	0.00362288	0.00639918	0.0159004	0.00125066	0.00166612	-0.0115327	0.00678524	0.00603741	0.00514257	-0.0107152	-0.00452168
85	0.00614268	0.0121093	0.018354	-0.00610701	-0.0066535	0.00129304	0.0101392	0.0138463	0.00756969	-0.0245198	0.00869015	-0.00267109	-0.00551859	0.0118764	0.0163282	0.0136163	0.0045337	-0.000723476	-0.00398644	0.00338639	0.00746659	0.0160506	0.000509227	-0.000829834	-0.0125266	0.00668297	0.00195631	0.00532793	-0.0109613	-0.00392086
86	0.00339744	0.00988502	0.0153339	-0.00336178	-0.00871163	0.00215592	0.0112577	0.0139486	0.00637444	-0.0244847	0.00825871	-0.00354036	-0.00424025	0.0101507	0.0175203	0.0116445	0.00284309	-0.00297016	-0.0040951	0.00411823	0.00834865	0.0138455	0.000758503	-0.00452424	-0.0106507	0.00632823	0.00122765	0.00473989	-0.0111339	-0.00382498
87	0.00223415	0.00787802	0.0150112	-0.00410002	-0.0119235	0.00222943	0.0112545	0.0151247	0.00720536	-0.025044	0.00763233	-0.00488581	-0.00249212	0.00875727	0.0172486	0.0124211	0.00162867	-0.00148089	-0.00414943	0.00456885	0.00958544	0.0116148	0.000406959	-0.00785112	-0.0108392	0.00743399	0.000866523	0.00362774	-0.0112937	-0.00384735
88	0.00118272	0.00696082	0.0148833	-0.00308374	-0.0145984	0.00176283	0.0108806	0.016387	0.00545404	-0.0244559	0.00730316	-0.00669786	-0.00226202	0.00827789	0.0173285	0.0108775	0.000420638	-0.00262501	-0.00276243	0.00557874	0.0101383	0.00970049	6.50036e-05	-0.00931481	-0.0112227	0.00871553	0.000518175	0.00443629	-0.0115557	-0.00437147
89	0.00347414	0.00810813	0.0155225	-0.00439723	-0.0165862	0.00246272	0.010382	0.0178795	0.0056362	-0.0233406	0.00456751	-0.00707177	-0.0035116	0.00827789	0.017549	0.00752821	-0.0021648	-0.00438912	-0.00234058	0.00615719	0.00939688	0.00865225	-8.50096e-06	-0.0103471	-0.0124659	0.00946336	0.00139064	0.00326021	-0.0117795	-0.00612919
90	0.00311941	0.00892946	0.0157782	-0.00514187	-0.0194625	0.00330962	0.0102063	0.0169751	0.00484363	-0.0231137	0.00552626	-0.0077461	-0.00441602	0.0101027	0.0149412	0.00590791	-0.00233418	-0.00366366	-0.000423067	0.00784779	0.00760721	0.00849246	-0.00264188	-0.00893131	-0.0129038	0.0114288	0.00145776	0.00637936	-0.0109901	-0.00605569
91	0.00501135	0.00913719	0.0163151	-0.00681649	-0.0197948	0.00446971	0.0101935	0.0157894	0.00205365	-0.0225959	0.00396988	-0.00624086	-0.00602034	0.0092686	0.0129566	0.00344072	-0.00270171	-0.00537663	-0.000880073	0.00803635	0.00663567	0.0084605	-0.00452104	-0.00710648	-0.0149619	0.0114416	0.00154085	0.00525123	-0.0112937	-0.00791248
92	0.0069736	0.00960378	0.0147779	-0.0078104	-0.0206609	0.00473497	0.0109509	0.0135939	0.00170531	-0.0216436	0.00340742	-0.0054355	-0.00676817	0.00847284	0.00875087	0.00388494	-0.00303407	-0.00379149	-0.000768218	0.00883531	0.00600289	0.00894947	-0.00633309	-0.00541588	-0.0170424	0.0120136	-4.74903e-05	0.00575617	-0.0108463	-0.00788052
93	0.00571443	0.00845328	0.0148002	-0.00728628	-0.0193346	0.00448889	0.0122324	0.00895669	-0.0022192	-0.0200009	0.00266917	-0.00362665	-0.00754157	0.0077346	0.00650419	0.00338319	-0.00137223	-0.00449138	-0.0030149	0.00916768	0.00672515	0.0108478	-0.00560443	-0.00187488	-0.0172373	0.0111955	0.000665184	0.00508504	-0.0107344	-0.00632733
94	0.00456393	0.0088176	0.0130425	-0.00843998	-0.0170464	0.00456559	0.0132168	0.00650228	-0.00280084	-0.019774	0.00249979	-0.00324634	-0.00833094	0.00656172	0.004804	0.00351742	-0.000423067	-0.00387139	-0.00467994	0.00804593	0.00766473	0.0120654	-0.00472238	-6.92221e-05	-0.018586	0.0101281	0.000540546	0.00259867	-0.0102486	-0.00539095
95	0.00471094	0.00841173	0.00996172	-0.00862854	-0.0141893	0.00252025	0.0134053	0.00471899	-0.00215528	-0.0203173	-0.000104824	-0.00540674	-0.00726033	0.00601842	0.00504049	0.00372195	0.00145929	-0.00331851	-0.00633539	0.00863397	0.00916678	0.0126471	-0.00260353	1.387e-05	-0.018081	0.0108663	0.000454258	0.00328259	-0.00984916	-0.00321777
96	0.00367548	0.00748813	0.00938327	-0.00836328	-0.0115879	0.000503666	0.0119128	0.00575125	-0.000857766	-0.0223467	-0.00164522	-0.00531406	-0.00710693	0.00510441	0.00683976	0.00228062	0.00158712	-0.00353902	-0.00895918	0.00760491	0.0102757	0.0125863	0.00082242	-0.000411178	-0.0174738	0.0082745	0.0014226	0.00293104	-0.00975329	-0.00219191
97	0.00332714	0.00652938	0.00986904	-0.0101689	-0.0107314	-0.000653232	0.0111171	0.00677073	0.00125469	-0.0241811	-0.00324315	-0.00674899	-0.00621848	0.0044237	0.00889788	0.00140815	0.00244681	-0.00172378	-0.00876743	0.00801717	0.0108989	0.0113815	0.000518814	0.000640256	-0.0162051	0.00733173	0.00184765	0.00348073	-0.00807227	-0.00297489
98	0.00165571	0.00422197	0.0117802	-0.00961286	-0.0115783	-0.0016823	0.00892792	0.00881287	0.00356849	-0.0261657	-0.00485386	-0.00690559	-0.00675539	0.00184784	0.0113171	-0.00103028	0.00263536	-0.00286789	-0.00873867	0.0081514	0.00909328	0.0110587	0.00386167	0.00282622	-0.0151345	0.00517453	0.00275846	0.00576256	-0.00725094	-0.0045025
99	0.000952619	0.00234601	0.0149249	-0.0091175	-0.0131922	-0.00132436	0.00904297	0.00996977	0.00549878	-0.0277476	-0.00442561	-0.00673302	-0.00709734	0.0011895	0.0110008	-0.00161512	0.00155516	-0.00479499	-0.00793012	0.00742274	0.00554908	0.00890472	0.00342704	0.00388724	-0.0151057	0.00335609	0.00199146	0.00543978	-0.00363004	-0.0065063
100	0.000454066	0.00232044	0.0173122	-0.00698267	-0.0151928	-0.000979208	0.00954153	0.0128364	0.00672599	-0.0288886	-0.00339335	-0.00783558	-0.0103795	8.37313e-05	0.00927499	-0.00144893	-0.000237707	-0.00811228	-0.00847661	0.00706481	0.0024523	0.00749216	0.0057632	0.00313941	-0.0152687	0.001119	0.00110621	0.00892326	-0.00313468	-0.0099738

## Sheet: d4 polo
	1.1	1.2	1.3	1.4	1.5	2.1	2.2	2.3	2.4	2.5	3.1	3.2	3.3	3.4	3.5	4.1	4.2	4.3	4.4	4.5	5.1	5.2	5.3	5.4	5.5
1	611	602.5	597.25	609.5	605	559	547.75	600	576.5	590.5	600.5	593.5	584	596	572.75	538	514	532	513.5	527.5	548.5	499	514.5	499	519
2	611.375	602.2	596.125	607.1	599.25	558.6	547.875	599.8	576.375	589.3	600.2	593.7	581.375	594	575.375	534.25	513.375	527.3	512.9	527.4	547.75	499.75	511.9	499.25	518.9
3	611.438	601.786	593.5	603.357	592.562	556.286	546.55	594.286	574.7	585.857	598.571	592.286	578.25	588.9	578.4	528.85	511.5	521.786	511.929	525.071	546.4	500.312	509.071	499.6	518.429
4	611.2	600.318	590.4	596.591	583.95	553.045	542.95	583.273	569.05	581.045	596.091	591.909	575.95	582.95	580.65	522.75	509.65	512.545	510.909	512.591	545.35	500.95	505	496.7	513.364
5	609.167	596.433	586.5	589.433	573.083	547.8	536.214	570.733	563.393	576.233	592.7	584.8	573.125	576.75	582.143	514.786	508.083	501.8	508.267	498.767	543.036	501.375	500.333	492.929	509.467
6	601.275	589.867	581.906	581.7	561.375	541.967	528.125	559.233	557.406	569.633	586.033	577.867	568.2	569.781	580	505.375	505.425	492.2	503	484	538.375	500.05	494.2	486.75	502.067
7	593	581.413	576.023	572.109	550.583	535.848	519.227	547.761	551.295	561.13	575.609	569	561.583	560	571.886	494.432	499.333	485.13	496.283	470.609	530.886	492.333	484	477.091	492.283
8	580.875	571.262	567.25	563.857	541.875	525.81	508.096	537.405	544.038	552.262	564.143	559.262	555.812	547.577	562.596	482.769	491.292	475.952	485.071	458.524	522.788	483.417	474.881	466.442	483.905
9	566.893	560.315	560.062	554.352	531.857	516.759	497.188	528.315	536.417	543.018	550.778	548.796	546.375	537.104	550.646	471.167	480.482	470.778	474.926	451.463	512.479	470.393	465.333	455.75	475.056
10	552.607	546.823	552.417	544.661	521.482	505.71	487.15	519.613	527.317	532.081	537.419	537.5	536.875	525.183	540.517	461.317	470.464	463.371	463.194	444.129	502.733	457.821	455.79	446.933	468.242
11	537.632	533.424	544.368	532.939	510.985	493.455	476.853	512.424	516.765	521.349	520.924	528	527.662	513.412	529.912	450.838	460.059	456.394	451.818	437.227	491.691	445.706	446.833	437.794	458.318
12	522.5	520.351	535.609	521.689	499.75	482.122	466.922	504.081	506.375	510.405	507.014	517.541	519.219	502.438	519.906	440.656	450.25	448.27	441.311	430.014	480.031	433.781	437.635	428.922	450.432
13	508.612	507.081	524.804	510.811	488.837	470.216	457.891	495.676	495.859	498.405	491.77	506.108	510.562	490.533	509.587	430.076	440.825	439.716	431.703	421.757	467.185	421.45	429.081	419.5	441.824
14	493.957	495.314	512.947	499.023	478.478	458.849	447.921	485.895	484.118	486.837	477.43	494.837	503.283	478.855	499.368	419.066	431.293	431.163	421.965	414.581	454.645	410.685	418.872	409.632	431.105
15	481.261	483.628	500.8	488.779	469.216	447.047	438.71	474.593	473.01	474.721	462.616	482.337	495.795	467.91	488.82	408.48	421.625	421.988	413.14	406.814	442.66	398.852	410.453	399.37	421.628
16	470.719	472.196	487.74	477.216	460.51	434.598	428.208	463.461	460.667	462.98	450.078	470.863	488.76	456.198	477.479	397.281	412.406	413.343	403.98	399.029	430.021	389.583	399.353	389.969	411.235
17	460.25	459.821	475.52	467.783	450.958	420.84	417.46	449.123	448.13	450.132	437.519	458.009	479.583	445.27	466.72	387.4	403.052	403.255	396.066	392	418.79	381	389.566	381.17	402.302
18	451.233	448.292	464.13	459.33	440.431	407.764	407.157	437.387	436.889	439.208	426.415	446.557	469.302	435.259	456.5	377.981	393.414	393.708	388.16	385.075	408.037	373.009	380.349	373.269	394.858
19	440.983	437.661	454.25	448.076	427.875	395.839	397.933	426.331	426.365	428.873	417.254	436.805	457.675	425.288	446.856	369.529	384.192	384.186	381.492	378.288	397.779	365.25	369.958	366	386.602
20	431.717	426.328	442.829	439.615	416.792	383.992	386.236	415.787	416.171	418.467	407.902	426.623	445.633	415.636	435.686	361.293	374.983	375.287	373	370.82	387	356.583	361.074	357.007	378.352
21	422.323	417.135	433.591	429.167	405.605	373.913	377.121	405.564	406.811	408.444	399.341	415.27	434.274	405.614	426.303	354.394	366.927	365.881	365.976	364.365	376.402	349.5	353.111	348.97	370.127
22	412.438	407.949	424.803	419.254	394.847	364.645	367.439	395.659	397.962	398.848	389.783	404.428	423.326	395.985	415.727	348.447	359.361	357.826	356.964	357.696	366.788	341.861	346.319	340.318	362.188
23	402.625	399.312	415.853	409.13	385.728	355.877	359.081	386.232	389.522	388.717	381.449	392.877	414.353	388.287	407.199	343.382	352.162	350.116	348.246	351.21	358.419	334.662	339.739	332.882	354.348
24	392.793	391.87	406.907	397.838	377.393	347.968	351.386	377.669	380.593	377.993	372.591	383.877	406.214	380.386	398.629	338.579	345.364	342.318	340.623	344.916	350.4	328.114	331.636	326.7	346.396
25	384.224	383.658	396.843	387.836	370.132	340.301	343.581	370.479	371.622	369.267	363.568	374.445	397.908	370.866	387.924	333.047	338.678	335.596	332.726	340.034	341.843	321.822	325.582	319.895	339.747
26	375.196	376.012	386.605	378.641	362.417	332.747	337.375	362.994	362.349	360.653	355.147	365.688	389.655	362.178	379.349	327.217	332.524	328.771	326.388	334.465	334.158	315.875	319.988	314.691	333.135
27	367.267	368.044	377.774	368.835	355.324	325.316	331.439	355.684	354.012	352.576	347.481	358.158	380.188	353.921	370.378	321.963	326.42	322.392	320.911	329.38	328.055	310.727	313.937	310.61	326.57
28	360.146	360.309	369.289	360.14	349.152	318.18	326.433	347.893	346.083	346.326	340.213	350.045	372.433	346.639	362.856	316.75	321.317	316.5	316.781	324.062	322.011	306.488	309.522	306.2	320.494
29	354.214	353.473	361.506	351.308	343.315	311.44	321.436	340.538	339.273	339.385	333.72	342.923	364.923	339.587	355.198	311.773	316.518	311.055	312.253	318.516	316.244	302.5	304.632	302.622	314.154
30	348.599	347.404	354.266	344.888	337.859	305.826	317.136	332.921	333.288	332.876	327.899	335.376	357.156	334.022	347.772	307.543	311.302	306.393	308.225	313.882	310.967	298.526	300.815	298.88	308.972
31	342.989	341.005	348.138	338.5	332.25	300.308	312.546	325.697	327.837	327.318	323.066	328.131	350.66	329.23	341.01	303.112	306.532	302.066	304.444	309.005	304.995	294.505	297.005	294.577	304.455
32	337.37	336.789	341.618	331.779	327.63	296.805	307.76	319.926	321.912	320.484	317.953	323.474	344.558	325.162	335.103	300.387	301.832	297.495	300.311	305.642	300.284	291.005	293.221	289.485	299.858
33	332.345	332.175	336.245	326.262	323.055	293.316	303.692	313.971	316.438	314.84	314.437	317.675	339.145	321.885	329.861	297.284	297.785	293.728	296.694	301.825	295.822	288.135	289.971	284.817	296.029
34	327.149	328.029	331.039	320.398	319.096	290.524	299.446	309.272	311.27	309.733	310.136	313.913	333.048	318.529	325.01	294.946	294.24	290.718	293.15	299.214	292.623	285.053	287.068	280.475	292.32
35	322.548	324.051	326.42	314.897	314.864	287.963	295.656	304.776	306.613	305.07	306.341	310.187	327.566	315.198	320.528	292.708	290.846	287.85	289.598	296.682	289.557	282.382	284.402	276.84	288.832
36	318.279	319.874	321.942	310.457	311.462	284.7	291.87	300.152	302.226	300.983	303.448	305.696	322.971	311.582	316.082	290.558	288.207	285.109	286.783	293.122	286.567	280.135	281.117	273.889	285.652
37	314.539	316.714	317.721	304.547	308.112	281.154	288.32	296.581	298.086	297.44	299.406	301.799	318.043	306.68	312.496	287.426	285.776	283.214	283.59	291.504	283.619	277.716	278.368	271.672	282.701
38	311.25	311.932	313.279	301.252	303.794	277.436	284.336	293.004	294.078	294.368	296.286	297.906	313.868	302.627	308.258	285.201	283.482	280.863	280.568	288.12	280.094	276.127	274.795	269.016	279.41
39	308.07	307.744	309.057	297.324	300.066	273.937	281.43	290.139	290.943	292.113	292.092	295.462	309.535	297.98	304.086	281.689	281.176	278.676	277.483	287.155	276.926	274.078	272.164	266.152	276.529
40	305.315	303.821	305.591	294.374	296.141	270.577	278.901	287.211	288.302	289.598	288.846	292.24	305.383	294.547	300.513	279.953	278.532	276.801	275.13	285.459	274.073	272.871	269.394	263.573	273.748
41	302.335	300.664	302.069	291.66	292.585	267.695	276.819	284.611	285.931	287.118	286.004	289.645	301.653	291.6	297.212	278.104	275.822	274.782	272.962	284.912	272.223	271.492	267.256	261.254	271.26
42	299.055	297.772	298.962	289.358	288.779	265.295	275.346	282.173	283.877	285.22	283.512	287.307	297.739	289.408	293.258	276.123	273.57	272.996	270.957	283.906	269.558	269.368	265.929	259.262	268.937
43	296.068	294.705	296.447	287.004	286.485	263.424	272.973	279.604	281.701	282.932	281.716	284.306	293.742	287.356	289.826	275.269	271.413	271.759	269.493	281.701	267.879	267.549	265.234	257.845	267.09
44	292.635	292.511	294	284.508	282.955	261.63	271.197	277.561	279.507	280.668	279.962	281.935	289.653	285.296	286.56	273.585	269.74	269.782	267.836	280.561	265.813	264.965	264.156	257.144	265.382
45	289.543	290.16	291.458	282.245	280.17	260.018	268.831	275.259	277.908	277.965	278.259	279.901	286.29	283.373	283.313	272.451	268.344	268.684	266.922	278.44	264.18	262.804	263.241	256.394	264.66
46	287.037	287.755	289.404	279.915	276.938	258.645	266.599	273.387	275.914	276.053	275.567	277.809	283.29	281.072	281.151	270.161	267.147	267.259	265.589	276.759	262.387	260.5	261.826	255.233	263.28
47	284.885	285.078	287.382	277.619	273.875	257.629	264.696	271.337	274.893	273.935	273.112	275.959	280.389	278.868	279.65	268.325	266.5	265.871	264.286	275.027	260.732	258.47	260.34	253.971	262.078
48	282.997	282.167	285.197	275.775	271.168	256.569	263.208	269.719	273.831	272.418	270.84	274.513	278.445	277.31	278.243	266.687	265.774	265.758	262.905	273.549	259.764	257.205	258.758	252.486	260.918
49	281.378	280.45	283.441	273.584	268.558	255.705	262.454	268.081	273.003	270.614	269.023	272.594	276.17	275.096	277.145	265.21	265.048	264.758	261.715	272.909	258.691	255.538	257.352	250.698	259.819
50	280.095	278.643	281.352	271.196	266.806	254.839	261.414	266.829	271.569	269.084	267.724	270.898	274.507	273.724	275.918	264.615	263.977	264.817	260.512	271.929	257.408	254.671	256.239	248.911	259.339
51	278.455	277.288	279.886	268.817	265.429	254.464	260.651	265.516	270.062	267.363	267.379	269.382	272.357	271.799	274.358	264.463	263.292	264.66	258.529	271.095	256.343	253.551	255.278	247.784	258.405
52	276.787	275.811	277.919	266.673	263.929	253.591	259.344	264.283	268.539	265.566	267.311	267.975	270.54	270.383	272.857	264.617	263.13	263.858	256.984	270.409	255.081	252.497	254.101	246.601	258.321
53	275.558	274.328	275.811	264.737	262.381	253.056	257.832	263.284	266.79	263.598	267.447	266.938	269.487	269.277	271.067	265.064	262.821	263.092	255.426	269.932	253.698	251.91	253.148	245.805	258.225
54	273.753	272.692	274.455	263.263	260.962	252.746	256.275	262.219	264.854	261.71	267.246	265.623	267.509	267.289	269.034	264.132	262.837	261.928	253.958	269.71	252.295	250.637	251.581	245.694	258.629
55	272.574	270.097	272.451	261.969	259.571	252.446	254.781	261.349	263.09	259.574	266.469	264.971	266.88	266.59	267.238	263.802	262.907	260.56	252.069	268.789	251.09	250.62	250.5	245.201	258.057
56	271.551	268.485	271.379	260.994	258.513	251.994	253.756	260.358	261.941	258.675	265.743	263.633	265.061	265.632	265.236	262.455	262.899	258.592	250.337	268.535	250.124	249.811	249.009	244.972	257.559
57	270.605	266.684	270.011	260.226	258.198	251.613	253.133	259.082	260.608	257.232	264.681	262.59	264.224	264.939	263.811	261.319	262.206	257.429	249.243	267.63	249.653	249.738	248.393	244.331	257.523
58	270.139	265.841	269.113	259.454	258.175	250.908	252.588	257.976	260.052	256.527	263.619	261.27	263.214	264.228	262.332	259.94	261.203	256.405	248.497	266.957	249.308	249.175	247.978	243.64	257.573
59	269.324	265.331	268.316	258.054	258.192	250.13	252.466	256.853	259.558	255.805	263.107	259.904	261.893	263.187	260.947	258.992	260.124	255.195	247.966	266.912	249.195	248.385	247.486	242.75	257.056
60	268.538	264.309	267.398	256.676	257.736	249.286	252.395	255.136	258.526	255.055	262.005	259.171	261.188	262.683	260.148	258.706	259.255	254.837	247.181	266.246	248.599	248.348	247.44	241.61	256.628
61	267.903	264.162	266.774	255.19	257.222	248.751	251.955	254.631	258.532	254.522	261.453	258.304	260.043	261.039	259.018	258.271	258.454	254.17	247.045	266.218	248.253	247.235	247.151	240.687	256.056
62	267.276	263.417	265.825	253.533	256.418	247.975	251.43	253.98	257.07	253.837	260.103	258.055	259.881	260.473	258.454	257.864	257.497	253.97	246.528	265.688	247.789	246.985	247.023	240.422	256.013
63	266.742	262.57	264.864	252.358	255.599	247.775	250.644	253.389	256.982	253.179	259.415	257.63	259.089	259.29	257.712	257.556	257.204	253.233	245.733	264.933	246.848	246.143	246.557	239.662	255.446
64	265.715	261.554	263.67	250.741	255.092	247.544	249.875	252.57	256.152	252.521	259.264	257.658	258.932	258.605	257.155	256.93	257.078	252.878	244.982	263.902	246.37	245.872	245.891	239.997	254.471
65	265.227	260.369	262.626	249.852	254.66	247.268	249.21	251.871	255.339	251.815	258.866	257.66	258.838	258.417	256.823	256.336	256.593	253.225	243.946	263.056	245.527	245.531	245.183	239.911	254.101
66	264.301	259.528	261.495	249.114	253.972	246.995	248.357	250.83	255.238	251.02	259.033	257.233	258.407	257.493	256.224	255.467	256.046	252.764	243.302	262.216	245.175	245.289	244.449	240.231	253.822
67	263.497	258.48	260.127	248.87	253.762	246.206	247.897	249.926	254.228	250.202	259.092	256.928	258.355	257.433	256.024	255.175	255.652	253.141	242.682	262.213	244.844	245.477	243.832	240.361	253.574
68	262.835	257.746	259.241	248.742	253.226	245.713	247.68	248.949	253.6	249.5	259.502	256.297	257.83	257.28	255.636	254.864	255.441	252.973	242.087	261.732	244.252	245.429	242.94	240.215	253.002
69	262.436	257.031	258.465	248.834	252.765	245.057	247.614	248.635	252.696	248.948	259.211	255.678	257.365	256.6	255.486	254.687	255.235	252.652	241.799	262.019	244.171	245.637	242.265	240.051	252.474
70	261.952	256.344	258.036	248.606	252.543	244.419	247.668	248.437	252.286	248.446	258.805	255.054	256.651	256.077	254.913	254.764	255.029	252.41	241.398	261.959	243.846	245.688	241.837	239.685	252.014
71	261.654	256.04	257.834	248.379	252.212	244.053	247.908	248.242	251.945	247.93	258.519	254.721	255.681	255.019	253.92	254.943	255.263	251.872	241.116	261.791	243.723	244.998	241.321	239.914	251.049
72	261.15	255.206	257.681	248.146	252.185	243.732	247.911	248.663	251.601	247.785	257.687	253.998	255.453	254.284	253.149	255.328	255.126	251.685	240.281	262.067	242.982	244.771	241.622	239.61	250.444
73	260.929	254.74	257.402	247.78	251.802	243.533	247.837	248.286	251.074	247.214	257.522	253.813	254.9	253.926	252.072	255.311	255.535	250.921	239.764	261.753	242.235	244.152	241.736	240.026	249.35
74	260.591	254.225	257.391	247.128	252.2	243.385	247.473	248.185	250.801	246.934	256.987	253.26	254.616	253.634	251.46	255.259	255.155	251.075	239.355	261.623	241.379	243.892	241.749	240.158	249.066
75	260.172	253.823	257.366	246.755	251.806	242.653	247.067	247.534	250.053	246.615	256.589	253.357	254.369	253.943	250.856	255.022	255.075	250.438	238.715	261.411	240.476	243.679	241.97	240.163	248.74
76	259.605	253.489	256.853	246.459	252.164	242.611	246.645	247.002	249.643	246.216	256.201	253.087	254.032	254.032	250.481	254.258	254.87	249.795	238.677	261.146	239.607	243.639	241.712	240.269	248.24
77	259.023	252.816	256.724	246.095	251.396	242.425	246.629	246.006	249.366	246.081	255.933	252.49	254	254.454	250.252	254.386	255.229	250.322	237.85	261.364	239.046	243.852	241.492	239.772	248.081
78	258.133	253.21	256.126	246.331	251.387	242.097	246.417	245.442	249.144	245.726	255.776	252.461	253.645	254.065	250.22	254.128	254.97	249.183	237.716	260.918	238.677	243.74	240.671	239.583	247.504
79	257.288	253.067	255.576	246.318	250.992	241.469	246.322	244.961	249.694	245.896	254.953	251.837	253.935	254.106	249.574	254.368	254.792	249.555	237.173	260.949	238.45	243.893	240.58	239.248	247.453
80	256.778	252.914	255.008	246.615	250.589	241.257	246.394	244.574	249.713	245.99	254.903	251.821	253.486	253.648	249.195	254.535	254.698	248.568	236.374	260.722	238.25	243.835	240.224	239.059	246.811
81	256.438	252.595	254.409	246.439	250.127	240.864	246.307	244.437	249.814	246.13	254.911	252.134	253.648	253.595	248.549	254.68	254.319	247.909	235.676	260.144	238.146	243.906	240.296	238.864	246.638
82	256.178	252.16	254.154	246.502	249.782	240.342	246.409	244.356	249.465	246.342	254.761	252.661	253.184	253.593	248.215	254.715	254.006	247.525	235.101	259.92	237.931	243.648	240.327	238.707	246.399
83	256.205	251.713	253.624	246.211	249.884	239.879	246.065	244.354	248.922	246.502	254.816	253.085	252.409	253.183	248	254.592	253.586	246.901	234.644	259.097	237.649	243.272	240.403	238.815	246.536
84	256.196	251.404	253.462	246.129	249.623	239.524	246.325	244.637	247.919	246.644	254.642	253.851	252.284	253.04	247.854	254.892	253.692	246.795	234.465	258.537	237.681	243.044	240.605	238.585	246.745
85	256.127	251.051	253.269	245.865	249.235	239.47	246.092	244.496	247.117	246.23	255.306	253.736	251.616	252.365	247.803	255.425	253.608	246.068	234.338	257.749	237.624	242.547	240.599	238.573	246.738
86	255.967	251.186	252.994	246.299	249.217	239.437	246.246	244.675	246.577	246.045	255.485	253.805	251.699	252.088	247.626	255.874	253.854	245.816	234.489	257.331	237.9	242.772	240.561	238.53	247.046
87	255.976	251.323	252.659	246.41	248.908	239.207	246.033	244.601	246.422	245.736	255.304	253.506	252.048	251.496	247.547	256.21	254.015	245.819	234.378	256.954	238.35	242.844	240.465	238.611	247.367
88	255.4	251.506	252.45	246.416	248.442	239.219	245.845	244.638	246.566	245.636	255.351	252.957	252.181	251.271	247.177	255.996	253.889	245.656	234.381	256.639	238.821	242.973	240.424	238.546	247.654
89	255.176	251.316	252.178	246.776	248.38	238.875	245.724	244.527	246.533	245.592	255.802	252.297	252.571	250.933	247.052	255.622	253.784	245.885	234.221	257.004	239.38	243.693	240.56	238.969	247.924
90	254.483	251.263	252.087	246.509	248.263	238.891	245.493	244.692	246.587	245.477	255.571	251.945	252.46	251.092	246.931	255.202	253.795	245.37	234.206	256.486	239.798	244.095	240.27	238.851	247.703
91	254.163	250.779	251.811	246.435	248.069	238.451	245.395	244.711	246.6	244.888	256	251.353	252.074	251.118	246.921	255.009	253.408	245.502	234.239	256.984	239.693	244.082	240.363	239.243	247.689
92	253.781	250.512	251.684	246.345	248.132	238.026	245.06	244.936	246.417	244.725	255.565	251.122	251.408	251.142	247.094	254.654	253.108	245.495	234.338	256.601	239.563	244.306	240.031	239.457	247.864
93	253.633	250.374	251.143	246.37	247.831	237.584	244.833	244.719	246.191	243.801	255.754	250.799	250.728	251.114	246.974	254.943	252.974	245.42	234.149	256.649	238.847	244.253	240.084	239.853	247.585
94	253.656	250.203	251.122	246.399	247.716	237.191	244.807	244.422	246.01	243.144	256.076	250.776	250.247	250.651	246.828	254.753	252.803	245.695	233.889	257.165	238.559	244.587	239.749	240.078	247.472
95	253.503	250.181	251.075	246.844	247.217	236.651	244.856	243.761	245.758	242.458	255.802	250.812	249.824	250.825	246.68	254.538	252.321	245.707	233.811	257.056	238.396	244.697	239.475	239.988	247.5
96	253.797	250.069	251.158	247.15	246.85	236.252	244.622	243.577	245.54	241.977	255.777	250.68	249.803	250.864	246.134	254.529	251.95	246.238	233.648	257.553	238.398	245.079	239.182	240.097	247.389
97	253.58	250.218	251.32	247.779	246.715	236.314	244.712	243.106	245.307	242.038	255.858	250.891	249.613	251.046	245.969	254.412	251.542	246.419	233.739	257.647	238.658	245.465	238.678	239.778	247.337
98	253.856	250.546	251.367	248.487	246.603	236.192	244.397	242.948	245.091	241.78	255.857	250.511	249.486	251.534	245.748	254.59	251.117	246.459	233.544	258.333	238.684	245.528	238.749	239.557	247.179
99	253.944	250.566	251.361	248.95	246.442	236.46	244.431	243.416	244.856	242.029	255.693	250.441	249.247	251.661	245.802	254.708	250.701	246.674	233.293	258.587	238.855	245.722	238.346	239.524	247.415
100	253.894	250.504	250.926	249.015	246.5	236.419	244.146	244.358	245.092	242.698	255.015	250.52	248.901	250.963	245.758	254.45	250.388	246.833	233.395	258.528	238.998	245.63	238.017	240.215	247.922
back	253.781	250.395	251.297	247.377	247.207	236.954	244.726	243.995	245.686	242.954	255.74	250.791	250.133	251.092	246.391	254.659	252.031	246.044	233.805	257.51	238.865	244.935	239.267	239.779	247.535
average back	250.011					242.863					250.829					248.81					242.076

[truncated: 12 more sheets: d4 polo minus, d4 polo norm (abs), d4 polo mirr (abs), d4 polo norm norm, d4 polo norm mirr, d4 spd2 , d4 spd2 minus, d4 spd2 norm (abs), d4 spd2 miror (abs), d4 spd2 norm (norm), d4 spd2 mirrir (norm), max]
