# Supplementary material for: Evidence that a positive feedback loop drives centrosome maturation in fly embryos
Source: eLife. 2019 Sep 9;8:e50130. doi: 10.7554/eLife.50130 (PMC6733597; doi:10.7554/eLife.50130)
Supplement: Figure 10—source data 1. [file elife-50130-fig10-data1.xlsx]

## Sheet: Sheet1
3D-SIM images of Spd-2-GFP				2 = big PCM, has many flares which are well spread out
				1 = little PCM, a few flares visible but they don't spread out
image	name	State of PCM: 2/1/0		0 = no PCM	name	type
	ahsoka.pdf	1			ahsoka.pdf	cons polo
	arthur.pdf	2			arthur.pdf	cons spd2
	arya.pdf	2			arya.pdf	wt spd-2
	boba.pdf	1			boba.pdf	cons polo
	brienne.pdf	2			brienne.pdf	wt polo
	cassian.pdf	0			cassian.pdf	cons polo
	cersei.pdf	2			cersei.pdf	cons polo
	charlie.pdf	2			charlie.pdf	wt polo
	chewie.pdf	2			chewie.pdf	wt spd-2
	dolores.pdf	2			dolores.pdf	wt spd-2
	dooku.pdf	2			dooku.pdf	cons spd2
	ewok.pdf	2			ewok.pdf	wt spd-2
	han.pdf	1			han.pdf	cons polo
	harry.pdf	2			harry.pdf	cons spd2
	jarjar.pdf	1			jarjar.pdf	cons spd2
	jon.pdf	2			jon.pdf	wt spd-2
	jynn.pdf	2			jynn.pdf	wt polo
	k2so.pdf	2			k2so.pdf	wt spd-2
	kylo.pdf	2			kylo.pdf	wt spd-2
	lando.pdf	2			lando.pdf	cons spd2
	leia.pdf	2			leia.pdf	cons spd2
	lucius.pdf	2			lucius.pdf	cons spd2
	luna.pdf	0			luna.pdf	cons polo
	margaery.pdf	2			margaery.pdf	cons spd2
	maul.pdf	2			maul.pdf	cons spd2
	ned.pdf	2			ned.pdf	wt polo
	olenna.pdf	2			olenna.pdf	wt polo
	owen.pdf	2			owen.pdf	wt spd-2
	padme.pdf	2			padme.pdf	wt polo
	panaka.pdf	2			panaka.pdf	wt polo
	plaeguis.pdf	2			plaeguis.pdf	wt polo
	poe.pdf	0			poe.pdf	cons polo
	r2d2.pdf	0			r2d2.pdf	cons polo
	remus.pdf	1			remus.pdf	cons spd2
	rey.pdf	2			rey.pdf	wt polo
	rickon.pdf	2			rickon.pdf	cons polo
	rob.pdf	1			rob.pdf	wt polo
	ron.pdf	2			ron.pdf	wt spd-2
	rubeus.pdf	1			rubeus.pdf	cons polo
	tarkin.pdf	2			tarkin.pdf	wt spd-2
	tonks.pdf	2			tonks.pdf	cons spd2
	yoda.pdf	0			yoda.pdf	cons polo

## Sheet: key
	name	type
	ahsoka.pdf	cons polo
	arthur.pdf	cons spd2
	arya.pdf	wt spd-2
	boba.pdf	cons polo
	brienne.pdf	wt polo
	cassian.pdf	cons polo
	cersei.pdf	cons polo
	charlie.pdf	wt polo
	chewie.pdf	wt spd-2
	dolores.pdf	wt spd-2
	dooku.pdf	cons spd2
	ewok.pdf	wt spd-2
	han.pdf	cons polo
	harry.pdf	cons spd2
	jarjar.pdf	cons spd2
	jon.pdf	wt spd-2
	jynn.pdf	wt polo
	k2so.pdf	wt spd-2
	kylo.pdf	wt spd-2
	lando.pdf	cons spd2
	leia.pdf	cons spd2
	lucius.pdf	cons spd2
	luna.pdf	cons polo
	margaery.pdf	cons spd2
	maul.pdf	cons spd2
	ned.pdf	wt polo
	olenna.pdf	wt polo
	owen.pdf	wt spd-2
	padme.pdf	wt polo
	panaka.pdf	wt polo
	plaeguis.pdf	wt polo
	poe.pdf	cons polo
	r2d2.pdf	cons polo
	remus.pdf	cons spd2
	rey.pdf	wt polo
	rickon.pdf	cons polo
	rob.pdf	wt polo
	ron.pdf	wt spd-2
	rubeus.pdf	cons polo
	tarkin.pdf	wt spd-2
	tonks.pdf	cons spd2
	yoda.pdf	cons polo

## Sheet: scores
			numbers				%
	jordan		2	1	0	total	2	1	0
		cons polo	2	4	5	11
		cons spd2	9	2	0	11
		wt polo	9	1	0	10
		wt spd2	10	0	0	10
